# Supplementary material for: Spatial Resolution and Refractive Index Contrast of Resonant Photonic Crystal Surfaces for Biosensing
Source: IEEE Photonics J. Author manuscript; Available in PMC 2015 Sep 7. (PMC4561521; doi:10.1109/JPHOT.2015.2435699)
Supplement: fig6_data [file NIHMS64775-supplement-fig6_data.gz › Volumes/graham/MacBook_backup/PhD_folder_2015_06_02/paper_improvements/IEEE_J_Photonics/final_files/data_files/fig6/meep_data/19/ref.out]

-----------
Initializing structure...
Working in 2D dimensions.
Computational cell is 150 x 10 x 0 with resolution 25
     block, center = (0,-2.56637,0)
          size (150,4.86726,1e+20)
          axes (1,0,0), (0,1,0), (0,0,1)
          dielectric constant epsilon diagonal = (2.0736,2.0736,2.0736)
     block, center = (0,2.43363,0)
          size (150,5.13274,1e+20)
          axes (1,0,0), (0,1,0), (0,0,1)
          dielectric constant epsilon diagonal = (1.6129,1.6129,1.6129)
     block, center = (-37.5,0.309735,0)
          size (75,0.884956,1e+20)
          axes (1,0,0), (0,1,0), (0,0,1)
          dielectric constant epsilon diagonal = (1.6129,1.6129,1.6129)
     block, center = (74.5,0,0)
          size (0.65,0.265487,1e+20)
          axes (1,0,0), (0,1,0), (0,0,1)
          dielectric constant epsilon diagonal = (1.6129,1.6129,1.6129)
     block, center = (73.5,0,0)
          size (0.65,0.265487,1e+20)
          axes (1,0,0), (0,1,0), (0,0,1)
          dielectric constant epsilon diagonal = (1.6129,1.6129,1.6129)
     block, center = (72.5,0,0)
          size (0.65,0.265487,1e+20)
          axes (1,0,0), (0,1,0), (0,0,1)
          dielectric constant epsilon diagonal = (1.6129,1.6129,1.6129)
     block, center = (71.5,0,0)
          size (0.65,0.265487,1e+20)
          axes (1,0,0), (0,1,0), (0,0,1)
          dielectric constant epsilon diagonal = (1.6129,1.6129,1.6129)
     block, center = (70.5,0,0)
          size (0.65,0.265487,1e+20)
          axes (1,0,0), (0,1,0), (0,0,1)
          dielectric constant epsilon diagonal = (1.6129,1.6129,1.6129)
     block, center = (69.5,0,0)
          size (0.65,0.265487,1e+20)
          axes (1,0,0), (0,1,0), (0,0,1)
          dielectric constant epsilon diagonal = (1.6129,1.6129,1.6129)
     block, center = (68.5,0,0)
          size (0.65,0.265487,1e+20)
          axes (1,0,0), (0,1,0), (0,0,1)
          dielectric constant epsilon diagonal = (1.6129,1.6129,1.6129)
     block, center = (67.5,0,0)
          size (0.65,0.265487,1e+20)
          axes (1,0,0), (0,1,0), (0,0,1)
          dielectric constant epsilon diagonal = (1.6129,1.6129,1.6129)
     block, center = (66.5,0,0)
          size (0.65,0.265487,1e+20)
          axes (1,0,0), (0,1,0), (0,0,1)
          dielectric constant epsilon diagonal = (1.6129,1.6129,1.6129)
     block, center = (65.5,0,0)
          size (0.65,0.265487,1e+20)
          axes (1,0,0), (0,1,0), (0,0,1)
          dielectric constant epsilon diagonal = (1.6129,1.6129,1.6129)
     block, center = (64.5,0,0)
          size (0.65,0.265487,1e+20)
          axes (1,0,0), (0,1,0), (0,0,1)
          dielectric constant epsilon diagonal = (1.6129,1.6129,1.6129)
     block, center = (63.5,0,0)
          size (0.65,0.265487,1e+20)
          axes (1,0,0), (0,1,0), (0,0,1)
          dielectric constant epsilon diagonal = (1.6129,1.6129,1.6129)
     block, center = (62.5,0,0)
          size (0.65,0.265487,1e+20)
          axes (1,0,0), (0,1,0), (0,0,1)
          dielectric constant epsilon diagonal = (1.6129,1.6129,1.6129)
     block, center = (61.5,0,0)
          size (0.65,0.265487,1e+20)
          axes (1,0,0), (0,1,0), (0,0,1)
          dielectric constant epsilon diagonal = (1.6129,1.6129,1.6129)
     block, center = (60.5,0,0)
          size (0.65,0.265487,1e+20)
          axes (1,0,0), (0,1,0), (0,0,1)
          dielectric constant epsilon diagonal = (1.6129,1.6129,1.6129)
     block, center = (59.5,0,0)
          size (0.65,0.265487,1e+20)
          axes (1,0,0), (0,1,0), (0,0,1)
          dielectric constant epsilon diagonal = (1.6129,1.6129,1.6129)
     block, center = (58.5,0,0)
          size (0.65,0.265487,1e+20)
          axes (1,0,0), (0,1,0), (0,0,1)
          dielectric constant epsilon diagonal = (1.6129,1.6129,1.6129)
     block, center = (57.5,0,0)
          size (0.65,0.265487,1e+20)
          axes (1,0,0), (0,1,0), (0,0,1)
          dielectric constant epsilon diagonal = (1.6129,1.6129,1.6129)
     block, center = (56.5,0,0)
          size (0.65,0.265487,1e+20)
          axes (1,0,0), (0,1,0), (0,0,1)
          dielectric constant epsilon diagonal = (1.6129,1.6129,1.6129)
     block, center = (55.5,0,0)
          size (0.65,0.265487,1e+20)
          axes (1,0,0), (0,1,0), (0,0,1)
          dielectric constant epsilon diagonal = (1.6129,1.6129,1.6129)
     block, center = (54.5,0,0)
          size (0.65,0.265487,1e+20)
          axes (1,0,0), (0,1,0), (0,0,1)
          dielectric constant epsilon diagonal = (1.6129,1.6129,1.6129)
     block, center = (53.5,0,0)
          size (0.65,0.265487,1e+20)
          axes (1,0,0), (0,1,0), (0,0,1)
          dielectric constant epsilon diagonal = (1.6129,1.6129,1.6129)
     block, center = (52.5,0,0)
          size (0.65,0.265487,1e+20)
          axes (1,0,0), (0,1,0), (0,0,1)
          dielectric constant epsilon diagonal = (1.6129,1.6129,1.6129)
     block, center = (51.5,0,0)
          size (0.65,0.265487,1e+20)
          axes (1,0,0), (0,1,0), (0,0,1)
          dielectric constant epsilon diagonal = (1.6129,1.6129,1.6129)
     block, center = (50.5,0,0)
          size (0.65,0.265487,1e+20)
          axes (1,0,0), (0,1,0), (0,0,1)
          dielectric constant epsilon diagonal = (1.6129,1.6129,1.6129)
     block, center = (49.5,0,0)
          size (0.65,0.265487,1e+20)
          axes (1,0,0), (0,1,0), (0,0,1)
          dielectric constant epsilon diagonal = (1.6129,1.6129,1.6129)
     block, center = (48.5,0,0)
          size (0.65,0.265487,1e+20)
          axes (1,0,0), (0,1,0), (0,0,1)
          dielectric constant epsilon diagonal = (1.6129,1.6129,1.6129)
     block, center = (47.5,0,0)
          size (0.65,0.265487,1e+20)
          axes (1,0,0), (0,1,0), (0,0,1)
          dielectric constant epsilon diagonal = (1.6129,1.6129,1.6129)
     block, center = (46.5,0,0)
          size (0.65,0.265487,1e+20)
          axes (1,0,0), (0,1,0), (0,0,1)
          dielectric constant epsilon diagonal = (1.6129,1.6129,1.6129)
     block, center = (45.5,0,0)
          size (0.65,0.265487,1e+20)
          axes (1,0,0), (0,1,0), (0,0,1)
          dielectric constant epsilon diagonal = (1.6129,1.6129,1.6129)
     block, center = (44.5,0,0)
          size (0.65,0.265487,1e+20)
          axes (1,0,0), (0,1,0), (0,0,1)
          dielectric constant epsilon diagonal = (1.6129,1.6129,1.6129)
     block, center = (43.5,0,0)
          size (0.65,0.265487,1e+20)
          axes (1,0,0), (0,1,0), (0,0,1)
          dielectric constant epsilon diagonal = (1.6129,1.6129,1.6129)
     block, center = (42.5,0,0)
          size (0.65,0.265487,1e+20)
          axes (1,0,0), (0,1,0), (0,0,1)
          dielectric constant epsilon diagonal = (1.6129,1.6129,1.6129)
     block, center = (41.5,0,0)
          size (0.65,0.265487,1e+20)
          axes (1,0,0), (0,1,0), (0,0,1)
          dielectric constant epsilon diagonal = (1.6129,1.6129,1.6129)
     block, center = (40.5,0,0)
          size (0.65,0.265487,1e+20)
          axes (1,0,0), (0,1,0), (0,0,1)
          dielectric constant epsilon diagonal = (1.6129,1.6129,1.6129)
     block, center = (39.5,0,0)
          size (0.65,0.265487,1e+20)
          axes (1,0,0), (0,1,0), (0,0,1)
          dielectric constant epsilon diagonal = (1.6129,1.6129,1.6129)
     block, center = (38.5,0,0)
          size (0.65,0.265487,1e+20)
          axes (1,0,0), (0,1,0), (0,0,1)
          dielectric constant epsilon diagonal = (1.6129,1.6129,1.6129)
     block, center = (37.5,0,0)
          size (0.65,0.265487,1e+20)
          axes (1,0,0), (0,1,0), (0,0,1)
          dielectric constant epsilon diagonal = (1.6129,1.6129,1.6129)
     block, center = (36.5,0,0)
          size (0.65,0.265487,1e+20)
          axes (1,0,0), (0,1,0), (0,0,1)
          dielectric constant epsilon diagonal = (1.6129,1.6129,1.6129)
     block, center = (35.5,0,0)
          size (0.65,0.265487,1e+20)
          axes (1,0,0), (0,1,0), (0,0,1)
          dielectric constant epsilon diagonal = (1.6129,1.6129,1.6129)
     block, center = (34.5,0,0)
          size (0.65,0.265487,1e+20)
          axes (1,0,0), (0,1,0), (0,0,1)
          dielectric constant epsilon diagonal = (1.6129,1.6129,1.6129)
     block, center = (33.5,0,0)
          size (0.65,0.265487,1e+20)
          axes (1,0,0), (0,1,0), (0,0,1)
          dielectric constant epsilon diagonal = (1.6129,1.6129,1.6129)
     block, center = (32.5,0,0)
          size (0.65,0.265487,1e+20)
          axes (1,0,0), (0,1,0), (0,0,1)
          dielectric constant epsilon diagonal = (1.6129,1.6129,1.6129)
     block, center = (31.5,0,0)
          size (0.65,0.265487,1e+20)
          axes (1,0,0), (0,1,0), (0,0,1)
          dielectric constant epsilon diagonal = (1.6129,1.6129,1.6129)
     block, center = (30.5,0,0)
          size (0.65,0.265487,1e+20)
          axes (1,0,0), (0,1,0), (0,0,1)
          dielectric constant epsilon diagonal = (1.6129,1.6129,1.6129)
     block, center = (29.5,0,0)
          size (0.65,0.265487,1e+20)
          axes (1,0,0), (0,1,0), (0,0,1)
          dielectric constant epsilon diagonal = (1.6129,1.6129,1.6129)
     block, center = (28.5,0,0)
          size (0.65,0.265487,1e+20)
          axes (1,0,0), (0,1,0), (0,0,1)
          dielectric constant epsilon diagonal = (1.6129,1.6129,1.6129)
     block, center = (27.5,0,0)
          size (0.65,0.265487,1e+20)
          axes (1,0,0), (0,1,0), (0,0,1)
          dielectric constant epsilon diagonal = (1.6129,1.6129,1.6129)
     block, center = (26.5,0,0)
          size (0.65,0.265487,1e+20)
          axes (1,0,0), (0,1,0), (0,0,1)
          dielectric constant epsilon diagonal = (1.6129,1.6129,1.6129)
     block, center = (25.5,0,0)
          size (0.65,0.265487,1e+20)
          axes (1,0,0), (0,1,0), (0,0,1)
          dielectric constant epsilon diagonal = (1.6129,1.6129,1.6129)
     block, center = (24.5,0,0)
          size (0.65,0.265487,1e+20)
          axes (1,0,0), (0,1,0), (0,0,1)
          dielectric constant epsilon diagonal = (1.6129,1.6129,1.6129)
     block, center = (23.5,0,0)
          size (0.65,0.265487,1e+20)
          axes (1,0,0), (0,1,0), (0,0,1)
          dielectric constant epsilon diagonal = (1.6129,1.6129,1.6129)
     block, center = (22.5,0,0)
          size (0.65,0.265487,1e+20)
          axes (1,0,0), (0,1,0), (0,0,1)
          dielectric constant epsilon diagonal = (1.6129,1.6129,1.6129)
     block, center = (21.5,0,0)
          size (0.65,0.265487,1e+20)
          axes (1,0,0), (0,1,0), (0,0,1)
          dielectric constant epsilon diagonal = (1.6129,1.6129,1.6129)
     block, center = (20.5,0,0)
          size (0.65,0.265487,1e+20)
          axes (1,0,0), (0,1,0), (0,0,1)
          dielectric constant epsilon diagonal = (1.6129,1.6129,1.6129)
     block, center = (19.5,0,0)
          size (0.65,0.265487,1e+20)
          axes (1,0,0), (0,1,0), (0,0,1)
          dielectric constant epsilon diagonal = (1.6129,1.6129,1.6129)
     block, center = (18.5,0,0)
          size (0.65,0.265487,1e+20)
          axes (1,0,0), (0,1,0), (0,0,1)
          dielectric constant epsilon diagonal = (1.6129,1.6129,1.6129)
     block, center = (17.5,0,0)
          size (0.65,0.265487,1e+20)
          axes (1,0,0), (0,1,0), (0,0,1)
          dielectric constant epsilon diagonal = (1.6129,1.6129,1.6129)
     block, center = (16.5,0,0)
          size (0.65,0.265487,1e+20)
          axes (1,0,0), (0,1,0), (0,0,1)
          dielectric constant epsilon diagonal = (1.6129,1.6129,1.6129)
     block, center = (15.5,0,0)
          size (0.65,0.265487,1e+20)
          axes (1,0,0), (0,1,0), (0,0,1)
          dielectric constant epsilon diagonal = (1.6129,1.6129,1.6129)
     block, center = (14.5,0,0)
          size (0.65,0.265487,1e+20)
          axes (1,0,0), (0,1,0), (0,0,1)
          dielectric constant epsilon diagonal = (1.6129,1.6129,1.6129)
     block, center = (13.5,0,0)
          size (0.65,0.265487,1e+20)
          axes (1,0,0), (0,1,0), (0,0,1)
          dielectric constant epsilon diagonal = (1.6129,1.6129,1.6129)
     block, center = (12.5,0,0)
          size (0.65,0.265487,1e+20)
          axes (1,0,0), (0,1,0), (0,0,1)
          dielectric constant epsilon diagonal = (1.6129,1.6129,1.6129)
     block, center = (11.5,0,0)
          size (0.65,0.265487,1e+20)
          axes (1,0,0), (0,1,0), (0,0,1)
          dielectric constant epsilon diagonal = (1.6129,1.6129,1.6129)
     block, center = (10.5,0,0)
          size (0.65,0.265487,1e+20)
          axes (1,0,0), (0,1,0), (0,0,1)
          dielectric constant epsilon diagonal = (1.6129,1.6129,1.6129)
     block, center = (9.5,0,0)
          size (0.65,0.265487,1e+20)
          axes (1,0,0), (0,1,0), (0,0,1)
          dielectric constant epsilon diagonal = (1.6129,1.6129,1.6129)
     block, center = (8.5,0,0)
          size (0.65,0.265487,1e+20)
          axes (1,0,0), (0,1,0), (0,0,1)
          dielectric constant epsilon diagonal = (1.6129,1.6129,1.6129)
     block, center = (7.5,0,0)
          size (0.65,0.265487,1e+20)
          axes (1,0,0), (0,1,0), (0,0,1)
          dielectric constant epsilon diagonal = (1.6129,1.6129,1.6129)
     block, center = (6.5,0,0)
          size (0.65,0.265487,1e+20)
          axes (1,0,0), (0,1,0), (0,0,1)
          dielectric constant epsilon diagonal = (1.6129,1.6129,1.6129)
     block, center = (5.5,0,0)
          size (0.65,0.265487,1e+20)
          axes (1,0,0), (0,1,0), (0,0,1)
          dielectric constant epsilon diagonal = (1.6129,1.6129,1.6129)
     block, center = (4.5,0,0)
          size (0.65,0.265487,1e+20)
          axes (1,0,0), (0,1,0), (0,0,1)
          dielectric constant epsilon diagonal = (1.6129,1.6129,1.6129)
     block, center = (3.5,0,0)
          size (0.65,0.265487,1e+20)
          axes (1,0,0), (0,1,0), (0,0,1)
          dielectric constant epsilon diagonal = (1.6129,1.6129,1.6129)
     block, center = (2.5,0,0)
          size (0.65,0.265487,1e+20)
          axes (1,0,0), (0,1,0), (0,0,1)
          dielectric constant epsilon diagonal = (1.6129,1.6129,1.6129)
     block, center = (1.5,0,0)
          size (0.65,0.265487,1e+20)
          axes (1,0,0), (0,1,0), (0,0,1)
          dielectric constant epsilon diagonal = (1.6129,1.6129,1.6129)
     block, center = (0.5,0,0)
          size (0.65,0.265487,1e+20)
          axes (1,0,0), (0,1,0), (0,0,1)
          dielectric constant epsilon diagonal = (1.6129,1.6129,1.6129)
     block, center = (-0.5,0,0)
          size (0.65,0.265487,1e+20)
          axes (1,0,0), (0,1,0), (0,0,1)
          dielectric constant epsilon diagonal = (1.6129,1.6129,1.6129)
     block, center = (-1.5,0,0)
          size (0.65,0.265487,1e+20)
          axes (1,0,0), (0,1,0), (0,0,1)
          dielectric constant epsilon diagonal = (1.6129,1.6129,1.6129)
     block, center = (-2.5,0,0)
          size (0.65,0.265487,1e+20)
          axes (1,0,0), (0,1,0), (0,0,1)
          dielectric constant epsilon diagonal = (1.6129,1.6129,1.6129)
     block, center = (-3.5,0,0)
          size (0.65,0.265487,1e+20)
          axes (1,0,0), (0,1,0), (0,0,1)
          dielectric constant epsilon diagonal = (1.6129,1.6129,1.6129)
     block, center = (-4.5,0,0)
          size (0.65,0.265487,1e+20)
          axes (1,0,0), (0,1,0), (0,0,1)
          dielectric constant epsilon diagonal = (1.6129,1.6129,1.6129)
     block, center = (-5.5,0,0)
          size (0.65,0.265487,1e+20)
          axes (1,0,0), (0,1,0), (0,0,1)
          dielectric constant epsilon diagonal = (1.6129,1.6129,1.6129)
     block, center = (-6.5,0,0)
          size (0.65,0.265487,1e+20)
          axes (1,0,0), (0,1,0), (0,0,1)
          dielectric constant epsilon diagonal = (1.6129,1.6129,1.6129)
     block, center = (-7.5,0,0)
          size (0.65,0.265487,1e+20)
          axes (1,0,0), (0,1,0), (0,0,1)
          dielectric constant epsilon diagonal = (1.6129,1.6129,1.6129)
     block, center = (-8.5,0,0)
          size (0.65,0.265487,1e+20)
          axes (1,0,0), (0,1,0), (0,0,1)
          dielectric constant epsilon diagonal = (1.6129,1.6129,1.6129)
     block, center = (-9.5,0,0)
          size (0.65,0.265487,1e+20)
          axes (1,0,0), (0,1,0), (0,0,1)
          dielectric constant epsilon diagonal = (1.6129,1.6129,1.6129)
     block, center = (-10.5,0,0)
          size (0.65,0.265487,1e+20)
          axes (1,0,0), (0,1,0), (0,0,1)
          dielectric constant epsilon diagonal = (1.6129,1.6129,1.6129)
     block, center = (-11.5,0,0)
          size (0.65,0.265487,1e+20)
          axes (1,0,0), (0,1,0), (0,0,1)
          dielectric constant epsilon diagonal = (1.6129,1.6129,1.6129)
     block, center = (-12.5,0,0)
          size (0.65,0.265487,1e+20)
          axes (1,0,0), (0,1,0), (0,0,1)
          dielectric constant epsilon diagonal = (1.6129,1.6129,1.6129)
     block, center = (-13.5,0,0)
          size (0.65,0.265487,1e+20)
          axes (1,0,0), (0,1,0), (0,0,1)
          dielectric constant epsilon diagonal = (1.6129,1.6129,1.6129)
     block, center = (-14.5,0,0)
          size (0.65,0.265487,1e+20)
          axes (1,0,0), (0,1,0), (0,0,1)
          dielectric constant epsilon diagonal = (1.6129,1.6129,1.6129)
     block, center = (-15.5,0,0)
          size (0.65,0.265487,1e+20)
          axes (1,0,0), (0,1,0), (0,0,1)
          dielectric constant epsilon diagonal = (1.6129,1.6129,1.6129)
     block, center = (-16.5,0,0)
          size (0.65,0.265487,1e+20)
          axes (1,0,0), (0,1,0), (0,0,1)
          dielectric constant epsilon diagonal = (1.6129,1.6129,1.6129)
     block, center = (-17.5,0,0)
          size (0.65,0.265487,1e+20)
          axes (1,0,0), (0,1,0), (0,0,1)
          dielectric constant epsilon diagonal = (1.6129,1.6129,1.6129)
     block, center = (-18.5,0,0)
          size (0.65,0.265487,1e+20)
          axes (1,0,0), (0,1,0), (0,0,1)
          dielectric constant epsilon diagonal = (1.6129,1.6129,1.6129)
     block, center = (-19.5,0,0)
          size (0.65,0.265487,1e+20)
          axes (1,0,0), (0,1,0), (0,0,1)
          dielectric constant epsilon diagonal = (1.6129,1.6129,1.6129)
     block, center = (-20.5,0,0)
          size (0.65,0.265487,1e+20)
          axes (1,0,0), (0,1,0), (0,0,1)
          dielectric constant epsilon diagonal = (1.6129,1.6129,1.6129)
     block, center = (-21.5,0,0)
          size (0.65,0.265487,1e+20)
          axes (1,0,0), (0,1,0), (0,0,1)
          dielectric constant epsilon diagonal = (1.6129,1.6129,1.6129)
     block, center = (-22.5,0,0)
          size (0.65,0.265487,1e+20)
          axes (1,0,0), (0,1,0), (0,0,1)
          dielectric constant epsilon diagonal = (1.6129,1.6129,1.6129)
     block, center = (-23.5,0,0)
          size (0.65,0.265487,1e+20)
          axes (1,0,0), (0,1,0), (0,0,1)
          dielectric constant epsilon diagonal = (1.6129,1.6129,1.6129)
     block, center = (-24.5,0,0)
          size (0.65,0.265487,1e+20)
          axes (1,0,0), (0,1,0), (0,0,1)
          dielectric constant epsilon diagonal = (1.6129,1.6129,1.6129)
     block, center = (-25.5,0,0)
          size (0.65,0.265487,1e+20)
          axes (1,0,0), (0,1,0), (0,0,1)
          dielectric constant epsilon diagonal = (1.6129,1.6129,1.6129)
     block, center = (-26.5,0,0)
          size (0.65,0.265487,1e+20)
          axes (1,0,0), (0,1,0), (0,0,1)
          dielectric constant epsilon diagonal = (1.6129,1.6129,1.6129)
     block, center = (-27.5,0,0)
          size (0.65,0.265487,1e+20)
          axes (1,0,0), (0,1,0), (0,0,1)
          dielectric constant epsilon diagonal = (1.6129,1.6129,1.6129)
     block, center = (-28.5,0,0)
          size (0.65,0.265487,1e+20)
          axes (1,0,0), (0,1,0), (0,0,1)
          dielectric constant epsilon diagonal = (1.6129,1.6129,1.6129)
     block, center = (-29.5,0,0)
          size (0.65,0.265487,1e+20)
          axes (1,0,0), (0,1,0), (0,0,1)
          dielectric constant epsilon diagonal = (1.6129,1.6129,1.6129)
     block, center = (-30.5,0,0)
          size (0.65,0.265487,1e+20)
          axes (1,0,0), (0,1,0), (0,0,1)
          dielectric constant epsilon diagonal = (1.6129,1.6129,1.6129)
     block, center = (-31.5,0,0)
          size (0.65,0.265487,1e+20)
          axes (1,0,0), (0,1,0), (0,0,1)
          dielectric constant epsilon diagonal = (1.6129,1.6129,1.6129)
     block, center = (-32.5,0,0)
          size (0.65,0.265487,1e+20)
          axes (1,0,0), (0,1,0), (0,0,1)
          dielectric constant epsilon diagonal = (1.6129,1.6129,1.6129)
     block, center = (-33.5,0,0)
          size (0.65,0.265487,1e+20)
          axes (1,0,0), (0,1,0), (0,0,1)
          dielectric constant epsilon diagonal = (1.6129,1.6129,1.6129)
     block, center = (-34.5,0,0)
          size (0.65,0.265487,1e+20)
          axes (1,0,0), (0,1,0), (0,0,1)
          dielectric constant epsilon diagonal = (1.6129,1.6129,1.6129)
     block, center = (-35.5,0,0)
          size (0.65,0.265487,1e+20)
          axes (1,0,0), (0,1,0), (0,0,1)
          dielectric constant epsilon diagonal = (1.6129,1.6129,1.6129)
     block, center = (-36.5,0,0)
          size (0.65,0.265487,1e+20)
          axes (1,0,0), (0,1,0), (0,0,1)
          dielectric constant epsilon diagonal = (1.6129,1.6129,1.6129)
     block, center = (-37.5,0,0)
          size (0.65,0.265487,1e+20)
          axes (1,0,0), (0,1,0), (0,0,1)
          dielectric constant epsilon diagonal = (1.6129,1.6129,1.6129)
     block, center = (-38.5,0,0)
          size (0.65,0.265487,1e+20)
          axes (1,0,0), (0,1,0), (0,0,1)
          dielectric constant epsilon diagonal = (1.6129,1.6129,1.6129)
     block, center = (-39.5,0,0)
          size (0.65,0.265487,1e+20)
          axes (1,0,0), (0,1,0), (0,0,1)
          dielectric constant epsilon diagonal = (1.6129,1.6129,1.6129)
     block, center = (-40.5,0,0)
          size (0.65,0.265487,1e+20)
          axes (1,0,0), (0,1,0), (0,0,1)
          dielectric constant epsilon diagonal = (1.6129,1.6129,1.6129)
     block, center = (-41.5,0,0)
          size (0.65,0.265487,1e+20)
          axes (1,0,0), (0,1,0), (0,0,1)
          dielectric constant epsilon diagonal = (1.6129,1.6129,1.6129)
     block, center = (-42.5,0,0)
          size (0.65,0.265487,1e+20)
          axes (1,0,0), (0,1,0), (0,0,1)
          dielectric constant epsilon diagonal = (1.6129,1.6129,1.6129)
     block, center = (-43.5,0,0)
          size (0.65,0.265487,1e+20)
          axes (1,0,0), (0,1,0), (0,0,1)
          dielectric constant epsilon diagonal = (1.6129,1.6129,1.6129)
     block, center = (-44.5,0,0)
          size (0.65,0.265487,1e+20)
          axes (1,0,0), (0,1,0), (0,0,1)
          dielectric constant epsilon diagonal = (1.6129,1.6129,1.6129)
     block, center = (-45.5,0,0)
          size (0.65,0.265487,1e+20)
          axes (1,0,0), (0,1,0), (0,0,1)
          dielectric constant epsilon diagonal = (1.6129,1.6129,1.6129)
     block, center = (-46.5,0,0)
          size (0.65,0.265487,1e+20)
          axes (1,0,0), (0,1,0), (0,0,1)
          dielectric constant epsilon diagonal = (1.6129,1.6129,1.6129)
     block, center = (-47.5,0,0)
          size (0.65,0.265487,1e+20)
          axes (1,0,0), (0,1,0), (0,0,1)
          dielectric constant epsilon diagonal = (1.6129,1.6129,1.6129)
     block, center = (-48.5,0,0)
          size (0.65,0.265487,1e+20)
          axes (1,0,0), (0,1,0), (0,0,1)
          dielectric constant epsilon diagonal = (1.6129,1.6129,1.6129)
     block, center = (-49.5,0,0)
          size (0.65,0.265487,1e+20)
          axes (1,0,0), (0,1,0), (0,0,1)
          dielectric constant epsilon diagonal = (1.6129,1.6129,1.6129)
     block, center = (-50.5,0,0)
          size (0.65,0.265487,1e+20)
          axes (1,0,0), (0,1,0), (0,0,1)
          dielectric constant epsilon diagonal = (1.6129,1.6129,1.6129)
     block, center = (-51.5,0,0)
          size (0.65,0.265487,1e+20)
          axes (1,0,0), (0,1,0), (0,0,1)
          dielectric constant epsilon diagonal = (1.6129,1.6129,1.6129)
     block, center = (-52.5,0,0)
          size (0.65,0.265487,1e+20)
          axes (1,0,0), (0,1,0), (0,0,1)
          dielectric constant epsilon diagonal = (1.6129,1.6129,1.6129)
     block, center = (-53.5,0,0)
          size (0.65,0.265487,1e+20)
          axes (1,0,0), (0,1,0), (0,0,1)
          dielectric constant epsilon diagonal = (1.6129,1.6129,1.6129)
     block, center = (-54.5,0,0)
          size (0.65,0.265487,1e+20)
          axes (1,0,0), (0,1,0), (0,0,1)
          dielectric constant epsilon diagonal = (1.6129,1.6129,1.6129)
     block, center = (-55.5,0,0)
          size (0.65,0.265487,1e+20)
          axes (1,0,0), (0,1,0), (0,0,1)
          dielectric constant epsilon diagonal = (1.6129,1.6129,1.6129)
     block, center = (-56.5,0,0)
          size (0.65,0.265487,1e+20)
          axes (1,0,0), (0,1,0), (0,0,1)
          dielectric constant epsilon diagonal = (1.6129,1.6129,1.6129)
     block, center = (-57.5,0,0)
          size (0.65,0.265487,1e+20)
          axes (1,0,0), (0,1,0), (0,0,1)
          dielectric constant epsilon diagonal = (1.6129,1.6129,1.6129)
     block, center = (-58.5,0,0)
          size (0.65,0.265487,1e+20)
          axes (1,0,0), (0,1,0), (0,0,1)
          dielectric constant epsilon diagonal = (1.6129,1.6129,1.6129)
     block, center = (-59.5,0,0)
          size (0.65,0.265487,1e+20)
          axes (1,0,0), (0,1,0), (0,0,1)
          dielectric constant epsilon diagonal = (1.6129,1.6129,1.6129)
     block, center = (-60.5,0,0)
          size (0.65,0.265487,1e+20)
          axes (1,0,0), (0,1,0), (0,0,1)
          dielectric constant epsilon diagonal = (1.6129,1.6129,1.6129)
     block, center = (-61.5,0,0)
          size (0.65,0.265487,1e+20)
          axes (1,0,0), (0,1,0), (0,0,1)
          dielectric constant epsilon diagonal = (1.6129,1.6129,1.6129)
     block, center = (-62.5,0,0)
          size (0.65,0.265487,1e+20)
          axes (1,0,0), (0,1,0), (0,0,1)
          dielectric constant epsilon diagonal = (1.6129,1.6129,1.6129)
     block, center = (-63.5,0,0)
          size (0.65,0.265487,1e+20)
          axes (1,0,0), (0,1,0), (0,0,1)
          dielectric constant epsilon diagonal = (1.6129,1.6129,1.6129)
     block, center = (-64.5,0,0)
          size (0.65,0.265487,1e+20)
          axes (1,0,0), (0,1,0), (0,0,1)
          dielectric constant epsilon diagonal = (1.6129,1.6129,1.6129)
     block, center = (-65.5,0,0)
          size (0.65,0.265487,1e+20)
          axes (1,0,0), (0,1,0), (0,0,1)
          dielectric constant epsilon diagonal = (1.6129,1.6129,1.6129)
     block, center = (-66.5,0,0)
          size (0.65,0.265487,1e+20)
          axes (1,0,0), (0,1,0), (0,0,1)
          dielectric constant epsilon diagonal = (1.6129,1.6129,1.6129)
     block, center = (-67.5,0,0)
          size (0.65,0.265487,1e+20)
          axes (1,0,0), (0,1,0), (0,0,1)
          dielectric constant epsilon diagonal = (1.6129,1.6129,1.6129)
     block, center = (-68.5,0,0)
          size (0.65,0.265487,1e+20)
          axes (1,0,0), (0,1,0), (0,0,1)
          dielectric constant epsilon diagonal = (1.6129,1.6129,1.6129)
     block, center = (-69.5,0,0)
          size (0.65,0.265487,1e+20)
          axes (1,0,0), (0,1,0), (0,0,1)
          dielectric constant epsilon diagonal = (1.6129,1.6129,1.6129)
     block, center = (-70.5,0,0)
          size (0.65,0.265487,1e+20)
          axes (1,0,0), (0,1,0), (0,0,1)
          dielectric constant epsilon diagonal = (1.6129,1.6129,1.6129)
     block, center = (-71.5,0,0)
          size (0.65,0.265487,1e+20)
          axes (1,0,0), (0,1,0), (0,0,1)
          dielectric constant epsilon diagonal = (1.6129,1.6129,1.6129)
     block, center = (-72.5,0,0)
          size (0.65,0.265487,1e+20)
          axes (1,0,0), (0,1,0), (0,0,1)
          dielectric constant epsilon diagonal = (1.6129,1.6129,1.6129)
     block, center = (-73.5,0,0)
          size (0.65,0.265487,1e+20)
          axes (1,0,0), (0,1,0), (0,0,1)
          dielectric constant epsilon diagonal = (1.6129,1.6129,1.6129)
     block, center = (-74.5,0,0)
          size (0.65,0.265487,1e+20)
          axes (1,0,0), (0,1,0), (0,0,1)
          dielectric constant epsilon diagonal = (1.6129,1.6129,1.6129)
time for set_epsilon = 8.75028 s
-----------
Meep: using output directory "ref-out"
creating output file "ref-out/eps-000000.00.h5"...
Meep progress: 2.9/377.433631896973 = 0.8% done in 4.0s, 518.8s to go
on time step 152 (time=3.04), 0.0263802 s/step
Meep progress: 6.18/377.433631896973 = 1.6% done in 8.0s, 482.9s to go
on time step 316 (time=6.32), 0.0245122 s/step
Meep progress: 9.44/377.433631896973 = 2.5% done in 12.0s, 469.5s to go
on time step 479 (time=9.58), 0.0245727 s/step
Meep progress: 12.7/377.433631896973 = 3.4% done in 16.1s, 461.1s to go
on time step 642 (time=12.84), 0.0246091 s/step
Meep progress: 15.96/377.433631896973 = 4.2% done in 20.1s, 454.4s to go
on time step 805 (time=16.1), 0.0245927 s/step
Meep progress: 19.22/377.433631896973 = 5.1% done in 24.1s, 448.8s to go
on time step 968 (time=19.36), 0.0246409 s/step
Meep progress: 22.48/377.433631896973 = 6.0% done in 28.1s, 443.5s to go
on time step 1131 (time=22.62), 0.0245973 s/step
Meep progress: 25.76/377.433631896973 = 6.8% done in 32.1s, 438.3s to go
on time step 1295 (time=25.9), 0.0244624 s/step
Meep progress: 29.06/377.433631896973 = 7.7% done in 36.1s, 433.0s to go
on time step 1460 (time=29.2), 0.0243251 s/step
Meep progress: 32.36/377.433631896973 = 8.6% done in 40.1s, 427.9s to go
on time step 1625 (time=32.5), 0.0243122 s/step
Meep progress: 35.66/377.433631896973 = 9.4% done in 44.1s, 423.0s to go
on time step 1790 (time=35.8), 0.0242824 s/step
Meep progress: 38.96/377.433631896973 = 10.3% done in 48.1s, 418.2s to go
on time step 1955 (time=39.1), 0.0242877 s/step
Meep progress: 42.26/377.433631896973 = 11.2% done in 52.2s, 413.7s to go
on time step 2120 (time=42.4), 0.0243491 s/step
Meep progress: 45.56/377.433631896973 = 12.1% done in 56.2s, 409.2s to go
on time step 2285 (time=45.7), 0.0243806 s/step
Meep progress: 48.8/377.433631896973 = 12.9% done in 60.2s, 405.3s to go
on time step 2447 (time=48.94), 0.0247115 s/step
Meep progress: 52.02/377.433631896973 = 13.8% done in 64.2s, 401.5s to go
on time step 2608 (time=52.16), 0.0248457 s/step
Meep progress: 55.26/377.433631896973 = 14.6% done in 68.2s, 397.6s to go
on time step 2770 (time=55.4), 0.0247803 s/step
Meep progress: 58.5/377.433631896973 = 15.5% done in 72.2s, 393.7s to go
on time step 2932 (time=58.64), 0.0247904 s/step
Meep progress: 61.54/377.433631896973 = 16.3% done in 76.2s, 391.2s to go
on time step 3083 (time=61.66), 0.0265047 s/step
Meep progress: 64.26/377.433631896973 = 17.0% done in 80.2s, 391.0s to go
on time step 3219 (time=64.38), 0.0294782 s/step
Meep progress: 67.26/377.433631896973 = 17.8% done in 84.2s, 388.5s to go
on time step 3370 (time=67.4), 0.0266352 s/step
Meep progress: 70.52/377.433631896973 = 18.7% done in 88.2s, 384.1s to go
on time step 3534 (time=70.68), 0.0245328 s/step
Meep progress: 73.8/377.433631896973 = 19.6% done in 92.3s, 379.6s to go
on time step 3698 (time=73.96), 0.0244576 s/step
Meep progress: 77.06/377.433631896973 = 20.4% done in 96.3s, 375.2s to go
on time step 3861 (time=77.22), 0.0245653 s/step
Meep progress: 80.28/377.433631896973 = 21.3% done in 100.3s, 371.1s to go
on time step 4022 (time=80.44), 0.0248735 s/step
Meep progress: 83.5/377.433631896973 = 22.1% done in 104.3s, 367.1s to go
on time step 4183 (time=83.66), 0.0249392 s/step
Meep progress: 86.72/377.433631896973 = 23.0% done in 108.3s, 363.0s to go
on time step 4344 (time=86.88), 0.0248627 s/step
Meep progress: 89.94/377.433631896973 = 23.8% done in 112.3s, 358.9s to go
on time step 4505 (time=90.1), 0.0248828 s/step
Meep progress: 93.16/377.433631896973 = 24.7% done in 116.3s, 354.9s to go
on time step 4666 (time=93.32), 0.0249571 s/step
Meep progress: 96.36/377.433631896973 = 25.5% done in 120.3s, 350.9s to go
on time step 4826 (time=96.52), 0.0250123 s/step
Meep progress: 99.58/377.433631896973 = 26.4% done in 124.3s, 346.9s to go
on time step 4987 (time=99.74), 0.0249578 s/step
Meep progress: 102.78/377.433631896973 = 27.2% done in 128.3s, 342.9s to go
on time step 5147 (time=102.94), 0.0250149 s/step
Meep progress: 106.0/377.433631896973 = 28.1% done in 132.3s, 338.9s to go
on time step 5308 (time=106.16), 0.0249525 s/step
Meep progress: 109.2/377.433631896973 = 28.9% done in 136.4s, 335.0s to go
on time step 5468 (time=109.36), 0.0250858 s/step
Meep progress: 112.4/377.433631896973 = 29.8% done in 140.4s, 331.0s to go
on time step 5628 (time=112.56), 0.0250335 s/step
Meep progress: 115.6/377.433631896973 = 30.6% done in 144.4s, 327.0s to go
on time step 5788 (time=115.76), 0.0250442 s/step
Meep progress: 118.82/377.433631896973 = 31.5% done in 148.4s, 323.0s to go
on time step 5949 (time=118.98), 0.0249904 s/step
Meep progress: 122.04/377.433631896973 = 32.3% done in 152.4s, 319.0s to go
on time step 6110 (time=122.2), 0.024947 s/step
Meep progress: 125.24/377.433631896973 = 33.2% done in 156.4s, 315.0s to go
on time step 6270 (time=125.4), 0.0251781 s/step
Meep progress: 128.46/377.433631896973 = 34.0% done in 160.4s, 311.0s to go
on time step 6431 (time=128.62), 0.0248572 s/step
Meep progress: 131.7/377.433631896973 = 34.9% done in 164.4s, 306.8s to go
on time step 6594 (time=131.88), 0.0246863 s/step
Meep progress: 134.98/377.433631896973 = 35.8% done in 168.5s, 302.6s to go
on time step 6758 (time=135.16), 0.0245389 s/step
Meep progress: 138.24/377.433631896973 = 36.6% done in 172.5s, 298.4s to go
on time step 6921 (time=138.42), 0.0245759 s/step
Meep progress: 141.5/377.433631896973 = 37.5% done in 176.5s, 294.3s to go
on time step 7084 (time=141.68), 0.0245427 s/step
Meep progress: 144.78/377.433631896973 = 38.4% done in 180.5s, 290.0s to go
on time step 7248 (time=144.96), 0.0245033 s/step
Meep progress: 148.06/377.433631896973 = 39.2% done in 184.5s, 285.8s to go
on time step 7412 (time=148.24), 0.0244785 s/step
Meep progress: 151.34/377.433631896973 = 40.1% done in 188.5s, 281.7s to go
on time step 7576 (time=151.52), 0.0245273 s/step
Meep progress: 154.6/377.433631896973 = 41.0% done in 192.6s, 277.5s to go
on time step 7738 (time=154.76), 0.0246963 s/step
Meep progress: 157.82/377.433631896973 = 41.8% done in 196.6s, 273.5s to go
on time step 7899 (time=157.98), 0.0248901 s/step
Meep progress: 161.06/377.433631896973 = 42.7% done in 200.6s, 269.5s to go
on time step 8061 (time=161.22), 0.0248361 s/step
Meep progress: 164.28/377.433631896973 = 43.5% done in 204.6s, 265.5s to go
on time step 8222 (time=164.44), 0.0248674 s/step
Meep progress: 167.5/377.433631896973 = 44.4% done in 208.6s, 261.4s to go
on time step 8383 (time=167.66), 0.0249097 s/step
Meep progress: 170.72/377.433631896973 = 45.2% done in 212.6s, 257.4s to go
on time step 8544 (time=170.88), 0.0248566 s/step
Meep progress: 173.92/377.433631896973 = 46.1% done in 216.6s, 253.5s to go
on time step 8704 (time=174.08), 0.0250024 s/step
Meep progress: 177.14/377.433631896973 = 46.9% done in 220.6s, 249.4s to go
on time step 8865 (time=177.3), 0.0248681 s/step
Meep progress: 180.34/377.433631896973 = 47.8% done in 224.6s, 245.5s to go
on time step 9025 (time=180.5), 0.0250209 s/step
Meep progress: 183.54/377.433631896973 = 48.6% done in 228.6s, 241.5s to go
on time step 9185 (time=183.7), 0.0250085 s/step
Meep progress: 186.76/377.433631896973 = 49.5% done in 232.6s, 237.5s to go
on time step 9346 (time=186.92), 0.0249931 s/step
Meep progress: 189.96/377.433631896973 = 50.3% done in 236.6s, 233.5s to go
on time step 9506 (time=190.12), 0.0250339 s/step
Meep progress: 193.16/377.433631896973 = 51.2% done in 240.6s, 229.6s to go
on time step 9666 (time=193.32), 0.0250058 s/step
Meep progress: 196.36/377.433631896973 = 52.0% done in 244.6s, 225.6s to go
on time step 9826 (time=196.52), 0.0250067 s/step
Meep progress: 199.58/377.433631896973 = 52.9% done in 248.7s, 221.6s to go
on time step 9987 (time=199.74), 0.0249857 s/step
Meep progress: 202.8/377.433631896973 = 53.7% done in 252.7s, 217.6s to go
on time step 10148 (time=202.96), 0.0249513 s/step
Meep progress: 206.0/377.433631896973 = 54.6% done in 256.7s, 213.6s to go
on time step 10308 (time=206.16), 0.0250973 s/step
Meep progress: 209.22/377.433631896973 = 55.4% done in 260.7s, 209.6s to go
on time step 10469 (time=209.38), 0.0249984 s/step
Meep progress: 212.44/377.433631896973 = 56.3% done in 264.7s, 205.6s to go
on time step 10630 (time=212.6), 0.0249561 s/step
Meep progress: 215.66/377.433631896973 = 57.1% done in 268.8s, 201.6s to go
on time step 10791 (time=215.82), 0.0249761 s/step
Meep progress: 218.88/377.433631896973 = 58.0% done in 272.8s, 197.6s to go
on time step 10952 (time=219.04), 0.0249853 s/step
Meep progress: 222.1/377.433631896973 = 58.8% done in 276.8s, 193.6s to go
on time step 11113 (time=222.26), 0.024911 s/step
Meep progress: 225.3/377.433631896973 = 59.7% done in 280.8s, 189.6s to go
on time step 11273 (time=225.46), 0.0250044 s/step
Meep progress: 228.5/377.433631896973 = 60.5% done in 284.8s, 185.6s to go
on time step 11433 (time=228.66), 0.0250495 s/step
Meep progress: 231.72/377.433631896973 = 61.4% done in 288.8s, 181.6s to go
on time step 11594 (time=231.88), 0.0249716 s/step
Meep progress: 234.94/377.433631896973 = 62.2% done in 292.8s, 177.6s to go
on time step 11755 (time=235.1), 0.0248811 s/step
Meep progress: 238.18/377.433631896973 = 63.1% done in 296.9s, 173.6s to go
on time step 11917 (time=238.34), 0.0248221 s/step
Meep progress: 241.4/377.433631896973 = 64.0% done in 300.9s, 169.5s to go
on time step 12078 (time=241.56), 0.0248674 s/step
Meep progress: 244.66/377.433631896973 = 64.8% done in 304.9s, 165.5s to go
on time step 12241 (time=244.82), 0.0246608 s/step
Meep progress: 247.9/377.433631896973 = 65.7% done in 308.9s, 161.4s to go
on time step 12403 (time=248.06), 0.0246937 s/step
Meep progress: 251.16/377.433631896973 = 66.5% done in 312.9s, 157.3s to go
on time step 12566 (time=251.32), 0.0246136 s/step
Meep progress: 254.42/377.433631896973 = 67.4% done in 316.9s, 153.2s to go
on time step 12729 (time=254.58), 0.0246174 s/step
Meep progress: 257.66/377.433631896973 = 68.3% done in 320.9s, 149.2s to go
on time step 12891 (time=257.82), 0.0247092 s/step
Meep progress: 260.92/377.433631896973 = 69.1% done in 324.9s, 145.1s to go
on time step 13054 (time=261.08), 0.0245782 s/step
Meep progress: 264.18/377.433631896973 = 70.0% done in 328.9s, 141.0s to go
on time step 13217 (time=264.34), 0.0245899 s/step
Meep progress: 267.4/377.433631896973 = 70.8% done in 332.9s, 137.0s to go
on time step 13378 (time=267.56), 0.0249556 s/step
Meep progress: 270.62/377.433631896973 = 71.7% done in 337.0s, 133.0s to go
on time step 13539 (time=270.78), 0.0249897 s/step
Meep progress: 273.84/377.433631896973 = 72.6% done in 341.0s, 129.0s to go
on time step 13700 (time=274), 0.0249897 s/step
Meep progress: 277.04/377.433631896973 = 73.4% done in 345.0s, 125.0s to go
on time step 13860 (time=277.2), 0.0250097 s/step
Meep progress: 280.26/377.433631896973 = 74.3% done in 349.0s, 121.0s to go
on time step 14021 (time=280.42), 0.0249484 s/step
Meep progress: 283.48/377.433631896973 = 75.1% done in 353.0s, 117.0s to go
on time step 14182 (time=283.64), 0.0249076 s/step
Meep progress: 286.68/377.433631896973 = 76.0% done in 357.0s, 113.0s to go
on time step 14343 (time=286.86), 0.0249952 s/step
Meep progress: 289.9/377.433631896973 = 76.8% done in 361.0s, 109.0s to go
on time step 14504 (time=290.08), 0.0249311 s/step
Meep progress: 293.12/377.433631896973 = 77.7% done in 365.0s, 105.0s to go
on time step 14665 (time=293.3), 0.0248565 s/step
Meep progress: 296.34/377.433631896973 = 78.5% done in 369.0s, 101.0s to go
on time step 14826 (time=296.52), 0.0248847 s/step
Meep progress: 299.56/377.433631896973 = 79.4% done in 373.0s, 97.0s to go
on time step 14987 (time=299.74), 0.0249545 s/step
Meep progress: 302.78/377.433631896973 = 80.2% done in 377.1s, 93.0s to go
on time step 15148 (time=302.96), 0.0249166 s/step
Meep progress: 306.0/377.433631896973 = 81.1% done in 381.1s, 89.0s to go
on time step 15309 (time=306.18), 0.0249181 s/step
Meep progress: 309.22/377.433631896973 = 81.9% done in 385.1s, 84.9s to go
on time step 15470 (time=309.4), 0.0248923 s/step
Meep progress: 312.14/377.433631896973 = 82.7% done in 389.1s, 81.4s to go
on time step 15615 (time=312.3), 0.0277401 s/step
Meep progress: 314.9/377.433631896973 = 83.4% done in 393.1s, 78.1s to go
on time step 15753 (time=315.06), 0.0291283 s/step
Meep progress: 317.76/377.433631896973 = 84.2% done in 397.1s, 74.6s to go
on time step 15896 (time=317.92), 0.0280445 s/step
Meep progress: 320.42/377.433631896973 = 84.9% done in 401.1s, 71.4s to go
on time step 16029 (time=320.58), 0.0301052 s/step
Meep progress: 323.24/377.433631896973 = 85.6% done in 405.2s, 67.9s to go
on time step 16168 (time=323.36), 0.0289559 s/step
Meep progress: 325.46/377.433631896973 = 86.2% done in 409.2s, 65.3s to go
on time step 16279 (time=325.58), 0.0360815 s/step
Meep progress: 328.04/377.433631896973 = 86.9% done in 413.2s, 62.2s to go
on time step 16407 (time=328.14), 0.0312824 s/step
Meep progress: 330.72/377.433631896973 = 87.6% done in 417.2s, 58.9s to go
on time step 16543 (time=330.86), 0.0295826 s/step
Meep progress: 333.54/377.433631896973 = 88.4% done in 421.2s, 55.4s to go
on time step 16684 (time=333.68), 0.0284436 s/step
Meep progress: 336.38/377.433631896973 = 89.1% done in 425.3s, 51.9s to go
on time step 16825 (time=336.5), 0.0284677 s/step
Meep progress: 339.02/377.433631896973 = 89.8% done in 429.3s, 48.6s to go
on time step 16957 (time=339.14), 0.0303294 s/step
Meep progress: 341.78/377.433631896973 = 90.6% done in 433.3s, 45.2s to go
on time step 17096 (time=341.92), 0.0289584 s/step
Meep progress: 344.56/377.433631896973 = 91.3% done in 437.3s, 41.7s to go
on time step 17235 (time=344.7), 0.0288283 s/step
Meep progress: 347.24/377.433631896973 = 92.0% done in 441.3s, 38.4s to go
on time step 17368 (time=347.36), 0.0302433 s/step
Meep progress: 350.02/377.433631896973 = 92.7% done in 445.3s, 34.9s to go
on time step 17509 (time=350.18), 0.0284398 s/step
Meep progress: 352.72/377.433631896973 = 93.5% done in 449.3s, 31.5s to go
on time step 17642 (time=352.84), 0.0302375 s/step
Meep progress: 355.08/377.433631896973 = 94.1% done in 453.4s, 28.5s to go
on time step 17760 (time=355.2), 0.0341336 s/step
Meep progress: 357.42/377.433631896973 = 94.7% done in 457.4s, 25.6s to go
on time step 17877 (time=357.54), 0.03446 s/step
Meep progress: 359.76/377.433631896973 = 95.3% done in 461.4s, 22.7s to go
on time step 17994 (time=359.88), 0.0344275 s/step
Meep progress: 362.22/377.433631896973 = 96.0% done in 465.4s, 19.5s to go
on time step 18118 (time=362.36), 0.0323151 s/step
Meep progress: 364.98/377.433631896973 = 96.7% done in 469.4s, 16.0s to go
on time step 18256 (time=365.12), 0.0289984 s/step
Meep progress: 367.76/377.433631896973 = 97.4% done in 473.4s, 12.5s to go
on time step 18396 (time=367.92), 0.0287728 s/step
Meep progress: 370.54/377.433631896973 = 98.2% done in 477.4s, 8.9s to go
on time step 18535 (time=370.7), 0.0288346 s/step
Meep progress: 373.32/377.433631896973 = 98.9% done in 481.5s, 5.3s to go
on time step 18672 (time=373.44), 0.0292978 s/step
Meep progress: 375.7/377.433631896973 = 99.5% done in 485.5s, 2.2s to go
on time step 18791 (time=375.82), 0.0337592 s/step
run 0 finished at t = 377.44 (18872 timesteps)
flux1:, 0.627777777777778, 1.03070801457719e-6, 1.03069756079275e-6, 1.03070149800656e-6, 1.03071641783784e-6, 1.03072041953355e-6, 1.03070489315592e-6, 1.03069165647098e-6, 1.0307030993482e-6, 1.03072461515848e-6, 1.03072158579429e-6, 1.03069467081204e-6, 1.03068628945843e-6, 1.03071474870384e-6, 1.03073579267005e-6, 1.03070926813702e-6, 1.03067576349422e-6, 1.03069886014779e-6, 1.03074402512707e-6, 1.03072166659445e-6, 1.03066574988057e-6, 1.03069844300037e-6, 1.03075974456257e-6, 1.03069047866397e-6, 1.03066257756568e-6, 1.03078170052241e-6, 1.03064756070788e-6, 1.03074628949562e-6, 1.03064943978464e-6, 1.03084704181324e-6, 1.03066911587689e-6, 1.0305898307011e-6, 1.03066911587688e-6, 1.03084704181324e-6, 1.03064943978465e-6, 1.0307462894956e-6, 1.03064756070788e-6, 1.03078170052241e-6, 1.03066257756568e-6, 1.03069047866398e-6, 1.03075974456257e-6, 1.03069844300036e-6, 1.03066574988057e-6, 1.03072166659446e-6, 1.03074402512707e-6, 1.03069886014778e-6, 1.03067576349423e-6, 1.03070926813703e-6, 1.03073579267005e-6, 1.03071474870385e-6, 1.03068628945843e-6, 1.03069467081204e-6, 1.0307215857943e-6, 1.03072461515849e-6, 1.0307030993482e-6, 1.03069165647097e-6, 1.03070489315593e-6, 1.03072041953355e-6, 1.03071641783784e-6, 1.03070149800655e-6, 1.03069756079274e-6, 1.03070801457719e-6
flux1:, 0.628040226681531, 1.17661772429151e-6, 1.17660565943899e-6, 1.17661219756467e-6, 1.17663040797476e-6, 1.17663354857419e-6, 1.1766139410574e-6, 1.17659929959533e-6, 1.17661443723953e-6, 1.1766395430887e-6, 1.17663433718228e-6, 1.1766022825031e-6, 1.1765937682265e-6, 1.1766279518274e-6, 1.17665172547528e-6, 1.17661984922746e-6, 1.17658121626791e-6, 1.17660871972216e-6, 1.17666090798531e-6, 1.17663486955621e-6, 1.1765706655842e-6, 1.17660790345032e-6, 1.17667751707912e-6, 1.17659909047258e-6, 1.17656852256862e-6, 1.17670311676515e-6, 1.17654874336437e-6, 1.17666269792384e-6, 1.17655268315177e-6, 1.17677871029229e-6, 1.17657440167863e-6, 1.17648309363825e-6, 1.17657440167862e-6, 1.17677871029229e-6, 1.17655268315177e-6, 1.17666269792384e-6, 1.17654874336437e-6, 1.17670311676514e-6, 1.17656852256862e-6, 1.17659909047258e-6, 1.17667751707911e-6, 1.17660790345033e-6, 1.17657066558419e-6, 1.17663486955622e-6, 1.1766609079853e-6, 1.17660871972215e-6, 1.17658121626791e-6, 1.17661984922747e-6, 1.17665172547528e-6, 1.17662795182741e-6, 1.17659376822649e-6, 1.17660228250309e-6, 1.17663433718229e-6, 1.1766395430887e-6, 1.17661443723952e-6, 1.17659929959533e-6, 1.17661394105742e-6, 1.1766335485742e-6, 1.17663040797476e-6, 1.17661219756466e-6, 1.17660565943898e-6, 1.17661772429151e-6
flux1:, 0.628302675585284, 1.34199430374479e-6, 1.34198047983703e-6, 1.34199019682078e-6, 1.34201218968469e-6, 1.34201415296203e-6, 1.34198976660527e-6, 1.34197365469937e-6, 1.34199318844853e-6, 1.34202234370824e-6, 1.34201446124115e-6, 1.34197650686873e-6, 1.34196800813246e-6, 1.34200881566613e-6, 1.34203558235125e-6, 1.34199748541549e-6, 1.34195308128337e-6, 1.34198571620958e-6, 1.34204585284201e-6, 1.34201554746753e-6, 1.34194197830437e-6, 1.34198441343515e-6, 1.34206335714851e-6, 1.34197456847974e-6, 1.34194114733421e-6, 1.34209313914046e-6, 1.34191571682368e-6, 1.3420470705757e-6, 1.34192213004564e-6, 1.34218043427007e-6, 1.34194612832444e-6, 1.34184112766101e-6, 1.34194612832443e-6, 1.34218043427007e-6, 1.34192213004564e-6, 1.3420470705757e-6, 1.34191571682367e-6, 1.34209313914046e-6, 1.34194114733422e-6, 1.34197456847974e-6, 1.3420633571485e-6, 1.34198441343516e-6, 1.34194197830436e-6, 1.34201554746753e-6, 1.34204585284201e-6, 1.34198571620958e-6, 1.34195308128336e-6, 1.34199748541549e-6, 1.34203558235125e-6, 1.34200881566614e-6, 1.34196800813246e-6, 1.34197650686872e-6, 1.34201446124116e-6, 1.34202234370824e-6, 1.34199318844852e-6, 1.34197365469936e-6, 1.34198976660528e-6, 1.34201415296204e-6, 1.34201218968469e-6, 1.34199019682076e-6, 1.34198047983702e-6, 1.34199430374479e-6
flux1:, 0.628565124489038, 1.5292610260234e-6, 1.52924529312266e-6, 1.52925882774744e-6, 1.52928513236064e-6, 1.5292855609344e-6, 1.52925563572099e-6, 1.52923799546812e-6, 1.52926269633496e-6, 1.52929639012153e-6, 1.52928527282666e-6, 1.52924059681742e-6, 1.52923229412061e-6, 1.52928070791519e-6, 1.52931073296855e-6, 1.52926545518371e-6, 1.52921460027151e-6, 1.52925318316773e-6, 1.52932226070991e-6, 1.52928700652485e-6, 1.52920290349966e-6, 1.52925130640905e-6, 1.52934069217684e-6, 1.52924015207732e-6, 1.52920368547125e-6, 1.5293752602015e-6, 1.5291716371619e-6, 1.52932283117743e-6, 1.5291809418723e-6, 1.52947586086238e-6, 1.52920752108684e-6, 1.52908696712584e-6, 1.52920752108683e-6, 1.52947586086237e-6, 1.5291809418723e-6, 1.52932283117742e-6, 1.52917163716189e-6, 1.5293752602015e-6, 1.52920368547125e-6, 1.52924015207733e-6, 1.52934069217684e-6, 1.52925130640906e-6, 1.52920290349964e-6, 1.52928700652487e-6, 1.52932226070992e-6, 1.52925318316772e-6, 1.52921460027151e-6, 1.52926545518371e-6, 1.52931073296855e-6, 1.52928070791519e-6, 1.5292322941206e-6, 1.52924059681743e-6, 1.52928527282667e-6, 1.52929639012153e-6, 1.52926269633496e-6, 1.52923799546811e-6, 1.529255635721e-6, 1.52928556093441e-6, 1.52928513236065e-6, 1.52925882774743e-6, 1.52924529312266e-6, 1.5292610260234e-6
flux1:, 0.628827573392791, 1.74111851949426e-6, 1.74110072308729e-6, 1.74111877089987e-6, 1.74114995402171e-6, 1.74114845328267e-6, 1.74111216931883e-6, 1.74109294848625e-6, 1.74112365350971e-6, 1.74116240403438e-6, 1.74114743823176e-6, 1.74109515963461e-6, 1.7410872654432e-6, 1.74114434728325e-6, 1.74117789438933e-6, 1.74112438510399e-6, 1.74106636955488e-6, 1.74111181371353e-6, 1.7411908853577e-6, 1.74114989267883e-6, 1.74105400005578e-6, 1.74110928192506e-6, 1.7412103168131e-6, 1.74109641383084e-6, 1.74105670566595e-6, 1.74125034741063e-6, 1.74101700345496e-6, 1.741190771776e-6, 1.74102960493916e-6, 1.74136601859269e-6, 1.74105914980624e-6, 1.7409209760861e-6, 1.74105914980624e-6, 1.74136601859269e-6, 1.74102960493917e-6, 1.741190771776e-6, 1.74101700345495e-6, 1.74125034741063e-6, 1.74105670566594e-6, 1.74109641383084e-6, 1.74121031681309e-6, 1.74110928192507e-6, 1.74105400005577e-6, 1.74114989267884e-6, 1.74119088535769e-6, 1.74111181371351e-6, 1.74106636955488e-6, 1.74112438510399e-6, 1.74117789438933e-6, 1.74114434728325e-6, 1.7410872654432e-6, 1.74109515963461e-6, 1.74114743823177e-6, 1.74116240403439e-6, 1.7411236535097e-6, 1.74109294848625e-6, 1.74111216931884e-6, 1.74114845328267e-6, 1.74114995402171e-6, 1.74111877089985e-6, 1.74110072308727e-6, 1.74111851949426e-6
flux1:, 0.629090022296544, 1.98057327833321e-6, 1.9805532546258e-6, 1.98057656188421e-6, 1.98061322857718e-6, 1.98060937304505e-6, 1.98056585375569e-6, 1.98054500180818e-6, 1.98058260846859e-6, 1.98062696296046e-6, 1.98060748464223e-6, 1.98054666737403e-6, 1.98053942450174e-6, 1.98060631035054e-6, 1.98064363803641e-6, 1.98058075886753e-6, 1.98051485054477e-6, 1.98056816999443e-6, 1.98065834028292e-6, 1.98061069775519e-6, 1.98050167892748e-6, 1.98056491732034e-6, 1.9806789030167e-6, 1.98054976453864e-6, 1.9805066176797e-6, 1.98072515470544e-6, 1.98045816672012e-6, 1.98065756334732e-6, 1.9804744348875e-6, 1.9808578278905e-6, 1.98050743715305e-6, 1.98034935593195e-6, 1.98050743715304e-6, 1.98085782789049e-6, 1.9804744348875e-6, 1.98065756334732e-6, 1.98045816672011e-6, 1.98072515470544e-6, 1.98050661767969e-6, 1.98054976453864e-6, 1.98067890301668e-6, 1.98056491732034e-6, 1.98050167892748e-6, 1.9806106977552e-6, 1.98065834028293e-6, 1.98056816999444e-6, 1.98051485054477e-6, 1.98058075886754e-6, 1.9806436380364e-6, 1.98060631035054e-6, 1.98053942450174e-6, 1.98054666737402e-6, 1.98060748464224e-6, 1.98062696296045e-6, 1.98058260846858e-6, 1.98054500180818e-6, 1.98056585375571e-6, 1.98060937304505e-6, 1.98061322857718e-6, 1.98057656188421e-6, 1.9805532546258e-6, 1.9805732783332e-6
flux1:, 0.629352471200297, 2.25096869411081e-6, 2.2509462628796e-6, 2.25097561865453e-6, 2.2510184143343e-6, 2.25101175656864e-6, 2.25096007234401e-6, 2.25093753429429e-6, 2.25098299309277e-6, 2.25103352862046e-6, 2.25100883088978e-6, 2.25093848832209e-6, 2.25093216653644e-6, 2.25101005933152e-6, 2.25105141778908e-6, 2.25097794753389e-6, 2.25090340134124e-6, 2.25096571361193e-6, 2.2510681266072e-6, 2.25101278659262e-6, 2.25088923294144e-6, 2.25096170061466e-6, 2.25109003114647e-6, 2.25094347907622e-6, 2.25089669936496e-6, 2.25114335540872e-6, 2.25083835979486e-6, 2.25106678756483e-6, 2.25085860189483e-6, 2.25129513294738e-6, 2.25089568788837e-6, 2.25071517386252e-6, 2.25089568788836e-6, 2.25129513294739e-6, 2.25085860189483e-6, 2.25106678756482e-6, 2.25083835979486e-6, 2.25114335540872e-6, 2.25089669936496e-6, 2.25094347907622e-6, 2.25109003114647e-6, 2.25096170061466e-6, 2.25088923294141e-6, 2.25101278659262e-6, 2.25106812660719e-6, 2.25096571361193e-6, 2.25090340134124e-6, 2.25097794753391e-6, 2.25105141778908e-6, 2.25101005933152e-6, 2.25093216653642e-6, 2.25093848832209e-6, 2.25100883088978e-6, 2.25103352862045e-6, 2.25098299309276e-6, 2.25093753429429e-6, 2.25096007234403e-6, 2.25101175656862e-6, 2.25101841433429e-6, 2.25097561865452e-6, 2.25094626287961e-6, 2.25096869411082e-6
flux1:, 0.629614920104051, 2.55601878187533e-6, 2.55599373660755e-6, 2.5560299633319e-6, 2.5560795774505e-6, 2.55606965948937e-6, 2.55600883138039e-6, 2.5559845392538e-6, 2.55603884470117e-6, 2.55609617022187e-6, 2.55606551305203e-6, 2.5559846130003e-6, 2.55597950371066e-6, 2.556069664419e-6, 2.55611529288202e-6, 2.55602993454929e-6, 2.55594600291225e-6, 2.55601853054881e-6, 2.55613435556086e-6, 2.55607011886326e-6, 2.55593056131498e-6, 2.55601375811101e-6, 2.55615791562234e-6, 2.55599141668032e-6, 2.555940818368e-6, 2.55621927005054e-6, 2.55587142162343e-6, 2.55613266329326e-6, 2.55589585029769e-6, 2.55639242862123e-6, 2.55593781267179e-6, 2.55573208565528e-6, 2.55593781267177e-6, 2.55639242862123e-6, 2.5558958502977e-6, 2.55613266329325e-6, 2.55587142162342e-6, 2.55621927005055e-6, 2.55594081836801e-6, 2.55599141668032e-6, 2.55615791562234e-6, 2.55601375811101e-6, 2.55593056131496e-6, 2.55607011886327e-6, 2.55613435556087e-6, 2.55601853054882e-6, 2.55594600291224e-6, 2.5560299345493e-6, 2.55611529288202e-6, 2.55606966441902e-6, 2.55597950371064e-6, 2.55598461300029e-6, 2.55606551305204e-6, 2.55609617022186e-6, 2.55603884470117e-6, 2.55598453925381e-6, 2.5560088313804e-6, 2.55606965948938e-6, 2.55607957745051e-6, 2.55602996333189e-6, 2.55599373660755e-6, 2.55601878187533e-6
flux1:, 0.629877369007804, 2.89984478031361e-6, 2.89981687551464e-6, 2.89986081845136e-6, 2.89991799019921e-6, 2.89990435730937e-6, 2.89983336028517e-6, 2.89980722212385e-6, 2.89987140254631e-6, 2.89993616248005e-6, 2.89989878458672e-6, 2.89980625431401e-6, 2.89980266332025e-6, 2.89990640058989e-6, 2.89995652546122e-6, 2.89985791522876e-6, 2.89976385947295e-6, 2.89984793033008e-6, 2.89997834542513e-6, 2.89990384542354e-6, 2.89974676859526e-6, 2.89984245633234e-6, 2.90000400488232e-6, 2.89981461552077e-6, 2.89976002837336e-6, 2.90007446882564e-6, 2.89967839556532e-6, 2.89997664753727e-6, 2.89970709247595e-6, 2.90027146226789e-6, 2.89975492612421e-6, 2.89952093234035e-6, 2.8997549261242e-6, 2.9002714622679e-6, 2.89970709247596e-6, 2.89997664753727e-6, 2.89967839556532e-6, 2.90007446882564e-6, 2.89976002837336e-6, 2.89981461552077e-6, 2.90000400488231e-6, 2.89984245633234e-6, 2.89974676859524e-6, 2.89990384542356e-6, 2.89997834542514e-6, 2.89984793033008e-6, 2.89976385947295e-6, 2.89985791522877e-6, 2.89995652546121e-6, 2.89990640058989e-6, 2.89980266332025e-6, 2.89980625431401e-6, 2.89989878458672e-6, 2.89993616248005e-6, 2.8998714025463e-6, 2.89980722212384e-6, 2.89983336028518e-6, 2.89990435730935e-6, 2.89991799019919e-6, 2.89986081845135e-6, 2.89981687551464e-6, 2.89984478031361e-6
flux1:, 0.630139817911557, 3.28701481120096e-6, 3.28698374695165e-6, 3.28703626323236e-6, 3.28710178956166e-6, 3.28708400585406e-6, 3.28700177107729e-6, 3.286973657591e-6, 3.28704876433196e-6, 3.2871216438902e-6, 3.28707677629748e-6, 3.28697150708362e-6, 3.2869697455271e-6, 3.28708840443422e-6, 3.28714323830364e-6, 3.28702995601542e-6, 3.28692505831151e-6, 3.28702210480836e-6, 3.28716827847578e-6, 3.28708196469914e-6, 3.28690582335017e-6, 3.28701606355438e-6, 3.28719664101155e-6, 3.28698094708419e-6, 3.28692222540723e-6, 3.28727743404285e-6, 3.28682718696265e-6, 3.28716709622466e-6, 3.28686006251037e-6, 3.28750089604757e-6, 3.28691500449415e-6, 3.28664939601183e-6, 3.28691500449414e-6, 3.28750089604757e-6, 3.28686006251037e-6, 3.28716709622466e-6, 3.28682718696265e-6, 3.28727743404286e-6, 3.28692222540723e-6, 3.28698094708418e-6, 3.28719664101155e-6, 3.28701606355438e-6, 3.28690582335017e-6, 3.28708196469915e-6, 3.28716827847577e-6, 3.28702210480836e-6, 3.28692505831153e-6, 3.28702995601543e-6, 3.28714323830364e-6, 3.28708840443424e-6, 3.28696974552709e-6, 3.28697150708362e-6, 3.28707677629748e-6, 3.2871216438902e-6, 3.28704876433193e-6, 3.28697365759101e-6, 3.28700177107731e-6, 3.28708400585405e-6, 3.28710178956165e-6, 3.28703626323236e-6, 3.28698374695165e-6, 3.28701481120096e-6
flux1:, 0.63040226681531, 3.72258678837557e-6, 3.72255219248499e-6, 3.72261414054551e-6, 3.72268888667282e-6, 3.72266655187961e-6, 3.72257196742879e-6, 3.72254169663589e-6, 3.72262879340485e-6, 3.72271052578244e-6, 3.72265740642513e-6, 3.72253825721175e-6, 3.72253863107903e-6, 3.72267358164069e-6, 3.72273332323933e-6, 3.72260390383234e-6, 3.72248747932477e-6, 3.72259903701843e-6, 3.72276210854101e-6, 3.72266222964878e-6, 3.72246546695221e-6, 3.72259266120738e-6, 3.72279396946269e-6, 3.72254802095462e-6, 3.72248505476478e-6, 3.72288647294122e-6, 3.72237547021682e-6, 3.72276217523645e-6, 3.72241222018298e-6, 3.72313922030745e-6, 3.72247579330203e-6, 3.72217490501782e-6, 3.72247579330202e-6, 3.72313922030746e-6, 3.72241222018298e-6, 3.72276217523645e-6, 3.72237547021683e-6, 3.72288647294122e-6, 3.72248505476479e-6, 3.72254802095462e-6, 3.72279396946269e-6, 3.72259266120738e-6, 3.72246546695218e-6, 3.72266222964879e-6, 3.72276210854102e-6, 3.72259903701842e-6, 3.72248747932476e-6, 3.72260390383234e-6, 3.72273332323932e-6, 3.72267358164068e-6, 3.72253863107903e-6, 3.72253825721173e-6, 3.72265740642514e-6, 3.72271052578244e-6, 3.72262879340483e-6, 3.72254169663588e-6, 3.72257196742881e-6, 3.7226665518796e-6, 3.72268888667282e-6, 3.72261414054551e-6, 3.72255219248498e-6, 3.72258678837557e-6
flux1:, 0.630664715719064, 4.21215477075014e-6, 4.21211617916637e-6, 4.21218840955663e-6, 4.2122733218929e-6, 4.21224608832051e-6, 4.21213799781329e-6, 4.21210531830017e-6, 4.21220547158084e-6, 4.21229684695012e-6, 4.21223473538628e-6, 4.21210053500416e-6, 4.21210333378733e-6, 4.21225596007707e-6, 4.2123207950803e-6, 4.212173740082e-6, 4.2120451487861e-6, 4.21217285484252e-6, 4.21235391408814e-6, 4.21223850012522e-6, 4.21201956704522e-6, 4.21216649967628e-6, 4.21239029357396e-6, 4.2121095348779e-6, 4.21204226341102e-6, 4.21249607550557e-6, 4.2119170398749e-6, 4.21235621637533e-6, 4.21195710018473e-6, 4.21278111293202e-6, 4.21203115960284e-6, 4.21169098302601e-6, 4.21203115960283e-6, 4.21278111293202e-6, 4.21195710018475e-6, 4.21235621637533e-6, 4.2119170398749e-6, 4.21249607550557e-6, 4.21204226341102e-6, 4.21210953487791e-6, 4.21239029357395e-6, 4.21216649967629e-6, 4.21201956704521e-6, 4.21223850012523e-6, 4.21235391408815e-6, 4.21217285484251e-6, 4.21204514878611e-6, 4.21217374008201e-6, 4.21232079508029e-6, 4.21225596007709e-6, 4.21210333378733e-6, 4.21210053500417e-6, 4.2122347353863e-6, 4.21229684695012e-6, 4.21220547158081e-6, 4.21210531830017e-6, 4.21213799781329e-6, 4.2122460883205e-6, 4.2122733218929e-6, 4.21218840955662e-6, 4.21211617916636e-6, 4.21215477075015e-6
flux1:, 0.630927164622817, 4.76189895728286e-6, 4.76185579379037e-6, 4.76193914244814e-6, 4.76203526362294e-6, 4.76200285200901e-6, 4.7618800506626e-6, 4.76184462442089e-6, 4.76195889598545e-6, 4.76206077199926e-6, 4.76198896302948e-6, 4.76183851055278e-6, 4.76184399596319e-6, 4.76201568682359e-6, 4.7620857892337e-6, 4.76191957720243e-6, 4.761778235252e-6, 4.7619238276473e-6, 4.76212389517129e-6, 4.76199073883708e-6, 4.76174811364771e-6, 4.76191799640735e-6, 4.76216607199602e-6, 4.76184526840918e-6, 4.76177369609904e-6, 4.76228691528621e-6, 4.76163180360408e-6, 4.7621297163573e-6, 4.76167430480325e-6, 4.76260744295661e-6, 4.76176108689255e-6, 4.76137723983219e-6, 4.76176108689256e-6, 4.76260744295662e-6, 4.76167430480326e-6, 4.76212971635729e-6, 4.76163180360407e-6, 4.76228691528622e-6, 4.76177369609902e-6, 4.76184526840919e-6, 4.762166071996e-6, 4.76191799640736e-6, 4.76174811364768e-6, 4.76199073883708e-6, 4.7621238951713e-6, 4.76192382764729e-6, 4.76177823525199e-6, 4.76191957720242e-6, 4.76208578923368e-6, 4.76201568682361e-6, 4.76184399596318e-6, 4.7618385105528e-6, 4.76198896302948e-6, 4.76206077199924e-6, 4.76195889598543e-6, 4.7618446244209e-6, 4.76188005066262e-6, 4.762002852009e-6, 4.76203526362294e-6, 4.76193914244812e-6, 4.76185579379037e-6, 4.76189895728286e-6
flux1:, 0.63118961352657, 5.37863952421558e-6, 5.37859108084656e-6, 5.37868636597516e-6, 5.37879485127403e-6, 5.37875706399648e-6, 5.37861829181584e-6, 5.37857967798404e-6, 5.37870912065388e-6, 5.37882243387622e-6, 5.37874026858333e-6, 5.3785723314478e-6, 5.37858072741023e-6, 5.37877286988544e-6, 5.37884840349804e-6, 5.37866149800314e-6, 5.37850688786271e-6, 5.37867220643314e-6, 5.37889221494085e-6, 5.37873885144905e-6, 5.37847105816878e-6, 5.37866757657115e-6, 5.37894175950586e-6, 5.37857492081079e-6, 5.37849913579779e-6, 5.37907969356068e-6, 5.37833961726627e-6, 5.37890317926674e-6, 5.37838334072478e-6, 5.37943911909392e-6, 5.37848551302502e-6, 5.37805320411942e-6, 5.37848551302501e-6, 5.37943911909393e-6, 5.37838334072481e-6, 5.37890317926673e-6, 5.37833961726627e-6, 5.37907969356069e-6, 5.37849913579781e-6, 5.37857492081077e-6, 5.37894175950584e-6, 5.37866757657117e-6, 5.37847105816874e-6, 5.37873885144906e-6, 5.37889221494085e-6, 5.37867220643313e-6, 5.37850688786274e-6, 5.37866149800315e-6, 5.37884840349802e-6, 5.37877286988542e-6, 5.37858072741021e-6, 5.37857233144781e-6, 5.37874026858336e-6, 5.37882243387622e-6, 5.37870912065388e-6, 5.37857967798403e-6, 5.37861829181586e-6, 5.37875706399648e-6, 5.37879485127403e-6, 5.37868636597515e-6, 5.37859108084657e-6, 5.37863952421559e-6
flux1:, 0.631452062430323, 6.06989450610111e-6, 6.0698399261056e-6, 6.06994794977e-6, 6.07007008388707e-6, 6.07002681372731e-6, 6.06987074574326e-6, 6.06982838696768e-6, 6.06997404479832e-6, 6.07009982213399e-6, 6.07000669459514e-6, 6.06982000426848e-6, 6.06983148977569e-6, 6.07004546647955e-6, 6.07012658566257e-6, 6.06991743913141e-6, 6.06974911846459e-6, 6.06993610922983e-6, 6.07017688758568e-6, 6.07000057249504e-6, 6.06970619674914e-6, 6.06993355769373e-6, 6.07023569286427e-6, 6.06981599503622e-6, 6.06973619017109e-6, 6.07039302831951e-6, 6.06955816346473e-6, 6.07019500408304e-6, 6.06960150175056e-6, 6.07079498498537e-6, 6.06972221266275e-6, 6.06923619952631e-6, 6.06972221266274e-6, 6.07079498498536e-6, 6.06960150175057e-6, 6.07019500408304e-6, 6.06955816346473e-6, 6.07039302831951e-6, 6.06973619017109e-6, 6.06981599503625e-6, 6.07023569286427e-6, 6.06993355769373e-6, 6.06970619674912e-6, 6.07000057249501e-6, 6.0701768875857e-6, 6.06993610922983e-6, 6.06974911846459e-6, 6.06991743913145e-6, 6.07012658566255e-6, 6.07004546647956e-6, 6.06983148977568e-6, 6.06982000426849e-6, 6.07000669459514e-6, 6.07009982213401e-6, 6.06997404479829e-6, 6.06982838696769e-6, 6.06987074574327e-6, 6.0700268137273e-6, 6.07007008388707e-6, 6.06994794976998e-6, 6.0698399261056e-6, 6.06989450610111e-6
flux1:, 0.631714511334077, 6.84394192204782e-6, 6.8438801876732e-6, 6.84400174310591e-6, 6.84413895564799e-6, 6.84409018811698e-6, 6.84391542191163e-6, 6.84386863543446e-6, 6.84403154946399e-6, 6.84417091826482e-6, 6.84406627595578e-6, 6.84385952116978e-6, 6.84387422793907e-6, 6.84411141961224e-6, 6.84419826831412e-6, 6.84396531982103e-6, 6.84378292883129e-6, 6.84399365333627e-6, 6.84425591440607e-6, 6.8440535985778e-6, 6.84373129914797e-6, 6.84399427951021e-6, 6.84432622322416e-6, 6.84384592946652e-6, 6.84376242566131e-6, 6.84450558937307e-6, 6.84356507476516e-6, 6.8442836187239e-6, 6.84360599905303e-6, 6.84495396280479e-6, 6.84374892561126e-6, 6.84320346521929e-6, 6.84374892561126e-6, 6.84495396280482e-6, 6.84360599905304e-6, 6.84428361872388e-6, 6.84356507476517e-6, 6.84450558937306e-6, 6.84376242566131e-6, 6.84384592946653e-6, 6.84432622322416e-6, 6.84399427951022e-6, 6.84373129914796e-6, 6.84405359857781e-6, 6.84425591440606e-6, 6.84399365333627e-6, 6.84378292883129e-6, 6.84396531982104e-6, 6.8441982683141e-6, 6.84411141961228e-6, 6.84387422793907e-6, 6.84385952116975e-6, 6.84406627595578e-6, 6.84417091826481e-6, 6.84403154946397e-6, 6.84386863543447e-6, 6.84391542191165e-6, 6.84409018811698e-6, 6.84413895564797e-6, 6.84400174310591e-6, 6.84388018767319e-6, 6.84394192204782e-6
flux1:, 0.63197696023783, 7.70988634683785e-6, 7.70981627453711e-6, 7.7099521599119e-6, 7.71010603758781e-6, 7.71005184471065e-6, 7.70985688586425e-6, 7.70980486181654e-6, 7.70998608239262e-6, 7.7101402774857e-6, 7.71002361322855e-6, 7.70979543106788e-6, 7.70981344829657e-6, 7.71007524277728e-6, 7.71016795032982e-6, 7.70990961519603e-6, 7.70971288243563e-6, 7.70994953416884e-6, 7.71023386783541e-6, 7.71000216841833e-6, 7.70965068251869e-6, 7.70995467845291e-6, 7.71031829475175e-6, 7.7097686771859e-6, 7.70968194883706e-6, 7.71052267900536e-6, 7.70946450094902e-6, 7.71027406019929e-6, 7.70950053871855e-6, 7.71102164496248e-6, 7.70966993052218e-6, 7.70905872031135e-6, 7.70966993052215e-6, 7.71102164496251e-6, 7.70950053871856e-6, 7.71027406019927e-6, 7.70946450094905e-6, 7.71052267900537e-6, 7.70968194883707e-6, 7.7097686771859e-6, 7.71031829475175e-6, 7.70995467845291e-6, 7.70965068251868e-6, 7.71000216841835e-6, 7.71023386783541e-6, 7.70994953416884e-6, 7.70971288243562e-6, 7.70990961519605e-6, 7.71016795032978e-6, 7.71007524277729e-6, 7.70981344829656e-6, 7.70979543106788e-6, 7.71002361322859e-6, 7.71014027748572e-6, 7.7099860823926e-6, 7.70980486181655e-6, 7.70985688586427e-6, 7.71005184471061e-6, 7.71010603758781e-6, 7.70995215991189e-6, 7.70981627453711e-6, 7.70988634683787e-6
flux1:, 0.632239409141583, 8.67773012349326e-6, 8.67765036947712e-6, 8.67780140855441e-6, 8.67797370147163e-6, 8.6779142249178e-6, 8.67769747148485e-6, 8.67763928118383e-6, 8.67783988765872e-6, 8.67801025309419e-6, 8.6778810863064e-6, 8.67763005180362e-6, 8.67765144064033e-6, 8.67793924936399e-6, 8.67803792128068e-6, 8.67775257020249e-6, 8.67754131707807e-6, 8.67780624731954e-6, 8.67811312000036e-6, 8.67784828608004e-6, 8.677466426221e-6, 8.67781750303184e-6, 8.67821466595004e-6, 8.67758592936477e-6, 8.67749663143393e-6, 8.67844745440188e-6, 8.67725831649032e-6, 8.67816919728708e-6, 8.67728654310313e-6, 8.67900153042746e-6, 8.67748726026139e-6, 8.67680336830267e-6, 8.67748726026137e-6, 8.67900153042749e-6, 8.67728654310313e-6, 8.67816919728705e-6, 8.67725831649031e-6, 8.67844745440192e-6, 8.67749663143392e-6, 8.67758592936479e-6, 8.67821466595003e-6, 8.67781750303185e-6, 8.67746642622095e-6, 8.67784828608006e-6, 8.67811312000036e-6, 8.67780624731955e-6, 8.67754131707808e-6, 8.67775257020251e-6, 8.67803792128065e-6, 8.67793924936401e-6, 8.6776514406403e-6, 8.67763005180363e-6, 8.67788108630642e-6, 8.67801025309422e-6, 8.67783988765869e-6, 8.67763928118384e-6, 8.67769747148486e-6, 8.67791422491781e-6, 8.67797370147161e-6, 8.6778014085544e-6, 8.67765036947713e-6, 8.67773012349325e-6
flux1:, 0.632501858045337, 9.75844940827553e-6, 9.75835848750699e-6, 9.75852555707746e-6, 9.75871817608133e-6, 9.75865359765097e-6, 9.75841332530384e-6, 9.75834794259429e-6, 9.75856907084458e-6, 9.75875705371898e-6, 9.75861489873492e-6, 9.75833951403298e-6, 9.75836433464501e-6, 9.7586796175898e-6, 9.75878431918759e-6, 9.75847024454512e-6, 9.75824438903434e-6, 9.7585401447335e-6, 9.75886990664551e-6, 9.75856777791949e-6, 9.75815441811172e-6, 9.75855936070609e-6, 9.75899196447879e-6, 9.7582731735617e-6, 9.7581821697563e-6, 9.75925698237593e-6, 9.7579221587822e-6, 9.758945786445e-6, 9.75793920677734e-6, 9.75987109643661e-6, 9.75817674953682e-6, 9.757412532052e-6, 9.75817674953677e-6, 9.75987109643661e-6, 9.75793920677736e-6, 9.75894578644497e-6, 9.7579221587822e-6, 9.75925698237595e-6, 9.7581821697563e-6, 9.7582731735617e-6, 9.75899196447879e-6, 9.75855936070609e-6, 9.75815441811171e-6, 9.75856777791948e-6, 9.75886990664552e-6, 9.75854014473351e-6, 9.75824438903433e-6, 9.75847024454512e-6, 9.75878431918755e-6, 9.75867961758982e-6, 9.75836433464503e-6, 9.75833951403298e-6, 9.75861489873493e-6, 9.75875705371892e-6, 9.75856907084455e-6, 9.7583479425943e-6, 9.75841332530388e-6, 9.75865359765095e-6, 9.75871817608131e-6, 9.75852555707745e-6, 9.75835848750695e-6, 9.75844940827554e-6
flux1:, 0.63276430694909, 1.09640752320273e-5, 1.09639715537947e-5, 1.096415561725e-5, 1.09643706188137e-5, 1.09643011165598e-5, 1.09640354666119e-5, 1.09639618054159e-5, 1.09642046832033e-5, 1.09644118165101e-5, 1.09642561358838e-5, 1.09639548204842e-5, 1.09639831747745e-5, 1.0964327474471e-5, 1.09644382047974e-5, 1.09640935718321e-5, 1.09638531322572e-5, 1.09641825087229e-5, 1.09645354099688e-5, 1.09641913665474e-5, 1.09637454155777e-5, 1.0964211779706e-5, 1.09646817590727e-5, 1.09638607704867e-5, 1.0963769161846e-5, 1.09649833097248e-5, 1.09634864804924e-5, 1.09646355444824e-5, 1.09634885705714e-5, 1.09656628890925e-5, 1.09637690981877e-5, 1.09629161026358e-5, 1.09637690981877e-5, 1.09656628890925e-5, 1.09634885705714e-5, 1.09646355444824e-5, 1.09634864804924e-5, 1.09649833097248e-5, 1.0963769161846e-5, 1.09638607704867e-5, 1.09646817590727e-5, 1.0964211779706e-5, 1.09637454155776e-5, 1.09641913665474e-5, 1.09645354099688e-5, 1.09641825087229e-5, 1.09638531322572e-5, 1.09640935718321e-5, 1.09644382047974e-5, 1.0964327474471e-5, 1.09639831747745e-5, 1.09639548204842e-5, 1.09642561358838e-5, 1.09644118165101e-5, 1.09642046832032e-5, 1.09639618054159e-5, 1.0964035466612e-5, 1.09643011165598e-5, 1.09643706188137e-5, 1.096415561725e-5, 1.09639715537946e-5, 1.09640752320273e-5
flux1:, 0.633026755852843, 1.2307779751933e-5, 1.2307661674987e-5, 1.23078638206502e-5, 1.23081033755065e-5, 1.23080290642112e-5, 1.23077360373067e-5, 1.23076530085236e-5, 1.2307918998167e-5, 1.23081468692964e-5, 1.23079770102752e-5, 1.23076480943699e-5, 1.23076801874524e-5, 1.23080551722803e-5, 1.23081718255242e-5, 1.23077946062369e-5, 1.23075397063082e-5, 1.23079058175778e-5, 1.23082820338604e-5, 1.2307890935065e-5, 1.230741129466e-5, 1.23079474593967e-5, 1.23084568222106e-5, 1.23075202227355e-5, 1.23074293758021e-5, 1.23087997226229e-5, 1.2307122789551e-5, 1.23084114115752e-5, 1.23071057872083e-5, 1.23095508063303e-5, 1.23074361236057e-5, 1.2306484975577e-5, 1.23074361236057e-5, 1.23095508063303e-5, 1.23071057872083e-5, 1.23084114115752e-5, 1.2307122789551e-5, 1.23087997226229e-5, 1.23074293758021e-5, 1.23075202227355e-5, 1.23084568222106e-5, 1.23079474593967e-5, 1.230741129466e-5, 1.2307890935065e-5, 1.23082820338604e-5, 1.23079058175778e-5, 1.23075397063082e-5, 1.23077946062369e-5, 1.23081718255242e-5, 1.23080551722803e-5, 1.23076801874524e-5, 1.23076480943699e-5, 1.23079770102752e-5, 1.23081468692965e-5, 1.2307918998167e-5, 1.23076530085236e-5, 1.23077360373067e-5, 1.23080290642112e-5, 1.23081033755065e-5, 1.23078638206502e-5, 1.2307661674987e-5, 1.2307779751933e-5
flux1:, 0.633289204756596, 1.38039678556205e-5, 1.3803833765497e-5, 1.38040552475681e-5, 1.38043215891081e-5, 1.38042424444367e-5, 1.3803919903241e-5, 1.38038264939324e-5, 1.38041171411305e-5, 1.38043673424213e-5, 1.38041824552183e-5, 1.38038241785825e-5, 1.38038604020289e-5, 1.38042679185291e-5, 1.38043902298727e-5, 1.38039781177994e-5, 1.38037089945277e-5, 1.38041153642438e-5, 1.38045150326537e-5, 1.38040711424997e-5, 1.3803556648412e-5, 1.38041718705986e-5, 1.38047227449172e-5, 1.38036557966297e-5, 1.38035673702946e-5, 1.3805112356227e-5, 1.38032352380974e-5, 1.380467916595e-5, 1.38031947396507e-5, 1.38059417343803e-5, 1.38035823635144e-5, 1.38025226357443e-5, 1.38035823635144e-5, 1.38059417343803e-5, 1.38031947396507e-5, 1.380467916595e-5, 1.38032352380974e-5, 1.3805112356227e-5, 1.38035673702946e-5, 1.38036557966296e-5, 1.38047227449172e-5, 1.38041718705986e-5, 1.3803556648412e-5, 1.38040711424997e-5, 1.38045150326537e-5, 1.38041153642438e-5, 1.38037089945277e-5, 1.38039781177994e-5, 1.38043902298727e-5, 1.38042679185291e-5, 1.38038604020289e-5, 1.38038241785825e-5, 1.38041824552183e-5, 1.38043673424213e-5, 1.38041171411304e-5, 1.38038264939324e-5, 1.38039199032411e-5, 1.38042424444367e-5, 1.38043215891081e-5, 1.38040552475681e-5, 1.3803833765497e-5, 1.38039678556205e-5
flux1:, 0.63355165366035, 1.54683742645104e-5, 1.54682226750521e-5, 1.54684649542215e-5, 1.54687603027231e-5, 1.54686760691538e-5, 1.54683217538464e-5, 1.54682171312243e-5, 1.54685342181693e-5, 1.54688082758526e-5, 1.54686072129503e-5, 1.54682177323128e-5, 1.54682587719084e-5, 1.54687009052624e-5, 1.54688283780226e-5, 1.54683786825053e-5, 1.5468095698967e-5, 1.54685463744015e-5, 1.54689696392574e-5, 1.54684665362106e-5, 1.54679158806226e-5, 1.54686203522953e-5, 1.54692150499668e-5, 1.54680016430813e-5, 1.54679176131397e-5, 1.54696573006336e-5, 1.54675577067254e-5, 1.54691745364818e-5, 1.54674891580863e-5, 1.54705726836629e-5, 1.54679421752743e-5, 1.54667622372429e-5, 1.54679421752743e-5, 1.54705726836629e-5, 1.54674891580864e-5, 1.54691745364817e-5, 1.54675577067254e-5, 1.54696573006336e-5, 1.54679176131396e-5, 1.54680016430813e-5, 1.54692150499668e-5, 1.54686203522954e-5, 1.54679158806226e-5, 1.54684665362106e-5, 1.54689696392575e-5, 1.54685463744015e-5, 1.5468095698967e-5, 1.54683786825053e-5, 1.54688283780226e-5, 1.54687009052624e-5, 1.54682587719084e-5, 1.54682177323128e-5, 1.54686072129503e-5, 1.54688082758526e-5, 1.54685342181693e-5, 1.54682171312243e-5, 1.54683217538464e-5, 1.54686760691538e-5, 1.5468760302723e-5, 1.54684649542215e-5, 1.54682226750521e-5, 1.54683742645103e-5
flux1:, 0.633814102564103, 1.73181662653728e-5, 1.73179959456081e-5, 1.73182607255935e-5, 1.73185871846269e-5, 1.73184972681809e-5, 1.73181088288807e-5, 1.73179924709764e-5, 1.73183380711736e-5, 1.73186373491814e-5, 1.73184185456572e-5, 1.73179959538306e-5, 1.73180429240982e-5, 1.73185220652803e-5, 1.73186538762264e-5, 1.73181633954264e-5, 1.73178670607191e-5, 1.73183667522203e-5, 1.73188138203833e-5, 1.73182442889781e-5, 1.73176559231434e-5, 1.73184608332789e-5, 1.73191019317354e-5, 1.73177245452659e-5, 1.73176472257302e-5, 1.73196033313949e-5, 1.73172565124954e-5, 1.73190659414523e-5, 1.73171553633587e-5, 1.73206135519486e-5, 1.73176824599232e-5, 1.73163693067414e-5, 1.73176824599232e-5, 1.73206135519486e-5, 1.73171553633587e-5, 1.73190659414523e-5, 1.73172565124954e-5, 1.73196033313949e-5, 1.73176472257302e-5, 1.73177245452659e-5, 1.73191019317354e-5, 1.73184608332789e-5, 1.73176559231433e-5, 1.73182442889781e-5, 1.73188138203833e-5, 1.73183667522203e-5, 1.73178670607191e-5, 1.73181633954264e-5, 1.73186538762264e-5, 1.73185220652803e-5, 1.73180429240982e-5, 1.73179959538306e-5, 1.73184185456572e-5, 1.73186373491814e-5, 1.73183380711735e-5, 1.73179924709764e-5, 1.73181088288808e-5, 1.73184972681809e-5, 1.73185871846269e-5, 1.73182607255935e-5, 1.73179959456082e-5, 1.73181662653729e-5
flux1:, 0.634076551467856, 1.93720521778456e-5, 1.93718623042754e-5, 1.93721515598304e-5, 1.93725109817623e-5, 1.93724143295961e-5, 1.93719893800025e-5, 1.9371861234003e-5, 1.93722377654935e-5, 1.93725633409743e-5, 1.93723246767554e-5, 1.9371867037051e-5, 1.93719216440981e-5, 1.93724405615231e-5, 1.93725754414826e-5, 1.93720403141732e-5, 1.93717313131984e-5, 1.93722855607703e-5, 1.9372756765214e-5, 1.93721126672556e-5, 1.93714846839917e-5, 1.93724022862078e-5, 1.93730927297033e-5, 1.93715323995312e-5, 1.93714644598385e-5, 1.93736603716967e-5, 1.93710388481153e-5, 1.9373062960531e-5, 1.93709007433121e-5, 1.93747756213082e-5, 1.93715111180132e-5, 1.93700501776238e-5, 1.93715111180132e-5, 1.93747756213082e-5, 1.93709007433122e-5, 1.9373062960531e-5, 1.93710388481152e-5, 1.93736603716967e-5, 1.93714644598385e-5, 1.93715323995312e-5, 1.93730927297033e-5, 1.93724022862078e-5, 1.93714846839917e-5, 1.93721126672556e-5, 1.9372756765214e-5, 1.93722855607703e-5, 1.93717313131983e-5, 1.93720403141732e-5, 1.93725754414826e-5, 1.93724405615231e-5, 1.93719216440981e-5, 1.9371867037051e-5, 1.93723246767554e-5, 1.93725633409742e-5, 1.93722377654935e-5, 1.9371861234003e-5, 1.93719893800025e-5, 1.93724143295961e-5, 1.93725109817622e-5, 1.93721515598304e-5, 1.93718623042754e-5, 1.93720521778456e-5
flux1:, 0.634339000371609, 2.16503956410628e-5, 2.16501859740764e-5, 2.16505019654593e-5, 2.16508957838621e-5, 2.16507907539085e-5, 2.16503269503327e-5, 2.16501876184514e-5, 2.16505978914947e-5, 2.16509503995133e-5, 2.16506890455e-5, 2.16501944450278e-5, 2.16502591783385e-5, 2.16508210911377e-5, 2.16509571784404e-5, 2.16503727155657e-5, 2.16500519514723e-5, 2.16506673194222e-5, 2.16511631891378e-5, 2.16504353125036e-5, 2.16497653090152e-5, 2.16508089971409e-5, 2.1651552218017e-5, 2.16497885112708e-5, 2.16497329887033e-5, 2.16521937688589e-5, 2.16492670353008e-5, 2.16515306224913e-5, 2.16490880438467e-5, 2.16534258707201e-5, 2.16497913198242e-5, 2.16481662379732e-5, 2.16497913198242e-5, 2.16534258707201e-5, 2.16490880438467e-5, 2.16515306224913e-5, 2.16492670353008e-5, 2.1652193768859e-5, 2.16497329887033e-5, 2.16497885112708e-5, 2.1651552218017e-5, 2.1650808997141e-5, 2.16497653090152e-5, 2.16504353125036e-5, 2.16511631891378e-5, 2.16506673194222e-5, 2.16500519514723e-5, 2.16503727155657e-5, 2.16509571784404e-5, 2.16508210911377e-5, 2.16502591783385e-5, 2.16501944450278e-5, 2.16506890455e-5, 2.16509503995133e-5, 2.16505978914946e-5, 2.16501876184515e-5, 2.16503269503328e-5, 2.16507907539085e-5, 2.16508957838621e-5, 2.16505019654593e-5, 2.16501859740763e-5, 2.16503956410629e-5
flux1:, 0.634601449275363, 2.41753357742657e-5, 2.41751068558902e-5, 2.41754521244511e-5, 2.4175881152445e-5, 2.41757653774105e-5, 2.41752605269771e-5, 2.41751114783835e-5, 2.41755587331304e-5, 2.41759381789649e-5, 2.41756504300808e-5, 2.4175117055398e-5, 2.41751954080238e-5, 2.41758040574334e-5, 2.41759387224277e-5, 2.41752992204978e-5, 2.41749678726973e-5, 2.41756521722809e-5, 2.41761735058573e-5, 2.41753513893852e-5, 2.4174636311932e-5, 2.41758207055853e-5, 2.41766207653014e-5, 2.41746317591793e-5, 2.41745920661125e-5, 2.41773444398009e-5, 2.41740786473329e-5, 2.4176609563034e-5, 2.41738555281863e-5, 2.4178707157953e-5, 2.41746616444519e-5, 2.4172854047404e-5, 2.41746616444519e-5, 2.4178707157953e-5, 2.41738555281863e-5, 2.41766095630339e-5, 2.41740786473329e-5, 2.41773444398009e-5, 2.41745920661125e-5, 2.41746317591793e-5, 2.41766207653014e-5, 2.41758207055854e-5, 2.4174636311932e-5, 2.41753513893852e-5, 2.41761735058573e-5, 2.4175652172281e-5, 2.41749678726973e-5, 2.41752992204978e-5, 2.41759387224277e-5, 2.41758040574334e-5, 2.41751954080238e-5, 2.4175117055398e-5, 2.41756504300808e-5, 2.41759381789649e-5, 2.41755587331304e-5, 2.41751114783836e-5, 2.41752605269772e-5, 2.41757653774105e-5, 2.41758811524449e-5, 2.4175452124451e-5, 2.41751068558902e-5, 2.41753357742658e-5
flux1:, 0.634863898179116, 2.69709132341771e-5, 2.6970666602733e-5, 2.69710439422566e-5, 2.69715081373512e-5, 2.6971378388452e-5, 2.69708305895032e-5, 2.6970674395308e-5, 2.69711623246766e-5, 2.69715678633561e-5, 2.69712489627388e-5, 2.69706752009105e-5, 2.69707719161357e-5, 2.69714316309183e-5, 2.69715612707385e-5, 2.69708598103251e-5, 2.69705194108858e-5, 2.69712819496637e-5, 2.69718298891406e-5, 2.6970901622772e-5, 2.69701375958805e-5, 2.69714786383398e-5, 2.69723403869524e-5, 2.69701026492715e-5, 2.69700825752854e-5, 2.69731549083652e-5, 2.69695125241031e-5, 2.69723420752063e-5, 2.69692430258514e-5, 2.69746642923617e-5, 2.69701621104647e-5, 2.69681513460552e-5, 2.69701621104646e-5, 2.69746642923617e-5, 2.69692430258514e-5, 2.69723420752063e-5, 2.6969512524103e-5, 2.69731549083653e-5, 2.69700825752855e-5, 2.69701026492715e-5, 2.69723403869524e-5, 2.69714786383398e-5, 2.69701375958804e-5, 2.6970901622772e-5, 2.69718298891406e-5, 2.69712819496637e-5, 2.69705194108858e-5, 2.69708598103251e-5, 2.69715612707384e-5, 2.69714316309183e-5, 2.69707719161358e-5, 2.69706752009104e-5, 2.69712489627389e-5, 2.6971567863356e-5, 2.69711623246765e-5, 2.69706743953081e-5, 2.69708305895033e-5, 2.6971378388452e-5, 2.69715081373512e-5, 2.69710439422567e-5, 2.69706666027329e-5, 2.69709132341771e-5
flux1:, 0.635126347082869, 3.00632021557724e-5, 3.00629405713373e-5, 3.00633529701465e-5, 3.00638511679883e-5, 3.00637032247184e-5, 3.00631110413295e-5, 3.00629516279759e-5, 3.0063484380869e-5, 3.0063914065137e-5, 3.00635580248115e-5, 3.0062942592252e-5, 3.00630639332419e-5, 3.00637796846417e-5, 3.0063899488624e-5, 3.00631277224736e-5, 3.00627802534044e-5, 3.00636321085929e-5, 3.00642082094779e-5, 3.00631602097182e-5, 3.00623423539425e-5, 3.00638574246418e-5, 3.00647866761826e-5, 3.00622752440385e-5, 3.0062278953487e-5, 3.00657012216799e-5, 3.00616406672208e-5, 3.00648040390297e-5, 3.00613238568404e-5, 3.00673759842875e-5, 3.00623660850371e-5, 3.00601289433494e-5, 3.00623660850371e-5, 3.00673759842876e-5, 3.00613238568404e-5, 3.00648040390297e-5, 3.00616406672207e-5, 3.00657012216799e-5, 3.0062278953487e-5, 3.00622752440385e-5, 3.00647866761826e-5, 3.00638574246419e-5, 3.00623423539424e-5, 3.00631602097183e-5, 3.00642082094779e-5, 3.00636321085929e-5, 3.00627802534044e-5, 3.00631277224736e-5, 3.0063899488624e-5, 3.00637796846417e-5, 3.00630639332419e-5, 3.0062942592252e-5, 3.00635580248115e-5, 3.0063914065137e-5, 3.0063484380869e-5, 3.0062951627976e-5, 3.00631110413295e-5, 3.00637032247184e-5, 3.00638511679883e-5, 3.00633529701465e-5, 3.00629405713373e-5, 3.00632021557724e-5
flux1:, 0.635388795986622, 3.34804479227828e-5, 3.34801755957785e-5, 3.3480626145401e-5, 3.34811557669152e-5, 3.34809842998228e-5, 3.34803469708251e-5, 3.34801898855255e-5, 3.34807720457925e-5, 3.3481222545488e-5, 3.3480821969883e-5, 3.34801640703329e-5, 3.34803181075722e-5, 3.34810955490842e-5, 3.34811992367109e-5, 3.34803471732597e-5, 3.3479995186659e-5, 3.34809494981543e-5, 3.34815557908693e-5, 3.34803725527417e-5, 3.34794947963873e-5, 3.34812028402714e-5, 3.34822065600506e-5, 3.34793949120617e-5, 3.34794269383853e-5, 3.34832306929407e-5, 3.34787059629505e-5, 3.34822426770006e-5, 3.34783425764923e-5, 3.34850926167584e-5, 3.34795180186055e-5, 3.3477028434338e-5, 3.34795180186055e-5, 3.34850926167584e-5, 3.34783425764923e-5, 3.34822426770005e-5, 3.34787059629504e-5, 3.34832306929407e-5, 3.34794269383853e-5, 3.34793949120617e-5, 3.34822065600506e-5, 3.34812028402714e-5, 3.34794947963873e-5, 3.34803725527417e-5, 3.34815557908693e-5, 3.34809494981544e-5, 3.34799951866589e-5, 3.34803471732598e-5, 3.34811992367109e-5, 3.34810955490843e-5, 3.34803181075722e-5, 3.34801640703329e-5, 3.3480821969883e-5, 3.3481222545488e-5, 3.34807720457925e-5, 3.34801898855255e-5, 3.34803469708252e-5, 3.34809842998228e-5, 3.34811557669152e-5, 3.3480626145401e-5, 3.34801755957785e-5, 3.34804479227827e-5
flux1:, 0.635651244890376, 3.72532106696051e-5, 3.72529334834203e-5, 3.72534252509328e-5, 3.72539819895908e-5, 3.72537804633724e-5, 3.72530981443731e-5, 3.72529508245724e-5, 3.72535873617513e-5, 3.72540536596444e-5, 3.72535995791588e-5, 3.7252899090793e-5, 3.72530960003506e-5, 3.72539414876121e-5, 3.72540210225865e-5, 3.72530768118768e-5, 3.72527235741324e-5, 3.72537958511451e-5, 3.72544348886714e-5, 3.72530987166675e-5, 3.72521536083244e-5, 3.72540752840576e-5, 3.7255161782361e-5, 3.72520217990772e-5, 3.72520870379925e-5, 3.72563053739123e-5, 3.72512656366103e-5, 3.72552200378801e-5, 3.72508584421808e-5, 3.72583797409165e-5, 3.72521769079287e-5, 3.72494056473384e-5, 3.72521769079287e-5, 3.72583797409166e-5, 3.72508584421808e-5, 3.725522003788e-5, 3.72512656366102e-5, 3.72563053739123e-5, 3.72520870379924e-5, 3.72520217990772e-5, 3.7255161782361e-5, 3.72540752840577e-5, 3.72521536083243e-5, 3.72530987166674e-5, 3.72544348886714e-5, 3.72537958511451e-5, 3.72527235741324e-5, 3.72530768118769e-5, 3.72540210225864e-5, 3.72539414876121e-5, 3.72530960003506e-5, 3.7252899090793e-5, 3.72535995791588e-5, 3.72540536596443e-5, 3.72535873617512e-5, 3.72529508245723e-5, 3.72530981443733e-5, 3.72537804633724e-5, 3.72539819895908e-5, 3.72534252509328e-5, 3.72529334834202e-5, 3.72532106696051e-5
flux1:, 0.635913693794129, 4.1414514367249e-5, 4.14142400847468e-5, 4.14147759477142e-5, 4.1415353445952e-5, 4.14151140500859e-5, 4.14143880847325e-5, 4.14142601220566e-5, 4.14149563109904e-5, 4.14154313823038e-5, 4.14149131047005e-5, 4.14141707946803e-5, 4.14144231585721e-5, 4.14153437450203e-5, 4.14153890310089e-5, 4.14143387610852e-5, 4.14139884212574e-5, 4.14151968546749e-5, 4.14158717408524e-5, 4.14143624629037e-5, 4.14133409930577e-5, 4.14154988416586e-5, 4.14166779666315e-5, 4.14131798728739e-5, 4.14132835775279e-5, 4.14179511119844e-5, 4.14123402935596e-5, 4.14167620625768e-5, 4.14118944543971e-5, 4.14202671480214e-5, 4.14133653419308e-5, 4.14102796780854e-5, 4.14133653419309e-5, 4.14202671480214e-5, 4.14118944543971e-5, 4.14167620625768e-5, 4.14123402935596e-5, 4.14179511119844e-5, 4.14132835775278e-5, 4.14131798728739e-5, 4.14166779666315e-5, 4.14154988416586e-5, 4.14133409930577e-5, 4.14143624629037e-5, 4.14158717408524e-5, 4.14151968546749e-5, 4.14139884212574e-5, 4.14143387610853e-5, 4.14153890310089e-5, 4.14153437450204e-5, 4.14144231585721e-5, 4.14141707946803e-5, 4.14149131047005e-5, 4.14154313823037e-5, 4.14149563109904e-5, 4.14142601220566e-5, 4.14143880847326e-5, 4.14151140500859e-5, 4.1415353445952e-5, 4.14147759477143e-5, 4.14142400847469e-5, 4.14145143672489e-5
flux1:, 0.636176142697882, 4.60000012923939e-5, 4.59997397355519e-5, 4.60003221807917e-5, 4.60009117068247e-5, 4.60006253203581e-5, 4.59998585345581e-5, 4.59997619224674e-5, 4.60005232303836e-5, 4.60009977154987e-5, 4.60004027031232e-5, 4.59996204659232e-5, 4.59999435641897e-5, 4.60009469688004e-5, 4.60009455344437e-5, 4.59997730471972e-5, 4.59994308283907e-5, 4.60007965991693e-5, 4.60015109920111e-5, 4.5999805662176e-5, 4.59986971035022e-5, 4.60011157383636e-5, 4.60023990591564e-5, 4.59985113413524e-5, 4.59986591236197e-5, 4.60038119936725e-5, 4.59975683488547e-5, 4.60025130328474e-5, 4.59970917717111e-5, 4.60064033178642e-5, 4.59987239316786e-5, 4.5995287312598e-5, 4.59987239316787e-5, 4.60064033178642e-5, 4.59970917717111e-5, 4.60025130328473e-5, 4.59975683488547e-5, 4.60038119936726e-5, 4.59986591236197e-5, 4.59985113413524e-5, 4.60023990591564e-5, 4.60011157383637e-5, 4.59986971035021e-5, 4.59998056621761e-5, 4.60015109920111e-5, 4.60007965991693e-5, 4.59994308283907e-5, 4.59997730471972e-5, 4.60009455344436e-5, 4.60009469688004e-5, 4.59999435641898e-5, 4.59996204659232e-5, 4.60004027031232e-5, 4.60009977154987e-5, 4.60005232303835e-5, 4.59997619224674e-5, 4.59998585345582e-5, 4.60006253203581e-5, 4.60009117068247e-5, 4.60003221807916e-5, 4.59997397355519e-5, 4.60000012923939e-5
flux1:, 0.636438591601635, 5.10480916205002e-5, 5.10478548124261e-5, 5.10484857025869e-5, 5.10490758408464e-5, 5.10487320367788e-5, 5.10479290468727e-5, 5.10478784003773e-5, 5.10487103419602e-5, 5.10491722240156e-5, 5.10484860046234e-5, 5.10476671182225e-5, 5.10480792009018e-5, 5.10491737453728e-5, 5.10491104282915e-5, 5.10477971643109e-5, 5.10474695752818e-5, 5.10490171474358e-5, 5.10497752320032e-5, 5.10478478293471e-5, 5.1046639606446e-5, 5.10493459248953e-5, 5.10507468944519e-5, 5.10464361855162e-5, 5.10466340287642e-5, 5.10523099188623e-5, 5.10453655899616e-5, 5.10508951458391e-5, 5.10448692415352e-5, 5.1055214985858e-5, 5.10466708682423e-5, 5.1042842583303e-5, 5.10466708682423e-5, 5.10552149858581e-5, 5.10448692415351e-5, 5.10508951458391e-5, 5.10453655899616e-5, 5.10523099188623e-5, 5.10466340287642e-5, 5.10464361855161e-5, 5.10507468944519e-5, 5.10493459248953e-5, 5.1046639606446e-5, 5.1047847829347e-5, 5.10497752320032e-5, 5.10490171474359e-5, 5.10474695752819e-5, 5.10477971643109e-5, 5.10491104282914e-5, 5.10491737453728e-5, 5.10480792009017e-5, 5.10476671182226e-5, 5.10484860046234e-5, 5.10491722240156e-5, 5.10487103419601e-5, 5.10478784003774e-5, 5.10479290468728e-5, 5.10487320367788e-5, 5.10490758408464e-5, 5.10484857025869e-5, 5.1047854812426e-5, 5.10480916205003e-5
flux1:, 0.636701040505389, 5.66001478214304e-5, 5.65999500807024e-5, 5.66006303957586e-5, 5.66012067657495e-5, 5.66007938586707e-5, 5.65999613817986e-5, 5.65999741172605e-5, 5.6600882080578e-5, 5.66013163816766e-5, 5.6600522499951e-5, 5.65996718915906e-5, 5.66001944176569e-5, 5.66013889318178e-5, 5.66012455734275e-5, 5.65997704556381e-5, 5.65994655181129e-5, 5.66012229033289e-5, 5.66020293292032e-5, 5.65998504621464e-5, 5.65985280624019e-5, 5.66015514779617e-5, 5.66030855632348e-5, 5.65983164872525e-5, 5.65985707771112e-5, 5.66048089880703e-5, 5.65970895547651e-5, 5.66032728954203e-5, 5.65965877266739e-5, 5.66080715091596e-5, 5.659856629013e-5, 5.6594301140821e-5, 5.65985662901299e-5, 5.66080715091596e-5, 5.65965877266738e-5, 5.66032728954202e-5, 5.65970895547651e-5, 5.66048089880702e-5, 5.65985707771112e-5, 5.65983164872525e-5, 5.66030855632348e-5, 5.66015514779617e-5, 5.65985280624018e-5, 5.65998504621463e-5, 5.6602029329203e-5, 5.6601222903329e-5, 5.6599465518113e-5, 5.65997704556382e-5, 5.66012455734274e-5, 5.66013889318178e-5, 5.66001944176569e-5, 5.65996718915906e-5, 5.66005224999511e-5, 5.66013163816766e-5, 5.66008820805778e-5, 5.65999741172605e-5, 5.65999613817987e-5, 5.66007938586706e-5, 5.66012067657494e-5, 5.66006303957586e-5, 5.65999500807025e-5, 5.66001478214304e-5
flux1:, 0.636963489409142, 6.27006434686635e-5, 6.27005014474456e-5, 6.27012310115353e-5, 6.27017760309172e-5, 6.27012811691835e-5, 6.27004283214271e-5, 6.27005247847658e-5, 6.27015138335802e-5, 6.2701902345006e-5, 6.27009823605953e-5, 6.27001068713446e-5, 6.2700764701042e-5, 6.27020683970437e-5, 6.27018235618995e-5, 6.27001629275684e-5, 6.26998904128315e-5, 6.27018893924956e-5, 6.27027491717034e-5, 6.27002857988768e-5, 6.2698832736677e-5, 6.27022054300212e-5, 6.27038901960185e-5, 6.2698625164991e-5, 6.26989427458412e-5, 6.27057843179174e-5, 6.26972083398839e-5, 6.27041218741538e-5, 6.26967188408276e-5, 6.27094536453287e-5, 6.26988810749331e-5, 6.26941290566306e-5, 6.2698881074933e-5, 6.27094536453286e-5, 6.26967188408277e-5, 6.27041218741537e-5, 6.26972083398838e-5, 6.27057843179175e-5, 6.26989427458413e-5, 6.2698625164991e-5, 6.27038901960185e-5, 6.27022054300212e-5, 6.2698832736677e-5, 6.27002857988768e-5, 6.27027491717034e-5, 6.27018893924955e-5, 6.26998904128315e-5, 6.27001629275685e-5, 6.27018235618994e-5, 6.27020683970437e-5, 6.2700764701042e-5, 6.27001068713447e-5, 6.27009823605953e-5, 6.2701902345006e-5, 6.27015138335801e-5, 6.27005247847658e-5, 6.27004283214272e-5, 6.27012811691835e-5, 6.27017760309171e-5, 6.27012310115354e-5, 6.27005014474455e-5, 6.27006434686635e-5
flux1:, 0.637225938312895, 6.93973360022543e-5, 6.9397268661967e-5, 6.93980458693647e-5, 6.93985385773042e-5, 6.93979478780965e-5, 6.93970864436454e-5, 6.93972899762751e-5, 6.93983646371573e-5, 6.93986857001476e-5, 6.93976192362526e-5, 6.93967278712576e-5, 6.93975493981661e-5, 6.93989717161094e-5, 6.93986004511091e-5, 6.93967280410715e-5, 6.93964997074133e-5, 6.93987759970274e-5, 6.93996943594436e-5, 6.9396909539672e-5, 6.93953073863849e-5, 6.93990645716842e-5, 6.94009197046606e-5, 6.93951186598973e-5, 6.9395506925924e-5, 6.94029948291833e-5, 6.93934733833209e-5, 6.94012015389994e-5, 6.93930176357507e-5, 6.9407126286545e-5, 6.93953695990311e-5, 6.93900756008534e-5, 6.93953695990311e-5, 6.94071262865451e-5, 6.93930176357507e-5, 6.94012015389994e-5, 6.93934733833209e-5, 6.94029948291833e-5, 6.9395506925924e-5, 6.93951186598974e-5, 6.94009197046606e-5, 6.93990645716843e-5, 6.93953073863848e-5, 6.93969095396718e-5, 6.93996943594435e-5, 6.93987759970273e-5, 6.93964997074134e-5, 6.93967280410715e-5, 6.93986004511091e-5, 6.93989717161094e-5, 6.93975493981661e-5, 6.93967278712577e-5, 6.93976192362526e-5, 6.93986857001477e-5, 6.93983646371572e-5, 6.93972899762751e-5, 6.93970864436455e-5, 6.93979478780965e-5, 6.93985385773042e-5, 6.93980458693648e-5, 6.9397268661967e-5, 6.93973360022543e-5
flux1:, 0.637488387216649, 7.67414429094241e-5, 7.67414714309221e-5, 7.67422929881028e-5, 7.67427089442856e-5, 7.67420076665074e-5, 7.67411523192657e-5, 7.67414892528942e-5, 7.67426532985241e-5, 7.67428816526375e-5, 7.67416464968305e-5, 7.6740750645996e-5, 7.67417678557698e-5, 7.67433182857627e-5, 7.67427919356884e-5, 7.67406789483955e-5, 7.6740508769077e-5, 7.67431021097615e-5, 7.67440843145024e-5, 7.67409369998626e-5, 7.67391654915981e-5, 7.6743345693554e-5, 7.67453929480126e-5, 7.67390130394717e-5, 7.67394800700751e-5, 7.67476594753712e-5, 7.67370956888807e-5, 7.67457314075527e-5, 7.67366987068832e-5, 7.67523146164585e-5, 7.67392459328602e-5, 7.6733349462826e-5, 7.67392459328601e-5, 7.67523146164585e-5, 7.67366987068832e-5, 7.67457314075527e-5, 7.67370956888807e-5, 7.67476594753712e-5, 7.67394800700751e-5, 7.67390130394718e-5, 7.67453929480127e-5, 7.6743345693554e-5, 7.67391654915981e-5, 7.67409369998626e-5, 7.67440843145024e-5, 7.67431021097615e-5, 7.67405087690771e-5, 7.67406789483955e-5, 7.67427919356884e-5, 7.67433182857627e-5, 7.67417678557697e-5, 7.6740750645996e-5, 7.67416464968306e-5, 7.67428816526375e-5, 7.6742653298524e-5, 7.67414892528942e-5, 7.67411523192658e-5, 7.67420076665073e-5, 7.67427089442855e-5, 7.67422929881027e-5, 7.6741471430922e-5, 7.67414429094241e-5
flux1:, 0.637750836120402, 8.47878207073769e-5, 8.47879683364878e-5, 8.47888290399552e-5, 8.4789140312983e-5, 8.47883130592628e-5, 8.47874815172122e-5, 8.47879810912337e-5, 8.4789237334118e-5, 8.47893440498931e-5, 8.47879163060219e-5, 8.47870299181842e-5, 8.47882783622471e-5, 8.4789966250354e-5, 8.47892523467715e-5, 8.4786867562937e-5, 8.47867719325759e-5, 8.47897260947298e-5, 8.47907771978642e-5, 8.47872220846789e-5, 8.47852593189247e-5, 8.47899046543682e-5, 8.47921677084047e-5, 8.47851629063864e-5, 8.47857176564989e-5, 8.47946362999464e-5, 8.47829248798558e-5, 8.47925700720712e-5, 8.47826151051961e-5, 8.479988307758e-5, 8.47853628595955e-5, 8.47787978021904e-5, 8.47853628595954e-5, 8.47998830775801e-5, 8.47826151051961e-5, 8.47925700720711e-5, 8.47829248798557e-5, 8.47946362999464e-5, 8.47857176564988e-5, 8.47851629063863e-5, 8.47921677084048e-5, 8.47899046543684e-5, 8.47852593189247e-5, 8.47872220846789e-5, 8.47907771978641e-5, 8.47897260947298e-5, 8.4786771932576e-5, 8.47868675629369e-5, 8.47892523467713e-5, 8.47899662503539e-5, 8.4788278362247e-5, 8.47870299181842e-5, 8.47879163060219e-5, 8.47893440498929e-5, 8.4789237334118e-5, 8.47879810912337e-5, 8.47874815172123e-5, 8.47883130592628e-5, 8.47891403129829e-5, 8.47888290399553e-5, 8.47879683364879e-5, 8.47878207073768e-5
flux1:, 0.638013285024155, 9.35951460293182e-5, 9.35954378631384e-5, 9.35963304346808e-5, 9.35965056907941e-5, 9.35955366260507e-5, 9.35947497185504e-5, 9.35954439171393e-5, 9.35967940305106e-5, 9.35967465418132e-5, 9.35951008286253e-5, 9.3594240521191e-5, 9.35957591958331e-5, 9.35975935438662e-5, 9.35966557841797e-5, 9.35939657654303e-5, 9.35939636712652e-5, 9.35973263565876e-5, 9.35984509375306e-5, 9.35944383905322e-5, 9.35922611211992e-5, 9.35974175777809e-5, 9.35999217818119e-5, 9.3592242416945e-5, 9.35928949732064e-5, 9.36026036259577e-5, 9.3589630384897e-5, 9.36003963344576e-5, 9.35894393594328e-5, 9.3608516453437e-5, 9.35923930208501e-5, 9.3585087433646e-5, 9.359239302085e-5, 9.36085164534371e-5, 9.35894393594329e-5, 9.36003963344576e-5, 9.3589630384897e-5, 9.36026036259579e-5, 9.35928949732064e-5, 9.35922424169449e-5, 9.35999217818118e-5, 9.35974175777809e-5, 9.35922611211992e-5, 9.35944383905322e-5, 9.35984509375307e-5, 9.35973263565877e-5, 9.35939636712652e-5, 9.35939657654303e-5, 9.35966557841795e-5, 9.35975935438663e-5, 9.35957591958331e-5, 9.35942405211909e-5, 9.35951008286252e-5, 9.35967465418131e-5, 9.35967940305105e-5, 9.35954439171394e-5, 9.35947497185505e-5, 9.35955366260509e-5, 9.3596505690794e-5, 9.35963304346807e-5, 9.35954378631384e-5, 9.35951460293182e-5
flux1:, 0.638275733927908, 1.03226098027606e-4, 1.03226560751867e-4, 1.03227475753863e-4, 1.03227480453067e-4, 1.03226353523457e-4, 1.03225635152637e-4, 1.03226558462732e-4, 1.03228002847351e-4, 1.03227765096436e-4, 1.03225874785101e-4, 1.03225059870875e-4, 1.03226890995179e-4, 1.03228880266592e-4, 1.03227678598943e-4, 1.03224647960987e-4, 1.03224761104513e-4, 1.03228583734544e-4, 1.03229785585716e-4, 1.03225261650346e-4, 1.03222845688534e-4, 1.03228563391787e-4, 1.03231335396986e-4, 1.03222927626391e-4, 1.03223689540134e-4, 1.03234242593512e-4, 1.03219883970602e-4, 1.03231891677551e-4, 1.03219845825695e-4, 1.03240902282341e-4, 1.03223011404933e-4, 1.03214887360096e-4, 1.03223011404933e-4, 1.03240902282341e-4, 1.03219845825695e-4, 1.0323189167755e-4, 1.03219883970602e-4, 1.03234242593512e-4, 1.03223689540134e-4, 1.03222927626391e-4, 1.03231335396986e-4, 1.03228563391787e-4, 1.03222845688534e-4, 1.03225261650346e-4, 1.03229785585716e-4, 1.03228583734544e-4, 1.03224761104513e-4, 1.03224647960987e-4, 1.03227678598943e-4, 1.03228880266592e-4, 1.03226890995178e-4, 1.03225059870875e-4, 1.03225874785101e-4, 1.03227765096436e-4, 1.0322800284735e-4, 1.03226558462732e-4, 1.03225635152638e-4, 1.03226353523457e-4, 1.03227480453067e-4, 1.03227475753863e-4, 1.03226560751867e-4, 1.03226098027606e-4
flux1:, 0.638538182831662, 1.13747541217899e-4, 1.13748202810753e-4, 1.1374912866384e-4, 1.13748925365576e-4, 1.13747624498419e-4, 1.13747001478141e-4, 1.13748190574118e-4, 1.13749728290841e-4, 1.13749260995693e-4, 1.13747098474881e-4, 1.13746350888537e-4, 1.13748539578346e-4, 1.13750691524461e-4, 1.1374918235203e-4, 1.13745774109563e-4, 1.13746026963695e-4, 1.13750364345864e-4, 1.13751646132485e-4, 1.13746552649212e-4, 1.13743873374127e-4, 1.13750206833246e-4, 1.13753274088064e-4, 1.13744079287907e-4, 1.1374496399542e-4, 1.13756420168904e-4, 1.13740542743641e-4, 1.13753923196982e-4, 1.13740693490866e-4, 1.13763913728952e-4, 1.13744078301867e-4, 1.13735051777144e-4, 1.13744078301867e-4, 1.13763913728952e-4, 1.13740693490866e-4, 1.13753923196982e-4, 1.13740542743641e-4, 1.13756420168904e-4, 1.1374496399542e-4, 1.13744079287907e-4, 1.13753274088064e-4, 1.13750206833246e-4, 1.13743873374127e-4, 1.13746552649212e-4, 1.13751646132485e-4, 1.13750364345864e-4, 1.13746026963695e-4, 1.13745774109563e-4, 1.1374918235203e-4, 1.13750691524462e-4, 1.13748539578346e-4, 1.13746350888537e-4, 1.13747098474881e-4, 1.13749260995693e-4, 1.1374972829084e-4, 1.13748190574118e-4, 1.13747001478141e-4, 1.13747624498419e-4, 1.13748925365575e-4, 1.1374912866384e-4, 1.13748202810753e-4, 1.13747541217899e-4
flux1:, 0.638800631735415, 1.25230707795088e-4, 1.2523159721747e-4, 1.25232520341023e-4, 1.25232069115698e-4, 1.25230578378541e-4, 1.25230080138085e-4, 1.25231573503874e-4, 1.25233202291926e-4, 1.25232463340853e-4, 1.25230000294699e-4, 1.25229344403269e-4, 1.25231938242895e-4, 1.25234259765096e-4, 1.2523239628015e-4, 1.25228572257095e-4, 1.25228992044457e-4, 1.25233901910371e-4, 1.25235264809465e-4, 1.25229539642047e-4, 1.25226572623005e-4, 1.25233580945065e-4, 1.25236971051216e-4, 1.25226925138547e-4, 1.25227948477948e-4, 1.25240371654207e-4, 1.25222831650156e-4, 1.2523772602354e-4, 1.25223208262663e-4, 1.25248791945912e-4, 1.25226821754639e-4, 1.25216802576777e-4, 1.25226821754639e-4, 1.25248791945912e-4, 1.25223208262663e-4, 1.2523772602354e-4, 1.25222831650156e-4, 1.25240371654207e-4, 1.25227948477948e-4, 1.25226925138547e-4, 1.25236971051216e-4, 1.25233580945065e-4, 1.25226572623005e-4, 1.25229539642047e-4, 1.25235264809465e-4, 1.25233901910371e-4, 1.25228992044457e-4, 1.25228572257095e-4, 1.2523239628015e-4, 1.25234259765096e-4, 1.25231938242895e-4, 1.25229344403269e-4, 1.25230000294699e-4, 1.25232463340853e-4, 1.25233202291925e-4, 1.25231573503874e-4, 1.25230080138085e-4, 1.25230578378541e-4, 1.25232069115698e-4, 1.25232520341023e-4, 1.2523159721747e-4, 1.25230707795088e-4
flux1:, 0.639063080639168, 1.37751378356675e-4, 1.3775252525354e-4, 1.37753430345838e-4, 1.37752689282032e-4, 1.37750992977643e-4, 1.37750651122458e-4, 1.37752488626852e-4, 1.37754205026531e-4, 1.37753149999373e-4, 1.37750357680717e-4, 1.37749819965663e-4, 1.37752868484103e-4, 1.37755365548288e-4, 1.37753098201999e-4, 1.3774881949693e-4, 1.37749436076295e-4, 1.3775497849156e-4, 1.37756421821246e-4, 1.37749999207919e-4, 1.37746720934287e-4, 1.37754467996511e-4, 1.3775820791967e-4, 1.37747240609378e-4, 1.37748421441706e-4, 1.37761881628754e-4, 1.3774252440286e-4, 1.37759084169324e-4, 1.37743163683114e-4, 1.37771326861562e-4, 1.37747018439168e-4, 1.37735910280656e-4, 1.37747018439168e-4, 1.37771326861562e-4, 1.37743163683114e-4, 1.37759084169324e-4, 1.3774252440286e-4, 1.37761881628754e-4, 1.37748421441706e-4, 1.37747240609378e-4, 1.3775820791967e-4, 1.37754467996511e-4, 1.37746720934287e-4, 1.37749999207919e-4, 1.37756421821246e-4, 1.3775497849156e-4, 1.37749436076295e-4, 1.3774881949693e-4, 1.37753098201999e-4, 1.37755365548288e-4, 1.37752868484103e-4, 1.37749819965663e-4, 1.37750357680717e-4, 1.37753149999373e-4, 1.37754205026531e-4, 1.37752488626852e-4, 1.37750651122458e-4, 1.37750992977643e-4, 1.37752689282032e-4, 1.37753430345838e-4, 1.3775252525354e-4, 1.37751378356675e-4
flux1:, 0.639325529542921, 1.5139005987196e-4, 1.51391494311784e-4, 1.51392364781363e-4, 1.51391290571637e-4, 1.51389373245813e-4, 1.5138922097419e-4, 1.51391443419883e-4, 1.51393243015661e-4, 1.51391825824474e-4, 1.51388675303621e-4, 1.51388283906612e-4, 1.51391837970481e-4, 1.51394515589716e-4, 1.51391792698315e-4, 1.51387020191218e-4, 1.5138786584154e-4, 1.51394102491806e-4, 1.51395623343582e-4, 1.51388434376195e-4, 1.51384823087606e-4, 1.51393377657754e-4, 1.51397492793045e-4, 1.51385526798885e-4, 1.51386887738488e-4, 1.51401462154181e-4, 1.51380121666548e-4, 1.51398508632099e-4, 1.51381058903966e-4, 1.51412035231189e-4, 1.51385171806079e-4, 1.51372872233568e-4, 1.51385171806079e-4, 1.51412035231189e-4, 1.51381058903967e-4, 1.51398508632099e-4, 1.51380121666548e-4, 1.51401462154181e-4, 1.51386887738488e-4, 1.51385526798885e-4, 1.51397492793045e-4, 1.51393377657754e-4, 1.51384823087606e-4, 1.51388434376195e-4, 1.51395623343581e-4, 1.51394102491806e-4, 1.5138786584154e-4, 1.51387020191218e-4, 1.51391792698315e-4, 1.51394515589716e-4, 1.51391837970481e-4, 1.51388283906612e-4, 1.51388675303621e-4, 1.51391825824474e-4, 1.51393243015661e-4, 1.51391443419883e-4, 1.5138922097419e-4, 1.51389373245813e-4, 1.51391290571637e-4, 1.51392364781363e-4, 1.51391494311783e-4, 1.5139005987196e-4
flux1:, 0.639587978446675, 1.66232159636828e-4, 1.66233911918324e-4, 1.6623473047079e-4, 1.66233279052223e-4, 1.66231125393045e-4, 1.66231196775409e-4, 1.66233845446359e-4, 1.66235723242034e-4, 1.6623389687695e-4, 1.66230359244962e-4, 1.6623014337542e-4, 1.66234254516391e-4, 1.66237116816225e-4, 1.6623388529764e-4, 1.66228580180732e-4, 1.66229689275861e-4, 1.66236682639753e-4, 1.66238275527554e-4, 1.66230248758683e-4, 1.66226285362992e-4, 1.66235721159126e-4, 1.66240234257096e-4, 1.66227184448914e-4, 1.66228752704994e-4, 1.66244526973543e-4, 1.66221025231741e-4, 1.6624141149197e-4, 1.66222292662756e-4, 1.66256334689187e-4, 1.66226686216639e-4, 1.66213086786582e-4, 1.66226686216639e-4, 1.66256334689187e-4, 1.66222292662756e-4, 1.6624141149197e-4, 1.66221025231741e-4, 1.66244526973543e-4, 1.66228752704994e-4, 1.66227184448914e-4, 1.66240234257096e-4, 1.66235721159126e-4, 1.66226285362992e-4, 1.66230248758683e-4, 1.66238275527554e-4, 1.66236682639753e-4, 1.66229689275861e-4, 1.66228580180732e-4, 1.6623388529764e-4, 1.66237116816225e-4, 1.66234254516391e-4, 1.6623014337542e-4, 1.66230359244962e-4, 1.6623389687695e-4, 1.66235723242034e-4, 1.66233845446359e-4, 1.66231196775409e-4, 1.66231125393046e-4, 1.66233279052223e-4, 1.6623473047079e-4, 1.66233911918324e-4, 1.66232159636828e-4
flux1:, 0.639850427350428, 1.82368153854847e-4, 1.82370254409473e-4, 1.82371003785152e-4, 1.82369131004385e-4, 1.82366725615293e-4, 1.82367054751605e-4, 1.82370170986465e-4, 1.8237212191793e-4, 1.82369839276381e-4, 1.82365885782011e-4, 1.82365874991729e-4, 1.82370594691647e-4, 1.82373645069745e-4, 1.82369851297522e-4, 1.82363975609977e-4, 1.82365384181915e-4, 1.82373196608022e-4, 1.82374853148188e-4, 1.82365915320281e-4, 1.82361584381763e-4, 1.82371980064545e-4, 1.82376910029784e-4, 1.82362682562178e-4, 1.82364490889311e-4, 1.82381560333402e-4, 1.82355706804813e-4, 1.8237827463377e-4, 1.8235733189802e-4, 1.8239471243893e-4, 1.82362035703969e-4, 1.82347022097789e-4, 1.82362035703969e-4, 1.8239471243893e-4, 1.8235733189802e-4, 1.8237827463377e-4, 1.82355706804813e-4, 1.82381560333402e-4, 1.82364490889311e-4, 1.82362682562178e-4, 1.82376910029784e-4, 1.82371980064545e-4, 1.82361584381763e-4, 1.82365915320281e-4, 1.82374853148188e-4, 1.82373196608022e-4, 1.82365384181915e-4, 1.82363975609977e-4, 1.82369851297522e-4, 1.82373645069745e-4, 1.82370594691646e-4, 1.82365874991729e-4, 1.82365885782011e-4, 1.82369839276381e-4, 1.8237212191793e-4, 1.82370170986465e-4, 1.82367054751605e-4, 1.82366725615293e-4, 1.82369131004385e-4, 1.82371003785152e-4, 1.82370254409473e-4, 1.82368153854847e-4
flux1:, 0.640112876254181, 1.99893749385684e-4, 1.99896228801866e-4, 1.99896892649318e-4, 1.99894554916596e-4, 1.99891881951464e-4, 1.998925020317e-4, 1.99896126852681e-4, 1.99898146436161e-4, 1.99895361206162e-4, 1.998909633072e-4, 1.99891186645691e-4, 1.99896565607443e-4, 1.99899806994938e-4, 1.99895397748359e-4, 1.99888914892667e-4, 1.99890660087201e-4, 1.99899352798934e-4, 1.99901061434729e-4, 1.99891138318514e-4, 1.99886429093877e-4, 1.99897868187354e-4, 1.99903228768891e-4, 1.99887720199386e-4, 1.99889807950126e-4, 1.99908278955754e-4, 1.99879869941174e-4, 1.9990481162742e-4, 1.99881873541237e-4, 1.99922887116039e-4, 1.9988692588901e-4, 1.9987037807669e-4, 1.99886925889011e-4, 1.99922887116039e-4, 1.99881873541237e-4, 1.9990481162742e-4, 1.99879869941174e-4, 1.99908278955754e-4, 1.99889807950126e-4, 1.99887720199386e-4, 1.99903228768891e-4, 1.99897868187353e-4, 1.99886429093877e-4, 1.99891138318515e-4, 1.99901061434729e-4, 1.99899352798934e-4, 1.99890660087201e-4, 1.99888914892667e-4, 1.99895397748359e-4, 1.99899806994938e-4, 1.99896565607443e-4, 1.99891186645691e-4, 1.998909633072e-4, 1.99895361206163e-4, 1.99898146436161e-4, 1.99896126852681e-4, 1.998925020317e-4, 1.99891881951465e-4, 1.99894554916596e-4, 1.99896892649318e-4, 1.99896228801866e-4, 1.99893749385684e-4
flux1:, 0.640375325157934, 2.1891003710323e-4, 2.18912926292988e-4, 2.18913490152033e-4, 2.18910645044983e-4, 2.1890768770132e-4, 2.18908630003588e-4, 2.18912803830056e-4, 2.18914888934434e-4, 2.18911556495622e-4, 2.18906685808713e-4, 2.18907170882229e-4, 2.18913258318447e-4, 2.18916693544769e-4, 2.1891161702576e-4, 2.18904492242376e-4, 2.18906611677969e-4, 2.18916243736728e-4, 2.1891798951953e-4, 2.18907006841354e-4, 2.18901914336541e-4, 2.18914485076939e-4, 2.18920283477014e-4, 2.18903379894308e-4, 2.18905794161592e-4, 2.18925785586027e-4, 2.18894603547896e-4, 2.18922121198684e-4, 2.18896997923429e-4, 2.18941962260704e-4, 2.18902447480444e-4, 2.1888423989784e-4, 2.18902447480445e-4, 2.18941962260704e-4, 2.18896997923429e-4, 2.18922121198683e-4, 2.18894603547895e-4, 2.18925785586027e-4, 2.18905794161592e-4, 2.18903379894308e-4, 2.18920283477013e-4, 2.1891448507694e-4, 2.18901914336541e-4, 2.18907006841354e-4, 2.1891798951953e-4, 2.18916243736729e-4, 2.18906611677969e-4, 2.18904492242376e-4, 2.1891161702576e-4, 2.18916693544769e-4, 2.18913258318447e-4, 2.18907170882229e-4, 2.18906685808713e-4, 2.18911556495622e-4, 2.18914888934434e-4, 2.18912803830056e-4, 2.18908630003589e-4, 2.1890768770132e-4, 2.18910645044983e-4, 2.18913490152033e-4, 2.18912926292988e-4, 2.1891003710323e-4
flux1:, 0.640637774061688, 2.39523635207986e-4, 2.39526965728759e-4, 2.39527418084785e-4, 2.39524024860999e-4, 2.39520764737333e-4, 2.39522057607549e-4, 2.39526820081355e-4, 2.39528969802704e-4, 2.39525048102738e-4, 2.39519676240977e-4, 2.39520448207913e-4, 2.3952729118236e-4, 2.39530923438187e-4, 2.39525130317437e-4, 2.39517331094583e-4, 2.39519862143358e-4, 2.39530489406599e-4, 2.39532253843297e-4, 2.39520138273072e-4, 2.39514664289813e-4, 2.39528459406322e-4, 2.39534694841605e-4, 2.39516271026362e-4, 2.39519067857532e-4, 2.3954071244425e-4, 2.39506525283374e-4, 2.39536830624255e-4, 2.39509312135747e-4, 2.39558569735947e-4, 2.39515219688852e-4, 2.39495221410479e-4, 2.39515219688852e-4, 2.39558569735946e-4, 2.39509312135747e-4, 2.39536830624255e-4, 2.39506525283374e-4, 2.3954071244425e-4, 2.39519067857532e-4, 2.39516271026362e-4, 2.39534694841606e-4, 2.39528459406323e-4, 2.39514664289814e-4, 2.39520138273072e-4, 2.39532253843297e-4, 2.39530489406599e-4, 2.39519862143359e-4, 2.39517331094583e-4, 2.39525130317437e-4, 2.39530923438187e-4, 2.3952729118236e-4, 2.39520448207913e-4, 2.39519676240977e-4, 2.39525048102738e-4, 2.39528969802703e-4, 2.39526820081355e-4, 2.39522057607549e-4, 2.39520764737333e-4, 2.39524024860999e-4, 2.39527418084785e-4, 2.39526965728759e-4, 2.39523635207986e-4
flux1:, 0.640900222965441, 2.61846820743248e-4, 2.61850625277163e-4, 2.61850958636767e-4, 2.61846978615165e-4, 2.61843394950408e-4, 2.6184506281563e-4, 2.6185045276069e-4, 2.61852669365761e-4, 2.61848119725125e-4, 2.61842218019756e-4, 2.61843298565035e-4, 2.61850941422703e-4, 2.61854774807333e-4, 2.61848219254268e-4, 2.61839715651392e-4, 2.61842694669666e-4, 2.61854368785886e-4, 2.61856129758269e-4, 2.61842809921545e-4, 2.61836964059437e-4, 2.6185208049606e-4, 2.61858742752846e-4, 2.61838661394641e-4, 2.61841907052648e-4, 2.61865352810778e-4, 2.61827913086484e-4, 2.61861227289927e-4, 2.61831081587917e-4, 2.61885001333076e-4, 2.61837521789942e-4, 2.61815596675516e-4, 2.61837521789942e-4, 2.61885001333076e-4, 2.61831081587917e-4, 2.61861227289927e-4, 2.61827913086484e-4, 2.61865352810778e-4, 2.61841907052647e-4, 2.6183866139464e-4, 2.61858742752846e-4, 2.6185208049606e-4, 2.61836964059437e-4, 2.61842809921545e-4, 2.61856129758269e-4, 2.61854368785886e-4, 2.61842694669666e-4, 2.61839715651392e-4, 2.61848219254268e-4, 2.61854774807333e-4, 2.61850941422703e-4, 2.61843298565035e-4, 2.61842218019756e-4, 2.61848119725125e-4, 2.6185266936576e-4, 2.6185045276069e-4, 2.6184506281563e-4, 2.61843394950408e-4, 2.61846978615165e-4, 2.61850958636768e-4, 2.61850625277163e-4, 2.61846820743248e-4
flux1:, 0.641162671869194, 2.85997647472027e-4, 2.86001960451838e-4, 2.86002172379146e-4, 2.85997569153904e-4, 2.85993637979537e-4, 2.85995700453739e-4, 2.86001755985254e-4, 2.86004045879003e-4, 2.85998833674604e-4, 2.85992372786e-4, 2.85993779126474e-4, 2.86002263047652e-4, 2.86006303177736e-4, 2.85998943822213e-4, 2.85989708688891e-4, 2.85993170233653e-4, 2.86005937720535e-4, 2.86007669477581e-4, 2.85993076947297e-4, 2.85986877525139e-4, 2.86003416118501e-4, 2.86010484150114e-4, 2.85988595144502e-4, 2.8599236738551e-4, 2.86017778885768e-4, 2.85976822975944e-4, 2.86013376558595e-4, 2.85980347915843e-4, 2.86039326712866e-4, 2.85987410979464e-4, 2.85963417769356e-4, 2.85987410979464e-4, 2.86039326712866e-4, 2.85980347915843e-4, 2.86013376558595e-4, 2.85976822975943e-4, 2.86017778885768e-4, 2.8599236738551e-4, 2.85988595144502e-4, 2.86010484150114e-4, 2.86003416118501e-4, 2.85986877525139e-4, 2.85993076947297e-4, 2.86007669477581e-4, 2.86005937720535e-4, 2.85993170233653e-4, 2.85989708688891e-4, 2.85998943822213e-4, 2.86006303177736e-4, 2.86002263047652e-4, 2.85993779126474e-4, 2.85992372786e-4, 2.85998833674604e-4, 2.86004045879003e-4, 2.86001755985254e-4, 2.85995700453739e-4, 2.85993637979537e-4, 2.85997569153903e-4, 2.86002172379146e-4, 2.86001960451838e-4, 2.85997647472027e-4
flux1:, 0.641425120772948, 3.1210004818374e-4, 3.12104906539722e-4, 3.12105000583758e-4, 3.12099740041616e-4, 3.12095433291356e-4, 3.12097904436669e-4, 3.12104663225964e-4, 3.12107037886755e-4, 3.12101133064494e-4, 3.12094082497995e-4, 3.12095826479277e-4, 3.12105189189957e-4, 3.12109443836472e-4, 3.12101244604721e-4, 3.12091253681697e-4, 3.12095229758302e-4, 3.12109131212935e-4, 3.12110804431041e-4, 3.12094874647198e-4, 3.12088349506619e-4, 3.12106414640717e-4, 3.12113855261361e-4, 3.12089995110281e-4, 3.12094384440611e-4, 3.12121943975095e-4, 3.12077191174666e-4, 3.12117224008319e-4, 3.12081031302347e-4, 3.12145495743691e-4, 3.12088824575915e-4, 3.12062616908054e-4, 3.12088824575914e-4, 3.12145495743692e-4, 3.12081031302348e-4, 3.12117224008319e-4, 3.12077191174666e-4, 3.12121943975095e-4, 3.12094384440611e-4, 3.12089995110281e-4, 3.12113855261361e-4, 3.12106414640717e-4, 3.12088349506619e-4, 3.12094874647198e-4, 3.12110804431041e-4, 3.12109131212935e-4, 3.12095229758302e-4, 3.12091253681696e-4, 3.1210124460472e-4, 3.12109443836472e-4, 3.12105189189957e-4, 3.12095826479277e-4, 3.12094082497995e-4, 3.12101133064494e-4, 3.12107037886755e-4, 3.12104663225964e-4, 3.12097904436669e-4, 3.12095433291355e-4, 3.12099740041616e-4, 3.12105000583758e-4, 3.12104906539721e-4, 3.12100048183739e-4
flux1:, 0.641687569676701, 3.4028391941647e-4, 3.40289363402226e-4, 3.40289349839503e-4, 3.40283399961522e-4, 3.40278684596904e-4, 3.40281572404656e-4, 3.40289072093842e-4, 3.40291548909584e-4, 3.40284926278757e-4, 3.40277253832497e-4, 3.40279341184352e-4, 3.40289616850065e-4, 3.40294096560167e-4, 3.40285027324119e-4, 3.40274259219761e-4, 3.40278778614404e-4, 3.40293848105303e-4, 3.4029543000468e-4, 3.40278103063929e-4, 3.40271290219228e-4, 3.40290989484484e-4, 3.40298756218253e-4, 3.40272747555211e-4, 3.40277858424844e-4, 3.40307766974831e-4, 3.40258918533769e-4, 3.40302680019634e-4, 3.4026301519288e-4, 3.40333423215807e-4, 3.40271664546254e-4, 3.40243090865015e-4, 3.40271664546254e-4, 3.40333423215806e-4, 3.4026301519288e-4, 3.40302680019634e-4, 3.40258918533769e-4, 3.40307766974831e-4, 3.40277858424844e-4, 3.40272747555211e-4, 3.40298756218253e-4, 3.40290989484484e-4, 3.40271290219228e-4, 3.40278103063929e-4, 3.4029543000468e-4, 3.40293848105303e-4, 3.40278778614404e-4, 3.40274259219761e-4, 3.40285027324119e-4, 3.40294096560167e-4, 3.40289616850065e-4, 3.40279341184352e-4, 3.40277253832497e-4, 3.40284926278757e-4, 3.40291548909584e-4, 3.40289072093842e-4, 3.40281572404656e-4, 3.40278684596904e-4, 3.40283399961522e-4, 3.40289349839503e-4, 3.40289363402226e-4, 3.4028391941647e-4
flux1:, 0.641950018580454, 3.70685186504697e-4, 3.70691260543089e-4, 3.70691156856825e-4, 3.70684487299083e-4, 3.70679324522376e-4, 3.70682630675998e-4, 3.70690909423054e-4, 3.70693512353001e-4, 3.7068615162104e-4, 3.70677822805156e-4, 3.70680252626998e-4, 3.70691471949559e-4, 3.7069619060004e-4, 3.70686227578257e-4, 3.70674663621775e-4, 3.70679751379488e-4, 3.70696016068686e-4, 3.70697470566728e-4, 3.70678691819238e-4, 3.70671639920025e-4, 3.70693083810068e-4, 3.70701115956661e-4, 3.70672767215194e-4, 3.70678719100073e-4, 3.70711197054359e-4, 3.70657935159416e-4, 3.70705684618485e-4, 3.70662211313912e-4, 3.70739053837015e-4, 3.70671862257449e-4, 3.70640765584041e-4, 3.70671862257449e-4, 3.70739053837016e-4, 3.70662211313912e-4, 3.70705684618485e-4, 3.70657935159416e-4, 3.70711197054359e-4, 3.70678719100073e-4, 3.70672767215195e-4, 3.70701115956661e-4, 3.70693083810069e-4, 3.70671639920025e-4, 3.70678691819238e-4, 3.70697470566728e-4, 3.70696016068686e-4, 3.70679751379488e-4, 3.70674663621775e-4, 3.70686227578257e-4, 3.7069619060004e-4, 3.70691471949559e-4, 3.70680252626998e-4, 3.70677822805156e-4, 3.7068615162104e-4, 3.70693512353001e-4, 3.70690909423054e-4, 3.70682630675998e-4, 3.70679324522376e-4, 3.70684487299083e-4, 3.70691156856825e-4, 3.70691260543088e-4, 3.70685186504697e-4
flux1:, 0.642212467484207, 4.03445846793091e-4, 4.03452600267322e-4, 4.03452431286336e-4, 4.0344501275016e-4, 4.03439357387065e-4, 4.03443077362737e-4, 4.03452174482695e-4, 4.03454934463626e-4, 4.03446819978728e-4, 4.03437797457664e-4, 4.03440562007074e-4, 4.03452752533773e-4, 4.03457727753922e-4, 4.03446853604285e-4, 4.0343447758643e-4, 4.03440154700851e-4, 4.03457634740434e-4, 4.03458922615205e-4, 4.03438643003521e-4, 4.03431411581231e-4, 4.0345471326652e-4, 4.03462935245853e-4, 4.03432040485717e-4, 4.03438968807257e-4, 4.03474256374057e-4, 4.03416243081784e-4, 4.03468250415681e-4, 4.03420602834606e-4, 4.03504405348281e-4, 4.03431421291831e-4, 4.03397638825583e-4, 4.03431421291831e-4, 4.03504405348281e-4, 4.03420602834606e-4, 4.03468250415681e-4, 4.03416243081784e-4, 4.03474256374057e-4, 4.03438968807257e-4, 4.03432040485717e-4, 4.03462935245854e-4, 4.0345471326652e-4, 4.03431411581231e-4, 4.03438643003521e-4, 4.03458922615205e-4, 4.03457634740434e-4, 4.03440154700851e-4, 4.03434477586431e-4, 4.03446853604284e-4, 4.03457727753923e-4, 4.03452752533773e-4, 4.03440562007074e-4, 4.03437797457664e-4, 4.03446819978729e-4, 4.03454934463626e-4, 4.03452174482695e-4, 4.03443077362737e-4, 4.03439357387065e-4, 4.0344501275016e-4, 4.03452431286336e-4, 4.03452600267322e-4, 4.03445846793092e-4
flux1:, 0.642474916387961, 4.3871398879825e-4, 4.38721476698755e-4, 4.38721274325568e-4, 4.38713077746174e-4, 4.38706877888942e-4, 4.38711001439459e-4, 4.38720958091816e-4, 4.38723913104912e-4, 4.38715033286211e-4, 4.38705276407401e-4, 4.38708361262561e-4, 4.3872154790537e-4, 4.38726801299782e-4, 4.38715004849186e-4, 4.38701802671434e-4, 4.38708086055852e-4, 4.38726794796772e-4, 4.38727873826036e-4, 4.38706049900663e-4, 4.38698709376408e-4, 4.38723984598465e-4, 4.38732305634545e-4, 4.38698644534822e-4, 4.38706701362876e-4, 4.38745058620945e-4, 4.38681934753298e-4, 4.3873848142953e-4, 4.38686263456403e-4, 4.38777587542306e-4, 4.38698436110949e-4, 4.38661798632172e-4, 4.3869843611095e-4, 4.38777587542306e-4, 4.38686263456403e-4, 4.3873848142953e-4, 4.38681934753297e-4, 4.38745058620945e-4, 4.38706701362875e-4, 4.38698644534821e-4, 4.38732305634544e-4, 4.38723984598465e-4, 4.38698709376407e-4, 4.38706049900663e-4, 4.38727873826036e-4, 4.38726794796772e-4, 4.38708086055851e-4, 4.38701802671434e-4, 4.38715004849186e-4, 4.38726801299782e-4, 4.3872154790537e-4, 4.38708361262561e-4, 4.38705276407401e-4, 4.38715033286211e-4, 4.38723913104912e-4, 4.38720958091816e-4, 4.38711001439459e-4, 4.38706877888942e-4, 4.38713077746173e-4, 4.38721274325568e-4, 4.38721476698754e-4, 4.3871398879825e-4
flux1:, 0.642737365291714, 4.76643785051016e-4, 4.76652068377581e-4, 4.76651870847011e-4, 4.76642866448953e-4, 4.76636063454801e-4, 4.76640575507467e-4, 4.76651435364802e-4, 4.76654630081194e-4, 4.7664497653129e-4, 4.7663444101349e-4, 4.76637825674322e-4, 4.76652031423062e-4, 4.76657588520101e-4, 4.76644864085025e-4, 4.76630823348961e-4, 4.76637726158445e-4, 4.76657670700306e-4, 4.76658495734549e-4, 4.76635089283807e-4, 4.76627720723232e-4, 4.76655087856604e-4, 4.76663402056318e-4, 4.76626740078667e-4, 4.76636094563775e-4, 4.76677801103642e-4, 4.7660918512122e-4, 4.76670565534086e-4, 4.76613350168864e-4, 4.76712794922505e-4, 4.76627084309474e-4, 4.76587415357094e-4, 4.76627084309474e-4, 4.76712794922505e-4, 4.76613350168864e-4, 4.76670565534086e-4, 4.7660918512122e-4, 4.76677801103643e-4, 4.76636094563776e-4, 4.76626740078667e-4, 4.76663402056318e-4, 4.76655087856604e-4, 4.76627720723232e-4, 4.76635089283807e-4, 4.76658495734549e-4, 4.76657670700306e-4, 4.76637726158445e-4, 4.76630823348961e-4, 4.76644864085024e-4, 4.76657588520101e-4, 4.76652031423062e-4, 4.76637825674323e-4, 4.7663444101349e-4, 4.7664497653129e-4, 4.76654630081193e-4, 4.76651435364802e-4, 4.76640575507468e-4, 4.76636063454801e-4, 4.76642866448953e-4, 4.76651870847011e-4, 4.76652068377581e-4, 4.76643785051016e-4
flux1:, 0.642999814195467, 5.17395456316506e-4, 5.17404602128144e-4, 5.17404452754876e-4, 5.1739460904234e-4, 5.17387137981411e-4, 5.17392019962182e-4, 5.17403829781212e-4, 5.17407314710653e-4, 5.17396881022891e-4, 5.17385518885008e-4, 5.17389177867499e-4, 5.1740442466621e-4, 5.17410314516077e-4, 5.17396660779908e-4, 5.17381770359127e-4, 5.17389302730668e-4, 5.17410484829326e-4, 5.17411007751195e-4, 5.17385984989156e-4, 5.17378679599787e-4, 5.17408259930382e-4, 5.17416446805258e-4, 5.17376535523503e-4, 5.17387374006342e-4, 5.1743272812029e-4, 5.17358214992072e-4, 5.17424738244957e-4, 5.17362067377708e-4, 5.17470270708189e-4, 5.17377590171871e-4, 5.17334704973102e-4, 5.17377590171871e-4, 5.17470270708188e-4, 5.17362067377708e-4, 5.17424738244957e-4, 5.17358214992072e-4, 5.1743272812029e-4, 5.17387374006343e-4, 5.17376535523503e-4, 5.17416446805258e-4, 5.17408259930382e-4, 5.17378679599786e-4, 5.17385984989156e-4, 5.17411007751195e-4, 5.17410484829325e-4, 5.17389302730668e-4, 5.17381770359127e-4, 5.17396660779908e-4, 5.17410314516077e-4, 5.1740442466621e-4, 5.17389177867499e-4, 5.17385518885008e-4, 5.17396881022891e-4, 5.17407314710653e-4, 5.17403829781212e-4, 5.17392019962183e-4, 5.17387137981411e-4, 5.1739460904234e-4, 5.17404452754876e-4, 5.17404602128144e-4, 5.17395456316506e-4
flux1:, 0.64326226309922, 5.61135204866612e-4, 5.61145285870514e-4, 5.61145231266434e-4, 5.6113451403491e-4, 5.61126304675723e-4, 5.61131536249743e-4, 5.61144346254732e-4, 5.61148176333608e-4, 5.61136956625925e-4, 5.61124716441285e-4, 5.61128620904736e-4, 5.61144930645384e-4, 5.61151184993858e-4, 5.6113660342231e-4, 5.61120853068976e-4, 5.61129023339651e-4, 5.61151440675439e-4, 5.6115161019375e-4, 5.61124940459762e-4, 5.61117798837524e-4, 5.61149717105323e-4, 5.61157642573416e-4, 5.61114220158423e-4, 5.61126745908842e-4, 5.61176063298744e-4, 5.61095223390579e-4, 5.6116721553739e-4, 5.61098600091487e-4, 5.61216239873185e-4, 5.61116157228826e-4, 5.61069861363743e-4, 5.61116157228826e-4, 5.61216239873185e-4, 5.61098600091486e-4, 5.6116721553739e-4, 5.61095223390579e-4, 5.61176063298744e-4, 5.61126745908842e-4, 5.61114220158423e-4, 5.61157642573416e-4, 5.61149717105323e-4, 5.61117798837524e-4, 5.61124940459762e-4, 5.6115161019375e-4, 5.61151440675439e-4, 5.61129023339651e-4, 5.61120853068976e-4, 5.61136603422309e-4, 5.61151184993858e-4, 5.61144930645384e-4, 5.61128620904736e-4, 5.61124716441285e-4, 5.61136956625925e-4, 5.61148176333608e-4, 5.61144346254732e-4, 5.61131536249743e-4, 5.61126304675723e-4, 5.6113451403491e-4, 5.61145231266434e-4, 5.61145285870514e-4, 5.61135204866611e-4
flux1:, 0.643524712002974, 6.08035114473307e-4, 6.0804620804969e-4, 6.08046295818655e-4, 6.08034667290463e-4, 6.08025645698132e-4, 6.08031206892141e-4, 6.08045070873148e-4, 6.08049303445063e-4, 6.08037290672534e-4, 6.08024118233416e-4, 6.08028238161401e-4, 6.08045633734532e-4, 6.08052285704813e-4, 6.08036778499283e-4, 6.08020158545716e-4, 6.08028974998091e-4, 6.0805262279136e-4, 6.08052384015672e-4, 6.08024037952421e-4, 6.08017169096227e-4, 6.08051554347016e-4, 6.08059072238228e-4, 6.08011864079356e-4, 6.08026296624795e-4, 6.08079908610005e-4, 6.07992286617148e-4, 6.08070093389366e-4, 6.07995013849408e-4, 6.08122808902301e-4, 6.0801486751057e-4, 6.07964955301619e-4, 6.08014867510569e-4, 6.08122808902301e-4, 6.07995013849408e-4, 6.08070093389365e-4, 6.07992286617148e-4, 6.08079908610005e-4, 6.08026296624795e-4, 6.08011864079356e-4, 6.08059072238228e-4, 6.08051554347016e-4, 6.08017169096227e-4, 6.08024037952421e-4, 6.08052384015672e-4, 6.08052622791361e-4, 6.08028974998091e-4, 6.08020158545716e-4, 6.08036778499283e-4, 6.08052285704813e-4, 6.08045633734532e-4, 6.08028238161401e-4, 6.08024118233416e-4, 6.08037290672533e-4, 6.08049303445063e-4, 6.08045070873148e-4, 6.08031206892142e-4, 6.08025645698132e-4, 6.08034667290463e-4, 6.08046295818655e-4, 6.0804620804969e-4, 6.08035114473307e-4
flux1:, 0.643787160906727, 6.58273014803447e-4, 6.5828520137615e-4, 6.58285477324254e-4, 6.58272895522169e-4, 6.58262986325569e-4, 6.58268859971486e-4, 6.58283834997149e-4, 6.58288527161816e-4, 6.58275711280146e-4, 6.58261550752257e-4, 6.58265857685105e-4, 6.58284364013886e-4, 6.58291446240202e-4, 6.58275013850024e-4, 6.5825751507174e-4, 6.58266988240481e-4, 6.58291861183651e-4, 6.58291154926073e-4, 6.58261102120136e-4, 6.58254622246073e-4, 6.58291609030669e-4, 6.58298563101815e-4, 6.58247282538968e-4, 6.58263856552423e-4, 6.58322107775364e-4, 6.58227221726517e-4, 6.58311211758407e-4, 6.58229119086888e-4, 6.5836782996512e-4, 6.58251545212237e-4, 6.58197797837395e-4, 6.58251545212237e-4, 6.58367829965119e-4, 6.58229119086889e-4, 6.58311211758407e-4, 6.58227221726517e-4, 6.58322107775364e-4, 6.58263856552423e-4, 6.58247282538968e-4, 6.58298563101815e-4, 6.58291609030669e-4, 6.58254622246073e-4, 6.58261102120136e-4, 6.58291154926073e-4, 6.58291861183651e-4, 6.58266988240481e-4, 6.58257515071741e-4, 6.58275013850024e-4, 6.58291446240201e-4, 6.58284364013886e-4, 6.58265857685105e-4, 6.58261550752257e-4, 6.58275711280145e-4, 6.58288527161816e-4, 6.5828383499715e-4, 6.58268859971486e-4, 6.58262986325569e-4, 6.58272895522168e-4, 6.58285477324254e-4, 6.58285201376149e-4, 6.58273014803447e-4
flux1:, 0.64404960981048, 7.12032307925689e-4, 7.12045668609318e-4, 7.12046173541357e-4, 7.12032592020868e-4, 7.12021721379226e-4, 7.12027895791883e-4, 7.12044041439741e-4, 7.1204924677306e-4, 7.12035612843968e-4, 7.12020408479767e-4, 7.12024878770287e-4, 7.12044523743757e-4, 7.12052065916568e-4, 7.12034704154069e-4, 7.12016317863574e-4, 7.12026463417889e-4, 7.12052557875025e-4, 7.12051319629786e-4, 7.12019525719044e-4, 7.12013556918289e-4, 7.12053286868342e-4, 7.12059513314788e-4, 7.12003862448203e-4, 7.12022826179246e-4, 7.1208607182395e-4, 7.11983412185639e-4, 7.12073980733147e-4, 7.11984297665996e-4, 7.12134727238549e-4, 7.12009582521014e-4, 7.11951765859353e-4, 7.12009582521014e-4, 7.12134727238549e-4, 7.11984297665996e-4, 7.12073980733147e-4, 7.11983412185639e-4, 7.1208607182395e-4, 7.12022826179247e-4, 7.12003862448203e-4, 7.12059513314787e-4, 7.12053286868342e-4, 7.12013556918289e-4, 7.12019525719044e-4, 7.12051319629786e-4, 7.12052557875024e-4, 7.12026463417889e-4, 7.12016317863574e-4, 7.12034704154069e-4, 7.12052065916568e-4, 7.12044523743757e-4, 7.12024878770287e-4, 7.12020408479766e-4, 7.12035612843968e-4, 7.1204924677306e-4, 7.12044041439742e-4, 7.12027895791883e-4, 7.12021721379226e-4, 7.12032592020868e-4, 7.12046173541358e-4, 7.12045668609318e-4, 7.1203230792569e-4
flux1:, 0.644312058714234, 7.69501754692837e-4, 7.69516368176228e-4, 7.69517134382141e-4, 7.69502502442185e-4, 7.69490601709862e-4, 7.6949707348707e-4, 7.69514450504198e-4, 7.69520215183853e-4, 7.69505741529224e-4, 7.69489439992207e-4, 7.69494058527837e-4, 7.69514873741967e-4, 7.69522899545866e-4, 7.69504596372028e-4, 7.69485314811948e-4, 7.69496157005152e-4, 7.69523473411819e-4, 7.69521631970625e-4, 7.69488055246292e-4, 7.69482724042826e-4, 7.69525347839543e-4, 7.6953067826839e-4, 7.69470348807706e-4, 7.69491962056352e-4, 7.69560564614499e-4, 7.69449593524609e-4, 7.69547166654033e-4, 7.6944928934999e-4, 7.69612283162625e-4, 7.6947772541039e-4, 7.69415587640163e-4, 7.6947772541039e-4, 7.69612283162625e-4, 7.69449289349991e-4, 7.69547166654033e-4, 7.69449593524609e-4, 7.69560564614499e-4, 7.69491962056353e-4, 7.69470348807705e-4, 7.6953067826839e-4, 7.69525347839543e-4, 7.69482724042826e-4, 7.69488055246292e-4, 7.69521631970625e-4, 7.69523473411819e-4, 7.69496157005152e-4, 7.69485314811948e-4, 7.69504596372028e-4, 7.69522899545866e-4, 7.69514873741967e-4, 7.69494058527837e-4, 7.69489439992208e-4, 7.69505741529224e-4, 7.69520215183852e-4, 7.69514450504198e-4, 7.69497073487071e-4, 7.69490601709862e-4, 7.69502502442185e-4, 7.69517134382141e-4, 7.69516368176228e-4, 7.69501754692837e-4
flux1:, 0.644574507617987, 8.30875218836665e-4, 8.30891157498716e-4, 8.308922050653e-4, 8.30876468548639e-4, 8.30863478600207e-4, 8.30870255411648e-4, 8.30888923735519e-4, 8.30895282140639e-4, 8.30879938664093e-4, 8.3086249199346e-4, 8.30867256298279e-4, 8.30889277510831e-4, 8.30897800962044e-4, 8.30878533034384e-4, 8.30858350133349e-4, 8.30869925784041e-4, 8.30898471163145e-4, 8.30895946835639e-4, 8.30860534392412e-4, 8.30855970267048e-4, 8.30901650003336e-4, 8.30905914809886e-4, 8.30840588919612e-4, 8.30865120571795e-4, 8.30939446211162e-4, 8.3081959686925e-4, 8.30924636069996e-4, 8.30817936072741e-4, 8.30994382486931e-4, 8.30849817281581e-4, 8.30783086263053e-4, 8.30849817281581e-4, 8.30994382486931e-4, 8.30817936072741e-4, 8.30924636069996e-4, 8.3081959686925e-4, 8.30939446211162e-4, 8.30865120571795e-4, 8.30840588919612e-4, 8.30905914809886e-4, 8.30901650003336e-4, 8.30855970267048e-4, 8.30860534392412e-4, 8.30895946835639e-4, 8.30898471163146e-4, 8.30869925784041e-4, 8.30858350133349e-4, 8.30878533034384e-4, 8.30897800962043e-4, 8.30889277510831e-4, 8.30867256298279e-4, 8.3086249199346e-4, 8.30879938664093e-4, 8.30895282140639e-4, 8.30888923735519e-4, 8.30870255411649e-4, 8.30863478600207e-4, 8.30876468548639e-4, 8.30892205065299e-4, 8.30891157498716e-4, 8.30875218836664e-4
flux1:, 0.64483695652174, 8.96351366711752e-4, 8.96368692008392e-4, 8.96370025119442e-4, 8.96353127896406e-4, 8.96339004033545e-4, 8.96346107248369e-4, 8.96366123342293e-4, 8.96373093231567e-4, 8.96356840032418e-4, 8.9633820924894e-4, 8.96343133849552e-4, 8.96366401057247e-4, 8.9637542227782e-4, 8.96355151374408e-4, 8.96334063919332e-4, 8.96346426859271e-4, 8.96376217353263e-4, 8.96372919777222e-4, 8.96335603292334e-4, 8.96331937247981e-4, 8.96380849165533e-4, 8.96383881230534e-4, 8.96313232326779e-4, 8.9634095749137e-4, 8.96421372102463e-4, 8.96292048341648e-4, 8.96405055494007e-4, 8.96288881949494e-4, 8.96479712061511e-4, 8.96324498430067e-4, 8.9625287891824e-4, 8.96324498430068e-4, 8.9647971206151e-4, 8.96288881949494e-4, 8.96405055494007e-4, 8.96292048341648e-4, 8.96421372102463e-4, 8.9634095749137e-4, 8.96313232326779e-4, 8.96383881230534e-4, 8.96380849165532e-4, 8.9633193724798e-4, 8.96335603292335e-4, 8.96372919777222e-4, 8.96376217353263e-4, 8.96346426859271e-4, 8.96334063919331e-4, 8.96355151374408e-4, 8.96375422277821e-4, 8.96366401057247e-4, 8.96343133849553e-4, 8.9633820924894e-4, 8.96356840032418e-4, 8.96373093231567e-4, 8.96366123342293e-4, 8.9634610724837e-4, 8.96339004033544e-4, 8.96353127896406e-4, 8.96370025119442e-4, 8.96368692008392e-4, 8.96351366711752e-4
flux1:, 0.645099405425493, 9.66133320747547e-4, 9.66152077955852e-4, 9.66153681365715e-4, 9.66135567568522e-4, 9.66120284887966e-4, 9.66127751880906e-4, 9.66149165369988e-4, 9.66156742778087e-4, 9.66139529182465e-4, 9.66119688502783e-4, 9.66124809414373e-4, 9.66149366469521e-4, 9.66158866968368e-4, 9.66137536421778e-4, 9.66115545685264e-4, 9.66128771577855e-4, 9.66159834885462e-4, 9.66155660430437e-4, 9.66116351680242e-4, 9.66113714928946e-4, 9.6616605249015e-4, 9.66167691091493e-4, 9.66091384544567e-4, 9.66122581354841e-4, 9.66209446371866e-4, 9.66070022432715e-4, 9.66191545037173e-4, 9.66065227092451e-4, 9.66271414444298e-4, 9.66104859433936e-4, 9.66028030179181e-4, 9.66104859433936e-4, 9.66271414444298e-4, 9.66065227092451e-4, 9.66191545037173e-4, 9.66070022432715e-4, 9.66209446371866e-4, 9.66122581354841e-4, 9.66091384544567e-4, 9.66167691091492e-4, 9.6616605249015e-4, 9.66113714928946e-4, 9.66116351680242e-4, 9.66155660430438e-4, 9.66159834885462e-4, 9.66128771577855e-4, 9.66115545685263e-4, 9.66137536421778e-4, 9.66158866968367e-4, 9.66149366469521e-4, 9.66124809414373e-4, 9.66119688502783e-4, 9.66139529182464e-4, 9.66156742778086e-4, 9.66149165369988e-4, 9.66127751880907e-4, 9.66120284887966e-4, 9.66135567568522e-4, 9.66153681365715e-4, 9.66152077955852e-4, 9.66133320747548e-4
flux1:, 0.645361854329247, 0.00104042826481832, 0.00104044847727366, 0.00104045031315279, 0.00104043093019228, 0.00104041448925204, 0.00104042237522612, 0.00104044522485759, 0.00104045337888304, 0.00104043514300907, 0.00104041408459795, 0.00104041946376257, 0.00104044535746132, 0.00104045529502772, 0.00104043282631829, 0.00104040994016016, 0.00104042413156197, 0.00104045650915933, 0.0010404513379499, 0.00104040992419972, 0.00104040844705432, 0.00104046442428528, 0.00104046451909493, 0.00104038221279485, 0.00104041715896106, 0.00104051082707267, 0.00104036064759353, 0.00104049128414368, 0.00104035413343817, 0.00104057669354094, 0.00104039804670425, 0.00104031565751165, 0.00104039804670425, 0.00104057669354094, 0.00104035413343817, 0.00104049128414368, 0.00104036064759353, 0.00104051082707267, 0.00104041715896106, 0.00104038221279485, 0.00104046451909493, 0.00104046442428528, 0.00104040844705432, 0.00104040992419972, 0.00104045133794991, 0.00104045650915933, 0.00104042413156197, 0.00104040994016016, 0.00104043282631829, 0.00104045529502772, 0.00104044535746132, 0.00104041946376257, 0.00104041408459795, 0.00104043514300907, 0.00104045337888304, 0.00104044522485759, 0.00104042237522612, 0.00104041448925204, 0.00104043093019228, 0.00104045031315279, 0.00104044847727366, 0.00104042826481832
flux1:, 0.645624303233, 0.00111944699991626, 0.00111946866292756, 0.00111947066828226, 0.00111944997063571, 0.00111943240321729, 0.00111944078238891, 0.00111946509138381, 0.00111947375907032, 0.0011194544280283, 0.00111943216717822, 0.00111943789666838, 0.00111946517526397, 0.00111947547861482, 0.00111945176828321, 0.00111942800372079, 0.0011194432952278, 0.00111947704425036, 0.00111947073686066, 0.00111942707628897, 0.00111942688734043, 0.00111948674235627, 0.0011194851573728, 0.00111939650211988, 0.00111943547134365, 0.0011195362822259, 0.00111937466245659, 0.00111951506781392, 0.0011193663809606, 0.00111960637066019, 0.00111941481860371, 0.00111932648743369, 0.00111941481860371, 0.00111960637066019, 0.0011193663809606, 0.00111951506781392, 0.00111937466245659, 0.0011195362822259, 0.00111943547134365, 0.00111939650211988, 0.0011194851573728, 0.00111948674235627, 0.00111942688734043, 0.00111942707628897, 0.00111947073686066, 0.00111947704425036, 0.0011194432952278, 0.00111942800372079, 0.00111945176828321, 0.00111947547861482, 0.00111946517526397, 0.00111943789666838, 0.00111943216717822, 0.0011194544280283, 0.00111947375907032, 0.00111946509138381, 0.00111944078238891, 0.00111943240321729, 0.00111944997063571, 0.00111947066828226, 0.00111946866292756, 0.00111944699991626
flux1:, 0.645886752136753, 0.00120340344871723, 0.00120342652339196, 0.00120342860825216, 0.00120340656196074, 0.00120338793669155, 0.00120339690270164, 0.00120342267361119, 0.00120343175514661, 0.00120341124595098, 0.00120338782653735, 0.00120339403232581, 0.001203422743448, 0.00120343330680469, 0.00120340822384744, 0.00120338361006077, 0.00120340017335342, 0.00120343536801681, 0.0012034277619153, 0.00120338167925512, 0.00120338290491079, 0.00120344690350947, 0.00120344352075955, 0.00120334816045004, 0.00120339141883421, 0.0012034996950521, 0.00120332592128889, 0.0012034768118959, 0.00120331587283863, 0.00120357438956305, 0.00120336905073257, 0.00120327436093591, 0.00120336905073257, 0.00120357438956305, 0.00120331587283863, 0.0012034768118959, 0.00120332592128889, 0.0012034996950521, 0.00120339141883421, 0.00120334816045004, 0.00120344352075955, 0.00120344690350947, 0.00120338290491079, 0.00120338167925512, 0.0012034277619153, 0.00120343536801681, 0.00120340017335342, 0.00120338361006077, 0.00120340822384744, 0.00120343330680469, 0.001203422743448, 0.00120339403232581, 0.00120338782653735, 0.00120341124595098, 0.00120343175514661, 0.00120342267361119, 0.00120339690270164, 0.00120338793669155, 0.00120340656196074, 0.00120342860825216, 0.00120342652339196, 0.00120340344871724
flux1:, 0.646149201040506, 0.00129251410785793, 0.00129253851510745, 0.00129254056165526, 0.001292517149416, 0.00129249757699009, 0.00129250724243365, 0.00129253445166127, 0.00129254380613221, 0.00129252202736968, 0.00129249752739028, 0.00129250437248314, 0.00129253456047787, 0.00129254523827998, 0.00129251862218868, 0.00129249320389531, 0.0012925112524724, 0.00129254798491899, 0.00129253889077082, 0.00129249017336839, 0.00129249293781586, 0.00129256137700184, 0.00129255609983172, 0.00129245367141944, 0.00129250147402772, 0.00129261751726146, 0.00129243084749143, 0.00129259300624089, 0.00129241908836592, 0.00129269726930218, 0.00129247718919554, 0.00129237568698422, 0.00129247718919554, 0.00129269726930218, 0.00129241908836592, 0.00129259300624089, 0.00129243084749143, 0.00129261751726146, 0.00129250147402772, 0.00129245367141944, 0.00129255609983172, 0.00129256137700184, 0.00129249293781586, 0.00129249017336838, 0.00129253889077082, 0.00129254798491899, 0.0012925112524724, 0.00129249320389531, 0.00129251862218868, 0.00129254523827998, 0.00129253456047787, 0.00129250437248314, 0.00129249752739028, 0.00129252202736968, 0.00129254380613221, 0.00129253445166127, 0.00129250724243365, 0.00129249757699009, 0.001292517149416, 0.00129254056165526, 0.00129253851510745, 0.00129251410785793
flux1:, 0.64641164994426, 0.00138699744700022, 0.00138702306202618, 0.00138702492480385, 0.00138700015148479, 0.0013869797892053, 0.00138699028421014, 0.00138701887640641, 0.00138702831834949, 0.00138700517260811, 0.00138697970957952, 0.00138698739631545, 0.00138701909905613, 0.00138702970104548, 0.00138700136063812, 0.00138697520173927, 0.00138699499511313, 0.00138703337558522, 0.00138702257354736, 0.00138697096804927, 0.00138697539369585, 0.00138704860497296, 0.00138704136074432, 0.00138693149397196, 0.0013869840817106, 0.00138710816946793, 0.00138690783419966, 0.00138708211476283, 0.00138689448263864, 0.00138719350389503, 0.00138695765090589, 0.00138684884316735, 0.00138695765090589, 0.00138719350389503, 0.00138689448263864, 0.00138708211476283, 0.00138690783419966, 0.00138710816946793, 0.0013869840817106, 0.00138693149397196, 0.00138704136074432, 0.00138704860497296, 0.00138697539369585, 0.00138697096804927, 0.00138702257354736, 0.00138703337558522, 0.00138699499511313, 0.00138697520173927, 0.00138700136063812, 0.00138702970104548, 0.00138701909905613, 0.00138698739631545, 0.00138697970957952, 0.00138700517260811, 0.00138702831834949, 0.00138701887640641, 0.00138699028421014, 0.0013869797892053, 0.00138700015148479, 0.00138702492480385, 0.00138702306202618, 0.00138699744700022
flux1:, 0.646674098848013, 0.00148707325403982, 0.00148709990161811, 0.00148710140890699, 0.0014870753072601, 0.00148705436262464, 0.00148706583245851, 0.00148709571503782, 0.00148710501201969, 0.00148708039903869, 0.00148705413499264, 0.00148706290632724, 0.0014870961515893, 0.00148710643851655, 0.00148707615168999, 0.00148704933905586, 0.00148707118617137, 0.00148711134243287, 0.00148709857860352, 0.00148704378848708, 0.00148704999690536, 0.00148712834915917, 0.0014871190911637, 0.00148700140807343, 0.00148705900507995, 0.00148719138805457, 0.00148697659130145, 0.00148716392170902, 0.00148696183232856, 0.00148728290814469, 0.00148703017024781, 0.00148691352281274, 0.00148703017024781, 0.00148728290814469, 0.00148696183232856, 0.00148716392170902, 0.00148697659130145, 0.00148719138805457, 0.00148705900507995, 0.00148700140807343, 0.0014871190911637, 0.00148712834915917, 0.00148704999690536, 0.00148704378848708, 0.00148709857860352, 0.00148711134243287, 0.00148707118617137, 0.00148704933905585, 0.00148707615168999, 0.00148710643851655, 0.0014870961515893, 0.00148706290632724, 0.00148705413499264, 0.00148708039903869, 0.00148710501201969, 0.00148709571503782, 0.00148706583245851, 0.00148705436262464, 0.0014870753072601, 0.00148710140890699, 0.00148709990161811, 0.00148707325403982
flux1:, 0.646936547751766, 0.00159296192612369, 0.00159298937700376, 0.00159299033340736, 0.00159296296970489, 0.00159294170276764, 0.0015929543045079, 0.00159298534257038, 0.00159299421400713, 0.00159296803445752, 0.00159294118025902, 0.00159295131988015, 0.0015929861214116, 0.00159299580162763, 0.00159296331613138, 0.00159293596336191, 0.00159296022500058, 0.00159300230095603, 0.00159298728416215, 0.00159292896831895, 0.0015929370817067, 0.00159302098348258, 0.00159300969189738, 0.00159288380614685, 0.00159294661787807, 0.0015930875181079, 0.00159285743847886, 0.0015930588237452, 0.00159284152715007, 0.00159318590922139, 0.00159291509171039, 0.00159279002818372, 0.00159291509171039, 0.00159318590922139, 0.00159284152715007, 0.0015930588237452, 0.00159285743847886, 0.0015930875181079, 0.00159294661787807, 0.00159288380614685, 0.00159300969189738, 0.00159302098348258, 0.0015929370817067, 0.00159292896831895, 0.00159298728416215, 0.00159300230095603, 0.00159296022500058, 0.00159293596336191, 0.00159296331613138, 0.00159299580162763, 0.0015929861214116, 0.00159295131988015, 0.00159294118025902, 0.00159296803445752, 0.00159299421400713, 0.00159298534257038, 0.0015929543045079, 0.00159294170276764, 0.00159296296970489, 0.00159299033340736, 0.00159298937700376, 0.00159296192612369
flux1:, 0.647198996655519, 0.00170488370646929, 0.00170491167518858, 0.00170491186538543, 0.00170488334466481, 0.00170486206893794, 0.00170487596729874, 0.00170490797926482, 0.00170491609665584, 0.00170488825641147, 0.00170486107511059, 0.00170487290626822, 0.00170490925972829, 0.00170491798692127, 0.00170488302221659, 0.00170485527318568, 0.00170488236312529, 0.00170492651661727, 0.00170490891574172, 0.00170484668831048, 0.00170485683144663, 0.0017049467324219, 0.00170493341414313, 0.00170479893017118, 0.00170486714238371, 0.00170501675234819, 0.00170477054419103, 0.00170498706777657, 0.00170475380695313, 0.00170512278393899, 0.00170483260842052, 0.00170469850968025, 0.00170483260842052, 0.00170512278393899, 0.00170475380695313, 0.00170498706777657, 0.00170477054419103, 0.00170501675234819, 0.00170486714238371, 0.00170479893017118, 0.00170493341414313, 0.0017049467324219, 0.00170485683144662, 0.00170484668831048, 0.00170490891574172, 0.00170492651661727, 0.00170488236312529, 0.00170485527318568, 0.00170488302221659, 0.00170491798692127, 0.00170490925972829, 0.00170487290626822, 0.00170486107511059, 0.00170488825641147, 0.00170491609665584, 0.00170490797926482, 0.00170487596729874, 0.00170486206893794, 0.00170488334466481, 0.00170491186538543, 0.00170491167518858, 0.00170488370646929
flux1:, 0.647461445559273, 0.00182305786732811, 0.00182308601170533, 0.00182308520526357, 0.00182305567583853, 0.00182303475754001, 0.00182305012001397, 0.00182308287428985, 0.00182308986299358, 0.00182306027770275, 0.00182303308663486, 0.00182304696961579, 0.00182308484859031, 0.00182309222091585, 0.00182305447114097, 0.00182302650310912, 0.00182305688783007, 0.00182310328763232, 0.00182308272969286, 0.0018230161613135, 0.00182302846396472, 0.00182312485541291, 0.00182310954262927, 0.00182296605473339, 0.0018230398335419, 0.0018231983163174, 0.00182293511085091, 0.00182316793477001, 0.0018229179447235, 0.00182331284200688, 0.00182300194683978, 0.00182285815129953, 0.00182300194683978, 0.00182331284200688, 0.0018229179447235, 0.00182316793477001, 0.00182293511085091, 0.0018231983163174, 0.0018230398335419, 0.00182296605473339, 0.00182310954262927, 0.00182312485541291, 0.00182302846396472, 0.0018230161613135, 0.00182308272969286, 0.00182310328763232, 0.00182305688783007, 0.00182302650310912, 0.00182305447114097, 0.00182309222091585, 0.00182308484859032, 0.00182304696961579, 0.00182303308663486, 0.00182306027770275, 0.00182308986299358, 0.00182308287428985, 0.00182305012001397, 0.00182303475754001, 0.00182305567583853, 0.00182308520526357, 0.00182308601170533, 0.00182305786732812
flux1:, 0.647723894463026, 0.00194770183980719, 0.00194772976232221, 0.00194772771939198, 0.00194769737627598, 0.00194767723179099, 0.00194769422332355, 0.00194772743631091, 0.00194773287892979, 0.00194770147865239, 0.00194767465001941, 0.00194769097825347, 0.00194773033058418, 0.00194773589140947, 0.00194769502942338, 0.00194766705548896, 0.00194770125224997, 0.00194775007431305, 0.00194772614350753, 0.00194765476413526, 0.00194766936383876, 0.00194777277789219, 0.00194775552529151, 0.0019476026166964, 0.00194768210987925, 0.00194784960044405, 0.00194756850680877, 0.00194781887021117, 0.00194755137614549, 0.00194797355590877, 0.00194764049825345, 0.0019474863029707, 0.00194764049825345, 0.00194797355590877, 0.00194755137614549, 0.00194781887021117, 0.00194756850680877, 0.00194784960044405, 0.00194768210987925, 0.0019476026166964, 0.00194775552529152, 0.00194777277789219, 0.00194766936383876, 0.00194765476413526, 0.00194772614350753, 0.00194775007431305, 0.00194770125224997, 0.00194766705548896, 0.00194769502942338, 0.00194773589140947, 0.00194773033058418, 0.00194769097825347, 0.00194767465001941, 0.00194770147865239, 0.00194773287892979, 0.00194772743631091, 0.00194769422332355, 0.00194767723179099, 0.00194769737627598, 0.00194772771939198, 0.00194772976232221, 0.00194770183980719
flux1:, 0.647986343366779, 0.00207903029164657, 0.00207905754284034, 0.00207905402046679, 0.00207902310736172, 0.00207900419885908, 0.00207902297632851, 0.00207905631206937, 0.00207905975344185, 0.00207902648708012, 0.00207900044677854, 0.00207901964162417, 0.00207906038631032, 0.00207906362675296, 0.00207901930917818, 0.00207899157983195, 0.00207903015298149, 0.00207908157602785, 0.00207905381395293, 0.00207897711732736, 0.00207899416244782, 0.00207910516998249, 0.00207908605052503, 0.00207892329253634, 0.00207900863223332, 0.00207918523997977, 0.00207888534613333, 0.00207915456221728, 0.00207886877677498, 0.00207931963844826, 0.0020789628980586, 0.00207879756075326, 0.0020789628980586, 0.00207931963844826, 0.00207886877677498, 0.00207915456221727, 0.00207888534613333, 0.00207918523997977, 0.00207900863223332, 0.00207892329253634, 0.00207908605052503, 0.00207910516998249, 0.00207899416244782, 0.00207897711732736, 0.00207905381395293, 0.00207908157602785, 0.00207903015298149, 0.00207899157983195, 0.00207901930917818, 0.00207906362675296, 0.00207906038631032, 0.00207901964162417, 0.00207900044677854, 0.00207902648708012, 0.00207905975344185, 0.00207905631206937, 0.00207902297632851, 0.00207900419885908, 0.00207902310736172, 0.00207905402046679, 0.00207905754284034, 0.00207903029164657
flux1:, 0.648248792270532, 0.00221725415445264, 0.0022172802383908, 0.00221727499712417, 0.00221724380665584, 0.00221722663588588, 0.00221724734270756, 0.00221728041441426, 0.002217281368135, 0.00221724620735942, 0.00221722143187025, 0.00221724393619325, 0.00221728596113242, 0.00221728632452092, 0.00221723819765289, 0.00221721100120652, 0.00221725455665019, 0.00221730875725517, 0.00221727666448764, 0.00221719411430051, 0.00221721376723331, 0.00221733297422774, 0.00221731207346624, 0.00221713902481601, 0.00221723033172843, 0.00221741614420051, 0.00221709651758334, 0.0022173859687369, 0.00221708108828549, 0.00221756206941306, 0.00221718005426267, 0.00221700279628773, 0.00221718005426267, 0.00221756206941306, 0.00221708108828549, 0.0022173859687369, 0.00221709651758334, 0.00221741614420051, 0.00221723033172843, 0.00221713902481601, 0.00221731207346624, 0.00221733297422774, 0.00221721376723331, 0.00221719411430051, 0.00221727666448765, 0.00221730875725517, 0.00221725455665019, 0.00221721100120652, 0.00221723819765289, 0.00221728632452092, 0.00221728596113242, 0.00221724393619325, 0.00221722143187025, 0.00221724620735942, 0.002217281368135, 0.00221728041441426, 0.00221724734270756, 0.00221722663588588, 0.00221724380665584, 0.00221727499712417, 0.0022172802383908, 0.00221725415445264
flux1:, 0.648511241174286, 0.00236257960229915, 0.00236260398403993, 0.00236259679446578, 0.00236256566639765, 0.00236255076679078, 0.00236257352799596, 0.0023626059016565, 0.00236260385796578, 0.00236256680032573, 0.00236254381154594, 0.00236257008227102, 0.00236261324310169, 0.00236261013141921, 0.00236255783781888, 0.00236253149949612, 0.00236258067730444, 0.00236263782463599, 0.00236260086383616, 0.00236251190158183, 0.00236253434195286, 0.00236266238421038, 0.00236263979318976, 0.00236245599968779, 0.002362553388848, 0.00236274847667812, 0.00236240816457905, 0.00236271929569326, 0.00236239449567953, 0.00236290707323466, 0.0023624981270202, 0.00236230813730044, 0.0023624981270202, 0.00236290707323466, 0.00236239449567953, 0.00236271929569326, 0.00236240816457906, 0.00236274847667812, 0.00236255338884801, 0.00236245599968779, 0.00236263979318976, 0.00236266238421038, 0.00236253434195286, 0.00236251190158183, 0.00236260086383616, 0.00236263782463599, 0.00236258067730444, 0.00236253149949612, 0.00236255783781888, 0.00236261013141921, 0.00236261324310169, 0.00236257008227102, 0.00236254381154594, 0.00236256680032573, 0.00236260385796578, 0.0023626059016565, 0.00236257352799596, 0.00236255076679078, 0.00236256566639765, 0.00236259679446578, 0.00236260398403993, 0.00236257960229915
flux1:, 0.648773690078039, 0.00251520698403246, 0.00251522909893002, 0.00251521974770611, 0.00251518906493501, 0.00251517699221553, 0.00251520191036913, 0.00251523311054091, 0.00251522754534468, 0.00251518861625775, 0.00251516797423125, 0.00251519847410904, 0.0025152425943974, 0.00251523537669412, 0.00251517856223339, 0.00251515344174527, 0.00251520890695713, 0.00251526915737823, 0.00251522675803388, 0.00251513081246189, 0.00251515624015772, 0.00251529377632969, 0.00251526958315582, 0.00251507457776433, 0.00251517816589011, 0.00251538258886163, 0.00251502061842065, 0.00251535492837243, 0.00251500935780561, 0.00251555504996499, 0.0025151174614735, 0.00251491390139846, 0.0025151174614735, 0.00251555504996499, 0.00251500935780561, 0.00251535492837243, 0.00251502061842065, 0.00251538258886163, 0.00251517816589011, 0.00251507457776433, 0.00251526958315582, 0.00251529377632969, 0.00251515624015772, 0.00251513081246189, 0.00251522675803388, 0.00251526915737823, 0.00251520890695713, 0.00251515344174527, 0.00251517856223339, 0.00251523537669412, 0.0025152425943974, 0.00251519847410904, 0.00251516797423126, 0.00251518861625775, 0.00251522754534468, 0.00251523311054092, 0.00251520191036913, 0.00251517699221553, 0.00251518906493501, 0.00251521974770611, 0.00251522909893002, 0.00251520698403246
flux1:, 0.649036138981792, 0.00267532971204697, 0.0026753489766086, 0.00267533727158098, 0.00267530745381081, 0.00267529877543418, 0.00267532592774966, 0.00267535544556138, 0.00267534583026907, 0.00267530508360591, 0.00267528737720204, 0.00267532256609032, 0.00267536743906831, 0.00267535546174345, 0.00267529378283438, 0.00267527027030464, 0.00267533270205916, 0.00267539619382024, 0.00267534775869727, 0.00267524425671784, 0.00267527289457054, 0.0026754205974747, 0.0026753948777008, 0.00267518818114657, 0.00267529809553652, 0.00267551190964877, 0.00267512728744738, 0.00267548631881132, 0.00267511909397619, 0.00267569946234308, 0.00267523147660871, 0.0026750134858339, 0.00267523147660871, 0.00267569946234308, 0.00267511909397619, 0.00267548631881132, 0.00267512728744738, 0.00267551190964877, 0.00267529809553652, 0.00267518818114657, 0.0026753948777008, 0.0026754205974747, 0.00267527289457053, 0.00267524425671784, 0.00267534775869727, 0.00267539619382024, 0.00267533270205916, 0.00267527027030464, 0.00267529378283438, 0.00267535546174345, 0.00267536743906831, 0.00267532256609032, 0.00267528737720205, 0.00267530508360591, 0.00267534583026907, 0.00267535544556138, 0.00267532592774966, 0.00267529877543418, 0.00267530745381081, 0.00267533727158098, 0.0026753489766086, 0.00267532971204697
flux1:, 0.649298587885546, 0.00284313311073431, 0.00284314893464357, 0.00284313470862498, 0.00284310620372474, 0.00284310148753135, 0.00284313092451179, 0.00284315822778819, 0.00284314403959053, 0.00284310155661505, 0.0028430873923003, 0.00284312771830402, 0.00284317311031275, 0.00284315570907868, 0.00284308883978828, 0.00284306734995458, 0.00284313742916254, 0.00284320427742591, 0.00284314919072866, 0.00284303756955326, 0.0028430696655025, 0.00284322821179557, 0.0028432010178338, 0.0028429821398626, 0.00284309852872394, 0.00284332179408734, 0.00284291350529405, 0.00284329883240725, 0.00284290902995007, 0.00284352568218956, 0.00284302551329938, 0.00284279221637555, 0.00284302551329938, 0.00284352568218956, 0.00284290902995007, 0.00284329883240725, 0.00284291350529405, 0.00284332179408734, 0.00284309852872394, 0.0028429821398626, 0.00284320101783379, 0.00284322821179557, 0.00284306966550249, 0.00284303756955326, 0.00284314919072866, 0.00284320427742591, 0.00284313742916254, 0.00284306734995458, 0.00284308883978828, 0.00284315570907868, 0.00284317311031275, 0.00284312771830402, 0.0028430873923003, 0.00284310155661505, 0.00284314403959053, 0.00284315822778819, 0.0028431309245118, 0.00284310148753135, 0.00284310620372474, 0.00284313470862498, 0.00284314893464357, 0.00284313311073431
flux1:, 0.649561036789299, 0.0030187932282487, 0.00301880502707102, 0.00301878813990371, 0.00301876141307881, 0.00301876121562897, 0.00301879296151082, 0.00301881750682133, 0.00301879823898072, 0.00301875412546707, 0.00301874411441808, 0.00301879000526399, 0.00301883566098927, 0.00301881217423989, 0.00301873981297691, 0.00301872077766383, 0.00301879917350862, 0.00301886946594892, 0.00301880710312227, 0.0030186868233538, 0.00301872265191685, 0.00301889271025145, 0.00301886406007377, 0.00301863250143539, 0.00301875554546638, 0.00301898833480746, 0.00301855534186827, 0.00301896855744112, 0.00301855520701134, 0.00301920979983352, 0.00301867564517446, 0.00301842615889009, 0.00301867564517446, 0.00301920979983352, 0.00301855520701134, 0.00301896855744112, 0.00301855534186827, 0.00301898833480747, 0.00301875554546638, 0.00301863250143539, 0.00301886406007377, 0.00301889271025145, 0.00301872265191685, 0.0030186868233538, 0.00301880710312227, 0.00301886946594892, 0.00301879917350862, 0.00301872077766383, 0.00301873981297691, 0.00301881217423989, 0.00301883566098927, 0.00301879000526399, 0.00301874411441808, 0.00301875412546707, 0.00301879823898072, 0.00301881750682133, 0.00301879296151082, 0.00301876121562897, 0.00301876141307881, 0.00301878813990371, 0.00301880502707102, 0.0030187932282487
flux1:, 0.649823485693052, 0.00320247561567546, 0.00320248282368666, 0.00320246316227898, 0.00320243868331579, 0.00320244353842261, 0.00320247759362161, 0.00320249883993814, 0.00320247401163245, 0.00320242839306198, 0.00320242313696861, 0.00320247499200488, 0.00320252064150914, 0.00320249042472847, 0.00320241230018743, 0.00320239615912833, 0.00320248351475915, 0.00320255730797504, 0.00320248704700157, 0.0032023576063274, 0.00320239746922501, 0.00320257968709562, 0.00320254955253988, 0.00320230480776863, 0.00320243473274732, 0.00320267714025999, 0.00320221838114975, 0.00320266108168398, 0.00320222315835264, 0.00320291740074986, 0.00320234745642145, 0.00320208089770939, 0.00320234745642145, 0.00320291740074986, 0.00320222315835264, 0.00320266108168398, 0.00320221838114975, 0.00320267714025999, 0.00320243473274732, 0.00320230480776863, 0.00320254955253988, 0.00320257968709562, 0.00320239746922501, 0.0032023576063274, 0.00320248704700157, 0.00320255730797504, 0.00320248351475915, 0.00320239615912833, 0.00320241230018743, 0.00320249042472847, 0.00320252064150914, 0.00320247499200488, 0.00320242313696861, 0.00320242839306198, 0.00320247401163245, 0.00320249883993814, 0.00320247759362161, 0.00320244353842261, 0.00320243868331579, 0.00320246316227898, 0.00320248282368666, 0.00320247561567546
flux1:, 0.650085934596805, 0.00339433407812825, 0.00339433616065588, 0.00339431363677762, 0.0033942918657521, 0.00339430227375605, 0.00339433861941744, 0.0033943560429535, 0.00339432520820558, 0.0033942782230435, 0.00339427829904621, 0.00339433648225161, 0.00339438184971337, 0.00339434429048095, 0.00339426016654521, 0.00339424735671781, 0.00339434427456334, 0.00339442159151178, 0.00339434282547587, 0.0033942037725633, 0.00339424799837715, 0.00339444298793545, 0.00339441128297676, 0.00339415284400207, 0.00339428993406347, 0.00339454208430537, 0.0033940564703858, 0.0033945302407276, 0.00339406665743699, 0.00339480231405133, 0.00339419479110431, 0.00339391028533122, 0.00339419479110431, 0.00339480231405132, 0.00339406665743699, 0.0033945302407276, 0.0033940564703858, 0.00339454208430537, 0.00339428993406347, 0.00339415284400207, 0.00339441128297676, 0.00339444298793545, 0.00339424799837715, 0.0033942037725633, 0.00339434282547587, 0.00339442159151178, 0.00339434427456334, 0.00339424735671781, 0.00339426016654522, 0.00339434429048095, 0.00339438184971337, 0.00339433648225161, 0.00339427829904621, 0.0033942782230435, 0.00339432520820558, 0.0033943560429535, 0.00339433861941744, 0.00339430227375605, 0.0033942918657521, 0.00339431363677762, 0.00339433616065588, 0.00339433407812825
flux1:, 0.650348383500559, 0.00359450940274328, 0.00359450586739176, 0.00359448041313263, 0.00359446178509877, 0.0035944782034269, 0.00359451680806452, 0.00359452991776532, 0.00359449267300701, 0.00359444446416875, 0.00359445040945738, 0.00359451524381805, 0.00359456005778859, 0.00359451459087246, 0.00359442427021103, 0.00359441521394336, 0.00359452224112668, 0.00359460306975503, 0.00359451522036327, 0.00359436616851459, 0.00359441511128926, 0.00359462343448313, 0.00359459000386465, 0.0035943173644504, 0.00359446197566841, 0.00359472403217186, 0.00359421044573408, 0.00359471684315189, 0.00359422644347842, 0.00359500533794617, 0.00359435847904811, 0.00359405516847611, 0.00359435847904811, 0.00359500533794617, 0.00359422644347842, 0.00359471684315189, 0.00359421044573408, 0.00359472403217186, 0.00359446197566841, 0.0035943173644504, 0.00359459000386465, 0.00359462343448313, 0.00359441511128926, 0.00359436616851459, 0.00359451522036327, 0.00359460306975503, 0.00359452224112668, 0.00359441521394336, 0.00359442427021103, 0.00359451459087246, 0.00359456005778859, 0.00359451524381805, 0.00359445040945738, 0.00359444446416875, 0.00359449267300701, 0.00359452991776532, 0.00359451680806452, 0.0035944782034269, 0.00359446178509877, 0.00359448041313263, 0.00359450586739176, 0.00359450940274328
flux1:, 0.650610832404312, 0.00380312806897076, 0.00380311847511757, 0.00380309003605495, 0.00380307494533807, 0.00380309778085776, 0.00380313860893712, 0.00380314696200365, 0.00380310295186594, 0.00380305365660135, 0.00380306595326903, 0.00380313771683158, 0.0038031817217141, 0.00380312784369172, 0.00380303116983576, 0.00380302626203086, 0.00380314387640292, 0.00380322816960433, 0.00380313070127243, 0.00380297134136939, 0.0038030253781179, 0.00380324753157631, 0.00380321214021578, 0.00380292480118551, 0.00380307737501744, 0.00380334954826473, 0.00380280683986815, 0.00380334737809811, 0.00380282892963084, 0.00380365294772301, 0.00380296504380114, 0.00380264209598683, 0.00380296504380114, 0.00380365294772301, 0.00380282892963084, 0.00380334737809811, 0.00380280683986814, 0.00380334954826473, 0.00380307737501744, 0.0038029248011855, 0.00380321214021578, 0.00380324753157631, 0.0038030253781179, 0.00380297134136939, 0.00380313070127243, 0.00380322816960433, 0.00380314387640292, 0.00380302626203086, 0.00380303116983576, 0.00380312784369172, 0.0038031817217141, 0.00380313771683158, 0.00380306595326903, 0.00380305365660136, 0.00380310295186594, 0.00380314696200365, 0.00380313860893712, 0.00380309778085776, 0.00380307494533807, 0.00380309003605495, 0.00380311847511757, 0.00380312806897076
flux1:, 0.650873281308065, 0.00402030094699707, 0.00402028491300267, 0.00402025343927866, 0.00402024222408574, 0.00402027182769824, 0.00402031484987943, 0.00402031806664669, 0.00402026698763811, 0.00402021672618187, 0.0040202357869714, 0.0040203147108109, 0.00402035767916441, 0.0040202949619839, 0.00402019181973565, 0.00402019141464927, 0.00402032001197695, 0.00402040768893315, 0.00402030012297767, 0.00402013023523365, 0.00402018976235935, 0.00402042616250485, 0.00402038848610048, 0.00402008596126104, 0.00402024703736391, 0.00402052959176932, 0.00401995657752226, 0.0040205327112675, 0.00401998489991556, 0.00402085599226908, 0.00402012539864118, 0.00401978201451857, 0.00402012539864118, 0.00402085599226908, 0.00401998489991556, 0.00402053271126749, 0.00401995657752226, 0.00402052959176932, 0.00402024703736391, 0.00402008596126104, 0.00402038848610048, 0.00402042616250485, 0.00402018976235935, 0.00402013023523365, 0.00402030012297767, 0.00402040768893315, 0.00402032001197695, 0.00402019141464927, 0.00402019181973565, 0.0040202949619839, 0.00402035767916441, 0.0040203147108109, 0.0040202357869714, 0.00402021672618187, 0.00402026698763811, 0.00402031806664669, 0.00402031484987944, 0.00402027182769824, 0.00402024222408574, 0.00402025343927866, 0.00402028491300267, 0.00402030094699707
flux1:, 0.651135730211818, 0.00424612199054803, 0.00424609919821563, 0.00424606463388482, 0.00424605756200061, 0.00424609422582172, 0.00424613943044098, 0.00424613720789576, 0.00424607880972629, 0.00424602767317959, 0.00424605382877683, 0.00424614009702847, 0.00424618184220263, 0.00424610994509186, 0.00424600025920036, 0.00424600465728344, 0.00424614454012363, 0.00424623548902857, 0.00424611741744154, 0.00424593688148748, 0.00424600231019389, 0.00424625327911121, 0.00424621289636257, 0.00424589471899221, 0.00424606494688475, 0.00424635820643016, 0.00424575366539011, 0.00424636677578942, 0.00424578820133295, 0.0042467083855472, 0.00424593353702488, 0.00424556895840795, 0.00424593353702488, 0.0042467083855472, 0.00424578820133295, 0.00424636677578942, 0.00424575366539011, 0.00424635820643016, 0.00424606494688475, 0.00424589471899221, 0.00424621289636257, 0.00424625327911121, 0.00424600231019389, 0.00424593688148748, 0.00424611741744154, 0.00424623548902857, 0.00424614454012363, 0.00424600465728344, 0.00424600025920036, 0.00424610994509185, 0.00424618184220263, 0.00424614009702847, 0.00424605382877683, 0.00424602767317959, 0.00424607880972629, 0.00424613720789576, 0.00424613943044098, 0.00424609422582172, 0.00424605756200061, 0.00424606463388482, 0.00424609919821563, 0.00424612199054803
flux1:, 0.651398179115572, 0.00448066693073176, 0.00448063712668385, 0.00448059939785011, 0.00448059665420811, 0.00448064061155807, 0.00448068801679482, 0.00448068014001788, 0.00448061422444393, 0.00448056226245771, 0.00448059575097328, 0.00448068950296974, 0.00448072989149559, 0.00448064857064847, 0.00448053230277922, 0.00448054173815831, 0.00448069310692364, 0.00448078718900354, 0.00448065828724277, 0.00448046709009992, 0.00448053884092257, 0.00448080459354257, 0.00448076098037756, 0.00448042671009793, 0.00448060685912289, 0.00448091121131308, 0.00448027388321291, 0.0044809252648083, 0.00448031443799741, 0.00448128579985678, 0.00448046522429559, 0.00448007874053303, 0.00448046522429559, 0.00448128579985678, 0.00448031443799741, 0.0044809252648083, 0.00448027388321291, 0.00448091121131308, 0.00448060685912289, 0.00448042671009793, 0.00448076098037757, 0.00448080459354257, 0.00448053884092257, 0.00448046709009992, 0.00448065828724276, 0.00448078718900355, 0.00448069310692364, 0.00448054173815831, 0.00448053230277922, 0.00448064857064847, 0.00448072989149559, 0.00448068950296974, 0.00448059575097328, 0.00448056226245771, 0.00448061422444393, 0.00448068014001788, 0.00448068801679481, 0.00448064061155807, 0.00448059665420811, 0.00448059939785011, 0.00448063712668385, 0.00448066693073176
flux1:, 0.651660628019325, 0.00472399197797591, 0.00472395497177688, 0.00472391397418192, 0.00472391565107769, 0.0047239670793506, 0.00472401674541404, 0.00472400309626748, 0.00472392951346906, 0.00472387672238609, 0.00472391768162157, 0.00472401901606008, 0.00472405797915697, 0.00472396709467746, 0.00472384423880266, 0.0047238588680145, 0.00472402181468521, 0.00472411886934953, 0.00472397890755176, 0.00472377714909243, 0.00472385564574878, 0.00472413627891923, 0.00472408880507586, 0.00472373803488407, 0.00472392900192491, 0.00472424489976085, 0.00472357348329191, 0.0047242643330199, 0.00472361967450409, 0.00472464436808069, 0.00472377669785904, 0.00472336765138039, 0.00472377669785904, 0.00472464436808069, 0.00472361967450409, 0.0047242643330199, 0.00472357348329191, 0.00472424489976085, 0.00472392900192492, 0.00472373803488407, 0.00472408880507586, 0.00472413627891922, 0.00472385564574878, 0.00472377714909243, 0.00472397890755176, 0.00472411886934953, 0.00472402181468521, 0.00472385886801449, 0.00472384423880266, 0.00472396709467746, 0.00472405797915697, 0.00472401901606008, 0.00472391768162157, 0.00472387672238609, 0.00472392951346907, 0.00472400309626748, 0.00472401674541404, 0.0047239670793506, 0.00472391565107769, 0.00472391397418193, 0.00472395497177688, 0.00472399197797591
flux1:, 0.651923076923078, 0.00497613253948258, 0.00497608819852535, 0.00497604378537178, 0.00497604987602068, 0.00497610890233609, 0.00497616094291496, 0.0049761415053705, 0.00497606014801872, 0.00497600646019453, 0.00497605492321005, 0.00497616390414783, 0.0049762014476697, 0.00497610096733078, 0.00497597154376993, 0.00497599143638574, 0.00497616594124769, 0.00497626579212515, 0.00497611464414598, 0.0049759025397103, 0.00497598820252303, 0.00497628368652846, 0.00497623161478245, 0.00497586397798049, 0.00497606679240551, 0.00497639475412133, 0.00497568790602086, 0.00497641931472851, 0.00497573915606639, 0.00497681940245829, 0.00497590338339342, 0.00497547117390216, 0.00497590338339342, 0.00497681940245829, 0.00497573915606639, 0.00497641931472851, 0.00497568790602086, 0.00497639475412133, 0.0049760667924055, 0.00497586397798049, 0.00497623161478245, 0.00497628368652846, 0.00497598820252303, 0.0049759025397103, 0.00497611464414598, 0.00497626579212515, 0.00497616594124769, 0.00497599143638574, 0.00497597154376993, 0.00497610096733078, 0.0049762014476697, 0.00497616390414783, 0.00497605492321005, 0.00497600646019453, 0.00497606014801872, 0.00497614150537049, 0.00497616094291497, 0.00497610890233609, 0.00497604987602069, 0.00497604378537178, 0.00497608819852534, 0.00497613253948258
flux1:, 0.652185525826831, 0.00523710195997774, 0.00523705020135546, 0.00523700217223385, 0.0052370125682645, 0.00523707927762565, 0.00523713386978917, 0.0052371087314052, 0.00523701952673017, 0.00523696480178314, 0.00523702069617393, 0.00523713736052582, 0.00523717357265856, 0.00523706357213979, 0.00523692762057948, 0.00523695275234614, 0.00523713868403914, 0.00523724114557711, 0.00523707879528314, 0.00523685667520624, 0.00523694991440833, 0.00523726008746878, 0.00523720257572324, 0.00523681775245077, 0.00523703357779999, 0.00523737418416811, 0.005236630519368, 0.00523740346631032, 0.00523668605326387, 0.00523782413773542, 0.00523685863499178, 0.00523640272208713, 0.00523685863499178, 0.00523782413773542, 0.00523668605326387, 0.00523740346631032, 0.005236630519368, 0.00523737418416811, 0.00523703357779999, 0.00523681775245077, 0.00523720257572324, 0.00523726008746878, 0.00523694991440833, 0.00523685667520624, 0.00523707879528314, 0.00523724114557712, 0.00523713868403914, 0.00523695275234614, 0.00523692762057947, 0.00523706357213979, 0.00523717357265856, 0.00523713736052582, 0.00523702069617393, 0.00523696480178314, 0.00523701952673016, 0.0052371087314052, 0.00523713386978917, 0.00523707927762565, 0.0052370125682645, 0.00523700217223385, 0.00523705020135546, 0.00523710195997774
flux1:, 0.652447974730585, 0.00550689029384737, 0.00550683107364015, 0.0055067791654732, 0.00550679365879514, 0.0055068681043012, 0.00550692549602162, 0.00550689484522599, 0.00550679774554143, 0.0055067417642771, 0.00550680491542582, 0.00550692928151969, 0.00550696433756662, 0.00550684499696089, 0.00550670256887433, 0.00550673281796232, 0.00550692993700668, 0.00550703482124669, 0.00550686136553367, 0.00550662967143909, 0.00550673088071161, 0.00550705544693314, 0.00550699155330052, 0.0055065892763567, 0.00550681940834895, 0.00550717329743033, 0.00550639139052188, 0.00550720674123263, 0.00550645023949474, 0.00550764850680592, 0.00550663250741775, 0.00550615241146346, 0.00550663250741775, 0.00550764850680592, 0.00550645023949474, 0.00550720674123263, 0.00550639139052187, 0.00550717329743033, 0.00550681940834895, 0.0055065892763567, 0.00550699155330052, 0.00550705544693314, 0.00550673088071161, 0.00550662967143909, 0.00550686136553367, 0.00550703482124669, 0.00550692993700668, 0.00550673281796232, 0.00550670256887433, 0.00550684499696089, 0.00550696433756662, 0.00550692928151969, 0.00550680491542582, 0.0055067417642771, 0.00550679774554143, 0.00550689484522599, 0.00550692549602162, 0.0055068681043012, 0.00550679365879514, 0.00550677916547321, 0.00550683107364015, 0.00550689029384737
flux1:, 0.652710423634338, 0.00578546311704067, 0.00578539641764822, 0.00578534029855968, 0.00578535858785212, 0.00578544080234592, 0.00578550131684202, 0.0057854654358546, 0.0057853604081301, 0.00578530286983978, 0.00578537300824858, 0.00578550508488989, 0.00578553924853949, 0.0057854108450684, 0.00578526199603132, 0.00578529714291061, 0.00578550510874885, 0.00578561223183809, 0.00578542787992526, 0.00578518715775536, 0.00578529670837904, 0.0057856352395483, 0.00578556393045521, 0.00578514399008561, 0.00578538985061001, 0.00578575770990645, 0.00578493609816466, 0.00578579460600618, 0.00578499710944626, 0.00578625795718917, 0.00578519056890472, 0.00578468587000885, 0.00578519056890472, 0.00578625795718917, 0.00578499710944626, 0.00578579460600618, 0.00578493609816466, 0.00578575770990645, 0.00578538985061001, 0.00578514399008561, 0.00578556393045521, 0.0057856352395483, 0.00578529670837904, 0.00578518715775536, 0.00578542787992526, 0.00578561223183809, 0.00578550510874885, 0.00578529714291061, 0.00578526199603132, 0.0057854108450684, 0.00578553924853949, 0.00578550508488989, 0.00578537300824858, 0.00578530286983979, 0.0057853604081301, 0.0057854654358546, 0.00578550131684202, 0.00578544080234591, 0.00578535858785212, 0.00578534029855968, 0.00578539641764822, 0.00578546311704067
flux1:, 0.652972872538091, 0.00607276038735968, 0.00607268620368943, 0.0060726254706445, 0.00607264717249204, 0.00607273718088106, 0.00607280121705691, 0.00607276047048946, 0.00607264748567203, 0.00607258800941819, 0.00607266478204208, 0.00607280457745655, 0.00607283819802227, 0.00607270109506042, 0.00607254587751725, 0.00607258560888272, 0.00607280399033151, 0.00607291317829706, 0.0060727182469492, 0.0060724691368262, 0.00607258737284144, 0.00607293931435286, 0.00607285947559372, 0.00607242172292349, 0.00607268484978445, 0.00607306740583915, 0.00607220459402487, 0.00607310690562006, 0.00607226644705805, 0.00607359231686008, 0.00607247276311905, 0.00607194309814341, 0.00607247276311905, 0.00607359231686008, 0.00607226644705806, 0.00607310690562006, 0.00607220459402487, 0.00607306740583916, 0.00607268484978444, 0.00607242172292349, 0.00607285947559372, 0.00607293931435286, 0.00607258737284144, 0.0060724691368262, 0.00607271824694921, 0.00607291317829706, 0.00607280399033151, 0.00607258560888272, 0.00607254587751725, 0.00607270109506042, 0.00607283819802227, 0.00607280457745655, 0.00607266478204208, 0.00607258800941819, 0.00607264748567203, 0.00607276047048946, 0.00607280121705691, 0.00607273718088107, 0.00607264717249204, 0.0060726254706445, 0.00607268620368943, 0.00607276038735968
flux1:, 0.653235321441844, 0.00636869536194886, 0.00636861368741459, 0.00636854786836157, 0.00636857253282112, 0.00636867036419873, 0.00636873839257765, 0.00636869321196355, 0.00636857223483117, 0.00636851036520392, 0.00636859335051574, 0.00636874088048489, 0.00636877438573543, 0.00636862901841272, 0.00636846747547812, 0.0063685113925175, 0.00636873968137789, 0.00636885077467776, 0.00636864567913452, 0.00636838890227342, 0.00636851613703809, 0.00636888081811628, 0.00636879126867195, 0.00636833561748776, 0.00636861764979715, 0.00636901565538157, 0.00636811012250363, 0.0063690567871313, 0.00636817135157409, 0.00636956471807769, 0.00636839232905256, 0.00636783738663266, 0.00636839232905256, 0.00636956471807769, 0.00636817135157409, 0.0063690567871313, 0.00636811012250363, 0.00636901565538157, 0.00636861764979715, 0.00636833561748776, 0.00636879126867195, 0.00636888081811627, 0.00636851613703809, 0.00636838890227342, 0.00636864567913452, 0.00636885077467776, 0.0063687396813779, 0.0063685113925175, 0.00636846747547812, 0.00636862901841273, 0.00636877438573543, 0.00636874088048489, 0.00636859335051574, 0.00636851036520392, 0.00636857223483117, 0.00636869321196355, 0.00636873839257765, 0.00636867036419873, 0.00636857253282112, 0.00636854786836157, 0.00636861368741459, 0.00636869536194886
flux1:, 0.653497770345598, 0.00667315358093241, 0.00667306439431679, 0.00667299295538719, 0.00667302008552016, 0.00667312578414674, 0.00667319833787066, 0.00667314920259807, 0.00667302018296943, 0.00667295540063143, 0.00667304412695585, 0.00667319942143931, 0.00667323330579991, 0.00667308016361765, 0.00667291232450132, 0.00667295995564305, 0.0066731975830725, 0.0066733104394507, 0.00667309567999112, 0.00667283202301033, 0.00667296853752074, 0.00667334518575792, 0.00667324469408649, 0.00667277112070561, 0.00667307377995602, 0.00667348799907447, 0.00667253820724425, 0.00667352969014644, 0.0066725972303377, 0.00667406058792726, 0.0066728347876908, 0.00667225430131425, 0.00667283478769081, 0.00667406058792727, 0.0066725972303377, 0.00667352969014644, 0.00667253820724425, 0.00667348799907447, 0.00667307377995602, 0.00667277112070561, 0.00667324469408648, 0.00667334518575792, 0.00667296853752074, 0.00667283202301033, 0.00667309567999112, 0.0066733104394507, 0.00667319758307251, 0.00667295995564305, 0.00667291232450132, 0.00667308016361765, 0.00667323330579991, 0.00667319942143931, 0.00667304412695584, 0.00667295540063143, 0.00667302018296943, 0.00667314920259807, 0.00667319833787067, 0.00667312578414674, 0.00667302008552016, 0.0066729929553872, 0.00667306439431679, 0.00667315358093241
flux1:, 0.653760219249351, 0.00698599192622453, 0.00698589518049984, 0.00698581753860118, 0.00698584661326141, 0.00698596024744731, 0.00698603790812462, 0.00698598532345819, 0.00698584818958115, 0.00698577992671731, 0.00698587389318787, 0.00698603700074428, 0.00698607180883744, 0.00698591141589294, 0.00698573729350511, 0.00698578811160757, 0.00698603446672056, 0.00698614896193203, 0.00698592510616817, 0.00698565540326333, 0.00698580144655541, 0.00698618920662722, 0.00698607650903096, 0.00698558505004971, 0.00698591011705216, 0.00698634130808697, 0.00698534571353714, 0.00698638241294266, 0.00698540086699674, 0.00698693671430991, 0.00698565700433223, 0.00698505074359521, 0.00698565700433223, 0.00698693671430991, 0.00698540086699674, 0.00698638241294266, 0.00698534571353715, 0.00698634130808697, 0.00698591011705216, 0.00698558505004972, 0.00698607650903096, 0.00698618920662721, 0.00698580144655541, 0.00698565540326333, 0.00698592510616817, 0.00698614896193202, 0.00698603446672056, 0.00698578811160757, 0.00698573729350511, 0.00698591141589294, 0.00698607180883744, 0.00698603700074428, 0.00698587389318787, 0.00698577992671732, 0.00698584818958114, 0.00698598532345819, 0.00698603790812462, 0.00698596024744732, 0.00698584661326141, 0.00698581753860118, 0.00698589518049984, 0.00698599192622454
flux1:, 0.654022668153104, 0.00730703776453506, 0.00730693337871291, 0.00730684891958328, 0.00730687941852624, 0.00730700108649862, 0.00730708446492918, 0.00730702893799817, 0.00730688359288774, 0.00730681125344946, 0.00730690995277807, 0.00730708094215539, 0.00730711724785826, 0.00730695014141256, 0.00730676973264471, 0.00730682317639567, 0.00730707762643843, 0.00730719365247673, 0.00730696131364787, 0.00730668642719893, 0.00730684221908089, 0.00730724017533715, 0.00730711399591539, 0.00730660474369787, 0.00730695403172599, 0.00730740292912899, 0.00730635999539719, 0.00730744226291773, 0.00730640957372818, 0.00730802039606224, 0.00730668633538526, 0.00730605409561927, 0.00730668633538526, 0.00730802039606223, 0.00730640957372818, 0.00730744226291774, 0.00730635999539719, 0.00730740292912899, 0.007306954031726, 0.00730660474369787, 0.00730711399591539, 0.00730724017533716, 0.00730684221908089, 0.00730668642719893, 0.00730696131364787, 0.00730719365247673, 0.00730707762643843, 0.00730682317639567, 0.00730676973264471, 0.00730695014141256, 0.00730711724785826, 0.00730708094215539, 0.00730690995277807, 0.00730681125344946, 0.00730688359288774, 0.00730702893799817, 0.00730708446492918, 0.00730700108649862, 0.00730687941852625, 0.00730684891958328, 0.00730693337871291, 0.00730703776453506
flux1:, 0.654285117056858, 0.00763608818352254, 0.00763597603851107, 0.00763588414000821, 0.00763591557019779, 0.00763604540213121, 0.00763613511420716, 0.00763607712899697, 0.00763592345039322, 0.0076358464347826, 0.0076359493768965, 0.00763612833526189, 0.00763616671667804, 0.0076359934249167, 0.00763580671399365, 0.00763586221308954, 0.00763612412443625, 0.00763624158498989, 0.00763600139671033, 0.00763572219698031, 0.00763588793325813, 0.0076362951357191, 0.00763615420733707, 0.00763562730318812, 0.00763600262782797, 0.00763646992283921, 0.00763537813603635, 0.0076365062999433, 0.00763542043598353, 0.00763710868578514, 0.00763571986836623, 0.00763506145889932, 0.00763571986836623, 0.00763710868578514, 0.00763542043598353, 0.0076365062999433, 0.00763537813603634, 0.00763646992283921, 0.00763600262782797, 0.00763562730318812, 0.00763615420733707, 0.0076362951357191, 0.00763588793325813, 0.00763572219698031, 0.00763600139671033, 0.00763624158498989, 0.00763612412443625, 0.00763586221308954, 0.00763580671399365, 0.0076359934249167, 0.00763616671667804, 0.00763612833526189, 0.0076359493768965, 0.0076358464347826, 0.00763592345039322, 0.00763607712899696, 0.00763613511420716, 0.00763604540213121, 0.00763591557019779, 0.00763588414000821, 0.00763597603851107, 0.00763608818352254
flux1:, 0.654547565960611, 0.00797290932988515, 0.0079727892691693, 0.00797268932925532, 0.00797272125110263, 0.00797285940665142, 0.00797295604501031, 0.00797289603751176, 0.00797273388197843, 0.00797265161556888, 0.00797275835107208, 0.00797294537849238, 0.0079729863894582, 0.00797280740937598, 0.0079726143745474, 0.00797267137802283, 0.00797294013716891, 0.00797305894014927, 0.0079728115282437, 0.00797252887289059, 0.00797270473314424, 0.00797312022626657, 0.00797296331190919, 0.00797241893697076, 0.00797282208332878, 0.00797330840426342, 0.00797216629026077, 0.00797334068100824, 0.00797219965807748, 0.00797396773378087, 0.00797252376363629, 0.00797183899501983, 0.00797252376363629, 0.00797396773378087, 0.00797219965807748, 0.00797334068100824, 0.00797216629026077, 0.00797330840426342, 0.00797282208332878, 0.00797241893697076, 0.00797296331190918, 0.00797312022626657, 0.00797270473314424, 0.0079725288728906, 0.0079728115282437, 0.00797305894014927, 0.00797294013716891, 0.00797267137802283, 0.0079726143745474, 0.00797280740937598, 0.0079729863894582, 0.00797294537849238, 0.00797275835107208, 0.00797265161556888, 0.00797273388197842, 0.00797289603751176, 0.00797295604501031, 0.00797285940665142, 0.00797272125110263, 0.00797268932925533, 0.0079727892691693, 0.00797290932988516
flux1:, 0.654810014864364, 0.00831723585794214, 0.00831710769367453, 0.00831699916224568, 0.00831703121443288, 0.008317177875314, 0.00831728197759728, 0.00831722031233148, 0.00831704952382123, 0.00831696148846776, 0.00831707163083479, 0.00831726683079335, 0.008317310969753, 0.0083171267461362, 0.00831692736981842, 0.00831698537670656, 0.00831726041039789, 0.00831738045752074, 0.00831712640974817, 0.00831684112391013, 0.00831702728175564, 0.00831745013518107, 0.00831727604902071, 0.00831671441303516, 0.00831714710109848, 0.00831765299378686, 0.00831645913706544, 0.00831768011429407, 0.00831648201770759, 0.00831833224126399, 0.00831683270616893, 0.00831612137676332, 0.00831683270616893, 0.00831833224126399, 0.00831648201770759, 0.00831768011429407, 0.00831645913706544, 0.00831765299378686, 0.00831714710109848, 0.00831671441303516, 0.00831727604902071, 0.00831745013518107, 0.00831702728175564, 0.00831684112391012, 0.00831712640974817, 0.00831738045752074, 0.00831726041039789, 0.00831698537670656, 0.00831692736981842, 0.00831712674613619, 0.008317310969753, 0.00831726683079335, 0.00831707163083478, 0.00831696148846776, 0.00831704952382122, 0.00831722031233148, 0.00831728197759728, 0.008317177875314, 0.00831703121443288, 0.00831699916224568, 0.00831710769367453, 0.00831723585794214
flux1:, 0.655072463768117, 0.00866877049691876, 0.00866863402172418, 0.00866851643514208, 0.00866854835667122, 0.00866870371410565, 0.00866881572892991, 0.00866875267806961, 0.00866857310105133, 0.00866847886852181, 0.0086685921139305, 0.00866879557987203, 0.00866884325714948, 0.00866865416362702, 0.00866844844592648, 0.00866850703726185, 0.00866878783089817, 0.00866890900445457, 0.00866864883907401, 0.00866836169679212, 0.00866855833243636, 0.00866898767280025, 0.00866879530029274, 0.00866821662848484, 0.00866868047755217, 0.00866920638654236, 0.00866795945035888, 0.0086692274305012, 0.0086679704371858, 0.00866990503069766, 0.00866834947530979, 0.00866761135767329, 0.00866834947530979, 0.00866990503069767, 0.00866797043718581, 0.0086692274305012, 0.00866795945035888, 0.00866920638654236, 0.00866868047755217, 0.00866821662848484, 0.00866879530029274, 0.00866898767280025, 0.00866855833243635, 0.00866836169679212, 0.00866864883907401, 0.00866890900445457, 0.00866878783089817, 0.00866850703726185, 0.00866844844592648, 0.00866865416362702, 0.00866884325714949, 0.00866879557987203, 0.0086685921139305, 0.00866847886852182, 0.00866857310105133, 0.00866875267806961, 0.00866881572892991, 0.00866870371410565, 0.00866854835667122, 0.00866851643514208, 0.00866863402172419, 0.00866877049691876
flux1:, 0.655334912671871, 0.00902718374472312, 0.0090270387491882, 0.00902691176611353, 0.00902694341428354, 0.00902710765139732, 0.0090272279033672, 0.00902716362961493, 0.00902697512659783, 0.00902687439266571, 0.00902699053643477, 0.00902720233455479, 0.00902725383921453, 0.00902706016230037, 0.00902684813765693, 0.00902690700869024, 0.00902719312217936, 0.00902731526929545, 0.00902704940354855, 0.00902676111126764, 0.00902696842602471, 0.00902740346879219, 0.00902719178512709, 0.00902659630356688, 0.00902709279676892, 0.00902763904790474, 0.00902633779534137, 0.00902765327885838, 0.00902633567879055, 0.00902835674072931, 0.00902674464008961, 0.00902597946765561, 0.00902674464008961, 0.00902835674072931, 0.00902633567879055, 0.00902765327885838, 0.00902633779534137, 0.00902763904790474, 0.00902709279676893, 0.00902659630356688, 0.00902719178512709, 0.00902740346879219, 0.00902696842602471, 0.00902676111126764, 0.00902704940354855, 0.00902731526929545, 0.00902719312217936, 0.00902690700869024, 0.00902684813765693, 0.00902706016230037, 0.00902725383921453, 0.00902720233455479, 0.00902699053643477, 0.00902687439266571, 0.00902697512659783, 0.00902716362961494, 0.00902722790336719, 0.00902710765139732, 0.00902694341428354, 0.00902691176611353, 0.00902703874918821, 0.00902718374472311
flux1:, 0.655597361575624, 0.00939211369549115, 0.00939195999095369, 0.00939182342788217, 0.0093918547910357, 0.00939202806063785, 0.00939215671589779, 0.00939209126015393, 0.00939189373317013, 0.00939178635096618, 0.00939190529967303, 0.00939212544840514, 0.00939218091601516, 0.00939198284296882, 0.00939176459945706, 0.00939182359084798, 0.00939211467116608, 0.00939223758601768, 0.0093919663056943, 0.00939167748852114, 0.00939189572082736, 0.00939233580104515, 0.0093921038873146, 0.00939149180722907, 0.00939202225722802, 0.00939258904219601, 0.00939123235758298, 0.00939259595479869, 0.00939121617121847, 0.00939332565275704, 0.00939165638718292, 0.00939086384173598, 0.00939165638718292, 0.00939332565275704, 0.00939121617121847, 0.0093925959547987, 0.00939123235758298, 0.00939258904219601, 0.00939202225722803, 0.00939149180722908, 0.0093921038873146, 0.00939233580104515, 0.00939189572082737, 0.00939167748852114, 0.00939196630569431, 0.00939223758601769, 0.00939211467116609, 0.00939182359084797, 0.00939176459945706, 0.00939198284296883, 0.00939218091601517, 0.00939212544840515, 0.00939190529967302, 0.00939178635096618, 0.00939189373317013, 0.00939209126015393, 0.00939215671589779, 0.00939202806063785, 0.00939185479103571, 0.00939182342788216, 0.00939195999095369, 0.00939211369549115
flux1:, 0.655859810479377, 0.00976316600756465, 0.00976300345344908, 0.00976285731821987, 0.0097628885223159, 0.00976307092078919, 0.00976320795471977, 0.00976314122938341, 0.00976293464471333, 0.00976282065584584, 0.00976294243436832, 0.00976317088125677, 0.00976323026393988, 0.00976302787512974, 0.00976280357576005, 0.00976286270245532, 0.00976315849228527, 0.00976328189689344, 0.0097630053281937, 0.00976271651950162, 0.00976294596183723, 0.00976339056264843, 0.00976313761916573, 0.00976250912076223, 0.00976307463775718, 0.0097636620011549, 0.00976224891128754, 0.00976366136575668, 0.0097622179736046, 0.00976441765563601, 0.00976269048805055, 0.00976187018852248, 0.00976269048805055, 0.00976441765563601, 0.00976221797360461, 0.00976366136575668, 0.00976224891128754, 0.0097636620011549, 0.00976307463775718, 0.00976250912076223, 0.00976313761916573, 0.00976339056264843, 0.00976294596183724, 0.00976271651950162, 0.0097630053281937, 0.00976328189689344, 0.00976315849228527, 0.00976286270245532, 0.00976280357576005, 0.00976302787512974, 0.00976323026393987, 0.00976317088125677, 0.00976294243436831, 0.00976282065584584, 0.00976293464471334, 0.00976314122938341, 0.00976320795471978, 0.00976307092078919, 0.0097628885223159, 0.00976285731821987, 0.00976300345344908, 0.00976316600756466
flux1:, 0.65612225938313, 0.0101399140178837, 0.010139742552475, 0.010139587073975, 0.0101396183823223, 0.0101398099206702, 0.0101399550893663, 0.0101398868778647, 0.0101396712930298, 0.01013955095496, 0.0101396757078987, 0.0101399123047647, 0.0101399753449371, 0.0101397686112099, 0.0101395385163898, 0.0101395979928854, 0.0101398983348561, 0.0101400218592349, 0.0101397399441469, 0.0101394515789949, 0.0101396925950086, 0.0101401413727759, 0.0101398667290658, 0.010139221945513, 0.0101398234086775, 0.0101404312380905, 0.0101389609326102, 0.01014042314096, 0.0101389148830179, 0.010141206354456, 0.0101394204111908, 0.0101385719042893, 0.0101394204111908, 0.010141206354456, 0.0101389148830179, 0.01014042314096, 0.0101389609326102, 0.0101404312380905, 0.0101398234086775, 0.010139221945513, 0.0101398667290658, 0.0101401413727759, 0.0101396925950086, 0.0101394515789949, 0.0101397399441469, 0.0101400218592349, 0.0101398983348561, 0.0101395979928854, 0.0101395385163898, 0.0101397686112099, 0.0101399753449371, 0.0101399123047647, 0.0101396757078987, 0.01013955095496, 0.0101396712930298, 0.0101398868778647, 0.0101399550893663, 0.0101398099206702, 0.0101396183823223, 0.010139587073975, 0.010139742552475, 0.0101399140178837
flux1:, 0.656384708286884, 0.0105218990080001, 0.0105217186812291, 0.0105215543335637, 0.0105215861393878, 0.0105217867127528, 0.0105219395298733, 0.010521869492722, 0.0105216450845348, 0.0105215188927446, 0.010521646879938, 0.0105218913574402, 0.0105219575665895, 0.0105217463519315, 0.0105215108420908, 0.0105215711028247, 0.0105218759390556, 0.0105219991016079, 0.0105217115779726, 0.0105214239906602, 0.0105216770317017, 0.0105221298366278, 0.0105218329577242, 0.0105211719599983, 0.0105218099934343, 0.0105224380129256, 0.0105209098632007, 0.0105224228904287, 0.0105208486906993, 0.0105232333286609, 0.01052138758473, 0.0105205103378883, 0.0105213875847301, 0.0105232333286609, 0.0105208486906993, 0.0105224228904287, 0.0105209098632007, 0.0105224380129256, 0.0105218099934343, 0.0105211719599983, 0.0105218329577242, 0.0105221298366278, 0.0105216770317017, 0.0105214239906602, 0.0105217115779726, 0.0105219991016079, 0.0105218759390556, 0.0105215711028247, 0.0105215108420908, 0.0105217463519315, 0.0105219575665895, 0.0105218913574402, 0.010521646879938, 0.0105215188927446, 0.0105216450845348, 0.010521869492722, 0.0105219395298733, 0.0105217867127528, 0.0105215861393878, 0.0105215543335637, 0.0105217186812291, 0.0105218990080002
flux1:, 0.656647157190637, 0.010908630626089, 0.0109084416326395, 0.0109082691521836, 0.0109083019640725, 0.0109085113212665, 0.0109086710417111, 0.0109085987290776, 0.0109083658213566, 0.0109082345249662, 0.010908366111093, 0.0109086180539369, 0.0109086866976785, 0.0109084707672133, 0.0109082303644748, 0.0109082920782002, 0.0109086014450571, 0.0109087236342051, 0.0109084300215468, 0.0109081434474588, 0.0109084090676591, 0.0109088659588812, 0.0109085464477017, 0.010907869231043, 0.0109085441852535, 0.0109091919525653, 0.0109076055283978, 0.0109091706176915, 0.0109075295916214, 0.010910008544076, 0.0109081018138374, 0.0109071952109272, 0.0109081018138374, 0.010910008544076, 0.0109075295916214, 0.0109091706176915, 0.0109076055283978, 0.0109091919525653, 0.0109085441852535, 0.010907869231043, 0.0109085464477017, 0.0109088659588812, 0.0109084090676591, 0.0109081434474588, 0.0109084300215468, 0.0109087236342051, 0.0109086014450571, 0.0109082920782002, 0.0109082303644748, 0.0109084707672133, 0.0109086866976785, 0.0109086180539369, 0.010908366111093, 0.0109082345249662, 0.0109083658213566, 0.0109085987290776, 0.0109086710417111, 0.0109085113212665, 0.0109083019640725, 0.0109082691521837, 0.0109084416326395, 0.010908630626089
flux1:, 0.65690960609439, 0.0112995874684269, 0.0112993901792915, 0.011299210573272, 0.0112992449939455, 0.0112994627086843, 0.0112996283203384, 0.0112995531907386, 0.0112993122801632, 0.0112991768898545, 0.011299312528418, 0.0112995713525708, 0.0112996414430439, 0.0112994204761553, 0.0112991758638549, 0.0112992399410041, 0.0112995539591897, 0.0112996744172828, 0.011299374009335, 0.0112990885910519, 0.0112993674600591, 0.0112998287143282, 0.0112994863100415, 0.0112987927827771, 0.0112995047225347, 0.0113001716301862, 0.0112985267136816, 0.0113001452899428, 0.0112984367511827, 0.0113010109226193, 0.0112990418566234, 0.011298105196812, 0.0112990418566234, 0.0113010109226193, 0.0112984367511827, 0.0113001452899428, 0.0112985267136816, 0.0113001716301862, 0.0112995047225347, 0.0112987927827771, 0.0112994863100415, 0.0112998287143282, 0.0112993674600591, 0.0112990885910519, 0.011299374009335, 0.0112996744172827, 0.0112995539591897, 0.0112992399410041, 0.011299175863855, 0.0112994204761553, 0.0112996414430439, 0.0112995713525708, 0.011299312528418, 0.0112991768898545, 0.0112993122801632, 0.0112995531907386, 0.0112996283203384, 0.0112994627086843, 0.0112992449939455, 0.011299210573272, 0.0112993901792915, 0.0112995874684269
flux1:, 0.657172054998143, 0.0116942178228623, 0.011694012813381, 0.0116938273589711, 0.0116938640582094, 0.011694089503821, 0.0116942597283141, 0.011694181172724, 0.0116939329512508, 0.0116937947386127, 0.0116939349509026, 0.0116941998842102, 0.0116942701806414, 0.0116940437887515, 0.0116937958275864, 0.0116938634198457, 0.0116941822801691, 0.0116943000907193, 0.0116939919553888, 0.0116937077528506, 0.011694000665335, 0.0116944667785632, 0.0116941013510195, 0.0116933913264881, 0.0116941400258148, 0.01169482530615, 0.0116931219021271, 0.0116947955685432, 0.0116930190320387, 0.0116956890726436, 0.0116936561613169, 0.0116926886613696, 0.0116936561613169, 0.0116956890726436, 0.0116930190320387, 0.0116947955685432, 0.0116931219021271, 0.01169482530615, 0.0116941400258148, 0.0116933913264881, 0.0116941013510195, 0.0116944667785632, 0.011694000665335, 0.0116937077528506, 0.0116939919553888, 0.0116943000907193, 0.0116941822801691, 0.0116938634198457, 0.0116937958275864, 0.0116940437887515, 0.0116942701806414, 0.0116941998842102, 0.0116939349509025, 0.0116937947386127, 0.0116939329512508, 0.011694181172724, 0.0116942597283141, 0.011694089503821, 0.0116938640582093, 0.0116938273589711, 0.011694012813381, 0.0116942178228623
flux1:, 0.657434503901897, 0.0120919405758047, 0.0120917286482383, 0.0120915388815466, 0.0120915785644868, 0.0120918108938407, 0.0120919841969057, 0.0120919015672446, 0.012091646939529, 0.0120915074272641, 0.0120916527771736, 0.0120919228447531, 0.0120919918627262, 0.0120917596110103, 0.0120915093506249, 0.0120915818422022, 0.0120919057875838, 0.0120920198668441, 0.0120917028541181, 0.0120914198584464, 0.0120917277395328, 0.0120921994207082, 0.0120918109611603, 0.01209108415342, 0.0120918690981947, 0.0120925718323001, 0.0120908101746837, 0.0120925407018772, 0.0120906958831966, 0.0120934621819557, 0.0120913637665828, 0.0120903645668161, 0.0120913637665828, 0.0120934621819557, 0.0120906958831966, 0.0120925407018772, 0.0120908101746837, 0.0120925718323, 0.0120918690981947, 0.01209108415342, 0.0120918109611603, 0.0120921994207082, 0.0120917277395328, 0.0120914198584464, 0.0120917028541181, 0.0120920198668441, 0.0120919057875838, 0.0120915818422022, 0.0120915093506249, 0.0120917596110103, 0.0120919918627262, 0.0120919228447531, 0.0120916527771736, 0.0120915074272641, 0.012091646939529, 0.0120919015672446, 0.0120919841969057, 0.0120918108938407, 0.0120915785644868, 0.0120915388815466, 0.0120917286482383, 0.0120919405758047
flux1:, 0.65769695280565, 0.0124921462832496, 0.0124919284820662, 0.0124917361768644, 0.0124917795491979, 0.0124920176814883, 0.0124921922930961, 0.0124921049337528, 0.0124918450281224, 0.012491705970923, 0.0124918570367561, 0.0124921310524355, 0.0124921970820785, 0.0124919585141768, 0.0124917071990886, 0.0124917861894462, 0.0124921154939112, 0.0124922245877231, 0.012491897345759, 0.0124916154961723, 0.0124919394020432, 0.0124924175592528, 0.0124920061677473, 0.0124912621916619, 0.0124920825901453, 0.0124928017204223, 0.0124909822741516, 0.0124927715816551, 0.0124908583925794, 0.0124937210746241, 0.0124915553658792, 0.0124905235398652, 0.0124915553658792, 0.0124937210746241, 0.0124908583925794, 0.0124927715816551, 0.0124909822741516, 0.0124928017204223, 0.0124920825901453, 0.0124912621916619, 0.0124920061677473, 0.0124924175592528, 0.0124919394020432, 0.0124916154961723, 0.0124918973457589, 0.0124922245877231, 0.0124921154939112, 0.0124917861894462, 0.0124917071990886, 0.0124919585141768, 0.0124921970820785, 0.0124921310524355, 0.0124918570367561, 0.012491705970923, 0.0124918450281224, 0.0124921049337528, 0.0124921922930961, 0.0124920176814883, 0.0124917795491979, 0.0124917361768644, 0.0124919284820662, 0.0124921462832496
flux1:, 0.657959401709403, 0.0128941984053102, 0.0128939760236091, 0.0128937831601386, 0.012893830891995, 0.0128940735077972, 0.0128942474517965, 0.0128941547326365, 0.0128938909043579, 0.0128937542606546, 0.0128939116052646, 0.0128941881701756, 0.0128942493031173, 0.0128940039677155, 0.0128937530366335, 0.0128938403147853, 0.0128941752603677, 0.0128942779470641, 0.0128939389464109, 0.012893658149511, 0.0128939992625534, 0.0128944849811243, 0.0128940508510815, 0.0128932892272619, 0.012894144028576, 0.012894878374623, 0.0128930018327256, 0.0128948519627733, 0.0128928705032941, 0.0128958294316939, 0.0128935945357395, 0.0128925291037403, 0.0128935945357395, 0.0128958294316939, 0.0128928705032941, 0.0128948519627733, 0.0128930018327256, 0.012894878374623, 0.012894144028576, 0.0128932892272619, 0.0128940508510815, 0.0128944849811243, 0.0128939992625534, 0.0128936581495109, 0.0128939389464109, 0.0128942779470641, 0.0128941752603677, 0.0128938403147853, 0.0128937530366335, 0.0128940039677155, 0.0128942493031173, 0.0128941881701756, 0.0128939116052646, 0.0128937542606546, 0.0128938909043579, 0.0128941547326365, 0.0128942474517965, 0.0128940735077972, 0.012893830891995, 0.0128937831601386, 0.0128939760236091, 0.0128941984053102
flux1:, 0.658221850613157, 0.0132974347026894, 0.0132972092785321, 0.0132970180032381, 0.0132970706937126, 0.0132973162394215, 0.0132974873719594, 0.0132973887210967, 0.0132971225469452, 0.0132969904421438, 0.0132971545828909, 0.0132974320920801, 0.0132974862566612, 0.0132972337346728, 0.0132969848124742, 0.0132970823232762, 0.0132974231758873, 0.0132975178758523, 0.0132971654414444, 0.0132968855920302, 0.0132972452100632, 0.0132977397231135, 0.0132972831237369, 0.013296503288665, 0.0132973912090008, 0.0132981394863359, 0.0132962067619561, 0.0132981198458344, 0.0132960703928263, 0.0132991251749025, 0.0132968191268243, 0.0132957190728184, 0.0132968191268243, 0.0132991251749025, 0.0132960703928263, 0.0132981198458344, 0.0132962067619561, 0.0132981394863359, 0.0132973912090008, 0.013296503288665, 0.0132972831237369, 0.0132977397231135, 0.0132972452100632, 0.0132968855920302, 0.0132971654414444, 0.0132975178758523, 0.0132974231758873, 0.0132970823232762, 0.0132969848124742, 0.0132972337346728, 0.0132974862566612, 0.0132974320920801, 0.0132971545828909, 0.0132969904421437, 0.0132971225469452, 0.0132973887210967, 0.0132974873719594, 0.0132973162394215, 0.0132970706937126, 0.0132970180032381, 0.0132972092785321, 0.0132974347026894
flux1:, 0.65848429951691, 0.0137011687924792, 0.0137009420943432, 0.0137007546718715, 0.0137008128162174, 0.01370105951859, 0.0137012255741448, 0.0137011205086883, 0.0137008537721712, 0.0137007284543966, 0.0137008998344913, 0.0137011764921169, 0.0137012214959724, 0.0137009614269753, 0.0137007163088646, 0.013700826112067, 0.0137011730974633, 0.0137012580897223, 0.0137008904399792, 0.0137006114424536, 0.0137009909617733, 0.0137014956137507, 0.0137010168710036, 0.0137002181924911, 0.0137011377485473, 0.0137018985895994, 0.0136999108029248, 0.013701889020386, 0.0136997720133338, 0.013702922011431, 0.0137005428155239, 0.0136994071075547, 0.0137005428155239, 0.013702922011431, 0.0136997720133338, 0.013701889020386, 0.0136999108029248, 0.0137018985895993, 0.0137011377485473, 0.0137002181924911, 0.0137010168710036, 0.0137014956137507, 0.0137009909617733, 0.0137006114424536, 0.0137008904399792, 0.0137012580897223, 0.0137011730974633, 0.013700826112067, 0.0137007163088646, 0.0137009614269753, 0.0137012214959724, 0.0137011764921169, 0.0137008998344913, 0.0137007284543966, 0.0137008537721712, 0.0137011205086883, 0.0137012255741448, 0.01370105951859, 0.0137008128162174, 0.0137007546718715, 0.0137009420943432, 0.0137011687924792
flux1:, 0.658746748420663, 0.0141046918596508, 0.0141044658607388, 0.0141042846199744, 0.0141043485814353, 0.0141045944725033, 0.0141047531159554, 0.0141046412689642, 0.0141043759359517, 0.0141042597256881, 0.0141044386884822, 0.0141047125318127, 0.0141047461105995, 0.014104478217163, 0.0141042388448445, 0.0141043630679878, 0.0141047163490142, 0.0141047897949599, 0.0141044050870297, 0.0141041268764117, 0.0141045277686205, 0.0141050439726852, 0.0141045434496407, 0.0141037252475797, 0.014104674796466, 0.0141054467731753, 0.014103405233376, 0.0141054507658789, 0.0141032667901425, 0.0141065111366474, 0.0141040568128135, 0.014102884426273, 0.0141040568128135, 0.0141065111366474, 0.0141032667901425, 0.0141054507658789, 0.014103405233376, 0.0141054467731753, 0.014104674796466, 0.0141037252475797, 0.0141045434496407, 0.0141050439726852, 0.0141045277686205, 0.0141041268764117, 0.0141044050870297, 0.0141047897949599, 0.0141047163490142, 0.0141043630679878, 0.0141042388448445, 0.014104478217163, 0.0141047461105995, 0.0141047125318127, 0.0141044386884822, 0.014104259725688, 0.0141043759359518, 0.0141046412689642, 0.0141047531159554, 0.0141045944725033, 0.0141043485814353, 0.0141042846199744, 0.0141044658607388, 0.0141046918596508
flux1:, 0.659009197324416, 0.0145072745195814, 0.0145070513612843, 0.0145068786375797, 0.0145069486256791, 0.0145071915777949, 0.0145073404606147, 0.0145072216026162, 0.0145069597875716, 0.0145068550229164, 0.0145070417906223, 0.0145073107226694, 0.0145073305934047, 0.0145070547019938, 0.0145068231320238, 0.0145069639185533, 0.014507323574807, 0.0145073835488804, 0.0145069799287915, 0.0145067024903421, 0.0145071262731755, 0.0145076554635454, 0.0145071335409492, 0.0145062951131019, 0.014507272897691, 0.0145080545449956, 0.01450596072747, 0.0145080757062546, 0.0145058254744447, 0.0145091630906968, 0.0145066317259746, 0.0145054216693152, 0.0145066317259745, 0.0145091630906968, 0.0145058254744447, 0.0145080757062546, 0.01450596072747, 0.0145080545449956, 0.014507272897691, 0.0145062951131019, 0.0145071335409492, 0.0145076554635454, 0.0145071262731755, 0.014506702490342, 0.0145069799287915, 0.0145073835488804, 0.014507323574807, 0.0145069639185533, 0.0145068231320238, 0.0145070547019938, 0.0145073305934047, 0.0145073107226694, 0.0145070417906222, 0.0145068550229164, 0.0145069597875716, 0.0145072216026162, 0.0145073404606147, 0.0145071915777949, 0.0145069486256791, 0.0145068786375797, 0.0145070513612843, 0.0145072745195815
flux1:, 0.65927164622817, 0.0149081688259781, 0.0149079507713735, 0.0149077888473843, 0.014907864904216, 0.014908102674478, 0.0149082394928456, 0.0149081135464886, 0.0149078574699518, 0.0149077664494596, 0.0149079611076059, 0.0149082229378158, 0.0149082268550439, 0.0149079429123109, 0.0149077212771486, 0.0149078807313627, 0.014908246742351, 0.0149082912691897, 0.0149078669254355, 0.0149075903119453, 0.0149080385145712, 0.0149085820951752, 0.0149080391530627, 0.0149071798054187, 0.014908184003903, 0.0149089738433531, 0.0149068293627523, 0.0149090158129816, 0.0149067001450878, 0.0149101297636834, 0.0149075195677061, 0.0149062709099708, 0.0149075195677061, 0.0149101297636834, 0.0149067001450878, 0.0149090158129816, 0.0149068293627523, 0.0149089738433531, 0.014908184003903, 0.0149071798054187, 0.0149080391530627, 0.0149085820951752, 0.0149080385145712, 0.0149075903119453, 0.0149078669254355, 0.0149082912691897, 0.014908246742351, 0.0149078807313627, 0.0149077212771486, 0.0149079429123109, 0.0149082268550439, 0.0149082229378158, 0.0149079611076059, 0.0149077664494596, 0.0149078574699518, 0.0149081135464886, 0.0149082394928456, 0.014908102674478, 0.014907864904216, 0.0149077888473843, 0.0149079507713735, 0.0149081688259781
flux1:, 0.659534095131923, 0.015306610417599, 0.015306399796445, 0.0153062508441455, 0.0153063328398313, 0.0153065631226191, 0.0153066856751232, 0.015306552721845, 0.0153063046602826, 0.0153062295855471, 0.0153064320742396, 0.0153066845662644, 0.0153066703790836, 0.0153063784625434, 0.0153061689251745, 0.0153063490558107, 0.0153067212885371, 0.0153067483857949, 0.0153063016046929, 0.0153060259505626, 0.0153065000740849, 0.0153070593650666, 0.0153064957662326, 0.0153056148472514, 0.0153066436254643, 0.0153074401881983, 0.0153052467678786, 0.0153075065502725, 0.0153051263532382, 0.0153086465430952, 0.0153059559060822, 0.0153046678055517, 0.0153059559060822, 0.0153086465430952, 0.0153051263532382, 0.0153075065502725, 0.0153052467678786, 0.0153074401881983, 0.0153066436254643, 0.0153056148472514, 0.0153064957662326, 0.0153070593650666, 0.0153065000740849, 0.0153060259505626, 0.0153063016046929, 0.0153067483857949, 0.0153067212885371, 0.0153063490558107, 0.0153061689251745, 0.0153063784625434, 0.0153066703790837, 0.0153066845662644, 0.0153064320742396, 0.0153062295855471, 0.0153063046602826, 0.015306552721845, 0.0153066856751232, 0.0153065631226191, 0.0153063328398313, 0.0153062508441455, 0.015306399796445, 0.015306610417599
flux1:, 0.659796544035676, 0.0157018207962419, 0.0157016199434419, 0.0157014859699166, 0.0157015736079426, 0.015701794093813, 0.0157019003363232, 0.0157017606142946, 0.0157015228438592, 0.0157014657640676, 0.015701675876806, 0.0157019168019872, 0.0157018825098696, 0.015701582832203, 0.01570138753555, 0.0157015901999307, 0.0157019684016586, 0.0157019761274102, 0.015701505348438, 0.0157012308798143, 0.015701732353965, 0.0157023085377158, 0.0157017246137673, 0.0157008215516154, 0.0157018731165294, 0.0157026749648683, 0.0157004344035799, 0.0157027691551228, 0.0157003254025826, 0.0157039345960174, 0.0157011621477457, 0.0156998338809322, 0.0157011621477457, 0.0157039345960174, 0.0157003254025826, 0.0157027691551228, 0.0157004344035799, 0.0157026749648683, 0.0157018731165294, 0.0157008215516154, 0.0157017246137673, 0.0157023085377158, 0.015701732353965, 0.0157012308798143, 0.015701505348438, 0.0157019761274102, 0.0157019684016586, 0.0157015901999307, 0.01570138753555, 0.015701582832203, 0.0157018825098696, 0.0157019168019872, 0.015701675876806, 0.0157014657640676, 0.0157015228438592, 0.0157017606142946, 0.0157019003363232, 0.015701794093813, 0.0157015736079426, 0.0157014859699166, 0.0157016199434419, 0.0157018207962419
flux1:, 0.660058992939429, 0.0160930097275701, 0.0160928209175387, 0.016092703717027, 0.0160927965496419, 0.0160930049884235, 0.0160930930837955, 0.0160929469768486, 0.0160927217129756, 0.0160926844736407, 0.0160929018640777, 0.0160931290589323, 0.0160930728642525, 0.0160927657707778, 0.0160925867834206, 0.0160928136341225, 0.0160931974308353, 0.0160931839342075, 0.0160926878034569, 0.0160924148438518, 0.0160929449810819, 0.0160935390495708, 0.0160929350901817, 0.0160920094318913, 0.0160930820846017, 0.016093887831569, 0.0160916019683381, 0.0160940130437479, 0.0160915067566472, 0.0160952032776137, 0.0160923479457063, 0.0160909789358742, 0.0160923479457063, 0.0160952032776137, 0.0160915067566472, 0.0160940130437479, 0.0160916019683381, 0.016093887831569, 0.0160930820846017, 0.0160920094318913, 0.0160929350901817, 0.0160935390495708, 0.0160929449810819, 0.0160924148438518, 0.0160926878034569, 0.0160931839342075, 0.0160931974308353, 0.0160928136341225, 0.0160925867834206, 0.0160927657707778, 0.0160930728642525, 0.0160931290589323, 0.0160929018640777, 0.0160926844736407, 0.0160927217129756, 0.0160929469768486, 0.0160930930837955, 0.0160930049884235, 0.0160927965496419, 0.016092703717027, 0.0160928209175387, 0.0160930097275701
flux1:, 0.660321441843183, 0.0164793777554777, 0.0164792031351688, 0.0164791042495901, 0.0164792017028893, 0.016479395968488, 0.0164794643289478, 0.0164793123466756, 0.01647910168175, 0.0164790858797023, 0.0164793100763226, 0.0164795215020307, 0.0164794418573016, 0.0164791278164889, 0.0164789670764758, 0.0164792195124521, 0.0164796084132649, 0.0164795719867082, 0.0164790494065996, 0.0164787783776236, 0.0164793383259952, 0.0164799510311861, 0.0164793272770348, 0.0164783787283577, 0.0164794709148166, 0.0164802792409717, 0.0164779499192445, 0.0164804383349477, 0.0164778705637377, 0.0164816526563072, 0.0164787137221105, 0.0164773035664807, 0.0164787137221105, 0.0164816526563072, 0.0164778705637377, 0.0164804383349477, 0.0164779499192445, 0.0164802792409717, 0.0164794709148167, 0.0164783787283577, 0.0164793272770348, 0.0164799510311861, 0.0164793383259951, 0.0164787783776236, 0.0164790494065996, 0.0164795719867082, 0.0164796084132649, 0.0164792195124521, 0.0164789670764758, 0.0164791278164888, 0.0164794418573016, 0.0164795215020307, 0.0164793100763226, 0.0164790858797023, 0.01647910168175, 0.0164793123466756, 0.0164794643289478, 0.016479395968488, 0.0164792017028893, 0.0164791042495901, 0.0164792031351688, 0.0164793777554777
flux1:, 0.660583890746936, 0.0168601188198648, 0.0168599603434341, 0.0168598810332348, 0.01685998244099, 0.0168601605951991, 0.0168602079155528, 0.0168600506652619, 0.0168598565068084, 0.0168598634532951, 0.016860093881572, 0.0168602876832567, 0.0168601833312374, 0.0168598629184938, 0.0168597221772246, 0.0168600013011883, 0.0168603947086764, 0.0168603338401148, 0.0168597840135911, 0.0168595154306512, 0.016860106127086, 0.0168607379361897, 0.0168600945759033, 0.0168591230405106, 0.0168602333982915, 0.0168610430653654, 0.0168586720975744, 0.0168612384799319, 0.0168586102889828, 0.0168624761450958, 0.0168594532954129, 0.0168580017902107, 0.0168594532954129, 0.0168624761450958, 0.0168586102889827, 0.0168612384799319, 0.0168586720975743, 0.0168610430653654, 0.0168602333982915, 0.0168591230405106, 0.0168600945759033, 0.0168607379361897, 0.016860106127086, 0.0168595154306512, 0.016859784013591, 0.0168603338401148, 0.0168603947086764, 0.0168600013011883, 0.0168597221772246, 0.0168598629184938, 0.0168601833312374, 0.0168602876832567, 0.0168600938815721, 0.0168598634532951, 0.0168598565068084, 0.0168600506652619, 0.0168602079155528, 0.0168601605951991, 0.01685998244099, 0.0168598810332348, 0.0168599603434341, 0.0168601188198648
flux1:, 0.660846339650689, 0.0172344229668869, 0.0172342823350076, 0.0172342235616835, 0.0172343282064324, 0.0172344885589589, 0.0172345138391821, 0.0172343519908608, 0.0172341760028155, 0.0172342066962296, 0.0172344427073924, 0.0172346172708628, 0.0172344872759636, 0.0172341611512763, 0.0172340419195559, 0.0172343485032365, 0.0172347457293507, 0.0172346591523327, 0.0172340816198994, 0.0172338160829542, 0.0172344382084909, 0.0172350892656922, 0.0172344264369357, 0.0172334320535438, 0.0172345594529905, 0.0172353693139426, 0.0172329584476978, 0.0172356029871669, 0.0172329154419675, 0.0172368632274766, 0.0172337566004703, 0.017232263763009, 0.0172337566004703, 0.0172368632274766, 0.0172329154419675, 0.0172356029871669, 0.0172329584476978, 0.0172353693139425, 0.0172345594529905, 0.0172334320535438, 0.0172344264369357, 0.0172350892656922, 0.0172344382084909, 0.0172338160829542, 0.0172340816198994, 0.0172346591523327, 0.0172347457293507, 0.0172343485032366, 0.0172340419195559, 0.0172341611512763, 0.0172344872759636, 0.0172346172708628, 0.0172344427073924, 0.0172342066962296, 0.0172341760028155, 0.0172343519908608, 0.0172345138391821, 0.0172344885589589, 0.0172343282064324, 0.0172342235616835, 0.0172342823350076, 0.0172344229668869
flux1:, 0.661108788554442, 0.0176014791399747, 0.0176013577467251, 0.0176013201677847, 0.0176014273272188, 0.0176015684891848, 0.0176015710454328, 0.0176014052913366, 0.0176012488409515, 0.0176013039503036, 0.0176015448554604, 0.0176016988590683, 0.017601542628809, 0.0176012115091765, 0.0176011150075782, 0.0176014494661926, 0.0176018497531383, 0.0176017364930714, 0.0176011311612667, 0.0176008693409679, 0.0176015232797176, 0.0176021933758464, 0.017601511170511, 0.0176004943464868, 0.0176016379247397, 0.017602446929989, 0.0175999978171094, 0.0176027202299101, 0.0175999743875279, 0.0176040022655694, 0.0176008124892565, 0.0175992785763065, 0.0176008124892565, 0.0176040022655694, 0.0175999743875279, 0.0176027202299101, 0.0175999978171094, 0.017602446929989, 0.0176016379247397, 0.0176004943464868, 0.017601511170511, 0.0176021933758464, 0.0176015232797176, 0.0176008693409679, 0.0176011311612668, 0.0176017364930714, 0.0176018497531383, 0.0176014494661926, 0.0176011150075782, 0.0176012115091765, 0.017601542628809, 0.0176016988590683, 0.0176015448554604, 0.0176013039503036, 0.0176012488409515, 0.0176014052913366, 0.0176015710454328, 0.0176015684891848, 0.0176014273272188, 0.0176013201677847, 0.0176013577467251, 0.0176014791399747
flux1:, 0.661371237458196, 0.0179604780391786, 0.0179603769291507, 0.0179603609056519, 0.0179604699019414, 0.0179605908303141, 0.0179605702939492, 0.0179604013047775, 0.0179602654175734, 0.0179603452773502, 0.0179605903853635, 0.0179607228447123, 0.0179605401403901, 0.0179602047682814, 0.0179601318839007, 0.0179604942608483, 0.0179608968060332, 0.0179607562206178, 0.017960123380773, 0.0179598660005583, 0.017960551804022, 0.0179612403554047, 0.017960538828655, 0.017959500268683, 0.0179606594552684, 0.0179614666550105, 0.0179589808245701, 0.0179617803232501, 0.0179589772264087, 0.0179630833771959, 0.0179598115991168, 0.0179582371208952, 0.0179598115991168, 0.0179630833771959, 0.0179589772264087, 0.0179617803232501, 0.0179589808245701, 0.0179614666550105, 0.0179606594552684, 0.017959500268683, 0.017960538828655, 0.0179612403554047, 0.017960551804022, 0.0179598660005583, 0.017960123380773, 0.0179607562206178, 0.0179608968060332, 0.0179604942608483, 0.0179601318839007, 0.0179602047682814, 0.0179605401403901, 0.0179607228447123, 0.0179605903853635, 0.0179603452773502, 0.0179602654175734, 0.0179604013047775, 0.0179605702939492, 0.0179605908303141, 0.0179604699019414, 0.0179603609056519, 0.0179603769291507, 0.0179604780391786
flux1:, 0.661633686361949, 0.018310615035704, 0.0183105348735627, 0.0183105404896873, 0.0183106507391065, 0.0183107507698389, 0.0183107070746556, 0.0183105354545775, 0.0183104207795068, 0.0183105253960446, 0.0183107740532819, 0.0183108843567198, 0.018310675292886, 0.0183103364022312, 0.0183102876537653, 0.0183106776161741, 0.0183110816000897, 0.0183109134121837, 0.0183102537486622, 0.0183100015635759, 0.0183107189218924, 0.0183114249593386, 0.0183107041420987, 0.0183096448705757, 0.0183108194034906, 0.0183116239461618, 0.0183091027826469, 0.0183119780567123, 0.0183091187317169, 0.018313301367938, 0.0183099492747997, 0.0183083350040261, 0.0183099492747997, 0.018313301367938, 0.0183091187317169, 0.0183119780567123, 0.0183091027826469, 0.0183116239461618, 0.0183108194034906, 0.0183096448705757, 0.0183107041420987, 0.0183114249593386, 0.0183107189218924, 0.0183100015635759, 0.0183102537486622, 0.0183109134121837, 0.0183110816000897, 0.0183106776161741, 0.0183102876537653, 0.0183103364022312, 0.018310675292886, 0.0183108843567198, 0.0183107740532819, 0.0183105253960446, 0.0183104207795068, 0.0183105354545775, 0.0183107070746556, 0.0183107507698389, 0.0183106507391065, 0.0183105404896873, 0.0183105348735627, 0.018310615035704
flux1:, 0.661896135265702, 0.0186510931278341, 0.0186510341820059, 0.0186510612754892, 0.0186511723355589, 0.0186512512036792, 0.0186511845620961, 0.0186510108050549, 0.0186509175916668, 0.0186510466606426, 0.0186512982905329, 0.0186513862236619, 0.0186511512564775, 0.0186508095378845, 0.0186507850507341, 0.0186512018960696, 0.0186516065117804, 0.0186514108331203, 0.0186507254205915, 0.0186504791937905, 0.0186512274153247, 0.0186519495838773, 0.0186512094981637, 0.0186501308741289, 0.0186513208056445, 0.0186521219327502, 0.0186495666602974, 0.0186525158678038, 0.0186496013264073, 0.0186538587035293, 0.0186504285298835, 0.0186487755054784, 0.0186504285298835, 0.0186538587035293, 0.0186496013264073, 0.0186525158678038, 0.0186495666602974, 0.0186521219327502, 0.0186513208056445, 0.0186501308741289, 0.0186512094981637, 0.0186519495838773, 0.0186512274153247, 0.0186504791937905, 0.0186507254205915, 0.0186514108331203, 0.0186516065117804, 0.0186512018960696, 0.0186507850507341, 0.0186508095378845, 0.0186511512564775, 0.0186513862236619, 0.0186512982905329, 0.0186510466606426, 0.0186509175916668, 0.018651010805055, 0.0186511845620961, 0.0186512512036792, 0.0186511723355589, 0.0186510612754892, 0.0186510341820059, 0.0186510931278341
flux1:, 0.662158584169456, 0.018981125923833, 0.0189810880653401, 0.0189811362669723, 0.0189812478783433, 0.0189813057237875, 0.0189812165933386, 0.0189810410431156, 0.018980969132046, 0.0189811220661665, 0.0189813762064077, 0.0189814419642259, 0.0189811818692387, 0.018980837936251, 0.018980837429018, 0.0189812801025372, 0.01898168458532, 0.0189814619297885, 0.0189807522194834, 0.0189805126975289, 0.0189812906979833, 0.0189820272677053, 0.018981267944075, 0.0189801716676708, 0.0189813773594044, 0.0189821743970749, 0.0189795860705935, 0.0189826068412809, 0.0189796380864369, 0.0189839685073725, 0.0189804630326898, 0.0189787725578417, 0.0189804630326899, 0.0189839685073725, 0.0189796380864369, 0.0189826068412809, 0.0189795860705935, 0.0189821743970749, 0.0189813773594044, 0.0189801716676708, 0.018981267944075, 0.0189820272677053, 0.0189812906979833, 0.0189805126975288, 0.0189807522194834, 0.0189814619297885, 0.01898168458532, 0.0189812801025372, 0.018980837429018, 0.018980837936251, 0.0189811818692387, 0.0189814419642259, 0.0189813762064077, 0.0189811220661665, 0.018980969132046, 0.0189810410431156, 0.0189812165933386, 0.0189813057237875, 0.0189812478783433, 0.0189811362669723, 0.0189810880653401, 0.018981125923833
flux1:, 0.662421033073209, 0.0192999406368712, 0.0192999233535921, 0.0192999921334968, 0.0193001042539537, 0.0193001416125756, 0.0193000306545328, 0.019299853470967, 0.0192998022985316, 0.0192999782640226, 0.0193002345992984, 0.0193002787850614, 0.0192999946254071, 0.0192996489836473, 0.0192996717670097, 0.0193001388894105, 0.0193005425450163, 0.0193002938304833, 0.0192995616257781, 0.019299329513906, 0.0193001358158601, 0.0193008847035569, 0.0193001061998233, 0.019298994309526, 0.0193002164166813, 0.0193010087644432, 0.0192983882682225, 0.0193014777184385, 0.0192984557537497, 0.0193028575675162, 0.0192992801013505, 0.0192975537358399, 0.0192992801013505, 0.0193028575675162, 0.0192984557537497, 0.0193014777184385, 0.0192983882682225, 0.0193010087644432, 0.0193002164166813, 0.019298994309526, 0.0193001061998233, 0.0193008847035569, 0.0193001358158601, 0.019299329513906, 0.0192995616257781, 0.0193002938304833, 0.0193005425450163, 0.0193001388894105, 0.0192996717670097, 0.0192996489836473, 0.0192999946254071, 0.0193002787850614, 0.0193002345992984, 0.0192999782640226, 0.0192998022985316, 0.019299853470967, 0.0193000306545328, 0.0193001416125756, 0.0193001042539537, 0.0192999921334968, 0.0192999233535921, 0.0192999406368712
flux1:, 0.662683481976962, 0.0196067810765194, 0.0196067835023899, 0.019606872220388, 0.0196069850486665, 0.0196070028285436, 0.0196068708609156, 0.0196066919944687, 0.0196066606115296, 0.0196068585716051, 0.0196071169598057, 0.0196071405702151, 0.0196068336566585, 0.0196064866776375, 0.0196065316661314, 0.0196070215703468, 0.0196074238003676, 0.0196071503385143, 0.019606397760581, 0.019606173699185, 0.0196070064426326, 0.0196077652440325, 0.0196069676643285, 0.0196058425244649, 0.0196070819695017, 0.0196078690868653, 0.0196052171410322, 0.0196083719003304, 0.0196052977428601, 0.0196097693370611, 0.0196061236923486, 0.0196043632391865, 0.0196061236923486, 0.0196097693370611, 0.0196052977428601, 0.0196083719003304, 0.0196052171410322, 0.0196078690868653, 0.0196070819695017, 0.0196058425244649, 0.0196069676643285, 0.0196077652440325, 0.0196070064426326, 0.019606173699185, 0.019606397760581, 0.0196071503385143, 0.0196074238003676, 0.0196070215703468, 0.0196065316661314, 0.0196064866776375, 0.0196068336566585, 0.0196071405702151, 0.0196071169598057, 0.0196068585716051, 0.0196066606115296, 0.0196066919944687, 0.0196068708609156, 0.0196070028285436, 0.0196069850486665, 0.019606872220388, 0.0196067835023899, 0.0196067810765194
flux1:, 0.662945930880715, 0.0199009106209599, 0.0199009315788612, 0.0199010395359783, 0.0199011535235359, 0.0199011529673863, 0.0199010009148416, 0.0199008200913524, 0.0199008071960063, 0.0199010259591668, 0.0199012864493419, 0.0199012908462317, 0.0199009626908172, 0.0199006145920388, 0.0199006803287836, 0.0199011911045044, 0.0199015914274063, 0.0199012949013717, 0.019900524346002, 0.0199003088895393, 0.0199011658536315, 0.0199019318851814, 0.0199011153984125, 0.0198999796767924, 0.0199012376131477, 0.0199020190046927, 0.0198993361796262, 0.019902552428568, 0.019899427124559, 0.0199039669117267, 0.0199002573666238, 0.0198984648532373, 0.0199002573666238, 0.0199039669117267, 0.019899427124559, 0.019902552428568, 0.0198993361796262, 0.0199020190046927, 0.0199012376131477, 0.0198999796767924, 0.0199011153984125, 0.0199019318851814, 0.0199011658536315, 0.0199003088895393, 0.019900524346002, 0.0199012949013717, 0.0199015914274063, 0.0199011911045044, 0.0199006803287836, 0.0199006145920388, 0.0199009626908172, 0.0199012908462317, 0.0199012864493419, 0.0199010259591668, 0.0199008071960063, 0.0199008200913524, 0.0199010009148416, 0.0199011529673863, 0.0199011535235359, 0.0199010395359783, 0.0199009315788612, 0.0199009106209599
flux1:, 0.663208379784469, 0.0201816151537323, 0.0201816532101047, 0.0201817796981884, 0.0201818955476396, 0.0201818781828368, 0.0201817070262664, 0.0201815237432951, 0.0201815277263046, 0.0201817659970799, 0.0201820288376998, 0.0201820157069532, 0.0201816679723116, 0.0201813188050565, 0.0201814034989551, 0.0201819330431567, 0.0201823311096984, 0.020182013539835, 0.0201812276268707, 0.0201810212263272, 0.0201818998621353, 0.0201826702112261, 0.0201818350679686, 0.0201806917037948, 0.0201819694706225, 0.0201827446703187, 0.020180031408854, 0.0201833049271844, 0.0201801295701198, 0.0201847359681766, 0.0201809672171967, 0.0201791448715583, 0.0201809672171967, 0.0201847359681766, 0.0201801295701198, 0.0201833049271844, 0.020180031408854, 0.0201827446703187, 0.0201819694706225, 0.0201806917037948, 0.0201818350679686, 0.0201826702112261, 0.0201818998621353, 0.0201810212263272, 0.0201812276268707, 0.020182013539835, 0.0201823311096984, 0.0201819330431567, 0.0201814034989551, 0.0201813188050564, 0.0201816679723116, 0.0201820157069532, 0.0201820288376998, 0.0201817659970799, 0.0201815277263046, 0.0201815237432951, 0.0201817070262664, 0.0201818781828369, 0.0201818955476396, 0.0201817796981884, 0.0201816532101047, 0.0201816151537323
flux1:, 0.663470828688222, 0.020448205948628, 0.0204482594772241, 0.0204484038237201, 0.0204485224733031, 0.0204484900515916, 0.0204483007800511, 0.0204481143156718, 0.0204481333169736, 0.020448389746618, 0.0204486553831392, 0.0204486266821257, 0.0204482611286645, 0.0204479107745175, 0.0204480123489535, 0.0204485584204712, 0.0204489540224484, 0.0204486177209315, 0.0204478192380065, 0.0204476222279208, 0.0204485197016321, 0.0204492912837741, 0.0204484378307238, 0.020447289993283, 0.0204485890624975, 0.0204493576180181, 0.020446614264994, 0.020449940489031, 0.0204467162393813, 0.0204513876466941, 0.0204475647422435, 0.0204457149645068, 0.0204475647422435, 0.0204513876466941, 0.0204467162393813, 0.020449940489031, 0.020446614264994, 0.0204493576180181, 0.0204485890624975, 0.020447289993283, 0.0204484378307239, 0.0204492912837741, 0.0204485197016321, 0.0204476222279208, 0.0204478192380065, 0.0204486177209315, 0.0204489540224484, 0.0204485584204711, 0.0204480123489535, 0.0204479107745175, 0.0204482611286645, 0.0204486266821257, 0.0204486553831392, 0.020448389746618, 0.0204481333169736, 0.0204481143156718, 0.0204483007800511, 0.0204484900515916, 0.0204485224733031, 0.0204484038237201, 0.0204482594772241, 0.020448205948628
flux1:, 0.663733277591975, 0.0207000224862426, 0.0207000897379421, 0.020700251343125, 0.0207003739372889, 0.0207003283668144, 0.0207001219344676, 0.0206999313687613, 0.0206999633428666, 0.0207002365775246, 0.020700505638757, 0.0207004635340824, 0.0207000819673605, 0.0206997301441597, 0.0206998462957364, 0.0207004065717828, 0.0207007996433247, 0.0207004471587968, 0.020699639001305, 0.0206994515921626, 0.0207003648377323, 0.0207011344589433, 0.0207002631501223, 0.0206991141890974, 0.0207004361062844, 0.0207011975640608, 0.0206984244024898, 0.0207017984902624, 0.0206985265961959, 0.0207032613619075, 0.0206993896476317, 0.0206975149779741, 0.0206993896476317, 0.0207032613619075, 0.0206985265961959, 0.0207017984902624, 0.0206984244024898, 0.0207011975640608, 0.0207004361062844, 0.0206991141890974, 0.0207002631501223, 0.0207011344589433, 0.0207003648377323, 0.0206994515921626, 0.020699639001305, 0.0207004471587968, 0.0207007996433247, 0.0207004065717828, 0.0206998462957364, 0.0206997301441597, 0.0207000819673605, 0.0207004635340824, 0.020700505638757, 0.0207002365775246, 0.0206999633428666, 0.0206999313687613, 0.0207001219344676, 0.0207003283668144, 0.0207003739372889, 0.020700251343125, 0.0207000897379421, 0.0207000224862426
flux1:, 0.663995726495728, 0.0209364351857303, 0.0209365143610039, 0.0209366927253702, 0.0209368205723025, 0.0209367638449723, 0.0209365411353873, 0.0209363453842461, 0.0209363881719205, 0.0209366768959233, 0.0209369501692312, 0.0209368969670354, 0.0209365011875965, 0.0209361474650434, 0.0209362757304778, 0.0209368478629385, 0.020937238473915, 0.0209368725277557, 0.0209360576370876, 0.0209358799136661, 0.0209368056935758, 0.0209375701160636, 0.0209366815201227, 0.0209355349086894, 0.0209368812296745, 0.0209376351213977, 0.0209348324142752, 0.0209382493166883, 0.0209349311349846, 0.0209397275254982, 0.0209358125631225, 0.0209339156466249, 0.0209358125631225, 0.0209397275254982, 0.0209349311349846, 0.0209382493166883, 0.0209348324142752, 0.0209376351213977, 0.0209368812296745, 0.0209355349086894, 0.0209366815201227, 0.0209375701160636, 0.0209368056935758, 0.0209358799136661, 0.0209360576370876, 0.0209368725277557, 0.020937238473915, 0.0209368478629385, 0.0209362757304778, 0.0209361474650434, 0.0209365011875965, 0.0209368969670355, 0.0209369501692312, 0.0209366768959233, 0.0209363881719205, 0.0209363453842461, 0.0209365411353873, 0.0209367638449723, 0.0209368205723025, 0.0209366927253702, 0.0209365143610039, 0.0209364351857303
flux1:, 0.664258175399482, 0.0211568480354749, 0.0211569373559297, 0.0211571320960059, 0.0211572666136419, 0.0211572007310692, 0.0211569625308247, 0.021156760391039, 0.0211568117943382, 0.0211571147665514, 0.0211573931624822, 0.0211573312338646, 0.0211569229916589, 0.0211565668163694, 0.0211567046452927, 0.0211572863146691, 0.0211576746561319, 0.0211572980723, 0.021156479374443, 0.021156311300421, 0.0211572462728639, 0.0211580022819633, 0.0211570970850912, 0.021155956357251, 0.0211573285822854, 0.021158074413484, 0.0211552424500227, 0.0211586969861197, 0.0211553340025086, 0.0211601901651708, 0.021156237656742, 0.021154321206232, 0.021156237656742, 0.0211601901651708, 0.0211553340025086, 0.0211586969861197, 0.0211552424500227, 0.021158074413484, 0.0211573285822854, 0.021155956357251, 0.0211570970850912, 0.0211580022819633, 0.0211572462728639, 0.0211563113004211, 0.021156479374443, 0.0211572980723, 0.021157674656132, 0.0211572863146691, 0.0211567046452927, 0.0211565668163693, 0.0211569229916589, 0.0211573312338646, 0.0211573931624822, 0.0211571147665515, 0.0211568117943382, 0.021156760391039, 0.0211569625308247, 0.0211572007310692, 0.0211572666136419, 0.0211571320960059, 0.0211569373559297, 0.0211568480354749
flux1:, 0.664520624303235, 0.0213607011067174, 0.0213607988821941, 0.0213610097336716, 0.0213611523863758, 0.0213610792877545, 0.0213608262708014, 0.0213606164747862, 0.0213606743323491, 0.0213609904138657, 0.0213612749213436, 0.0213612066257382, 0.0213607875810214, 0.0213604283103247, 0.021360573141462, 0.0213611621064661, 0.0213615484684299, 0.0213611640991123, 0.0213603444456731, 0.0213601858745269, 0.0213611266650585, 0.0213618711353404, 0.021360950139486, 0.0213598188233375, 0.021361218330959, 0.0213619555721869, 0.0213590947170565, 0.0213625816513068, 0.0213591754994731, 0.0213640894246394, 0.0213601051322413, 0.0213581718900988, 0.0213601051322413, 0.0213640894246394, 0.0213591754994731, 0.0213625816513068, 0.0213590947170565, 0.0213619555721869, 0.021361218330959, 0.0213598188233375, 0.021360950139486, 0.0213618711353404, 0.0213611266650585, 0.0213601858745269, 0.0213603444456731, 0.0213611640991123, 0.0213615484684299, 0.0213611621064661, 0.021360573141462, 0.0213604283103248, 0.0213607875810214, 0.0213612066257382, 0.0213612749213436, 0.0213609904138657, 0.0213606743323491, 0.0213606164747862, 0.0213608262708015, 0.0213610792877545, 0.0213611523863758, 0.0213610097336716, 0.0213607988821941, 0.0213607011067174
flux1:, 0.664783073206988, 0.0215474729346531, 0.0215475776225744, 0.0215478044304142, 0.0215479566590851, 0.0215478781542486, 0.0215476108778787, 0.0215473921558546, 0.0215474544153242, 0.0215477825872529, 0.0215480742209895, 0.0215480018304282, 0.0215475735226938, 0.0215472104660324, 0.0215473598040614, 0.0215479539450774, 0.0215483386873292, 0.0215479493368392, 0.0215471314504346, 0.0215469821423419, 0.0215479254178252, 0.0215486553763275, 0.0215477194926541, 0.0215466010414991, 0.0215480290241621, 0.0215487571051992, 0.0215458678492015, 0.0215493819686571, 0.0215459344471938, 0.021550903929963, 0.021546893595079, 0.0215449462950415, 0.021546893595079, 0.021550903929963, 0.0215459344471938, 0.0215493819686571, 0.0215458678492015, 0.0215487571051992, 0.0215480290241621, 0.0215466010414991, 0.0215477194926541, 0.0215486553763275, 0.0215479254178252, 0.0215469821423419, 0.0215471314504346, 0.0215479493368392, 0.0215483386873292, 0.0215479539450774, 0.0215473598040614, 0.0215472104660323, 0.0215475735226938, 0.0215480018304282, 0.0215480742209895, 0.0215477825872529, 0.0215474544153242, 0.0215473921558546, 0.0215476108778787, 0.0215478781542486, 0.0215479566590851, 0.0215478044304142, 0.0215475776225744, 0.0215474729346531
flux1:, 0.665045522110741, 0.0217166827521468, 0.021716793006229, 0.0217170357021437, 0.021717198850915, 0.0217171165615883, 0.0217168354742095, 0.0217166066212, 0.0217166714057615, 0.0217170107763961, 0.0217173105186095, 0.0217172361458011, 0.0217167999718896, 0.0217164324382633, 0.0217165839285818, 0.0217171812835097, 0.0217175648004976, 0.0217171731499797, 0.0217163595757436, 0.021716219219923, 0.0217171617624547, 0.0217178744470933, 0.0217169246848061, 0.0217158224081243, 0.0217172798116452, 0.0217179981189786, 0.0217150811294727, 0.0217186173186381, 0.0217151304052942, 0.0217201530082603, 0.021716122272987, 0.0217141636030016, 0.021716122272987, 0.0217201530082603, 0.0217151304052942, 0.0217186173186381, 0.0217150811294727, 0.0217179981189786, 0.0217172798116452, 0.0217158224081243, 0.0217169246848061, 0.0217178744470933, 0.0217171617624547, 0.021716219219923, 0.0217163595757436, 0.0217171731499797, 0.0217175648004976, 0.0217171812835097, 0.0217165839285818, 0.0217164324382633, 0.0217167999718896, 0.0217172361458012, 0.0217173105186095, 0.0217170107763961, 0.0217166714057615, 0.0217166066212, 0.0217168354742095, 0.0217171165615883, 0.021717198850915, 0.0217170357021437, 0.021716793006229, 0.0217166827521468
flux1:, 0.665307971014495, 0.0218678925620043, 0.0218680072680176, 0.0218682658364924, 0.021868441079474, 0.021868356391314, 0.0218680618515668, 0.0218678217962463, 0.0218678874625331, 0.0218682372637536, 0.0218685460026477, 0.0218684715356579, 0.0218680287377281, 0.0218676560872675, 0.0218678075859497, 0.0218684063773023, 0.0218687890584767, 0.0218683975939928, 0.0218675906586896, 0.0218674589003208, 0.0218683976787742, 0.0218690905901701, 0.0218681280410791, 0.0218670450374662, 0.0218685325062214, 0.0218692403839178, 0.0218662965532688, 0.0218698498645807, 0.0218663257272449, 0.0218713987456328, 0.0218673530779126, 0.0218653856450506, 0.0218673530779126, 0.0218713987456328, 0.0218663257272449, 0.0218698498645807, 0.0218662965532688, 0.0218692403839178, 0.0218685325062214, 0.0218670450374662, 0.0218681280410791, 0.0218690905901701, 0.0218683976787742, 0.0218674589003208, 0.0218675906586896, 0.0218683975939928, 0.0218687890584767, 0.0218684063773023, 0.0218678075859497, 0.0218676560872676, 0.0218680287377281, 0.0218684715356579, 0.0218685460026477, 0.0218682372637536, 0.0218678874625331, 0.0218678217962463, 0.0218680618515668, 0.021868356391314, 0.021868441079474, 0.0218682658364923, 0.0218680072680176, 0.0218678925620043
flux1:, 0.665570419918248, 0.0220007090346825, 0.022000827331647, 0.0220011017663629, 0.0220012900379565, 0.0220012040654395, 0.0220008963715324, 0.0220006442437719, 0.0220007094287863, 0.0220010690021237, 0.0220013874698247, 0.0220013145158763, 0.0220008661794214, 0.0220004878769079, 0.0220006375132902, 0.0220012361658227, 0.0220016183530755, 0.0220012292995669, 0.0220004310794766, 0.0220003075501023, 0.0220012397869505, 0.0220019107321537, 0.0220009365515406, 0.0219998756456996, 0.0220013934753323, 0.0220020902292581, 0.0219991207195814, 0.0220026864375363, 0.0219991274415046, 0.0220042478720246, 0.0220001924969536, 0.0219982187953461, 0.0220001924969536, 0.0220042478720246, 0.0219991274415046, 0.0220026864375363, 0.0219991207195814, 0.0220020902292581, 0.0220013934753323, 0.0219998756456996, 0.0220009365515406, 0.0220019107321537, 0.0220012397869505, 0.0220003075501023, 0.0220004310794766, 0.0220012292995669, 0.0220016183530756, 0.0220012361658228, 0.0220006375132902, 0.0220004878769079, 0.0220008661794214, 0.0220013145158763, 0.0220013874698247, 0.0220010690021237, 0.0220007094287863, 0.0220006442437719, 0.0220008963715324, 0.0220012040654395, 0.0220012900379565, 0.0220011017663629, 0.022000827331647, 0.0220007090346825
flux1:, 0.665832868822001, 0.0221147852193995, 0.0221149065053987, 0.0221151967585285, 0.0221153986907616, 0.0221153122563233, 0.0221149916838721, 0.0221147268777958, 0.0221147905329993, 0.0221151593063595, 0.0221154880191263, 0.0221154178596574, 0.0221149649212505, 0.0221145805892184, 0.0221147268188249, 0.022115323967411, 0.0221157059114617, 0.0221153211748933, 0.0221145334732733, 0.0221144178233785, 0.0221153410545844, 0.0221159881814718, 0.0221150035660143, 0.0221139672518092, 0.0221155153509568, 0.0221162002561454, 0.0221132065386954, 0.0221167802358549, 0.022113188947054, 0.02211835346174, 0.0221142933008318, 0.0221123156834935, 0.0221142933008318, 0.02211835346174, 0.022113188947054, 0.0221167802358549, 0.0221132065386954, 0.0221162002561454, 0.0221155153509568, 0.0221139672518092, 0.0221150035660143, 0.0221159881814718, 0.0221153410545844, 0.0221144178233785, 0.0221145334732733, 0.0221153211748933, 0.0221157059114617, 0.022115323967411, 0.0221147268188249, 0.0221145805892184, 0.0221149649212505, 0.0221154178596574, 0.0221154880191263, 0.0221151593063595, 0.0221147905329993, 0.0221147268777958, 0.0221149916838721, 0.0221153122563234, 0.0221153986907616, 0.0221151967585285, 0.0221149065053987, 0.0221147852193995
flux1:, 0.666095317725754, 0.0222098220578183, 0.0222099459804549, 0.022210251907775, 0.0222104677778278, 0.0222103814059413, 0.0222100482520839, 0.0222097704815731, 0.0222098318928973, 0.022210209349449, 0.0222105485529673, 0.022210482111611, 0.022210025375573, 0.0222096348445618, 0.022209776490446, 0.022210370978357, 0.0222107527960551, 0.022210373915779, 0.0222095982503146, 0.0222094901826314, 0.022210402308592, 0.0222110241300567, 0.0222100302937212, 0.0222090206851404, 0.0222105985474051, 0.0222112708582268, 0.0222082547459032, 0.0222118323292674, 0.0222082115132419, 0.022213416439415, 0.0222093560594619, 0.0222073767147511, 0.0222093560594619, 0.022213416439415, 0.0222082115132419, 0.0222118323292674, 0.0222082547459032, 0.0222112708582268, 0.0222105985474051, 0.0222090206851404, 0.0222100302937212, 0.0222110241300567, 0.022210402308592, 0.0222094901826314, 0.0222095982503146, 0.022210373915779, 0.0222107527960551, 0.022210370978357, 0.022209776490446, 0.0222096348445618, 0.022210025375573, 0.022210482111611, 0.0222105485529673, 0.022210209349449, 0.0222098318928973, 0.0222097704815731, 0.0222100482520839, 0.0222103814059413, 0.0222104677778278, 0.022210251907775, 0.0222099459804549, 0.0222098220578183
flux1:, 0.666357766629508, 0.0222855696908044, 0.0222856961231613, 0.0222860174282402, 0.0222862471188973, 0.0222861610450165, 0.0222858156761797, 0.022285525020042, 0.022285583813233, 0.0222859694543977, 0.022286319076821, 0.0222862569014154, 0.0222857970641574, 0.022285400417719, 0.0222855366987483, 0.022286127566923, 0.0222865092014732, 0.0222861373144879, 0.0222853749147405, 0.0222852742167402, 0.0222861735425573, 0.0222867689499722, 0.0222857670989002, 0.0222847858905603, 0.0222863925776043, 0.0222870515402667, 0.0222840152118963, 0.0222875929584389, 0.02228394557505, 0.0222891868823901, 0.0222851304552726, 0.0222831513885889, 0.0222851304552726, 0.0222891868823901, 0.02228394557505, 0.022287592958439, 0.0222840152118963, 0.0222870515402667, 0.0222863925776043, 0.0222847858905603, 0.0222857670989002, 0.0222867689499722, 0.0222861735425573, 0.0222852742167402, 0.0222853749147405, 0.0222861373144879, 0.0222865092014732, 0.022286127566923, 0.0222855366987483, 0.022285400417719, 0.0222857970641574, 0.0222862569014154, 0.022286319076821, 0.0222859694543977, 0.022285583813233, 0.022285525020042, 0.0222858156761797, 0.0222861610450165, 0.0222862471188973, 0.0222860174282402, 0.0222856961231613, 0.0222855696908044
flux1:, 0.666620215533261, 0.0223418285501688, 0.0223419575539338, 0.0223422937347931, 0.0223425367099635, 0.0223424509035095, 0.0223420938039525, 0.0223417907383946, 0.0223418468697778, 0.0223422401745995, 0.022342599789723, 0.0223425420488624, 0.0223420797292752, 0.0223416773414946, 0.0223418078866156, 0.0223423943549027, 0.0223427755409644, 0.0223424113593213, 0.0223416631737905, 0.0223415697478046, 0.0223424550114993, 0.0223430232773284, 0.02234201458481, 0.0223410630233407, 0.0223426971596266, 0.0223433420264231, 0.0223402880417125, 0.0223438626222215, 0.0223401918161422, 0.0223454651116536, 0.0223414163861068, 0.0223394394072681, 0.0223414163861068, 0.0223454651116536, 0.0223401918161422, 0.0223438626222215, 0.0223402880417125, 0.0223433420264231, 0.0223426971596266, 0.0223410630233407, 0.02234201458481, 0.0223430232773284, 0.0223424550114993, 0.0223415697478047, 0.0223416631737905, 0.0223424113593213, 0.0223427755409644, 0.0223423943549026, 0.0223418078866156, 0.0223416773414946, 0.0223420797292752, 0.0223425420488624, 0.022342599789723, 0.0223422401745995, 0.0223418468697778, 0.0223417907383946, 0.0223420938039525, 0.0223424509035095, 0.0223425367099635, 0.0223422937347931, 0.0223419575539338, 0.0223418285501688
flux1:, 0.666882664437014, 0.0223784502288007, 0.0223785820069099, 0.022378932308499, 0.0223791876052458, 0.0223791018051093, 0.0223787336232626, 0.0223784190398488, 0.0223784727732862, 0.0223788731566684, 0.022379241959229, 0.0223791884532471, 0.02237872422721, 0.0223783167907594, 0.0223784416388308, 0.0223790230805367, 0.0223794033160019, 0.0223790471181336, 0.0223783138301751, 0.0223782277196424, 0.0223790981073399, 0.0223796388771401, 0.0223786244597984, 0.0223777033271105, 0.0223793631064252, 0.0223799931510711, 0.0223769244554008, 0.0223804929461402, 0.022376802033369, 0.0223821025647969, 0.0223780648507772, 0.0223760915673377, 0.0223780648507772, 0.0223821025647969, 0.022376802033369, 0.0223804929461402, 0.0223769244554008, 0.0223799931510711, 0.0223793631064252, 0.0223777033271105, 0.0223786244597984, 0.0223796388771401, 0.0223790981073399, 0.0223782277196424, 0.0223783138301751, 0.0223790471181336, 0.0223794033160019, 0.0223790230805367, 0.0223784416388308, 0.0223783167907594, 0.02237872422721, 0.0223791884532471, 0.022379241959229, 0.0223788731566684, 0.0223784727732862, 0.0223784190398488, 0.0223787336232626, 0.0223791018051093, 0.0223791876052458, 0.022378932308499, 0.0223785820069099, 0.0223784502288007
flux1:, 0.667145113340768, 0.0223953381241262, 0.0223954729658499, 0.022395836341435, 0.0223961025791655, 0.0223960163395756, 0.0223956379292597, 0.0223953131371822, 0.0223953650086166, 0.0223957717810041, 0.0223961485756047, 0.022396098761266, 0.0223956331981556, 0.022395221741256, 0.0223953413266065, 0.0223959172379525, 0.0223962957639775, 0.0223959474002137, 0.0223952294517249, 0.0223951508621794, 0.0223960060097308, 0.0223965192841637, 0.0223955001804393, 0.0223946097895024, 0.0223962929930193, 0.0223969075263614, 0.0223938274449104, 0.0223973873270071, 0.0223936797777419, 0.0223990024457489, 0.0223949786116477, 0.0223930104282332, 0.0223949786116477, 0.0223990024457489, 0.0223936797777419, 0.0223973873270071, 0.0223938274449104, 0.0223969075263614, 0.0223962929930193, 0.0223946097895024, 0.0223955001804393, 0.0223965192841637, 0.0223960060097308, 0.0223951508621794, 0.0223952294517249, 0.0223959474002137, 0.0223962957639775, 0.0223959172379525, 0.0223953413266065, 0.022395221741256, 0.0223956331981556, 0.022396098761266, 0.0223961485756047, 0.0223957717810041, 0.0223953650086166, 0.0223953131371822, 0.0223956379292597, 0.0223960163395756, 0.0223961025791655, 0.022395836341435, 0.0223954729658499, 0.0223953381241262
flux1:, 0.667407562244521, 0.0223924478513978, 0.0223925860731887, 0.0223929611573363, 0.0223932365639847, 0.022393149308093, 0.0223927617619188, 0.0223924284741064, 0.0223924792456527, 0.0223928915766837, 0.022393274781265, 0.0223932278088692, 0.022392761507854, 0.0223923473989578, 0.022392462523383, 0.0223930324896787, 0.022393408280236, 0.0223930671922521, 0.02239236481376, 0.0223922941273631, 0.02239313410834, 0.0223936202161394, 0.022392597368091, 0.0223917375714404, 0.0223934415967059, 0.022394039982076, 0.0223909522030942, 0.0223945013499465, 0.0223907807682737, 0.0223961201474159, 0.0223921126299693, 0.022390150753521, 0.0223921126299693, 0.0223961201474159, 0.0223907807682737, 0.0223945013499465, 0.0223909522030942, 0.022394039982076, 0.0223934415967059, 0.0223917375714404, 0.022392597368091, 0.0223936202161394, 0.02239313410834, 0.0223922941273631, 0.02239236481376, 0.0223930671922521, 0.022393408280236, 0.0223930324896787, 0.022392462523383, 0.0223923473989577, 0.022392761507854, 0.0223932278088692, 0.022393274781265, 0.0223928915766837, 0.0223924792456527, 0.0223924284741064, 0.0223927617619188, 0.022393149308093, 0.0223932365639847, 0.0223929611573363, 0.0223925860731887, 0.0223924478513978
flux1:, 0.667670011148274, 0.0223697874248785, 0.0223699293105186, 0.0223703144057825, 0.0223705968599923, 0.0223705079381612, 0.0223701126107842, 0.0223697729141138, 0.0223698235201112, 0.0223702404085786, 0.0223706280727389, 0.0223705828338319, 0.0223701164577658, 0.0223697013972736, 0.0223698131897117, 0.0223703768501574, 0.0223707486120029, 0.0223704138654385, 0.0223697271110097, 0.0223696648936745, 0.0223704901941422, 0.02237094975728, 0.0223699239965897, 0.0223690942073665, 0.0223708161072497, 0.0223713977747456, 0.0223683063221456, 0.0223718429755234, 0.0223681130764626, 0.0223734634447402, 0.0223694742710913, 0.0223675197217214, 0.0223694742710913, 0.0223734634447402, 0.0223681130764626, 0.0223718429755234, 0.0223683063221456, 0.0223713977747456, 0.0223708161072497, 0.0223690942073665, 0.0223699239965897, 0.02237094975728, 0.0223704901941422, 0.0223696648936745, 0.0223697271110097, 0.0223704138654385, 0.0223707486120029, 0.0223703768501574, 0.0223698131897117, 0.0223697013972736, 0.0223701164577658, 0.0223705828338319, 0.0223706280727389, 0.0223702404085786, 0.0223698235201112, 0.0223697729141138, 0.0223701126107842, 0.0223705079381612, 0.0223705968599923, 0.0223703144057825, 0.0223699293105186, 0.0223697874248785
flux1:, 0.667932460052027, 0.0223274172065409, 0.0223275629501314, 0.0223279560288534, 0.0223282431164013, 0.0223281518659894, 0.0223277503853847, 0.0223274066959841, 0.0223274581837542, 0.0223278784359132, 0.0223282682737295, 0.0223282234571917, 0.0223277577620533, 0.0223273437609176, 0.022327453626511, 0.0223280106395599, 0.022328376823094, 0.022328047152098, 0.0223273759373529, 0.0223273229377992, 0.0223281344187354, 0.0223285683112599, 0.0223275403501687, 0.0223267395750834, 0.0223284761054218, 0.0223290405644459, 0.0223259497602285, 0.022329472496088, 0.0223257370806072, 0.0223310924570915, 0.0223271232780848, 0.0223251769050823, 0.0223271232780848, 0.0223310924570915, 0.0223257370806072, 0.022329472496088, 0.0223259497602285, 0.0223290405644459, 0.0223284761054218, 0.0223267395750834, 0.0223275403501687, 0.0223285683112599, 0.0223281344187354, 0.0223273229377992, 0.0223273759373529, 0.022328047152098, 0.022328376823094, 0.0223280106395599, 0.022327453626511, 0.0223273437609176, 0.0223277577620533, 0.0223282234571917, 0.0223282682737295, 0.0223278784359132, 0.0223274581837542, 0.0223274066959841, 0.0223277503853847, 0.0223281518659894, 0.0223282431164013, 0.0223279560288534, 0.0223275629501314, 0.0223274172065409
flux1:, 0.668194908955781, 0.0222654496234058, 0.0222655992785581, 0.0222659980004157, 0.0222662870824342, 0.0222661928858455, 0.0222657871513765, 0.0222654421566888, 0.02226549562494, 0.0222659178427736, 0.0222663072791439, 0.0222662614331145, 0.0222657972911783, 0.0222653866368007, 0.022265496197445, 0.0222660462085741, 0.0222664050296247, 0.0222660788916593, 0.0222654230331092, 0.0222653801735189, 0.0222661790221649, 0.0222665883243689, 0.0222655587520611, 0.0222647856352756, 0.0222665333096917, 0.0222670801591557, 0.0222639945765197, 0.0222675022618712, 0.0222637651905263, 0.0222691193803147, 0.0222651715137626, 0.0222632340161264, 0.0222651715137626, 0.0222691193803147, 0.0222637651905263, 0.0222675022618712, 0.0222639945765198, 0.0222670801591558, 0.0222665333096917, 0.0222647856352756, 0.0222655587520611, 0.0222665883243689, 0.0222661790221649, 0.0222653801735189, 0.0222654230331092, 0.0222660788916593, 0.0222664050296247, 0.0222660462085741, 0.022265496197445, 0.0222653866368007, 0.0222657972911783, 0.0222662614331145, 0.0222663072791439, 0.0222659178427736, 0.02226549562494, 0.0222654421566888, 0.0222657871513765, 0.0222661928858455, 0.0222662870824342, 0.0222659980004157, 0.0222655992785581, 0.0222654496234058
flux1:, 0.668457357859534, 0.022184048656108, 0.0221842020943171, 0.0221846038394258, 0.0221848921294297, 0.022184794467343, 0.0221843866340665, 0.0221840432239478, 0.0221840997618068, 0.022184522342363, 0.0221849085712929, 0.0221848601681921, 0.0221843985834489, 0.0221839937938221, 0.0221841048225989, 0.022184647436178, 0.0221849969082773, 0.022184672547153, 0.0221840318010983, 0.0221840001593861, 0.022184787831204, 0.022185173780877, 0.0221841430656088, 0.0221833959421734, 0.0221851510923305, 0.0221856800280409, 0.0221826044363326, 0.0221860961787625, 0.0221823613446426, 0.0221877079901587, 0.0221837824725183, 0.0221818544232634, 0.0221837824725183, 0.0221877079901587, 0.0221823613446426, 0.0221860961787626, 0.0221826044363326, 0.0221856800280408, 0.0221851510923305, 0.0221833959421734, 0.0221841430656088, 0.022185173780877, 0.022184787831204, 0.0221840001593861, 0.0221840318010983, 0.022184672547153, 0.0221849969082773, 0.022184647436178, 0.0221841048225989, 0.0221839937938221, 0.0221843985834489, 0.0221848601681921, 0.0221849085712929, 0.022184522342363, 0.0221840997618068, 0.0221840432239478, 0.0221843866340665, 0.022184794467343, 0.0221848921294297, 0.0221846038394258, 0.0221842020943171, 0.022184048656108
flux1:, 0.668719806763287, 0.0220834291026666, 0.0220835859833049, 0.0220839878998672, 0.0220842725461867, 0.0220841710431915, 0.022083763492548, 0.0220834246821635, 0.022083485311713, 0.0220839064580601, 0.0220842865107916, 0.0220842340126405, 0.0220837761273912, 0.0220833798949428, 0.0220834942470306, 0.0220840290037279, 0.0220843669800076, 0.0220840424948438, 0.0220834165941645, 0.0220833973782397, 0.0220841755314576, 0.0220845394740215, 0.0220835079710398, 0.0220827849282036, 0.0220845437676384, 0.0220850545864967, 0.0220819938894321, 0.0220854689810923, 0.0220817402827411, 0.0220870729201959, 0.0220831705648523, 0.0220812524382261, 0.0220831705648523, 0.0220870729201959, 0.0220817402827412, 0.0220854689810923, 0.0220819938894321, 0.0220850545864967, 0.0220845437676384, 0.0220827849282036, 0.0220835079710398, 0.0220845394740215, 0.0220841755314576, 0.0220833973782397, 0.0220834165941645, 0.0220840424948438, 0.0220843669800076, 0.0220840290037279, 0.0220834942470306, 0.0220833798949428, 0.0220837761273912, 0.0220842340126405, 0.0220842865107916, 0.0220839064580601, 0.022083485311713, 0.0220834246821635, 0.022083763492548, 0.0220841710431915, 0.0220842725461867, 0.0220839878998672, 0.0220835859833049, 0.0220834291026666
flux1:, 0.66898225566704, 0.0219638556227525, 0.0219640153764478, 0.0219644144411697, 0.0219646926111691, 0.021964587071489, 0.0219641823692358, 0.0219638512168787, 0.0219639168418324, 0.0219643345855829, 0.0219647054060297, 0.0219646473273293, 0.0219641944193345, 0.0219638095463785, 0.0219639290891141, 0.0219644554499713, 0.0219647796733862, 0.0219644530910103, 0.0219638417783463, 0.0219638362930815, 0.0219646067180567, 0.0219649500573455, 0.021963918022393, 0.0219632169668529, 0.0219649756564446, 0.0219654682572477, 0.0219624274260603, 0.0219658852840802, 0.0219621665990453, 0.0219674787187072, 0.0219636001788704, 0.0219616923795412, 0.0219636001788704, 0.0219674787187072, 0.0219621665990453, 0.0219658852840802, 0.0219624274260603, 0.0219654682572477, 0.0219649756564446, 0.0219632169668529, 0.021963918022393, 0.0219649500573455, 0.0219646067180567, 0.0219638362930815, 0.0219638417783463, 0.0219644530910104, 0.0219647796733862, 0.0219644554499713, 0.0219639290891141, 0.0219638095463785, 0.0219641944193345, 0.0219646473273293, 0.0219647054060297, 0.0219643345855829, 0.0219639168418324, 0.0219638512168787, 0.0219641823692358, 0.021964587071489, 0.0219646926111691, 0.0219644144411697, 0.0219640153764478, 0.0219638556227525
flux1:, 0.669244704570794, 0.0218256415689749, 0.0218258033953656, 0.0218261964841877, 0.0218264654466069, 0.0218263558781645, 0.0218259567210682, 0.0218256362442346, 0.0218257076070075, 0.0218261198417644, 0.021826478366407, 0.021826413332026, 0.0218259668020846, 0.0218255961301559, 0.021825722674888, 0.0218262400128339, 0.0218265481730562, 0.0218262175212694, 0.0218256205773119, 0.0218256301852632, 0.0218263947310454, 0.0218267188823883, 0.0218256864903465, 0.0218250052193129, 0.0218267599324489, 0.0218272343132186, 0.021824218316563, 0.0218276584219199, 0.0218239535815238, 0.0218292386903244, 0.0218253845244345, 0.0218234874176615, 0.0218253845244345, 0.0218292386903244, 0.0218239535815238, 0.0218276584219199, 0.0218242183165631, 0.0218272343132186, 0.0218267599324489, 0.0218250052193129, 0.0218256864903465, 0.0218267188823883, 0.0218263947310454, 0.0218256301852632, 0.0218256205773119, 0.0218262175212694, 0.0218265481730562, 0.0218262400128339, 0.021825722674888, 0.0218255961301559, 0.0218259668020847, 0.021826413332026, 0.021826478366407, 0.0218261198417644, 0.0218257076070075, 0.0218256362442346, 0.0218259567210681, 0.0218263558781645, 0.0218264654466069, 0.0218261964841877, 0.0218258033953656, 0.0218256415689749
flux1:, 0.669507153474547, 0.0216691476128581, 0.0216693104928997, 0.0216696944590394, 0.0216699516609414, 0.0216698382866748, 0.021669447440074, 0.0216691405331739, 0.0216692181821301, 0.0216696227066454, 0.021669965945841, 0.0216698927416665, 0.0216694540919927, 0.0216691004276076, 0.0216692356658405, 0.0216697432650205, 0.021670033060049, 0.0216696964392033, 0.0216691137050995, 0.0216691397822971, 0.0216699002828485, 0.0216702066299598, 0.0216691739979478, 0.0216685102717882, 0.0216702572573508, 0.0216707135092812, 0.021667727241829, 0.021671149078722, 0.0216674618445863, 0.0216727135295113, 0.0216688842669937, 0.0216669982087812, 0.0216688842669937, 0.0216727135295113, 0.0216674618445863, 0.021671149078722, 0.021667727241829, 0.0216707135092812, 0.0216702572573508, 0.0216685102717882, 0.0216691739979478, 0.0216702066299598, 0.0216699002828485, 0.0216691397822971, 0.0216691137050995, 0.0216696964392033, 0.0216700330600489, 0.0216697432650205, 0.0216692356658405, 0.0216691004276076, 0.0216694540919927, 0.0216698927416665, 0.021669965945841, 0.0216696227066454, 0.0216692181821301, 0.0216691405331739, 0.021669447440074, 0.0216698382866748, 0.0216699516609414, 0.0216696944590394, 0.0216693104928997, 0.0216691476128581
flux1:, 0.6697696023783, 0.0214947801742299, 0.0214949428964062, 0.0214953146523187, 0.0214955577874475, 0.0214954410434968, 0.0214950612723216, 0.0214947706292963, 0.0214948548973972, 0.0214952494667246, 0.0214955745843463, 0.0214954921988458, 0.0214950630030861, 0.0214947290426379, 0.0214948744887184, 0.0214953715516132, 0.0214956407519229, 0.0214952964023697, 0.021494727795549, 0.0214947716839149, 0.0214955298864205, 0.0214958197433768, 0.0214947869574243, 0.0214941385716146, 0.0214958742130399, 0.0214963125113003, 0.0214933607230131, 0.0214967637207218, 0.021493097763491, 0.0214983097541792, 0.0214945059594216, 0.0214926313256728, 0.0214945059594216, 0.0214983097541792, 0.021493097763491, 0.0214967637207218, 0.0214933607230131, 0.0214963125113003, 0.0214958742130399, 0.0214941385716146, 0.0214947869574243, 0.0214958197433768, 0.0214955298864205, 0.0214947716839149, 0.021494727795549, 0.0214952964023697, 0.0214956407519229, 0.0214953715516133, 0.0214948744887184, 0.0214947290426379, 0.0214950630030861, 0.0214954921988458, 0.0214955745843463, 0.0214952494667246, 0.0214948548973972, 0.0214947706292963, 0.0214950612723216, 0.0214954410434968, 0.0214955577874475, 0.0214953146523187, 0.0214949428964062, 0.0214947801742299
flux1:, 0.670032051282053, 0.0213029896637203, 0.0213031508627378, 0.0213035074623937, 0.021303734528221, 0.021303615049314, 0.0213032490455045, 0.0213029770903554, 0.021303068085827, 0.0213034504683296, 0.0213037548567328, 0.021303662512048, 0.0213032443782166, 0.0213029326347564, 0.0213030895770251, 0.0213035752389329, 0.0213038217518566, 0.0213034681150397, 0.0213029136381078, 0.0213029765962191, 0.0213037340938095, 0.0213040086731488, 0.0213029758173897, 0.021302340671547, 0.0213040615403885, 0.0213044821321587, 0.021301569360205, 0.0213049528392944, 0.0213013117199066, 0.0213064779489047, 0.0213027002814148, 0.0213008374951559, 0.0213027002814148, 0.0213064779489047, 0.0213013117199066, 0.0213049528392944, 0.0213015693602049, 0.0213044821321587, 0.0213040615403885, 0.021302340671547, 0.0213029758173897, 0.0213040086731488, 0.0213037340938095, 0.0213029765962191, 0.0213029136381078, 0.0213034681150397, 0.0213038217518566, 0.0213035752389329, 0.0213030895770251, 0.0213029326347564, 0.0213032443782165, 0.021303662512048, 0.0213037548567328, 0.0213034504683296, 0.021303068085827, 0.0213029770903554, 0.0213032490455045, 0.021303615049314, 0.021303734528221, 0.0213035074623937, 0.0213031508627378, 0.0213029896637203
flux1:, 0.670294500185807, 0.0210942685489535, 0.0210944267548079, 0.0210947654726621, 0.0210949748140081, 0.0210948534070625, 0.0210945037165234, 0.0210942525443522, 0.0210943501533684, 0.0210947181911341, 0.0210949995386657, 0.0210948967103837, 0.0210944912383578, 0.021094203972944, 0.0210943734348621, 0.0210948467849519, 0.0210950687169565, 0.0210947044882057, 0.0210941642308856, 0.0210942473849058, 0.021095005555926, 0.0210952659436109, 0.0210942331308205, 0.0210936092927094, 0.0210953121953757, 0.021095715385614, 0.0210928458908076, 0.0210962090153535, 0.0210925961691083, 0.0210977108282988, 0.0210939600971628, 0.0210921096529873, 0.0210939600971628, 0.0210977108282988, 0.0210925961691083, 0.0210962090153535, 0.0210928458908076, 0.021095715385614, 0.0210953121953757, 0.0210936092927094, 0.0210942331308205, 0.0210952659436109, 0.021095005555926, 0.0210942473849058, 0.0210941642308856, 0.0210947044882057, 0.0210950687169565, 0.0210948467849519, 0.0210943734348621, 0.021094203972944, 0.0210944912383578, 0.0210948967103836, 0.0210949995386657, 0.0210947181911341, 0.0210943501533684, 0.0210942525443522, 0.0210945037165234, 0.0210948534070625, 0.0210949748140081, 0.0210947654726621, 0.0210944267548079, 0.0210942685489535
flux1:, 0.67055694908956, 0.0208691492558301, 0.0208693029505767, 0.0208696213537678, 0.0208698116915771, 0.020869689299151, 0.0208693582514255, 0.0208691295820714, 0.0208692334828429, 0.0208695851528612, 0.0208698415014778, 0.020869727926768, 0.0208693366622713, 0.0208690758223789, 0.0208692585346915, 0.0208697186425049, 0.0208699143570819, 0.020869538528532, 0.0208690126629612, 0.0208691169595808, 0.0208698769152679, 0.0208701240529535, 0.0208690914551776, 0.0208684772177781, 0.0208701592343783, 0.0208705453699234, 0.0208677230794177, 0.0208710648166926, 0.0208674835402519, 0.0208725411320965, 0.0208688183430752, 0.0208669808280629, 0.0208688183430752, 0.0208725411320965, 0.0208674835402519, 0.0208710648166926, 0.0208677230794177, 0.0208705453699233, 0.0208701592343783, 0.0208684772177781, 0.0208690914551777, 0.0208701240529535, 0.0208698769152679, 0.0208691169595808, 0.0208690126629612, 0.020869538528532, 0.0208699143570819, 0.0208697186425049, 0.0208692585346914, 0.0208690758223789, 0.0208693366622713, 0.020869727926768, 0.0208698415014778, 0.0208695851528612, 0.0208692334828429, 0.0208691295820714, 0.0208693582514255, 0.020869689299151, 0.0208698116915771, 0.0208696213537678, 0.0208693029505767, 0.0208691492558301
flux1:, 0.670819397993313, 0.0206282019170323, 0.0206283495961835, 0.0206286456068503, 0.0206288160514579, 0.0206286937071994, 0.020628383350924, 0.0206281784966744, 0.0206282881837771, 0.0206286216571766, 0.0206288514481722, 0.0206287271225237, 0.0206283515097126, 0.0206281186769107, 0.0206283150614126, 0.0206287610074327, 0.0206289291764824, 0.0206285410689432, 0.0206280298389337, 0.0206281560021157, 0.0206289185442192, 0.0206291532189651, 0.0206281210969579, 0.0206275150269407, 0.0206291735414716, 0.0206295429941511, 0.0206267714519184, 0.0206300905406991, 0.0206265439820575, 0.0206315393644549, 0.0206278457583192, 0.0206260218688154, 0.0206278457583192, 0.0206315393644549, 0.0206265439820575, 0.0206300905406991, 0.0206267714519184, 0.020629542994151, 0.0206291735414716, 0.0206275150269407, 0.0206281210969579, 0.0206291532189651, 0.0206289185442192, 0.0206281560021157, 0.0206280298389337, 0.0206285410689432, 0.0206289291764824, 0.0206287610074328, 0.0206283150614126, 0.0206281186769107, 0.0206283515097126, 0.0206287271225237, 0.0206288514481722, 0.0206286216571766, 0.0206282881837771, 0.0206281784966744, 0.0206283833509241, 0.0206286937071994, 0.0206288160514579, 0.0206286456068503, 0.0206283495961835, 0.0206282019170323
flux1:, 0.671081846897066, 0.0203720319805596, 0.0203721722158086, 0.0203724441609058, 0.0203725942098912, 0.0203724729885294, 0.0203721850354628, 0.0203720048836565, 0.0203721197009467, 0.0203724333976634, 0.0203726355040401, 0.0203725006673451, 0.0203721420021974, 0.0203719383509177, 0.0203721485158988, 0.0203725794246025, 0.0203727190714325, 0.0203723183544893, 0.0203718220596216, 0.020371970552817, 0.0203727361423177, 0.0203729589835778, 0.0203719277138038, 0.0203713286900653, 0.020372961411486, 0.0203733145609501, 0.020370596887323, 0.0203738918156723, 0.0203703829670281, 0.0203753113907871, 0.0203716484718052, 0.0203698390255904, 0.0203716484718052, 0.0203753113907871, 0.0203703829670281, 0.0203738918156723, 0.020370596887323, 0.0203733145609501, 0.020372961411486, 0.0203713286900653, 0.0203719277138038, 0.0203729589835778, 0.0203727361423177, 0.020371970552817, 0.0203718220596216, 0.0203723183544893, 0.0203727190714325, 0.0203725794246025, 0.0203721485158987, 0.0203719383509177, 0.0203721420021974, 0.0203725006673451, 0.0203726355040402, 0.0203724333976634, 0.0203721197009467, 0.0203720048836564, 0.0203721850354628, 0.0203724729885294, 0.0203725942098912, 0.0203724441609058, 0.0203721722158086, 0.0203720319805596
flux1:, 0.67134429580082, 0.0201012776917016, 0.0201014091916294, 0.0201016558382496, 0.0201017853597212, 0.0201016663243881, 0.0201014021043997, 0.0201012471150578, 0.0201013662951395, 0.0201016589315848, 0.0201018326761766, 0.0201016877893648, 0.0201013471760468, 0.0201011734448164, 0.0201013971917791, 0.0201018122654832, 0.0201019227978611, 0.0201015094979363, 0.0201010284735701, 0.0201011994688812, 0.0201019682065513, 0.0201021796900055, 0.0201011497880318, 0.0201005570292978, 0.0201021620033521, 0.0201024992203632, 0.0200998380816238, 0.0201031070746672, 0.0200996387680368, 0.0201044959061907, 0.0201008654600121, 0.0200990714035497, 0.0201008654600121, 0.0201044959061907, 0.0200996387680368, 0.0201031070746672, 0.0200998380816238, 0.0201024992203632, 0.0201021620033521, 0.0201005570292978, 0.0201011497880318, 0.0201021796900055, 0.0201019682065513, 0.0201011994688812, 0.0201010284735701, 0.0201015094979363, 0.0201019227978611, 0.0201018122654832, 0.0201013971917791, 0.0201011734448164, 0.0201013471760468, 0.0201016877893648, 0.0201018326761766, 0.0201016589315848, 0.0201013662951395, 0.0201012471150578, 0.0201014021043997, 0.0201016663243881, 0.0201017853597212, 0.0201016558382496, 0.0201014091916294, 0.0201012776917016
flux1:, 0.671606744704573, 0.0198166074624056, 0.0198167291279714, 0.0198169497029027, 0.0198170589057196, 0.019816943055485, 0.0198167034843722, 0.0198165737023251, 0.0198166964102595, 0.0198169670378761, 0.0198171121969394, 0.0198169579107591, 0.0198166362230144, 0.0198164926990238, 0.0198167295398254, 0.0198171280916001, 0.0198172093236792, 0.0198167838202458, 0.0198163184146838, 0.0198165117701968, 0.0198172833893151, 0.0198174838468572, 0.0198164559861007, 0.0198158690669845, 0.0198174446789402, 0.0198177663098269, 0.0198151638985097, 0.0198184049163917, 0.0198149798217262, 0.0198197617901656, 0.0198161658907041, 0.0198143883013179, 0.0198161658907041, 0.0198197617901656, 0.0198149798217262, 0.0198184049163917, 0.0198151638985097, 0.0198177663098269, 0.0198174446789402, 0.0198158690669845, 0.0198164559861007, 0.0198174838468572, 0.0198172833893151, 0.0198165117701967, 0.0198163184146838, 0.0198167838202458, 0.0198172093236792, 0.0198171280916001, 0.0198167295398254, 0.0198164926990238, 0.0198166362230144, 0.0198169579107591, 0.0198171121969394, 0.0198169670378761, 0.0198166964102595, 0.0198165737023251, 0.0198167034843722, 0.019816943055485, 0.0198170589057196, 0.0198169497029026, 0.0198167291279714, 0.0198166074624056
flux1:, 0.671869193608326, 0.0195187171424715, 0.0195188281144085, 0.019519022307418, 0.0195191117004355, 0.0195189999208713, 0.0195187854822673, 0.0195186805626219, 0.019518805941435, 0.0195190539744426, 0.0195191707670328, 0.0195190078848611, 0.0195187057342436, 0.0195185922515877, 0.0195188414347672, 0.0195192229187498, 0.0195192750811108, 0.0195188380916748, 0.0195183886418098, 0.0195186038880181, 0.0195193777591279, 0.0195195673941218, 0.0195185424190804, 0.0195179612743768, 0.0195195062431366, 0.0195198125960747, 0.0195172706223102, 0.0195204813681797, 0.0195171019936818, 0.0195218053628401, 0.019518246368115, 0.0195164864511146, 0.019518246368115, 0.0195218053628401, 0.0195171019936818, 0.0195204813681797, 0.0195172706223102, 0.0195198125960747, 0.0195195062431366, 0.0195179612743768, 0.0195185424190804, 0.0195195673941218, 0.0195193777591279, 0.0195186038880181, 0.0195183886418098, 0.0195188380916749, 0.0195192750811108, 0.0195192229187498, 0.0195188414347672, 0.0195185922515877, 0.0195187057342436, 0.0195190078848611, 0.0195191707670328, 0.0195190539744426, 0.019518805941435, 0.0195186805626219, 0.0195187854822673, 0.0195189999208713, 0.0195191117004355, 0.019519022307418, 0.0195188281144085, 0.0195187171424715
flux1:, 0.67213164251208, 0.0192083272074322, 0.0192084269031381, 0.0192085948542528, 0.0192086651971177, 0.0192085582164953, 0.0192083689584771, 0.0192082882037253, 0.0192084154192483, 0.019208640650374, 0.0192087297143969, 0.0192085591511601, 0.0192082768636164, 0.0192081928150157, 0.0192084533597494, 0.0192088173973195, 0.0192088411348232, 0.0192083936896847, 0.0192079604964806, 0.0192081968323874, 0.019208971979567, 0.0192091508863255, 0.0192081298196378, 0.019207554737025, 0.0192090681013243, 0.0192093594350267, 0.0192068791289099, 0.0192100570664644, 0.0192067257607501, 0.0192113475583472, 0.0192078280955923, 0.0192060871765201, 0.0192078280955923, 0.0192113475583472, 0.0192067257607501, 0.0192100570664644, 0.0192068791289099, 0.0192093594350267, 0.0192090681013243, 0.019207554737025, 0.0192081298196378, 0.0192091508863255, 0.019208971979567, 0.0192081968323874, 0.0192079604964806, 0.0192083936896847, 0.0192088411348232, 0.0192088173973195, 0.0192084533597494, 0.0192081928150157, 0.0192082768636164, 0.0192085591511601, 0.0192087297143969, 0.019208640650374, 0.0192084154192483, 0.0192082882037253, 0.0192083689584771, 0.0192085582164953, 0.0192086651971177, 0.0192085948542528, 0.0192084269031381, 0.0192083272074322
flux1:, 0.672394091415833, 0.0188861798783216, 0.0188862680164276, 0.0188864102882235, 0.0188864625365481, 0.0188863608899238, 0.018886196436254, 0.0188861388428764, 0.0188862671255739, 0.0188864697291065, 0.0188865320854458, 0.0188863548248133, 0.0188860924267435, 0.0188860367880367, 0.018886307523927, 0.0188866539244147, 0.0188866502820127, 0.0188861936901491, 0.0188857769952727, 0.0188860332943961, 0.0188868084221406, 0.0188869766084738, 0.0188859606513809, 0.0188853922530824, 0.018886873350708, 0.0188871498660022, 0.0188847319906354, 0.0188878743704635, 0.0188845933261846, 0.0188891310312863, 0.0188856539719702, 0.0188839334842986, 0.0188856539719702, 0.0188891310312863, 0.0188845933261846, 0.0188878743704635, 0.0188847319906354, 0.0188871498660022, 0.018886873350708, 0.0188853922530824, 0.0188859606513809, 0.0188869766084738, 0.0188868084221406, 0.0188860332943961, 0.0188857769952727, 0.0188861936901491, 0.0188866502820127, 0.0188866539244147, 0.018886307523927, 0.0188860367880367, 0.0188860924267435, 0.0188863548248133, 0.0188865320854458, 0.0188864697291065, 0.0188862671255739, 0.0188861388428764, 0.018886196436254, 0.0188863608899238, 0.0188864625365481, 0.0188864102882236, 0.0188862680164276, 0.0188861798783216
flux1:, 0.672656540319586, 0.0185530361888184, 0.018553112800299, 0.0185532303368836, 0.0185532655847613, 0.0185531695877427, 0.0185530291630262, 0.0185529934751193, 0.0185531221567935, 0.0185533026788668, 0.0185533396854283, 0.0185531567374176, 0.0185529139519123, 0.0185528853181405, 0.0185531649288976, 0.0185534937037574, 0.0185534641008568, 0.0185529999085384, 0.0185525998733563, 0.0185528746994994, 0.0185536482289688, 0.0185538056406015, 0.0185527961666422, 0.0185522353809457, 0.0185536838220896, 0.0185539456567391, 0.01855159053128, 0.0185546944249787, 0.0185514656835067, 0.018555917212409, 0.0185524856381098, 0.0185507871068476, 0.0185524856381098, 0.018555917212409, 0.0185514656835067, 0.0185546944249787, 0.01855159053128, 0.0185539456567391, 0.0185536838220897, 0.0185522353809457, 0.0185527961666422, 0.0185538056406015, 0.0185536482289688, 0.0185528746994994, 0.0185525998733562, 0.0185529999085384, 0.0185534641008568, 0.0185534937037574, 0.0185531649288976, 0.0185528853181405, 0.0185529139519123, 0.0185531567374176, 0.0185533396854283, 0.0185533026788668, 0.0185531221567935, 0.0185529934751193, 0.0185530291630262, 0.0185531695877427, 0.0185532655847613, 0.0185532303368836, 0.018553112800299, 0.0185530361888184
flux1:, 0.672918989223339, 0.0182096730154519, 0.0182097384408635, 0.0182098325157992, 0.0182098519386105, 0.0182097616720542, 0.0182096441394824, 0.0182096289067469, 0.0182097574503369, 0.0182099167869088, 0.0182099300847544, 0.0182097424457617, 0.0182095186992565, 0.0182095153307492, 0.0182098023997694, 0.0182101137694687, 0.0182100599638551, 0.0182095899077974, 0.0182092065957972, 0.0182094982280882, 0.0182102683412082, 0.0182104148868618, 0.0182094134288871, 0.0182088614527293, 0.0182102770887162, 0.0182105243157064, 0.0182082318474628, 0.0182112941882964, 0.0182081196450728, 0.0182124833297389, 0.0182091004900826, 0.0182074255118672, 0.0182091004900826, 0.0182124833297389, 0.0182081196450728, 0.0182112941882964, 0.0182082318474628, 0.0182105243157064, 0.0182102770887162, 0.0182088614527293, 0.0182094134288871, 0.0182104148868618, 0.0182102683412082, 0.0182094982280882, 0.0182092065957972, 0.0182095899077974, 0.0182100599638551, 0.0182101137694687, 0.0182098023997694, 0.0182095153307492, 0.0182095186992565, 0.0182097424457617, 0.0182099300847544, 0.0182099167869088, 0.0182097574503369, 0.0182096289067469, 0.0182096441394824, 0.0182097616720542, 0.0182098519386105, 0.0182098325157992, 0.0182097384408635, 0.0182096730154519
flux1:, 0.673181438127093, 0.0178568800866667, 0.0178569349598322, 0.0178570071156866, 0.0178570119159648, 0.0178569272222571, 0.0178568311320877, 0.0178568347694569, 0.017856962790573, 0.0178571021540973, 0.0178570936080745, 0.0178569022251199, 0.0178566966642491, 0.0178567165407913, 0.0178570095966723, 0.0178573039898841, 0.0178572280325702, 0.0178567539895395, 0.0178563873530384, 0.0178566938194107, 0.0178574585090934, 0.0178575940850853, 0.0178566023159346, 0.0178560605700159, 0.0178574434587233, 0.0178576760880865, 0.0178554458124496, 0.0178584634411456, 0.0178553448513228, 0.0178596194112986, 0.017856288675385, 0.0178546388957288, 0.017856288675385, 0.0178596194112986, 0.0178553448513228, 0.0178584634411456, 0.0178554458124496, 0.0178576760880865, 0.0178574434587233, 0.0178560605700159, 0.0178566023159346, 0.0178575940850853, 0.0178574585090934, 0.0178566938194107, 0.0178563873530384, 0.0178567539895395, 0.0178572280325702, 0.0178573039898841, 0.0178570095966724, 0.0178567165407913, 0.017856696664249, 0.0178569022251199, 0.0178570936080745, 0.0178571021540973, 0.017856962790573, 0.0178568347694569, 0.0178568311320877, 0.0178569272222571, 0.0178570119159648, 0.0178570071156866, 0.0178569349598322, 0.0178568800866667
flux1:, 0.673443887030846, 0.0174954569865695, 0.0174955022057191, 0.0174955541882059, 0.017495545547025, 0.0174954660379827, 0.0174953896844804, 0.0174954105307446, 0.0174955378100476, 0.0174956586863083, 0.0174956303226905, 0.0174954360633726, 0.0174952475813564, 0.0174952884622734, 0.0174955860224299, 0.0174958640674762, 0.0174957682501503, 0.0174952921849666, 0.0174949420567342, 0.0174952611747202, 0.017496018299337, 0.0174961428126459, 0.0174951625200684, 0.0174946325981599, 0.0174959829674773, 0.0174962009515805, 0.0174940320783849, 0.0174970017925515, 0.0174939407765823, 0.0174981252854731, 0.0174948500883752, 0.017493227176808, 0.0174948500883752, 0.0174981252854731, 0.0174939407765823, 0.0174970017925515, 0.0174940320783849, 0.0174962009515805, 0.0174959829674773, 0.0174946325981599, 0.0174951625200684, 0.0174961428126459, 0.017496018299337, 0.0174952611747202, 0.0174949420567342, 0.0174952921849666, 0.0174957682501502, 0.0174958640674762, 0.0174955860224299, 0.0174952884622734, 0.0174952475813564, 0.0174954360633726, 0.0174956303226905, 0.0174956586863083, 0.0174955378100476, 0.0174954105307446, 0.0174953896844804, 0.0174954660379827, 0.017495545547025, 0.0174955541882058, 0.0174955022057191, 0.0174954569865695
flux1:, 0.673706335934599, 0.0171262101690872, 0.0171262468570877, 0.0171262805468872, 0.0171262595828064, 0.0171261846586312, 0.0171261261428959, 0.0171261625158833, 0.0171262890019228, 0.0171263930988907, 0.0171263470425419, 0.0171261506718352, 0.0171259779433307, 0.0171260374311849, 0.0171263380419224, 0.0171266005507689, 0.0171264873477419, 0.0171260112615789, 0.017125677351748, 0.0171260067752084, 0.0171267541153769, 0.0171268675042615, 0.0171259005608789, 0.0171253841751231, 0.0171267023857683, 0.0171269056278504, 0.0171247970925964, 0.0171277156981845, 0.0171247137470655, 0.0171288075947777, 0.0171255913808128, 0.0171239970046955, 0.0171255913808128, 0.0171288075947777, 0.0171247137470655, 0.0171277156981845, 0.0171247970925964, 0.0171269056278504, 0.0171267023857683, 0.0171253841751231, 0.0171259005608789, 0.0171268675042615, 0.0171267541153768, 0.0171260067752084, 0.017125677351748, 0.0171260112615789, 0.0171264873477419, 0.0171266005507688, 0.0171263380419224, 0.0171260374311849, 0.0171259779433307, 0.0171261506718352, 0.0171263470425419, 0.0171263930988907, 0.0171262890019228, 0.0171261625158833, 0.0171261261428959, 0.0171261846586312, 0.0171262595828064, 0.0171262805468872, 0.0171262468570877, 0.0171262101690872
flux1:, 0.673968784838352, 0.0167499499980832, 0.0167499794538999, 0.0167499967992097, 0.0167499645362928, 0.0167498934144634, 0.0167498507104015, 0.016749900956584, 0.0167500267592172, 0.0167501159500905, 0.0167500543635488, 0.016749856528179, 0.016749698051175, 0.0167497736567243, 0.0167500759283936, 0.0167503238738276, 0.0167501958805269, 0.016749721761283, 0.0167494036596571, 0.0167497409298762, 0.0167504762456327, 0.0167505784970588, 0.0167496268263525, 0.0167491257504222, 0.0167504122593696, 0.0167506006249769, 0.0167485511432531, 0.0167514155064827, 0.0167484739864108, 0.0167524768384419, 0.0167493230029552, 0.0167477588007662, 0.0167493230029552, 0.0167524768384419, 0.0167484739864108, 0.0167514155064827, 0.0167485511432531, 0.0167506006249769, 0.0167504122593696, 0.0167491257504223, 0.0167496268263525, 0.0167505784970588, 0.0167504762456327, 0.0167497409298762, 0.0167494036596571, 0.016749721761283, 0.0167501958805269, 0.0167503238738276, 0.0167500759283936, 0.0167497736567243, 0.016749698051175, 0.016749856528179, 0.0167500543635488, 0.0167501159500905, 0.0167500267592172, 0.016749900956584, 0.0167498507104015, 0.0167498934144634, 0.0167499645362928, 0.0167499967992097, 0.0167499794538999, 0.0167499499980832
flux1:, 0.674231233742106, 0.0163674878286577, 0.016367511472578, 0.0163675144252507, 0.016367471771113, 0.0163674035236139, 0.0163673745442835, 0.0163674370810765, 0.0163675624560701, 0.0163676387188475, 0.0163675637455053, 0.0163673649662229, 0.0163672191092781, 0.0163673083154027, 0.016367610951562, 0.0163678454384841, 0.0163677053086067, 0.0163672350849396, 0.0163669322685435, 0.0163672748679901, 0.0163679959544943, 0.0163680871178174, 0.0163671526572629, 0.0163666686692491, 0.0163679239949115, 0.0163680973257654, 0.0163661054491725, 0.0163689125473886, 0.0163660327036526, 0.0163699444587441, 0.0163668562901421, 0.0163653238450217, 0.0163668562901421, 0.0163699444587441, 0.0163660327036526, 0.0163689125473886, 0.0163661054491725, 0.0163680973257654, 0.0163679239949115, 0.0163666686692491, 0.0163671526572629, 0.0163680871178174, 0.0163679959544943, 0.0163672748679901, 0.0163669322685435, 0.0163672350849396, 0.0163677053086067, 0.0163678454384841, 0.016367610951562, 0.0163673083154027, 0.0163672191092781, 0.0163673649662229, 0.0163675637455053, 0.0163676387188475, 0.0163675624560701, 0.0163674370810765, 0.0163673745442835, 0.0163674035236139, 0.016367471771113, 0.0163675144252507, 0.016367511472578, 0.0163674878286577
flux1:, 0.674493682645859, 0.0159796331444374, 0.0159796524598224, 0.0159796429176217, 0.0159795906518603, 0.0159795242487716, 0.0159795069104296, 0.0159795802599184, 0.0159797055857719, 0.0159797709417848, 0.0159796846550424, 0.0159794853266968, 0.0159793503796291, 0.0159794507020791, 0.0159797525219319, 0.0159799747539391, 0.0159798251373568, 0.0159793606377307, 0.0159790724832072, 0.015979417890198, 0.0159801226302571, 0.015980202826811, 0.0159792874893842, 0.015978822316218, 0.0159800470063808, 0.0159802051361144, 0.0159782693080091, 0.0159810162780276, 0.0159781992380218, 0.015982019985484, 0.0159790006091886, 0.0159775014234916, 0.0159790006091886, 0.015982019985484, 0.0159781992380218, 0.0159810162780276, 0.0159782693080091, 0.0159802051361144, 0.0159800470063808, 0.015978822316218, 0.0159792874893842, 0.015980202826811, 0.0159801226302571, 0.015979417890198, 0.0159790724832072, 0.0159793606377307, 0.0159798251373568, 0.0159799747539391, 0.0159797525219319, 0.0159794507020791, 0.0159793503796291, 0.0159794853266968, 0.0159796846550424, 0.0159797709417848, 0.0159797055857719, 0.0159795802599183, 0.0159795069104296, 0.0159795242487716, 0.0159795906518603, 0.0159796429176217, 0.0159796524598224, 0.0159796331444374
flux1:, 0.674756131549612, 0.0155871907651061, 0.0155872072395173, 0.0155871869965847, 0.0155871257693685, 0.0155870601265711, 0.0155870524079782, 0.0155871352213024, 0.0155872609696975, 0.015587317423492, 0.0155872217833852, 0.0155870221823171, 0.0155868964083434, 0.0155870054513912, 0.0155873054051193, 0.015587516647749, 0.0155873601311554, 0.0155869030489731, 0.0155866288492087, 0.0155869745917179, 0.0155876610036156, 0.015587730432062, 0.0155868360673912, 0.0155863913324828, 0.0155875859358174, 0.0155877287069455, 0.0155858473163965, 0.0155885314990408, 0.0155857782743534, 0.015589508252317, 0.0155865605781947, 0.015585096049747, 0.0155865605781947, 0.015589508252317, 0.0155857782743534, 0.0155885314990408, 0.0155858473163965, 0.0155877287069455, 0.0155875859358174, 0.0155863913324828, 0.0155868360673912, 0.015587730432062, 0.0155876610036156, 0.0155869745917179, 0.0155866288492087, 0.0155869030489731, 0.0155873601311554, 0.015587516647749, 0.0155873054051193, 0.0155870054513912, 0.0155868964083434, 0.0155870221823171, 0.0155872217833852, 0.015587317423492, 0.0155872609696975, 0.0155871352213024, 0.0155870524079782, 0.0155870601265711, 0.0155871257693685, 0.0155871869965847, 0.0155872072395173, 0.0155871907651061
flux1:, 0.675018580453365, 0.0151909581377657, 0.0151909732062431, 0.0151909439133388, 0.0151908742533985, 0.0151908082820099, 0.0151908082768839, 0.0151908993490204, 0.0151910260505798, 0.0151910755333963, 0.0151909723517837, 0.0151907726497049, 0.0151906543370145, 0.015190769842393, 0.0151910670193536, 0.0151912685614796, 0.0151911076135968, 0.0151906594791813, 0.0151903984633627, 0.0151907421702914, 0.0151914084496461, 0.0151914673871421, 0.0151905957435809, 0.0151901729191843, 0.0151913379609789, 0.0151914652424213, 0.0151896366748912, 0.0151922556545923, 0.0151895671421814, 0.0151932066979454, 0.0151903333726084, 0.0151889047732832, 0.0151903333726084, 0.0151932066979454, 0.0151895671421814, 0.0151922556545923, 0.0151896366748912, 0.0151914652424213, 0.0151913379609789, 0.0151901729191843, 0.0151905957435809, 0.0151914673871421, 0.0151914084496461, 0.0151907421702915, 0.0151903984633627, 0.0151906594791813, 0.0151911076135968, 0.0151912685614796, 0.0151910670193536, 0.015190769842393, 0.0151906543370145, 0.0151907726497049, 0.0151909723517837, 0.0151910755333963, 0.0151910260505798, 0.0151908993490203, 0.0151908082768839, 0.0151908082820099, 0.0151908742533985, 0.0151909439133388, 0.0151909732062431, 0.0151909581377657
flux1:, 0.675281029357119, 0.0147917227249279, 0.01479173771798, 0.0147917008534933, 0.014791623184275, 0.0147915558394189, 0.0147915618003387, 0.0147916600755165, 0.0147917882827439, 0.014791832601602, 0.0147917235165511, 0.014791523799792, 0.0147914113106196, 0.0147915311984749, 0.0147918248285578, 0.0147920179434869, 0.0147918548664065, 0.0147914170262824, 0.0147911683824442, 0.014791507830798, 0.0147921523854521, 0.0147922011848747, 0.0147913538737249, 0.0147909542393149, 0.0147920902018622, 0.0147922019063207, 0.0147904245897581, 0.0147929762282945, 0.0147903532108264, 0.0147939027643437, 0.0147911061295173, 0.0147897145866536, 0.0147911061295173, 0.0147939027643437, 0.0147903532108264, 0.0147929762282945, 0.0147904245897581, 0.0147922019063207, 0.0147920902018622, 0.0147909542393149, 0.0147913538737249, 0.0147922011848747, 0.014792152385452, 0.014791507830798, 0.0147911683824442, 0.0147914170262823, 0.0147918548664065, 0.0147920179434869, 0.0147918248285578, 0.0147915311984749, 0.0147914113106196, 0.014791523799792, 0.0147917235165511, 0.014791832601602, 0.0147917882827439, 0.0147916600755165, 0.0147915618003387, 0.0147915558394189, 0.014791623184275, 0.0147917008534933, 0.01479173771798, 0.0147917227249279
flux1:, 0.675543478260872, 0.0143902595010582, 0.0143902755995852, 0.0143902324517055, 0.0143901471140827, 0.0143900774407078, 0.0143900878132509, 0.0143901923816834, 0.0143903226310323, 0.0143903634251077, 0.0143902498846768, 0.0143900501774637, 0.0143899419928786, 0.0143900643938531, 0.0143903538425906, 0.0143905397503854, 0.0143903766383375, 0.0143899502419425, 0.0143897131409757, 0.014390046297584, 0.0143906677748222, 0.0143907068584542, 0.014389885321475, 0.0143895099291699, 0.0143906172370482, 0.0143907133375503, 0.0143889857827779, 0.0143914682464542, 0.0143889113919245, 0.0143923714033181, 0.0143896534612428, 0.0143882999423235, 0.0143896534612428, 0.0143923714033181, 0.0143889113919245, 0.0143914682464542, 0.0143889857827779, 0.0143907133375503, 0.0143906172370482, 0.0143895099291699, 0.014389885321475, 0.0143907068584542, 0.0143906677748222, 0.014390046297584, 0.0143897131409757, 0.0143899502419425, 0.0143903766383375, 0.0143905397503854, 0.0143903538425906, 0.0143900643938531, 0.0143899419928786, 0.0143900501774637, 0.0143902498846768, 0.0143903634251077, 0.0143903226310323, 0.0143901923816834, 0.0143900878132509, 0.0143900774407078, 0.0143901471140827, 0.0143902324517055, 0.0143902755995852, 0.0143902595010582
flux1:, 0.675805927164625, 0.0139873285686055, 0.0139873467675316, 0.0139872984273978, 0.0139872057070628, 0.0139871328807464, 0.0139871463271535, 0.013987256414158, 0.0139873891891613, 0.0139874278947607, 0.0139873111499432, 0.0139871114402292, 0.0139870061990943, 0.0139871294770527, 0.013987414235318, 0.0139875940677956, 0.0139874327743021, 0.0139870187679672, 0.0139867923880186, 0.0139871174446634, 0.0139877147503609, 0.0139877446005728, 0.0139869500817811, 0.0139865997295654, 0.0139876787398539, 0.013987759284815, 0.0139860801193338, 0.0139884918991317, 0.0139860017599316, 0.0139893727017573, 0.0139867350883433, 0.013985420389233, 0.0139867350883433, 0.0139893727017573, 0.0139860017599316, 0.0139884918991317, 0.0139860801193338, 0.013987759284815, 0.0139876787398539, 0.0139865997295654, 0.0139869500817811, 0.0139877446005728, 0.0139877147503609, 0.0139871174446634, 0.0139867923880186, 0.0139870187679672, 0.0139874327743021, 0.0139875940677956, 0.013987414235318, 0.0139871294770527, 0.0139870061990943, 0.0139871114402292, 0.0139873111499432, 0.0139874278947607, 0.0139873891891613, 0.013987256414158, 0.0139871463271535, 0.0139871328807464, 0.0139872057070628, 0.0139872984273978, 0.0139873467675316, 0.0139873285686055
flux1:, 0.676068376068379, 0.0135836729033884, 0.013583693985267, 0.0135836413503734, 0.013583541507878, 0.0135834648688749, 0.01358348028105, 0.0135835952299368, 0.0135837309272098, 0.0135837687522212, 0.0135836498584358, 0.013583450124745, 0.0135833466555892, 0.0135834694208953, 0.0135837490902223, 0.0135839238599278, 0.0135837659739571, 0.0135833651017131, 0.0135831486519147, 0.0135834640530003, 0.0135840363626073, 0.0135840575101744, 0.013583291032774, 0.0135829662459843, 0.013584017243273, 0.0135840823694904, 0.0135824503640691, 0.01358479028854, 0.0135823673001603, 0.0135856496349444, 0.0135830936011337, 0.0135818183380605, 0.0135830936011337, 0.0135856496349444, 0.0135823673001603, 0.01358479028854, 0.0135824503640691, 0.0135840823694904, 0.013584017243273, 0.0135829662459843, 0.013583291032774, 0.0135840575101744, 0.0135840363626073, 0.0135834640530003, 0.0135831486519147, 0.0135833651017131, 0.0135837659739571, 0.0135839238599278, 0.0135837490902223, 0.0135834694208953, 0.0135833466555892, 0.013583450124745, 0.0135836498584358, 0.0135837687522212, 0.0135837309272098, 0.0135835952299368, 0.01358348028105, 0.0135834648688749, 0.013583541507878, 0.0135836413503734, 0.013583693985267, 0.0135836729033884
flux1:, 0.676330824972132, 0.0131800162380726, 0.0131800407573692, 0.0131799845440419, 0.0131798778454273, 0.0131797969246166, 0.0131798134267683, 0.0131799326770972, 0.0131800715768218, 0.0131801094850774, 0.0131799893112505, 0.0131797895490208, 0.013179686893902, 0.0131798080075337, 0.0131800822822171, 0.013180252856475, 0.0131800996878554, 0.0131797124983991, 0.0131795052409224, 0.0131798097031076, 0.01318035646466, 0.0131803694754178, 0.0131796318245006, 0.0131793328457461, 0.0131803560416345, 0.0131804059847131, 0.0131788200723963, 0.0131810873132953, 0.0131787317928803, 0.0131819259562571, 0.0131794523577877, 0.0131782169631324, 0.0131794523577877, 0.0131819259562571, 0.0131787317928803, 0.0131810873132953, 0.0131788200723963, 0.0131804059847131, 0.0131803560416345, 0.0131793328457461, 0.0131796318245006, 0.0131803694754178, 0.01318035646466, 0.0131798097031076, 0.0131795052409224, 0.0131797124983991, 0.0131800996878554, 0.013180252856475, 0.0131800822822171, 0.0131798080075337, 0.013179686893902, 0.0131797895490207, 0.0131799893112505, 0.0131801094850774, 0.0131800715768218, 0.0131799326770972, 0.0131798134267683, 0.0131797969246166, 0.0131798778454273, 0.0131799845440419, 0.0131800407573692, 0.0131800162380726
flux1:, 0.676593273875885, 0.0127770610912933, 0.0127770893694856, 0.0127770301328685, 0.0127769168789074, 0.0127768314147381, 0.0127768483564193, 0.0127769714193437, 0.0127771136615646, 0.0127771523671121, 0.0127770316111348, 0.0127768318571379, 0.0127767292869378, 0.0127768478560628, 0.0127771165032662, 0.0127772835841751, 0.0127771361581769, 0.0127767630171345, 0.0127765642866691, 0.0127768568101828, 0.012777377739792, 0.0127773832003636, 0.0127766749118149, 0.0127764016992191, 0.0127773972358618, 0.0127774323376743, 0.0127758916250997, 0.0127780856959805, 0.0127757978409488, 0.012778904230529, 0.012776513526035, 0.0127753182478777, 0.0127765135260349, 0.012778904230529, 0.0127757978409488, 0.0127780856959805, 0.0127758916250997, 0.0127774323376743, 0.0127773972358618, 0.0127764016992191, 0.0127766749118149, 0.0127773832003636, 0.012777377739792, 0.0127768568101828, 0.0127765642866691, 0.0127767630171345, 0.0127771361581769, 0.0127772835841751, 0.0127771165032662, 0.0127768478560628, 0.0127767292869378, 0.0127768318571379, 0.0127770316111348, 0.0127771523671122, 0.0127771136615646, 0.0127769714193437, 0.0127768483564193, 0.012776831414738, 0.0127769168789074, 0.0127770301328685, 0.0127770893694856, 0.0127770610912933
flux1:, 0.676855722779638, 0.0123754869487571, 0.0123755190798491, 0.0123754572395751, 0.0123753377918362, 0.0123752477378422, 0.0123752646785335, 0.0123753911109743, 0.0123755366787083, 0.0123755766495663, 0.0123754558587207, 0.012375256212301, 0.0123751532332609, 0.0123752685991916, 0.0123755314382939, 0.0123756955492594, 0.0123755546099328, 0.0123751957164233, 0.0123750049363152, 0.012375284807971, 0.0123757798784721, 0.0123757783817968, 0.0123750997376149, 0.0123748519710032, 0.0123758199281455, 0.0123758406410459, 0.0123743444122147, 0.0123764651604017, 0.0123742450473493, 0.0123772640172512, 0.0123749562743929, 0.0123738011796573, 0.0123749562743928, 0.0123772640172512, 0.0123742450473493, 0.0123764651604017, 0.0123743444122147, 0.0123758406410459, 0.0123758199281455, 0.0123748519710032, 0.0123750997376149, 0.0123757783817968, 0.0123757798784721, 0.012375284807971, 0.0123750049363152, 0.0123751957164233, 0.0123755546099328, 0.0123756955492594, 0.0123755314382939, 0.0123752685991916, 0.0123751532332609, 0.012375256212301, 0.0123754558587207, 0.0123755766495663, 0.0123755366787083, 0.0123753911109743, 0.0123752646785335, 0.0123752477378422, 0.0123753377918362, 0.0123754572395751, 0.0123755190798491, 0.0123754869487571
flux1:, 0.677118171683392, 0.0119759486014226, 0.0119759844669751, 0.0119759203365442, 0.0119757951387664, 0.0119757006616953, 0.0119757173483823, 0.0119758467277059, 0.0119759954374941, 0.0119760369080954, 0.0119759165029344, 0.0119757171430261, 0.0119756134946974, 0.0119757252143733, 0.0119759820967275, 0.0119761435758436, 0.011976009597409, 0.0119756650038233, 0.0119754816982772, 0.0119757484864875, 0.0119762179101135, 0.0119762100414657, 0.0119755610714835, 0.0119753381659009, 0.0119762785707705, 0.0119762854584049, 0.0119748331712827, 0.0119768807638082, 0.0119747283478945, 0.0119776602086901, 0.0119754351177868, 0.0119743200987288, 0.0119754351177868, 0.0119776602086901, 0.0119747283478945, 0.0119768807638082, 0.0119748331712827, 0.0119762854584049, 0.0119762785707705, 0.0119753381659009, 0.0119755610714835, 0.0119762100414657, 0.0119762179101135, 0.0119757484864875, 0.0119754816982772, 0.0119756650038233, 0.011976009597409, 0.0119761435758436, 0.0119759820967275, 0.0119757252143733, 0.0119756134946974, 0.011975717143026, 0.0119759165029344, 0.0119760369080954, 0.0119759954374941, 0.0119758467277059, 0.0119757173483823, 0.0119757006616953, 0.0119757951387664, 0.0119759203365442, 0.0119759844669751, 0.0119759486014226
flux1:, 0.677380620587145, 0.0115790746446294, 0.0115791139369911, 0.0115790477548419, 0.0115789173484503, 0.0115788188174931, 0.0115788351569069, 0.0115789670576268, 0.0115791185577808, 0.0115791615489875, 0.011579041849124, 0.0115788430462667, 0.0115787386913865, 0.0115788465137012, 0.0115790973038684, 0.0115792563041729, 0.0115791295095118, 0.0115787991433912, 0.0115786229453285, 0.0115788764876778, 0.0115793206937681, 0.0115793070178901, 0.0115786875076709, 0.0115784886334166, 0.0115794014727818, 0.0115793952074675, 0.0115779864840031, 0.0115799613882419, 0.011577876503236, 0.0115807215268977, 0.0115785784213445, 0.0115775032050467, 0.0115785784213445, 0.0115807215268977, 0.011577876503236, 0.0115799613882419, 0.0115779864840031, 0.0115793952074675, 0.0115794014727818, 0.0115784886334166, 0.0115786875076709, 0.0115793070178902, 0.0115793206937681, 0.0115788764876778, 0.0115786229453285, 0.0115787991433912, 0.0115791295095118, 0.0115792563041729, 0.0115790973038684, 0.0115788465137012, 0.0115787386913865, 0.0115788430462667, 0.011579041849124, 0.0115791615489875, 0.0115791185577808, 0.0115789670576268, 0.0115788351569069, 0.0115788188174931, 0.0115789173484503, 0.0115790477548419, 0.0115791139369911, 0.0115790746446294
flux1:, 0.677643069490898, 0.011185466140826, 0.0111855083929252, 0.0111854403532628, 0.0111853053862484, 0.0111852033542582, 0.0111852193815635, 0.0111853533553634, 0.0111855071317762, 0.0111855514771039, 0.0111854327274155, 0.0111852348502716, 0.0111851299573722, 0.0111852337957618, 0.0111854783551309, 0.0111856348514799, 0.0111855152365833, 0.0111851989234989, 0.0111850295778624, 0.0111852699620249, 0.0111856895708711, 0.0111856706207521, 0.0111850801252338, 0.0111849042334313, 0.011185789467122, 0.0111857708238918, 0.0111844054342194, 0.0111863083940605, 0.0111842907531947, 0.0111870491824872, 0.0111849870650769, 0.0111839512255434, 0.0111849870650769, 0.0111870491824872, 0.0111842907531947, 0.0111863083940605, 0.0111844054342194, 0.0111857708238918, 0.011185789467122, 0.0111849042334313, 0.0111850801252338, 0.0111856706207521, 0.0111856895708711, 0.0111852699620249, 0.0111850295778624, 0.0111851989234989, 0.0111855152365833, 0.0111856348514799, 0.0111854783551309, 0.0111852337957617, 0.0111851299573722, 0.0111852348502716, 0.0111854327274155, 0.0111855514771039, 0.0111855071317762, 0.0111853533553634, 0.0111852193815635, 0.0111852033542582, 0.0111853053862484, 0.0111854403532628, 0.0111855083929252, 0.011185466140826
flux1:, 0.677905518394651, 0.0107956954473735, 0.0107957400672085, 0.0107956703488244, 0.0107955315776204, 0.0107954267555409, 0.0107954426012825, 0.0107955781613794, 0.0107957335504191, 0.0107957789269353, 0.010795661322806, 0.0107954648389816, 0.0107953597587949, 0.010795459661533, 0.0107956978350476, 0.0107958516371021, 0.0107957390001938, 0.0107954364865911, 0.0107952738490889, 0.0107955013880622, 0.0107958971820405, 0.0107958734497614, 0.0107953113120471, 0.0107951571646546, 0.0107960147398474, 0.0107959845873746, 0.010794662429107, 0.0107964944375799, 0.0107945436353212, 0.0107972156969664, 0.0107952332711173, 0.0107942362435111, 0.0107952332711173, 0.0107972156969664, 0.0107945436353212, 0.0107964944375799, 0.010794662429107, 0.0107959845873746, 0.0107960147398474, 0.0107951571646546, 0.0107953113120471, 0.0107958734497614, 0.0107958971820405, 0.0107955013880622, 0.0107952738490889, 0.0107954364865911, 0.0107957390001938, 0.0107958516371021, 0.0107956978350476, 0.010795459661533, 0.0107953597587949, 0.0107954648389816, 0.010795661322806, 0.0107957789269353, 0.0107957335504191, 0.0107955781613794, 0.0107954426012825, 0.0107954267555409, 0.0107955315776204, 0.0107956703488244, 0.0107957400672085, 0.0107956954473735
flux1:, 0.678167967298405, 0.010410305209755, 0.010410351517614, 0.0104102803091915, 0.0104101385935894, 0.0104100318195679, 0.0104100476766166, 0.0104101842871701, 0.0104103404948618, 0.0104103864571342, 0.0104102701675314, 0.0104100756387922, 0.0104099708756972, 0.0104100669953121, 0.0104102986018129, 0.0104104493724052, 0.0104103433463803, 0.0104100543214587, 0.010409898352932, 0.0104101135556996, 0.0104104864488396, 0.0104104583787835, 0.0104099237533273, 0.0104097899564152, 0.0104106198220213, 0.0104105791107464, 0.0104093001843757, 0.0104110624536871, 0.010409177968497, 0.0104117638893509, 0.0104098595941555, 0.0104089006906889, 0.0104098595941555, 0.0104117638893509, 0.010409177968497, 0.0104110624536871, 0.0104093001843757, 0.0104105791107464, 0.0104106198220213, 0.0104097899564152, 0.0104099237533273, 0.0104104583787835, 0.0104104864488396, 0.0104101135556996, 0.010409898352932, 0.0104100543214587, 0.0104103433463803, 0.0104104493724052, 0.0104102986018129, 0.0104100669953121, 0.0104099708756972, 0.0104100756387922, 0.0104102701675314, 0.0104103864571342, 0.0104103404948618, 0.0104101842871701, 0.0104100476766166, 0.0104100318195679, 0.0104101385935894, 0.0104102803091915, 0.010410351517614, 0.010410305209755
flux1:, 0.678430416202158, 0.0100298075194526, 0.0100298547858931, 0.0100297823066133, 0.0100296385981437, 0.0100295308029721, 0.0100295468950621, 0.0100296839660056, 0.0100298400924461, 0.0100298861079048, 0.0100297712953093, 0.0100295793675575, 0.0100294755474482, 0.0100295681105807, 0.0100297929370526, 0.0100299402150208, 0.0100298403018177, 0.0100295644176481, 0.0100294151744252, 0.0100296187132528, 0.0100299697203487, 0.010029937704947, 0.0100294295842705, 0.0100293146233665, 0.0100301167439185, 0.0100300664917934, 0.0100288308732757, 0.01003052480322, 0.0100287060013308, 0.0100312060267562, 0.0100293780747228, 0.0100284565016925, 0.0100293780747228, 0.0100312060267562, 0.0100287060013308, 0.01003052480322, 0.0100288308732757, 0.0100300664917934, 0.0100301167439185, 0.0100293146233665, 0.0100294295842705, 0.010029937704947, 0.0100299697203487, 0.0100296187132528, 0.0100294151744252, 0.0100295644176481, 0.0100298403018177, 0.0100299402150208, 0.0100297929370526, 0.0100295681105807, 0.0100294755474482, 0.0100295793675575, 0.0100297712953093, 0.0100298861079048, 0.0100298400924461, 0.0100296839660056, 0.0100295468950621, 0.0100295308029721, 0.0100296385981437, 0.0100297823066133, 0.0100298547858931, 0.0100298075194526
flux1:, 0.678692865105911, 0.00965468323473479, 0.00965473071745644, 0.00965465723208166, 0.00965451255662559, 0.00965440472722739, 0.0096544212804589, 0.00965455816779869, 0.0096547132355556, 0.00965475871969874, 0.00965464555615869, 0.00965445694477571, 0.00965435478078612, 0.00965444405966713, 0.00965466185945445, 0.0096548050858959, 0.00965471069145867, 0.00965444758070171, 0.00965430520145633, 0.00965449787706961, 0.00965482808335892, 0.00965479246141497, 0.00965430970540939, 0.00965421198172375, 0.0096549863502343, 0.00965492762657051, 0.00965373543819935, 0.00965536258388229, 0.00965360872407857, 0.00965602313766754, 0.00965426955401849, 0.00965338442947982, 0.00965426955401849, 0.00965602313766755, 0.00965360872407857, 0.00965536258388229, 0.00965373543819935, 0.00965492762657051, 0.0096549863502343, 0.00965421198172376, 0.0096543097054094, 0.00965479246141497, 0.00965482808335893, 0.00965449787706961, 0.00965430520145633, 0.00965444758070171, 0.00965471069145867, 0.0096548050858959, 0.00965466185945445, 0.00965444405966713, 0.00965435478078611, 0.00965445694477571, 0.00965464555615869, 0.00965475871969874, 0.0096547132355556, 0.00965455816779869, 0.00965442128045891, 0.00965440472722738, 0.00965451255662559, 0.00965465723208166, 0.00965473071745644, 0.00965468323473479
flux1:, 0.678955314009665, 0.00928538146166062, 0.00928542843960065, 0.0092853542675909, 0.00928520970326591, 0.00928510284593377, 0.00928512006434657, 0.00928525607566754, 0.0092854090607877, 0.00928545341078982, 0.00928534208963567, 0.00928515756099682, 0.0092850578185161, 0.00928514410505918, 0.00928535459990632, 0.00928549314671587, 0.00928540361528495, 0.00928515290604701, 0.00928501759580169, 0.00928520030168944, 0.00928551083401272, 0.00928547189152264, 0.0092850132583511, 0.00928493112474867, 0.00928567777410437, 0.00928561168206619, 0.00928446306272624, 0.00928602510248593, 0.00928433534183617, 0.00928666448564252, 0.00928498314806292, 0.00928413351965274, 0.00928498314806292, 0.00928666448564251, 0.00928433534183618, 0.00928602510248592, 0.00928446306272624, 0.00928561168206619, 0.00928567777410437, 0.00928493112474866, 0.00928501325835109, 0.00928547189152264, 0.00928551083401272, 0.00928520030168944, 0.00928501759580169, 0.00928515290604701, 0.00928540361528495, 0.00928549314671588, 0.00928535459990632, 0.00928514410505918, 0.0092850578185161, 0.00928515756099682, 0.00928534208963567, 0.00928545341078982, 0.0092854090607877, 0.00928525607566754, 0.00928512006434657, 0.00928510284593377, 0.00928520970326591, 0.0092853542675909, 0.00928542843960065, 0.00928538146166062
flux1:, 0.679217762913418, 0.00892231919173769, 0.00892236499498311, 0.00892229051357999, 0.00892214716515073, 0.00892204227014461, 0.00892206031616305, 0.00892219472080223, 0.00892234458500373, 0.00892238721047484, 0.00892227795350318, 0.00892209830361812, 0.00892200176596418, 0.00892208534925811, 0.00892228823483937, 0.0089224214343658, 0.0089223360809668, 0.00892209740850639, 0.00892196942051813, 0.00892214310755274, 0.00892243510776979, 0.00892239308104842, 0.00892195725865627, 0.00892188905433125, 0.00892260806688441, 0.00892253572519943, 0.00892143080104135, 0.0089229295053744, 0.00892130290582653, 0.00892354720029563, 0.00892193587808898, 0.0089211207405377, 0.00892193587808898, 0.00892354720029562, 0.00892130290582653, 0.0089229295053744, 0.00892143080104134, 0.00892253572519943, 0.00892260806688441, 0.00892188905433124, 0.00892195725865627, 0.00892239308104843, 0.00892243510776979, 0.00892214310755274, 0.00892196942051813, 0.00892209740850639, 0.0089223360809668, 0.00892242143436579, 0.00892228823483937, 0.00892208534925811, 0.00892200176596418, 0.00892209830361812, 0.00892227795350318, 0.00892238721047484, 0.00892234458500373, 0.00892219472080223, 0.00892206031616305, 0.00892204227014461, 0.00892214716515072, 0.00892229051357999, 0.00892236499498311, 0.00892231919173769
flux1:, 0.679480211817171, 0.00856588109189007, 0.00856592512632489, 0.00856585076788597, 0.00856570973907742, 0.00856560774802254, 0.00856562672825417, 0.00856575877137676, 0.00856590449401721, 0.00856594484388889, 0.00856583790407796, 0.00856566393540916, 0.00856557137140971, 0.00856565251916873, 0.00856584747361408, 0.0085659746482824, 0.00856589278844352, 0.00856566580361879, 0.00856554541993761, 0.00856571106241567, 0.00856598566369893, 0.00856594074452539, 0.00856552638179727, 0.00856547046472421, 0.00856616197984891, 0.0085660845043169, 0.00856502336081456, 0.00856646056301709, 0.00856489609873703, 0.00856705606157943, 0.00856551245327648, 0.0085647307651926, 0.00856551245327648, 0.00856705606157943, 0.00856489609873703, 0.00856646056301709, 0.00856502336081456, 0.0085660845043169, 0.00856616197984891, 0.00856547046472421, 0.00856552638179727, 0.00856594074452539, 0.00856598566369893, 0.00856571106241567, 0.00856554541993762, 0.0085656658036188, 0.00856589278844353, 0.0085659746482824, 0.00856584747361407, 0.00856565251916873, 0.00856557137140971, 0.00856566393540915, 0.00856583790407795, 0.00856594484388889, 0.00856590449401721, 0.00856575877137676, 0.00856562672825417, 0.00856560774802254, 0.00856570973907742, 0.00856585076788597, 0.00856592512632488, 0.00856588109189007
flux1:, 0.679742660720924, 0.00821641944167891, 0.00821646120763728, 0.00821638745181482, 0.00821624981695229, 0.00821615159424831, 0.00821617155080018, 0.00821630047043992, 0.00821644107893781, 0.00821647866371273, 0.00821637432376635, 0.00821620682131627, 0.0082161189558828, 0.00821619790018095, 0.00821638459497689, 0.00821650508578815, 0.00821642606170603, 0.00821621043621568, 0.00821609794772983, 0.00821625651181007, 0.00821651481827153, 0.00821646716069163, 0.00821607289735713, 0.0082160276737331, 0.00821669189321427, 0.00821661037858413, 0.00821559303482696, 0.00821697060394621, 0.00821546716925653, 0.0082175434325883, 0.00821606520117053, 0.00821531590073407, 0.00821606520117053, 0.0082175434325883, 0.00821546716925653, 0.00821697060394622, 0.00821559303482696, 0.00821661037858413, 0.00821669189321427, 0.0082160276737331, 0.00821607289735713, 0.00821646716069163, 0.00821651481827152, 0.00821625651181007, 0.00821609794772982, 0.00821621043621568, 0.00821642606170603, 0.00821650508578815, 0.00821638459497689, 0.00821619790018095, 0.00821611895588281, 0.00821620682131627, 0.00821637432376635, 0.00821647866371273, 0.00821644107893781, 0.00821630047043992, 0.00821617155080018, 0.00821615159424831, 0.00821624981695229, 0.00821638745181482, 0.00821646120763728, 0.00821641944167891
flux1:, 0.680005109624678, 0.00787425421209262, 0.00787429331665439, 0.00787422067826293, 0.00787408745463057, 0.00787399376381141, 0.00787401467098928, 0.00787413971700474, 0.00787427431453282, 0.00787430872340673, 0.00787420729061995, 0.00787404699836524, 0.00787396448694686, 0.00787404141433649, 0.00787421952689608, 0.00787433271982025, 0.00787425592239651, 0.00787405135101399, 0.00787394703778003, 0.00787409945314361, 0.00787434252308562, 0.00787429225145334, 0.00787391674593381, 0.00787388069598408, 0.007874517887208, 0.00787443338995891, 0.00787345977590313, 0.00787477959247393, 0.00787333601022986, 0.00787532933539916, 0.00787391414043076, 0.00787319615969186, 0.00787391414043076, 0.00787532933539916, 0.00787333601022986, 0.00787477959247393, 0.00787345977590313, 0.00787443338995891, 0.007874517887208, 0.00787388069598408, 0.00787391674593381, 0.00787429225145335, 0.00787434252308562, 0.00787409945314361, 0.00787394703778004, 0.007874051351014, 0.00787425592239651, 0.00787433271982024, 0.00787421952689608, 0.0078740414143365, 0.00787396448694686, 0.00787404699836525, 0.00787420729061995, 0.00787430872340673, 0.00787427431453282, 0.00787413971700475, 0.00787401467098928, 0.00787399376381141, 0.00787408745463057, 0.00787422067826293, 0.00787429331665439, 0.00787425421209262
flux1:, 0.680267558528431, 0.00753967327965775, 0.0075397094425789, 0.00753963845618182, 0.00753951057838788, 0.0075394220640744, 0.00753944383006269, 0.00753956428391261, 0.00753969207337075, 0.00753972298600936, 0.00753962478410566, 0.00753947238279172, 0.00753939579037321, 0.00753947083628062, 0.00753964006342971, 0.00753974541284452, 0.00753967029922602, 0.00753947649934937, 0.00753938061195845, 0.00753952774734443, 0.00753975658026244, 0.00753970379807171, 0.00753934575257466, 0.00753931745226134, 0.00753992794926487, 0.00753984147177867, 0.00753891140903544, 0.00754017534394605, 0.00753879037417743, 0.00754070166380652, 0.00753934718991419, 0.00753865946745919, 0.00753934718991419, 0.00754070166380652, 0.00753879037417743, 0.00754017534394605, 0.00753891140903545, 0.00753984147177867, 0.00753992794926487, 0.00753931745226134, 0.00753934575257466, 0.00753970379807171, 0.00753975658026243, 0.00753952774734443, 0.00753938061195845, 0.00753947649934937, 0.00753967029922602, 0.00753974541284452, 0.00753964006342971, 0.00753947083628062, 0.00753939579037321, 0.00753947238279172, 0.00753962478410565, 0.00753972298600936, 0.00753969207337075, 0.00753956428391261, 0.00753944383006269, 0.0075394220640744, 0.00753951057838788, 0.00753963845618182, 0.00753970944257891, 0.00753967327965775
flux1:, 0.680530007432184, 0.00721293276914019, 0.00721296582273704, 0.00721289702509612, 0.00721277532256768, 0.00721269249834664, 0.00721271497124554, 0.00721283016549975, 0.00721295046899886, 0.00721297766201135, 0.00721288302071058, 0.00721273910791193, 0.00721266889298733, 0.00721274214009257, 0.0072129022117137, 0.00721299926020853, 0.00721292536666875, 0.00721274207560466, 0.00721265481825985, 0.00721279746134573, 0.00721301298865966, 0.00721295778770714, 0.00721261597000731, 0.00721259410835011, 0.00721317831086603, 0.00721309078741113, 0.00721220397399505, 0.00721341387070041, 0.00721208621934368, 0.0072139165262338, 0.00721262050752618, 0.00721196199934063, 0.00721262050752618, 0.0072139165262338, 0.00721208621934368, 0.00721341387070041, 0.00721220397399505, 0.00721309078741113, 0.00721317831086603, 0.00721259410835011, 0.00721261597000731, 0.00721295778770714, 0.00721301298865966, 0.00721279746134573, 0.00721265481825985, 0.00721274207560466, 0.00721292536666875, 0.00721299926020853, 0.0072129022117137, 0.00721274214009257, 0.00721266889298733, 0.00721273910791193, 0.00721288302071058, 0.00721297766201135, 0.00721295046899886, 0.00721283016549975, 0.00721271497124554, 0.00721269249834663, 0.00721277532256768, 0.00721289702509612, 0.00721296582273704, 0.00721293276914019
flux1:, 0.680792456335937, 0.00689425751768543, 0.00689428740127438, 0.00689422131284648, 0.00689410649136374, 0.00689402973362642, 0.00689405271105074, 0.00689416204762361, 0.0068942743209555, 0.00689429766934233, 0.00689420691248003, 0.00689407198568732, 0.00689400848940495, 0.0068940799695614, 0.00689423066166826, 0.00689431905571261, 0.00689424600590673, 0.00689407297637547, 0.00689399449225513, 0.00689413333416416, 0.00689433641352048, 0.00689427888295172, 0.00689395214444196, 0.00689393553632536, 0.00689449390702594, 0.00689440619189589, 0.00689356219119955, 0.00689471985137488, 0.00689344817892357, 0.00689519871159379, 0.00689395895176537, 0.00689332864019192, 0.00689395895176537, 0.00689519871159379, 0.00689344817892357, 0.00689471985137488, 0.00689356219119955, 0.00689440619189589, 0.00689449390702594, 0.00689393553632536, 0.00689395214444196, 0.00689427888295172, 0.00689433641352047, 0.00689413333416416, 0.00689399449225513, 0.00689407297637547, 0.00689424600590673, 0.00689431905571261, 0.00689423066166826, 0.0068940799695614, 0.00689400848940496, 0.00689407198568732, 0.00689420691248003, 0.00689429766934233, 0.00689427432095551, 0.0068941620476236, 0.00689405271105074, 0.00689402973362642, 0.00689410649136374, 0.00689422131284648, 0.00689428740127438, 0.00689425751768543
flux1:, 0.681054905239691, 0.00658384165288169, 0.00658386840260391, 0.00658380550924031, 0.0065836981371726, 0.00658362768466897, 0.00658365092599984, 0.00658375389221097, 0.00658385773403216, 0.00658387720808603, 0.0065837906411173, 0.00658366508444066, 0.00658360852489187, 0.00658367822402296, 0.00658381937060343, 0.00658389887177101, 0.00658382638057218, 0.00658366337495693, 0.00658359373431971, 0.0065837293588548, 0.00658392077172493, 0.00658386100654814, 0.00658354829629239, 0.00658353589079069, 0.00658406895098316, 0.00658398180904665, 0.00658318004315007, 0.00658428721576296, 0.00658307014567563, 0.00658474227042876, 0.00658355665844352, 0.00658295355919751, 0.00658355665844352, 0.00658474227042876, 0.00658307014567563, 0.00658428721576296, 0.00658318004315007, 0.00658398180904665, 0.00658406895098315, 0.00658353589079069, 0.00658354829629239, 0.00658386100654814, 0.00658392077172493, 0.0065837293588548, 0.00658359373431971, 0.00658366337495692, 0.00658382638057218, 0.00658389887177101, 0.00658381937060343, 0.00658367822402297, 0.00658360852489187, 0.00658366508444066, 0.0065837906411173, 0.00658387720808603, 0.00658385773403216, 0.00658375389221098, 0.00658365092599984, 0.00658362768466897, 0.00658369813717261, 0.00658380550924031, 0.00658386840260391, 0.00658384165288169
flux1:, 0.681317354143444, 0.00628184927693786, 0.0062818730119609, 0.00628181374787347, 0.00628171424751469, 0.00628165020613417, 0.00628167344645902, 0.00628176962818352, 0.00628186478388765, 0.00628188044218643, 0.0062817983398778, 0.00628168241476779, 0.00628163288618621, 0.00628170075151796, 0.00628183225457661, 0.00628190274620645, 0.00628183061948112, 0.00628167740335479, 0.00628161659471176, 0.00628174947224172, 0.0062819299244512, 0.00628186803315025, 0.00628156840782018, 0.00628155929221325, 0.00628206761627558, 0.00628198171610378, 0.00628122146337999, 0.00628227983705435, 0.00628111596377445, 0.00628271120330205, 0.00628157772469263, 0.00628100089196037, 0.00628157772469263, 0.00628271120330205, 0.00628111596377445, 0.00628227983705435, 0.00628122146337999, 0.00628198171610378, 0.00628206761627558, 0.00628155929221325, 0.00628156840782018, 0.00628186803315025, 0.0062819299244512, 0.00628174947224172, 0.00628161659471176, 0.00628167740335478, 0.00628183061948112, 0.00628190274620645, 0.00628183225457662, 0.00628170075151795, 0.00628163288618621, 0.00628168241476779, 0.0062817983398778, 0.00628188044218643, 0.00628186478388765, 0.00628176962818352, 0.00628167344645902, 0.00628165020613417, 0.00628171424751469, 0.00628181374787347, 0.00628187301196089, 0.00628184927693786
flux1:, 0.681579803047197, 0.00598841524891799, 0.00598843615510186, 0.00598838088801662, 0.00598828953215058, 0.00598823188424165, 0.00598825484901745, 0.00598834394037291, 0.00598843030085787, 0.00598844228010435, 0.00598836487514494, 0.00598825871533742, 0.00598821619179789, 0.00598828214074434, 0.00598840397809025, 0.00598846546744801, 0.00598839359824985, 0.00598824993369472, 0.00598819785823735, 0.00598832834400628, 0.00598849846875924, 0.00598843457969936, 0.00598814720942003, 0.00598814060919667, 0.00598862481806215, 0.00598854072770701, 0.00598782112454813, 0.00598883232300419, 0.00598772021946744, 0.00598924024811594, 0.00598815699206258, 0.00598760552176189, 0.00598815699206259, 0.00598924024811594, 0.00598772021946744, 0.00598883232300419, 0.00598782112454812, 0.00598854072770701, 0.00598862481806215, 0.00598814060919667, 0.00598814720942003, 0.00598843457969937, 0.00598849846875924, 0.00598832834400628, 0.00598819785823735, 0.00598824993369472, 0.00598839359824985, 0.00598846546744801, 0.00598840397809025, 0.00598828214074434, 0.00598821619179789, 0.00598825871533742, 0.00598836487514494, 0.00598844228010435, 0.00598843030085787, 0.00598834394037291, 0.00598825484901744, 0.00598823188424165, 0.00598828953215058, 0.00598838088801662, 0.00598843615510186, 0.00598841524891799
flux1:, 0.68184225195095, 0.00570364605678808, 0.00570366436893207, 0.00570361338816662, 0.00570353030173611, 0.00570347891912852, 0.00570350133865465, 0.00570358314787395, 0.00570366074361227, 0.00570366924614344, 0.0057035967193058, 0.0057035003300051, 0.00570346467306543, 0.00570352860308009, 0.00570364083353444, 0.0057036934497044, 0.00570362181145664, 0.00570348745065081, 0.00570344391998721, 0.00570357225648249, 0.00570373261940337, 0.0057036668857944, 0.00570339105605696, 0.00570338633130453, 0.00570384708530875, 0.00570376527071607, 0.00570308531708448, 0.00570405089736435, 0.00570298912189267, 0.00570443575781187, 0.00570340092027814, 0.00570287395160913, 0.00570340092027814, 0.00570443575781187, 0.00570298912189268, 0.00570405089736434, 0.00570308531708448, 0.00570376527071608, 0.00570384708530876, 0.00570338633130453, 0.00570339105605696, 0.00570366688579441, 0.00570373261940337, 0.00570357225648249, 0.00570344391998721, 0.00570348745065081, 0.00570362181145664, 0.0057036934497044, 0.00570364083353444, 0.0057035286030801, 0.00570346467306543, 0.0057035003300051, 0.0057035967193058, 0.00570366924614344, 0.00570366074361227, 0.00570358314787395, 0.00570350133865465, 0.00570347891912852, 0.0057035303017361, 0.00570361338816662, 0.00570366436893207, 0.00570364605678808
flux1:, 0.682104700854704, 0.00542762077088272, 0.00542763675463492, 0.0054275902626258, 0.00542751542914938, 0.0054274700889478, 0.00542749171183082, 0.00542756616317448, 0.00542763515416626, 0.00542764043397755, 0.00542757290632941, 0.00542748616746381, 0.00542745713708473, 0.00542751893581993, 0.0054276217016548, 0.00542766568953748, 0.0054275943268313, 0.00542746900631589, 0.00542743374343747, 0.00542756006634252, 0.00542771117203691, 0.00542764377529586, 0.00542737888521256, 0.00542737552387163, 0.00542781351526686, 0.0054277343412243, 0.00542709290963205, 0.00542801436276402, 0.00542700146527196, 0.00542837665975157, 0.00542738854304724, 0.00542688525850096, 0.00542738854304724, 0.00542837665975157, 0.00542700146527196, 0.00542801436276402, 0.00542709290963205, 0.00542773434122431, 0.00542781351526686, 0.00542737552387163, 0.00542737888521255, 0.00542764377529586, 0.00542771117203691, 0.00542756006634252, 0.00542743374343747, 0.00542746900631589, 0.0054275943268313, 0.00542766568953748, 0.0054276217016548, 0.00542751893581993, 0.00542745713708473, 0.00542748616746381, 0.00542757290632941, 0.00542764043397755, 0.00542763515416626, 0.00542756616317449, 0.00542749171183082, 0.0054274700889478, 0.00542751542914938, 0.0054275902626258, 0.00542763675463492, 0.00542762077088272
flux1:, 0.682367149758457, 0.00516039207031526, 0.00516040600473683, 0.00516036411231883, 0.00516029738450197, 0.00516025778668088, 0.00516027839160235, 0.00516034552336462, 0.0051604061856807, 0.00516040853379032, 0.00516034606131605, 0.00516026873453948, 0.00516024600254679, 0.00516030555772057, 0.00516039908427687, 0.00516043479518699, 0.00516036381284969, 0.00516024724881493, 0.00516021989209705, 0.00516034423927186, 0.00516048653891171, 0.00516041769034594, 0.00516016324762289, 0.00516016085613989, 0.00516057680156168, 0.00516050053500537, 0.00515989638244518, 0.00516077513616009, 0.00515980966362656, 0.00516111548799636, 0.00516017249721231, 0.00515969212123531, 0.00516017249721231, 0.00516111548799636, 0.00515980966362656, 0.00516077513616009, 0.00515989638244518, 0.00516050053500537, 0.00516057680156168, 0.00516016085613989, 0.00516016324762289, 0.00516041769034594, 0.00516048653891171, 0.00516034423927186, 0.00516021989209705, 0.00516024724881493, 0.0051603638128497, 0.00516043479518699, 0.00516039908427687, 0.00516030555772057, 0.00516024600254679, 0.00516026873453948, 0.00516034606131605, 0.00516040853379032, 0.0051604061856807, 0.00516034552336463, 0.00516027839160235, 0.00516025778668088, 0.00516029738450197, 0.00516036411231883, 0.00516040600473683, 0.00516039207031526
flux1:, 0.68262959866221, 0.00490198733380434, 0.0049019994954456, 0.00490196222096307, 0.00490190333479667, 0.00490186912063758, 0.00490188852589308, 0.00490194848473727, 0.00490200119444676, 0.00490200092436712, 0.0049019434952071, 0.00490187523418509, 0.00490185839950627, 0.00490191560795843, 0.00490200020052095, 0.00490202807997003, 0.00490195763105288, 0.00490184951589684, 0.00490182962583314, 0.0049019519487113, 0.00490208584817161, 0.00490201578898168, 0.00490177140206295, 0.00490176969400606, 0.00490216432714763, 0.00490209114258624, 0.00490152292487932, 0.0049023603479702, 0.00490144084915602, 0.00490267947967648, 0.00490178011648901, 0.00490132191302389, 0.00490178011648901, 0.00490267947967648, 0.00490144084915602, 0.0049023603479702, 0.00490152292487931, 0.00490209114258624, 0.00490216432714763, 0.00490176969400606, 0.00490177140206295, 0.00490201578898168, 0.00490208584817161, 0.0049019519487113, 0.00490182962583314, 0.00490184951589684, 0.00490195763105288, 0.00490202807997003, 0.00490200020052095, 0.00490191560795843, 0.00490185839950627, 0.00490187523418509, 0.0049019434952071, 0.00490200092436712, 0.00490200119444676, 0.00490194848473727, 0.00490188852589308, 0.00490186912063758, 0.00490190333479667, 0.00490196222096307, 0.0049019994954456, 0.00490198733380434
flux1:, 0.682892047565963, 0.00465240978639967, 0.00465242043557603, 0.00465238770769589, 0.00465233629922811, 0.00465230706969877, 0.00465232514014447, 0.00465237817216199, 0.00465242338748159, 0.004652420821475, 0.00465236835584092, 0.00465230871925471, 0.00465229732416608, 0.00465235209968215, 0.00465242813780861, 0.00465244871111697, 0.00465237898442205, 0.00465227898474514, 0.00465226605303066, 0.0046523862297938, 0.00465251209790885, 0.00465244109758283, 0.00465220646547702, 0.00465220524868891, 0.00465257931340017, 0.00465250930016288, 0.00465197558815307, 0.00465277299606376, 0.00465189802548105, 0.00465307172668642, 0.00465221458106091, 0.0046517778501947, 0.00465221458106091, 0.00465307172668642, 0.00465189802548105, 0.00465277299606376, 0.00465197558815307, 0.00465250930016288, 0.00465257931340017, 0.00465220524868891, 0.00465220646547702, 0.00465244109758283, 0.00465251209790885, 0.0046523862297938, 0.00465226605303066, 0.00465227898474514, 0.00465237898442206, 0.00465244871111697, 0.00465242813780861, 0.00465235209968215, 0.00465229732416608, 0.00465230871925471, 0.00465236835584092, 0.004652420821475, 0.00465242338748159, 0.00465237817216199, 0.00465232514014447, 0.00465230706969877, 0.00465233629922811, 0.00465238770769589, 0.00465242043557604, 0.00465240978639966
flux1:, 0.683154496469717, 0.00441163969363381, 0.0044116490633992, 0.00441162072730936, 0.00441157635121942, 0.00441155168449171, 0.00441156833570938, 0.0044116147747236, 0.00441165301722644, 0.00441164847390894, 0.00441160082659286, 0.0044115492932229, 0.00441154283987936, 0.00441159511947115, 0.00441166304907344, 0.00441167690548401, 0.00441160811319654, 0.00441151586930532, 0.00441150932981936, 0.00441162717971022, 0.00441174535626934, 0.00441167370950567, 0.00441144860983981, 0.00441144777268841, 0.00441180201667596, 0.00441173518765058, 0.00441123448466182, 0.00441199314589795, 0.00441116126706138, 0.00441227237403406, 0.00441145611436961, 0.00441104018832588, 0.00441145611436961, 0.00441227237403406, 0.00441116126706138, 0.00441199314589796, 0.00441123448466182, 0.00441173518765058, 0.00441180201667596, 0.00441144777268841, 0.00441144860983981, 0.00441167370950567, 0.00441174535626934, 0.00441162717971022, 0.00441150932981936, 0.00441151586930532, 0.00441160811319654, 0.00441167690548401, 0.00441166304907344, 0.00441159511947116, 0.00441154283987936, 0.0044115492932229, 0.00441160082659286, 0.00441164847390894, 0.00441165301722644, 0.0044116147747236, 0.00441156833570937, 0.00441155168449171, 0.00441157635121942, 0.00441162072730936, 0.0044116490633992, 0.00441163969363381
flux1:, 0.68341694537347, 0.00417963559473106, 0.00417964388284751, 0.00417961970937035, 0.00417958185846175, 0.00417956132589291, 0.00417957652555154, 0.00417961677928047, 0.00417964861496474, 0.00417964239869283, 0.00417959936396165, 0.00417955534917286, 0.00417955331575704, 0.00417960306420144, 0.0041796633877583, 0.00417967116372551, 0.00417960352964624, 0.004179518656554, 0.00417951789775245, 0.00417963319590953, 0.0041797439990762, 0.00417967202142663, 0.00417945629728548, 0.00417945579454417, 0.00417979096380189, 0.00417972726530495, 0.00417925802528424, 0.00417997916826328, 0.00417918895627408, 0.00418023985632999, 0.00417946321858009, 0.00417906745728609, 0.00417946321858009, 0.00418023985632999, 0.00417918895627408, 0.00417997916826328, 0.00417925802528424, 0.00417972726530495, 0.00417979096380189, 0.00417945579454417, 0.00417945629728548, 0.00417967202142664, 0.0041797439990762, 0.00417963319590954, 0.00417951789775245, 0.004179518656554, 0.00417960352964624, 0.00417967116372551, 0.0041796633877583, 0.00417960306420144, 0.00417955331575704, 0.00417955534917286, 0.00417959936396165, 0.00417964239869283, 0.00417964861496474, 0.00417961677928047, 0.00417957652555154, 0.00417956132589291, 0.00417958185846175, 0.00417961970937035, 0.00417964388284751, 0.00417963559473106
flux1:, 0.683679394277223, 0.0039563355666441, 0.00395634293065073, 0.00395632262768454, 0.00395629075244965, 0.00395627393249992, 0.00395628769904623, 0.00395632223379282, 0.00395634825474071, 0.00395634064707819, 0.00395630196564013, 0.00395626483858492, 0.00395626669449897, 0.00395631390704729, 0.00395636717238738, 0.00395636953468648, 0.00395630328347477, 0.00395622537330883, 0.00395622975151521, 0.00395634224375693, 0.00395644597666278, 0.0039563739991309, 0.00395616754523126, 0.00395616738407289, 0.00395648421812851, 0.00395642354053749, 0.00395598418633229, 0.00395666900632075, 0.00395591904985138, 0.00395691216410069, 0.00395617394038176, 0.00395579772683042, 0.00395617394038176, 0.00395691216410069, 0.00395591904985138, 0.00395666900632075, 0.00395598418633229, 0.00395642354053749, 0.00395648421812851, 0.00395616738407289, 0.00395616754523126, 0.0039563739991309, 0.00395644597666278, 0.00395634224375693, 0.00395622975151521, 0.00395622537330883, 0.00395630328347477, 0.00395636953468648, 0.00395636717238738, 0.00395631390704729, 0.00395626669449896, 0.00395626483858492, 0.00395630196564013, 0.00395634064707819, 0.00395634825474071, 0.00395632223379282, 0.00395628769904623, 0.00395627393249992, 0.00395629075244965, 0.00395632262768454, 0.00395634293065073, 0.0039563355666441
flux1:, 0.683941843180977, 0.00374165851088394, 0.0037416650661866, 0.00374164829181252, 0.00374162181929262, 0.003741608309012, 0.00374162070795386, 0.00374165003251247, 0.00374167083977198, 0.00374166209319745, 0.00374162746084569, 0.00374159656172489, 0.00374160178135068, 0.00374164648462614, 0.00374169327275426, 0.0037416909020064, 0.00374162624975193, 0.00374155487541079, 0.00374156372849778, 0.00374167314554436, 0.00374177010188136, 0.0037416984647416, 0.00374150121346453, 0.0037415014399965, 0.00374180066801477, 0.00374174285679505, 0.00374133179805466, 0.00374198146388293, 0.00374127036664305, 0.00374220813186294, 0.00374150715902383, 0.00374114989463301, 0.00374150715902383, 0.00374220813186294, 0.00374127036664305, 0.00374198146388293, 0.00374133179805466, 0.00374174285679505, 0.00374180066801477, 0.0037415014399965, 0.00374150121346453, 0.00374169846474159, 0.00374177010188136, 0.00374167314554436, 0.00374156372849778, 0.00374155487541079, 0.00374162624975193, 0.0037416909020064, 0.00374169327275426, 0.00374164648462614, 0.00374160178135068, 0.00374159656172489, 0.00374162746084569, 0.00374166209319745, 0.00374167083977198, 0.00374165003251247, 0.00374162070795386, 0.003741608309012, 0.00374162181929262, 0.00374164829181252, 0.0037416650661866, 0.00374165851088395
flux1:, 0.68420429208473, 0.00353550545533985, 0.00353551127608386, 0.00353549765264183, 0.00353547600391073, 0.00353546542778836, 0.00353547656594179, 0.00353550121539271, 0.00353551740359914, 0.00353550773748414, 0.00353547681496762, 0.00353545147173971, 0.00353545954640589, 0.00353550179759866, 0.00353554271005053, 0.00353553628518899, 0.00353547343153493, 0.00353540815138519, 0.00353542081235952, 0.00353552688305509, 0.00353561735155801, 0.00353554639767798, 0.00353535830543928, 0.00353535899213911, 0.00353564132988244, 0.00353558619665585, 0.00353520184690125, 0.00353581750719328, 0.00353514388896719, 0.00353602874018253, 0.00353536388875908, 0.00353502498890721, 0.00353536388875908, 0.00353602874018253, 0.00353514388896719, 0.00353581750719328, 0.00353520184690125, 0.00353558619665585, 0.00353564132988244, 0.00353535899213911, 0.00353535830543928, 0.00353554639767798, 0.00353561735155801, 0.00353552688305509, 0.00353542081235952, 0.00353540815138519, 0.00353547343153493, 0.00353553628518899, 0.00353554271005053, 0.00353550179759866, 0.00353545954640589, 0.00353545147173971, 0.00353547681496763, 0.00353550773748414, 0.00353551740359914, 0.00353550121539271, 0.00353547656594179, 0.00353546542778837, 0.00353547600391073, 0.00353549765264183, 0.00353551127608386, 0.00353550545533986
flux1:, 0.684466740988483, 0.00333776086356873, 0.0033377659859279, 0.00333775511437059, 0.00333773772009634, 0.00333772973622053, 0.0033377397543665, 0.00333776027438489, 0.00333777241851018, 0.00333776201728053, 0.00333773444092338, 0.00333771398492517, 0.0033377244328356, 0.00333776431738253, 0.00333779996358264, 0.00333779014770192, 0.00333772926964788, 0.0033376696330124, 0.00333768544305464, 0.0033377879062346, 0.00333787217401282, 0.00333780224196516, 0.00333762327634793, 0.003337624510687, 0.00333789065829813, 0.00333783799162621, 0.00333747878409728, 0.00333806157280403, 0.00333742407015345, 0.00333825842427262, 0.00333762858819172, 0.00333730747808381, 0.00333762858819172, 0.00333825842427262, 0.00333742407015345, 0.00333806157280403, 0.00333747878409728, 0.00333783799162621, 0.00333789065829814, 0.003337624510687, 0.00333762327634793, 0.00333780224196516, 0.00333787217401282, 0.0033377879062346, 0.00333768544305464, 0.0033376696330124, 0.00333772926964788, 0.00333779014770192, 0.00333779996358264, 0.00333776431738253, 0.0033377244328356, 0.00333771398492517, 0.00333773444092338, 0.00333776201728053, 0.00333777241851018, 0.00333776027438489, 0.0033377397543665, 0.00333772973622053, 0.00333773772009634, 0.00333775511437059, 0.0033377659859279, 0.00333776086356873
flux1:, 0.684729189892236, 0.00314829394435348, 0.00314829837177285, 0.0031482898456483, 0.00314827615932912, 0.00314827046294533, 0.00314827952738836, 0.00314829645962109, 0.00314830510410619, 0.00314829411739897, 0.00314826950998773, 0.00314825329001862, 0.00314826566401099, 0.00314830329200747, 0.00314833427707382, 0.00314832170500926, 0.00314826295243455, 0.0031482085055997, 0.00314822682616402, 0.00314832544090053, 0.00314840379563623, 0.00314833521287836, 0.00314816534088611, 0.00314816721535442, 0.00314841785589614, 0.00314836743148557, 0.00314803183344659, 0.00314858287452505, 0.00314798014125175, 0.00314876638204817, 0.00314817046938108, 0.00314786658036939, 0.00314817046938108, 0.00314876638204817, 0.00314798014125175, 0.00314858287452505, 0.00314803183344659, 0.00314836743148557, 0.00314841785589614, 0.00314816721535442, 0.00314816534088611, 0.00314833521287836, 0.00314840379563623, 0.00314832544090053, 0.00314822682616402, 0.0031482085055997, 0.00314826295243455, 0.00314832170500926, 0.00314833427707382, 0.00314830329200747, 0.00314826566401099, 0.00314825329001862, 0.00314826950998772, 0.00314829411739897, 0.00314830510410619, 0.00314829645962109, 0.00314827952738836, 0.00314827046294533, 0.00314827615932912, 0.0031482898456483, 0.00314829837177285, 0.00314829394435347
flux1:, 0.68499163879599, 0.00296695995468624, 0.00296696366455626, 0.00296695708304161, 0.0029669465916586, 0.00296694291633241, 0.00296695120986768, 0.00296696507883922, 0.00296697072923433, 0.00296695927378385, 0.00296693725526243, 0.00296692464978512, 0.00296693854289543, 0.00296697404452795, 0.00296700095792023, 0.00296698622580755, 0.00296692971867531, 0.00296688001113752, 0.0029669002347801, 0.00296699478882678, 0.00296706751990848, 0.00296700059628897, 0.00296683977400465, 0.00296684237767601, 0.00296707817633935, 0.00296702976641981, 0.0029667162916796, 0.00296723670281123, 0.00296666741027051, 0.00296740787493997, 0.00296684479993573, 0.00296655756639024, 0.00296684479993573, 0.00296740787493997, 0.00296666741027051, 0.00296723670281123, 0.0029667162916796, 0.00296702976641981, 0.00296707817633935, 0.00296684237767601, 0.00296683977400465, 0.00296700059628897, 0.00296706751990848, 0.00296699478882678, 0.0029669002347801, 0.00296688001113752, 0.00296692971867531, 0.00296698622580756, 0.00296700095792023, 0.00296697404452795, 0.00296693854289543, 0.00296692464978512, 0.00296693725526243, 0.00296695927378384, 0.00296697072923433, 0.00296696507883922, 0.00296695120986768, 0.00296694291633241, 0.0029669465916586, 0.00296695708304161, 0.00296696366455626, 0.00296695995468624
flux1:, 0.685254087699743, 0.00279360148972908, 0.00279360444094497, 0.00279359942044928, 0.00279359165242307, 0.00279358976911004, 0.00279359748189215, 0.0027936087837952, 0.00279361190091023, 0.00279360006383917, 0.00279358026139366, 0.00279357068861027, 0.0027935857375147, 0.00279361925782555, 0.0027936426631722, 0.00279362632013781, 0.00279357214727241, 0.00279352673794983, 0.00279354829762678, 0.0027936386139692, 0.00279370601267003, 0.00279364103449216, 0.00279348919835265, 0.00279349261005941, 0.00279371421393555, 0.00279366759560716, 0.00279337481508697, 0.00279386571037969, 0.0027933285477285, 0.00279402551518982, 0.00279349419175058, 0.00279322304854413, 0.00279349419175058, 0.00279402551518982, 0.0027933285477285, 0.00279386571037969, 0.00279337481508697, 0.00279366759560716, 0.00279371421393555, 0.00279349261005941, 0.00279348919835265, 0.00279364103449216, 0.00279370601267003, 0.0027936386139692, 0.00279354829762678, 0.00279352673794983, 0.00279357214727241, 0.00279362632013781, 0.0027936426631722, 0.00279361925782555, 0.0027935857375147, 0.00279357068861027, 0.00279358026139366, 0.00279360006383917, 0.00279361190091023, 0.0027936087837952, 0.00279359748189215, 0.00279358976911004, 0.00279359165242307, 0.00279359942044928, 0.00279360444094497, 0.00279360148972908
flux1:, 0.685516536603496, 0.0026280497537266, 0.00262805189459554, 0.00262804807856089, 0.00262804260903402, 0.00262804232342694, 0.00262804964419534, 0.00262805883780861, 0.00262805983426764, 0.00262804767742611, 0.00262802973459955, 0.00262802266026841, 0.00262803854675588, 0.00262807024005574, 0.00262809066642487, 0.00262807320846278, 0.00262802142773818, 0.00262797989089192, 0.00262800226754294, 0.00262808820904151, 0.00262815056788296, 0.00262808779271943, 0.00262794485253874, 0.00262794913566108, 0.00262815717396199, 0.00262811213636069, 0.00262783868661727, 0.00262830117828099, 0.00262779485273502, 0.00262845053377891, 0.00262794987047138, 0.0026276942511153, 0.00262794987047138, 0.0026284505337789, 0.00262779485273502, 0.002628301178281, 0.00262783868661726, 0.00262811213636068, 0.00262815717396199, 0.00262794913566108, 0.00262794485253874, 0.00262808779271943, 0.00262815056788296, 0.00262808820904151, 0.00262800226754294, 0.00262797989089192, 0.00262802142773818, 0.00262807320846278, 0.00262809066642487, 0.00262807024005574, 0.00262803854675588, 0.00262802266026841, 0.00262802973459955, 0.0026280476774261, 0.00262805983426765, 0.00262805883780861, 0.00262804964419534, 0.00262804232342694, 0.00262804260903402, 0.00262804807856089, 0.00262805189459554, 0.0026280497537266
flux1:, 0.685778985507249, 0.0024701258062968, 0.00247012708229363, 0.00247012414894487, 0.00247012060253077, 0.00247012175109526, 0.00247012885915252, 0.00247013635901474, 0.00247013559801665, 0.00247012316300009, 0.00247010674754862, 0.0024701016905088, 0.00247011814120188, 0.00247014816543435, 0.00247016610023721, 0.00247014796624189, 0.00247009860597731, 0.00247006053661586, 0.0024700832649264, 0.00247016473710912, 0.00247022234857129, 0.00247016200098312, 0.00247002783478386, 0.0024700330336015, 0.00247022811821147, 0.00247018446839164, 0.00246992905807394, 0.00247036425710074, 0.00246988749426249, 0.00247050402359361, 0.00247003292022685, 0.00246979225566618, 0.00247003292022686, 0.00247050402359361, 0.00246988749426249, 0.00247036425710074, 0.00246992905807394, 0.00247018446839164, 0.00247022811821147, 0.0024700330336015, 0.00247002783478386, 0.00247016200098312, 0.00247022234857129, 0.00247016473710912, 0.00247008326492639, 0.00247006053661586, 0.00247009860597731, 0.00247014796624189, 0.00247016610023721, 0.00247014816543435, 0.00247011814120188, 0.0024701016905088, 0.00247010674754862, 0.00247012316300009, 0.00247013559801665, 0.00247013635901474, 0.00247012885915252, 0.00247012175109526, 0.00247012060253077, 0.00247012414894487, 0.00247012708229363, 0.0024701258062968
flux1:, 0.686041434411003, 0.00231964177899367, 0.0023196421399285, 0.00231963980784254, 0.00231963785908089, 0.0023196403042051, 0.00231964736247063, 0.00231965353433079, 0.00231965133034659, 0.00231963864383268, 0.00231962345411218, 0.00231961998957591, 0.00231963677416519, 0.00231966528550138, 0.00231968116913969, 0.00231966273898687, 0.00231961580031996, 0.0023195808188978, 0.00231960349120569, 0.00231968044332984, 0.00231973359807934, 0.00231967586634719, 0.00231955031699138, 0.00231955645449756, 0.00231973918074009, 0.0023196967482249, 0.00231945816250653, 0.00231986717842116, 0.00231941872272806, 0.0023199981528891, 0.00231955549863121, 0.00231932921668361, 0.00231955549863121, 0.0023199981528891, 0.00231941872272807, 0.00231986717842116, 0.00231945816250653, 0.0023196967482249, 0.00231973918074009, 0.00231955645449756, 0.00231955031699138, 0.00231967586634719, 0.00231973359807934, 0.00231968044332984, 0.00231960349120569, 0.0023195808188978, 0.00231961580031996, 0.00231966273898687, 0.00231968116913969, 0.00231966528550138, 0.00231963677416519, 0.00231961998957591, 0.00231962345411218, 0.00231963864383268, 0.00231965133034659, 0.00231965353433079, 0.00231964736247063, 0.0023196403042051, 0.00231963785908089, 0.00231963980784254, 0.0023196421399285, 0.00231964177899367
flux1:, 0.686303883314756, 0.00217640205752337, 0.00217640146376413, 0.0021763994952467, 0.00217639886708084, 0.00217640249175481, 0.00217640964113285, 0.00217641479959797, 0.00217641142068489, 0.00217639849975575, 0.00217638426950996, 0.00217638203026388, 0.00217639895855021, 0.00217642610645416, 0.00217644032874617, 0.00217642192325033, 0.00217637738324484, 0.00217634513950907, 0.00217636740789075, 0.00217643983244153, 0.00217648881724906, 0.00217643385117978, 0.00217631672472856, 0.00217632380176779, 0.00217649474928001, 0.00217645338927729, 0.00217623049236364, 0.00217661443213868, 0.00217619304746545, 0.00217673734458186, 0.00217632201753682, 0.00217610954293837, 0.00217632201753682, 0.00217673734458186, 0.00217619304746545, 0.00217661443213868, 0.00217623049236365, 0.00217645338927729, 0.00217649474928001, 0.00217632380176779, 0.00217631672472856, 0.00217643385117978, 0.00217648881724906, 0.00217643983244153, 0.00217636740789075, 0.00217634513950907, 0.00217637738324484, 0.00217642192325033, 0.00217644032874617, 0.00217642610645416, 0.00217639895855021, 0.00217638203026388, 0.00217638426950996, 0.00217639849975575, 0.00217641142068489, 0.00217641479959797, 0.00217640964113285, 0.00217640249175481, 0.00217639886708084, 0.0021763994952467, 0.00217640146376413, 0.00217640205752337
flux1:, 0.686566332218509, 0.00204020442548712, 0.00204020285297193, 0.00204020105533445, 0.00204020151597799, 0.00204020621838723, 0.0020402135736004, 0.00204021798181681, 0.00204021365319977, 0.0020402005103568, 0.00204018701185782, 0.0020401856875805, 0.00204020260563147, 0.00204022852859162, 0.00204024142694188, 0.00204022330946836, 0.00204018112471351, 0.00204015130059884, 0.00204017287723019, 0.0020402408080618, 0.00204028590357425, 0.0020402338134009, 0.00204012487908027, 0.0020401328746424, 0.00204029260826091, 0.00204025220358639, 0.0020400439394423, 0.00204040390569334, 0.00204000837612898, 0.00204051941736925, 0.00204013028549265, 0.00203993104049553, 0.00204013028549265, 0.00204051941736925, 0.00204000837612898, 0.00204040390569334, 0.0020400439394423, 0.00204025220358639, 0.00204029260826091, 0.0020401328746424, 0.00204012487908027, 0.0020402338134009, 0.00204028590357425, 0.0020402408080618, 0.00204017287723019, 0.00204015130059884, 0.00204018112471351, 0.00204022330946836, 0.00204024142694188, 0.00204022852859162, 0.00204020260563147, 0.0020401856875805, 0.00204018701185782, 0.00204020051035681, 0.00204021365319977, 0.00204021798181681, 0.0020402135736004, 0.00204020621838723, 0.00204020151597799, 0.00204020105533446, 0.00204020285297193, 0.00204020442548712
flux1:, 0.686828781122262, 0.00191084116602448, 0.00191083860989516, 0.00191083683481404, 0.00191083819340053, 0.00191084388177078, 0.00191085152872345, 0.00191085539985878, 0.00191085030842087, 0.00191083695605089, 0.00191082400161802, 0.0019108233365713, 0.00191084012229508, 0.00191086494436631, 0.00191087680358068, 0.00191085918305554, 0.00191081929352516, 0.00191079160504422, 0.0019108122609832, 0.00191087577033259, 0.00191091724884985, 0.00191086810520167, 0.00191076709680835, 0.00191077596929297, 0.00191092503986967, 0.00191088550165751, 0.00191069089313912, 0.00191102798173, 0.00191065711253564, 0.00191113668514594, 0.00191077260834399, 0.0019105860137978, 0.00191077260834399, 0.00191113668514594, 0.00191065711253564, 0.00191102798173, 0.00191069089313912, 0.00191088550165751, 0.00191092503986967, 0.00191077596929297, 0.00191076709680835, 0.00191086810520167, 0.00191091724884985, 0.00191087577033259, 0.0019108122609832, 0.00191079160504422, 0.00191081929352516, 0.00191085918305554, 0.00191087680358069, 0.00191086494436631, 0.00191084012229508, 0.0019108233365713, 0.00191082400161802, 0.00191083695605089, 0.00191085030842087, 0.00191085539985878, 0.00191085152872345, 0.00191084388177078, 0.00191083819340053, 0.00191083683481404, 0.00191083860989516, 0.00191084116602449
flux1:, 0.687091230026016, 0.00178810011822282, 0.00178809659500621, 0.00178809473621786, 0.00178809683763152, 0.00178810342560146, 0.00178811142025549, 0.00178811492049818, 0.00178810921983074, 0.00178809567394017, 0.00178808311592996, 0.00178808290531571, 0.00178809946373796, 0.00178812329198607, 0.00178813434558108, 0.00178811738062012, 0.00178807971358001, 0.00178805391170161, 0.00178807347428036, 0.00178813266889668, 0.00178817079228417, 0.00178812462716541, 0.00178803124571468, 0.00178804093497028, 0.00178817988005377, 0.00178814114736603, 0.00178795929396774, 0.00178827459116392, 0.00178792720990475, 0.00178837701164904, 0.00178803684488034, 0.00178786232171808, 0.00178803684488034, 0.00178837701164904, 0.00178792720990475, 0.00178827459116392, 0.00178795929396774, 0.00178814114736603, 0.00178817988005377, 0.00178804093497027, 0.00178803124571469, 0.00178812462716541, 0.00178817079228417, 0.00178813266889668, 0.00178807347428036, 0.00178805391170161, 0.00178807971358001, 0.00178811738062012, 0.00178813434558108, 0.00178812329198607, 0.00178809946373796, 0.00178808290531571, 0.00178808311592996, 0.00178809567394017, 0.00178810921983074, 0.00178811492049818, 0.00178811142025549, 0.00178810342560146, 0.00178809683763152, 0.00178809473621786, 0.00178809659500621, 0.00178810011822282
flux1:, 0.687353678929769, 0.00167176568565031, 0.00167176123400331, 0.00167175922363837, 0.00167176194290731, 0.00167176934563815, 0.00167177771431152, 0.00167178096707251, 0.00167177478276031, 0.00167176106585497, 0.00167174879527164, 0.00167174888056244, 0.00167176513906424, 0.00167178806195264, 0.00167179849476595, 0.00167178229863759, 0.00167174677241717, 0.00167172264296684, 0.00167174099201088, 0.00167179600864587, 0.0016718310264899, 0.0016717878351742, 0.00167170175257003, 0.00167171218251118, 0.00167184152684699, 0.00167180356531888, 0.00167163363976412, 0.00167192821907389, 0.00167160317690723, 0.00167202481772384, 0.00167170741490738, 0.00167154438595144, 0.00167170741490737, 0.00167202481772384, 0.00167160317690723, 0.00167192821907389, 0.00167163363976412, 0.00167180356531888, 0.00167184152684699, 0.00167171218251118, 0.00167170175257003, 0.0016717878351742, 0.0016718310264899, 0.00167179600864587, 0.00167174099201088, 0.00167172264296684, 0.00167174677241717, 0.00167178229863759, 0.00167179849476595, 0.00167178806195264, 0.00167176513906424, 0.00167174888056244, 0.00167174879527164, 0.00167176106585497, 0.00167177478276031, 0.00167178096707251, 0.00167177771431152, 0.00167176934563815, 0.00167176194290731, 0.00167175922363837, 0.00167176123400331, 0.00167176568565031
flux1:, 0.687616127833522, 0.00156161979484378, 0.00156161447495648, 0.00156161227884622, 0.00156161551544553, 0.00156162364660596, 0.00156163238754392, 0.00156163547853174, 0.00156162891338604, 0.00156161505643461, 0.00156160300035359, 0.00156160326390862, 0.00156161916764618, 0.00156164125435585, 0.00156165120623577, 0.0015616358523769, 0.00156160237985349, 0.0015615797425075, 0.00156159680561849, 0.00156164780611472, 0.00156167995420241, 0.00156163969792388, 0.00156156056141957, 0.00156157164303241, 0.00156169189885327, 0.00156165469852857, 0.00156149594244102, 0.00156177086128097, 0.0015614670343727, 0.00156186203904671, 0.00156156625757183, 0.00156141414957252, 0.00156156625757183, 0.00156186203904671, 0.0015614670343727, 0.00156177086128097, 0.00156149594244102, 0.00156165469852857, 0.00156169189885327, 0.00156157164303241, 0.00156156056141957, 0.00156163969792388, 0.00156167995420241, 0.00156164780611471, 0.00156159680561849, 0.0015615797425075, 0.00156160237985349, 0.0015616358523769, 0.00156165120623577, 0.00156164125435585, 0.00156161916764618, 0.00156160326390862, 0.00156160300035359, 0.00156161505643461, 0.00156162891338604, 0.00156163547853174, 0.00156163238754392, 0.00156162364660596, 0.00156161551544553, 0.00156161227884623, 0.00156161447495648, 0.00156161979484378
flux1:, 0.687878576737275, 0.00145744280204461, 0.00145743669386011, 0.00145743430615734, 0.00145743797852246, 0.00145744674821802, 0.00145745583424015, 0.00145745881708364, 0.00145745195608198, 0.00145743799955752, 0.00145742611758619, 0.00145742647685136, 0.00145744198453688, 0.00145746328516748, 0.00145747285550083, 0.00145745838332105, 0.00145742687500049, 0.00145740558147517, 0.00145742132862124, 0.00145746849481954, 0.00145749799399852, 0.00145746060330119, 0.00145738804051742, 0.00145739967507586, 0.00145751134217048, 0.00145747491469253, 0.00145732663358383, 0.00145758292989682, 0.00145729922093096, 0.00145766903257741, 0.00145739373821168, 0.00145725198403164, 0.00145739373821168, 0.00145766903257741, 0.00145729922093096, 0.00145758292989682, 0.00145732663358383, 0.00145747491469253, 0.00145751134217048, 0.00145739967507586, 0.00145738804051742, 0.00145746060330119, 0.00145749799399852, 0.00145746849481954, 0.00145742132862124, 0.00145740558147517, 0.00145742687500049, 0.00145745838332105, 0.00145747285550083, 0.00145746328516748, 0.00145744198453688, 0.00145742647685136, 0.00145742611758619, 0.00145743799955752, 0.00145745195608198, 0.00145745881708363, 0.00145745583424015, 0.00145744674821801, 0.00145743797852246, 0.00145743430615734, 0.00145743669386011, 0.00145744280204461
flux1:, 0.688141025641029, 0.00135901434691377, 0.00135900754737212, 0.00135900498481946, 0.0013590090253139, 0.00135901833896503, 0.00135902772095982, 0.00135903062307083, 0.00135902353781446, 0.0013590095318591, 0.00135899781187545, 0.00135899821344473, 0.00135901329362215, 0.00135903384018551, 0.00135904309301772, 0.00135902951375146, 0.00135899988036499, 0.00135897981192659, 0.00135899424958242, 0.00135903777824672, 0.00135906483369416, 0.00135903021228959, 0.00135896383656283, 0.00135897591889629, 0.00135907948446047, 0.00135904385978773, 0.00135890541758976, 0.0013591441065318, 0.00135887944627237, 0.00135922543042788, 0.00135896950242618, 0.00135883754328762, 0.00135896950242618, 0.00135922543042788, 0.00135887944627237, 0.0013591441065318, 0.00135890541758976, 0.00135904385978773, 0.00135907948446047, 0.00135897591889629, 0.00135896383656283, 0.00135903021228959, 0.00135906483369416, 0.00135903777824672, 0.00135899424958242, 0.00135897981192659, 0.00135899988036499, 0.00135902951375146, 0.00135904309301772, 0.0013590338401855, 0.00135901329362215, 0.00135899821344473, 0.00135899781187545, 0.0013590095318591, 0.00135902353781446, 0.00135903062307083, 0.00135902772095982, 0.00135901833896503, 0.0013590090253139, 0.00135900498481946, 0.00135900754737212, 0.00135901434691377
flux1:, 0.688403474544782, 0.0012661141523761, 0.00126610677192094, 0.00126610406807483, 0.00126610841859469, 0.00126611817671168, 0.00126612778773319, 0.00126613061613146, 0.00126612336868552, 0.00126610937248485, 0.00126609782590065, 0.00126609823968264, 0.0012661128675874, 0.00126613267567634, 0.00126614164518179, 0.00126612894757935, 0.00126610110215134, 0.00126608216658777, 0.00126609533165555, 0.00126613542958635, 0.00126616023049264, 0.00126612825946979, 0.00126606767531848, 0.00126608009699297, 0.00126617603528079, 0.00126614125809394, 0.00126601207144847, 0.00126623414224631, 0.00126598749110779, 0.00126631094023671, 0.00126607327646787, 0.00126595056418565, 0.00126607327646787, 0.00126631094023671, 0.00126598749110779, 0.00126623414224631, 0.00126601207144847, 0.00126614125809394, 0.00126617603528079, 0.00126608009699297, 0.00126606767531848, 0.00126612825946979, 0.00126616023049264, 0.00126613542958635, 0.00126609533165555, 0.00126608216658776, 0.00126610110215134, 0.00126612894757935, 0.00126614164518179, 0.00126613267567634, 0.0012661128675874, 0.00126609823968264, 0.00126609782590065, 0.00126610937248485, 0.00126612336868552, 0.00126613061613146, 0.00126612778773319, 0.00126611817671168, 0.00126610841859469, 0.00126610406807483, 0.00126610677192094, 0.0012661141523761
flux1:, 0.688665923448535, 0.00117852277013572, 0.00117851492873716, 0.00117851212841786, 0.00117851673675339, 0.00117852683550937, 0.00117853659522823, 0.00117853934209005, 0.00117853198812471, 0.00117851806861191, 0.00117850672539908, 0.00117850713909504, 0.00117852129414364, 0.00117854036513913, 0.00117854906121388, 0.00117853721689755, 0.00117851107627135, 0.00117849320447577, 0.00117850515820002, 0.00117854203767681, 0.00117856475732818, 0.00117853529956074, 0.00117848010807634, 0.00117849276037438, 0.00117858153217807, 0.00117854765813771, 0.0011784271906367, 0.00117863360370144, 0.00117840395328255, 0.00117870609151773, 0.00117848561344278, 0.00117837161257444, 0.00117848561344278, 0.00117870609151773, 0.00117840395328255, 0.00117863360370144, 0.0011784271906367, 0.00117854765813771, 0.00117858153217807, 0.00117849276037438, 0.00117848010807634, 0.00117853529956074, 0.00117856475732818, 0.00117854203767681, 0.00117850515820002, 0.00117849320447577, 0.00117851107627135, 0.00117853721689755, 0.00117854906121388, 0.00117854036513913, 0.00117852129414365, 0.00117850713909504, 0.00117850672539908, 0.00117851806861191, 0.00117853198812471, 0.00117853934209005, 0.00117853659522823, 0.00117852683550937, 0.00117851673675339, 0.00117851212841786, 0.00117851492873716, 0.00117852277013572
flux1:, 0.688928372352288, 0.0010960222717679, 0.00109601409471416, 0.00109601124890584, 0.00109601606592001, 0.00109602639838851, 0.00109603621765902, 0.0010960388653969, 0.00109603145659744, 0.00109601768662912, 0.0010960065903322, 0.00109600700438886, 0.00109602066830493, 0.00109603899197312, 0.00109604740574331, 0.00109603637409321, 0.00109601185993072, 0.00109599500224853, 0.00109600582431334, 0.00109603969897479, 0.00109606049520095, 0.00109603339980379, 0.00109598320379865, 0.00109599598040847, 0.00109607803240406, 0.00109604512440536, 0.00109593288095109, 0.00109612456531555, 0.00109591093985253, 0.00109619292780806, 0.00109598858516604, 0.00109588277501912, 0.00109598858516604, 0.00109619292780806, 0.00109591093985252, 0.00109612456531555, 0.00109593288095109, 0.00109604512440536, 0.00109607803240406, 0.00109599598040847, 0.00109598320379865, 0.00109603339980379, 0.00109606049520095, 0.00109603969897479, 0.00109600582431334, 0.00109599500224853, 0.00109601185993072, 0.00109603637409321, 0.00109604740574331, 0.00109603899197312, 0.00109602066830493, 0.00109600700438886, 0.0010960065903322, 0.00109601768662912, 0.00109603145659744, 0.0010960388653969, 0.00109603621765902, 0.00109602639838851, 0.00109601606592001, 0.00109601124890584, 0.00109601409471416, 0.0010960222717679
flux1:, 0.689190821256042, 0.00101839688563199, 0.00101838849932748, 0.00101838566070007, 0.0010183906383295, 0.00101840109622952, 0.00101841088155574, 0.00101841340728455, 0.00101840599304296, 0.0010183924492014, 0.00101838165213359, 0.00101838207529048, 0.00101839523083997, 0.00101841278816774, 0.00101842089723492, 0.00101841062970676, 0.00101838766900151, 0.00101837179148719, 0.0010183815744563, 0.00101841265569499, 0.00101843167163398, 0.00101840677833209, 0.00101836118710361, 0.0010183739864525, 0.00101844975045384, 0.00101841787500866, 0.00101831339643615, 0.00101849124756592, 0.00101829270526388, 0.00101855564477833, 0.0010183664198592, 0.00101826829630685, 0.0010183664198592, 0.00101855564477833, 0.00101829270526388, 0.00101849124756592, 0.00101831339643615, 0.00101841787500866, 0.00101844975045384, 0.0010183739864525, 0.00101836118710361, 0.00101840677833209, 0.00101843167163398, 0.00101841265569499, 0.0010183815744563, 0.00101837179148719, 0.00101838766900151, 0.00101841062970676, 0.00101842089723492, 0.00101841278816774, 0.00101839523083997, 0.00101838207529048, 0.00101838165213359, 0.0010183924492014, 0.00101840599304296, 0.00101841340728455, 0.00101841088155574, 0.00101840109622952, 0.0010183906383295, 0.00101838566070007, 0.00101838849932748, 0.00101839688563199
flux1:, 0.689453270159795, 9.45433580156626e-4, 9.45425108138219e-4, 9.45422327308398e-4, 9.45427417344821e-4, 9.45437893125588e-4, 9.45447550838169e-4, 9.45449930132588e-4, 9.45442558569961e-4, 9.45429318749397e-4, 9.45418877538905e-4, 9.45419323046639e-4, 9.45431953327538e-4, 9.45448719449521e-4, 9.45456492725059e-4, 9.45446936539815e-4, 9.45425461701401e-4, 9.45410542421362e-4, 9.45419386650119e-4, 9.45447880568461e-4, 9.45465245690747e-4, 9.45442388979398e-4, 9.45401022579617e-4, 9.45413749769783e-4, 9.45483641936649e-4, 9.45452865794094e-4, 9.45355723870785e-4, 9.45520601881589e-4, 9.45336236086779e-4, 9.45581174777811e-4, 9.45406086187512e-4, 9.4531516325425e-4, 9.45406086187512e-4, 9.45581174777811e-4, 9.4533623608678e-4, 9.45520601881589e-4, 9.45355723870786e-4, 9.45452865794094e-4, 9.4548364193665e-4, 9.45413749769784e-4, 9.45401022579618e-4, 9.45442388979397e-4, 9.45465245690747e-4, 9.45447880568461e-4, 9.45419386650119e-4, 9.45410542421362e-4, 9.45425461701401e-4, 9.45446936539815e-4, 9.45456492725059e-4, 9.45448719449521e-4, 9.45431953327538e-4, 9.45419323046639e-4, 9.45418877538905e-4, 9.45429318749397e-4, 9.4544255856996e-4, 9.45449930132588e-4, 9.45447550838169e-4, 9.45437893125588e-4, 9.4542741734482e-4, 9.45422327308398e-4, 9.45425108138219e-4, 9.45433580156626e-4
flux1:, 0.689715719063548, 8.76922594330133e-4, 8.76914153678429e-4, 8.76911476274318e-4, 8.76916629846947e-4, 8.76927018943618e-4, 8.76936458934358e-4, 8.76938668829085e-4, 8.7693138722721e-4, 8.76918528156139e-4, 8.76908499775038e-4, 8.76908982320523e-4, 8.76921070531431e-4, 8.76937017612147e-4, 8.7694441962735e-4, 8.76935520806441e-4, 8.76915469387713e-4, 8.76901494890025e-4, 8.76909504006246e-4, 8.76935608952172e-4, 8.76951440279968e-4, 8.76930453273305e-4, 8.76892946202915e-4, 8.76905514530257e-4, 8.76969934575982e-4, 8.769403216721e-4, 8.76850114561157e-4, 8.770028428589e-4, 8.76831783040353e-4, 8.77059718575285e-4, 8.76897824423761e-4, 8.76813635613885e-4, 8.7689782442376e-4, 8.77059718575285e-4, 8.76831783040353e-4, 8.77002842858899e-4, 8.76850114561158e-4, 8.769403216721e-4, 8.76969934575982e-4, 8.76905514530256e-4, 8.76892946202916e-4, 8.76930453273306e-4, 8.76951440279967e-4, 8.76935608952172e-4, 8.76909504006246e-4, 8.76901494890026e-4, 8.76915469387713e-4, 8.76935520806441e-4, 8.7694441962735e-4, 8.76937017612147e-4, 8.76921070531431e-4, 8.76908982320522e-4, 8.76908499775038e-4, 8.76918528156139e-4, 8.7693138722721e-4, 8.76938668829084e-4, 8.76936458934358e-4, 8.76927018943618e-4, 8.76916629846947e-4, 8.76911476274317e-4, 8.76914153678429e-4, 8.76922594330134e-4
flux1:, 0.689978167967302, 8.12657916478745e-4, 8.12649614761193e-4, 8.12647079305608e-4, 8.12652246956761e-4, 8.12662450057944e-4, 8.12671588957704e-4, 8.12673610184603e-4, 8.12666464925787e-4, 8.12654059764084e-4, 8.12644498135068e-4, 8.12645031473354e-4, 8.12656561071873e-4, 8.12671661022993e-4, 8.12678655635225e-4, 8.12670361385449e-4, 8.1265167553142e-4, 8.12638637584697e-4, 8.12645914603416e-4, 8.12669819279865e-4, 8.12684222735611e-4, 8.12664940621603e-4, 8.12630944896453e-4, 8.12643276951708e-4, 8.12702607394171e-4, 8.12674216199365e-4, 8.12590564445957e-4, 8.12731928790759e-4, 8.1257334130614e-4, 8.12785225316804e-4, 8.12635625784438e-4, 8.12557725136594e-4, 8.12635625784438e-4, 8.12785225316803e-4, 8.12573341306139e-4, 8.12731928790759e-4, 8.12590564445957e-4, 8.12674216199365e-4, 8.12702607394172e-4, 8.12643276951707e-4, 8.12630944896454e-4, 8.12664940621604e-4, 8.12684222735611e-4, 8.12669819279865e-4, 8.12645914603415e-4, 8.12638637584697e-4, 8.1265167553142e-4, 8.1267036138545e-4, 8.12678655635225e-4, 8.12671661022993e-4, 8.12656561071874e-4, 8.12645031473354e-4, 8.12644498135068e-4, 8.12654059764085e-4, 8.12666464925787e-4, 8.12673610184603e-4, 8.12671588957704e-4, 8.12662450057944e-4, 8.12652246956761e-4, 8.12647079305608e-4, 8.12649614761192e-4, 8.12657916478745e-4
flux1:, 0.690240616871055, 7.52437712641314e-4, 7.5242964548091e-4, 7.52427282064904e-4, 7.52432414293608e-4, 7.52442339478533e-4, 7.5245110320366e-4, 7.52452921696973e-4, 7.52445957822895e-4, 7.52434073954135e-4, 7.52425027194357e-4, 7.52425622455801e-4, 7.52436577610339e-4, 7.52450804542757e-4, 7.52457357991741e-4, 7.52449618469829e-4, 7.52432244169826e-4, 7.52420136852789e-4, 7.52426780959504e-4, 7.52448663081003e-4, 7.52461734899999e-4, 7.52443997940815e-4, 7.52413185506656e-4, 7.52425213874941e-4, 7.52479819370326e-4, 7.5245270068169e-4, 7.52375243755676e-4, 7.52505991738522e-4, 7.52359080365924e-4, 7.52555821958881e-4, 7.52417661220884e-4, 7.52345624081931e-4, 7.52417661220883e-4, 7.52555821958881e-4, 7.52359080365924e-4, 7.52505991738522e-4, 7.52375243755676e-4, 7.5245270068169e-4, 7.52479819370326e-4, 7.5242521387494e-4, 7.52413185506656e-4, 7.52443997940815e-4, 7.52461734899998e-4, 7.52448663081003e-4, 7.52426780959504e-4, 7.52420136852789e-4, 7.52432244169826e-4, 7.52449618469829e-4, 7.52457357991741e-4, 7.52450804542758e-4, 7.52436577610339e-4, 7.52425622455801e-4, 7.52425027194358e-4, 7.52434073954136e-4, 7.52445957822895e-4, 7.52452921696972e-4, 7.5245110320366e-4, 7.52442339478534e-4, 7.52432414293608e-4, 7.52427282064904e-4, 7.5242964548091e-4, 7.52437712641315e-4
flux1:, 0.690503065774808, 6.96064706045294e-4, 6.96056955365878e-4, 6.96054785048296e-4, 6.96059833188546e-4, 6.96069397814895e-4, 6.96077723445897e-4, 6.96079331176688e-4, 6.96072591681478e-4, 6.96061288797877e-4, 6.96052797124417e-4, 6.9605346174085e-4, 6.96063827978703e-4, 6.96077160311663e-4, 6.9608324361088e-4, 6.96076013118064e-4, 6.96059899340954e-4, 6.96048716542083e-4, 6.96054820551206e-4, 6.96074846004199e-4, 6.96086674150716e-4, 6.96070330189284e-4, 6.96042394685259e-4, 6.96054062273289e-4, 6.96104289066589e-4, 6.96078484271434e-4, 6.960068776765e-4, 6.96127718586072e-4, 6.95991724810779e-4, 6.96174193645598e-4, 6.96046661155187e-4, 6.9598008467563e-4, 6.96046661155187e-4, 6.96174193645598e-4, 6.95991724810779e-4, 6.96127718586072e-4, 6.960068776765e-4, 6.96078484271435e-4, 6.96104289066589e-4, 6.96054062273289e-4, 6.96042394685259e-4, 6.96070330189284e-4, 6.96086674150716e-4, 6.96074846004199e-4, 6.96054820551206e-4, 6.96048716542083e-4, 6.96059899340953e-4, 6.96076013118064e-4, 6.9608324361088e-4, 6.96077160311663e-4, 6.96063827978703e-4, 6.9605346174085e-4, 6.96052797124416e-4, 6.96061288797877e-4, 6.96072591681478e-4, 6.96079331176688e-4, 6.96077723445897e-4, 6.96069397814895e-4, 6.96059833188546e-4, 6.96054785048296e-4, 6.96056955365878e-4, 6.96064706045294e-4
flux1:, 0.690765514678561, 6.43346509361893e-4, 6.43339142320564e-4, 6.43337177161852e-4, 6.43342094463125e-4, 6.43351226713357e-4, 6.43359063705186e-4, 6.43360458928925e-4, 6.43353983898719e-4, 6.43343312450983e-4, 6.43335406741224e-4, 6.43336143916237e-4, 6.43345908875127e-4, 6.43358331048081e-4, 6.43363921724014e-4, 6.43357159396272e-4, 6.43342257182882e-4, 6.4333199054754e-4, 6.43337639018108e-4, 6.43355961469369e-4, 6.43366627002216e-4, 6.43351533456246e-4, 6.43326191349497e-4, 6.4333745138002e-4, 6.43383626899389e-4, 6.43359166716832e-4, 6.43293079655606e-4, 6.43404684704122e-4, 6.43278887756568e-4, 6.43447916684226e-4, 6.43330247834682e-4, 6.43268751195837e-4, 6.43330247834682e-4, 6.43447916684226e-4, 6.43278887756568e-4, 6.43404684704122e-4, 6.43293079655606e-4, 6.43359166716833e-4, 6.4338362689939e-4, 6.4333745138002e-4, 6.43326191349497e-4, 6.43351533456246e-4, 6.43366627002215e-4, 6.43355961469369e-4, 6.43337639018108e-4, 6.4333199054754e-4, 6.43342257182882e-4, 6.43357159396272e-4, 6.43363921724015e-4, 6.43358331048081e-4, 6.43345908875128e-4, 6.43336143916236e-4, 6.43335406741224e-4, 6.43343312450983e-4, 6.43353983898719e-4, 6.43360458928925e-4, 6.43359063705186e-4, 6.43351226713357e-4, 6.43342094463125e-4, 6.43337177161852e-4, 6.43339142320564e-4, 6.43346509361893e-4
flux1:, 0.691027963582315, 5.94095911564577e-4, 5.94088980145836e-4, 5.94087223765651e-4, 5.94091966551591e-4, 5.94100606574575e-4, 5.94107917328937e-4, 5.94109104345291e-4, 5.94102930047866e-4, 5.94092930106386e-4, 5.94085631079469e-4, 5.94086439715587e-4, 5.94095593914571e-4, 5.94107097670907e-4, 5.94112180886345e-4, 5.94105850955949e-4, 5.94092112534248e-4, 5.94082749875464e-4, 5.94088017845607e-4, 5.94104778734872e-4, 5.94114357076626e-4, 5.94100382420622e-4, 5.94077373552582e-4, 5.94088189272435e-4, 5.94130621887141e-4, 5.94107525577295e-4, 5.94046639144599e-4, 5.94149642015057e-4, 5.94033358663028e-4, 5.94189745933567e-4, 5.94081222135333e-4, 5.94024446524988e-4, 5.94081222135333e-4, 5.94189745933567e-4, 5.94033358663028e-4, 5.94149642015057e-4, 5.94046639144598e-4, 5.94107525577295e-4, 5.9413062188714e-4, 5.94088189272435e-4, 5.94077373552582e-4, 5.94100382420622e-4, 5.94114357076626e-4, 5.94104778734872e-4, 5.94088017845607e-4, 5.94082749875464e-4, 5.94092112534248e-4, 5.94105850955949e-4, 5.94112180886346e-4, 5.94107097670907e-4, 5.94095593914571e-4, 5.94086439715586e-4, 5.94085631079468e-4, 5.94092930106386e-4, 5.94102930047866e-4, 5.94109104345291e-4, 5.94107917328937e-4, 5.94100606574576e-4, 5.94091966551591e-4, 5.94087223765651e-4, 5.94088980145835e-4, 5.94095911564577e-4
flux1:, 0.691290412486068, 5.48131121340864e-4, 5.48124662556864e-4, 5.48123111094831e-4, 5.48127639890388e-4, 5.48135740503937e-4, 5.48142500359865e-4, 5.48143488891633e-4, 5.48137646906593e-4, 5.48128347455033e-4, 5.48121665418696e-4, 5.48122540407987e-4, 5.48131077965603e-4, 5.48141663199423e-4, 5.48146232316081e-4, 5.48140304025175e-4, 5.48127682002962e-4, 5.48119206172636e-4, 5.48124158457685e-4, 5.48139487306347e-4, 5.48148049380181e-4, 5.48135074132875e-4, 5.4811416173217e-4, 5.48124505884617e-4, 5.48163484838487e-4, 5.48141759853862e-4, 5.48085765716313e-4, 5.48180763389081e-4, 5.48073347493594e-4, 5.48217858556459e-4, 5.48117806778577e-4, 5.48065415137275e-4, 5.48117806778577e-4, 5.48217858556459e-4, 5.48073347493594e-4, 5.48180763389081e-4, 5.48085765716313e-4, 5.48141759853863e-4, 5.48163484838487e-4, 5.48124505884617e-4, 5.4811416173217e-4, 5.48135074132875e-4, 5.48148049380181e-4, 5.48139487306348e-4, 5.48124158457686e-4, 5.48119206172635e-4, 5.48127682002962e-4, 5.48140304025175e-4, 5.48146232316081e-4, 5.48141663199423e-4, 5.48131077965603e-4, 5.48122540407987e-4, 5.48121665418696e-4, 5.48128347455033e-4, 5.48137646906593e-4, 5.48143488891633e-4, 5.48142500359865e-4, 5.48135740503937e-4, 5.48127639890388e-4, 5.48123111094831e-4, 5.48124662556864e-4, 5.48131121340863e-4
flux1:, 0.691552861389821, 5.05275969109151e-4, 5.05270005727061e-4, 5.0526864908381e-4, 5.0527292961978e-4, 5.0528045656698e-4, 5.0528665328549e-4, 5.05287457585036e-4, 5.05281974048555e-4, 5.05273392707599e-4, 5.05267327798089e-4, 5.052682605819e-4, 5.05276179823556e-4, 5.05285855000732e-4, 5.05289911650399e-4, 5.05284358898044e-4, 5.05272805575859e-4, 5.05265193776021e-4, 5.05269884763088e-4, 5.05283899730046e-4, 5.05291512937985e-4, 5.05279430187109e-4, 5.05260400414623e-4, 5.05270254527878e-4, 5.05306050052725e-4, 5.05285692094138e-4, 5.05234291603862e-4, 5.05321845418216e-4, 5.05222687267908e-4, 5.05356056199883e-4, 5.05263848034975e-4, 5.05215524598978e-4, 5.05263848034975e-4, 5.05356056199883e-4, 5.05222687267908e-4, 5.05321845418216e-4, 5.05234291603862e-4, 5.05285692094138e-4, 5.05306050052724e-4, 5.05270254527878e-4, 5.05260400414623e-4, 5.05279430187108e-4, 5.05291512937986e-4, 5.05283899730046e-4, 5.05269884763088e-4, 5.0526519377602e-4, 5.0527280557586e-4, 5.05284358898043e-4, 5.05289911650399e-4, 5.05285855000732e-4, 5.05276179823556e-4, 5.052682605819e-4, 5.05267327798089e-4, 5.05273392707599e-4, 5.05281974048555e-4, 5.05287457585036e-4, 5.0528665328549e-4, 5.0528045656698e-4, 5.0527292961978e-4, 5.0526864908381e-4, 5.05270005727061e-4, 5.05275969109151e-4
flux1:, 0.691815310293574, 4.65360069775075e-4, 4.65354611476293e-4, 4.65353434716614e-4, 4.65357438741744e-4, 4.65364370518377e-4, 4.65370003350351e-4, 4.65370641137437e-4, 4.6536553615752e-4, 4.65357679316018e-4, 4.6535222214771e-4, 4.65353201455018e-4, 4.65360505366931e-4, 4.65369287548751e-4, 4.65372841291514e-4, 4.65367642092512e-4, 4.65357108926874e-4, 4.65350332426412e-4, 4.65354806290321e-4, 4.65367614908179e-4, 4.65374343934844e-4, 4.65363059442828e-4, 4.65345720541158e-4, 4.6535507408416e-4, 4.65387937690368e-4, 4.65368931120301e-4, 4.6532183480342e-4, 4.65402471709049e-4, 4.65310997152714e-4, 4.65433927756839e-4, 4.65348978075596e-4, 4.65304427745195e-4, 4.65348978075596e-4, 4.6543392775684e-4, 4.65310997152714e-4, 4.65402471709049e-4, 4.65321834803421e-4, 4.65368931120301e-4, 4.65387937690368e-4, 4.65355074084159e-4, 4.65345720541158e-4, 4.65363059442828e-4, 4.65374343934844e-4, 4.65367614908179e-4, 4.65354806290321e-4, 4.65350332426412e-4, 4.65357108926874e-4, 4.65367642092512e-4, 4.65372841291515e-4, 4.65369287548751e-4, 4.65360505366932e-4, 4.65353201455018e-4, 4.6535222214771e-4, 4.65357679316018e-4, 4.6536553615752e-4, 4.65370641137436e-4, 4.65370003350351e-4, 4.65364370518377e-4, 4.65357438741744e-4, 4.65353434716614e-4, 4.65354611476294e-4, 4.65360069775075e-4
flux1:, 0.692077759197328, 4.28218948423809e-4, 4.28213993290774e-4, 4.28212978101e-4, 4.28216683954166e-4, 4.28223011244972e-4, 4.28228089678657e-4, 4.28228581004539e-4, 4.28223868283964e-4, 4.2821673159779e-4, 4.28211864233454e-4, 4.28212876914971e-4, 4.28219573417291e-4, 4.28227487928822e-4, 4.28230555581554e-4, 4.28225691409292e-4, 4.28216128643913e-4, 4.28210152854997e-4, 4.28214444116571e-4, 4.28226144146117e-4, 4.28232051581465e-4, 4.28221483524261e-4, 4.28205664647155e-4, 4.28214514100774e-4, 4.28244679036003e-4, 4.28226997595682e-4, 4.28183924952259e-4, 4.28258138906737e-4, 4.28173808307215e-4, 4.2828697493183e-4, 4.28208740196823e-4, 4.2816768776015e-4, 4.28208740196823e-4, 4.28286974931829e-4, 4.28173808307215e-4, 4.28258138906737e-4, 4.28183924952259e-4, 4.28226997595683e-4, 4.28244679036003e-4, 4.28214514100774e-4, 4.28205664647155e-4, 4.28221483524261e-4, 4.28232051581465e-4, 4.28226144146117e-4, 4.28214444116571e-4, 4.28210152854997e-4, 4.28216128643913e-4, 4.28225691409291e-4, 4.28230555581554e-4, 4.28227487928822e-4, 4.28219573417291e-4, 4.28212876914971e-4, 4.28211864233454e-4, 4.2821673159779e-4, 4.28223868283964e-4, 4.28228581004539e-4, 4.28228089678656e-4, 4.28223011244972e-4, 4.28216683954166e-4, 4.28212978101e-4, 4.28213993290774e-4, 4.2821894842381e-4
flux1:, 0.692340208101081, 3.9369413118993e-4, 3.93689667413755e-4, 3.93688793520223e-4, 3.93692186436989e-4, 3.93697911214538e-4, 3.93702453500497e-4, 3.93702819620689e-4, 3.93698506306695e-4, 3.93692075512698e-4, 3.93687772664386e-4, 3.93688804549924e-4, 3.93694906576455e-4, 3.93701986372047e-4, 3.9370459109086e-4, 3.93700046167895e-4, 3.93691402638991e-4, 3.93686187499447e-4, 3.93690321846845e-4, 3.93701002194186e-4, 3.93706148977595e-4, 3.93696227374563e-4, 3.93681777172002e-4, 3.93690125059554e-4, 3.93717806920846e-4, 3.93701414693551e-4, 3.93662094244649e-4, 3.9373034771515e-4, 3.93652654750452e-4, 3.93756702880544e-4, 3.93684679190224e-4, 3.93646868432928e-4, 3.93684679190224e-4, 3.93756702880544e-4, 3.93652654750452e-4, 3.9373034771515e-4, 3.93662094244649e-4, 3.93701414693551e-4, 3.93717806920846e-4, 3.93690125059554e-4, 3.93681777172002e-4, 3.93696227374563e-4, 3.93706148977595e-4, 3.93701002194186e-4, 3.93690321846845e-4, 3.93686187499448e-4, 3.93691402638991e-4, 3.93700046167895e-4, 3.9370459109086e-4, 3.93701986372047e-4, 3.93694906576455e-4, 3.93688804549924e-4, 3.93687772664385e-4, 3.93692075512698e-4, 3.93698506306695e-4, 3.93702819620688e-4, 3.93702453500497e-4, 3.93697911214538e-4, 3.93692186436989e-4, 3.93688793520223e-4, 3.93689667413755e-4, 3.9369413118993e-4
flux1:, 0.692602657004834, 3.61633203573729e-4, 3.61629211279496e-4, 3.61628457752363e-4, 3.61631529900513e-4, 3.61636664251591e-4, 3.61640695799508e-4, 3.61640958122687e-4, 3.61637044885815e-4, 3.61631296869458e-4, 3.61627527243335e-4, 3.61628563962304e-4, 3.61634089347549e-4, 3.61640374132521e-4, 3.61642544329834e-4, 3.61638304920057e-4, 3.61630528031377e-4, 3.61626028634543e-4, 3.61630023931107e-4, 3.61639765579638e-4, 3.61644211275133e-4, 3.61634877170896e-4, 3.61621662202869e-4, 3.61629516118249e-4, 3.61654913598684e-4, 3.61639766160366e-4, 3.61603935679249e-4, 3.61666661210144e-4, 3.61595131549272e-4, 3.6169067822299e-4, 3.61624399155511e-4, 3.6158959188594e-4, 3.6162439915551e-4, 3.61690678222989e-4, 3.61595131549273e-4, 3.61666661210144e-4, 3.61603935679249e-4, 3.61639766160366e-4, 3.61654913598684e-4, 3.61629516118249e-4, 3.6162166220287e-4, 3.61634877170896e-4, 3.61644211275132e-4, 3.61639765579639e-4, 3.61630023931107e-4, 3.61626028634543e-4, 3.61630528031376e-4, 3.61638304920057e-4, 3.61642544329834e-4, 3.61640374132521e-4, 3.61634089347548e-4, 3.61628563962304e-4, 3.61627527243335e-4, 3.61631296869458e-4, 3.61637044885815e-4, 3.61640958122687e-4, 3.61640695799508e-4, 3.61636664251591e-4, 3.61631529900513e-4, 3.61628457752363e-4, 3.61629211279496e-4, 3.61633203573729e-4
flux1:, 0.692865105908588, 3.31889838483844e-4, 3.31886291578757e-4, 3.31885637964367e-4, 3.31888388220681e-4, 3.3189295297154e-4, 3.31896504705627e-4, 3.3189668387025e-4, 3.31893165200284e-4, 3.3188806925083e-4, 3.3188479695601e-4, 3.31885824674161e-4, 3.31890795859904e-4, 3.31896331030714e-4, 3.31898099201516e-4, 3.31894152946876e-4, 3.31887188801411e-4, 3.31883356213055e-4, 3.31887223620584e-4, 3.31896100538477e-4, 3.31899903457111e-4, 3.31891107916594e-4, 3.31879010963728e-4, 3.31886382629458e-4, 3.31909678377088e-4, 3.3189572407637e-4, 3.31863130944454e-4, 3.31920732756424e-4, 3.31854922638018e-4, 3.31942556739766e-4, 3.31881591062834e-4, 3.31849566080871e-4, 3.31881591062834e-4, 3.31942556739766e-4, 3.31854922638018e-4, 3.31920732756423e-4, 3.31863130944454e-4, 3.3189572407637e-4, 3.31909678377088e-4, 3.31886382629458e-4, 3.31879010963728e-4, 3.31891107916594e-4, 3.31899903457111e-4, 3.31896100538477e-4, 3.31887223620584e-4, 3.31883356213055e-4, 3.31887188801411e-4, 3.31894152946876e-4, 3.31898099201516e-4, 3.31896331030715e-4, 3.31890795859904e-4, 3.31885824674161e-4, 3.3188479695601e-4, 3.3188806925083e-4, 3.31893165200283e-4, 3.3189668387025e-4, 3.31896504705627e-4, 3.3189295297154e-4, 3.31888388220681e-4, 3.31885637964367e-4, 3.31886291578757e-4, 3.31889838483843e-4
flux1:, 0.693127554812341, 3.04323796283079e-4, 3.04320664244927e-4, 3.04320091489069e-4, 3.04322524984094e-4, 3.04326548197763e-4, 3.04329654946805e-4, 3.04329770060769e-4, 3.04326634755971e-4, 3.04322153942086e-4, 3.04319339893031e-4, 3.04320345931937e-4, 3.04324789514803e-4, 3.04329624980076e-4, 3.04331026503713e-4, 3.04327361837552e-4, 3.04321155505932e-4, 3.04317937708726e-4, 3.04321682862261e-4, 3.04329762854893e-4, 3.04332980044981e-4, 3.04324683020969e-4, 3.04313601353641e-4, 3.04320505734564e-4, 3.04341867299384e-4, 3.04329048611851e-4, 3.0429945024509e-4, 3.04352305835981e-4, 3.04291800577642e-4, 3.04372083056009e-4, 3.04316032364067e-4, 3.04286584399489e-4, 3.04316032364067e-4, 3.04372083056009e-4, 3.04291800577642e-4, 3.04352305835981e-4, 3.0429945024509e-4, 3.04329048611851e-4, 3.04341867299384e-4, 3.04320505734563e-4, 3.04313601353641e-4, 3.04324683020969e-4, 3.04332980044981e-4, 3.04329762854893e-4, 3.04321682862261e-4, 3.04317937708726e-4, 3.04321155505931e-4, 3.04327361837552e-4, 3.04331026503713e-4, 3.04329624980076e-4, 3.04324789514803e-4, 3.04320345931937e-4, 3.04319339893031e-4, 3.04322153942086e-4, 3.04326634755971e-4, 3.04329770060769e-4, 3.04329654946805e-4, 3.04326548197763e-4, 3.04322524984094e-4, 3.04320091489069e-4, 3.04320664244927e-4, 3.0432379628308e-4
flux1:, 0.693390003716094, 2.78800899096481e-4, 2.78798148634542e-4, 2.78797639777095e-4, 2.78799767245563e-4, 2.78803282662328e-4, 2.78805981647466e-4, 2.78806049710808e-4, 2.78803281527819e-4, 2.78799374128841e-4, 2.78796977382032e-4, 2.78797950700765e-4, 2.78801896849024e-4, 2.78806085791074e-4, 2.78807157765086e-4, 2.78803763423548e-4, 2.78798259324064e-4, 2.7879560223314e-4, 2.78799226412144e-4, 2.78806571897474e-4, 2.78809259026517e-4, 2.78801428155285e-4, 2.78791271814913e-4, 2.78797726306872e-4, 2.78817307150612e-4, 2.78805562056757e-4, 2.78778726354573e-4, 2.78827188076997e-4, 2.78771600542068e-4, 2.78845064596315e-4, 2.7879356093005e-4, 2.78766499573606e-4, 2.7879356093005e-4, 2.78845064596315e-4, 2.78771600542069e-4, 2.78827188076996e-4, 2.78778726354573e-4, 2.78805562056757e-4, 2.78817307150613e-4, 2.78797726306872e-4, 2.78791271814914e-4, 2.78801428155285e-4, 2.78809259026518e-4, 2.78806571897475e-4, 2.78799226412144e-4, 2.7879560223314e-4, 2.78798259324064e-4, 2.78803763423549e-4, 2.78807157765086e-4, 2.78806085791074e-4, 2.78801896849024e-4, 2.78797950700765e-4, 2.78796977382032e-4, 2.78799374128841e-4, 2.78803281527818e-4, 2.78806049710808e-4, 2.78805981647466e-4, 2.78803282662328e-4, 2.78799767245563e-4, 2.78797639777094e-4, 2.78798148634541e-4, 2.78800899096481e-4
flux1:, 0.693652452619847, 2.55192981610566e-4, 2.55190578147308e-4, 2.55190118785147e-4, 2.55191955766889e-4, 2.55195001253572e-4, 2.55197330722869e-4, 2.55197366239512e-4, 2.55194944665507e-4, 2.55191565598749e-4, 2.55189544576659e-4, 2.55190476106712e-4, 2.55193957879043e-4, 2.55197555510656e-4, 2.55198335662421e-4, 2.55195200305637e-4, 2.55190342667858e-4, 2.55188191165941e-4, 2.55191692416158e-4, 2.55198361108985e-4, 2.55200572262859e-4, 2.55193181638102e-4, 2.55183871775825e-4, 2.55189895482476e-4, 2.5520783602614e-4, 2.55197099367893e-4, 2.5517280514387e-4, 2.55217201739331e-4, 2.5516617078622e-4, 2.55233322059533e-4, 2.55186025555654e-4, 2.5516117420299e-4, 2.55186025555654e-4, 2.55233322059532e-4, 2.5516617078622e-4, 2.55217201739331e-4, 2.5517280514387e-4, 2.55197099367892e-4, 2.55207836026141e-4, 2.55189895482476e-4, 2.55183871775825e-4, 2.55193181638102e-4, 2.55200572262859e-4, 2.55198361108986e-4, 2.55191692416158e-4, 2.55188191165941e-4, 2.55190342667858e-4, 2.55195200305637e-4, 2.55198335662421e-4, 2.55197555510656e-4, 2.55193957879043e-4, 2.55190476106712e-4, 2.55189544576659e-4, 2.55191565598749e-4, 2.55194944665507e-4, 2.55197366239512e-4, 2.55197330722869e-4, 2.55195001253572e-4, 2.55191955766889e-4, 2.55190118785147e-4, 2.55190578147308e-4, 2.55192981610566e-4
flux1:, 0.693914901523601, 2.33377820550074e-4, 2.33375729488425e-4, 2.33375308017403e-4, 2.33376873957186e-4, 2.33379490022759e-4, 2.33381488067216e-4, 2.33381502839799e-4, 2.33379403945651e-4, 2.33376506137362e-4, 2.33374819705256e-4, 2.33375702540027e-4, 2.33378755140977e-4, 2.33381817505487e-4, 2.33382343216504e-4, 2.33379455162687e-4, 2.33375188545261e-4, 2.3337348749222e-4, 2.33376861662286e-4, 2.33382907160534e-4, 2.33384694585846e-4, 2.33377723554794e-4, 2.33369190863777e-4, 2.33374803969045e-4, 2.3339123265408e-4, 2.33381437431415e-4, 2.33359474792544e-4, 2.33400112866557e-4, 2.33353301803371e-4, 2.33414618614851e-4, 2.33371215226479e-4, 2.33348410051814e-4, 2.33371215226479e-4, 2.33414618614851e-4, 2.33353301803371e-4, 2.33400112866557e-4, 2.33359474792544e-4, 2.33381437431415e-4, 2.3339123265408e-4, 2.33374803969045e-4, 2.33369190863777e-4, 2.33377723554794e-4, 2.33384694585846e-4, 2.33382907160534e-4, 2.33376861662286e-4, 2.3337348749222e-4, 2.33375188545261e-4, 2.33379455162688e-4, 2.33382343216504e-4, 2.33381817505487e-4, 2.33378755140977e-4, 2.33375702540027e-4, 2.33374819705256e-4, 2.33376506137362e-4, 2.33379403945651e-4, 2.33381502839799e-4, 2.33381488067216e-4, 2.33379490022759e-4, 2.33376873957186e-4, 2.33375308017403e-4, 2.33375729488425e-4, 2.33377820550074e-4
flux1:, 0.694177350427354, 2.1323904496583e-4, 2.1323723272258e-4, 2.13236840380451e-4, 2.13238157675525e-4, 2.13240386100695e-4, 2.13242089672524e-4, 2.13242092764724e-4, 2.13240290097671e-4, 2.13237825754069e-4, 2.13236434127308e-4, 2.13237263575769e-4, 2.13239923582657e-4, 2.13242506437472e-4, 2.13242813904364e-4, 2.1324016097282e-4, 2.1323643080644e-4, 2.13235125985369e-4, 2.1323836765185e-4, 2.13243839924135e-4, 2.13245253738826e-4, 2.13238685757297e-4, 2.13230869026152e-4, 2.13236092264809e-4, 2.13251126605652e-4, 2.1324220518162e-4, 2.1322237583046e-4, 2.13259541257449e-4, 2.13216636322076e-4, 2.13272569962959e-4, 2.13232769283207e-4, 2.13211858256394e-4, 2.13232769283207e-4, 2.13272569962959e-4, 2.13216636322076e-4, 2.13259541257449e-4, 2.1322237583046e-4, 2.1324220518162e-4, 2.13251126605652e-4, 2.13236092264809e-4, 2.13230869026152e-4, 2.13238685757296e-4, 2.13245253738826e-4, 2.13243839924134e-4, 2.1323836765185e-4, 2.13235125985369e-4, 2.1323643080644e-4, 2.1324016097282e-4, 2.13242813904364e-4, 2.13242506437472e-4, 2.13239923582657e-4, 2.13237263575769e-4, 2.13236434127308e-4, 2.13237825754069e-4, 2.13240290097671e-4, 2.13242092764724e-4, 2.13242089672524e-4, 2.13240386100695e-4, 2.13238157675525e-4, 2.13236840380451e-4, 2.1323723272258e-4, 2.13239044965831e-4
flux1:, 0.694439799331107, 1.94666029404161e-4, 1.94664464204536e-4, 1.94664094944693e-4, 1.94665187986298e-4, 1.94667070603696e-4, 1.94668514744928e-4, 1.94668512588472e-4, 1.94666978064967e-4, 1.94664899809395e-4, 1.94663765280167e-4, 1.94664538800703e-4, 1.94666843394837e-4, 1.94669001210009e-4, 1.94669124756337e-4, 1.9466669420967e-4, 1.94663447337991e-4, 1.9466248630774e-4, 1.94665589571334e-4, 1.94670535350084e-4, 1.9467162324546e-4, 1.9466544482118e-4, 1.94658289627532e-4, 1.94663143852212e-4, 1.94676891460349e-4, 1.94668776650039e-4, 1.94650894091554e-4, 1.94684853342244e-4, 1.94645562225055e-4, 1.94696537338064e-4, 1.94660070551787e-4, 1.94640912509174e-4, 1.94660070551787e-4, 1.94696537338064e-4, 1.94645562225055e-4, 1.94684853342244e-4, 1.94650894091554e-4, 1.94668776650039e-4, 1.94676891460349e-4, 1.94663143852212e-4, 1.94658289627532e-4, 1.9466544482118e-4, 1.9467162324546e-4, 1.94670535350084e-4, 1.94665589571334e-4, 1.94662486307739e-4, 1.94663447337991e-4, 1.94666694209669e-4, 1.94669124756338e-4, 1.94669001210009e-4, 1.94666843394838e-4, 1.94664538800703e-4, 1.94663765280167e-4, 1.94664899809394e-4, 1.94666978064967e-4, 1.94668512588472e-4, 1.94668514744928e-4, 1.94667070603696e-4, 1.94665187986298e-4, 1.94664094944693e-4, 1.94664464204536e-4, 1.94666029404161e-4
flux1:, 0.69470224823486, 1.77553771957054e-4, 1.77552424397874e-4, 1.77552074628773e-4, 1.77552968879078e-4, 1.77554546529384e-4, 1.77555763807782e-4, 1.77555760426657e-4, 1.7755446518998e-4, 1.77552727042144e-4, 1.77551814524526e-4, 1.77552531559362e-4, 1.77554517791106e-4, 1.77556302885739e-4, 1.77556274429722e-4, 1.77554053001504e-4, 1.77551238195584e-4, 1.77550571027598e-4, 1.77553530171495e-4, 1.77557993259754e-4, 1.775588002145e-4, 1.7755299996057e-4, 1.77546457516047e-4, 1.77550963355549e-4, 1.77563522918121e-4, 1.77556148944077e-4, 1.77540038585756e-4, 1.77571039973227e-4, 1.7753509039648e-4, 1.77581505450893e-4, 1.77548123432255e-4, 1.77530587208729e-4, 1.77548123432255e-4, 1.77581505450893e-4, 1.7753509039648e-4, 1.77571039973227e-4, 1.77540038585756e-4, 1.77556148944077e-4, 1.77563522918122e-4, 1.77550963355549e-4, 1.77546457516048e-4, 1.77552999960569e-4, 1.77558800214501e-4, 1.77557993259754e-4, 1.77553530171495e-4, 1.77550571027598e-4, 1.77551238195584e-4, 1.77554053001504e-4, 1.77556274429722e-4, 1.77556302885739e-4, 1.77554517791106e-4, 1.77552531559362e-4, 1.77551814524526e-4, 1.77552727042144e-4, 1.7755446518998e-4, 1.77555760426657e-4, 1.77555763807782e-4, 1.77554546529383e-4, 1.77552968879078e-4, 1.77552074628773e-4, 1.77552424397874e-4, 1.77553771957054e-4
flux1:, 0.694964697138614, 1.61802759112649e-4, 1.61801602511565e-4, 1.61801270738865e-4, 1.61801991878318e-4, 1.61803303556634e-4, 1.61804323696665e-4, 1.61804321018684e-4, 1.61803236231293e-4, 1.61801794414243e-4, 1.61801071814858e-4, 1.61801733547961e-4, 1.61803437660733e-4, 1.6180489949151e-4, 1.61804748167029e-4, 1.61802722158539e-4, 1.61800290584193e-4, 1.61799870469193e-4, 1.61802680477817e-4, 1.61806701980523e-4, 1.61807270004018e-4, 1.618018378172e-4, 1.61795863968228e-4, 1.61800041569435e-4, 1.61811503768579e-4, 1.61804807071818e-4, 1.61790306211966e-4, 1.61818581055436e-4, 1.61785719420366e-4, 1.61827947289392e-4, 1.61797418856242e-4, 1.61781382483042e-4, 1.61797418856242e-4, 1.61827947289392e-4, 1.61785719420366e-4, 1.61818581055435e-4, 1.61790306211966e-4, 1.61804807071818e-4, 1.61811503768579e-4, 1.61800041569435e-4, 1.61795863968228e-4, 1.618018378172e-4, 1.61807270004018e-4, 1.61806701980523e-4, 1.61802680477816e-4, 1.61799870469193e-4, 1.61800290584193e-4, 1.61802722158539e-4, 1.61804748167029e-4, 1.6180489949151e-4, 1.61803437660733e-4, 1.61801733547961e-4, 1.61801071814858e-4, 1.61801794414243e-4, 1.61803236231293e-4, 1.61804321018684e-4, 1.61804323696665e-4, 1.61803303556634e-4, 1.61801991878318e-4, 1.61801270738865e-4, 1.61801602511564e-4, 1.61802759112649e-4
flux1:, 0.695227146042367, 1.4731881924034e-4, 1.47317829796191e-4, 1.47317516204293e-4, 1.47318089376819e-4, 1.47319171573416e-4, 1.4732002126298e-4, 1.47320019488515e-4, 1.47319117035403e-4, 1.47317930604904e-4, 1.4731736903313e-4, 1.47317978095297e-4, 1.47319434928439e-4, 1.47320619536496e-4, 1.47320371458484e-4, 1.47318526886908e-4, 1.47316432508552e-4, 1.47316216225822e-4, 1.47318873168231e-4, 1.47322491660428e-4, 1.4732285957908e-4, 1.47317785950903e-4, 1.47312340333711e-4, 1.47316209177648e-4, 1.4732665754008e-4, 1.47320577442043e-4, 1.47307535146522e-4, 1.47333298854304e-4, 1.47303288963851e-4, 1.47341677605563e-4, 1.47313787935519e-4, 1.47299137905893e-4, 1.47313787935519e-4, 1.47341677605563e-4, 1.47303288963851e-4, 1.47333298854304e-4, 1.47307535146522e-4, 1.47320577442043e-4, 1.47326657540081e-4, 1.47316209177648e-4, 1.47312340333711e-4, 1.47317785950904e-4, 1.4732285957908e-4, 1.47322491660429e-4, 1.47318873168231e-4, 1.47316216225822e-4, 1.47316432508552e-4, 1.47318526886908e-4, 1.47320371458484e-4, 1.47320619536497e-4, 1.47319434928439e-4, 1.47317978095297e-4, 1.47317369033131e-4, 1.47317930604903e-4, 1.47319117035403e-4, 1.47320019488515e-4, 1.4732002126298e-4, 1.47319171573416e-4, 1.47318089376819e-4, 1.47317516204293e-4, 1.47317829796191e-4, 1.4731881924034e-4
flux1:, 0.69548959494612, 1.34012966453465e-4, 1.34012123247756e-4, 1.34011829254991e-4, 1.34012278430419e-4, 1.34013164661018e-4, 1.34013867509666e-4, 1.34013865508909e-4, 1.34013118594875e-4, 1.34012149893836e-4, 1.34011723730384e-4, 1.34012283874575e-4, 1.34013526359481e-4, 1.34014475974766e-4, 1.34014154135248e-4, 1.3401247691567e-4, 1.3401067682481e-4, 1.34010625073276e-4, 1.34013126360356e-4, 1.34016378005458e-4, 1.34016581302041e-4, 1.34011856764709e-4, 1.34006902108059e-4, 1.34010480889584e-4, 1.34019992559241e-4, 1.34014471775387e-4, 1.34002748647733e-4, 1.34026201722646e-4, 1.33998823584886e-4, 1.34033696823262e-4, 1.34008246031168e-4, 1.33994876633805e-4, 1.34008246031168e-4, 1.34033696823262e-4, 1.33998823584886e-4, 1.34026201722646e-4, 1.34002748647732e-4, 1.34014471775387e-4, 1.34019992559241e-4, 1.34010480889584e-4, 1.34006902108059e-4, 1.34011856764709e-4, 1.34016581302041e-4, 1.34016378005458e-4, 1.34013126360356e-4, 1.34010625073276e-4, 1.3401067682481e-4, 1.3401247691567e-4, 1.34014154135248e-4, 1.34014475974766e-4, 1.34013526359481e-4, 1.34012283874575e-4, 1.34011723730384e-4, 1.34012149893836e-4, 1.34013118594874e-4, 1.34013865508909e-4, 1.34013867509666e-4, 1.34013164661017e-4, 1.34012278430419e-4, 1.34011829254991e-4, 1.34012123247756e-4, 1.34012966453465e-4
flux1:, 0.695752043849873, 1.21801236497344e-4, 1.21800521369431e-4, 1.21800249187117e-4, 1.21800596652208e-4, 1.21801317165538e-4, 1.21801893786994e-4, 1.21801889499923e-4, 1.21801273130473e-4, 1.21800488077829e-4, 1.218001749237e-4, 1.21800690691816e-4, 1.2180174945016e-4, 1.21802502246282e-4, 1.21802126523929e-4, 1.21800602668412e-4, 1.2179905732944e-4, 1.21799134925313e-4, 1.21801479453516e-4, 1.21804398084596e-4, 1.21804468796899e-4, 1.21800083500776e-4, 1.21795585066089e-4, 1.21798891626294e-4, 1.21807538055976e-4, 1.2180252306648e-4, 1.21791990919959e-4, 1.2181331989181e-4, 1.21788368606577e-4, 1.21820027005215e-4, 1.21796828877251e-4, 1.21784641595577e-4, 1.21796828877251e-4, 1.21820027005215e-4, 1.21788368606577e-4, 1.2181331989181e-4, 1.21791990919959e-4, 1.2180252306648e-4, 1.21807538055976e-4, 1.21798891626294e-4, 1.21795585066089e-4, 1.21800083500776e-4, 1.21804468796899e-4, 1.21804398084596e-4, 1.21801479453516e-4, 1.21799134925313e-4, 1.2179905732944e-4, 1.21800602668412e-4, 1.21802126523929e-4, 1.21802502246282e-4, 1.2180174945016e-4, 1.21800690691816e-4, 1.218001749237e-4, 1.21800488077829e-4, 1.21801273130473e-4, 1.21801889499923e-4, 1.21801893786994e-4, 1.21801317165538e-4, 1.21800596652208e-4, 1.21800249187117e-4, 1.21800521369431e-4, 1.21801236497344e-4
flux1:, 0.696014492753627, 1.10604516211572e-4, 1.1060391354049e-4, 1.10603665760954e-4, 1.10603931742864e-4, 1.1060451338747e-4, 1.10604981578254e-4, 1.1060497239536e-4, 1.10604463737276e-4, 1.10603831966068e-4, 1.10603612495494e-4, 1.10604088895078e-4, 1.10604991942675e-4, 1.10605581930347e-4, 1.106051691944e-4, 1.10603785013132e-4, 1.10602458423423e-4, 1.10602634373756e-4, 1.10604822570577e-4, 1.10607439746873e-4, 1.10607406428422e-4, 1.10603349843599e-4, 1.10599274989312e-4, 1.10602326289891e-4, 1.10610173850792e-4, 1.10605615137573e-4, 1.10596156580561e-4, 1.106155348712e-4, 1.10592819600011e-4, 1.10621541418009e-4, 1.10600422294139e-4, 1.10589325268147e-4, 1.10600422294139e-4, 1.10621541418009e-4, 1.10592819600011e-4, 1.106155348712e-4, 1.10596156580561e-4, 1.10605615137573e-4, 1.10610173850792e-4, 1.10602326289891e-4, 1.10599274989312e-4, 1.10603349843599e-4, 1.10607406428422e-4, 1.10607439746873e-4, 1.10604822570577e-4, 1.10602634373756e-4, 1.10602458423423e-4, 1.10603785013132e-4, 1.106051691944e-4, 1.10605581930347e-4, 1.10604991942675e-4, 1.10604088895078e-4, 1.10603612495494e-4, 1.10603831966068e-4, 1.10604463737276e-4, 1.1060497239536e-4, 1.10604981578254e-4, 1.1060451338747e-4, 1.10603931742864e-4, 1.10603665760954e-4, 1.1060391354049e-4, 1.10604516211572e-4
flux1:, 0.69627694165738, 1.00348368015244e-4, 1.00347864439731e-4, 1.00347643672607e-4, 1.0034784609189e-4, 1.00348312320152e-4, 1.00348687306608e-4, 1.00348670412964e-4, 1.00348249036358e-4, 1.00347743899669e-4, 1.003476016408e-4, 1.00348043846819e-4, 1.00348816401863e-4, 1.00349273445307e-4, 1.0034883773389e-4, 1.00347580025671e-4, 1.00346439790918e-4, 1.00346687255886e-4, 1.00348721043682e-4, 1.00351066093207e-4, 1.00350953835705e-4, 1.00347214566762e-4, 1.00343532421917e-4, 1.00346344551308e-4, 1.00353455061901e-4, 1.00349307224208e-4, 1.00340815172196e-4, 1.0035840389914e-4, 1.00337746916596e-4, 1.00363789133667e-4, 1.0034458692745e-4, 1.00334494473622e-4, 1.0034458692745e-4, 1.00363789133667e-4, 1.00337746916596e-4, 1.0035840389914e-4, 1.00340815172196e-4, 1.00349307224208e-4, 1.00353455061901e-4, 1.00346344551308e-4, 1.00343532421917e-4, 1.00347214566762e-4, 1.00350953835705e-4, 1.00351066093207e-4, 1.00348721043682e-4, 1.00346687255886e-4, 1.00346439790918e-4, 1.00347580025671e-4, 1.0034883773389e-4, 1.00349273445308e-4, 1.00348816401863e-4, 1.00348043846818e-4, 1.003476016408e-4, 1.00347743899669e-4, 1.00348249036358e-4, 1.00348670412963e-4, 1.00348687306608e-4, 1.00348312320152e-4, 1.00347846091891e-4, 1.00347643672607e-4, 1.00347864439731e-4, 1.00348368015244e-4
flux1:, 0.696539390561133, 9.09628507611973e-5, 9.09624348665408e-5, 9.09622434367057e-5, 9.09623977813863e-5, 9.09627687663152e-5, 9.0963063494285e-5, 9.09630361642323e-5, 9.09626841727919e-5, 9.09622826386845e-5, 9.09622037048026e-5, 9.09626167980463e-5, 9.09632811882916e-5, 9.09636311265061e-5, 9.09631838796206e-5, 9.09620401015049e-5, 9.0961057430628e-5, 9.09613535898673e-5, 9.09632362850097e-5, 9.09653363425258e-5, 9.09651668568856e-5, 9.09617325575238e-5, 9.0958413788619e-5, 9.09610019906926e-5, 9.09674331686172e-5, 9.09636549315199e-5, 9.09560320601813e-5, 9.09719807849235e-5, 9.09532166080974e-5, 9.09768160044814e-5, 9.09593793473745e-5, 9.09502115314744e-5, 9.09593793473744e-5, 9.09768160044813e-5, 9.09532166080974e-5, 9.09719807849235e-5, 9.09560320601813e-5, 9.096365493152e-5, 9.09674331686174e-5, 9.09610019906926e-5, 9.09584137886191e-5, 9.09617325575236e-5, 9.09651668568858e-5, 9.09653363425258e-5, 9.09632362850097e-5, 9.09613535898673e-5, 9.09610574306278e-5, 9.0962040101505e-5, 9.09631838796207e-5, 9.09636311265061e-5, 9.09632811882916e-5, 9.09626167980464e-5, 9.09622037048026e-5, 9.09622826386844e-5, 9.09626841727919e-5, 9.09630361642324e-5, 9.0963063494285e-5, 9.09627687663152e-5, 9.09623977813863e-5, 9.09622434367056e-5, 9.09624348665408e-5, 9.09628507611973e-5
flux1:, 0.696801839464887, 8.23823382039595e-5, 8.23820002003917e-5, 8.23818399151606e-5, 8.23819592229435e-5, 8.23822520625404e-5, 8.23824775067234e-5, 8.23824373412219e-5, 8.2382139401275e-5, 8.23818218589986e-5, 8.23817946511274e-5, 8.23821834010691e-5, 8.23827590611859e-5, 8.23830239145882e-5, 8.23825742431715e-5, 8.23815326518391e-5, 8.23806822785914e-5, 8.23810081183809e-5, 8.23827442823806e-5, 8.23846243301471e-5, 8.23844160807653e-5, 8.23812734534487e-5, 8.23782901083948e-5, 8.23806688255813e-5, 8.23864746679734e-5, 8.23830287994209e-5, 8.23761869535904e-5, 8.23906343805914e-5, 8.23736089716588e-5, 8.23949832475082e-5, 8.23791707436363e-5, 8.23708530007293e-5, 8.23791707436362e-5, 8.23949832475082e-5, 8.23736089716589e-5, 8.23906343805913e-5, 8.23761869535904e-5, 8.23830287994209e-5, 8.23864746679736e-5, 8.23806688255812e-5, 8.23782901083949e-5, 8.23812734534486e-5, 8.23844160807653e-5, 8.23846243301471e-5, 8.23827442823805e-5, 8.23810081183808e-5, 8.23806822785914e-5, 8.2381532651839e-5, 8.23825742431715e-5, 8.23830239145883e-5, 8.23827590611859e-5, 8.23821834010691e-5, 8.23817946511275e-5, 8.23818218589987e-5, 8.23821394012749e-5, 8.23824373412218e-5, 8.23824775067233e-5, 8.23822520625403e-5, 8.23819592229435e-5, 8.23818399151606e-5, 8.23820002003917e-5, 8.23823382039595e-5
flux1:, 0.69706428836864, 7.45453362241963e-5, 7.45450676369839e-5, 7.45449396249099e-5, 7.45450345575649e-5, 7.45452635420048e-5, 7.45454290156069e-5, 7.45453741186338e-5, 7.45451174005205e-5, 7.45448674002907e-5, 7.4544882299451e-5, 7.45452509958788e-5, 7.4545754543684e-5, 7.45459527863443e-5, 7.4545507760543e-5, 7.45445575206463e-5, 7.45438175611575e-5, 7.45441575997938e-5, 7.45457528579711e-5, 7.45474357748198e-5, 7.454720416003e-5, 7.45443390250113e-5, 7.45416644384972e-5, 7.45438473625571e-5, 7.45490784615771e-5, 7.45459316142481e-5, 7.45397911874393e-5, 7.45528658194399e-5, 7.45374358559209e-5, 7.4556784774675e-5, 7.45424643515964e-5, 7.45349271474335e-5, 7.45424643515963e-5, 7.45567847746749e-5, 7.45374358559209e-5, 7.45528658194398e-5, 7.45397911874392e-5, 7.4545931614248e-5, 7.45490784615771e-5, 7.45438473625571e-5, 7.45416644384971e-5, 7.45443390250111e-5, 7.45472041600301e-5, 7.45474357748198e-5, 7.45457528579711e-5, 7.45441575997938e-5, 7.45438175611574e-5, 7.45445575206463e-5, 7.45455077605431e-5, 7.45459527863443e-5, 7.4545754543684e-5, 7.45452509958788e-5, 7.45448822994511e-5, 7.45448674002907e-5, 7.45451174005206e-5, 7.45453741186338e-5, 7.4545429015607e-5, 7.45452635420047e-5, 7.4545034557565e-5, 7.45449396249099e-5, 7.45450676369839e-5, 7.45453362241963e-5
flux1:, 0.697326737272393, 6.7394299852658e-5, 6.73940932392015e-5, 6.73939978583085e-5, 6.73940768503964e-5, 6.7394253768931e-5, 6.73943672180861e-5, 6.73942963124016e-5, 6.73940703594612e-5, 6.73938743070529e-5, 6.73939233714196e-5, 6.73942757059501e-5, 6.73947210845272e-5, 6.73948679627514e-5, 6.73944329048031e-5, 6.73935641620456e-5, 6.73929159189939e-5, 6.73932578874947e-5, 6.73947187292722e-5, 6.73962253516705e-5, 6.73959829221241e-5, 6.73933803402425e-5, 6.73909890857817e-5, 6.7392989210753e-5, 6.73976930119739e-5, 6.73948155060917e-5, 6.73893048044596e-5, 6.74011255592433e-5, 6.73871577656235e-5, 6.74046643062733e-5, 6.73917126473668e-5, 6.73848911753478e-5, 6.73917126473668e-5, 6.74046643062732e-5, 6.73871577656235e-5, 6.74011255592431e-5, 6.73893048044595e-5, 6.73948155060916e-5, 6.73976930119738e-5, 6.73929892107531e-5, 6.73909890857818e-5, 6.73933803402425e-5, 6.73959829221241e-5, 6.73962253516705e-5, 6.73947187292721e-5, 6.73932578874947e-5, 6.73929159189939e-5, 6.73935641620455e-5, 6.73944329048032e-5, 6.73948679627514e-5, 6.73947210845272e-5, 6.739427570595e-5, 6.73939233714197e-5, 6.7393874307053e-5, 6.73940703594611e-5, 6.73942963124015e-5, 6.73943672180862e-5, 6.7394253768931e-5, 6.73940768503963e-5, 6.73939978583084e-5, 6.73940932392015e-5, 6.73942998526579e-5
flux1:, 0.697589186176146, 6.08754510388835e-5, 6.08752997433486e-5, 6.08752365529725e-5, 6.08753060164385e-5, 6.08754404833567e-5, 6.0875508754788e-5, 6.08754212406126e-5, 6.08752177819337e-5, 6.08750646075572e-5, 6.08751412865384e-5, 6.08754802823481e-5, 6.08758789542185e-5, 6.08759868335347e-5, 6.08755656031495e-5, 6.08747695220944e-5, 6.08741972469813e-5, 6.08745317413572e-5, 6.0875865314346e-5, 6.08772145114381e-5, 6.08769712175174e-5, 6.087461565172e-5, 6.08724835270402e-5, 6.08743132002119e-5, 6.08785342120213e-5, 6.08758997746513e-5, 6.08709543781649e-5, 6.08816311712889e-5, 6.08690017055521e-5, 6.08848332095615e-5, 6.08731352542595e-5, 6.08669691624221e-5, 6.08731352542596e-5, 6.08848332095615e-5, 6.08690017055521e-5, 6.08816311712889e-5, 6.08709543781649e-5, 6.08758997746513e-5, 6.08785342120214e-5, 6.08743132002119e-5, 6.08724835270403e-5, 6.08746156517199e-5, 6.08769712175174e-5, 6.08772145114381e-5, 6.0875865314346e-5, 6.08745317413571e-5, 6.08741972469812e-5, 6.08747695220945e-5, 6.08755656031495e-5, 6.08759868335349e-5, 6.08758789542185e-5, 6.0875480282348e-5, 6.08751412865384e-5, 6.08750646075572e-5, 6.08752177819337e-5, 6.08754212406125e-5, 6.08755087547881e-5, 6.08754404833567e-5, 6.08753060164385e-5, 6.08752365529725e-5, 6.08752997433485e-5, 6.08754510388836e-5
flux1:, 0.6978516350799, 5.49385980148082e-5, 5.49384959663365e-5, 5.49384637540327e-5, 5.49385283205695e-5, 5.49386281025812e-5, 5.49386571768122e-5, 5.49385531394959e-5, 5.493836586253e-5, 5.49382466810683e-5, 5.49383455551239e-5, 5.49386735410104e-5, 5.49390347203595e-5, 5.49391134448036e-5, 5.49387087075556e-5, 5.49379774760436e-5, 5.49374681012434e-5, 5.49377882211659e-5, 5.49390021291874e-5, 5.49402108922616e-5, 5.49399743514166e-5, 5.49378498530601e-5, 5.49359538871234e-5, 5.49376248551277e-5, 5.49414048174107e-5, 5.49389902927067e-5, 5.4934552424848e-5, 5.49441867222054e-5, 5.49327806107926e-5, 5.49470899107003e-5, 5.49365384097679e-5, 5.49309715526494e-5, 5.49365384097679e-5, 5.49470899107001e-5, 5.49327806107926e-5, 5.49441867222054e-5, 5.49345524248479e-5, 5.49389902927066e-5, 5.49414048174108e-5, 5.49376248551277e-5, 5.49359538871236e-5, 5.493784985306e-5, 5.49399743514165e-5, 5.49402108922616e-5, 5.49390021291875e-5, 5.49377882211659e-5, 5.49374681012434e-5, 5.49379774760436e-5, 5.49387087075557e-5, 5.49391134448037e-5, 5.49390347203595e-5, 5.49386735410103e-5, 5.4938345555124e-5, 5.49382466810683e-5, 5.493836586253e-5, 5.49385531394958e-5, 5.49386571768121e-5, 5.49386281025811e-5, 5.49385283205695e-5, 5.49384637540327e-5, 5.49384959663364e-5, 5.49385980148081e-5
flux1:, 0.698114083983653, 4.95369570119008e-5, 4.9536898568497e-5, 4.95368954217157e-5, 4.95369582060177e-5, 4.95370295367743e-5, 4.95370247227178e-5, 4.95369048972523e-5, 4.95367291956e-5, 4.95366369725613e-5, 4.95367535245185e-5, 4.95370721477139e-5, 4.95374030572001e-5, 4.95374603070082e-5, 4.95370737788222e-5, 4.95364005823497e-5, 4.95359434342881e-5, 4.95362444211959e-5, 4.95373465342341e-5, 4.95384300798293e-5, 4.95382058549581e-5, 4.95362962623765e-5, 4.95346147341142e-5, 4.95361381823386e-5, 4.9539516202523e-5, 4.95373012459518e-5, 4.95333191616412e-5, 4.95420045050372e-5, 4.95317151199873e-5, 4.95446416382368e-5, 4.95351367525332e-5, 4.95301169632606e-5, 4.95351367525332e-5, 4.95446416382368e-5, 4.95317151199873e-5, 4.95420045050371e-5, 4.95333191616411e-5, 4.95373012459517e-5, 4.9539516202523e-5, 4.95361381823385e-5, 4.95346147341143e-5, 4.95362962623765e-5, 4.95382058549581e-5, 4.95384300798293e-5, 4.95373465342341e-5, 4.95362444211959e-5, 4.95359434342879e-5, 4.95364005823497e-5, 4.95370737788223e-5, 4.95374603070082e-5, 4.95374030572001e-5, 4.95370721477138e-5, 4.95367535245186e-5, 4.95366369725614e-5, 4.95367291956e-5, 4.95369048972521e-5, 4.95370247227178e-5, 4.95370295367744e-5, 4.95369582060177e-5, 4.95368954217157e-5, 4.95368985684971e-5, 4.95369570119008e-5
flux1:, 0.698376532887406, 4.46269770024834e-5, 4.46269568393674e-5, 4.46269802507164e-5, 4.46270431196205e-5, 4.46270909905218e-5, 4.4627057080338e-5, 4.46269227816321e-5, 4.46267554919346e-5, 4.46266847265487e-5, 4.46268151474279e-5, 4.46271254184771e-5, 4.4627431558151e-5, 4.46274731944046e-5, 4.46271058576309e-5, 4.46264848281291e-5, 4.46260713321745e-5, 4.46263502178401e-5, 4.46273484998463e-5, 4.46283203846954e-5, 4.46281122652495e-5, 4.46264014037895e-5, 4.46249138644657e-5, 4.46263004489453e-5, 4.46293131130137e-5, 4.46272798809737e-5, 4.46237072806749e-5, 4.46315297889574e-5, 4.46222583613786e-5, 4.46339291696397e-5, 4.46253781022401e-5, 4.46208569807764e-5, 4.46253781022401e-5, 4.46339291696397e-5, 4.46222583613786e-5, 4.46315297889573e-5, 4.46237072806749e-5, 4.46272798809736e-5, 4.46293131130138e-5, 4.46263004489453e-5, 4.46249138644658e-5, 4.46264014037895e-5, 4.46281122652495e-5, 4.46283203846954e-5, 4.46273484998463e-5, 4.46263502178401e-5, 4.46260713321745e-5, 4.46264848281292e-5, 4.46271058576309e-5, 4.46274731944046e-5, 4.4627431558151e-5, 4.46271254184772e-5, 4.46268151474278e-5, 4.46266847265487e-5, 4.46267554919346e-5, 4.46269227816321e-5, 4.4627057080338e-5, 4.46270909905217e-5, 4.46270431196204e-5, 4.46269802507165e-5, 4.46269568393673e-5, 4.46269770024834e-5
flux1:, 0.698638981791159, 4.01681680522028e-5, 4.01681810908424e-5, 4.01682280856808e-5, 4.01682919204967e-5, 4.01683203402702e-5, 4.01682617258973e-5, 4.01681147541247e-5, 4.01679538941749e-5, 4.01679003281676e-5, 4.01680413581471e-5, 4.01683437205883e-5, 4.01686291378539e-5, 4.01686595251285e-5, 4.0168311813875e-5, 4.01677379579849e-5, 4.01673613445631e-5, 4.01676166189923e-5, 4.01685189775139e-5, 4.01693912228359e-5, 4.01692015011515e-5, 4.01676733756924e-5, 4.0166360668617e-5, 4.01676205403577e-5, 4.01703020057719e-5, 4.01684348502226e-5, 4.01652303264468e-5, 4.01722691741405e-5, 4.0163924338705e-5, 4.01744551697424e-5, 4.0166771822814e-5, 4.01627045369052e-5, 4.0166771822814e-5, 4.01744551697424e-5, 4.0163924338705e-5, 4.01722691741405e-5, 4.01652303264467e-5, 4.01684348502225e-5, 4.01703020057719e-5, 4.01676205403577e-5, 4.0166360668617e-5, 4.01676733756923e-5, 4.01692015011515e-5, 4.01693912228359e-5, 4.01685189775139e-5, 4.01676166189923e-5, 4.01673613445631e-5, 4.01677379579849e-5, 4.0168311813875e-5, 4.01686595251285e-5, 4.01686291378541e-5, 4.01683437205883e-5, 4.01680413581471e-5, 4.01679003281676e-5, 4.01679538941748e-5, 4.01681147541247e-5, 4.01682617258972e-5, 4.01683203402702e-5, 4.01682919204968e-5, 4.01682280856807e-5, 4.01681810908424e-5, 4.01681680522028e-5
flux1:, 0.698901430694913, 3.61229337911415e-5, 3.61229751633485e-5, 3.6123042439026e-5, 3.61231073809231e-5, 3.6123119599541e-5, 3.61230403542371e-5, 3.61228828843924e-5, 3.61227274025069e-5, 3.61226877603108e-5, 3.61228365635412e-5, 3.61231309809947e-5, 3.61233985322241e-5, 3.61234208327326e-5, 3.61230927869744e-5, 3.61225618992248e-5, 3.61222169193279e-5, 3.61224482247373e-5, 3.61232623845928e-5, 3.61240456067762e-5, 3.61238753431679e-5, 3.61225143160236e-5, 3.61213585890244e-5, 3.61225014113075e-5, 3.61248834879691e-5, 3.61231686638996e-5, 3.61202951846291e-5, 3.61266230594942e-5, 3.61191204252675e-5, 3.61286166312379e-5, 3.61217212806026e-5, 3.61180663765853e-5, 3.61217212806026e-5, 3.61286166312379e-5, 3.61191204252675e-5, 3.61266230594941e-5, 3.61202951846291e-5, 3.61231686638995e-5, 3.61248834879691e-5, 3.61225014113075e-5, 3.61213585890245e-5, 3.61225143160234e-5, 3.61238753431678e-5, 3.61240456067762e-5, 3.61232623845928e-5, 3.61224482247373e-5, 3.61222169193278e-5, 3.61225618992248e-5, 3.61230927869744e-5, 3.61234208327326e-5, 3.6123398532224e-5, 3.61231309809947e-5, 3.61228365635412e-5, 3.61226877603108e-5, 3.61227274025069e-5, 3.61228828843923e-5, 3.61230403542371e-5, 3.6123119599541e-5, 3.61231073809231e-5, 3.6123042439026e-5, 3.61229751633485e-5, 3.61229337911416e-5
flux1:, 0.699163879598666, 3.24564084363671e-5, 3.24564734767192e-5, 3.24565575438764e-5, 3.24566232148116e-5, 3.24566219100119e-5, 3.24565258396003e-5, 3.24563603037498e-5, 3.24562098472379e-5, 3.24561816108863e-5, 3.24563356813725e-5, 3.24566217349582e-5, 3.24568733311724e-5, 3.24568897661889e-5, 3.24565811556927e-5, 3.24560897219596e-5, 3.24557723787578e-5, 3.24559802343229e-5, 3.24567136360359e-5, 3.2457417180574e-5, 3.24572664518614e-5, 3.24560574007877e-5, 3.24550421083802e-5, 3.24560770680444e-5, 3.24581892925089e-5, 3.24566146842735e-5, 3.24540391162556e-5, 3.24597226567579e-5, 3.2452984400353e-5, 3.24615418531535e-5, 3.24553608349722e-5, 3.24520800561955e-5, 3.24553608349722e-5, 3.24615418531535e-5, 3.24529844003531e-5, 3.24597226567579e-5, 3.24540391162556e-5, 3.24566146842735e-5, 3.24581892925089e-5, 3.24560770680443e-5, 3.24550421083802e-5, 3.24560574007878e-5, 3.24572664518614e-5, 3.2457417180574e-5, 3.24567136360359e-5, 3.2455980234323e-5, 3.24557723787577e-5, 3.24560897219595e-5, 3.24565811556927e-5, 3.24568897661889e-5, 3.24568733311724e-5, 3.24566217349582e-5, 3.24563356813725e-5, 3.24561816108863e-5, 3.24562098472379e-5, 3.24563603037497e-5, 3.24565258396003e-5, 3.24566219100119e-5, 3.24566232148115e-5, 3.24565575438764e-5, 3.24564734767192e-5, 3.24564084363671e-5
flux1:, 0.699426328502419, 2.91362987284958e-5, 2.91363829878731e-5, 2.91364803056723e-5, 2.91365459998962e-5, 2.91365334268292e-5, 2.91364240961417e-5, 2.91362530658612e-5, 2.91361077742303e-5, 2.91360889939913e-5, 2.91362460887402e-5, 2.91365230783421e-5, 2.91367599092347e-5, 2.91367719856305e-5, 2.9136482405894e-5, 2.9136027502218e-5, 2.91357348039624e-5, 2.91359203641426e-5, 2.91365800866101e-5, 2.91372121621541e-5, 2.91370802894986e-5, 2.91360087422404e-5, 2.91351186357711e-5, 2.91360544497379e-5, 2.91379241569431e-5, 2.91364790278241e-5, 2.91341717012592e-5, 2.91392719145855e-5, 2.91332263923089e-5, 2.91409323232648e-5, 2.91353977286676e-5, 2.91324558398443e-5, 2.91353977286676e-5, 2.91409323232649e-5, 2.91332263923088e-5, 2.91392719145855e-5, 2.91341717012592e-5, 2.91364790278241e-5, 2.91379241569431e-5, 2.9136054449738e-5, 2.91351186357712e-5, 2.91360087422405e-5, 2.91370802894986e-5, 2.91372121621541e-5, 2.91365800866101e-5, 2.91359203641427e-5, 2.91357348039624e-5, 2.91360275022181e-5, 2.91364824058941e-5, 2.91367719856305e-5, 2.91367599092347e-5, 2.91365230783421e-5, 2.91362460887402e-5, 2.91360889939913e-5, 2.91361077742303e-5, 2.91362530658611e-5, 2.91364240961418e-5, 2.91365334268291e-5, 2.91365459998962e-5, 2.91364803056723e-5, 2.91363829878731e-5, 2.91362987284958e-5
flux1:, 0.699688777406172, 2.61327310795923e-5, 2.61328303526958e-5, 2.6132937451527e-5, 2.61330022950383e-5, 2.61329804013299e-5, 2.61328611416622e-5, 2.61326872169118e-5, 2.6132547543368e-5, 2.61325366833712e-5, 2.61326947783884e-5, 2.61329618221389e-5, 2.6133184554506e-5, 2.61331932560058e-5, 2.6132922199227e-5, 2.61325013905657e-5, 2.61322311284593e-5, 2.61323959760407e-5, 2.61329886819424e-5, 2.61335564915304e-5, 2.61334422446462e-5, 2.61324944880162e-5, 2.6131715593188e-5, 2.6132560511625e-5, 2.61342129074525e-5, 2.61328876752502e-5, 2.61308219901585e-5, 2.61353946511465e-5, 2.61299760274855e-5, 2.61369098051506e-5, 2.61319591799125e-5, 2.61293237962064e-5, 2.61319591799125e-5, 2.61369098051505e-5, 2.61299760274855e-5, 2.61353946511465e-5, 2.61308219901585e-5, 2.61328876752502e-5, 2.61342129074525e-5, 2.6132560511625e-5, 2.6131715593188e-5, 2.61324944880162e-5, 2.61334422446462e-5, 2.61335564915304e-5, 2.61329886819424e-5, 2.61323959760407e-5, 2.61322311284592e-5, 2.61325013905657e-5, 2.61329221992269e-5, 2.61331932560058e-5, 2.61331845545059e-5, 2.61329618221389e-5, 2.61326947783884e-5, 2.61325366833712e-5, 2.6132547543368e-5, 2.61326872169118e-5, 2.61328611416622e-5, 2.61329804013299e-5, 2.61330022950382e-5, 2.6132937451527e-5, 2.61328303526958e-5, 2.61327310795923e-5
flux1:, 0.699951226309926, 2.3418104168972e-5, 2.34182145292087e-5, 2.34183281161705e-5, 2.34183911935366e-5, 2.3418361703351e-5, 2.34182356066426e-5, 2.34180613159679e-5, 2.34179278788852e-5, 2.34179236955747e-5, 2.34180809600478e-5, 2.34183370874001e-5, 2.34185460357178e-5, 2.34185519799284e-5, 2.34182988845275e-5, 2.34179101273553e-5, 2.34176606806544e-5, 2.34178066542257e-5, 2.34183385559725e-5, 2.34188484228231e-5, 2.3418750198772e-5, 2.34179133616086e-5, 2.34172329436929e-5, 2.34179947512266e-5, 2.34194529882994e-5, 2.34182390283915e-5, 2.34163911018921e-5, 2.34204871330662e-5, 2.34156350234889e-5, 2.34218688696598e-5, 2.3417444917126e-5, 2.34150863372317e-5, 2.3417444917126e-5, 2.34218688696598e-5, 2.34156350234889e-5, 2.34204871330661e-5, 2.34163911018921e-5, 2.34182390283915e-5, 2.34194529882995e-5, 2.34179947512265e-5, 2.3417232943693e-5, 2.34179133616085e-5, 2.3418750198772e-5, 2.3418848422823e-5, 2.34183385559725e-5, 2.34178066542257e-5, 2.34176606806543e-5, 2.34179101273553e-5, 2.34182988845275e-5, 2.34185519799284e-5, 2.34185460357178e-5, 2.34183370874001e-5, 2.34180809600479e-5, 2.34179236955747e-5, 2.34179278788852e-5, 2.34180613159679e-5, 2.34182356066427e-5, 2.3418361703351e-5, 2.34183911935366e-5, 2.34183281161704e-5, 2.34182145292087e-5, 2.3418104168972e-5
flux1:, 0.700213675213679, 2.09669471676637e-5, 2.09670650036252e-5, 2.09671820478007e-5, 2.09672424974622e-5, 2.09672069689652e-5, 2.09670768740028e-5, 2.09669045895437e-5, 2.09667780539519e-5, 2.09667795041741e-5, 2.09669342882486e-5, 2.09671785230758e-5, 2.09673737914511e-5, 2.09673773548521e-5, 2.09671416372891e-5, 2.09667831892095e-5, 2.09665533585213e-5, 2.096668241294e-5, 2.09671592565066e-5, 2.09676167421816e-5, 2.09675327180084e-5, 2.09667948285057e-5, 2.0966201346246e-5, 2.09668873625473e-5, 2.09681726208256e-5, 2.09670620969495e-5, 2.09654104498413e-5, 2.09690762826361e-5, 2.09647354092537e-5, 2.09703350544302e-5, 2.0966385340844e-5, 2.09642763836694e-5, 2.0966385340844e-5, 2.09703350544301e-5, 2.09647354092537e-5, 2.09690762826361e-5, 2.09654104498413e-5, 2.09670620969495e-5, 2.09681726208256e-5, 2.09668873625473e-5, 2.0966201346246e-5, 2.09667948285056e-5, 2.09675327180084e-5, 2.09676167421816e-5, 2.09671592565066e-5, 2.096668241294e-5, 2.09665533585213e-5, 2.09667831892095e-5, 2.09671416372891e-5, 2.09673773548521e-5, 2.09673737914511e-5, 2.09671785230758e-5, 2.09669342882486e-5, 2.09667795041741e-5, 2.09667780539519e-5, 2.09669045895437e-5, 2.09670768740028e-5, 2.09672069689652e-5, 2.09672424974622e-5, 2.09671820478007e-5, 2.09670650036252e-5, 2.09669471676637e-5
flux1:, 0.700476124117432, 1.87557837209338e-5, 1.87559057697443e-5, 1.87560235658885e-5, 1.87560806463875e-5, 1.87560405074253e-5, 1.87559089827026e-5, 1.87557408521513e-5, 1.87556218399512e-5, 1.8755628014825e-5, 1.87557788466846e-5, 1.87560102779223e-5, 1.87561918739069e-5, 1.87561932878105e-5, 1.87559743604287e-5, 1.87556446991795e-5, 1.87554335677964e-5, 1.87555476653103e-5, 1.87559747290476e-5, 1.87563847422738e-5, 1.87563130016634e-5, 1.87556630204832e-5, 1.8755146070188e-5, 1.87557631510989e-5, 1.87568947240858e-5, 1.87558804461293e-5, 1.87544057265067e-5, 1.87576836437155e-5, 1.8753803502859e-5, 1.87588287833085e-5, 1.87553054454586e-5, 1.87534212903322e-5, 1.87553054454585e-5, 1.87588287833085e-5, 1.8753803502859e-5, 1.87576836437155e-5, 1.87544057265067e-5, 1.87558804461293e-5, 1.87568947240859e-5, 1.87557631510989e-5, 1.8755146070188e-5, 1.87556630204832e-5, 1.87563130016634e-5, 1.87563847422738e-5, 1.87559747290476e-5, 1.87555476653103e-5, 1.87554335677963e-5, 1.87556446991795e-5, 1.87559743604287e-5, 1.87561932878105e-5, 1.87561918739069e-5, 1.87560102779223e-5, 1.87557788466846e-5, 1.8755628014825e-5, 1.87556218399511e-5, 1.87557408521512e-5, 1.87559089827026e-5, 1.87560405074253e-5, 1.87560806463875e-5, 1.87560235658885e-5, 1.87559057697443e-5, 1.87557837209338e-5
[truncated: 28,814 more chars]
