# Supplementary material for: Spatial Resolution and Refractive Index Contrast of Resonant Photonic Crystal Surfaces for Biosensing
Source: IEEE Photonics J. Author manuscript; Available in PMC 2015 Sep 7. (PMC4561521; doi:10.1109/JPHOT.2015.2435699)
Supplement: fig6_data [file NIHMS64775-supplement-fig6_data.gz › Volumes/graham/MacBook_backup/PhD_folder_2015_06_02/paper_improvements/IEEE_J_Photonics/final_files/data_files/fig6/meep_data/19/t.dat]

flux1:	0.627777777777778	8.52341781607721e-7	8.51281680378717e-7	8.48378359289785e-7	8.42305985592473e-7	8.37895679385437e-7	8.38800935179665e-7	8.41608799156034e-7	8.41017812460026e-7	8.38843504919894e-7	8.41442597817858e-7	8.4891503867045e-7	8.53718687542941e-7	8.53189427793561e-7	8.55824393964379e-7	8.67202031767732e-7	8.77516867855171e-7	8.7584596788705e-7	8.72657818175668e-7	8.85887450537959e-7	9.03845215771981e-7	8.97546064961963e-7	8.82307226213997e-7	9.0441026454143e-7	9.28688408572554e-7	8.89191061914726e-7	9.0197986946832e-7	9.35576085858736e-7	8.56370282582662e-7	9.50009625703746e-7	1.03348939867961e-6	8.43635083046706e-7	7.01969211842455e-7	8.33525620861196e-7	8.74033089167938e-7	8.13561790531508e-7	8.284447404389e-7	8.51607946022898e-7	8.20486827942752e-7	8.45214445891954e-7	8.69792887130405e-7	8.61593615475055e-7	8.63149199138892e-7	8.86801613565895e-7	9.02518596089685e-7	8.98168544607907e-7	8.9259518415431e-7	8.99709188789697e-7	9.10123152203959e-7
flux1:	0.628040226681531	9.80300445046426e-7	9.78036680842784e-7	9.71806565164337e-7	9.62157007068242e-7	9.56099968793009e-7	9.56804432189515e-7	9.58416887793474e-7	9.54755115473209e-7	9.49747959007996e-7	9.51886505274605e-7	9.60335625092959e-7	9.64901894011206e-7	9.62570368393703e-7	9.64501817414449e-7	9.7781639126655e-7	9.90505532799054e-7	9.89142259061001e-7	9.85926558484852e-7	1.00225231464555e-6	1.02493459004227e-6	1.020241224341e-6	1.00533432801854e-6	1.03351586512079e-6	1.06476029001056e-6	1.02321250257706e-6	1.04264972428743e-6	1.08548997329819e-6	9.98356528411838e-7	1.11199687661809e-6	1.2206996329383e-6	1.00559904333578e-6	8.45046644815413e-7	1.00616186501966e-6	1.04751145506491e-6	9.79296587265701e-7	9.84474382837867e-7	1.00463859350344e-6	9.60373473880893e-7	9.70236733309165e-7	9.85815007899985e-7	9.70420009408706e-7	9.62172657596208e-7	9.77835283139519e-7	9.92317432602189e-7	9.90761602570858e-7	9.87036072436869e-7	9.95424699966433e-7	1.0099320318871e-6
flux1:	0.628302675585284	1.12998020289344e-6	1.1257622376948e-6	1.11525633929781e-6	1.10172198149636e-6	1.09427414648037e-6	1.09466220665599e-6	1.09404367632505e-6	1.08599200939228e-6	1.07753374206813e-6	1.07924677128706e-6	1.08833065521664e-6	1.09138717756385e-6	1.08581745179686e-6	1.08644698169413e-6	1.1016949590974e-6	1.11624115924899e-6	1.11390902192875e-6	1.10971188956452e-6	1.1292095366228e-6	1.1568414667933e-6	1.15313413889764e-6	1.13788864546105e-6	1.17269835035264e-6	1.2115998012323e-6	1.16751062761746e-6	1.19444231860185e-6	1.24750516207023e-6	1.15266234253191e-6	1.28787799086139e-6	1.42620105700917e-6	1.18704172581909e-6	1.00852524752751e-6	1.20317510710312e-6	1.24969965797041e-6	1.17532299055622e-6	1.17332746502797e-6	1.1885515975141e-6	1.13246354932539e-6	1.12524413978505e-6	1.12630057122739e-6	1.10077761203414e-6	1.08049199454609e-6	1.08317800725258e-6	1.09102613269095e-6	1.08990255613559e-6	1.08784713736613e-6	1.09675337408531e-6	1.11393217125484e-6
flux1:	0.628565124489038	1.30429779062646e-6	1.2972710947355e-6	1.28178403744533e-6	1.26445482046443e-6	1.25601211488481e-6	1.2557561722661e-6	1.2516600915231e-6	1.23802316038145e-6	1.22580451049689e-6	1.22717150582149e-6	1.23618299957868e-6	1.23605450032259e-6	1.22576090718208e-6	1.22464277471473e-6	1.24167203082481e-6	1.25697633868828e-6	1.25184457380423e-6	1.24555602717053e-6	1.26820169362152e-6	1.30042073021871e-6	1.29622415473967e-6	1.27951446871556e-6	1.32120520933848e-6	1.36752355973758e-6	1.3195007334402e-6	1.35429712371771e-6	1.41729786328917e-6	1.31476639865578e-6	1.47127299023843e-6	1.64127346891856e-6	1.37968108725965e-6	1.1844734823051e-6	1.4147652316573e-6	1.47351119310307e-6	1.39450274508811e-6	1.39150308879521e-6	1.40041144860617e-6	1.33584031305177e-6	1.31293385313302e-6	1.29533529691126e-6	1.25728189092111e-6	1.22452347852285e-6	1.21097976197622e-6	1.2068422008735e-6	1.2030240375881e-6	1.20239648237154e-6	1.2115268194237e-6	1.22984374627228e-6
flux1:	0.628827573392791	1.50561864914398e-6	1.49499788258506e-6	1.47424103105084e-6	1.45364329323732e-6	1.4446891057873e-6	1.44327872015383e-6	1.43443969589216e-6	1.41437468674582e-6	1.39848867316335e-6	1.39960749648627e-6	1.40751672300341e-6	1.40234094091336e-6	1.38604429316226e-6	1.38299096626945e-6	1.40147929424613e-6	1.41591981519489e-6	1.40582684837175e-6	1.3963844493515e-6	1.42205533295496e-6	1.45782721178901e-6	1.45089134555646e-6	1.43132019488166e-6	1.47981435977218e-6	1.53219291121678e-6	1.47800223385395e-6	1.52057860716912e-6	1.59179252771143e-6	1.48125348670224e-6	1.65688590833169e-6	1.85779052451709e-6	1.57489297779084e-6	1.36392992988683e-6	1.63016353772247e-6	1.71043508169997e-6	1.62751954600326e-6	1.63296649395868e-6	1.63514571675692e-6	1.56672251463241e-6	1.53351253760222e-6	1.49552864557277e-6	1.44334692197086e-6	1.39968409897621e-6	1.36932686802771e-6	1.34898139856483e-6	1.339039493218e-6	1.33960058558193e-6	1.34941103410539e-6	1.36772122652539e-6
flux1:	0.629090022296544	1.73552597643073e-6	1.7208016382316e-6	1.6950252791898e-6	1.67208814674283e-6	1.66314326958885e-6	1.6599964679909e-6	1.64538835377201e-6	1.61861166434328e-6	1.59958810285503e-6	1.60056449520315e-6	1.6061731517781e-6	1.59422259460327e-6	1.57111510257778e-6	1.56626454028361e-6	1.58574205419559e-6	1.59738256307908e-6	1.58018997774928e-6	1.56680244227397e-6	1.59528559189361e-6	1.63296249406528e-6	1.62055365841964e-6	1.59672705269962e-6	1.6516281935397e-6	1.70763896675089e-6	1.64448579447437e-6	1.69441765902788e-6	1.77084328124466e-6	1.65149959300312e-6	1.842722019634e-6	2.0710753941877e-6	1.76636641412226e-6	1.53940212130851e-6	1.84069919060716e-6	1.95294685711734e-6	1.86530077578868e-6	1.89070157611222e-6	1.88700303324012e-6	1.81943192324477e-6	1.7847888119713e-6	1.72775892066771e-6	1.66077778267233e-6	1.60950810045999e-6	1.56486314024669e-6	1.52618452467274e-6	1.50694163937965e-6	1.5084642546266e-6	1.52025381372242e-6	1.53823280044229e-6
flux1:	0.629352471200297	1.99473034140783e-6	1.97586530914092e-6	1.94589453959245e-6	1.9218451771941e-6	1.91343962267914e-6	1.90808990224788e-6	1.88720389583751e-6	1.85412683007401e-6	1.83289638724313e-6	1.8338639288307e-6	1.83606367653199e-6	1.81612107283703e-6	1.7860816815599e-6	1.77990962513628e-6	1.79983886541413e-6	1.80677471783169e-6	1.78079297772037e-6	1.76313227729985e-6	1.79414689945444e-6	1.83169227215624e-6	1.81106527945964e-6	1.78189989143702e-6	1.8425575261428e-6	1.89902185515007e-6	1.82401313140307e-6	1.88072548043975e-6	1.95862294598497e-6	1.82906729748519e-6	2.03200251969934e-6	2.28253902191082e-6	1.95275408412359e-6	1.70751145561457e-6	2.04293090668355e-6	2.19709139842963e-6	2.10180333077015e-6	2.15874157631334e-6	2.15140329538899e-6	2.08798697073712e-6	2.06286602190859e-6	1.99132162000171e-6	1.90975122667217e-6	1.85516829194569e-6	1.80164703410302e-6	1.74522687435169e-6	1.71430025950289e-6	1.71651188352139e-6	1.73226013937143e-6	1.75063310981374e-6
flux1:	0.629614920104051	2.28317189730249e-6	2.26073774924341e-6	2.22790091297775e-6	2.20410591922253e-6	2.19678691476063e-6	2.18911624564168e-6	2.16219764081507e-6	2.12394997870669e-6	2.10174039053866e-6	2.10291897207714e-6	2.1010164112363e-6	2.07272704711741e-6	2.0364304480284e-6	2.0297025078507e-6	2.04961833991819e-6	2.05040935686843e-6	2.01480705568248e-6	1.99311768508864e-6	2.02635709867182e-6	2.06172506627474e-6	2.03069453392559e-6	1.99568060489791e-6	2.06130914552416e-6	2.11487675182185e-6	2.0255651246416e-6	2.08855840751214e-6	2.16430711334773e-6	2.02239877647112e-6	2.23422453911868e-6	2.50138297907829e-6	2.13963955102502e-6	1.87113667656249e-6	2.24105340835414e-6	2.44461132727684e-6	2.33651889288057e-6	2.43424663012506e-6	2.42676946821466e-6	2.36802085895265e-6	2.36335528366441e-6	2.28449896038012e-6	2.18924444775804e-6	2.13558721480222e-6	2.0805744149808e-6	2.00981542175478e-6	1.9660410737476e-6	1.96851972618359e-6	1.99047017108357e-6	2.01094195865909e-6
flux1:	0.629877369007804	2.60033772492565e-6	2.57554554039161e-6	2.5414953630417e-6	2.5192787972432e-6	2.51365843433588e-6	2.50412590783934e-6	2.47230481211906e-6	2.43062364335414e-6	2.40880558383795e-6	2.41059486987232e-6	2.404638740925e-6	2.36875247895203e-6	2.32763057204312e-6	2.32130260029138e-6	2.34099795771496e-6	2.33510485357941e-6	2.29020057748286e-6	2.26528782673607e-6	2.30048534030819e-6	2.33210095540242e-6	2.28958878718999e-6	2.24893148891366e-6	2.31877535789517e-6	2.36667579961899e-6	2.26154760118452e-6	2.33061351130046e-6	2.40173882685252e-6	2.2444952891753e-6	2.46492910058044e-6	2.74475517252048e-6	2.34019462383505e-6	2.04042261655097e-6	2.44784060511514e-6	2.70401474785333e-6	2.5760254133061e-6	2.71912728907009e-6	2.7158811294153e-6	2.6586015816305e-6	2.68289589958585e-6	2.60547388465207e-6	2.49787083289671e-6	2.44820212753868e-6	2.39960167326495e-6	2.32021399875197e-6	2.26386549363162e-6	2.26593472586836e-6	2.29600076435377e-6	2.32086059300383e-6
flux1:	0.630139817911557	2.94577797683023e-6	2.9203752260133e-6	2.88682698317715e-6	2.86730227816831e-6	2.86413396783803e-6	2.85393781881142e-6	2.81920113404783e-6	2.77618894653509e-6	2.75610081874482e-6	2.75919125832529e-6	2.75022134289649e-6	2.7086463011544e-6	2.66468867530898e-6	2.65977644131808e-6	2.67950292670568e-6	2.66762487440102e-6	2.61497102537878e-6	2.58805472903108e-6	2.62507288503346e-6	2.65232245424693e-6	2.59874134025594e-6	2.55332367501764e-6	2.62685090399627e-6	2.66767049721198e-6	2.54643053480417e-6	2.62181173756413e-6	2.68795751311781e-6	2.51147303983806e-6	2.74399000262065e-6	3.03603204701066e-6	2.57412505651997e-6	2.23220258352819e-6	2.68364197017761e-6	2.9901576407286e-6	2.83405406298689e-6	3.02076279306128e-6	3.0263547526213e-6	2.96350240604905e-6	3.02067344473199e-6	2.95342553579319e-6	2.83497835231641e-6	2.7902924490274e-6	2.75483376327972e-6	2.67379621927635e-6	2.60654989987681e-6	2.60723244504514e-6	2.64636884898007e-6	2.67783237636328e-6
flux1:	0.63040226681531	3.31976322180416e-6	3.29579517642263e-6	3.2642276786894e-6	3.24817862383915e-6	3.24843743847782e-6	3.23955011063842e-6	3.20452916344147e-6	3.16231449693824e-6	3.14510084787241e-6	3.15057218992114e-6	3.14071039709672e-6	3.09633022275804e-6	3.05174518099281e-6	3.04919227270953e-6	3.06983106673554e-6	3.05404478765228e-6	2.99624720063499e-6	2.96869875851001e-6	3.00763405201933e-6	3.03125299722946e-6	2.96860144600906e-6	2.91974996128606e-6	2.99684769031378e-6	3.03115022053772e-6	2.89468606499137e-6	2.97714605637204e-6	3.04074098990395e-6	2.84015129104472e-6	3.09258167078545e-6	3.40132283158111e-6	2.86487174693595e-6	2.46771326724146e-6	2.97337251493909e-6	3.32223737732978e-6	3.12984465725591e-6	3.35153646206186e-6	3.3700344156211e-6	3.29155545459334e-6	3.37959431821643e-6	3.32958749096202e-6	3.20178669995559e-6	3.16062400306413e-6	3.14232928704816e-6	3.06651216850368e-6	2.99116023662085e-6	2.9892442744975e-6	3.036962216427e-6	3.07639750344545e-6
flux1:	0.630664715719064	3.7239900699703e-6	3.70345576322606e-6	3.67483393174785e-6	3.66266868096457e-6	3.66760132521872e-6	3.66263550682191e-6	3.63022181512914e-6	3.59058102130826e-6	3.57707640253848e-6	3.58644661256271e-6	3.57877220338892e-6	3.53502570782747e-6	3.49181779647989e-6	3.49239141282129e-6	3.5155445177757e-6	3.49917332731148e-6	3.4394444596722e-6	3.41245571020834e-6	3.45374258108278e-6	3.47599045822861e-6	3.40758494134981e-6	3.35666832504004e-6	3.43780778529679e-6	3.46842248871531e-6	3.31839759772095e-6	3.40918783305216e-6	3.47558535271924e-6	3.24510204334172e-6	3.52935053492173e-6	3.86476374482276e-6	3.23547659600461e-6	2.76889940848255e-6	3.34194716263761e-6	3.7204924055837e-6	3.48497358813418e-6	3.72718095908483e-6	3.76133853940831e-6	3.65591254790396e-6	3.76682584481844e-6	3.73804235408404e-6	3.60230701736376e-6	3.56105152153001e-6	3.56026932394514e-6	3.49501354997921e-6	3.41497564111805e-6	3.40921946036287e-6	3.46341233296115e-6	3.51065149156248e-6
flux1:	0.630927164622817	4.16222089713866e-6	4.14668283668022e-6	4.12126081125954e-6	4.11304461864056e-6	4.12415422759721e-6	4.12605099208789e-6	4.09889415538302e-6	4.06290720621218e-6	4.05358620370525e-6	4.06877579676013e-6	4.06696722512564e-6	4.02724399032417e-6	3.98678922917655e-6	3.99102628902053e-6	4.01898445913027e-6	4.00617663335373e-6	3.9476829716189e-6	3.92193767474715e-6	3.96642870207568e-6	3.99097124816562e-6	3.920818371074e-6	3.86875695988052e-6	3.95509486312124e-6	3.9869461928187e-6	3.8250627226225e-6	3.92579943668381e-6	4.00276514794185e-6	3.73580205718688e-6	4.06661070351941e-6	4.44357852084966e-6	3.70393434811442e-6	3.15401729532285e-6	3.80908753627883e-6	4.20228660532599e-6	3.91926556002627e-6	4.16423668752595e-6	4.21489587487055e-6	4.07230165073997e-6	4.19354078770127e-6	4.18607388566852e-6	4.04381749480468e-6	3.99768511033542e-6	4.01099361017664e-6	3.95897322070095e-6	3.87769329742612e-6	3.86714693737109e-6	3.9243314719617e-6	3.97727538541965e-6
flux1:	0.63118961352657	4.64074231527547e-6	4.6309681668107e-6	4.60821758183558e-6	4.60376903896862e-6	4.62271060517792e-6	4.63428335336142e-6	4.61426020461041e-6	4.58207213661067e-6	4.57706934172743e-6	4.6002593361467e-6	4.60803815119861e-6	4.57499419857702e-6	4.5377027306791e-6	4.54591488234705e-6	4.58147798547658e-6	4.57653899075576e-6	4.52166060392861e-6	4.49708596802624e-6	4.54608253524962e-6	4.5775565873114e-6	4.50945731984358e-6	4.45625579008874e-6	4.5496451371813e-6	4.58909065680946e-6	4.41615830757387e-6	4.52864508407213e-6	4.6252093573628e-6	4.31461230336744e-6	4.70752131020415e-6	5.14410876644854e-6	4.27912154359198e-6	3.63354284956036e-6	4.38474245096713e-6	4.77852185220122e-6	4.44673395998561e-6	4.67720145079466e-6	4.74304400299711e-6	4.55664484518898e-6	4.67389116303332e-6	4.6839946853464e-6	4.53675965175599e-6	4.48128859295287e-6	4.50237433848157e-6	4.46301972946148e-6	4.38334936337137e-6	4.36771608659536e-6	4.42368715602228e-6	4.47835682952694e-6
flux1:	0.631452062430323	5.16854837365639e-6	5.16426533280027e-6	5.14294650705842e-6	5.14196410967772e-6	5.17034768512998e-6	5.19375834134216e-6	5.18152155743e-6	5.15226247007081e-6	5.15144764609713e-6	5.18483279195972e-6	5.20529936758886e-6	5.18022984198923e-6	5.14537329199141e-6	5.1577024336049e-6	5.20385856899421e-6	5.21044727641804e-6	5.16010383811141e-6	5.13576703638532e-6	5.19097864065942e-6	5.2342879750901e-6	5.17084574687966e-6	5.11527063673894e-6	5.21816723545125e-6	5.27192586960284e-6	5.08694710289477e-6	5.21299524037411e-6	5.33785202971067e-6	4.97622397070258e-6	5.44511703192492e-6	5.95997355061081e-6	4.9584269580825e-6	4.20747516958104e-6	5.06640366040448e-6	5.45138061077825e-6	5.07263168384769e-6	5.27611091976773e-6	5.35388427397192e-6	5.1226229260716e-6	5.22343742784738e-6	5.24449401156433e-6	5.09405761596664e-6	5.02673586321785e-6	5.04809993931106e-6	5.01773095975304e-6	4.94138849727058e-6	4.92130047002929e-6	4.97207076561281e-6	5.02315067170637e-6
flux1:	0.631714511334077	5.7571962444703e-6	5.75702171339401e-6	5.73538149103176e-6	5.73755796925612e-6	5.77668521263383e-6	5.81296107551491e-6	5.80767119477636e-6	5.77955443454539e-6	5.78263329995706e-6	5.82810201696238e-6	5.86309503329106e-6	5.84550523301637e-6	5.81125332348721e-6	5.82775398356081e-6	5.88726013295871e-6	5.90760874696806e-6	5.86080960241454e-6	5.83499357176083e-6	5.89841550379587e-6	5.95787860478263e-6	5.89963135941721e-6	5.83913354134912e-6	5.95440383370784e-6	6.02827063737078e-6	5.82778127929927e-6	5.96908384564371e-6	6.12886074655894e-6	5.70894784260202e-6	6.26373954214605e-6	6.87316804694127e-6	5.7279565534841e-6	4.86494294748899e-6	5.8393106681636e-6	6.21420421252678e-6	5.79256737059278e-6	5.96527781410189e-6	6.0505374074351e-6	5.77986518175324e-6	5.85742460538434e-6	5.88167685197529e-6	5.73001567776339e-6	5.6515777423475e-6	5.66667221304822e-6	5.63930835966645e-6	5.56646926354292e-6	5.54352813816204e-6	5.58630835809636e-6	5.62808605495311e-6
flux1:	0.63197696023783	6.42033780672252e-6	6.421914797489e-6	6.39796176092187e-6	6.403046651178e-6	6.45363519901761e-6	6.50234567869364e-6	6.50166050259208e-6	6.47223761756446e-6	6.478842357396e-6	6.53764424274718e-6	6.58727295630066e-6	6.57475965749336e-6	6.53842363641372e-6	6.55913999734105e-6	6.63408119013216e-6	6.66841711533845e-6	6.62215757794873e-6	6.5926076476505e-6	6.66632506679367e-6	6.74485102643956e-6	6.68974668734304e-6	6.62067791454701e-6	6.75133612092697e-6	6.84896167838783e-6	6.62683395708293e-6	6.78493940803995e-6	6.98274700278316e-6	6.49782383400753e-6	7.14290025576491e-6	7.85829591308416e-6	6.5656685124214e-6	5.58657325214198e-6	6.67994516392405e-6	7.05387385742417e-6	6.5942429459014e-6	6.74371008371131e-6	6.83201066820232e-6	6.53336646564367e-6	6.58937801811998e-6	6.61005820121569e-6	6.45907863113295e-6	6.37401586337184e-6	6.37923795671455e-6	6.34786037893099e-6	6.27688708217099e-6	6.25333575790948e-6	6.28724286523783e-6	6.31470990741486e-6
flux1:	0.632239409141583	7.17299011911793e-6	7.17330895653148e-6	7.14509369460655e-6	7.15288092977535e-6	7.21485214740314e-6	7.27404754156907e-6	7.27439097987742e-6	7.24090302254181e-6	7.25064180268733e-6	7.32312439712693e-6	7.38560598319075e-6	7.3741004218932e-6	7.33253023001169e-6	7.35753734712283e-6	7.44896386329904e-6	7.49528931896019e-6	7.44484505891011e-6	7.40913331551048e-6	7.49508159800822e-6	7.59357048956229e-6	7.53694835258472e-6	7.4550502400861e-6	7.60397384321339e-6	7.72600958747247e-6	7.47383089324229e-6	7.65023995834989e-6	7.8848984093292e-6	7.32907041909004e-6	8.06299580376183e-6	8.88936535394752e-6	7.44710154153559e-6	6.34944380224333e-6	7.56242350195112e-6	7.95545818718016e-6	7.46175941206233e-6	7.60735015718577e-6	7.69570453008558e-6	7.38448141658153e-6	7.43045451730874e-6	7.44380641458452e-6	7.29480628580075e-6	7.21077854128361e-6	7.20670847164613e-6	7.16459738808058e-6	7.09187170386803e-6	7.0698248742216e-6	7.09601491047256e-6	7.1057973361341e-6
flux1:	0.632501858045337	8.03065972980079e-6	8.02649959087037e-6	7.99232222267401e-6	8.00256607569483e-6	8.07497690754645e-6	8.14144552318056e-6	8.13851405706793e-6	8.09825240124156e-6	8.11070368361493e-6	8.19620450484105e-6	8.26808639122353e-6	8.25242943785111e-6	8.20247030895013e-6	8.23186215602581e-6	8.33960666868611e-6	8.39392751818509e-6	8.33350702217527e-6	8.28942688884047e-6	8.38915834315641e-6	8.50629617292352e-6	8.44142981621312e-6	8.34249964324454e-6	8.51218651911915e-6	8.65604582744271e-6	8.36404667171255e-6	8.56042680658561e-6	8.82665143672041e-6	8.19498804202619e-6	9.01174023008675e-6	9.94783867522266e-6	8.35264417756205e-6	7.1337469963424e-6	8.46658082618589e-6	8.90825699625213e-6	8.38174657240116e-6	8.55280282236362e-6	8.64113341926376e-6	8.33345767174184e-6	8.38982315282515e-6	8.39647994723768e-6	8.24939032844334e-6	8.1754852622078e-6	8.1668791002463e-6	8.10858888920411e-6	8.02838165975318e-6	8.00864465487721e-6	8.0296663615189e-6	8.02043527550427e-6
flux1:	0.63276430694909	9.00846936509858e-6	8.99685635727187e-6	8.95533948065512e-6	8.96763241852299e-6	9.04881576181467e-6	9.11864747357542e-6	9.10805113229591e-6	9.0586357430373e-6	9.0732974184869e-6	9.17025973461061e-6	9.2470259001133e-6	9.22176270762755e-6	9.16065728987667e-6	9.19448617615507e-6	9.31723977746966e-6	9.37423827906059e-6	9.29786089006831e-6	9.24375111540504e-6	9.35827049517447e-6	9.49081491145636e-6	9.40993584463536e-6	9.29051630371811e-6	9.48294927785552e-6	9.64330935731096e-6	9.30165932859397e-6	9.52014145046578e-6	9.80975976863136e-6	9.09818886986194e-6	9.98982501389102e-6	1.10301059735696e-5	9.27473696930942e-6	7.92971882395482e-6	9.38591350851203e-6	9.91186776046096e-6	9.3499684805047e-6	9.58175960199018e-6	9.67402225849491e-6	9.38302861002819e-6	9.47608688860995e-6	9.48137511371731e-6	9.33392077248757e-6	9.2780290263544e-6	9.27236370584116e-6	9.19395734037017e-6	9.09827033328594e-6	9.07890026246792e-6	9.09724766921886e-6	9.06934296952572e-6
flux1:	0.633026755852843	1.01204431565924e-5	1.0099007355752e-5	1.00490085899452e-5	1.00626795466211e-5	1.01506189044836e-5	1.02199859709752e-5	1.01978781497054e-5	1.01373812167233e-5	1.01536097343708e-5	1.02599503836174e-5	1.0336916611638e-5	1.02971334415049e-5	1.02227655820502e-5	1.02609624317451e-5	1.03966404337002e-5	1.0450676801915e-5	1.03530749837876e-5	1.02879866110716e-5	1.04177165254538e-5	1.05612586751989e-5	1.04568457661892e-5	1.0314763544202e-5	1.05314353438295e-5	1.0701427603619e-5	1.03015892371314e-5	1.05450891426277e-5	1.08490996730517e-5	1.00540352502105e-5	1.10142944152588e-5	1.21524261862552e-5	1.02231736938119e-5	8.74309746386043e-6	1.03333023487884e-5	1.09806832527273e-5	1.03767133760105e-5	1.07050067425551e-5	1.08096856892291e-5	1.05422013521552e-5	1.06994494068464e-5	1.07124221385328e-5	1.05594082633517e-5	1.05252903741433e-5	1.05300518592919e-5	1.04283989596733e-5	1.03067473285352e-5	1.0281629078454e-5	1.02977021138054e-5	1.02518827217891e-5
flux1:	0.633289204756596	1.13790855103637e-5	1.13462148113077e-5	1.12866019305718e-5	1.13007040775364e-5	1.13936122059226e-5	1.14596098893829e-5	1.14231501591002e-5	1.13500358298964e-5	1.13670282100544e-5	1.14807280245196e-5	1.15540456447195e-5	1.14960450538269e-5	1.14069620880882e-5	1.14492870421922e-5	1.15956490514402e-5	1.16418797348621e-5	1.15192004357193e-5	1.1442861935578e-5	1.15877806897174e-5	1.17378433033527e-5	1.16038671211141e-5	1.14384693332927e-5	1.16805922633846e-5	1.18534376166117e-5	1.13892055274162e-5	1.16617031818532e-5	1.19727329463448e-5	1.10904673453523e-5	1.2118488371761e-5	1.33517392549461e-5	1.12268839797437e-5	9.59749602357962e-6	1.1342702732447e-5	1.21453963721531e-5	1.14893269594475e-5	1.19448286971104e-5	1.20745942125497e-5	1.18291598535974e-5	1.20740540393512e-5	1.21053742405673e-5	1.19383299951204e-5	1.19231560265988e-5	1.19424734863682e-5	1.18136907748488e-5	1.16528551719797e-5	1.16106439286101e-5	1.16205527519838e-5	1.15560346668082e-5
flux1:	0.63355165366035	1.2795342017959e-5	1.27500761929755e-5	1.26794375344052e-5	1.26928841332652e-5	1.27898928398222e-5	1.28512420767521e-5	1.27987656556683e-5	1.27116732410484e-5	1.27285472744888e-5	1.28483701730174e-5	1.29159039975769e-5	1.28375384198921e-5	1.27327527417594e-5	1.27788323255173e-5	1.29342492757376e-5	1.29695925522976e-5	1.28197065054097e-5	1.27323027561491e-5	1.28922615965979e-5	1.30454836395932e-5	1.28782689006309e-5	1.2690277021917e-5	1.29591604597247e-5	1.3129849786703e-5	1.25977352744097e-5	1.29044516137497e-5	1.32189940754589e-5	1.22449538868733e-5	1.33481254073793e-5	1.46815859904796e-5	1.23312520669477e-5	1.05326351813194e-5	1.24657711416061e-5	1.34506581228275e-5	1.27307406967071e-5	1.33348475485651e-5	1.35053232124045e-5	1.32722418787697e-5	1.36197552284105e-5	1.36788813348939e-5	1.34862510666505e-5	1.34794210489386e-5	1.35109687161994e-5	1.33483861014977e-5	1.31322365244899e-5	1.30560278177621e-5	1.30498362183602e-5	1.29620405370824e-5
flux1:	0.633814102564103	1.43789667796294e-5	1.43206432281844e-5	1.42370423471405e-5	1.42489158671099e-5	1.43507301411073e-5	1.44081474019148e-5	1.43389821787859e-5	1.42364363294857e-5	1.42524465732429e-5	1.43786372224863e-5	1.44404802003911e-5	1.43410390917713e-5	1.42196818655256e-5	1.42691766296168e-5	1.44333772733395e-5	1.44570601970877e-5	1.42793787424209e-5	1.41812237367484e-5	1.43564029247152e-5	1.45114983852046e-5	1.43099297265294e-5	1.41009347591948e-5	1.43984669291288e-5	1.45650139939291e-5	1.39637711979571e-5	1.4311202564594e-5	1.46309824334521e-5	1.35590045734624e-5	1.47540426476072e-5	1.6203535724096e-5	1.35910520806179e-5	1.15983078411376e-5	1.37635765699263e-5	1.49489185600957e-5	1.4153723364213e-5	1.49168586766233e-5	1.51446377650723e-5	1.49082751739731e-5	1.53625903979131e-5	1.54549758092587e-5	1.52229445395924e-5	1.52068060835108e-5	1.52400153478678e-5	1.50323043230153e-5	1.47418608903475e-5	1.46098703616775e-5	1.45709090225451e-5	1.44495464437605e-5
flux1:	0.634076551467856	1.61392511793299e-5	1.60669896481253e-5	1.59678830640494e-5	1.5977890952308e-5	1.60872314361927e-5	1.61433238692251e-5	1.60572885450064e-5	1.59374590028666e-5	1.59523486778175e-5	1.60871271003494e-5	1.61455710419663e-5	1.60252306495968e-5	1.5886190934967e-5	1.59391046817096e-5	1.61137032059768e-5	1.61271970020788e-5	1.5922027093312e-5	1.58132592750925e-5	1.60046724759802e-5	1.6162859855899e-5	1.59278034838578e-5	1.56995389551016e-5	1.60286677296293e-5	1.61925066721284e-5	1.55218153141036e-5	1.59176145719007e-5	1.62495646355393e-5	1.50713784062872e-5	1.63830679561851e-5	1.79757649427469e-5	1.50602472567645e-5	1.28450547622012e-5	1.52948729304789e-5	1.669149417811e-5	1.58116749261576e-5	1.67349434509434e-5	1.70351844968557e-5	1.67781349468177e-5	1.73334304380128e-5	1.74585573606522e-5	1.71724453805973e-5	1.71251258665883e-5	1.71416032510213e-5	1.68718256110365e-5	1.6485750959109e-5	1.6273120076622e-5	1.61788764064774e-5	1.60070746652397e-5
flux1:	0.634339000371609	1.80860077737014e-5	1.79981854482431e-5	1.78805977595566e-5	1.78895889733909e-5	1.80112557837906e-5	1.80698980918667e-5	1.79666122075139e-5	1.78272533101332e-5	1.784169133898e-5	1.79893696121941e-5	1.80482638723426e-5	1.79072365442384e-5	1.77489479996257e-5	1.78060411610105e-5	1.79946600948211e-5	1.80009462089703e-5	1.77685556943647e-5	1.76490009137888e-5	1.78589178756889e-5	1.80236082895902e-5	1.77566284838439e-5	1.75102479976607e-5	1.78753302968212e-5	1.80406015685876e-5	1.7299176413896e-5	1.77518990368355e-5	1.81065410408981e-5	1.68116265151756e-5	1.82692214507379e-5	2.00414401645504e-5	1.67809259024556e-5	1.43135560071331e-5	1.71035580882956e-5	1.87188015826778e-5	1.77478346278939e-5	1.88279040198649e-5	1.921197887082e-5	1.89201032519552e-5	1.95646810844329e-5	1.97156553216513e-5	1.93616513601663e-5	1.92616858459188e-5	1.92383079571718e-5	1.88845724473847e-5	1.83802674457271e-5	1.80618820156955e-5	1.78866894777907e-5	1.76417772383073e-5
flux1:	0.634601449275363	2.02306612291746e-5	2.01245624788099e-5	1.99855542174611e-5	1.99959594432966e-5	2.01364039099811e-5	2.02016801141253e-5	2.00798929384685e-5	1.99185609528417e-5	1.99345612577255e-5	2.01011594108754e-5	2.01647384548708e-5	2.0002367722391e-5	1.98228880842931e-5	1.98861043174055e-5	2.00939687373041e-5	2.00962500447897e-5	1.98359293857427e-5	1.97052482178702e-5	1.99373899747089e-5	2.01130865008675e-5	1.98147548199911e-5	1.95503776835536e-5	1.99572687678048e-5	2.01290128353838e-5	1.93126352588306e-5	1.9831389911009e-5	2.02198340695994e-5	1.87957592311245e-5	2.04277022135534e-5	2.24200325963994e-5	1.87742385936254e-5	1.60254055946964e-5	1.92085846180912e-5	2.10522218772224e-5	1.99855074442455e-5	2.12216814414993e-5	2.16954043294967e-5	2.13623083847281e-5	2.2085415893026e-5	2.22505458213441e-5	2.18174141973701e-5	2.16492965867095e-5	2.15638138989613e-5	2.11019478561108e-5	2.04573390078472e-5	2.00112992390501e-5	1.97306472195316e-5	1.93869297500208e-5
flux1:	0.634863898179116	2.25872838097113e-5	2.24590958915155e-5	2.22964758798577e-5	2.23125081800179e-5	2.24788935478998e-5	2.25538146289442e-5	2.241099093512e-5	2.2225567094407e-5	2.22467494665272e-5	2.24390818831645e-5	2.25104964350979e-5	2.2324602011445e-5	2.21220638341764e-5	2.2194835587413e-5	2.2427820674383e-5	2.24279632056202e-5	2.21374199991265e-5	2.19955830409357e-5	2.22549624310388e-5	2.24455318762729e-5	2.21138000419126e-5	2.18305509592197e-5	2.22863397242675e-5	2.24679417558254e-5	2.15680338495918e-5	2.21620841995448e-5	2.25923069723282e-5	2.10255302734354e-5	2.28537667028083e-5	2.51044183190895e-5	2.10361331798259e-5	1.79780029908031e-5	2.15994651920029e-5	2.36900167969189e-5	2.25220814655808e-5	2.39237041875349e-5	2.44866110436759e-5	2.41160157375625e-5	2.49158344031243e-5	2.508215127197e-5	2.45624906487978e-5	2.43218513609569e-5	2.41601104895842e-5	2.35682974351781e-5	2.2764267987311e-5	2.21754398516941e-5	2.17712850192152e-5	2.13047168824262e-5
flux1:	0.635126347082869	2.51734277807468e-5	2.50186899996264e-5	2.48318340205681e-5	2.48592993259693e-5	2.50581520540938e-5	2.51434571618755e-5	2.49758275970026e-5	2.4765279049613e-5	2.47968227946167e-5	2.50211487429092e-5	2.510105532592e-5	2.48878140297809e-5	2.46612182454927e-5	2.47485000859721e-5	2.50117471648462e-5	2.50088622824809e-5	2.46842459290718e-5	2.45322751748698e-5	2.48246125250183e-5	2.50312966588933e-5	2.4660475352001e-5	2.43571286073109e-5	2.48694924170619e-5	2.50600149161912e-5	2.4063345241531e-5	2.47417015451388e-5	2.52151121379553e-5	2.34920926000068e-5	2.55276389889274e-5	2.80655438240262e-5	2.35398658852376e-5	2.01456501065357e-5	2.42395392856129e-5	2.66090288748232e-5	2.53290789534826e-5	2.69209455135026e-5	2.7566916011279e-5	2.71716710871285e-5	2.80623276093568e-5	2.82204719662861e-5	2.76111541060135e-5	2.73081113873568e-5	2.70713777238774e-5	2.63361676940246e-5	2.53594182881738e-5	2.46223842354172e-5	2.40884703816702e-5	2.34826272783082e-5
flux1:	0.635388795986622	2.80106472736972e-5	2.78251540850957e-5	2.76157191393483e-5	2.76613439581811e-5	2.7897019511991e-5	2.79904039651329e-5	2.77935932906229e-5	2.75588053025803e-5	2.76069793040111e-5	2.78674376355381e-5	2.79530512827296e-5	2.7707597171925e-5	2.74577966942605e-5	2.75656973855396e-5	2.7862046360933e-5	2.7851661034061e-5	2.74883811565357e-5	2.73291822156014e-5	2.76599169111634e-5	2.7879599227641e-5	2.74604156351578e-5	2.71365783987307e-5	2.77128224358205e-5	2.79050409116113e-5	2.67949393754446e-5	2.75659588059454e-5	2.80754076815232e-5	2.6183723388131e-5	2.84251596510686e-5	3.12647103837464e-5	2.62457881573965e-5	2.24876381544933e-5	2.7077454140226e-5	2.97726438412955e-5	2.83592819087617e-5	3.01828203694174e-5	3.0902065655489e-5	3.04992710854675e-5	3.15145784979588e-5	3.16640079630666e-5	3.0965592243324e-5	3.06250291794549e-5	3.03355425978523e-5	2.94581360875876e-5	2.8304100292456e-5	2.74248567307199e-5	2.67708483831717e-5	2.60231364601981e-5
flux1:	0.635651244890376	3.11246587220093e-5	3.09056874627184e-5	3.06779796015665e-5	3.07482622201706e-5	3.10215433646022e-5	3.11176111687368e-5	3.0887812872291e-5	3.06322511743984e-5	3.07034792784578e-5	3.10006279301075e-5	3.10855976106266e-5	3.08033497813181e-5	3.05339609040663e-5	3.06689116588263e-5	3.09974975579784e-5	3.09716859172046e-5	3.05659789636529e-5	3.04049998304651e-5	3.07780286861574e-5	3.1002315184432e-5	3.05233040469704e-5	3.01808759372033e-5	3.08268210223358e-5	3.10067690462706e-5	2.97658576587616e-5	3.06368504043986e-5	3.11670876126474e-5	2.90961650073161e-5	3.15322765330327e-5	3.46714935465805e-5	2.91170463550844e-5	2.49623769035345e-5	3.00651899985806e-5	3.31439147875762e-5	3.15603041760853e-5	3.36690201923933e-5	3.44511476811839e-5	3.40538632200598e-5	3.52459507669265e-5	3.53991507583494e-5	3.46143307802527e-5	3.4272429867214e-5	3.39753995695257e-5	3.29767771424878e-5	3.16521031430024e-5	3.06480379039771e-5	2.99013246401311e-5	2.90280640265649e-5
flux1:	0.635913693794129	3.45451501987604e-5	3.42927616462504e-5	3.40535429599961e-5	3.41532581327568e-5	3.4460440881749e-5	3.45515499623977e-5	3.42870500528013e-5	3.40169887219893e-5	3.41165185671432e-5	3.4446344626063e-5	3.45216650285462e-5	3.42001784051517e-5	3.39180978851909e-5	3.40855990018788e-5	3.444099609689e-5	3.43896578078719e-5	3.39406148840156e-5	3.37860343832772e-5	3.4202414388366e-5	3.44179911085869e-5	3.38681375473617e-5	3.35126169223288e-5	3.42315840909418e-5	3.43801826850415e-5	3.29941684216698e-5	3.39709936416546e-5	3.45021312945023e-5	3.22431705084207e-5	3.48600967387759e-5	3.82834446360659e-5	3.21380063083329e-5	2.75448401845131e-5	3.31789162492779e-5	3.67012076749493e-5	3.48922048006272e-5	3.73411743244543e-5	3.81787557392203e-5	3.77858817541759e-5	3.92179125816948e-5	3.94023177026583e-5	3.85337555493866e-5	3.82309945652933e-5	3.79917941459562e-5	3.69152294635446e-5	3.54393077875057e-5	3.43373114552103e-5	3.35416759887021e-5	3.25806606595398e-5
flux1:	0.636176142697882	3.830530404312e-5	3.80233825336745e-5	3.77809949732874e-5	3.79116044699288e-5	3.8244386554002e-5	3.83223587501438e-5	3.80250650872477e-5	3.77491609130185e-5	3.78795273867608e-5	3.82332610580277e-5	3.82892065525391e-5	3.79301394995006e-5	3.76453632378477e-5	3.78484766588886e-5	3.82207238645324e-5	3.81339216542331e-5	3.7645476943836e-5	3.75076732088342e-5	3.79646019798218e-5	3.81550957482608e-5	3.75272608530685e-5	3.71683873700643e-5	3.79605734390421e-5	3.80574811212077e-5	3.65191149489963e-5	3.76057570634293e-5	3.8119586008623e-5	3.56643583106185e-5	3.84564537155425e-5	4.21425341632764e-5	3.53309083284831e-5	3.02432308484651e-5	3.64375491831706e-5	4.04526365373564e-5	3.83452942521542e-5	4.11761223083659e-5	4.2068004616291e-5	4.16548291749841e-5	4.33884709946395e-5	4.36451737512397e-5	4.26933385259208e-5	4.24651404519181e-5	4.23614455113104e-5	4.12712621954163e-5	3.96763525860048e-5	3.85093139746144e-5	3.77202428918101e-5	3.67296682164959e-5
flux1:	0.636438591601635	4.24411348076486e-5	4.21378234515941e-5	4.19006536951796e-5	4.20589646437958e-5	4.24053280533633e-5	4.24637700611761e-5	4.21403186659692e-5	4.18684308710114e-5	4.20280137290499e-5	4.23929618449791e-5	4.24217610149771e-5	4.20324196219946e-5	4.17569677428906e-5	4.19948412563739e-5	4.23705422333416e-5	4.22415062690103e-5	4.17237632051214e-5	4.16139459288413e-5	4.21043520178867e-5	4.22535767965452e-5	4.15478926758385e-5	4.11991631876018e-5	4.20616890836682e-5	4.20909352485325e-5	4.04029433498687e-5	4.16010900003802e-5	4.20892792182501e-5	3.94276769348796e-5	4.24101018509253e-5	4.63432169940348e-5	3.87658971701076e-5	3.31102298116518e-5	3.99135684561694e-5	4.44452713719785e-5	4.1953601948347e-5	4.51778774572516e-5	4.61314475777496e-5	4.56437935772452e-5	4.77236957175894e-5	4.81026930128065e-5	4.70644607607714e-5	4.69315588380018e-5	4.70414018981555e-5	4.60174968285472e-5	4.43471853753368e-5	4.31495061391961e-5	4.24266549667948e-5	4.14799050458408e-5
flux1:	0.636701040505389	4.69907609988842e-5	4.66780232201148e-5	4.64525076837764e-5	4.66299476550923e-5	4.69760339169627e-5	4.70128103060993e-5	4.66748307515916e-5	4.64161600004938e-5	4.6598197476883e-5	4.69596203275279e-5	4.69583417126503e-5	4.65522425729768e-5	4.6298186727945e-5	4.65649740763214e-5	4.69294505592543e-5	4.67575928293294e-5	4.62268861252511e-5	4.61549799220434e-5	4.66679990044952e-5	4.6764084242236e-5	4.59903044323247e-5	4.56670919264313e-5	4.65949239833609e-5	4.65513004947443e-5	4.472705330103e-5	4.60357485311522e-5	4.65082065595506e-5	4.3624720801217e-5	4.68448536360932e-5	5.10282372343106e-5	4.25604102778645e-5	3.62447669437489e-5	4.37317058779727e-5	4.87658257068533e-5	4.57998468540428e-5	4.93852935301437e-5	5.04170662634171e-5	4.97717253912861e-5	5.22105763165569e-5	5.27631605951887e-5	5.16318859783085e-5	5.1592962642052e-5	5.19808938001709e-5	5.11094455583935e-5	4.94154214222196e-5	4.82184600140692e-5	4.76165086896146e-5	4.67931179905283e-5
flux1:	0.636963489409142	5.19937246714838e-5	5.16859234424107e-5	5.14744573903992e-5	5.16572793835668e-5	5.19900262639588e-5	5.20092952925955e-5	5.16725391233239e-5	5.14333587190756e-5	5.16257684912446e-5	5.19695884812707e-5	5.19425445636814e-5	5.15385630966977e-5	5.13153927019879e-5	5.15999428370265e-5	5.19401667647949e-5	5.17332981405276e-5	5.1210577820331e-5	5.11826794005433e-5	5.17051574761911e-5	5.17447152998814e-5	5.09225314487609e-5	5.06388554192639e-5	5.16266522947909e-5	5.15213839932497e-5	4.95823547589783e-5	5.09978619195427e-5	5.14890702612437e-5	4.8358706041212e-5	5.19030945739109e-5	5.63707572090613e-5	4.68659363076978e-5	3.97819772646853e-5	4.80535058664431e-5	5.35312376148224e-5	5.00092545807961e-5	5.38731182382635e-5	5.50073511259835e-5	5.41004820426259e-5	5.68688829578286e-5	5.76386355374443e-5	5.64061421420337e-5	5.64352276816104e-5	5.71396526941041e-5	5.65013828868556e-5	5.48388160949016e-5	5.36672526156571e-5	5.32269260755902e-5	5.26009167551192e-5
flux1:	0.637225938312895	5.7490452491466e-5	5.72020591613571e-5	5.70012854616077e-5	5.71718735405729e-5	5.74819620042319e-5	5.74951738754963e-5	5.71774332272009e-5	5.69588621704391e-5	5.71451235221509e-5	5.74610220286089e-5	5.74209737603713e-5	5.70409092869371e-5	5.6852712195487e-5	5.71393212066285e-5	5.74471126117135e-5	5.72220774584832e-5	5.67295412943256e-5	5.67454849222247e-5	5.72644502461406e-5	5.72557382288863e-5	5.64123647037376e-5	5.61767493070372e-5	5.72214926776018e-5	5.70855293234122e-5	5.50552044051695e-5	5.65712624510449e-5	5.71423777671624e-5	5.37268156632953e-5	5.77207679958124e-5	6.25446731853354e-5	5.18430602163867e-5	4.38716383448548e-5	5.30490836741558e-5	5.88699624234423e-5	5.47319888477152e-5	5.8745460483972e-5	6.00109530324597e-5	5.87344528110984e-5	6.17595507460907e-5	6.27740223600946e-5	6.14345012674138e-5	6.14848849336993e-5	6.25099239964232e-5	6.21680583946776e-5	6.0590126996525e-5	5.94600807164524e-5	5.92013039577383e-5	5.88288551955777e-5
flux1:	0.637488387216649	6.35219228825389e-5	6.32647050592412e-5	6.30646783187829e-5	6.32039121695479e-5	6.34884156894265e-5	6.35138042018085e-5	6.32318353382581e-5	6.30282079469749e-5	6.31893785965673e-5	6.34736625643737e-5	6.34412510294976e-5	6.31060026410729e-5	6.29491105136402e-5	6.32194601498403e-5	6.34942719073807e-5	6.32754361914308e-5	6.28317727706162e-5	6.2883465460603e-5	6.33892795226706e-5	6.33533307767172e-5	6.25181950307291e-5	6.23294216305914e-5	6.34334811972178e-5	6.33169515805283e-5	6.12117027679932e-5	6.2820372928003e-5	6.35554331554191e-5	5.98004284717844e-5	6.43985363571619e-5	6.96883807699484e-5	5.76289041925796e-5	4.86484085251861e-5	5.88609839713584e-5	6.48973876259032e-5	6.01168401063314e-5	6.41224629006128e-5	6.5548176880826e-5	6.38119968385404e-5	6.69874671180566e-5	6.82528387809621e-5	6.68080739533242e-5	6.68231493390905e-5	6.81378448472582e-5	6.81283153652221e-5	6.66806125665472e-5	6.55999511818581e-5	6.55188619899921e-5	6.54276968734755e-5
flux1:	0.637750836120402	7.0129574027166e-5	6.99098114788592e-5	6.96944393615789e-5	6.97848300964142e-5	7.00489120868394e-5	7.01092769003066e-5	6.98752356764909e-5	6.96736145729843e-5	6.97913177237556e-5	7.00488703344998e-5	7.00500099144045e-5	6.97749465773197e-5	6.96367479214556e-5	6.98729158140294e-5	7.01234850718645e-5	6.99389160724524e-5	6.95539605845821e-5	6.96251383432326e-5	7.01148195999412e-5	7.0083778992378e-5	6.92808512199566e-5	6.91246639160208e-5	7.02987701810044e-5	7.02657398735921e-5	6.808409010126e-5	6.97773464212649e-5	7.0772981932056e-5	6.66079826797144e-5	7.19757328979392e-5	7.7869941785562e-5	6.43038002898445e-5	5.41999033758575e-5	6.55680016349636e-5	7.16909220856206e-5	6.62814804257348e-5	7.01227661067534e-5	7.17332941342555e-5	6.94896992732876e-5	7.26973903211532e-5	7.41980735496214e-5	7.26628548904482e-5	7.2592617720144e-5	7.41390103723855e-5	7.44652944528705e-5	7.31808994783911e-5	7.21516235250511e-5	7.2222476923169e-5	7.24053118116725e-5
flux1:	0.638013285024155	7.73554624660932e-5	7.71718462367731e-5	7.69208026306943e-5	7.6949884076804e-5	7.72069827677592e-5	7.73259198690485e-5	7.71440421263134e-5	7.69252796177178e-5	7.69852456422309e-5	7.72299500020413e-5	7.72913432032295e-5	7.70817761684174e-5	7.69412918716427e-5	7.71294524032513e-5	7.73737137395296e-5	7.72494081390256e-5	7.69193475182477e-5	7.69872282441156e-5	7.74672931479432e-5	7.74797003171985e-5	7.67187094686701e-5	7.6566574971039e-5	7.78320722032271e-5	7.79506821503709e-5	7.56631732422499e-5	7.74352797169292e-5	7.87847663325588e-5	7.41254860098091e-5	8.04143205072875e-5	8.70627903610619e-5	7.18655302538514e-5	6.05403272734456e-5	7.31583173370013e-5	7.92713790096166e-5	7.32863442511099e-5	7.68457238622651e-5	7.86578250558285e-5	7.59221893131695e-5	7.90629319373819e-5	8.0767183630625e-5	7.9173374893894e-5	7.89935734820931e-5	8.07032519788547e-5	8.13375182223636e-5	8.02334205257977e-5	7.92554112487775e-5	7.94373843623908e-5	7.98512221914348e-5
flux1:	0.638275733927908	8.52426639185293e-5	8.50855048728649e-5	8.47775175286797e-5	8.47408232540332e-5	8.50109986123163e-5	8.52081214218673e-5	8.50724741069293e-5	8.48139592610028e-5	8.48094981397215e-5	8.50627468054622e-5	8.52061440898161e-5	8.50539783164923e-5	8.48845191031694e-5	8.50187172723918e-5	8.52816456686881e-5	8.52346947027165e-5	8.49390848658185e-5	8.49780595541812e-5	8.54661910901207e-5	8.55596114942705e-5	8.48279541812285e-5	8.46387544481363e-5	8.60285185388993e-5	8.63576914672076e-5	8.38999728295158e-5	8.57505178314203e-5	8.75245374229565e-5	8.22787396945414e-5	8.95990017411996e-5	9.71402521218551e-5	8.02191629212381e-5	6.75974276479698e-5	8.15207030065831e-5	8.75968175449796e-5	8.11194454186588e-5	8.43578728406437e-5	8.63792086393749e-5	8.32415463512669e-5	8.62698721025122e-5	8.81411931421445e-5	8.65388319403763e-5	8.62684637008841e-5	8.80850429931233e-5	8.89760513355294e-5	8.80513914983712e-5	8.71263290555301e-5	8.73740782577874e-5	8.79461036990646e-5
flux1:	0.638538182831662	9.38358950323963e-5	9.36880874659773e-5	9.3305179110868e-5	9.32081041565287e-5	9.35145680750219e-5	9.38005849395074e-5	9.36946275002927e-5	9.3374502450499e-5	9.33091741900823e-5	9.35964252399057e-5	9.38326518181514e-5	9.371523697438e-5	9.34890528368943e-5	9.35742875020578e-5	9.38837354940239e-5	9.39157377292141e-5	9.3617442913512e-5	9.36045024474558e-5	9.41294669303677e-5	9.43315648481799e-5	9.35889538664169e-5	9.33139998220682e-5	9.48715505527757e-5	9.54465047443237e-5	9.27181288318291e-5	9.46553799088474e-5	9.68831284109094e-5	9.09592261021776e-5	9.93568558953563e-5	1.07894106911121e-4	8.91881854486422e-5	7.52186808159036e-5	9.04596683876115e-5	9.65728991038584e-5	8.96978957466387e-5	9.26876265580311e-5	9.49184438540388e-5	9.15407850874661e-5	9.44962674684163e-5	9.65088761471503e-5	9.49629881867572e-5	9.4675337123303e-5	9.65784200426574e-5	9.76651338992336e-5	9.69014131878426e-5	9.60354521217428e-5	9.63112518000113e-5	9.6950781022696e-5
flux1:	0.638800631735415	1.03182322720578e-4	1.03022193494858e-4	1.02554169871283e-4	1.02412135783705e-4	1.02776384158614e-4	1.0314907514674e-4	1.03047495163719e-4	1.02649751923607e-4	1.02538536283405e-4	1.02884291270129e-4	1.0320829446007e-4	1.03090188989064e-4	1.0278454897232e-4	1.02838397868995e-4	1.03219442507549e-4	1.03311669565219e-4	1.02960387095162e-4	1.02881511249769e-4	1.03481002260268e-4	1.03800719449007e-4	1.0297842242165e-4	1.02569483867927e-4	1.04346092070534e-4	1.05165639538319e-4	1.02036295988359e-4	1.04080338136258e-4	1.06735292349116e-4	1.00052643654069e-4	1.0949580698662e-4	1.19077584485561e-4	9.85484992199902e-5	8.31989954844629e-5	9.97355864281744e-5	1.06080315926262e-4	9.88886574663001e-5	1.01830540110744e-4	1.04268409379083e-4	1.00865354372273e-4	1.03892593577005e-4	1.06047946955534e-4	1.04630466381026e-4	1.04453453745872e-4	1.06478483303233e-4	1.07706908168662e-4	1.07069991609803e-4	1.06273925028771e-4	1.06558598465193e-4	1.07173215353316e-4
flux1:	0.639063080639168	1.13332511727254e-4	1.13138287005699e-4	1.12586589743205e-4	1.12423199986071e-4	1.1285953233353e-4	1.133016363152e-4	1.13174491459117e-4	1.12694053295834e-4	1.12562515378094e-4	1.1298449476672e-4	1.13372651194548e-4	1.13210484343995e-4	1.12814190352719e-4	1.12866374970732e-4	1.13335104971254e-4	1.13446810700097e-4	1.12986156732326e-4	1.12842501413859e-4	1.13558965393651e-4	1.1397976434031e-4	1.12985617303804e-4	1.12404893417295e-4	1.14454845617492e-4	1.15473646509249e-4	1.11797249575281e-4	1.13982231758477e-4	1.16976690978747e-4	1.09475840205754e-4	1.1985661841278e-4	1.30467421266867e-4	1.08081644889664e-4	9.13274312393e-5	1.09124920671439e-4	1.16015614528426e-4	1.08546684067241e-4	1.11765046181755e-4	1.14411984818781e-4	1.11215032225486e-4	1.14565341121047e-4	1.16905863252301e-4	1.15683077018567e-4	1.15786401099745e-4	1.18034814141026e-4	1.19374531901912e-4	1.18818002328615e-4	1.18104179278776e-4	1.18404023576748e-4	1.18916998136391e-4
flux1:	0.639325529542921	1.24341438355362e-4	1.2409665710711e-4	1.23476691464835e-4	1.23319945149542e-4	1.23830407986391e-4	1.24310166289594e-4	1.24128851683586e-4	1.2357558299845e-4	1.23456871739027e-4	1.23960459193388e-4	1.24371086951513e-4	1.24121039950176e-4	1.23640088075564e-4	1.23729705291823e-4	1.24287659419144e-4	1.24358475283194e-4	1.23735797076491e-4	1.23548312039927e-4	1.24423241677595e-4	1.24900280629244e-4	1.23629598713965e-4	1.22859872716307e-4	1.25234448438686e-4	1.26362906710749e-4	1.21998271943235e-4	1.24373063012624e-4	1.27564414299876e-4	1.19215132251728e-4	1.30368980532656e-4	1.41934156912266e-4	1.17638413237056e-4	9.94454463859645e-5	1.18489948212406e-4	1.26337703050087e-4	1.18563988430975e-4	1.22475804001471e-4	1.25346366835433e-4	1.22556323496554e-4	1.26566987072113e-4	1.29183127768251e-4	1.28200220846222e-4	1.28769379819144e-4	1.31404809294124e-4	1.32861330539664e-4	1.32330605637463e-4	1.31706713605076e-4	1.32054306226898e-4	1.32419906978306e-4
flux1:	0.639587978446675	1.36269470257975e-4	1.35968357641345e-4	1.35309592713338e-4	1.35186650179218e-4	1.35757502449753e-4	1.36232134560813e-4	1.35976206029467e-4	1.35376842772452e-4	1.35306793405915e-4	1.35880931412636e-4	1.36258403565987e-4	1.35885163691817e-4	1.35346212590774e-4	1.35516806818043e-4	1.36147338730396e-4	1.36103967183547e-4	1.35281282123072e-4	1.35092456221974e-4	1.36160041003338e-4	1.36622627816824e-4	1.34973852845929e-4	1.34026659788494e-4	1.36767722581722e-4	1.37881035684913e-4	1.32716164148472e-4	1.35342848689521e-4	1.38552469240197e-4	1.29357434916504e-4	1.41099659494983e-4	1.53506054394001e-4	1.27200030692749e-4	1.07505175911458e-4	1.2784323987957e-4	1.3710952959966e-4	1.28919421162576e-4	1.33979391555532e-4	1.37107778244196e-4	1.34842948825026e-4	1.39894161173859e-4	1.42921783118414e-4	1.42187102643533e-4	1.43387461333096e-4	1.46616294659656e-4	1.48235874938175e-4	1.47672507612142e-4	1.47133324430195e-4	1.47581402209784e-4	1.47794949242819e-4
flux1:	0.639850427350428	1.4918318514383e-4	1.48834854188756e-4	1.48178363228318e-4	1.48109739577269e-4	1.4871037221529e-4	1.49132159433153e-4	1.48795694477359e-4	1.48192965849168e-4	1.48204023784695e-4	1.4881961880104e-4	1.49101757958674e-4	1.4858728011512e-4	1.48037819915874e-4	1.48330955030044e-4	1.4899860089891e-4	1.48765125765493e-4	1.47729049600475e-4	1.47600847274101e-4	1.48882153616932e-4	1.49241926338424e-4	1.47134605757751e-4	1.46054238461078e-4	1.4918856138504e-4	1.50144731222678e-4	1.44120349475757e-4	1.47070286900045e-4	1.50113413676886e-4	1.40105820821241e-4	1.52280454735431e-4	1.65411032746339e-4	1.36922508534257e-4	1.15614298045447e-4	1.37390863077118e-4	1.48523731343261e-4	1.39717091970443e-4	1.4634567024158e-4	1.49789747922401e-4	1.48039849548101e-4	1.54494339221655e-4	1.58101149392963e-4	1.57573461056344e-4	1.59510392783601e-4	1.63548360763707e-4	1.6541330726894e-4	1.64759042098934e-4	1.6427816132601e-4	1.64887443687559e-4	1.64987917414889e-4
flux1:	0.640112876254181	1.63155885402687e-4	1.62786319120431e-4	1.62179923920194e-4	1.62174235557889e-4	1.62759088690752e-4	1.63083130399504e-4	1.62679199946919e-4	1.62127894465368e-4	1.62242940071895e-4	1.6285446957455e-4	1.62982154794491e-4	1.62332334522118e-4	1.61836965146435e-4	1.6228537866599e-4	1.62938846599325e-4	1.62449100321789e-4	1.61217475252011e-4	1.61225165596778e-4	1.62724101839015e-4	1.62888247593568e-4	1.60280018465248e-4	1.59141677245006e-4	1.62677152171179e-4	1.63341822445981e-4	1.56469174449387e-4	1.59816774431176e-4	1.62539034168099e-4	1.51773293072291e-4	1.64306276689441e-4	1.78083458129685e-4	1.4715124244691e-4	1.240549447951e-4	1.47540552356264e-4	1.60902978916302e-4	1.51202154670393e-4	1.59708260076519e-4	1.6354872997108e-4	1.62144897603849e-4	1.70279827916284e-4	1.74641858824816e-4	1.74223912514662e-4	1.7690702158746e-4	1.81936997781917e-4	1.84151510379449e-4	1.83351914266166e-4	1.82875999244329e-4	1.83699519003996e-4	1.83764083817937e-4
flux1:	0.640375325157934	1.78267672526423e-4	1.77918763426656e-4	1.77410476560119e-4	1.77460907894249e-4	1.77974374209623e-4	1.78166593364424e-4	1.77728607352371e-4	1.77288944878459e-4	1.77516284189455e-4	1.78066736593307e-4	1.7799403481147e-4	1.77241548509852e-4	1.76874501587783e-4	1.77496181818898e-4	1.7807492839222e-4	1.77284686899316e-4	1.75907947951056e-4	1.7613033861691e-4	1.77832494144757e-4	1.7772015909962e-4	1.74619071940268e-4	1.7352040336284e-4	1.77445086841823e-4	1.777192866283e-4	1.70087505425384e-4	1.73902374881361e-4	1.76216556637094e-4	1.6475248433123e-4	1.77698820173902e-4	1.92128479793864e-4	1.58397648233591e-4	1.33268053181217e-4	1.58866944316429e-4	1.74670214567769e-4	1.63746298716102e-4	1.74259371950677e-4	1.7859312411303e-4	1.77202600761038e-4	1.87146502948577e-4	1.92418066264683e-4	1.91959098630091e-4	1.95279011399285e-4	2.01408049863796e-4	2.04076895709429e-4	2.03084637151426e-4	2.02532748371965e-4	2.03600535524488e-4	2.03732146668001e-4
flux1:	0.640637774061688	1.94604983770071e-4	1.94330433538794e-4	1.93961343150268e-4	1.94044798903279e-4	1.94428480102423e-4	1.9447221377294e-4	1.94051391369209e-4	1.937806804685e-4	1.94111409467707e-4	1.94540025339262e-4	1.94242822594398e-4	1.93444945376228e-4	1.93279789501842e-4	1.9407432825339e-4	1.94517950390571e-4	1.9341444312433e-4	1.9197056708271e-4	1.92477987240802e-4	1.94353018259772e-4	1.93912129144755e-4	1.90381051987735e-4	1.89427586585678e-4	1.93712121535941e-4	1.93557781100293e-4	1.85327567638523e-4	1.89666163363855e-4	1.91581775638733e-4	1.79464025811568e-4	1.93038258469466e-4	2.08244959611731e-4	1.71276890094504e-4	1.43801058674491e-4	1.72034548643336e-4	1.90290318745732e-4	1.77801289294919e-4	1.90227542037676e-4	1.95155434082799e-4	1.93305653510525e-4	2.04994014151949e-4	2.11276559946311e-4	2.10584966726953e-4	2.14309831053692e-4	2.21534907674224e-4	2.24739217583517e-4	2.23517244748504e-4	2.2278710362704e-4	2.2409556194353e-4	2.24406492128638e-4
flux1:	0.640900222965441	2.1225956632841e-4	2.12118084482113e-4	2.1191608874531e-4	2.11995564180719e-4	2.12196685810662e-4	2.12096287112322e-4	2.11755219338922e-4	2.11699271356089e-4	2.12107899496084e-4	2.12359547100881e-4	2.11840709124616e-4	2.11071810388088e-4	2.11169999418476e-4	2.12118299777467e-4	2.12377295740056e-4	2.10983734119061e-4	2.09566789760874e-4	2.10408839907368e-4	2.12416458489834e-4	2.11637702442596e-4	2.07788714302677e-4	2.07075075238637e-4	2.11678452073116e-4	2.11136259545239e-4	2.0251892019239e-4	2.07417187083164e-4	2.09055753245958e-4	1.96291469129743e-4	2.10872783665832e-4	2.27117365595038e-4	1.86414288811536e-4	1.56224756858488e-4	1.87688822111589e-4	2.08191709004491e-4	1.93826185124464e-4	2.07840993337182e-4	2.13451644220438e-4	2.10582974853126e-4	2.23744149314058e-4	2.31060556471771e-4	2.29926060633172e-4	2.33721748896141e-4	2.41913170020407e-4	2.45688865151592e-4	2.4421375274865e-4	2.43195491562509e-4	2.44705277470025e-4	2.45300514054048e-4
flux1:	0.641162671869194	2.31326964753851e-4	2.31373824884328e-4	2.31349616068867e-4	2.31379717753914e-4	2.31359134336608e-4	2.3113945381015e-4	2.3094254371773e-4	2.31128556386105e-4	2.31577221912849e-4	2.31611770010621e-4	2.3090134306802e-4	2.30240833090741e-4	2.30641222180557e-4	2.31709101379756e-4	2.31755093566956e-4	2.30128653169636e-4	2.28832308326451e-4	2.30027739657365e-4	2.32126649167336e-4	2.31051504790817e-4	2.270299708827e-4	2.26619901979542e-4	2.31497880695934e-4	2.3069285596908e-4	2.21916629065367e-4	2.27385214997915e-4	2.28976234273082e-4	2.15514737717883e-4	2.31622058718715e-4	2.49295296240494e-4	2.0433601501894e-4	1.71032880764534e-4	2.06334447188811e-4	2.2868242608615e-4	2.12200896753447e-4	2.27283499650966e-4	2.33635926250084e-4	2.29176335042731e-4	2.43354753271669e-4	2.51635381553736e-4	2.49857944326908e-4	2.53331462212469e-4	2.62240312867262e-4	2.66564742040673e-4	2.64830306763012e-4	2.63426511684801e-4	2.65071150322908e-4	2.66035852837109e-4
flux1:	0.641425120772948	2.51904708958629e-4	2.52183186694424e-4	2.52329576816611e-4	2.52264469717973e-4	2.52002608687418e-4	2.51703960483951e-4	2.51706276749942e-4	2.52138806063661e-4	2.52584720244716e-4	2.52384585064177e-4	2.51534402531391e-4	2.51051949101803e-4	2.51763478258626e-4	2.52908979339943e-4	2.52742367400856e-4	2.50965213800738e-4	2.49863784913193e-4	2.5139476663766e-4	2.53553211067441e-4	2.5227373579011e-4	2.48233850159316e-4	2.48142820576645e-4	2.53257748290932e-4	2.52389794345137e-4	2.43658285120052e-4	2.49681731552011e-4	2.51537547475792e-4	2.37256073922097e-4	2.5549417519989e-4	2.75084572218938e-4	2.25365296443944e-4	1.88543676101418e-4	2.28225561970636e-4	2.51878849062679e-4	2.33143843658039e-4	2.4865271991997e-4	2.55761465101018e-4	2.49211010873314e-4	2.6382785609589e-4	2.72913083293239e-4	2.70333983739376e-4	2.73094560464489e-4	2.82386191937145e-4	2.87177329075565e-4	2.8519827626516e-4	2.83347300898016e-4	2.8505238775895e-4	2.86446817040475e-4
flux1:	0.641687569676701	2.74090488845199e-4	2.74624897233338e-4	2.74920000168868e-4	2.74722477490146e-4	2.74221826701441e-4	2.73890950585688e-4	2.74127542394041e-4	2.74788730663098e-4	2.75193781080957e-4	2.74767994163095e-4	2.73841141030295e-4	2.73581763176496e-4	2.74581127436821e-4	2.75764570701647e-4	2.75417862069526e-4	2.73582191003971e-4	2.72712665445019e-4	2.74525106762732e-4	2.76731208750203e-4	2.75380673467525e-4	2.7145624732819e-4	2.7164041403875e-4	2.76970765223851e-4	2.76290149820431e-4	2.67739972439053e-4	2.74280770500441e-4	2.76752701954911e-4	2.61451622467843e-4	2.82435401286031e-4	3.04474515367069e-4	2.49547030020674e-4	2.08824954489065e-4	2.53293554419366e-4	2.77665130271939e-4	2.56653178559613e-4	2.71932096461833e-4	2.79758655327974e-4	2.70768267532971e-4	2.85212156781326e-4	2.94873282670369e-4	2.91402661606274e-4	2.93130477824246e-4	3.02440634393443e-4	3.07570786482672e-4	3.05385729589166e-4	3.03083762978701e-4	3.04793862611199e-4	3.06657486920237e-4
flux1:	0.641950018580454	2.97980660526919e-4	2.98772543863423e-4	2.99186577014781e-4	2.98836580000135e-4	2.98119900668375e-4	2.97798326930583e-4	2.9827618232252e-4	2.99130657719309e-4	2.99471531697629e-4	2.98855204352248e-4	2.97911903902581e-4	2.97883880244618e-4	2.9911919532571e-4	3.00314320454739e-4	2.99850054500666e-4	2.9803945635482e-4	2.97388149193916e-4	2.99398727578666e-4	3.01668603863093e-4	3.00403798986944e-4	2.96679526331022e-4	2.97034078300665e-4	3.02581919781414e-4	3.02352668104326e-4	2.94018496834199e-4	3.01026124378786e-4	3.04448343651514e-4	2.87857991949436e-4	3.12127461107107e-4	3.37121423139133e-4	2.76620532880422e-4	2.31661833848511e-4	2.81133316879729e-4	3.05697271195947e-4	2.82488532392813e-4	2.96986014925951e-4	3.05439726007771e-4	2.93868130117523e-4	3.07601351547876e-4	3.17578147197652e-4	3.13213214557212e-4	3.13722770667838e-4	3.22727606260704e-4	3.28050438129535e-4	3.25723255867189e-4	3.23039885876269e-4	3.24747761710819e-4	3.27111937328944e-4
flux1:	0.642212467484207	3.23669425192239e-4	3.24697967698056e-4	3.25202652869525e-4	3.24703510197162e-4	3.23807764831564e-4	3.2351968142846e-4	3.24214197029178e-4	3.25218132920063e-4	3.25495027754604e-4	3.24743903737927e-4	3.23826294524539e-4	3.2399457486414e-4	3.25394930504493e-4	3.26599058626776e-4	3.26102203677485e-4	3.24372672624945e-4	3.2386967741655e-4	3.25978950080809e-4	3.28360787917304e-4	3.27338579778404e-4	3.23827552992823e-4	3.24195984008541e-4	3.29990779150281e-4	3.30447720257804e-4	3.22242497152033e-4	3.29666630479723e-4	3.34297541523883e-4	3.16096854547069e-4	3.44038815839672e-4	3.7239873838262e-4	3.0605232007048e-4	2.56579606296274e-4	3.11058925900046e-4	3.35457883060752e-4	3.10203530014895e-4	3.2358398593845e-4	3.32534137845634e-4	3.18469498901698e-4	3.31130629715576e-4	3.41180141544523e-4	3.36009342135044e-4	3.35293921259976e-4	3.43781053254522e-4	3.49167490756566e-4	3.46785799108283e-4	3.43868125516625e-4	3.45639348903997e-4	3.48545569236638e-4
flux1:	0.642474916387961	3.51248942551053e-4	3.52475866561197e-4	3.5305475954553e-4	3.52435714279645e-4	3.51402588575528e-4	3.51144629087113e-4	3.52001716239812e-4	3.53114616708191e-4	3.53356676572518e-4	3.52537426529043e-4	3.51656181582493e-4	3.51943153603456e-4	3.5343272738443e-4	3.54673827553184e-4	3.54239618186883e-4	3.52603960987514e-4	3.52127343980116e-4	3.54237024081742e-4	3.56809880279202e-4	3.56162008948629e-4	3.527946688078e-4	3.52988553281912e-4	3.59086262162327e-4	3.60393360252453e-4	3.52109303554622e-4	3.59915494966449e-4	3.65887984596615e-4	3.45732980401447e-4	3.77525811754473e-4	4.09511546464647e-4	3.37129457117359e-4	2.82923888051626e-4	3.4222615913003e-4	3.663574026911e-4	3.39229441814169e-4	3.51453712101426e-4	3.60752616917179e-4	3.44491263783831e-4	3.55973747137182e-4	3.65922015434981e-4	3.60112655995536e-4	3.58358598056165e-4	3.66284539126741e-4	3.71660505501756e-4	3.69330144935872e-4	3.66391976874098e-4	3.68377775534975e-4	3.71896567767902e-4
flux1:	0.642737365291714	3.80810490002377e-4	3.82188800391307e-4	3.82846514479163e-4	3.82160732688462e-4	3.81025420772071e-4	3.80760633926797e-4	3.81704530656026e-4	3.82901589275713e-4	3.83167673262605e-4	3.82345506986705e-4	3.81471169011953e-4	3.8176532563028e-4	3.83279655638397e-4	3.84618582770949e-4	3.84337765781719e-4	3.82756875769546e-4	3.82146825238871e-4	3.84178258869485e-4	3.87045227546489e-4	3.86856078387402e-4	3.83484066810148e-4	3.83310800599951e-4	3.89788029540215e-4	3.92006159343933e-4	3.83338717814675e-4	3.91524133215571e-4	3.98815520212152e-4	3.76373581346311e-4	4.1196867913367e-4	4.47659252463167e-4	3.69101306514357e-4	3.09988279157846e-4	3.73804670742461e-4	3.97866878981459e-4	3.68999122939875e-4	3.80356171324435e-4	3.89870717264391e-4	3.71853266684883e-4	3.82342380265437e-4	3.92129211352184e-4	3.85899039955296e-4	3.83463448912672e-4	3.90983904141904e-4	3.96361545775294e-4	3.94196479040254e-4	3.91491658470248e-4	3.9392432052206e-4	3.98168971136216e-4
flux1:	0.642999814195467	4.12446577579249e-4	4.13931639207238e-4	4.14699954699036e-4	4.14018062259041e-4	4.12798500248766e-4	4.12456116646025e-4	4.1340180194555e-4	4.14684337601072e-4	4.1505852162579e-4	4.14284382512926e-4	4.13345613902036e-4	4.13517122077251e-4	4.15018449302588e-4	4.16545395456792e-4	4.16489551994914e-4	4.14872991483249e-4	4.13954180436978e-4	4.15864510390258e-4	4.19140947556135e-4	4.19432881428889e-4	4.1584866495315e-4	4.15142805803577e-4	4.22086675751963e-4	4.25157924995169e-4	4.15750506893675e-4	4.24356994674143e-4	4.32786679652603e-4	4.07771107624556e-4	4.46918537945265e-4	4.86218501730091e-4	4.01346000578788e-4	3.37168633080952e-4	4.05170116765538e-4	4.29658739881194e-4	3.99090214987477e-4	4.10169736723271e-4	4.19816890864442e-4	4.00530739931702e-4	4.1048813243452e-4	4.20195441223462e-4	4.13771899442393e-4	4.11124190642212e-4	4.18587875656326e-4	4.24082382511073e-4	4.22190236027254e-4	4.19972269835133e-4	4.23140414332135e-4	4.28270164181316e-4
flux1:	0.64326226309922	4.46253714333031e-4	4.47814518216419e-4	4.48753818484964e-4	4.48153931709859e-4	4.46842772805574e-4	4.46324346392475e-4	4.47192402419596e-4	4.48594017969118e-4	4.49176230364822e-4	4.48476127258571e-4	4.47365891270253e-4	4.47286583943001e-4	4.48775057435817e-4	4.5060030316107e-4	4.50810140313421e-4	4.49026864977987e-4	4.47635503695829e-4	4.49428116394746e-4	4.53226613148405e-4	4.53956353768958e-4	4.49926455777064e-4	4.48579163349184e-4	4.56074431119538e-4	4.59827403899475e-4	4.49330387442401e-4	4.58452312585961e-4	4.67710402622249e-4	4.39909116412926e-4	4.82226897715193e-4	5.24911356838234e-4	4.33530349077641e-4	3.64115217443302e-4	4.3607901337485e-4	4.6172734460074e-4	4.29359833289559e-4	4.40966354410873e-4	4.50746687465587e-4	4.30611425430368e-4	4.40705964775882e-4	4.50562582275344e-4	4.44136270753444e-4	4.41771376244603e-4	4.49674611477833e-4	4.55501017650762e-4	4.53965551263834e-4	4.5243891799232e-4	4.56644002468006e-4	4.62853218031467e-4
flux1:	0.643524712002974	4.82335340063238e-4	4.83963577721484e-4	4.85158864583447e-4	4.84714878196352e-4	4.83276146843153e-4	4.82467404766748e-4	4.83198478139022e-4	4.84785229813026e-4	4.85678426318963e-4	4.85047257106667e-4	4.83636460793086e-4	4.83200676834728e-4	4.84718744149466e-4	4.86958920396277e-4	4.87438089863456e-4	4.85336233326735e-4	4.83347063979295e-4	4.85073727228898e-4	4.89488282541305e-4	4.90555976464589e-4	4.85862784751188e-4	4.83843719754641e-4	4.91959323779226e-4	4.96136179124185e-4	4.84270276993487e-4	4.940552270666e-4	5.03759580457867e-4	4.73052357421669e-4	5.18130023557863e-4	5.63923401864848e-4	4.65730149751296e-4	3.90851560447396e-4	4.66788769591029e-4	4.94462082120261e-4	4.6004150538209e-4	4.73062089642705e-4	4.830849992409e-4	4.62342115822095e-4	4.73336421655462e-4	4.83696319423166e-4	4.77376997288476e-4	4.75714570274008e-4	4.84621751904746e-4	4.9106988665513e-4	4.89932729377879e-4	4.89203771114862e-4	4.9470355400345e-4	5.02196370243556e-4
flux1:	0.643787160906727	5.20804332304224e-4	5.22519140109174e-4	5.24070916087292e-4	5.23841310660848e-4	5.22212891420766e-4	5.20999422538322e-4	5.21565275841449e-4	5.23429192255986e-4	5.24725281541667e-4	5.24126811014919e-4	5.22283435807354e-4	5.21425680111106e-4	5.2305410903013e-4	5.2581615737257e-4	5.26532283258939e-4	5.23965067845313e-4	5.21313187493016e-4	5.23066694617301e-4	5.28158879433067e-4	5.2942908546367e-4	5.23914094678735e-4	5.21281110273887e-4	5.30058580000456e-4	5.3436034468723e-4	5.2097263787081e-4	5.31614211875714e-4	5.4138753133841e-4	5.07747833863447e-4	5.55267285055459e-4	6.03943491599856e-4	4.98482929900653e-4	4.17832661352951e-4	4.98092930295885e-4	5.28652666707444e-4	4.91779834892246e-4	5.07027483523274e-4	5.17522589589474e-4	4.96151684118439e-4	5.08763271060622e-4	5.2005918272567e-4	5.13842888315874e-4	5.13131018123427e-4	5.2357358789575e-4	5.30963936836585e-4	5.30208722065419e-4	5.30245306895596e-4	5.37193681789218e-4	5.46147140179523e-4
flux1:	0.64404960981048	5.61784505628255e-4	5.63631449245144e-4	5.65642811274212e-4	5.6566231313895e-4	5.63764352816898e-4	5.62048359069816e-4	5.62456955263192e-4	5.64703518343738e-4	5.6647066948259e-4	5.65844244270222e-4	5.63454776062011e-4	5.6216050837867e-4	5.64006019007043e-4	5.67371654665468e-4	5.68264971864553e-4	5.65118406197534e-4	5.61811440492294e-4	5.63709341547504e-4	5.69499066110764e-4	5.70830541951843e-4	5.64431042861423e-4	5.613249856339e-4	5.70770971803158e-4	5.74913841150361e-4	5.60015223654078e-4	5.71738475102448e-4	5.8129247417234e-4	5.44772445280623e-4	5.94624269393367e-4	6.46110427760825e-4	5.32756518562257e-4	4.459252318648e-4	5.31256291577208e-4	5.65418196754872e-4	5.25588822022203e-4	5.43649875658203e-4	5.54961012438798e-4	5.32641046604016e-4	5.47403409147301e-4	5.60082853243034e-4	5.53837292397828e-4	5.5407996753398e-4	5.66452060513077e-4	5.75079742152312e-4	5.74622068409668e-4	5.75230780884301e-4	5.83625551028627e-4	5.941475479284e-4
flux1:	0.644312058714234	6.05410650833082e-4	6.07454579926621e-4	6.10016727367913e-4	6.10292749751446e-4	6.08040882147695e-4	6.05755819896793e-4	6.0604889762294e-4	6.08780344659553e-4	6.1105422472453e-4	6.10327532061271e-4	6.07316849197367e-4	6.05623824345134e-4	6.07799967385751e-4	6.11813549915714e-4	6.12812098480785e-4	6.09029482611938e-4	6.05147214044895e-4	6.07309002968216e-4	6.13771795713815e-4	6.15051014768444e-4	6.07822923493192e-4	6.04447532111207e-4	6.14532090086633e-4	6.18304786300766e-4	6.02080263297976e-4	6.1512173974809e-4	6.2433305882317e-4	5.85033279610581e-4	6.37405942182889e-4	6.91869568402506e-4	5.69832627092392e-4	4.76307105989129e-4	5.67853684395968e-4	6.06066383420124e-4	5.62734243759334e-4	5.83849042535476e-4	5.96410096659714e-4	5.7253651284629e-4	5.89687178454616e-4	6.04141858536683e-4	5.97614206581455e-4	5.98538600442384e-4	6.13009786709886e-4	6.23087149062465e-4	6.22773409939795e-4	6.23600778869936e-4	6.332508896238e-4	6.45341501125276e-4
flux1:	0.644574507617987	6.51826901082298e-4	6.54139518252626e-4	6.57318343094654e-4	6.57833308067887e-4	6.55154585882921e-4	6.52274753690747e-4	6.52517758311236e-4	6.55815022593569e-4	6.58595904720348e-4	6.57701855358043e-4	6.54047810320095e-4	6.52037106498108e-4	6.5464147002932e-4	6.59303711109364e-4	6.6034268257384e-4	6.55941247307291e-4	6.51622069659892e-4	6.54143642614871e-4	6.61215225958587e-4	6.62387499976805e-4	6.54509199423454e-4	6.51098954113931e-4	6.61760240507883e-4	6.65071658309404e-4	6.47859538972918e-4	6.62444971188191e-4	6.71408072121332e-4	6.29436599548212e-4	6.84859622468861e-4	7.4276081707135e-4	6.1112178856546e-4	5.10299178419558e-4	6.09536145893883e-4	6.51904188486449e-4	6.04556208214729e-4	6.28557406868229e-4	6.42852465876523e-4	6.16610537703615e-4	6.36029432597817e-4	6.52531010128884e-4	6.45378206455027e-4	6.46451159632442e-4	6.62914866928089e-4	6.74524529733878e-4	6.74141556171478e-4	6.74702019786766e-4	6.85223277333013e-4	6.98748590991642e-4
flux1:	0.64483695652174	7.01183519997154e-4	7.03827630447987e-4	7.07654004990994e-4	7.08373535424876e-4	7.05222294443521e-4	7.01765271169493e-4	7.02031036638476e-4	7.05937594021447e-4	7.09194232060505e-4	7.08089122928977e-4	7.03828889253638e-4	7.01606758947686e-4	7.04698509156822e-4	7.09967452675805e-4	7.11009321019725e-4	7.06085575591961e-4	7.01501679867643e-4	7.04431665194396e-4	7.12019268857279e-4	7.13111441585589e-4	7.0486683825283e-4	7.01648104667519e-4	7.12803001153718e-4	7.1571062359117e-4	6.97952345451992e-4	7.14275649551842e-4	7.23321453405875e-4	6.78748919301833e-4	7.38078942247491e-4	8.00174742215445e-4	6.57941031713305e-4	5.49157884798415e-4	6.57764724876214e-4	7.04032757305075e-4	6.52261662920324e-4	6.78584589071907e-4	6.95097867137982e-4	6.65581455406995e-4	6.86794294505947e-4	7.0544905152638e-4	6.97286287928285e-4	6.97780257261408e-4	7.15850642018094e-4	7.28919691591362e-4	7.28215446396999e-4	7.27944002972142e-4	7.38787655319003e-4	7.53473795662152e-4
flux1:	0.645099405425493	7.53632522988954e-4	7.56645721065694e-4	7.6111150605274e-4	7.61997297976108e-4	7.58368042088601e-4	7.54389203822113e-4	7.54738122170007e-4	7.59248825970976e-4	7.6292869769564e-4	7.61608392639267e-4	7.5683511322321e-4	7.54508676399631e-4	7.58090613787362e-4	7.63889980138697e-4	7.64941690857551e-4	7.59664042155838e-4	7.54989536306145e-4	7.5831201772896e-4	7.66310560103629e-4	7.67440521085161e-4	7.5918339516819e-4	7.56335792530041e-4	7.67894867499612e-4	7.70607651825531e-4	7.52775681752426e-4	7.70982889371949e-4	7.80657903970839e-4	7.33476568361701e-4	7.97825677355379e-4	8.65122299567407e-4	7.11295213419231e-4	5.93866098405877e-4	7.13561535997667e-4	7.63165252454586e-4	7.06725153998449e-4	7.34491213511998e-4	7.5365440479981e-4	7.20009642887482e-4	7.42258972790549e-4	7.6299085463653e-4	7.53450149292351e-4	7.52549116393006e-4	7.71610282712404e-4	7.85912813975603e-4	7.84626342992766e-4	7.82949019697747e-4	7.93461536920272e-4	8.0891322994418e-4
flux1:	0.645361854329247	8.09322800194219e-4	8.12703620110433e-4	8.17764375609321e-4	8.18789554473101e-4	8.14724392464426e-4	8.1030428836862e-4	8.10764565305502e-4	8.15821732246444e-4	8.19865960515185e-4	8.18377030533551e-4	8.13227129109819e-4	8.10878305410388e-4	8.14886966704078e-4	8.21120514769988e-4	8.22244356970181e-4	8.16833929457195e-4	8.12211672594549e-4	8.1583884987674e-4	8.24149107312156e-4	8.25519657050435e-4	8.17625044996861e-4	8.15250275505194e-4	8.27134654242093e-4	8.29988722637005e-4	8.12504544028205e-4	8.32685533332444e-4	8.43693563978576e-4	7.93787890121601e-4	8.64404810920262e-4	9.3806351549368e-4	7.71704632980408e-4	6.44962978818264e-4	7.77327405691865e-4	8.29504327061647e-4	7.68337286999693e-4	7.96497237638192e-4	8.18642830103447e-4	7.80210250805978e-4	8.02583559988642e-4	8.25149999680546e-4	8.13938329231231e-4	8.10865701640195e-4	8.30166915994353e-4	8.45356789745042e-4	8.4325365069287e-4	8.39665019326721e-4	8.49171133467518e-4	8.64914470612134e-4
flux1:	0.645624303233	8.68395546999221e-4	8.7209477209565e-4	8.77678856689238e-4	8.7884300408282e-4	8.74432127630543e-4	8.69658961113527e-4	8.70210731981292e-4	8.75708422137742e-4	8.8006865930194e-4	8.78512238305272e-4	8.73145586000283e-4	8.70808221463172e-4	8.75114168048233e-4	8.81683484165494e-4	8.82999299368385e-4	8.77702166811618e-4	8.73215600450715e-4	8.76992206309498e-4	8.85537597692269e-4	8.87415062805821e-4	8.80226105037075e-4	8.78330377851819e-4	8.90487692290205e-4	8.93898344252791e-4	8.77054973304097e-4	8.99244541640606e-4	9.12360361386234e-4	8.59494899631808e-4	9.37619327199228e-4	0.00101883104262229	8.39114569934681e-4	7.02447759225716e-4	8.48764978835205e-4	9.02706390406321e-4	8.36933361092282e-4	8.64445168202872e-4	8.89773580665195e-4	8.4620126210784e-4	8.67793906203222e-4	8.91832630535028e-4	8.7877864629156e-4	8.72923882219016e-4	8.91704867375599e-4	9.07374433790929e-4	9.04282317741629e-4	8.98417161903403e-4	9.06313014318477e-4	9.21856961672335e-4
flux1:	0.645886752136753	9.30980787839004e-4	9.34899714123142e-4	9.4092216246708e-4	9.42263120343765e-4	9.37638112855372e-4	9.32588646046823e-4	9.33155144662067e-4	9.38951006674923e-4	9.43605037870595e-4	9.42132440466869e-4	9.36709030200115e-4	9.34353761375879e-4	9.38772316702915e-4	9.45594655172256e-4	9.47272568333431e-4	9.42328341316673e-4	9.37983874562973e-4	9.41703008213603e-4	9.5044177176111e-4	9.53122668538414e-4	9.46902490297322e-4	9.45396313030421e-4	9.57813038001215e-4	9.62211301733529e-4	9.46114478718741e-4	9.70302606763999e-4	9.86272691712193e-4	9.30100099192093e-4	0.00101681650417538	0.00110666720026154	9.12907711449647e-4	7.65779399296501e-4	9.26927081302885e-4	9.81944041364572e-4	9.11820483234587e-4	9.37829009931371e-4	9.66395240466743e-4	9.17700132426653e-4	9.37783189836683e-4	9.62882123989869e-4	9.47962208955661e-4	9.38982031499443e-4	9.56605597770762e-4	9.72360498368585e-4	9.68199104829513e-4	9.59885566585734e-4	9.65725841225817e-4	9.80632587874183e-4
flux1:	0.646149201040506	9.97195594423732e-4	0.00100119174107988	0.00100757028602471	0.00100917034514491	0.00100449149879153	9.99214135047634e-4	9.99661854861707e-4	0.0010055943983191	0.00101055731841466	0.00100935799250658	0.00100401555317439	0.00100154561150687	0.00100585630703323	0.00101287896464566	0.00101512357205262	0.00101073609797618	0.00100645974860858	0.00100988761524616	0.00101881794413955	0.00102258933781337	0.00101748681449764	0.00101620273013018	0.0010289108737342	0.0010346760567676	0.00101921516905683	0.00104536459448573	0.00106481296732004	0.00100490137647142	0.00110101968290433	0.00120037120486998	9.92020758891493e-4	8.33975815555656e-4	0.00101038600984075	0.00106605904049889	9.91902686099899e-4	0.00101588736010013	0.00104760950809051	9.94173494805222e-4	0.00101233481343286	0.00103811249809793	0.00102145058705441	0.00100932463594125	0.00102539140358535	0.0010409276501364	0.00103572730882856	0.00102501153551074	0.0010285745200533	0.00104252600929261
flux1:	0.64641164994426	0.00106714428032511	0.0010710435874501	0.00107771366639446	0.00107969874607259	0.00107513875663821	0.00106964224230508	0.00106979033736177	0.00107569836342501	0.0010810269192485	0.00108031076898568	0.00107514766673113	0.001072406799782	0.00107637806864306	0.00108358633398794	0.0010866149065219	0.00108293053640901	0.00107857988286043	0.00108148518623117	0.00109064218612407	0.00109574269942319	0.00109177846892581	0.00109050390034101	0.00110358108315402	0.001110981853988	0.00109583628127926	0.00112390407076476	0.00114726073372788	0.00108313609692824	0.00118912223704448	0.00129853117331042	0.0010751457315659	9.05796620435712e-4	0.00109749507795589	0.0011537797931103	0.00107588389611333	0.00109774617224609	0.00113243432324332	0.00107493402613933	0.00109116523906721	0.00111734687313456	0.00109918739635642	0.00108421639799859	0.00109863892250182	0.00111380720793451	0.0011077122843673	0.00109484937438815	0.00109616718525946	0.00110901486839215
flux1:	0.646674098848013	0.00114092046087889	0.00114453371104537	0.00115145939709807	0.00115399113719763	0.00114971829072001	0.00114396845308143	0.00114360583116379	0.00114934625010925	0.0011551351894237	0.00115511240534369	0.00115017922249309	0.00114697059050416	0.00115038517469309	0.00115780206552469	0.00116182049402203	0.00115891798200852	0.00115430755683878	0.00115649034809782	0.00116593523950644	0.00117252363464874	0.00116959890973314	0.00116811832171695	0.00118168154699613	0.001190836691073	0.00117551663019961	0.00120547561035242	0.0012329409830231	0.00116413716834273	0.00128010738994604	0.00139979778454154	0.00116097894353411	9.7997605545372e-4	0.00118669430712438	0.00124396343577619	0.00116251215078404	0.00118258607590604	0.00121998635828224	0.00115926870439923	0.00117398114576615	0.00120045601889158	0.0011811145786421	0.00116386007211083	0.00117688099752689	0.00119172503572038	0.00118498060392967	0.00117039267335393	0.00116973992786843	0.00118152718199234
flux1:	0.646936547751766	0.00121861048093709	0.00122175080477862	0.0012289293338073	0.00123219138669755	0.00122835548168531	0.00122228087669711	0.00122118790935643	0.0012266484265343	0.00123301922013482	0.00123388125918098	0.0012291827859792	0.00122529555149899	0.00122797190357176	0.0012356494740544	0.00124083014817314	0.00123872402984867	0.00123365967198994	0.00123497452751323	0.00124477803329481	0.0012529149014216	0.0012508412468377	0.00124897995844359	0.00126317459014012	0.00127404094978188	0.001257955188164	0.00128981105723607	0.00132136299474053	0.00124747087273764	0.00137325152546019	0.00150314710022456	0.00124847013542599	0.00105546183291126	0.00127680192226816	0.00133581639357463	0.00125081888654745	0.00126980314098011	0.00130964900627254	0.00124657549379046	0.00126054177908126	0.00128739140353919	0.00126719228029579	0.00124836844642263	0.0012605180413861	0.00127527842258655	0.00126820161561917	0.00125240992581932	0.00125025185165434	0.0012612032909788
flux1:	0.647198996655519	0.00130029741563834	0.00130279549000928	0.00131025428317461	0.00131443523216754	0.00131115895427986	0.0013046645434368	0.00130263538377649	0.00130773951479229	0.0013148233130233	0.0013167284632844	0.00131223580711413	0.00130747461748067	0.00130928034402415	0.00131728399913645	0.00132374946158063	0.00132240614011775	0.00131672206057356	0.00131709155368047	0.00132731457873453	0.00133696017646544	0.00133550433259386	0.00133316591836048	0.0013481522968338	0.00136054221615922	0.0013430801253894	0.00137688085177571	0.0014123225414758	0.00133302942169219	0.00146827119913273	0.00160808122230931	0.00133702325210015	0.00113161344640915	0.00136723479592126	0.00142905033526791	0.00134030673557894	0.00135913212352243	0.00140119363619616	0.00133648268584688	0.00135071543417021	0.0013782074487177	0.00135741980677216	0.00133775763486505	0.00134975808332541	0.001364839798367	0.00135778009592423	0.00134132316675734	0.00133823199701956	0.00134871021522846
flux1:	0.647461445559273	0.00138606470722734	0.00138777869822776	0.00139556526421299	0.0014008412642481	0.00139821864197371	0.00139120501387163	0.00138806638307311	0.00139276978079122	0.00140068762137635	0.0014037536911396	0.0013994242118076	0.00139363620453525	0.0013944911790822	0.00140287983843557	0.00141069494719378	0.00141005822741366	0.00140365000532661	0.00140306634667297	0.00141374162975893	0.00142476979612275	0.00142370469599563	0.0014208951115293	0.00143683565689551	0.00145046054330825	0.00143107285198715	0.00146690843785012	0.00150594743359947	0.00142105999271505	0.00156538487716638	0.00171472726453763	0.00142660936696397	0.00120832091057987	0.00145811426602223	0.00152394249617962	0.00143104851971218	0.00145070777544727	0.001494830203748	0.00142892754062366	0.00144451924802036	0.0014730689818907	0.00145185407437451	0.0014319638927297	0.00144459853111949	0.00146050761753529	0.00145380251432436	0.00143715494270499	0.00143370983367502	0.00144414668692504
flux1:	0.647723894463026	0.00147599854833008	0.00147681691452172	0.00148498345257751	0.0014915037395276	0.00148960587563362	0.00148199041236716	0.00147761343417555	0.00148189226964483	0.00149073612266425	0.00149504138042644	0.00149084260814672	0.00148393707952121	0.00148380593457377	0.00149261174796573	0.00150178542361709	0.00150180638285436	0.00149465392040605	0.00149316898681476	0.00150428725622097	0.00151651225365584	0.0015156642130627	0.00151249834754734	0.00152954783542361	0.00154407938586293	0.00152234266492738	0.00156033523212528	0.00160267775268953	0.00151212471614276	0.00166527742447311	0.00182381530867941	0.00151776962355832	0.00128602054492031	0.00155023636386033	0.00162128810863918	0.00152367737928304	0.0015450516175265	0.00159117682174058	0.00152417825473323	0.00154213400905303	0.00157224204459455	0.00155062165405985	0.00153088063591076	0.00154485363584485	0.00156211479408784	0.00155604832465738	0.0015395549904455	0.00153624423263957	0.00154705922009066
flux1:	0.647986343366779	0.00157018835260388	0.00157002509519932	0.00157861070753446	0.00158648853272097	0.00158537532037566	0.00157711132220804	0.00157141441470264	0.00157524818796935	0.00158506627613115	0.00159065811875922	0.001586591026495	0.00157854839906729	0.00157742426426761	0.00158663570948032	0.00159713147368892	0.0015977967283454	0.00158997319655329	0.00158767946658317	0.00159918278284586	0.00161239346827256	0.00161167638831824	0.00160836617067094	0.0016266671439056	0.0016418044198114	0.00161745763944929	0.00165774370665327	0.00170318539892481	0.00160700008587519	0.00176897505733956	0.00193654050606515	0.00161150830043804	0.00136560520110355	0.00164491287079416	0.0017222543887303	0.00161926979694102	0.00164298634366514	0.00169115393814692	0.0016227942706735	0.00164389014765303	0.00167606893994475	0.0016539211052996	0.00163440750370344	0.00165022166364746	0.00166929278222531	0.00166406398369836	0.00164790137453913	0.00164504550620639	0.00165656690718325
flux1:	0.648248792270532	0.00166872502069549	0.00166750854375807	0.00167652246944564	0.00168583289944582	0.00168556820300331	0.00167665841505278	0.00166960109920945	0.00167295341948418	0.0016837424064591	0.00169065168250737	0.00168676883168786	0.00167763773110106	0.00167552086708859	0.00168507242039629	0.00169682522700111	0.00169817801977597	0.00168984361248618	0.00168685029971429	0.00169863388679477	0.00171262833858165	0.00171205848152543	0.00170888524710555	0.00172856939685165	0.00174409897745111	0.00171704629262083	0.00175975466746007	0.00180824995851029	0.0017065366076396	0.00187765673309423	0.00205433814180463	0.00170909856875644	0.00144824792638686	0.00174371604966858	0.00182816563024706	0.00171914513721611	0.00174549469341956	0.00179582402061861	0.00172553232080393	0.00175022661176132	0.00178493119840366	0.00176201380645112	0.00174250029088253	0.00176037705451677	0.00178157742433982	0.00177728400936133	0.00176145506103675	0.00175916554980887	0.00177156996230033
flux1:	0.648511241174286	0.00177169713574463	0.00176935522799906	0.00177876431633794	0.00178954892267559	0.00179021598948992	0.00178071813547683	0.00177228750292447	0.00177508881999382	0.00178679408429679	0.00179505186877901	0.00179146699725222	0.00178135064879366	0.00177822665656739	0.00178799694384984	0.00180093261745417	0.00180308263781111	0.00179446493898278	0.00179087448749947	0.0018027967200513	0.00181741058992811	0.00181709951126806	0.00181437633015325	0.0018355713757685	0.00185140948342813	0.0018216903821549	0.00186691996735119	0.00191861673445699	0.00181150752395742	0.00199244085814739	0.00217861824422954	0.00181184141029762	0.0015351758561202	0.00184817970501481	0.0019402631274191	0.00182462254530842	0.00185355106247978	0.00190620883678825	0.00183321675846648	0.00186162981932963	0.00189920644988775	0.00187520363799288	0.00185521011330883	0.0018750673298656	0.0018985336581445	0.0018951732598779	0.00187953543319876	0.00187771658222798	0.0018909992476774
flux1:	0.648773690078039	0.00187918561752954	0.00187562989892528	0.00188535268175907	0.00189762972549311	0.00189934354777692	0.00188936712372527	0.00187956022155331	0.00188169611165284	0.00189421970218361	0.00190387284400481	0.00190076019664765	0.00188979547111495	0.00188561781373562	0.00189543648904066	0.00190948966457705	0.00191260981315773	0.00190397514817129	0.00189986504478247	0.00191176371074583	0.00192688710227498	0.0019270148027015	0.00192504625481015	0.00194788664926228	0.0019640960762096	0.00193183072252309	0.00197963254423689	0.00203486616161139	0.00192247740929603	0.00211419093983748	0.00231051432338812	0.00192082760190053	0.00162744126257652	0.00195951806447184	0.0020594887455275	0.0019367848454584	0.00196795978844124	0.00202312106174005	0.00194660022709995	0.00197856411723566	0.00201922650225061	0.00199380821203998	0.00197270240581465	0.00199419345171391	0.00201987210550668	0.00201736000811437	0.0020016796624996	0.00200007271503106	0.00201405508165551
flux1:	0.649036138981792	0.00199125764391713	0.00198637095273061	0.00199627932961098	0.00201005692148884	0.00201297089568021	0.00200266625943188	0.0019914724725302	0.00199277995750976	0.00200599430001318	0.00201711634409866	0.00201470009403867	0.00200303392286266	0.00199771456602969	0.00200737647245555	0.00202250336018171	0.00202681429395137	0.00201843604370401	0.00201384965511446	0.0020255614717387	0.00204114173879957	0.00204191609451586	0.00204096318251513	0.00206560212348128	0.00208238216084984	0.00204770476921111	0.00209807167298237	0.00215732099695612	0.00203971685618914	0.00224337930755406	0.00245069725540384	0.00203675153486785	0.00172573688530542	0.00207841980211919	0.0021863357535534	0.00205629741813789	0.00208923261309054	0.00214704390673793	0.00206624283760303	0.00210140717928594	0.00214524389720588	0.00211812632124665	0.0020952507984259	0.00211785600163062	0.0021455323968979	0.00214373138206235	0.00212775224395099	0.0021260120944843	0.00214038564227918
flux1:	0.649298587885546	0.00210796075467343	0.00210159035210521	0.00211151835353925	0.00212680748002275	0.00213111288007378	0.00212065520826727	0.0021080426715962	0.002108315417242	0.0021220797327514	0.0021347747968574	0.0021333108363154	0.00212107908578658	0.00211448934494115	0.00212377314652726	0.00213995663730048	0.00214570233458141	0.00213783251238315	0.00213278064440462	0.0021441605086299	0.00216019146150576	0.00216180265818618	0.00216205914526002	0.0021886790621347	0.00220633229241839	0.00216932762260583	0.00222219352552063	0.0022860092421644	0.00216317934073922	0.00238003521377988	0.00259929089691228	0.00215981409465131	0.00183029280175778	0.00220495811854517	0.00232079602951864	0.0021833181380186	0.00221752946953914	0.00227808226657989	0.00219243418044698	0.00223040300843904	0.00227741276055892	0.00224840739820058	0.00222320657063491	0.00224635714021329	0.00227571545101282	0.00227447096978607	0.00225798174663062	0.00225577002548478	0.00227016799394173
flux1:	0.649561036789299	0.00222931796706195	0.00222127623214005	0.00223103390498171	0.00224785827949595	0.00225377651840021	0.00224334816222865	0.00222925732743304	0.00222825877421671	0.00224243471744853	0.00225683337170982	0.00225658716049539	0.00224390033436079	0.00223588187866559	0.0022445695995853	0.00226181591990279	0.00226923518130556	0.00226208455679483	0.00225655709381967	0.0022674937939988	0.0022839947326327	0.00228657421103415	0.00228815797363399	0.00231697695239874	0.00233586150280322	0.0022965185916986	0.00235176725577614	0.00242068855406709	0.00229254285970611	0.00252378525863956	0.0027559038115617	0.00228973233502143	0.00194087424968091	0.00233863262990386	0.00246241201195873	0.00231751480146891	0.00235267318659118	0.00241599362925095	0.00232517341038788	0.00236564172929408	0.0024157871004056	0.00238482869768587	0.00235694994182293	0.00238015813614146	0.00241085821860236	0.00241003107388025	0.00239291763094284	0.00238999264330381	0.00240407554794004
flux1:	0.649823485693052	0.00235532447915874	0.00234539721634003	0.00235478668636654	0.00237318709711686	0.0023809561846929	0.00237073113693894	0.00235507704893069	0.00235255896130002	0.00236702228458924	0.00238327012829445	0.0023844948846492	0.00237143338123679	0.00236181725052485	0.00236971117461467	0.00238803913632455	0.00239733854573802	0.00239106848726887	0.00238505331208585	0.00239547935620572	0.00241246949252295	0.00241606166601282	0.00241902125815723	0.00245029369455938	0.00247077234982925	0.00242896562475468	0.00248644703297626	0.00256092460374612	0.00242730502096337	0.0026739741678374	0.00291976635305882	0.00242585047699247	0.00205687785309011	0.00247853035103892	0.00261041928327951	0.00245818329571192	0.0024942328399773	0.00256028993800404	0.00246421020669815	0.00250706983467132	0.0025603363264653	0.0025274845680268	0.00249683362385444	0.00251980210723437	0.00255155710576652	0.00255104645488216	0.00253331739388794	0.0025296021956876	0.00254314015844049
flux1:	0.650085934596805	0.00248594617636068	0.00247390709743192	0.00248273751865195	0.00250276954352566	0.00251262725196795	0.00250276081036524	0.00248544376460908	0.00248116667947217	0.00249581270826507	0.00251405381350112	0.00251697300446451	0.00250359245815506	0.00249222234897686	0.00249915650590623	0.00251858197820482	0.00252991527740389	0.00252464175197851	0.00251814663518275	0.00252804125181402	0.00254551598251846	0.00255006800482545	0.00255440128664899	0.00258841224177038	0.0026108100935612	0.00256631191888791	0.0026258628909458	0.0027062043759433	0.00256690899573874	0.00282983686124746	0.00308993979045162	0.00256732493496519	0.00217750244541799	0.0026235675240798	0.00276394635614515	0.00260443813095263	0.00264165576688065	0.00271038645290627	0.00260913631423171	0.00265452813672225	0.00271097434267451	0.00267638979273094	0.00264313085544757	0.00266581926556379	0.00269845756916212	0.00269820922869918	0.00267998946852769	0.00267560410545572	0.00268853971824847
flux1:	0.650348383500559	0.00262111977205035	0.00260674848148318	0.00261484695023499	0.00263657233410545	0.0026487391247999	0.00263936454987254	0.00262028701444469	0.00261403883812318	0.00262878098935081	0.0026491393733506	0.0026539363006973	0.00264028127663546	0.00262703658868867	0.00263288140407632	0.00265340062764238	0.00266685785518415	0.0026626652815168	0.00265573788758031	0.00266512381754331	0.00268303878618666	0.00268840960549359	0.00269408872596244	0.00273114273833642	0.00275572277224139	0.00270824460754039	0.00276970959134523	0.00285605826976578	0.00271087157401768	0.00299068223227326	0.00326554914582843	0.00271334043232047	0.00230195481769431	0.00277275707820417	0.00292222635760608	0.00275543165168162	0.00279441794704547	0.00286576376691367	0.00275950649246797	0.00280780876008734	0.00286759582573686	0.00283149605064776	0.00279599912048118	0.00281863566845392	0.00285213468399487	0.00285213299952773	0.00283362683166806	0.00282887844953061	0.00284135803199841
flux1:	0.650610832404312	0.00276075408982378	0.00274385426460817	0.00275107077214132	0.002774544102406	0.00278920874243453	0.00278044105670877	0.00275952744620758	0.00275113703240926	0.00276589919665376	0.00278846178837111	0.00279527734332775	0.0027813998274941	0.00276621418622201	0.00277087449584417	0.00279245005285419	0.00280805753242873	0.00280501803211141	0.0027977597197534	0.0028066957923635	0.00282496286843416	0.00283094860338307	0.00283794439947797	0.0028783506057691	0.00290531232822585	0.00285456553002499	0.00291781368891579	0.003010163607853	0.0028588848319011	0.00315604740861024	0.00344598723604871	0.00286330826433685	0.00242964375628349	0.00292544186268293	0.00308477350372562	0.00291055267167942	0.00295215884798199	0.00302610670285445	0.00291496147334214	0.00296671842383823	0.00303011185270202	0.0029927177108552	0.00295546714394305	0.00297850540718696	0.0030129911744594	0.00301323641250786	0.00299466801063766	0.00299000150843136	0.00300236933845185
flux1:	0.650873281308065	0.00290473179937057	0.00288514634389902	0.00289135223841656	0.00291660552116178	0.00293391556886452	0.0029258610030071	0.00290307636455631	0.00289242016300311	0.00290712515298315	0.0029319292803256	0.00294086704742446	0.00292684517866641	0.00290971729678829	0.00291312545477775	0.00293567807206183	0.00295340791739086	0.00295160041624013	0.00294417097804532	0.00295274335173993	0.00297123997105539	0.00297760921370643	0.00298590844936033	0.00302996454462594	0.0030594654065458	0.00300522862666387	0.00307016435835554	0.0031684069998376	0.00301086950410019	0.00332578878772166	0.00363104493656782	0.00301700269328593	0.00256031919850134	0.00308144247980822	0.00325148592183337	0.00306956068485067	0.00311477075943135	0.00319138941746623	0.003075325375289	0.00313113393673001	0.00319847723214536	0.00315996110618587	0.00312144739154702	0.00314548057138639	0.00318119508938364	0.00318167161687571	0.00316321571655964	0.0031591359084069	0.00317189384203475
flux1:	0.651135730211818	0.00305291088544531	0.00303053162967874	0.00303561254389816	0.00306264067067299	0.0030826988176498	0.00307546714610895	0.00305083116706388	0.00303783267255033	0.00305238980906388	0.00307941716015238	0.00309055341108719	0.00307650594401437	0.00305750148169498	0.0030596083872681	0.00308301643388567	0.00310280220312074	0.00310232602235081	0.00309493856798172	0.00310325371756624	0.00312184407694642	0.0031283748144335	0.0031379855289701	0.00318596321594732	0.00321815740021988	0.00316033639434529	0.00322690202993643	0.0033308927804519	0.00316696951641246	0.00350009107500272	0.00382094015011165	0.00317460615405306	0.00269412640363759	0.00324108856244454	0.00342265354324347	0.0032326269670231	0.00328242323861764	0.00336188843216476	0.00324065600800846	0.00330103761880109	0.00337270372858143	0.00333315062657472	0.00329377042465577	0.00331942450810782	0.00335666999751422	0.00335731270420032	0.00333903011600305	0.00333601218355955	0.00334975431629925
flux1:	0.651398179115572	0.00320512525436714	0.00317989606331766	0.0031837415047927	0.00321249133378773	0.00323535723296328	0.00322907363585254	0.00320266751605392	0.00318729089601273	0.0032015859691535	0.00323076352141245	0.00324415861377921	0.00323025165219307	0.00320949676659006	0.00321026405146128	0.00323437089656426	0.0032561248224189	0.00325710380004435	0.00325001116473498	0.00325819317686931	0.003276757213915	0.00328326706369799	0.00329421019637808	0.00334634431592011	0.00338142957913241	0.00332009725014236	0.00338826852307837	0.0034978971888715	0.00332749065931616	0.00367939446924788	0.00401624135619806	0.00333665503618575	0.00283156471576981	0.00340512913038984	0.00359887156105777	0.00340027536297619	0.00345551817233786	0.00353812171975865	0.00341123730607268	0.00347652490356779	0.00355285648553218	0.00351224567150764	0.00347223246075259	0.00350006389555438	0.00353913841112153	0.00353980540590221	0.00352159677816195	0.00352000386619922	0.00353534091530017
flux1:	0.651660628019325	0.0033611841239446	0.00333309779832243	0.00333559032245098	0.00336595524954309	0.00339165124510577	0.00338646451020538	0.00335842988936457	0.00334067045074015	0.00335456072906965	0.00338576762452334	0.00340147512468431	0.00338791946756462	0.00336558854346814	0.00336498481572828	0.00338961251971785	0.00341323961469364	0.00341581507241408	0.00340929093282793	0.00341748455115209	0.00343594902874042	0.00344231236543783	0.00345460110293068	0.00351108371907587	0.00354934526508972	0.00348475442886574	0.00355453095885156	0.00366978022178447	0.00349279898646199	0.00386425871918958	0.00421770559600963	0.00350390047135312	0.002973362286886	0.0035745451172989	0.00378088137553547	0.00357323846121054	0.00363458676502451	0.00372072869657457	0.00358751631702422	0.00365778267508581	0.00373903468813424	0.00369724458460864	0.00365664454109842	0.0036870662899392	0.00372820692734477	0.00372866535454962	0.00371025246402676	0.0037102771686218	0.0037277669555402
flux1:	0.651923076923078	0.00352087013539936	0.00348996086131219	0.00349096779577662	0.00352278846154159	0.00355130683827973	0.00354739162203611	0.00351792253084464	0.00349779731691816	0.00351111311640954	0.00354419122988239	0.00356226174024095	0.00354930131242716	0.00352560253038705	0.00352360554772738	0.00354857204745059	0.00357397734327962	0.00357829083202192	0.00357260973273522	0.00358098913269008	0.00359935482848161	0.0036055036825085	0.00361911489324839	0.00368009444397967	0.00372193561238092	0.00365450319899492	0.00372589733336331	0.00384687639368275	0.00366320334555697	0.00405519679643479	0.0044260698556762	0.00367711762911211	0.00312029706206642	0.0037503090334626	0.0039693771572214	0.00375226397265563	0.00382015288797502	0.00391031920627666	0.00376999974436645	0.00384504353794852	0.00393134104109428	0.00388817471485825	0.00384687150864565	0.0038801241309335	0.00392347212053508	0.00392340124147566	0.00390433900774092	0.00390597973675187	0.00392607814578381
flux1:	0.652185525826831	0.00368393639803664	0.00365027043565338	0.00364964049889396	0.00368271095155366	0.00371402011028812	0.00371157238750648	0.00368090268897536	0.00365844433846406	0.0036709971773789	0.00370576244869813	0.0037262404697335	0.00371413427513687	0.00368929694628487	0.00368590213359248	0.00371103843973019	0.00373812542894247	0.00374429454742466	0.00373971506529844	0.00374849687099724	0.00376685688999527	0.0037727664428616	0.00378761046087325	0.00385319494994938	0.00389914760488725	0.00382941536204713	0.00390244301422628	0.00402938989655736	0.00383884952757937	0.0042525172426828	0.00464184473557521	0.00385690818408596	0.00327300609695402	0.00393314805578481	0.00416482346553	0.0039379170892551	0.00401259467816591	0.00410732632297023	0.00395913413166946	0.00403852668867375	0.00412984717467546	0.00408507102244993	0.0040428515958434	0.00407902500914642	0.00412462170020314	0.00412363375529781	0.0041033495263489	0.00410642461110334	0.00412946616145925
flux1:	0.652447974730585	0.00385010286910939	0.00381377044908634	0.00381133645708331	0.00384541397059554	0.00387946134715721	0.00387868775939507	0.00384707742312721	0.00382233352469061	0.00383392942368373	0.00387018104947953	0.00389309492485269	0.003882096314582	0.00385636324518791	0.00385159741840331	0.0038767615054069	0.00390542208518475	0.0039135142394918	0.00391026855505854	0.003919726471233	0.0039382727964243	0.00394393597185827	0.00395983145704168	0.00403009381461654	0.00408080597768078	0.00400938777961122	0.00408406434135977	0.00421731797183042	0.00401965022601549	0.0044562114939903	0.00486515785403826	0.00404354137706029	0.00343182723641298	0.00412336508887049	0.00436732613841919	0.00413042492074837	0.00421203635601047	0.00431189651750203	0.00415519728223057	0.0042383790853733	0.00433456303907341	0.00428794840600689	0.00424459219194777	0.00428369155630818	0.00433150689157773	0.00432918249952926	0.00430703344001228	0.00431122730740713	0.00433743721217415
flux1:	0.652710423634338	0.00401905254853256	0.00398016351607543	0.003975750972082	0.0040105670541577	0.00404727752190302	0.00404838071303251	0.0040161043256248	0.00398914307902188	0.00399959845471277	0.00403712374381125	0.00406247042339619	0.00405280791580021	0.00402643463015943	0.00402037249906125	0.0040454574862754	0.00407555584556433	0.00408556526243918	0.00408385670948966	0.00409433458884797	0.00411335266243483	0.0041187508780709	0.00413541042708414	0.00421039379904979	0.00426659719534831	0.00419412564993092	0.0042704687672541	0.00441041917469608	0.00420526618070272	0.004665911404808	0.00509568208533845	0.00423686937564104	0.00359670896137529	0.00432075802070461	0.00457658572243769	0.00432959876914124	0.00441829493957049	0.00452384173946064	0.00435822563068017	0.00444463047983965	0.00454541746374606	0.00449677450559089	0.00445214315996665	0.00449418174962387	0.00454416903051767	0.00454010082877601	0.00451543673549227	0.00452036537475295	0.00454989735381075
flux1:	0.652972872538091	0.00419042792917518	0.00414911264862169	0.0041425526854546	0.00417782274490837	0.00421709244874592	0.00422025533344712	0.00418759549108552	0.00415851687928911	0.00416767397690179	0.00420624789377055	0.00423397551933961	0.00422583886024647	0.0041990996550227	0.00419187994785769	0.00421681562423911	0.00424817007809294	0.00426000262402813	0.0042600107618278	0.00427193108506581	0.00429178484789777	0.00429686287674008	0.0043138927537162	0.0043936136703107	0.00445607826799837	0.00438316290420052	0.00446120219694824	0.00460823236633325	0.00439514166148718	0.00488092545298077	0.0053326634499035	0.00443633479720078	0.00376720779780605	0.00452465391606406	0.00479194310017903	0.0045348514497567	0.00463089357646974	0.00474266336963284	0.00456799368927247	0.0046571725899184	0.00476225451552417	0.00471144973059061	0.00466555451251783	0.00471064995080037	0.0047628143154526	0.00475665088051863	0.00472886921642345	0.00473414820848897	0.00476713614317627
flux1:	0.653235321441844	0.00436382801651304	0.00432024367214549	0.00431138787143126	0.00434681755057468	0.0043885043250802	0.00439387637936689	0.00436112322351353	0.00433007348608956	0.00433781251235611	0.00437719237811719	0.00440718426640826	0.00440071802440237	0.00437391699259806	0.0043657550389277	0.00439050343187576	0.0044228708445741	0.00443633943860512	0.00443823031749924	0.00445209588964614	0.00447320769656524	0.00447785961335492	0.00449477396110861	0.00457922203186879	0.00464870735030129	0.00457591340162986	0.00465570546914907	0.00481014029364071	0.00458858471359413	0.00510034365900888	0.00557504005517688	0.00464106651141321	0.00394257196175875	0.00473404778123173	0.00501250529612005	0.00474530446315473	0.00484913762149879	0.00496764119918491	0.00478404938707412	0.00487576699478985	0.0049848466461626	0.00493179963994932	0.00488482902685007	0.00493327836293703	0.00498774293597869	0.00497922511046677	0.0049478075633459	0.004953105973605	0.00498971418542267
flux1:	0.653497770345598	0.00453880606369356	0.00449314709266428	0.00448188135390314	0.00451716853295389	0.00456108097524688	0.0045687690455331	0.00453622552509919	0.00450341183202091	0.00450965782520479	0.00454957497857472	0.00458163832879096	0.00457694342527372	0.00455042720560164	0.00454162152491373	0.00456616867323686	0.00459923569205706	0.00461406676094291	0.00461800477069152	0.00463439274043169	0.00465722347043212	0.00466129407924385	0.0046775409606399	0.00476667477481465	0.00484388812397153	0.0047717396067435	0.00485338529575553	0.00501546131860738	0.00478487231429843	0.00532318541495689	0.00582162241697801	0.00485003929714339	0.00412188975653892	0.00494781114904263	0.00523732077301696	0.00495995881374611	0.00507223500159305	0.00519796551285461	0.00500579598312091	0.00510007954874494	0.00521292170065531	0.00515758191796409	0.00510988157581578	0.00516219556843794	0.00521924950693178	0.00520823307067264	0.00517275787621629	0.00517782530212028	0.00521828258988266
flux1:	0.653760219249351	0.00471486801073117	0.00466737831172628	0.00465363325942226	0.00468846596304822	0.00473435365127849	0.00474441860250863	0.00471240947817788	0.00467811153994615	0.00468283533746873	0.00472298646986963	0.00475684812930412	0.0047539897610656	0.00472815816021371	0.00471908986040211	0.00474343688582803	0.00477682084139329	0.0047926699035207	0.00479882719828881	0.00481837598590425	0.00484341029343851	0.00484671287031678	0.00486170716561059	0.00495544719676161	0.00504101704319178	0.00497002173346361	0.00505368196064967	0.0052235466173992	0.00498335514257719	0.00554855485529685	0.00607129166673353	0.00506225837771458	0.00430426635286579	0.00516491976122762	0.00546556222053029	0.00517788857052051	0.00529943223855465	0.00543288051263746	0.00523260034584829	0.00532973281747642	0.0054461975662046	0.00538850670730757	0.00534051528833505	0.00539740176707379	0.00545751836471393	0.00544398009276555	0.00540411052596844	0.00540877157560127	0.00545337808786738
flux1:	0.654022668153104	0.00489147150949558	0.00484245554157137	0.0048262118574818	0.00486026344665388	0.00490781062598588	0.00492026967935547	0.00488915120124812	0.00485372714848841	0.00485694126830372	0.00489698242822539	0.00493229255262861	0.00493131143407182	0.00490662237196799	0.00489774766595881	0.0049219044339316	0.00495516477515634	0.0049716373987391	0.00498019746416136	0.00500358850119647	0.00503132862218601	0.00503367609965497	0.00504683316637255	0.0051450534202219	0.00523952225453021	0.00517021073479399	0.00525611730737279	0.00543385937413849	0.00518353724178647	0.00577576727093775	0.00632316872198739	0.00527692464890149	0.00448898641709527	0.00538464575028605	0.00569667349367052	0.00539841129084511	0.00553013411350468	0.00567180500513856	0.00546390130972688	0.00556436373048633	0.00568441635234635	0.00562426580554082	0.00557642053613109	0.00563871858910505	0.00570253829089973	0.00568656611739855	0.00564202148283038	0.00564614027516098	0.00569524291807889
flux1:	0.654285117056858	0.0050680253772958	0.00501785541838711	0.00499914374853041	0.00503206759137944	0.00508089193985998	0.00509572514293573	0.00506589198845574	0.00502977706607294	0.00503152856029806	0.00507107440797175	0.00510741720554432	0.00510834029287335	0.00508530665634153	0.00507714420456067	0.00510112828234972	0.00513378726412807	0.00515046073687492	0.00516161405468701	0.0051895510984344	0.00522052031301006	0.00522176404106854	0.00523252835554989	0.00533504903817434	0.00543888537430062	0.00537185282063755	0.00546031164245568	0.0056460172359047	0.00538511222854248	0.00600441752177182	0.00657671514659578	0.00549354167338886	0.00467562398046368	0.00560666876400136	0.00593044623277501	0.0056211952972923	0.00576397912627774	0.0059144020074873	0.00569929197622118	0.00580367234494515	0.0059273699653917	0.00586456398845437	0.00581719717435878	0.00588577536232103	0.00595405641694502	0.005935827814947	0.00588634755059423	0.00588977249860967	0.00594371233914558
flux1:	0.654547565960611	0.0052438893439673	0.00519300697703469	0.00517190338619516	0.00520332947994267	0.00525298649143295	0.00527014475584113	0.00524203129058021	0.00520572944899499	0.00520609252391103	0.00524472240460201	0.0052816317345498	0.00528447876363897	0.00526365644932836	0.0052567722066754	0.0052806146043011	0.00531218412188602	0.00532862537697036	0.00534255701197262	0.00537574601487544	0.00541050033534273	0.00541056895456081	0.0054184335866933	0.00552501707895106	0.00563864167853593	0.00557458029501221	0.0056659658603379	0.00585978835700076	0.00558794827380085	0.00623437557079067	0.00683174321716545	0.00571193989556765	0.00486407394917193	0.00583108019813005	0.00616700862795789	0.00584627906353491	0.00600085361415027	0.00616058132315832	0.00593855617768524	0.00604744965669098	0.00617491080657532	0.00610914505070563	0.00606239479608734	0.00613803492663546	0.00621158161686975	0.00619133662430561	0.00613664976353287	0.0061391541061242	0.00619819630620472
flux1:	0.654810014864364	0.00541837401327612	0.00536728515766509	0.0053439041727471	0.00537343987163793	0.00542343220997686	0.00544284398319817	0.0054169180899405	0.00538098805603928	0.00538005930873997	0.00541733033420038	0.00545430706179437	0.00545909028089757	0.00544105856387963	0.0054360511334851	0.00545980873659606	0.00548981910487394	0.00550559569017065	0.00552246652556964	0.0055615985809586	0.00560074307760145	0.00559967417596947	0.00560418948135022	0.00571454138332468	0.00583835953721527	0.00577807167076016	0.00587281348144089	0.00607504252435923	0.0057920262889803	0.00646571170808327	0.00708833456791858	0.00593221353940242	0.00505449858676042	0.00605828035866857	0.00640672972152942	0.00607399896299953	0.00624084208732822	0.00641043524543956	0.00618165035928072	0.00629557730997889	0.00642694467089376	0.00635780624049407	0.00631156137239956	0.00639485263895518	0.00647443589378625	0.00645245193185918	0.00639226276248052	0.00639349780970281	0.00645775934740985
flux1:	0.655072463768117	0.00559074101364588	0.00554000522267367	0.00551449306793312	0.00554172923576434	0.00559151940222498	0.0056130933943449	0.00558984272320912	0.00555488124607312	0.00555277973303441	0.00558824563043669	0.00562477350551783	0.00563148965294233	0.00561682660111599	0.00561431571004709	0.00563808874887135	0.00566611508426774	0.00568079791656253	0.00570072274996706	0.00574646162767849	0.00579066652847249	0.00578862555496017	0.00578939827830555	0.00590317435773247	0.00603760482366545	0.00598199128286085	0.00608055437940159	0.00629166944357899	0.00599734667519162	0.00669857058365096	0.00734668847376897	0.0061545864943041	0.00524720262034258	0.00628879383770939	0.00665006258463585	0.00630484335165716	0.00648412651344952	0.00666412353212593	0.00642863523099254	0.00654799869909658	0.0066834069862883	0.00661039737782888	0.00656428860736978	0.00665555436631219	0.00674184094259301	0.0067184155331692	0.00665241219071669	0.00665188767411739	0.00672127934759582
flux1:	0.655334912671871	0.00576020333605963	0.00571041930778191	0.00568294985882556	0.00570747260576104	0.00575649665397843	0.00578011902786305	0.00576003117576945	0.00572665661196668	0.00572352978986931	0.00575676311893154	0.00579232055447227	0.00580093601804161	0.00579019262364049	0.00579081234352939	0.00581476404733126	0.00584044672699681	0.00585360555919522	0.00587663200234852	0.00592960648502723	0.00597961807580483	0.00597690199183126	0.00597358838499741	0.00609040714395602	0.0062358993976231	0.00618592327611224	0.00628878609936133	0.00650948378068053	0.00620382706963123	0.00693302491398024	0.00760693721186306	0.00637924021788268	0.00544246749697564	0.00652304761293516	0.0068973639316782	0.00653926823132259	0.00673085933236045	0.00692173586368561	0.00667957358256693	0.00680466775341004	0.00694422736591066	0.00686680447980373	0.00682024313446246	0.00691951489980111	0.00701301892694103	0.00698846388518383	0.0069163507977738	0.00691345066843262	0.00698764732314259
flux1:	0.655597361575624	0.00592592583665767	0.00587771584646031	0.00584849113656262	0.00586989808794233	0.00591757805033881	0.00594310386467293	0.00592664330832569	0.00589548243826502	0.00589151758004698	0.00592213228891209	0.00595619860818008	0.00596663036226974	0.00596030717491315	0.00596470416098899	0.00598907919234245	0.00601213642118875	0.00602333084530835	0.00604942279184608	0.00611022274588278	0.00616686516441329	0.00616389179695475	0.0061561897951001	0.00627564931978208	0.00643268384267023	0.00638931584479744	0.00649694892031918	0.00672813927685588	0.00641121513809443	0.0071689439489883	0.00786897319237609	0.00660614536138893	0.00564038476631317	0.00676116484950954	0.00714873290572636	0.00677751848934741	0.00698104105034415	0.00718316528997163	0.00693441877199778	0.00706548703689841	0.00720929014792472	0.00712692133352495	0.00707917611866658	0.00718621835981012	0.00728728346845146	0.00726193074779025	0.00718347969848881	0.00717751360650023	0.00725596075334585
flux1:	0.655859810479377	0.00608702582955407	0.00604102191605601	0.00601027788370484	0.00602819694190075	0.0060739501031563	0.00610119024092809	0.0060887755222579	0.00606045554938705	0.0060558948760601	0.00608356619674091	0.00611562239801819	0.00612771836235861	0.00612624767955032	0.00613508332405171	0.00616022178934362	0.0061804542169087	0.00618922418802037	0.00621825259080582	0.00628742676529229	0.00635159275942367	0.00634887994673344	0.00633652558827691	0.00645822260759055	0.00662729325346035	0.00659144880364589	0.0067042972219684	0.00694707163371595	0.00661903633223165	0.00740590758999637	0.00813232906279446	0.00683493747652403	0.00584072840961623	0.00700282316778602	0.00740390671667359	0.00701949690435179	0.00723443192841124	0.00744802344876634	0.00719292066191467	0.00733024939702728	0.00747839952361557	0.00739061528814906	0.00734090906270188	0.00745528673559951	0.00756409959820074	0.00753831552799558	0.00745342508184876	0.00744370750379931	0.00752566483733523
flux1:	0.65612225938313	0.00624257364347995	0.00619940784110732	0.00616742468239293	0.00618153270348821	0.00622477674581836	0.00625348272427084	0.00624546727386393	0.00622061358549778	0.0062157703835007	0.00624024973628119	0.00626977523942144	0.00628329791118004	0.00628703320743515	0.00630098752908906	0.00632733226115366	0.00634462140116929	0.0063504814411058	0.00638222353964626	0.00646027670858631	0.00653290783941928	0.00653104850343708	0.00651382060949411	0.00663736942300035	0.00681895143236293	0.00679143173705969	0.00690990323250841	0.00716548264063332	0.00682658774735379	0.00764318556224645	0.00839613873747584	0.00706486622252558	0.00604289630028058	0.00724721035536008	0.00766223682649672	0.00726471124784138	0.00749051889348969	0.00771561827972559	0.00745457165598628	0.00759859663664654	0.00775125677587694	0.00765769489138565	0.00760529936337052	0.00772647056918303	0.00784309925550005	0.00781730128097401	0.00772605163358014	0.00771199412511779	0.00779660868283811
flux1:	0.656384708286884	0.00639159300476565	0.00635189285136864	0.00631900814520657	0.00632904697500181	0.00636920110715127	0.0063990507785257	0.00639570990241982	0.00637494869694644	0.00637022133295983	0.00639134504709843	0.00641781290722254	0.00643242945739618	0.00644164205672281	0.006461416630719	0.00648951281503638	0.00650381631008861	0.00650625671868758	0.00654040307555229	0.00662779041137504	0.00670984945827286	0.0067094892392311	0.00668722418460854	0.00681227337732463	0.00700678426647848	0.00698823258220675	0.00711269148381478	0.00738236800519322	0.00703297796836532	0.00787978512046124	0.00865918757747505	0.00729482967690934	0.00624593425688628	0.00749308701939276	0.00792274986826663	0.00751231080431841	0.00774854540192317	0.00798499998832896	0.00771860597543639	0.00787000472966276	0.00802745431093899	0.00792788653250411	0.00787219401920008	0.00799960502393361	0.00812404990729582	0.00809871877072184	0.00800140935682227	0.00798260820693722	0.00806900383018083
flux1:	0.656647157190637	0.00653306117263082	0.0064974503854604	0.0064640723699038	0.00646986025065804	0.00650634345646983	0.00653693053708314	0.00653845570297642	0.00652241936386132	0.0065183004381218	0.00653599242904937	0.00655886590093491	0.00657414657679604	0.00658902800324889	0.00661534539237288	0.00664583313080288	0.00665718038413589	0.00665567717182183	0.00669184434606728	0.00678896176699423	0.00688140170515983	0.00688322467086509	0.00685584041597856	0.00698208598037166	0.00718984846016488	0.00718072936302208	0.00731149517507249	0.00759658100286796	0.00723720181701461	0.00811455427860727	0.00892003854372559	0.00752348499398954	0.00644863640038085	0.00773894017932848	0.00818427717408121	0.00776120208179289	0.00800759680386938	0.00825506473304229	0.00798405270010871	0.00814379889495611	0.00830648723205665	0.00820082507109828	0.00814138266800991	0.00827454292335681	0.00840678532427543	0.00838246622366293	0.00827962661735805	0.00825592899835048	0.00834329575572805
flux1:	0.65690960609439	0.00666590890190423	0.00663501182714048	0.00660162999841758	0.00660306732518762	0.00663529558909285	0.00666612522835658	0.00667262520796546	0.0066619576155808	0.00665903642163322	0.00667330617816353	0.00669203921370419	0.00670746418816773	0.00672813153828772	0.0067617294684147	0.00679533118595322	0.00680382246035751	0.00679785571942823	0.00683560148428054	0.00694277194492696	0.00704650645707736	0.00705123195643479	0.00701875800684026	0.00714595245919441	0.0073671683026409	0.00736777260916966	0.00750512083871722	0.0078069158612944	0.00743823083664544	0.00834631446003927	0.00917720320908044	0.0077494086460643	0.00664969750357012	0.00798319041186165	0.0084456205495667	0.00801021457898594	0.00826672044300661	0.00852469181495962	0.00824983040594419	0.00841919486484507	0.00858777910646675	0.00847606004606555	0.0084125611603959	0.00855108178567304	0.00869111670996569	0.00866840522236495	0.00856077521766407	0.00853231153591305	0.00861997950907487
flux1:	0.657172054998143	0.00678902052215436	0.00676346802302379	0.00673065864316164	0.0067277281834405	0.00675511280841437	0.00678560421599702	0.0067971112488575	0.00679247021914079	0.00679142797349456	0.00680236602223739	0.00681640937188577	0.00683138253919248	0.00685788385647084	0.00689950359114041	0.00693700898941534	0.00694281987085892	0.00693189840285381	0.00697073630623955	0.00708819330156253	0.00720407323945468	0.00721246381918619	0.00717507202666827	0.00730303009424016	0.00753777155534821	0.00754824395085035	0.0076924063026668	0.0080121906476421	0.00763509704896036	0.00857398984401236	0.00942931628310663	0.00797126809847283	0.00684788101586272	0.00822440296209939	0.00870571363348836	0.00825827573709381	0.00852505146386641	0.00879288230825464	0.00851486150023531	0.00869535660429391	0.00887071529329122	0.00875307528821188	0.00868531415724506	0.0088289031155304	0.0089767470342654	0.00895625898455128	0.00884474001195466	0.00881191745017214	0.00889940352606429
flux1:	0.657434503901897	0.00690123464825947	0.00688166871821908	0.00685009374372619	0.00684285647039191	0.00686480535293418	0.00689430113597894	0.0069107794015386	0.00691283411113285	0.00691443276794186	0.00692220601555327	0.00693101931250198	0.00694488633199832	0.0069772033932144	0.00702757310464101	0.00706982447506985	0.00707321591800423	0.00705690457234863	0.00709631534083421	0.00722418595271155	0.00735298463809686	0.00736586185153049	0.00732389236930402	0.00745249459360274	0.00770071615812081	0.00772109786900588	0.00787225918583949	0.00821131022690099	0.0078269496834594	0.00879670201962504	0.009675272112982	0.00818796464788057	0.00704216326465936	0.00846145305659516	0.00896373974655877	0.00850455240212147	0.00878191404638872	0.00905886692911994	0.00877817990686701	0.00897145701131422	0.00915467551840587	0.00903131652037308	0.00895912045651455	0.00910753897791025	0.00926321047564027	0.00924553868140015	0.00913112443381565	0.00909458489265726	0.00918160789027167
flux1:	0.65769695280565	0.00700134620367597	0.00698842085085364	0.00695882000761725	0.00694740839780538	0.00696333144122686	0.00699111209346409	0.00701246560785791	0.00702188803325859	0.00702695458725609	0.00703180355439437	0.00703487239959349	0.00704693980187262	0.00708498682007102	0.007144801902709	0.00719268202323774	0.0071940144425278	0.00717196009730445	0.00721139869639075	0.00734968907273124	0.00749209720393347	0.00751035984971515	0.00746433722600297	0.00759353319115446	0.00785510203572112	0.00788537812712004	0.00804366839571983	0.00840329528625729	0.00801307157594407	0.00901380739370755	0.00991429136535281	0.00839871467391892	0.00723182063397472	0.00869360740711387	0.00921917809949812	0.00874852461645783	0.00903687380566987	0.00932215848907927	0.00903900762755359	0.00924672764820781	0.0094390577109438	0.00931021961713674	0.00923337909384967	0.00938637399546209	0.00954985259483609	0.00953551664771731	0.00941921464217642	0.00937976749220117	0.00946623443468624
flux1:	0.657959401709403	0.0070881104736515	0.00708248724444407	0.00705566418470441	0.00704027505655261	0.00704959396600114	0.00707489517966631	0.00710097279104151	0.00711842356336327	0.00712783231911494	0.00713007138097176	0.00712692733693816	0.00713647981624873	0.00718009803771028	0.00725000099228126	0.00730442470190953	0.00730417316821763	0.0072761256893279	0.0073150244301167	0.00746361051074501	0.00762023923492791	0.0076448776052887	0.00759551376395964	0.00772532653414324	0.00800006612596758	0.00804020681569564	0.00820568795646155	0.00858727205132215	0.00819285196876941	0.0092248688836824	0.0101459032734737	0.00860305177713551	0.00741644067176671	0.0089205046185376	0.00947176787022942	0.008989974219284	0.00928972889403599	0.00958253765472801	0.00929678341694429	0.00952048642578778	0.00972328738226788	0.00958923209034818	0.00950744912377482	0.00966468208784013	0.00983585680840166	0.00982525400536684	0.0097080109382065	0.00966655550155975	0.00975252830770559
flux1:	0.658221850613157	0.00716024976699865	0.00716258745230856	0.00713939185855056	0.00712028052322983	0.00712244226615624	0.00714447257442344	0.00717506885908862	0.00720117918218809	0.00721583440881485	0.00721585497412097	0.00720609576636639	0.00721240978166098	0.00726135943058903	0.00734192200548282	0.00740383116503686	0.00740259802232205	0.00736842374136609	0.00740619326189266	0.00756481886668141	0.00773620780968107	0.0077683081089804	0.00771649139097701	0.00784702416451963	0.00813476286014245	0.00818475059219129	0.00835739926828728	0.00876242699337076	0.0083657230390672	0.00942956928432537	0.0103698492073363	0.00880075143506894	0.00759585658078027	0.00914204181836874	0.00972139966017454	0.00922889148315464	0.0095404420480204	0.00983997668628752	0.0095511384691746	0.00979213768723919	0.010006810492245	0.00986782210657364	0.00978069264133645	0.00994168868078886	0.0101203113695964	0.010113677127077	0.0099963190912949	0.00995377257275719	0.0100394283277414
flux1:	0.65848429951691	0.00721646295380412	0.00722740226336388	0.00720871020660404	0.00718618699723352	0.0071806794610102	0.00719863617837693	0.00723348844655479	0.00726884054874306	0.00728966128273201	0.00728793666896558	0.00727124391075239	0.00727359713277858	0.00732754926986947	0.00741925898044515	0.0074896192288567	0.00748814054781831	0.00744782748664335	0.00748385837455355	0.00765214160646178	0.00783876772479808	0.00787950277700333	0.00782627472757152	0.00795771983434002	0.00825833569691221	0.00831817398133753	0.00849786294389287	0.00892793918823625	0.00853107607096004	0.00962758748883306	0.0105859319481747	0.00899169824344502	0.00777002289848838	0.0093581973356012	0.00996796135475317	0.00946532281200144	0.00978902987738995	0.0100945204973029	0.00980182678674633	0.0100611459729182	0.0102890719300222	0.010145472516488	0.0100525098710898	0.0102166428530694	0.0104023011651661	0.0103996856861562	0.0102828801135189	0.0102401236863087	0.0103257220399294
flux1:	0.658746748420663	0.00725543771998258	0.00727558272260469	0.00726227745691758	0.00723670674929346	0.00722307475431872	0.00723615712605989	0.00727494007539263	0.00732004887761907	0.00734795656383562	0.00734504644793288	0.00732119882077141	0.00731887642837723	0.00737740776563118	0.00748065986884269	0.00756045668968289	0.00755959986645776	0.00751325569018018	0.00754692372070267	0.00772437127452753	0.00792665450010715	0.00797725971460762	0.00792378332285276	0.00805643272536692	0.00836988716336584	0.00843959228820517	0.00862607352114978	0.00908290806445675	0.00868817775855599	0.00981846720095607	0.0107938474849327	0.00917572910492452	0.00793886395870909	0.00956883427238081	0.010211176243856	0.00969919660787641	0.0100354357215007	0.0103461542471296	0.0100486287007202	0.0103269912344865	0.0105694854284322	0.0104216612169195	0.0103223572066193	0.010488881476096	0.0106810025924354	0.0106822675803673	0.0105665082240383	0.0105243579670036	0.010610226037398
flux1:	0.659009197324416	0.00727586494361132	0.0073057636212411	0.00729871836024528	0.00727051926289556	0.00724837916697552	0.00725579881045714	0.00729811928753712	0.00735341753993277	0.00738932599325252	0.00738587794753456	0.00735475881984857	0.00734705879695445	0.00740965223804082	0.00752474698106056	0.0076149783224697	0.00761572961132107	0.00756357469554215	0.00759425208710473	0.00778027979990316	0.00799858252780286	0.00806031915391756	0.00800784334249801	0.00814209898687586	0.0084684548246386	0.00854803622312342	0.0087409291969885	0.00922629494921778	0.00883610668583598	0.0100015089796302	0.0109930395321366	0.00935249077503335	0.00810213269854742	0.00977353380576413	0.0104504728620693	0.00993016943694114	0.010279416021903	0.0105946894106054	0.0102912522399259	0.0105891178349577	0.0108474030374789	0.0106958327376337	0.0105897434154586	0.0107578693987676	0.0109557590313394	0.0109605945521705	0.01084620532241	0.0108054072436189	0.0108919464876272
flux1:	0.65927164622817	0.00727645428322886	0.00731658051988282	0.00731664377462369	0.00728629096830499	0.00725534258540696	0.00725633239811001	0.00730172701814729	0.00736755520586689	0.00741236134286273	0.00740910719480443	0.00737070688137793	0.00735694701544645	0.00742299973880383	0.00755014353366453	0.0076518066435893	0.00765524913144558	0.007597607867525	0.00762468174968272	0.00781863885421426	0.00805325808768426	0.00812736834574784	0.00807719346530189	0.00821357536276519	0.00855299880592482	0.00864243698750109	0.00884122467451736	0.00935689306454151	0.00897372482479478	0.0101757102849324	0.0111826106676092	0.00952134590591285	0.00825931420888934	0.00997149920995439	0.0106849181018575	0.0101575294682289	0.0105204665681166	0.0108396952726376	0.0105292572334142	0.0108468912167004	0.0111220926384853	0.0109673683694143	0.0108542047568716	0.0110232056205583	0.0112261191118968	0.0112340771530776	0.0111212265122695	0.0110824678638626	0.0111701801989446
flux1:	0.659534095131923	0.00725594999547786	0.00730668874761648	0.00731467176513349	0.00728269468066732	0.00724272999367013	0.00723655343298437	0.00728449139831678	0.00736109249431955	0.00741566568889797	0.00741341121739735	0.00736782517799028	0.00734735428229859	0.0074161937846722	0.00755550216474113	0.0076695733150977	0.00767685741605812	0.00761415080639415	0.00763704854430238	0.00783824276823129	0.00808939573693485	0.00817705589361866	0.00813050387141172	0.00826965378415444	0.00862240347872664	0.00872163526813312	0.00892566937134371	0.00947333349584781	0.00909969032007957	0.0103397663044328	0.0113613097269322	0.00968134934316017	0.00840959703035	0.0101615539580788	0.0109132297567166	0.0103801801746206	0.0107578051068038	0.0110804913519643	0.0107620211748744	0.0110995742734284	0.0113927302902105	0.0112355628245231	0.0111152651254781	0.0112845937139712	0.0114918289185345	0.0115023675886023	0.0113910834955799	0.0113550077527936	0.0114445315807084
flux1:	0.659796544035676	0.00721314624166985	0.00727478267676069	0.00729144767265679	0.00725842637413046	0.00720933534442328	0.00719529816517508	0.00724519061926762	0.00733270857435698	0.00739787648491479	0.00739748410310929	0.00734490909443196	0.00731712412004599	0.00738803112426535	0.00753953109406837	0.00766693823508665	0.00767924786281635	0.00761198963037739	0.00763020912461243	0.0078379300538594	0.00810573587066829	0.00820801342558742	0.00816640437304284	0.00830908342667365	0.00867549252036365	0.0087844117214551	0.00899292710831964	0.00957412598804392	0.00921250806037628	0.0104921297376487	0.0115275964815765	0.00983129906990612	0.00855191845135009	0.0103422342452379	0.0111338655766087	0.0105967079503781	0.0109904131141389	0.0113162012019573	0.0109887554452341	0.0113463306792676	0.0116584108583731	0.0114996141658089	0.0113723912093671	0.0115417834558487	0.0117527802642198	0.0117653114862758	0.0116554879467884	0.0116226994094925	0.0117148417761303
flux1:	0.660058992939429	0.0071469016959906	0.00721961399419217	0.00724566143471483	0.00721221817018587	0.00715399262435321	0.00713145874370361	0.00718267464602676	0.00728115464735254	0.00735768395098789	0.00736004926122501	0.00730077963461308	0.00726514901504205	0.00733738486806652	0.00750101460773427	0.00764260439906726	0.00766112234703308	0.00758991943079606	0.00760306136077432	0.00781660025025962	0.00810106125162522	0.00821888115371542	0.00818351613800404	0.00833059547371065	0.00871105363574058	0.00882953156577057	0.00904166850253282	0.0096577253697771	0.00931060597304508	0.0106311139945111	0.0116797662577476	0.00996984814291034	0.00868507210238455	0.0105119535140409	0.0113451678205903	0.0108055173475869	0.0112171253702394	0.0115458530526687	0.0112085680454356	0.011586255873742	0.0119181761856339	0.0117586308469447	0.011624954086061	0.0117944975830799	0.0120089275275775	0.0120228616947058	0.0119142515257867	0.0118852978804011	0.0119810479556244
flux1:	0.660321441843183	0.00705615403981937	0.00714000860976476	0.00717606187784737	0.00714284811962261	0.00707558505528078	0.00704399730208964	0.00709588443803277	0.0072052726412072	0.00729384415181575	0.00729986830763844	0.00723429425915241	0.00719038635763125	0.00726322178586817	0.00743882651083509	0.00759532829640693	0.00762120397277665	0.00754676074730054	0.00755455919781779	0.00777322444759702	0.00807421102693964	0.0082083335910664	0.0081804814466256	0.00833292596702099	0.00872786749277182	0.00885579301875461	0.00907062477782332	0.00972260888931225	0.0093924196505539	0.0107550147112499	0.0118161034541389	0.0100956496019319	0.0088078513206854	0.0106691995602195	0.0115455295303629	0.0110050018935953	0.0114367447758094	0.0117685014826401	0.0114205575704577	0.0118184296672905	0.0121710560116053	0.0120116558641984	0.011872207327134	0.0120423611240217	0.0122601927738116	0.0122749759275387	0.0121671694641143	0.0121424962625575	0.0122430079758113
flux1:	0.660583890746936	0.00693993574944701	0.00703488305020553	0.00708146940428216	0.00704914911308113	0.00697305472601501	0.00693196004529389	0.00698386871963283	0.00710400943585962	0.00720518832718725	0.00721574876404772	0.00714435750116049	0.00709187174893903	0.00716461374591965	0.00735193762946992	0.00752392750812773	0.00755824916088123	0.00748137337340593	0.00748372146413307	0.00770685000651458	0.00802409197864108	0.00817510249568107	0.00815598742869726	0.00831483355849941	0.0087247352247845	0.00886206913040515	0.00907863209281828	0.00976734800282514	0.00945646700258914	0.0108622212981684	0.0119350270884369	0.0102074990531937	0.00891919360937417	0.0108127175717287	0.0117335443292422	0.0111937106712405	0.0116481542917268	0.0119833394430129	0.0116239155217683	0.012041979146575	0.0124161139175864	0.0122577041529401	0.0121132878834692	0.0122848500462581	0.0125063812630897	0.0125215233422114	0.0124139182013968	0.0123937967231311	0.0125003341907455
flux1:	0.660846339650689	0.00679739325234611	0.00690326237663623	0.00696079003742598	0.00693002062948129	0.00684541593867917	0.00679449344768148	0.00684579989465324	0.00697642901260152	0.00709063201757528	0.00710655418582916	0.00702993388510749	0.00696873139267157	0.00704074557210954	0.00723942073087478	0.00742728880463316	0.00747106099802999	0.00739266856548543	0.00738963650508112	0.00761660210323074	0.00794968813295915	0.00811799570754294	0.00810878227568543	0.00827511125321678	0.00870050013775551	0.00884733498221329	0.0090646585416676	0.00979066045838966	0.00950139818762118	0.0109512939993162	0.0120351947612984	0.0103044410440744	0.00901829188587404	0.010941636598514	0.0119081064123658	0.0113704727919908	0.0118503992401439	0.0121897726196162	0.0118180120311143	0.0122561379928529	0.012652489444725	0.0124958063998049	0.0123472407184112	0.0125212712237673	0.0127471264746543	0.0127622222648052	0.0126539935653003	0.0126384311158265	0.0127522781324662
flux1:	0.661108788554442	0.00662781184849336	0.0067443025118582	0.00681303476286139	0.00678444766256859	0.00669177590981858	0.00663086531902944	0.00668099200251255	0.00682172653872451	0.00694918878257756	0.00697122103342738	0.00689006638620828	0.00682019663798103	0.00689092342064577	0.00710045777017893	0.00730438096213266	0.00735850666402774	0.0072796222868212	0.00727146646348938	0.00750168621544339	0.00785007097508026	0.00803591245046624	0.00803768528453783	0.00821259369689928	0.00865406159639227	0.00881067652258539	0.00902781082529959	0.00979143414046053	0.00952601307857266	0.0110209915487062	0.0121155427557064	0.0103858149325624	0.00910464685990543	0.0110555112671683	0.0120684402071345	0.0115344529521583	0.0120427210637056	0.0123874375906905	0.012002444099802	0.0124602890853536	0.0128794284760971	0.0127250510934527	0.0125730626496012	0.0127507781631813	0.012981876239217	0.0129966230231633	0.0128867055288229	0.0128753530568322	0.0129976956431058
flux1:	0.661371237458196	0.00643064864653134	0.00655732011750999	0.00663734822499083	0.00661153086127399	0.00651136606353559	0.00644049358523473	0.00648892430331925	0.00663924912605095	0.00677999349524555	0.00680878636315742	0.00672390368786546	0.00664562439793465	0.00671458863447702	0.00693435475020766	0.0071542764546902	0.00721954199100382	0.00714129302519053	0.0071284560098673	0.00736139611642645	0.00772441304701929	0.00792785733789324	0.00794159448117621	0.00812616353156011	0.00858438178134579	0.00875128232832779	0.00896732293823914	0.00976872157486328	0.00952924712208683	0.0110702474478769	0.0121752564392719	0.0104512312167714	0.00917804955620813	0.0111542714026606	0.0122140567079414	0.0116851286124732	0.012224536006294	0.0125761591523004	0.0121770345173974	0.0126539811421115	0.0130962967428703	0.0129446172183872	0.0127897564957705	0.012972418417127	0.0132099213758908	0.0132241383160641	0.0131112312636529	0.0131033058330031	0.0132351028605398
flux1:	0.661633686361949	0.00620557514042559	0.00634183271474087	0.006433050044044	0.0064105307147291	0.00630358604543493	0.00622298509202226	0.00626927394215959	0.00642852762106033	0.00658233922918328	0.0066184292497346	0.00653073876709098	0.00644452693223024	0.00651134168320549	0.00674056858148294	0.00697618511653121	0.00705324568471701	0.00697684771610762	0.00695995008045274	0.00719513123915486	0.00757200748592725	0.00779295629800722	0.00781949687471678	0.00801476130685485	0.00849048839293816	0.00866842404878258	0.00888253372539982	0.00972171136138182	0.00951013450043038	0.0110981059242764	0.0122136825913335	0.0105004864135441	0.0092385000392634	0.0112380944362426	0.0123446513933636	0.0118221986725082	0.0123953659922088	0.012755857121091	0.0123417814760535	0.0128369161970995	0.0133025752337195	0.0131537923517614	0.0129963844538913	0.0131852012388868	0.0134304578976868	0.0134441115899527	0.0133267135719001	0.0133209520455276	0.0134628119306069
flux1:	0.661896135265702	0.00595253006787341	0.00609761067217751	0.00619969046991359	0.00618092677152142	0.00606806100657088	0.00597818566744617	0.0060219601811141	0.0061893223653958	0.00635572984922947	0.0063995270164642	0.00631006000663167	0.00621661338989029	0.00628097932085455	0.00651874837268489	0.00676950105418693	0.00685886456444919	0.00678559838348192	0.00676542379056426	0.00700242560454313	0.00739229515157228	0.00763047768826424	0.00767048631240052	0.00787740317912859	0.00837147785151762	0.00856143414251339	0.00877286277533193	0.00964968832213214	0.00946776306246386	0.0111036385950497	0.0122302094874229	0.0105334393863662	0.00928608364664946	0.0113072336671952	0.0124599725650521	0.0119454500982521	0.0125547408672957	0.0129264252568476	0.0124967706526215	0.013008911454005	0.0134978404045217	0.0133519744653944	0.0131921101573408	0.0133881695776983	0.0136426659064336	0.0136559044494575	0.0135323803968784	0.0135270359298302	0.0136791166552656
flux1:	0.662158584169456	0.00567178206876906	0.00582474123901201	0.00593712015432489	0.00592249083802805	0.00580471101963865	0.00570624131523985	0.0057472011270519	0.00592168375166952	0.00609994802804264	0.00615172527307915	0.0060616144126511	0.00596184383329797	0.00602354587877998	0.00626879106897447	0.00653386197581952	0.00663586965454529	0.00656705053578612	0.0065445255510553	0.00678298834284782	0.00718489966686648	0.00743986104867751	0.0074937925372276	0.00771320929149723	0.00822652382300191	0.00842969016636447	0.00863779430919434	0.00955199658977003	0.0094012373109576	0.0110858674413729	0.0122241482000575	0.0105498810104658	0.00932083585820422	0.0113618452932454	0.0125596955960841	0.0120546188196334	0.0127020982659525	0.013087611724093	0.0126420703585772	0.0131698448700232	0.0136817354119452	0.013538659591046	0.0133762219213888	0.0135804600204306	0.0138457846518865	0.0138589794789793	0.0137276557313908	0.0137205414218547	0.0138824869455123
flux1:	0.662421033073209	0.00536400066980005	0.00552370333189005	0.00564557197268395	0.00563537134455195	0.00551383009773945	0.00540766908707865	0.00544558211380908	0.0056260261181471	0.00581513612666338	0.00587501895095017	0.005785481013095	0.00568049464868911	0.00573939724035073	0.00599090893811511	0.00626921823991006	0.00638402149617284	0.00632096257437442	0.00629713212739261	0.0065367537805012	0.00694966935590097	0.00722075454398873	0.00728882284055745	0.00752144373964393	0.00805489503168955	0.00827261332622772	0.0084768766172298	0.0094280187903933	0.00930966354526171	0.0110437179684286	0.0121946479727828	0.0105494302176292	0.00934262908117367	0.011401856431953	0.0126433364651417	0.0121492820621694	0.0128367080261428	0.0132389301678611	0.0127776341708596	0.0133195973273252	0.0138539403409371	0.0137134207320848	0.0135481344814489	0.0137613378106432	0.0140391647130256	0.0140529560872027	0.0139122341120969	0.0139008100827483	0.0140717295568907
flux1:	0.662683481976962	0.00503033349601437	0.00519545064788194	0.00532575150681625	0.00532018501677817	0.00519617151859326	0.00508343522190979	0.00511813336198862	0.00530321164315362	0.00550188575394402	0.00556984042009844	0.00548215150416752	0.00537323276681725	0.00542927413666493	0.00568570470410403	0.00597590778898194	0.00610344203918413	0.00604741397767694	0.00602341257388354	0.00626393768899699	0.00668672411907532	0.00697306061381562	0.0070552153019036	0.00730156498164417	0.00785598465771745	0.00808968580468866	0.00828974087833199	0.00927718036351319	0.00919216578532594	0.0109760190281118	0.012140670096576	0.0105314827268833	0.00935110878873872	0.0114269055328126	0.0127102277637724	0.0122288110601616	0.0129576422228986	0.0133796231971504	0.012903233411047	0.0134580046412023	0.0140141491648137	0.0138758852158968	0.013707371864341	0.0139302006912896	0.0142222844390414	0.0142376237429231	0.0140860994849109	0.0140675925829649	0.0142460813231144
flux1:	0.662945930880715	0.00467248747144207	0.00484150011693934	0.00497893229309052	0.00497811185758422	0.00485303616595743	0.0047350377577117	0.00476641359908447	0.00495463985525649	0.00516133122338301	0.00523715061370717	0.0051526149361594	0.00504119533870121	0.00509438043087473	0.00535424955775932	0.00565473300109179	0.00579469018002496	0.00574687921333167	0.00572389712170892	0.0059650959672011	0.00639650501946492	0.00669698813739884	0.00679290067721866	0.00705328401582815	0.00762935167066175	0.00788048747002016	0.00807613892187409	0.00909898208540125	0.00904793383977963	0.0108815547125149	0.0120610307496847	0.0104952259929365	0.00934569422711295	0.0114363684892544	0.0127595647312619	0.0122923979692599	0.0130638010408461	0.0135086877114768	0.0130184345227018	0.0135848298927533	0.0141620590552762	0.0140257176481911	0.0138535385771008	0.0140865533483277	0.0143947270876607	0.0144129075459006	0.0142494823952273	0.0142210231496688	0.0144052176906608
flux1:	0.663208379784469	0.00429281205899395	0.00446402276599765	0.00460705226700966	0.00461099015875465	0.00448636129143994	0.00436459103223688	0.00439259613350132	0.00458233834135169	0.00479524261166873	0.0048785298286805	0.00479844368647136	0.00468607156984198	0.0047364622003751	0.00499815990658074	0.00530703633464842	0.0054588384585393	0.00542030435901832	0.00539954736489014	0.00564118279914581	0.00607982482766866	0.00639310883347384	0.00650216900505252	0.00677662700188954	0.0073747727443755	0.00764474896901954	0.00783599576013876	0.0088930575821999	0.00887629767986632	0.0107591617940466	0.0119545072991055	0.0104397183482907	0.00932564342289879	0.0114294629617698	0.0127905116989443	0.0123391525446601	0.013153991553266	0.0136249571304015	0.0131226256603375	0.0136997613849537	0.0142973741951981	0.0141626137786599	0.0139862889356933	0.0142299616804206	0.0145561252017812	0.0145787928593899	0.0144027639643036	0.0143615243190276	0.0145491796464616
flux1:	0.663470828688222	0.0038943830479611	0.00406593453629357	0.00421280871575062	0.0042214094538975	0.00409880812619303	0.00397491007814549	0.00399955431963143	0.0041890510455196	0.00440611539427996	0.00449626616612462	0.00442187889320531	0.00431018415003415	0.00435788449300921	0.00461967025339246	0.00493477311237989	0.00509754937423953	0.00506918414167078	0.00505182526972212	0.00529360688498006	0.00573791877801777	0.00606241571845856	0.00618373708807255	0.00647199929949056	0.00709230229727036	0.00738241575228253	0.00756947039755208	0.00865924755718788	0.00867681686817672	0.0106078562855596	0.0118199884950381	0.0103640157974825	0.00929016729708185	0.0114054050227981	0.0128023448055577	0.0123682472521347	0.0132270442194238	0.0137272226840769	0.0132150852963094	0.0138024352054444	0.0144198223083182	0.0142863073906554	0.0141053044549712	0.0143600011562318	0.0147060871889407	0.0147352258518557	0.0145463474496421	0.0144896651501649	0.0146782411440318
flux1:	0.663733277591975	0.00348108561116634	0.00365098505022328	0.00379974995363573	0.00381280039529343	0.00369384759457487	0.0035695934644782	0.00359094404047761	0.00377832172313737	0.00399725509589206	0.00409344083706983	0.00402591443291154	0.00391656868759347	0.00396170410332784	0.00422170138768979	0.00454058129155083	0.00471315076980875	0.00469563811724186	0.00468276010003239	0.00492428608492497	0.00537249589585723	0.00570638202849459	0.00583881394746817	0.00614024887576579	0.00678233781540951	0.0070937167105243	0.00727701791074885	0.00839767971005181	0.0084493713340487	0.0104269670781809	0.0116566400855266	0.0102673198740302	0.00923856689351229	0.0113635806172712	0.0127945984271589	0.0123790779850052	0.0132819434684735	0.0138143675586988	0.0132950761580498	0.0138924754897125	0.0145291786825771	0.014396588587633	0.014210286783366	0.0144762149331109	0.0148441257718702	0.0148820128287993	0.0146805254268183	0.0146060059849315	0.014792752289127
flux1:	0.663995726495728	0.00305769484947986	0.00322384222282473	0.00337236220950355	0.00338952080788416	0.00327584339933363	0.00315310311543617	0.00317128120655316	0.00335457096466911	0.00357285630242293	0.00367401010568831	0.00361437883406509	0.0035090501630007	0.0035517378651751	0.00380792435017226	0.00412784890646619	0.00430871019170789	0.00430248542736316	0.00429501358821252	0.00453570201719423	0.00498579192057747	0.00532701965380685	0.00546916261486584	0.00578272816774863	0.00644568777622835	0.0067792317530294	0.00695944694928383	0.00810884331284907	0.00819424062801087	0.0102162543728785	0.0114640554985377	0.0101491166057402	0.00917036350993738	0.0113036921114896	0.0127671823288213	0.0123714041213357	0.0133179460316302	0.0138854857607268	0.013361942566169	0.0139695414349714	0.0146252903709235	0.0144933284978754	0.0143009693200237	0.0145780948909988	0.0149696078554311	0.0150187417834269	0.014805371134102	0.014710964613511	0.0148929977717466
flux1:	0.664258175399482	0.00262995042642268	0.00279016945713798	0.00293614927133614	0.00295693607073233	0.00285013046560067	0.00273083856970546	0.00274601174911831	0.00292316504434395	0.00313807505007009	0.00324288289046104	0.00319201370220393	0.00309231506348971	0.00313262607162689	0.00338282066805924	0.00370077945218935	0.00388810757307304	0.00389331741268334	0.00389194390092554	0.00413095616330417	0.00458062457851855	0.00492693634300311	0.00507715756519304	0.00540135416890832	0.00608363982843683	0.00643995432765453	0.0066179690196908	0.00779364980279679	0.00791216240028122	0.00997599545249334	0.0112423664355492	0.010009280446266	0.00908539464653397	0.0112258476197438	0.0127204439777339	0.0123454369041066	0.0133346641999042	0.0139399623558885	0.0134151894110107	0.0140333688618411	0.0147080930113428	0.0145765032887955	0.01437714549219	0.014665092940942	0.0150817404863135	0.0151447446082201	0.0149206763141994	0.0148047320951798	0.0149791044897431
flux1:	0.664520624303235	0.00220461901052908	0.00235668967591409	0.00249769994952339	0.00252148923021909	0.00242308393451719	0.0023092007661026	0.00232156977925439	0.00249047321152717	0.00269909162571861	0.00280599069891661	0.00276454501650595	0.0026719761614897	0.00270988923291011	0.00295173772592498	0.00326445350466306	0.00345610372603382	0.00347256596547575	0.00347766770575252	0.00371382749643801	0.00416045047560961	0.00450939031144731	0.00466583713238397	0.00499866624236191	0.00569802696487937	0.00607734679308957	0.0062542383105026	0.00745347462611396	0.00760436602766137	0.00970702869450491	0.010992298801404	0.00984812673585357	0.0089838581078977	0.0111305757302278	0.0126551637303396	0.0123018575695243	0.0133320998834855	0.013977501895103	0.0134545263949391	0.0140837959025544	0.0147776143663396	0.0146462100030548	0.0144387069808572	0.0147366623467044	0.0151795991952006	0.0152591091753027	0.0150259466202147	0.0148872533011985	0.0150510185665969
flux1:	0.664783073206988	0.00178953428665185	0.00193122672453095	0.00206473450232189	0.0020907520407663	0.00200216978536733	0.0018956368531082	0.0019054164600134	0.0020639068715251	0.00226315722886435	0.00237034277579896	0.00233874015120233	0.00225462384917828	0.00228997341434327	0.00252093486788349	0.00282488147302149	0.00301839907886734	0.0030455628564729	0.00305711691609088	0.00328882863083312	0.00372942024306294	0.00407833928565907	0.00423894909926704	0.00457787973743188	0.00529128891667199	0.00569338792058466	0.00587038252776278	0.00709017967765292	0.00727258253213981	0.00941075625655759	0.0107151724200464	0.00966640917362845	0.00886629975351404	0.0110187667993032	0.0125724863246129	0.0122417630833963	0.0133106269589836	0.0139981047228534	0.0134798703229495	0.0141207667088253	0.0148339618273294	0.0147026682017448	0.0144856821200411	0.0147923212225862	0.0152621951631157	0.0153607392952036	0.0151204521665129	0.0149582708754189	0.0151085535683256
flux1:	0.665045522110741	0.00139359988437662	0.00152271029025904	0.00164611642927477	0.00167344314641979	0.00159596340120129	0.00149865325830551	0.00150604813376875	0.00165192986564198	0.00183861333947061	0.00194405473089968	0.00192243923811393	0.00184785399930562	0.00188027532799805	0.00209761148764213	0.0023890381578048	0.0025816733621607	0.00261858179619434	0.00263608294017269	0.00286125353548181	0.00329242522394755	0.00363847863615852	0.00380098543459892	0.00414293108398889	0.00486652480449211	0.00529061207187303	0.00546902564898473	0.00670611883650126	0.0069190357727452	0.00908911407482702	0.0104128550622839	0.00946527156381999	0.00873355390874129	0.0108915594799317	0.012473806382137	0.0121665536907279	0.0132709309967335	0.014002003234599	0.0134913088010222	0.0141443128074628	0.0148772949904442	0.0147462043761518	0.0145182640077534	0.0148317246734275	0.0153285687141536	0.0154484501047818	0.0152033184114373	0.0150174158391343	0.0151514932968561
flux1:	0.665307971014495	0.00102673669644147	0.00114112641408896	0.00125181156101306	0.00127939499493961	0.00121411804959322	0.00112778026907317	0.00113295826262255	0.00126402473222845	0.00143486807754831	0.00153633454190251	0.00152454548034249	0.00146025838963845	0.00148913413691071	0.00168990398361477	0.00196486574025447	0.00215359340769013	0.00219885150498893	0.00222123737948411	0.00243720589560102	0.00285512569967121	0.00319526064129883	0.00335719940667555	0.00369850723010522	0.00442753141878095	0.0048721386327074	0.00505330253194494	0.00630413048941843	0.00654642141782438	0.00874452269346158	0.0100876894727521	0.00924617257280956	0.00858665598222056	0.0107502033374168	0.0123606350398072	0.0120777888013236	0.013213924237958	0.013989578977052	0.0134890380627941	0.0141545174485822	0.0149077880511978	0.0147772198601189	0.0145368197169431	0.0148547295725062	0.0153778907082212	0.0155210791728651	0.0152736342193561	0.0150643172820161	0.0151797186315669
flux1:	0.665570419918248	6.99753953732169e-4	7.97393205952699e-4	8.92773535475043e-4	9.19448212955968e-4	8.67262640462699e-4	7.93468890935457e-4	7.9653501000337e-4	9.10596736661168e-4	0.00106231070125967	0.00115740700489543	0.00115495645421362	0.00110136099290384	0.00112577383339974	0.00130683533378644	0.00156122915057462	0.00174277393711813	0.00179452561974498	0.00182011525079533	0.00202359436387067	0.00242394835482722	0.00275488486990235	0.00291359588424981	0.00325004990810129	0.00397881985580955	0.00444168840150886	0.00462686329404273	0.00588752034692386	0.00615787920907427	0.00837983298005138	0.0097424145234944	0.00901080621017457	0.00842675191117164	0.0105959324726189	0.0122344772796136	0.011977043193155	0.0131406576028809	0.0139612846888571	0.0134732935147641	0.0141514725834746	0.0149255893148832	0.0147961466466352	0.0145418759281893	0.0148614372765402	0.0154095518223838	0.0155775911658313	0.0153305515571112	0.0150987000294535	0.0151933218722681
flux1:	0.665832868822001	4.24124320869943e-4	5.03141836484975e-4	5.80734953860165e-4	6.05252448231329e-4	5.66808541845032e-4	5.06901020739754e-4	5.07876134635142e-4	6.02797000006493e-4	7.32145058945418e-4	8.1835770795231e-4	8.24418488894765e-4	7.81483116232815e-4	8.00179367299904e-4	9.58200450148809e-4	0.00118780758729697	0.00135867620179306	0.00141459490200796	0.00144104605726772	0.00162808026740171	0.00200604024297845	0.00232424900338956	0.00247688448355395	0.00280372415270761	0.00352560225974951	0.00400358153983984	0.0041938630618625	0.00546003570569313	0.0057569610538465	0.00799827718165006	0.00938009810952593	0.0087610385196857	0.00825502764939285	0.0104298803084281	0.012096744686757	0.0118657930562723	0.0130522497884294	0.0139175923251139	0.0134442926060159	0.0141352399467352	0.0149307859806348	0.0148033982262341	0.0145340813728523	0.0148522042841255	0.0154232227271422	0.0156171566937223	0.0153733552179623	0.0151204435699219	0.0151926752792254
flux1:	0.666095317725754	2.11648130120779e-4	2.70387323704983e-4	3.27887851240334e-4	3.48957144925068e-4	3.24649655819174e-4	2.79697990117489e-4	2.78506368810604e-4	3.52249369415045e-4	4.56126351903053e-4	5.30881369603321e-4	5.4428977895079e-4	5.11523419847027e-4	5.22892420235785e-4	6.54373326138251e-4	8.54909060078904e-4	0.00101143229731453	0.00106872969199101	0.00109302019943118	0.00125896551971594	0.00160916853195746	0.00191085078768717	0.00205438610572379	0.00236634145205351	0.00307374073429324	0.00356271025605484	0.0037589310019835	0.00502582949528957	0.00534759364250214	0.0076034293528997	0.00900409127258527	0.0084988734384239	0.00807267465659111	0.0102530535998214	0.0119487177338614	0.0117453519445114	0.012949846817906	0.0138589797345475	0.0134022056571396	0.0141058266910454	0.0149233813469762	0.0147993237028544	0.0145141514698501	0.0148276177782681	0.0154188749359936	0.0156391930920787	0.0154014900490608	0.0151295865981366	0.0151784320882688
flux1:	0.666357766629508	7.40010702951291e-5	1.11082539475802e-4	1.46446070112014e-4	1.62784759930972e-4	1.52748747723474e-4	1.2352073516697e-4	1.19990143458655e-4	1.70673295823343e-4	2.4619340866033e-4	3.06927233349827e-4	3.26205279449623e-4	3.026456386347e-4	3.04719243713856e-4	4.06028584876095e-4	5.73201382915971e-4	7.11589090406411e-4	7.67046112644726e-4	7.85483521853422e-4	9.25013655409061e-4	0.00124155988548286	0.00152263546891069	0.00165388669052852	0.00194523117780036	0.0026296524897577	0.00312447939315553	0.00332711229655962	0.00458941007187947	0.00493403093470574	0.00719917197322398	0.00861800278447572	0.00822645017497118	0.007880896315973	0.0100663675714644	0.0117915581407272	0.0116168628648607	0.0128346156203229	0.013785957206442	0.0133471624266603	0.0140631824323103	0.0149032889724851	0.0147841727712461	0.0144828042962217	0.0147884404768793	0.0153967609131262	0.0156433644881359	0.0154145449608681	0.0151262763859625	0.0151514552508403
flux1:	0.666620215533261	2.21728048406977e-5	3.65618954957785e-5	4.80953101107837e-5	5.84921017570993e-5	6.26157424264618e-5	4.95668892303716e-5	4.34441377226844e-5	6.94066126617351e-5	1.14000400139247e-4	1.58245660783045e-4	1.81647218548885e-4	1.65876999774542e-4	1.56352903771299e-4	2.23779872613069e-4	3.53362506943121e-4	4.69774473524578e-4	5.1979774213114e-4	5.28060766681216e-4	6.35204520558156e-4	9.1168002255804e-4	0.00116778876247814	0.00128343748603694	0.00154805926889006	0.00220016900510091	0.0026947099646621	0.002903778370164	0.00415557176201234	0.00452079018881055	0.00678965974043633	0.00822568399395353	0.00794606369623417	0.00768094834652274	0.00987072804029011	0.0116263588987352	0.0114813381235052	0.0127077649522234	0.0136991235417466	0.0132792924904374	0.0140072193266911	0.014870344749569	0.0147580768568195	0.014440698707248	0.0147355354856535	0.0153573607163429	0.0156295481209432	0.0154122044815841	0.0151106770535393	0.0151126872855781
flux1:	0.666882664437014	6.58198625656798e-5	5.68970915153708e-5	4.33527292838664e-5	4.67414168961791e-5	6.46990446758905e-5	6.7984774901485e-5	5.8968507721768e-5	5.8846512436722e-5	7.03662228629884e-5	9.58538090410665e-5	1.21438012989971e-4	1.11632699243603e-4	8.79243812711091e-5	1.17749334869844e-4	2.05664201309971e-4	2.96298968436057e-4	3.37004259013197e-4	3.30218215029585e-4	3.98432068752293e-4	6.27961805574432e-4	8.54482345564487e-4	9.51108019463501e-4	0.00118259975498941	0.00179235199235941	0.00227950436796733	0.00249450413580098	0.0037293021686362	0.00411256591900264	0.00637926881352707	0.00783120776487213	0.0076601918541192	0.00747419663750726	0.00966713444756751	0.0114542104108375	0.0113397268383017	0.0125705788894355	0.0135992325668774	0.0131987884122577	0.0139378512195919	0.0148243341660643	0.01472104839522	0.0143883846882689	0.0146697854882713	0.0153013089871629	0.0155977811812626	0.0153941869038308	0.0150828619608215	0.0150629894851193
flux1:	0.667145113340768	2.12572698904571e-4	1.80204053817957e-4	1.40874849071659e-4	1.3641941329623e-4	1.67726844423313e-4	1.87239616386556e-4	1.75030813184696e-4	1.47842149758346e-4	1.24674571027811e-4	1.29452319995079e-4	1.55185607241929e-4	1.49194523705924e-4	1.08509375377376e-4	9.70942727619353e-5	1.39514095656677e-4	2.00715911492708e-4	2.28038344293799e-4	2.00885229826105e-4	2.23163382686847e-4	3.98497805192869e-4	5.90585863932745e-4	6.64705032134051e-4	8.56471430681983e-4	0.00141327445250084	0.00188507692206358	0.00210491570164666	0.00331566518926333	0.00371411925343409	0.005972521004719	0.00743882442411666	0.007371509388839	0.00726217090001899	0.00945677274944451	0.0112762580448693	0.0111929840442269	0.0124244442527872	0.0134872472805248	0.0131059744443745	0.0138550433344873	0.0147650290918019	0.0146729966612592	0.0143262731297547	0.0145920208774291	0.0152293190326371	0.0155482057132898	0.0153601911379404	0.0150427201351474	0.0150029867217315
flux1:	0.667407562244521	4.67351511647557e-4	4.11955135480482e-4	3.46767486995152e-4	3.33956958258236e-4	3.78049298025904e-4	4.13480828169049e-4	3.97850102167014e-4	3.43085601497977e-4	2.84270496914197e-4	2.6683692129922e-4	2.90722534564455e-4	2.86182563602328e-4	2.25628115941222e-4	1.69526846441685e-4	1.62990011314301e-4	1.91371750783883e-4	2.01200118153883e-4	1.48061999693137e-4	1.17083827009813e-4	2.30719250874583e-4	3.83365166598375e-4	4.31476512136984e-4	5.76857520401519e-4	0.00106978008387151	0.00151755854794256	0.00174051686470658	0.00291966293001522	0.00333014492821781	0.00557397730958035	0.00705288200929566	0.00708287127875513	0.00704659324556138	0.00924107010865721	0.0110937298114282	0.0110421163562194	0.0122708546165327	0.0133643610007593	0.0130013616170516	0.0137588614837175	0.0146922268821356	0.0146137555680208	0.0142546279230728	0.0145029684167857	0.015142119558293	0.0154810277368968	0.0153098715680072	0.0149899037884475	0.0149329533817884
flux1:	0.667670011148274	8.31755526249353e-4	7.54361026156118e-4	6.63961728553071e-4	6.42712023983656e-4	6.99041839498576e-4	7.49968390945581e-4	7.30837717758646e-4	6.48556768854627e-4	5.53907522069027e-4	5.13356423472629e-4	5.33587117141181e-4	5.28065782258969e-4	4.44781866178034e-4	3.4086837110243e-4	2.82405535830013e-4	2.74982711877093e-4	2.63312980563503e-4	1.78444972788639e-4	8.67567663367408e-5	1.31086398242856e-4	2.39189729682782e-4	2.57823367301093e-4	3.50229361455853e-4	7.68237738813536e-4	0.00118278870212528	0.00140650667286489	0.00254608417463355	0.00296512337208802	0.00518810242270552	0.00667770655366052	0.00679725498141061	0.00682936691912819	0.00902169328105419	0.0109079217610165	0.0108881867013112	0.0121113795826265	0.0132319723780928	0.0128856729555939	0.0136495099282263	0.0146057847280637	0.0145431170971589	0.0141735786324932	0.0144032265991922	0.0150404148154201	0.0153965012500423	0.015242852321733	0.014923834330432	0.0148527668137521
flux1:	0.667932460052027	0.00130359369699921	0.00120589022048115	0.00109172318084779	0.00106248131836145	0.001130632496594	0.00119661891895382	0.00117415394019888	0.00106508004800663	9.35301110601714e-4	8.71469975890981e-4	8.86596462688098e-4	8.77758299436495e-4	7.69070490949452e-4	6.14679920869712e-4	5.01945705272221e-4	4.56274106125893e-4	4.19374819113707e-4	2.97101282784457e-4	1.37325756927103e-4	1.04814925560428e-4	1.63272238998375e-4	1.49041426553071e-4	1.82095275771617e-4	5.14308775444036e-4	8.86110092489625e-4	0.00110760238775222	0.00219935060062018	0.00262316962466934	0.00481910957760048	0.00631744840226569	0.00651766111467967	0.00661252023910383	0.00880048678470757	0.010720140601141	0.0107322725540244	0.0119475971928013	0.0130916120672944	0.0127598294260818	0.0135273496822734	0.0145056438789129	0.0144608638172907	0.0140831481013264	0.014293267441453	0.0149248718858342	0.0152949397135299	0.0151587814851777	0.0148437702780509	0.0147619394046025
flux1:	0.668194908955781	0.00187661956444441	0.0017609887581498	0.00162535644197372	0.00158920056572473	0.00166901065244668	0.00174972672031455	0.00172443423588858	0.0015900449897163	0.00142683849149072	0.00134045070206589	0.00134955542147104	0.00133534280916685	0.00119892979659549	9.92005115269628e-4	8.23406072469587e-4	7.37713515797287e-4	6.72293838494788e-4	5.07218739116072e-4	2.72282519573587e-4	1.55658987136963e-4	1.59459936999144e-4	1.09113202394245e-4	7.67928245708735e-5	3.12743735528013e-4	6.32181664120882e-4	8.47881787614678e-4	0.00188337354553432	0.00230789300636501	0.00447080111939725	0.00597590991325078	0.00624698245271377	0.00639811175889849	0.00857936169923164	0.0105316148240124	0.0105753852320114	0.0117809973263919	0.0129448304975614	0.0126248963247591	0.01339289354073	0.0143918411256364	0.0143667952357597	0.0139832870591382	0.0141734586175935	0.0147961314031138	0.015176749158373	0.0150574147062178	0.0147489255535036	0.0146597227361954
flux1:	0.668457357859534	0.00254051900522901	0.00241004893476665	0.00225615263689246	0.00221487945322097	0.00230656108400264	0.00240190181142471	0.00237472554542921	0.00221732973599676	0.00202348158523317	0.00191627020864774	0.00191913369364226	0.00189795088987067	0.00173201576027777	0.00147124968857589	0.00124605796196504	0.00111935955885285	0.00102272934721814	8.09949396513212e-4	4.93316108275202e-4	2.85764688298584e-4	2.3009116644029e-4	1.40562778430356e-4	3.73371328630656e-5	1.67221062349946e-4	4.2482282948878e-4	6.30655966392518e-4	0.00160143331900635	0.00202228087496326	0.00414642304980881	0.005656375937949	0.00598785914550105	0.00618811199972737	0.00836015758420023	0.0103433942944669	0.0104183687491952	0.0116128721643192	0.0127930657044787	0.0124819989503491	0.0132467792763824	0.014264508033829	0.0142607450887376	0.0138739075455038	0.0140440959502187	0.0146548320760593	0.0150424703860006	0.0149387091341288	0.0146386144765868	0.0145452614358124
flux1:	0.668719806763287	0.00328117780966678	0.00313965385537134	0.00297160618028643	0.00292779605325997	0.00303204652682108	0.00314224666194403	0.00311465297133789	0.00293744615126058	0.00271688061053784	0.00259168039106552	0.0025889262252426	0.00255981353037416	0.00236324681912944	0.00204820733831914	0.00176664886790999	0.00159883532921781	0.00146904612136609	0.00120435381226546	8.00248945376004e-4	4.95599275684308e-4	3.75922718508816e-4	2.44379500122257e-4	6.53310623556941e-5	8.02353267786951e-5	2.66897512838505e-4	4.58379263370463e-4	0.00135608996604548	0.00176861653629885	0.00384855061850691	0.0053614696795315	0.00574254186431369	0.00598428255340572	0.00814450576333082	0.0101562616452564	0.0102618027455641	0.0114442142307156	0.0126375153125139	0.0123322233464819	0.0130897270639484	0.0141238610833017	0.0141425894456893	0.0137549086696792	0.0139054351777684	0.0145016363629006	0.0148928145418095	0.0148029048536309	0.0145123931963803	0.0144177640042719
flux1:	0.66898225566704	0.00408122874593238	0.00393309747038142	0.00375590010971704	0.00371294954397467	0.00383103688814117	0.00395676885173212	0.00393081294234094	0.00373790185603101	0.00349569339177636	0.00335648789709508	0.00334969227267849	0.00331247637744213	0.00308499751362209	0.00271622478278569	0.00237953192636872	0.00217142194991645	0.00200737842528272	0.0016874417889181	0.00119105559999176	7.83952849540776e-4	5.96125625807873e-4	4.2000838296686e-4	1.60936114455327e-4	5.30367579515491e-5	1.60241316105435e-4	3.32597783912789e-4	0.00114912975558542	0.00154843620027674	0.00357901716695496	0.00509305266904706	0.00551278331856045	0.00578807372125335	0.00793372091250641	0.00997067623182258	0.0101059336991031	0.0112756420722261	0.0124790363195366	0.012176521072073	0.012922490172403	0.0139701874808968	0.0140122479620762	0.0136261913274513	0.0137577136944849	0.0143372451808329	0.0147286774036678	0.0146505728142942	0.0143701678660873	0.0142766553489369
flux1:	0.669244704570794	0.00492084837431923	0.00477115053836913	0.00459063084520554	0.00455274266357728	0.00468655687278832	0.00482900114867546	0.00480736384192858	0.00460375023763061	0.00434608274064748	0.00419799564298846	0.0041897490056875	0.00414515593211324	0.00388741984853578	0.00346648362864305	0.00307690463819865	0.00283025521991035	0.00263178854929394	0.0022542956945017	0.00166195212022226	0.00114800246995205	8.88340453074291e-4	6.65398833953203e-4	3.228974207513e-4	8.561894519292e-5	1.05630212065366e-4	2.5393338578786e-4	9.81546644661209e-4	0.0013625240623519	0.00333889110840609	0.00485217974250565	0.00529977277840269	0.00560055726488159	0.00772874015379552	0.00978676362517929	0.0099506521971149	0.0111073684457599	0.0123180905403159	0.0120156357097157	0.0127458087021357	0.0138038316379682	0.0138696821535309	0.0134876621242665	0.0136011570010675	0.0141623933430572	0.0145511227204851	0.0144826152566886	0.0142122472955787	0.0141216813191125
flux1:	0.669507153474547	0.00577874626682083	0.00563301576186672	0.00545571697961845	0.00542784032924448	0.00557989989292052	0.00574077747158726	0.00572676292817681	0.00551827860770675	0.00525234498131362	0.00510156809295179	0.005095479283108	0.0050451981117488	0.00475885552640133	0.00428836508080118	0.00384912677889307	0.00356659912491685	0.00333449670434489	0.00289825600146774	0.00220753876222199	0.0015834243469647	0.00124877911856436	9.77099557035409e-4	5.48613010524721e-4	1.76748334155372e-4	1.02785713759222e-4	2.22097068298869e-4	8.53553798375732e-4	0.00121093957002925	0.00312849800791115	0.00463911011178066	0.00510411949619305	0.00542240265962341	0.00753011692515587	0.00960435277810467	0.00979552325854658	0.0109392172666253	0.0121547439035149	0.0118500636006955	0.0125603745773972	0.0136251861837383	0.0137148948468351	0.0133392299515142	0.0134359697531041	0.0139778233958058	0.0143613325585655	0.014300215065707	0.0140393302299724	0.0139529476449064
flux1:	0.6697696023783	0.00663326731328323	0.00649739398762673	0.00633041641162166	0.00631813178537031	0.00649153816673544	0.00667309623550857	0.00667058255065574	0.00646377024711096	0.00619760970575608	0.00605126533496847	0.00605190281851909	0.00599859163475491	0.005686294870047	0.0051698575727102	0.00468508231361331	0.00437016544652348	0.00410615552081116	0.00361114643010499	0.00282097776148855	0.00208453894092039	0.00167235940186334	0.00135038687805295	8.34237102188049e-4	3.24028064229177e-4	1.5041011470498e-4	2.35925003334174e-4	7.64617924572467e-4	0.00109306789551725	0.00294747816870938	0.00445336637006709	0.0049258815383721	0.00525389566611797	0.007338063962165	0.00942305191638845	0.00963986436288165	0.0107706856418225	0.0119887166416239	0.011680053486321	0.0123668126499367	0.013434689303016	0.0135479339905167	0.0131808006328126	0.0132623161710469	0.0137842420667958	0.0141605309232662	0.0141047418013626	0.0138524317661207	0.0137708912252307
flux1:	0.670032051282053	0.00746351461697465	0.0073435709462283	0.00719436472149144	0.00720371326434948	0.00740204951768601	0.00760699427594428	0.00762033165920929	0.00742227037024913	0.00716454616429197	0.00703048707408676	0.00704325693997664	0.00699048695163687	0.00665583787943171	0.00609796788182313	0.0055725507896777	0.0052294493690431	0.004936143557634	0.00438351806070945	0.00349419019609533	0.00264447606060127	0.00215286038582094	0.00177941590607272	0.001174809115254	5.23989680096225e-4	2.46246191085949e-4	2.93431938444423e-4	7.13509174756876e-4	0.00100768421107433	0.00279486647522842	0.00429382678522462	0.00476462885460267	0.00509498951903417	0.00715252910367234	0.00924234569357537	0.00948285507415291	0.0106010384679728	0.0118194714224568	0.011505641295154	0.0121656785522951	0.013232827755626	0.0133689021106675	0.0130122753532152	0.0130802979270463	0.0135822689257814	0.0139498938366323	0.0138976316573194	0.0136527663157224	0.0135761968979787
flux1:	0.670294500185807	0.00825039804617904	0.00815243234619313	0.00802854678605077	0.00806580791002003	0.00829298192762915	0.00852435616922941	0.0085582114674616	0.00837628987776695	0.00813601592585549	0.00802257198458376	0.00805353786101518	0.00800567703632393	0.0076531192899935	0.00705910285535492	0.00649855967341289	0.00613205637073006	0.00581285749881468	0.00520489713352307	0.00421806104382537	0.00325535153105953	0.00268309126078741	0.00225738797566872	0.00156440349631631	7.72208630431421e-4	3.8715812687447e-4	3.9187969272628e-4	6.9836146512964e-4	9.53024450670623e-4	0.0026691812021627	0.00415883390803205	0.00461952519655996	0.0049453736296738	0.00697328189068177	0.00906169227845742	0.00932365558716912	0.0104294173718113	0.0116463199273164	0.0113267092715569	0.0119574699498473	0.0130201428349009	0.0131779704361356	0.0128335572095491	0.0128899386342749	0.0133723897255234	0.0137304628619155	0.0136802640562119	0.0134416129872788	0.0133696840899315
flux1:	0.67055694908956	0.0089775222112432	0.00890732446345974	0.00881612328638512	0.008887549562661	0.00914758721043184	0.0094085949903739	0.00946774633607857	0.00930939338710111	0.00909562370600742	0.00901130949306934	0.00906696480487463	0.00902900805618051	0.00866367130369948	0.00803940002230452	0.00744969900980883	0.00706500441452693	0.00672399064209287	0.00606402843874737	0.00498264772495836	0.00390845231552803	0.00325507081495582	0.00277673226691883	0.00199629898597509	0.0010634421869919	5.69233314116198e-4	5.27861805942544e-4	7.16741456854092e-4	9.26859030281701e-4	0.00256851178645006	0.00404630458000697	0.00448941352538803	0.00480454356036085	0.00679998927000644	0.00888060064733609	0.00916151066947621	0.0102549444471097	0.0114685266505706	0.0111430545916583	0.0117426450561023	0.0127972353211921	0.0129753947303348	0.0126445676081665	0.0126911825425251	0.0131549265360953	0.01350307885823	0.0134538578036336	0.0132201914720791	0.0131521926033342
flux1:	0.670819397993313	0.0096318462499429	0.00959469627461971	0.00954305245613781	0.00965457534943036	0.00995137358598167	0.0102451595274885	0.0103342504022405	0.0102066372184572	0.0100281363471431	0.00998133786002446	0.0100683452950576	0.0100457034710606	0.00967321247803071	0.00902499880701962	0.0084123914865548	0.00801499553283658	0.00765679392324935	0.00694911333263516	0.00577739304065654	0.00459443156262425	0.00386021901786312	0.00332930287061385	0.00246316829293412	0.00139179032007853	7.87906858412296e-4	6.97407790534576e-4	7.65727876227354e-4	9.26570192742851e-4	0.00249060098151591	0.00395383189451135	0.00437289341966506	0.00467185913560878	0.00663226471398998	0.00869867483063864	0.00899582034856882	0.0100768044204672	0.0112853919263483	0.010954452353449	0.0115216413182273	0.0125647654949772	0.0127615287038676	0.012445271124616	0.0124839114495884	0.012930033332254	0.013268348607236	0.0132194047668154	0.0129895722139994	0.0129244944093473
flux1:	0.671081846897066	0.0102040736727493	0.0102044848735449	0.0101984723105449	0.0103553960351319	0.0106924505561654	0.0110218466403214	0.0111451139649898	0.0110548454980752	0.0109197607045814	0.010918421411097	0.0110433375299564	0.0110416015470643	0.010667866217952	0.0100022571267567	0.00937312208245931	0.00896866014803086	0.00859832306096137	0.00784804672189413	0.00659134695672771	0.00530351757184934	0.00448956407599403	0.00390659365795426	0.00295728929432705	0.00175088021203878	0.00103811101831403	8.96110794307279e-4	8.42005069090975e-4	9.49236817576776e-4	0.00243292261260946	0.00387877667813091	0.00426838530687062	0.00454658377593775	0.00646968483564667	0.00851562138337023	0.00882616787769798	0.00989429557918658	0.0110963033198653	0.0107607011868354	0.0112948881752653	0.0123234454739767	0.0125368308631059	0.0122357046708484	0.0122679791435281	0.0126977200405023	0.0130266499186716	0.0129776502258093	0.0127506351128306	0.0126872496258969
flux1:	0.67134429580082	0.0106887599995132	0.0107302346670959	0.0107748360211774	0.0109815391762318	0.0113616647003147	0.0117289220727666	0.0118899173234799	0.0118427345914896	0.0117582911479129	0.0118096176823077	0.0119786218842827	0.0120033206118056	0.0116343246273439	0.0109579283590107	0.0103186397890787	0.00991278396589709	0.00953567982100846	0.0087486595640497	0.00741340219285878	0.00602574032963628	0.00513396746420726	0.00449997156269475	0.00347077647490972	0.00213407303456626	0.00131444985236966	0.00111928027173246	9.41974699188607e-4	9.91731541945048e-4	0.00239276049656454	0.00381835239137029	0.00417418308651441	0.00442790556887488	0.00631177830456679	0.00833122634412194	0.00865230654111547	0.00970684820935723	0.0109007535908463	0.0105616456520045	0.0110628103587822	0.0120740231931006	0.0123018617881245	0.0120160051195783	0.0120432581199773	0.0124579016253187	0.0127781726113964	0.0127291185498515	0.0125040787450945	0.0124410122820395
flux1:	0.671606744704573	0.0110841549745103	0.0111689686484754	0.0112678191824689	0.0115274845447621	0.0119525481020038	0.0123590748514549	0.0125603999435099	0.0125609141831116	0.0125331533106465	0.01264335913838	0.0128620054933849	0.0129183761271233	0.012559980956699	0.0118793191669854	0.0112361478735228	0.0108345297620572	0.0104562559831266	0.00963897205208072	0.00823254588533556	0.0067511760111616	0.00578436574484616	0.0051009245295589	0.00399582672862115	0.00253468756660453	0.00161139515840317	0.00136211668440627	0.00106188695996646	0.00105083333698314	0.00236729558447691	0.00376971104024621	0.0040885018564829	0.00431494708066213	0.0061580005848304	0.00814531579336288	0.00847411687752498	0.00951401726144201	0.0106983320981225	0.0103571764411918	0.010825821574266	0.0118172596945634	0.0120572708385593	0.011786429347571	0.0118096900306168	0.0122104631784275	0.0125229853426099	0.0124741731914076	0.0122504701262675	0.0121862782716277
flux1:	0.671869193608326	0.0113918209982102	0.011520853234067	0.0116760390007586	0.0119904307705172	0.0124611188995395	0.0129072463036776	0.0131503265439615	0.0132018048007062	0.0132353802436962	0.0134094818957927	0.013682489729222	0.0137752772817141	0.0134330553729378	0.012754448637976	0.0121134982008608	0.0117216645014263	0.0113479853624997	0.0105074580950306	0.00903812434338885	0.00747020438766239	0.00643202229369359	0.00570131444208275	0.004524967941263	0.00294623004224032	0.00192349420367751	0.00161989924793035	0.00119798797251259	0.0011233545246246	0.00235370646763557	0.00373003759719895	0.0040095294881454	0.00420677465251194	0.00600771237934854	0.00795771781264099	0.00829155240030075	0.00931546152171333	0.0104887026323309	0.010147215380074	0.0105843116247646	0.0115539034033254	0.011803773644414	0.0115473620188327	0.0115673301213874	0.0119553285197768	0.0122611133409009	0.0122130933892749	0.0119903162239452	0.0119235573439757
flux1:	0.67213164251208	0.0116160871199773	0.0117887139831135	0.0120006394306501	0.0123699443890012	0.0128855837649115	0.0133703827394969	0.0136552972555489	0.0137595150620298	0.0138575591300179	0.0140992346290311	0.0144303295256971	0.0145636280152202	0.0142427343353958	0.0135722239232398	0.0129393996968606	0.0125627966038286	0.0121996031004297	0.0113433151673652	0.00982011143112387	0.00817376775858582	0.00706877578475896	0.00629361938122694	0.00505129347119403	0.00336261461419931	0.00224557414731481	0.00188817180101688	0.00134667428634823	0.00120627561216095	0.00234928349167481	0.00369665653604252	0.00393548914679044	0.00410241792127882	0.00586017855864531	0.00776824229840073	0.00810459333725338	0.00911092343951582	0.0102715828347905	0.00993169585496379	0.01033863224363	0.0112846661868934	0.0115421238493369	0.0112993089793995	0.0113163770763682	0.0116925193105096	0.0119926107591058	0.0119461478417207	0.0117241347238394	0.0116534455493689
flux1:	0.672394091415833	0.0117634068075834	0.0119774665693706	0.0122448017963035	0.0126675464765767	0.0132259941570613	0.0137471604433264	0.0140725462279935	0.0142297175042603	0.0143937814846551	0.0147052949843407	0.0150971066029852	0.0152742491367515	0.0149793347205252	0.0143226384177225	0.0137036424706198	0.013347620226313	0.0130009039831926	0.0121367267775384	0.0105693650562029	0.00885361448659622	0.00768726715084388	0.00687114532342532	0.00556866235060407	0.00377835547624617	0.00257292405276034	0.00216290767343393	0.00150464012896399	0.00129687579413266	0.00235155018746572	0.00366714751724859	0.00386471502964239	0.00400090662249828	0.00571459815218868	0.0075766891419987	0.00791322409890203	0.00890022164116459	0.0100467382355717	0.00971054975076504	0.0100890875161583	0.0110102059261735	0.0112730839023773	0.0110428772285179	0.0110571828686061	0.011422194164358	0.0117176137816608	0.011673648240167	0.0114525035928185	0.0113766753729353
flux1:	0.672656540319586	0.0118416874922264	0.0120935256557465	0.0124132376795817	0.0128862881777099	0.0134839025703191	0.0140377237521352	0.0144007632388348	0.0146095510551643	0.0148396188748424	0.0152218099915736	0.0156758274436101	0.015899326479653	0.0156344921155153	0.0149969875751126	0.0143973294180857	0.014067155099584	0.0137429846745818	0.0128790995058916	0.0112778522804645	0.00950250702051854	0.00828112431014243	0.00742818634481225	0.00607184502833648	0.00418871126765402	0.0029014343938171	0.00244063341897609	0.00166899986937461	0.00139284318566523	0.0023583794412411	0.00363945998129802	0.00379573703590907	0.00390132546485534	0.00557016642924996	0.00738288638696165	0.00771744226128181	0.00868326277480984	0.00981399827413235	0.009483709298916	0.0098359336535824	0.0107311190525063	0.0109973999083662	0.0107787452954979	0.0107902416139868	0.0111446620447798	0.0114363660753625	0.0113959720825886	0.0111760759983228	0.0110941273924252
flux1:	0.672918989223339	0.011859651687899	0.0121442451781744	0.0125117112992889	0.0130303562663059	0.0136620535238087	0.0142434638145697	0.014639958436511	0.0148975635820432	0.0151921321671635	0.0156444636166804	0.0161610438961361	0.0164325774251952	0.0162013609533333	0.0155880871099785	0.0150130984769239	0.0147139637301453	0.0144184502378788	0.0135632542765222	0.011938822916545	0.0101143745650813	0.00884508528316122	0.00796011539227206	0.00655659838562778	0.00458976558618667	0.00322767681126204	0.00271849427615255	0.00183736831140584	0.00149234816390773	0.00236808773756129	0.00361201069044064	0.0037273637700752	0.00380288081752918	0.00542615982330265	0.00718675050417806	0.00751729699168926	0.00846007221215018	0.00957329407620382	0.00925112723903745	0.00957939036207347	0.0104479443395891	0.0107157845965786	0.0105076297909437	0.0105161609369693	0.010860370133519	0.0111492152411789	0.0111135528543706	0.0108955571800344	0.0108067978206574
flux1:	0.673181438127093	0.0118262754689377	0.0121374292989035	0.0125466246087977	0.0131047358581177	0.0137641293336379	0.0143668500267162	0.0147913744211554	0.0150936925948258	0.0154499080858434	0.015970561541742	0.0165489822619445	0.0168694172847404	0.016674804857309	0.0160904707978549	0.0155453130328107	0.0152823243033725	0.0150215644416357	0.0141835530923264	0.0125469146578358	0.0106843946846696	0.00937504566517671	0.00846339465363251	0.00701966133057971	0.00497843417898689	0.00354891357284315	0.00299425115249099	0.00200788543611999	0.00159406627646047	0.00237949039353043	0.00358374606009669	0.00365874918401702	0.00370496715929581	0.00528202627534515	0.00698835340472118	0.00731294567655969	0.0082308362195112	0.00932471031047365	0.00901281279502381	0.00931966281518679	0.0101611767097795	0.0104289105918006	0.0102302544650641	0.0102356229016441	0.0105698719125468	0.0108565858569728	0.0108268442749332	0.0106116503236538	0.0105157279861796
flux1:	0.673443887030846	0.0117503330315398	0.0120809367663587	0.012524682675902	0.0131149422764473	0.0137945556757178	0.0144113111900965	0.0148574355443582	0.0151992690820372	0.0156131052413883	0.0161991130963177	0.0168376580819431	0.0172071001511568	0.0170515505980288	0.0165005419279919	0.0159901965779927	0.0157683383379701	0.01554832656025	0.0147359478613285	0.0130981794835885	0.0112089956514454	0.00986802510612251	0.00893550451604682	0.00745867239849391	0.00535239874723115	0.00386303580598911	0.00326620878507666	0.00217917968339878	0.00169714379745313	0.00239190455400929	0.00355415353757058	0.00358942771334466	0.00360721841527303	0.00513745975322906	0.00678797724329448	0.00710471142588245	0.00799594334203042	0.00906853810116511	0.00876887575046474	0.00905697016116072	0.00987128754582953	0.0101374138354324	0.00994732719445412	0.00994934332472628	0.0102737851123556	0.0105589398508932	0.010536271772387	0.0103249867606196	0.010221911727123
flux1:	0.673706335934599	0.0116400588212401	0.0119823854131481	0.0124526422456216	0.0130668204741654	0.0137583592174713	0.0143811517882045	0.0148417141507363	0.0152170209771636	0.0156834848876441	0.0163308849014774	0.0170269502403857	0.0174448072453271	0.0173302794098946	0.0168166543597185	0.0163458909994226	0.0161699571035327	0.0159964642710814	0.0152179463094314	0.0135900301793413	0.0116857810331554	0.0103220580215866	0.00937480129491593	0.00787202167100003	0.00570997769190876	0.00416844042114143	0.00353308572748469	0.00235027353498831	0.00180110804429735	0.00240509435156692	0.00352321322866801	0.00351930644439598	0.00350953039360075	0.00499243937784113	0.00658613943930912	0.00689312269502495	0.00775601120119	0.00880531410464119	0.0085195677552373	0.00879157439858907	0.00957874654925931	0.00984190477556643	0.00965952819623199	0.00965803791777357	0.00997275059039387	0.0102567371653601	0.0102421871865698	0.0100360599516464	0.00992620242638016
flux1:	0.673968784838352	0.0115029237389591	0.0118489503288001	0.0123371348371825	0.0129664003290507	0.0136610610875433	0.0142814822079301	0.0147488890434637	0.0151510501933966	0.0156644005811378	0.0163684011115706	0.0171186100435877	0.017583659729501	0.0175116349632013	0.0170391057376829	0.0166124252868396	0.0164869191907091	0.016365341597334	0.0156284997840361	0.0140211156579538	0.0121133881065707	0.0107360242509819	0.00978032420343673	0.00825865889712972	0.00604995358321324	0.00446386561120955	0.00379384676716187	0.00252044514074811	0.0019057342119052	0.00241916257066953	0.00349129114617847	0.00344861005351575	0.00341204544580829	0.00484722046563037	0.00638357638592943	0.00667891984126263	0.00751188710032148	0.00853583293232463	0.00826530971899697	0.00852380289807943	0.00928403990916856	0.00954298335451915	0.00936750998563652	0.00936240138437024	0.00966740189799298	0.00995040857043637	0.00994484137566272	0.00974518183383849	0.00962924171024917
flux1:	0.674231233742106	0.0113455109468654	0.0116872403206405	0.0121845485488843	0.0128197906577381	0.0135085865782185	0.0141181408828239	0.0145846730611252	0.0150067606036944	0.0155607255626115	0.0163158708937051	0.0171161880903463	0.0176266415845839	0.0175981369270787	0.017170035486039	0.0167915916547829	0.0167206018946273	0.0166557909104	0.0159678271549471	0.0143911425082081	0.0124913002704024	0.011109443742103	0.0101515793437497	0.00861788602588507	0.00637138374998821	0.00474821182298768	0.00404752518155695	0.00268906790786904	0.00201088866948487	0.00243440325020601	0.00345898664741568	0.00337778342411631	0.00331509812021643	0.00470227525569615	0.00618118358083546	0.00646302110250183	0.00726461622464214	0.00826112557712525	0.00800669681008705	0.00825405899724449	0.00898768050468002	0.00924125323238639	0.00907190684224594	0.00906310197083795	0.00935835172206539	0.00964034849087757	0.00964438440846671	0.0094524746038066	0.00933142675387587
flux1:	0.674493682645859	0.0111734705473707	0.0115032331133333	0.012000950231041	0.0126330940464977	0.0133071730779094	0.0138975906852366	0.0143556934362911	0.0147907226976953	0.0153787058776448	0.0161790336844581	0.0170248725389894	0.0175784297327551	0.0175940009356225	0.0172132318591521	0.0168867372078526	0.0168737993497174	0.0168698869034656	0.0162371962421382	0.0147006661900253	0.0128196390639547	0.0114422638866334	0.0104883312946102	0.00894916409454116	0.00667342273425025	0.00502037758239473	0.0042930643492381	0.00285545451047706	0.00211637354384551	0.00245113761497314	0.00342695624815106	0.00330736582879198	0.00321912913653333	0.00455819258584288	0.00597992014205767	0.00624645031250069	0.00701537847297228	0.00798240399302764	0.00774447749410314	0.00798281768045368	0.00869020782339511	0.00893733120555505	0.00877334948913723	0.00876078997245531	0.00904619652781637	0.00932692993321881	0.00934089572851531	0.00915790236664787	0.00903292407362436
flux1:	0.674756131549612	0.0109915307431357	0.0113022499073787	0.0117920312448951	0.0124123277958833	0.0130632637224523	0.0136267799635677	0.0140693187636279	0.0145104719636165	0.015125739021579	0.01596492479175	0.0168512446742536	0.0174451409207105	0.0175048776889031	0.0171738634803525	0.0169024893592437	0.0169504487818047	0.0170106865530958	0.0164386879285439	0.014950877444793	0.0130989626319367	0.011734667904953	0.0107904304889892	0.00925196110155488	0.0069551828258017	0.00527913683143604	0.00452920502451512	0.00301873154138499	0.00222179778332624	0.00246955964919385	0.00339574170953539	0.00323785718082403	0.00312458239200492	0.00441555550072647	0.00578069437621423	0.00603023819474823	0.00676540227822426	0.00770097962804157	0.00747950897235693	0.00771060674146911	0.0083921777611769	0.0086318492470517	0.00847247978291085	0.00845611531620952	0.00873153582800027	0.00901053753239377	0.00903443894596697	0.0088613375002526	0.00873372694048854
flux1:	0.675018580453365	0.0108035450973602	0.0110889532979184	0.0115630644160725	0.0121633420135245	0.0127833819240906	0.0133129683448911	0.0137334376238929	0.0141742499359813	0.0148100898822879	0.0156815757487392	0.0166029691798233	0.0172340157191341	0.0173375337884375	0.0170581595408771	0.0168444405177089	0.0169553313699855	0.017081961359672	0.0165749677590815	0.0151434074797558	0.0133300943003252	0.0119869276768051	0.0110576973997205	0.00952565967596369	0.00721565183928116	0.00552307687813356	0.0047544365344051	0.00317776587478886	0.00232649550954651	0.00248961648266317	0.00336563059247415	0.00316959943409975	0.00303180408230918	0.00427482133349069	0.00558425213078561	0.00581531595128606	0.0065158693736736	0.00741816965504691	0.00721269684203246	0.00743797718780882	0.00809414488031281	0.00832544862418539	0.00816996062510149	0.0081497473670345	0.00841499876394473	0.00869160988260731	0.00872512964792353	0.00856264840664032	0.00843374374063466
flux1:	0.675281029357119	0.0106125598476382	0.0108673576580793	0.0113188654645479	0.0118917324822224	0.0124739898564257	0.0129635266142306	0.0133562038608834	0.0137907069925239	0.014440565712177	0.0153376733152947	0.0162884451903507	0.0169530674978638	0.0170995031255004	0.0168730677886821	0.0167188209521826	0.0168937752642358	0.017087946348013	0.0166490856227718	0.0152801698290974	0.0135139980039459	0.0121993155908256	0.0112898739344887	0.00976953248948743	0.00745367699280325	0.00575060505679068	0.00496701875374835	0.0033311546427206	0.00242950409917884	0.00251094264582301	0.00333657207795069	0.00310269399205682	0.00294096326504062	0.00413622883435411	0.00539108986139324	0.00560242240800902	0.00626782699067299	0.00713520747122861	0.00694493046226207	0.00716546916398202	0.00779664147605183	0.00801876762842386	0.0078664778738827	0.00784238994998934	0.00809726896822846	0.00837067981835098	0.0084132012879031	0.00826179045962352	0.00813289803320879
flux1:	0.675543478260872	0.0104208904188905	0.010640846410669	0.0110637576384456	0.0116027517884634	0.012141340400479	0.0125857267747264	0.0129457703057702	0.0133685925533982	0.0140261780597574	0.014942206558849	0.015916448631519	0.0166107272878435	0.0167987393791345	0.0166259200060128	0.0165321878620568	0.0167713853137848	0.0170331249680329	0.0166643170518128	0.0153632487041659	0.0136517080199873	0.0123720790515774	0.0114866404229534	0.00998278150051645	0.0076680121268423	0.0059600198562791	0.00516506915423653	0.00347727932042526	0.00252960373952791	0.00253285737138029	0.00330816078257418	0.00303696934306342	0.00285200917953473	0.00399975139979102	0.00520140962598332	0.0053920435952208	0.00602212283663781	0.00685317311630186	0.0066770265050573	0.0068935807436643	0.0075001585316831	0.00771242607868605	0.00756273332205522	0.0075347861960902	0.00777909932110253	0.00804840169396672	0.00809905452651009	0.00795888145409222	0.00783121914079719
flux1:	0.675805927164625	0.01023020106375	0.0104121949318902	0.0108015423217009	0.0113012261274713	0.0117913357668526	0.0121865415888405	0.0125100352788657	0.0129164603259208	0.0135758211155813	0.0145041322530929	0.0154957960235079	0.0162155138122743	0.0164432974739052	0.0163241310738453	0.0162911539528891	0.0165938178064938	0.0169220613662408	0.016624051251427	0.0153948347608715	0.0137443106256727	0.0125054703425748	0.011647685454397	0.0101646265022528	0.00785741475755498	0.0061496309893444	0.00534669794320001	0.00361441302394635	0.00262540931775732	0.0025544225240883	0.00327968864917709	0.00297200347528035	0.00276467324779797	0.00386510568496345	0.00501512469023891	0.00518439692967845	0.00577937368772543	0.00657295487565551	0.0064096912947318	0.00662274632247949	0.00720513318202372	0.00740701055589683	0.00725943022063263	0.00722771072507754	0.00746131095569031	0.00772555778071532	0.00778327915265795	0.00765424667756746	0.00752890511349628
flux1:	0.676068376068379	0.0100415850786604	0.0101836004231381	0.0105354803750881	0.0109914866014333	0.011429406486709	0.0117724721447866	0.0120564242927658	0.0124424135846287	0.0130979927867266	0.0140320850465293	0.0150350551905218	0.0157757522940185	0.01604106551841	0.0159749508862567	0.0160021713260066	0.0163666103320754	0.0167592830757034	0.0165317228735087	0.0153772012437088	0.0137929667678118	0.0125998156530927	0.0117728076625557	0.0103144210116545	0.00802077158597186	0.00631790480644405	0.00551016646550214	0.00374086099790326	0.00271549660826292	0.00257454784247001	0.00325025244048484	0.00290719504185676	0.00267851459232599	0.00373181314860314	0.00483191407573815	0.00497946274290186	0.0055399716161473	0.00629524658324804	0.00614350828801565	0.00635332919654129	0.00691194579116686	0.00710306413166679	0.0069572547705195	0.00692195010169791	0.00714477495329214	0.00740304082495874	0.007466643908422	0.00734842579646772	0.00722634691387341
flux1:	0.676330824972132	0.00985564495539453	0.00995672077968944	0.010268288833197	0.0106773227287476	0.0110604219315051	0.0113494177641979	0.0115917237333839	0.0119539089906332	0.0126005778679197	0.0135341514288895	0.014542320318212	0.0152993572261081	0.0155995601794179	0.0155852797238416	0.0156713777185159	0.0160950683424828	0.0165492095905589	0.0163907782565193	0.0153127078366598	0.0137989591220174	0.0126556018158405	0.0118620247702896	0.0104317705372437	0.00815722746923434	0.00646360807588781	0.0056540410585535	0.00385510916734068	0.00279853953744467	0.00259212220792592	0.00321889454933797	0.00284186804889173	0.00259299917093869	0.00359930108920323	0.00465131456841258	0.00477705599516179	0.00530412434432035	0.0060205776382333	0.0058789514675908	0.00608562976004499	0.00662092756221068	0.00680108325018578	0.00665685802278888	0.00661827557898446	0.00683037954809106	0.00708181534431402	0.00715005662508033	0.00704214229234448	0.00692411185441857
flux1:	0.676593273875885	0.00967257226175558	0.00973272359852985	0.01000215574459	0.0103619628588265	0.0106886388087389	0.0109225960013338	0.0111219752672577	0.0114576285888143	0.0120907034026462	0.0130177169910815	0.01402505914826	0.0147936847891189	0.0151257892747229	0.015161548807486	0.0153045036429258	0.0157842025889791	0.016296116838608	0.0162046633779843	0.015203817118033	0.0137637449070568	0.0126735584641648	0.0119156662855979	0.0105166300320998	0.00826629400247123	0.00658592494138454	0.00577731682396685	0.00395595542927745	0.00287343472972406	0.00260614616442123	0.00318474975691592	0.00277538898213253	0.00250759618253907	0.00346702194995585	0.00447283160551568	0.00457692290312601	0.00507191968052939	0.00574936623154277	0.00561641984467991	0.005819907344728	0.00633237725847889	0.00650152270735849	0.00635884251123536	0.006317414131405	0.00651898925258325	0.006762865041147	0.00683450336512485	0.00673624414942985	0.00662289343464899
flux1:	0.676855722779638	0.00949222647689226	0.00951234465211848	0.00973877316410583	0.0100480821625215	0.0103176883865928	0.0104965130731362	0.0106524310021561	0.0109594201318816	0.0115746664862634	0.0124893866006578	0.013490030547596	0.0142654516845931	0.0146261771348364	0.0147096600727335	0.0149068321155898	0.0154387064916979	0.0160041249770559	0.0159768204428208	0.0150531094235926	0.0136889975926065	0.0126547167698456	0.0119344316687442	0.0105693632413979	0.00834791929428218	0.00668452824305568	0.00587949262481491	0.00404260290865783	0.00293939347562776	0.0026158424267809	0.00314717112832934	0.00270727393933874	0.00242187260462253	0.00333456674439687	0.00429604755670318	0.00437884267734337	0.00484339985756684	0.00548198217464679	0.00535628397404357	0.00555641084005576	0.00604658366622391	0.00620480777570826	0.0060637567638714	0.00602002423859641	0.00621140427937709	0.00644713667648329	0.0065209793328979	0.00643163007390572	0.00632344165772221
flux1:	0.677118171683392	0.00931421106550244	0.00929595317858226	0.00947938544679001	0.00973783486884279	0.00995059779665857	0.0100749783107299	0.0101875616606813	0.0104642974591384	0.011057926045473	0.0119549685520763	0.0129432627834784	0.0137207101906032	0.0141065421656888	0.014234973773116	0.0144831983169336	0.0150629602051302	0.0156771972870038	0.0157106825097191	0.0148632856174789	0.0135766255168722	0.0126004326770949	0.0119194042041293	0.0105907552682339	0.00840250894259781	0.00675959585047266	0.00596058844727414	0.00411470256154179	0.00299598867182699	0.0026207270660468	0.00310581407435582	0.00263726661621786	0.00233556807005234	0.00320175085107975	0.00412070767565547	0.00418271450116636	0.00461863067145875	0.0052188048353462	0.0050989333066864	0.00529541151083324	0.0057638492935538	0.00591135090183976	0.00577209892972546	0.00572668175324373	0.00590832855790368	0.00613549124936509	0.00621042533304517	0.00612917756164786	0.00602649117068722
flux1:	0.677380620587145	0.0091379443508988	0.00908361987899804	0.0092248478052945	0.00943290433503525	0.0095898367194905	0.00966115134800122	0.0097311044975954	0.00997648661669259	0.0105451438438599	0.0114195077394424	0.0123900776423691	0.0131648650651814	0.0135721126724258	0.0137423298346362	0.0140380150047766	0.0146610486233344	0.0153191406889579	0.0154096599271898	0.0146371526679921	0.0134287621517989	0.0125123710067684	0.0118720203216104	0.0105819791256761	0.00843089779639459	0.00681177314737538	0.00602110696167957	0.0041723424378886	0.00304315344655395	0.00262063294303493	0.00306066722759895	0.00256537498861164	0.00224863730179363	0.00306865736323125	0.00394676980653404	0.00398861410087208	0.00439775263560215	0.00496026403011478	0.00484481371155378	0.00503723120921484	0.00548451069628734	0.00562156942243681	0.00548432860100716	0.00543787880552418	0.0056103526196703	0.0058286713538477	0.00590368144564476	0.00582968736211383	0.00573270362999214
flux1:	0.677643069490898	0.00896272263606405	0.00887518299904964	0.00897568906018766	0.00913456294429413	0.00923737873260241	0.00925760845941866	0.00928613510688485	0.00949950046648874	0.0100402568354044	0.0108873500786878	0.0118351434922153	0.0126027167327755	0.0130275664160797	0.0132360888707539	0.0135753105487031	0.0142367832221808	0.0149336025578284	0.0150771173813013	0.014377592676551	0.0132477297723454	0.0123924551265895	0.0117940027316928	0.010544525394155	0.00843428086395495	0.00684209217061333	0.00606195050749868	0.00421599050741028	0.0030811371152208	0.00261568672041147	0.00301202992232044	0.00249186353662834	0.0021612547108255	0.00293563286754944	0.00377441227715871	0.00379681159163438	0.00418100621886541	0.00470685656420292	0.00459444733571002	0.00478226043866339	0.0052089517157557	0.00533590060118571	0.00520088403030949	0.00515403567803085	0.00531795420676008	0.00552728970750529	0.00560146500767236	0.00553385395388334	0.00544263602760081
flux1:	0.677905518394651	0.00878777364767712	0.00867030841325619	0.00873217277156417	0.00884373389415106	0.00889476675177018	0.00886641482481282	0.00885514767757866	0.00903622475557184	0.0095465630862522	0.010362220764009	0.0112825413132347	0.0120385166151033	0.0124770810932606	0.012720180880354	0.0130987693680593	0.0137937215081502	0.0145240629090357	0.0147163447981344	0.0140875208106154	0.0130359841174032	0.0122427933874392	0.011687271804729	0.010480109802636	0.00841411803552195	0.00685186435240319	0.00608431104876045	0.00424640529460531	0.00311043100641898	0.00260624930213366	0.00296044626154531	0.0024172067994421	0.00207378375777346	0.00280324063268356	0.00360400329477005	0.00360775090973277	0.00396872937979019	0.00445913717908714	0.00434843136043368	0.00453096310562625	0.0049376075443081	0.00505481097032252	0.00492220076735474	0.00487552266884031	0.00503151550398489	0.00523183904801403	0.00530437413777139	0.00524226489517172	0.00515673965320753
flux1:	0.678167967298405	0.00861229959318825	0.0084685410252962	0.00849435229299105	0.0085610484470842	0.0085631740029833	0.00848919208030723	0.00844013113717391	0.00858900147532911	0.00906680629025422	0.00984730189713892	0.0107358309064723	0.0114760237137776	0.0119243861338584	0.0121981530452539	0.0126117683942679	0.0133351818685407	0.0140938245766556	0.0143305282042993	0.0137698404680058	0.0127960511592768	0.0120655970371994	0.0115538521318711	0.0103905757099522	0.0083720300912527	0.00684256629087015	0.00608955290804634	0.00426453235957759	0.00313168032505098	0.00259283513065051	0.00290661289861832	0.00234201699629768	0.00198672047476371	0.00267218441516895	0.00343604257435825	0.00342199903618488	0.00376133158213051	0.00421768848787076	0.00410741704926979	0.00428386769002343	0.00467095948495609	0.00477879826059985	0.00464872750904943	0.00460268682545189	0.004751352348475	0.00494271902608603	0.0050129123350324	0.00495542502466053	0.00487538672508175
flux1:	0.678430416202158	0.00843551058229884	0.00826934663009973	0.00826211729453279	0.00828689464803388	0.00824345515139773	0.00812717446991455	0.00804263303415883	0.0081596998923709	0.00860324848172472	0.00934529960942887	0.010198108921837	0.0109185556199083	0.0113728099591228	0.01167321179085	0.0121174069780819	0.0128642548631194	0.0136460059554695	0.0139227273981958	0.0134274044878215	0.0125304677945943	0.01186310438972	0.0113957899802023	0.0102778070014291	0.00830970253761801	0.00681573634355551	0.00607910623010257	0.00427140445328744	0.00314559815352082	0.00257602750117414	0.00285128047447062	0.00226696203690384	0.00190062471647012	0.00254322071694197	0.00327109033322536	0.00324017865073652	0.00355925295707965	0.0039830787368822	0.00387207463676947	0.00404154729439772	0.00440952207891534	0.0045083857837592	0.00438093567365227	0.00433587753862131	0.004477748430481	0.00466027241358635	0.00472752541957787	0.00467379607067	0.00459891532745061
flux1:	0.678692865105911	0.00825665045278114	0.00807214515153002	0.00803523141432199	0.00802145621640409	0.00793618575044011	0.00778125123678703	0.00766380786245816	0.007749770765454	0.00815772578470896	0.00885849589084126	0.00967205495635964	0.0103690310509902	0.0108253202780483	0.0111482575642057	0.0116185306476211	0.0123838138501419	0.0131835409436439	0.0134958659366157	0.0130629894349127	0.0122417362543481	0.0116375229640403	0.0112150930293554	0.0101436625264628	0.00822880973344583	0.00677289485662478	0.00605438397698784	0.00426805942463059	0.00315289435828779	0.00255640495160354	0.00279516692755629	0.00219268996722087	0.00181605353109729	0.00241707758252002	0.0031096994362917	0.00306289978102359	0.00336291938152459	0.00375581807019592	0.00364305217183419	0.0038045929931882	0.0041538255415636	0.00424411061078393	0.00411932065606675	0.00407546547643154	0.00421098683929644	0.0043848215713272	0.00444864013982459	0.00439783943409545	0.00432767956220863
flux1:	0.678955314009665	0.00807501779087599	0.00787633743087599	0.00781336241314554	0.00776474266612187	0.0076416912660469	0.0074519966546691	0.00730445081315755	0.00736028393540813	0.0077316868769574	0.0083887849237926	0.00915996585124612	0.00983000406114041	0.0102845575220607	0.0106259130754469	0.011117750839486	0.0118965281071166	0.0127091891032399	0.0130527360065094	0.0126792865390953	0.0119322980047669	0.0113909960797677	0.011013697595457	0.00998993713587595	0.00813096572831646	0.00671549392686344	0.00601672828122721	0.00425548385565778	0.00315422668170971	0.00253448874672631	0.00273889547098965	0.00211977217221038	0.00173350861278308	0.00229439421045949	0.00295236355427492	0.00289070427253797	0.0031727037039503	0.00353632317069193	0.00342093694083971	0.00357358571775073	0.00390439693294495	0.00398650793812649	0.00386439452267177	0.00382185102767154	0.00395137238368077	0.00411669686729829	0.00417669442595345	0.00412805020150614	0.00406209144889911
flux1:	0.679217762913418	0.00788998493982242	0.00768132822319358	0.00759610717985709	0.00751661323924662	0.00736006899786086	0.00713969163013599	0.00696502092797595	0.00699195291430978	0.00732621749041925	0.00793769705062448	0.00866378087885298	0.00930369184568522	0.00975286286072806	0.0101085468330062	0.0106174630905487	0.0114048805072319	0.0122255563505306	0.0125960170810697	0.0122789087129846	0.0116045279547415	0.0111255943467783	0.010793462044429	0.00981834812642628	0.00801770175132898	0.00664489546306368	0.00596738491235682	0.00423458355970668	0.00315017515269425	0.00251071498263138	0.00268296253244158	0.00204867166863496	0.00165340496772077	0.00217568901402139	0.00279948869959504	0.00272403221398245	0.00298890054169339	0.00332489712686028	0.00320622660467021	0.00334907149536836	0.00366174315651475	0.00373609445160093	0.00361667163074779	0.00357546085541751	0.00369924057601556	0.00385625128525832	0.00391215217470173	0.00386497352153664	0.00380264394068246
flux1:	0.679480211817171	0.00770101704794796	0.00748654771539387	0.00738301405065361	0.00727679775419279	0.00709120699653102	0.00684434180903146	0.00664565899285576	0.00664515191489222	0.00694205629445489	0.00750641522457293	0.00818510156686794	0.00879199854340007	0.00923230247093993	0.00959829379369273	0.0101198654424586	0.0109111898758128	0.0117351235160576	0.0121283038199768	0.011864409238351	0.0112607450936531	0.0108433270299293	0.0105561797327842	0.00963054084911839	0.00789046482247657	0.00656237057917359	0.00590749903053005	0.00420617612227631	0.00314123564218459	0.0024854285789422	0.00262773334221032	0.00197973618589541	0.0015760620480994	0.00206135611944363	0.00265138895720315	0.00256321316603932	0.00281171786962895	0.00312172704540732	0.00299931421269186	0.0031315434237218	0.00342633789095607	0.00349335325020276	0.00337664992956957	0.00333673374000663	0.00345495236476901	0.00360385910255821	0.00365549976092239	0.00360919940880873	0.0035499095691494
flux1:	0.679742660720924	0.00750769192482885	0.0072914728874522	0.00717360427642824	0.00704491703661234	0.00683480363338988	0.00656569668562811	0.00634620531930535	0.0063199309594524	0.00657960788788272	0.00709578894498576	0.00772520963282116	0.00829653691529283	0.00872468916893753	0.00909707419369314	0.00962697744854242	0.0104176360562382	0.0112402777002005	0.0116521363147682	0.011438305082881	0.010903232289783	0.0105461645546679	0.0103036016600152	0.00942810436635723	0.00775062860824366	0.00646911015875541	0.00583812239810592	0.00417099686398604	0.00312782506946696	0.00245889187282688	0.00257345695002191	0.00191321008687097	0.00150171317416531	0.00195168355746894	0.00250830127994999	0.00240847879070038	0.00264128415269733	0.00292689745161034	0.00280048763974084	0.00292143174272147	0.00319861322133837	0.00325872210942249	0.00314479127396223	0.00310609902627366	0.0032188768557097	0.00335990033040535	0.00340722607529908	0.00336133752573158	0.00330451530879678
flux1:	0.680005109624678	0.00730971999683867	0.0070956487298269	0.00696739338955657	0.00682050450642308	0.00659039015800373	0.00630327273896238	0.00606622120882462	0.00601603362747443	0.00623895767314506	0.00670634961949384	0.00728508533850557	0.00781864871888683	0.00823160160861954	0.00860661058722135	0.00914065873603893	0.00992628410853431	0.0107433401255513	0.0111700250424306	0.0110030969284907	0.0105342565407121	0.0102360621068974	0.0100374585416958	0.00921258773664312	0.00759950691732045	0.0063662362303917	0.00576022217896437	0.0041297085994076	0.00311028998671705	0.0024312985960296	0.00252028949364601	0.00184925578308996	0.0014305253414095	0.0018468821344658	0.00237041024251284	0.00225998875785468	0.00247766614090849	0.00274041398970332	0.00260994065164595	0.00271910130281399	0.00297895541408756	0.00303258579410431	0.00292150389603991	0.0028839522392806	0.00299136666814313	0.00312473571258367	0.00316779169029735	0.00312197820116146	0.00306709976441497
flux1:	0.680267558528431	0.00710696237429928	0.00689870809891923	0.00676391205743782	0.00660302914683898	0.0063573568780955	0.00605638167783928	0.00580501595694055	0.00573292018129218	0.00591989162542056	0.0063383295789729	0.00686542707993285	0.00735942351065139	0.00775440044469464	0.00812844223660341	0.00866262505122843	0.00943910340626297	0.0102465844531054	0.0106844638998537	0.0105612789611835	0.010156081645559	0.00991497542869709	0.00975947402853376	0.00898550952205025	0.00743836198631085	0.00625480629266397	0.00567468401900323	0.00408290726560583	0.00308891190632626	0.00240278488670364	0.00246831494144357	0.00178797475372248	0.00136262024440895	0.00174711298999455	0.00223787242716068	0.0021178596224575	0.00232089044761832	0.00256223013054331	0.00242779052053825	0.00252485412681359	0.0027677033067094	0.00281527207088029	0.00270712935849423	0.00267063259069941	0.00277273174401466	0.00289867881648815	0.00293759493627384	0.0028916488291283	0.0028382624788251
flux1:	0.680530007432184	0.0068994442960838	0.00670038818363207	0.00656272511598359	0.00639191889427608	0.00613498202798465	0.0058241630470471	0.00556167932406493	0.00546979683520076	0.00562192199001288	0.00599168518021348	0.00646667172921004	0.00691971490950087	0.00729424048072911	0.00766393558552052	0.00819445940929251	0.0089579778651318	0.00975224120494558	0.0101979271590268	0.0101153339634385	0.0097709677356259	0.00958486301396654	0.00947136455722052	0.00874835669296042	0.00726840322596653	0.00613580701141505	0.00558230631740494	0.00403111915855672	0.0030639060681466	0.00237343212173912	0.00241755582423637	0.00172942043456417	0.00129808862364468	0.00165250410836352	0.00211083169586342	0.0019821870282122	0.00217096200439588	0.00239226980268491	0.00225409634109925	0.00233893396892172	0.00256514737479811	0.00260705028615751	0.00250193511179672	0.0024664062276324	0.00256321720394687	0.00268197183922713	0.00271694285163867	0.00267077531654988	0.00261851630760275
flux1:	0.680792456335937	0.00668736119673849	0.00650054138120717	0.00636344709231985	0.00618658277598276	0.00592246135666041	0.00560561918629063	0.00533511795514908	0.00522565029939419	0.00534431825440183	0.00566612304670829	0.00608901450940692	0.00650015326639045	0.00685207800939284	0.00721428973301156	0.00773761646055712	0.00848470500411803	0.00926248660460925	0.00971284949644696	0.00966771261246738	0.00938115564841158	0.00924767305523058	0.0091748257385989	0.0085025731903352	0.00709077631752748	0.00601013851087091	0.00548378719314146	0.0039747899796666	0.00303541428194283	0.0023432606794881	0.00236797150408051	0.00167359928555439	0.0012369933007137	0.0015631506993695	0.00198942034008439	0.00185305468804135	0.00202787425027264	0.0022304408537833	0.0020888729907079	0.00216152990799024	0.00237152775161596	0.00240813103942504	0.00230611251917813	0.00227145747171751	0.00236298940014531	0.0024747703151089	0.00250603328051155	0.00245965648232818	0.00240825234425147
flux1:	0.681054905239691	0.0064710753530303	0.00629913887083544	0.00616575272943882	0.00598643003161199	0.00571893616834703	0.00539965007303663	0.00512409352947265	0.00499928574209597	0.00508614168067409	0.00536112780173372	0.00573242715803247	0.0061011542144827	0.00642867324841187	0.00678053654337897	0.00729341932129776	0.00802098363356392	0.00877941717453319	0.00923159163986509	0.00922079931944993	0.00898883786629295	0.00890531761430454	0.0088715091251066	0.00824954192008115	0.00690654632307639	0.00587859449737585	0.00537970936226659	0.00391426988627442	0.00300349586507079	0.00231221795983827	0.00231944678852813	0.00162046104259672	0.00117936049857909	0.0014791000076157	0.00187374586122172	0.00173052813383919	0.00189160886197285	0.00207663736540013	0.00193209768703927	0.00199277694862678	0.00218703020176796	0.00221866563438081	0.00211977919764224	0.00208588839643608	0.00217213209492276	0.00227713941889799	0.00230495138497209	0.00225845585540387	0.00220772336093317
flux1:	0.681317354143444	0.00625110233763481	0.00609626618350686	0.00596938172481807	0.00579088494527528	0.00552351796646439	0.00520508590597412	0.00492726048449838	0.00478936605265598	0.00484628136077894	0.00507598968875366	0.00539667373770462	0.00572292353424492	0.00602458876850811	0.00636353605936986	0.00686304958837858	0.00756839217403694	0.00830501413178722	0.00875639690000909	0.00877686968669122	0.00859612080300612	0.00855963961478705	0.0085629957274732	0.00799056605477995	0.00671668086377226	0.005741845682595	0.00527053002475083	0.00384980120091603	0.00296812259682404	0.00228016692160206	0.00227177772897957	0.00156988320237167	0.00112516306203322	0.00140032620560895	0.00176386761942225	0.00161463594775017	0.00176212611118033	0.00193073219961064	0.00178370870665669	0.00183275302692768	0.00201178005706752	0.00203874454193657	0.00194298395931074	0.00190972535936299	0.00199065228071467	0.00208906168889486	0.00211368033752823	0.00206721113103168	0.00201704715574175
flux1:	0.681579803047197	0.00602808803336243	0.00589211132220653	0.00577413786821787	0.00559939698902295	0.00533530877406189	0.0050207161726418	0.00474320179555345	0.00459445063391367	0.00462349007343812	0.00480983109330858	0.00508132442738716	0.00536545985167529	0.0056401858065035	0.00596396894002114	0.00644753268168358	0.00712836142076652	0.00784110342399841	0.00828934537000184	0.0083380461638872	0.00820498497128369	0.00821237973047783	0.00825077326447856	0.00772685578228644	0.00652203990003102	0.0056004339195892	0.00515658249955313	0.00378151576840278	0.00292918355036553	0.00224688228302307	0.00222466319864883	0.00152165712527121	0.00107430195032389	0.00132670427076046	0.00165977065823341	0.00150534486236417	0.00163934967577426	0.00179256387253013	0.00164359831693018	0.0016814733115358	0.00184583511828914	0.00186839487117936	0.00177571260015663	0.00174292992315181	0.00181849313024129	0.0019104534522255	0.00193212283096955	0.00188585767197373	0.00183622673459612
flux1:	0.68184225195095	0.00580277838784407	0.00568694716372894	0.00557988372814217	0.00541144685171734	0.00515341730365459	0.00484531504516195	0.00457046219326635	0.00441303264722791	0.00441641893174508	0.00456163188328443	0.00478576863181492	0.00502855756466	0.00527562107252419	0.00558232843627558	0.00604772168831779	0.00670214658792523	0.00738931781003866	0.0078323126439347	0.00790625852324043	0.00781724971941724	0.00786514986272931	0.00793622283124122	0.00745952513452158	0.00632337720504873	0.00545478224065824	0.0050380939252804	0.00370944714412826	0.00288650370895207	0.00221206019161657	0.00217770994536885	0.00147548322684007	0.00102659321082731	0.0012579923921844	0.00156134496407646	0.00140253687402387	0.00152315126725661	0.00166192327777014	0.00151160370729027	0.00153888385192243	0.00168917923950186	0.00170757758612735	0.00161789320898942	0.00158541117627019	0.00165555035740561	0.00174118558862813	0.00176012799220204	0.00171425976948895	0.0016651809452726
flux1:	0.682104700854704	0.00557598510067381	0.00548111068393047	0.00538653272796852	0.00522654970941612	0.00497697208486196	0.00467766389844339	0.00440757902747178	0.00424357437647508	0.00422365060740693	0.00433025433510662	0.00450922945240705	0.00471181279763114	0.00493084689219837	0.00521891474389163	0.00566428328534325	0.00629080350742852	0.00695106667719885	0.00738693862991791	0.00748321446348722	0.00743454788793181	0.00751941791170115	0.00762061793194762	0.00718960075638319	0.00612135572571248	0.00530522224088957	0.00491521955956253	0.00363355939032897	0.00283987699307311	0.00217534402457024	0.00213045559123869	0.00143098063307155	9.81766434212319e-4	0.00119383045976665	0.00146837713005984	0.00130599602022733	0.00141334045325202	0.00153854564590788	0.00138750028993306	0.00140485716428884	0.00154171855803641	0.0015561857173184	0.00146940038565119	0.00143703681138623	0.00150168807986218	0.00158110382238795	0.00159751770101469	0.00155224243022353	0.00150377769844528
flux1:	0.682367149758457	0.00534855083055983	0.00527498181178216	0.00519404069609289	0.00504425746969423	0.00480513316502975	0.00451657226640475	0.00425311147573079	0.00408454090876461	0.00404373152178612	0.00411446892817919	0.00425078174203001	0.00441463498486632	0.00460561719917667	0.00487383435620324	0.00529768902316729	0.00589517296569164	0.00652751754712043	0.00695460980257256	0.00707038340292031	0.00705831334768993	0.00717650556513767	0.00730513543435625	0.00691804122140834	0.00591657547822901	0.00515203598706322	0.00478809007613488	0.00355379017558979	0.00278911061598481	0.00213636490989289	0.00208240943325661	0.00138771303301392	9.39477844236711e-4	0.00113375819093507	0.00138055831281245	0.00121540998538676	0.00130966364564895	0.00142211156522554	0.00127100110158107	0.00127919215027994	0.00140328205811061	0.00141404496137043	0.00133005853609524	0.00129764125988981	0.00135675104129309	0.00143004447599613	0.00144410719766841	0.00139961729409703	0.0013518624338297
flux1:	0.68262959866221	0.00512131724240517	0.00506896440130307	0.00500239872403183	0.00486416160501949	0.00463710395410789	0.00436089851618648	0.00410566881841206	0.00393443249678046	0.00387520362291532	0.0039129823054273	0.00400937554176933	0.00413626590096646	0.00429950107398322	0.00454700633330245	0.00494821435413154	0.00551587559175041	0.00611959091282235	0.00653645562266351	0.00666899391205778	0.0066897815793081	0.00683759765699354	0.00699087486490993	0.00664576262827599	0.00570960935599388	0.0049955059360967	0.00465686483525948	0.0034701021793902	0.00273407452839446	0.00209479165220341	0.00203310614109888	0.00134522827762086	8.99337493675197e-4	0.00107725156111037	0.00129750837103065	0.00113038796035582	0.00121181383936561	0.00131225839697551	0.00116176442038441	0.0011616198986654	0.00127362744057262	0.00128091780646047	0.00119964503340222	0.00116703041395436	0.00122057149063501	0.00128784326101406	0.00129971686681049	0.00125619854532978	0.00120927669808386
flux1:	0.682892047565963	0.00489509839363182	0.00486347102885774	0.00481162851142092	0.00468589763414095	0.00447214423272854	0.00420957097329169	0.00396393808843491	0.00379181575159805	0.00371663617167315	0.00372446820199147	0.00378386575384559	0.00387580675634595	0.00401190438659006	0.00423817637011466	0.00461594651205481	0.005153317843857	0.00572796771064418	0.00613335744710689	0.0062800428739157	0.00633000092079432	0.00650375907456837	0.00667888035580606	0.00637366444000933	0.00550104004969074	0.00483596412615157	0.00452178223580782	0.00338253442608195	0.00267474792167565	0.00205038201912386	0.00198216379480197	0.00130310564711321	8.60946498445761e-4	0.00102377170154439	0.00121881220523735	0.00105049219925304	0.00111944998808308	0.00120860069070667	0.00105940959155016	0.00105181566959396	0.00115245230323029	0.00115651174100067	0.00107789434040137	0.0010449836509	0.00109297070731476	0.00115433673985105	0.00116417462364158	0.00112180767588136	0.00107586489595415
flux1:	0.683154496469717	0.004670660814974	0.00465891230016086	0.00462178051010348	0.00450915148929813	0.00430958446509026	0.00406160936369859	0.00382671071302389	0.00365535331908382	0.00356665741965818	0.0035476012658152	0.00357304765245676	0.00363225260939341	0.00374209887562503	0.00394693840167924	0.00430080097274586	0.00480770789094383	0.00535310685932975	0.00574596655263186	0.00590431283409038	0.00597985040255095	0.00617595380167141	0.00637015895994198	0.00610264926769439	0.00529149070743239	0.00467383166941637	0.00438319837996831	0.00329124468171961	0.00261125477905703	0.00200302647657444	0.00192933607506269	0.00126100255326625	8.23937737350205e-4	9.72817429818963e-4	0.00114406153435012	9.75277499376937e-4	0.00103222259007829	0.00111075594991373	9.63539003112447e-4	9.49416036954923e-4	0.00103940965728785	0.00104049135049581	9.64504120128597e-4	9.3125471257498e-4	9.73756664245802e-4	0.00102935802766163	0.00103731073872123	9.96268901396965e-4	9.51470581433528e-4
flux1:	0.68341694537347	0.00444871045747969	0.00445569035574416	0.00443293434098732	0.00433366716031258	0.00414884062179573	0.0039161455268089	0.00369290703379288	0.00352383110109294	0.00342398535137373	0.00338109265878238	0.00337569655278238	0.0034045320920892	0.00348925691865171	0.00367276244774605	0.00400254502705617	0.00447907889297565	0.00499526923255398	0.00537472718114864	0.0055423933858123	0.00564005952007551	0.0058550607338138	0.00606569004983517	0.00583363157496211	0.00508164309927103	0.00450964134394825	0.00424160733166697	0.00319653553176255	0.00254388227826889	0.00195277664580889	0.00187454918724361	0.00121869226214726	7.88012563584233e-4	9.23971766437288e-4	0.00107289427358472	9.04331130414821e-4	9.4980068415366e-4	0.0010183708561306	8.73762684240997e-4	8.54039096387364e-4	9.34126046265593e-4	9.32493372655423e-4	8.59143955884624e-4	8.25573302556417e-4	8.62720277998242e-4	9.12729653981765e-4	9.18948646355584e-4	8.79399202015371e-4	8.35926246670939e-4
flux1:	0.683679394277223	0.00422988571892652	0.00425419553778101	0.00424520036780866	0.00415925437116901	0.00398942799382257	0.00377244167257098	0.00356159706037901	0.00339618159905055	0.0032874559992329	0.003223725394027	0.00319060892296859	0.00319154953627435	0.00325248949253501	0.00341502663831785	0.00372082617865108	0.00416731655066705	0.00465454428847616	0.00501990080741276	0.00519470283694327	0.00531122588206142	0.00554188228041288	0.00576642280247315	0.00556753273775265	0.00487223958607991	0.00434403939255169	0.00409763970858212	0.00309885982686078	0.00247307899989305	0.00189985366664829	0.00181791702838979	0.00117608600556352	7.52966969925621e-4	8.76934268143265e-4	0.00100502448543702	8.37305886880348e-4	8.71895303699223e-4	9.31143078116315e-4	7.89721444072905e-4	7.65305078349503e-4	8.36220157003927e-4	8.32143236427776e-4	7.61466686049298e-4	7.27649010353764e-4	7.59632915736509e-4	8.04256987301622e-4	8.08895933026158e-4	7.70997900650502e-4	7.29041865482724e-4
flux1:	0.683941843180977	0.00401475520949741	0.00405480487880991	0.00405872111466224	0.00398579479100599	0.00383097217103629	0.00362990421082448	0.00343201565822685	0.00327150174890497	0.0031560474170775	0.00307438676035403	0.00301664164242076	0.00299222616581604	0.00303088447959423	0.00317305096361755	0.00345520273015577	0.00387218784648048	0.00433087625025071	0.00468158891447447	0.00486150759682089	0.00499382815643854	0.0052371440548549	0.00547326173838034	0.00530526291759976	0.0046640685010177	0.0041777666878166	0.00395204038810833	0.00299880508523419	0.00239943361830008	0.00184463555196745	0.0017597324302825	0.00113323609745145	7.18703026559085e-4	8.31534304489183e-4	9.40258253126089e-4	7.73940783022881e-4	7.98275461847489e-4	8.48834983493953e-4	7.11104905794444e-4	6.82854739522962e-4	7.45319875874978e-4	7.39071370665e-4	6.71121695799284e-4	6.37178459901062e-4	6.64247313767181e-4	7.03725192979946e-4	7.06939226554709e-4	6.70840275497254e-4	6.30597244675573e-4
flux1:	0.68420429208473	0.00380381882540559	0.00385788122374344	0.00387367143932715	0.00381324546996658	0.00367321555103236	0.00348809144950527	0.00330357066064852	0.00314906376903935	0.00302889734377522	0.00293209505039432	0.00285274608070856	0.00280553711477933	0.00282354253788849	0.00294613025500203	0.00320517401926503	0.00359336850002424	0.00402408792527774	0.00435975305905593	0.00454293830727182	0.00468823366824392	0.00494148653065693	0.00518704319204849	0.00504769307225922	0.0044579358544061	0.00401162327934068	0.00380562980861932	0.00289706025989721	0.00232363817628663	0.00178762655944822	0.0017004369559742	0.00109032054823194	6.8522462282371e-4	7.87724625886445e-4	8.78494100025254e-4	7.14066892691692e-4	7.28774606474714e-4	7.71277553795378e-4	6.37662038631684e-4	6.06363486231077e-4	6.61076192923168e-4	6.52927662496762e-4	5.87768961157264e-4	5.53855617085441e-4	5.76302992298124e-4	6.10901519889882e-4	6.12845310190621e-4	5.78678147258582e-4	5.40341705803562e-4
flux1:	0.684466740988483	0.00359751099912044	0.00366377230448001	0.00369025693459704	0.00364163875879069	0.00351601838306761	0.00334671417896266	0.00317584307479578	0.00302831804427131	0.00290531293572703	0.00279601817624104	0.00269799417243721	0.00263054156745567	0.0026296081387598	0.00273356415536455	0.002970208193611	0.00333046756665714	0.00373390158668144	0.00405423247803351	0.00423900327481476	0.00439470186062206	0.00465545176401152	0.00490850775567521	0.00479562248391557	0.00425462883211012	0.00384642316203231	0.00365925591775709	0.00279437117098151	0.0022464424129188	0.00172941467390477	0.00164057558933657	0.0010476132270363	6.52619776455864e-4	7.45558650666083e-4	8.1970990068993e-4	6.57599155256851e-4	6.63287667758888e-4	6.98365026392174e-4	5.69203477163368e-4	5.35550123106491e-4	5.83173047771114e-4	5.73392819045088e-4	5.11092329933011e-4	4.77384228116193e-4	4.9553592309682e-4	5.25543130835228e-4	5.26368878278387e-4	4.94248159059481e-4	4.58002249357091e-4
flux1:	0.684729189892236	0.00339620551512828	0.00347280976059057	0.00350871074633241	0.00347107875413324	0.00335935426531043	0.00320562915194188	0.00304857946474871	0.00290888781827882	0.00278477163296124	0.00266548254691357	0.00255159456871762	0.00246640414367722	0.00244829395457842	0.00253468226745615	0.00274976600342126	0.00308304853633581	0.00345995744649356	0.00376476054198508	0.00394960084762198	0.00411338615330938	0.00437946962787914	0.00463827468375702	0.00454974800322899	0.00405487784653748	0.00368294734024067	0.00351374477756626	0.00269149228819258	0.00216860646136776	0.00167062483179299	0.00158074488053048	0.00100544603920768	6.21034254303224e-4	7.05157868100623e-4	7.63940798135262e-4	6.04517793865503e-4	6.01760758787582e-4	6.30042672644407e-4	5.05596587268157e-4	4.70180157452159e-4	5.11332952533846e-4	5.00185920246442e-4	4.40810500928912e-4	4.07490626423509e-4	4.21690956230006e-4	4.47409111724251e-4	4.47265429116953e-4	4.17286174190592e-4	3.83298796108584e-4
flux1:	0.68499163879599	0.0032002218033043	0.00328530870913823	0.00332928964953364	0.00330173508752998	0.00320330096003102	0.00306482648580619	0.00292167753042876	0.0027905563049967	0.00266691311201399	0.00253997163612776	0.00241289806552792	0.00231240659524286	0.00227889742422656	0.00234886316359368	0.00254331967978335	0.00285064699759262	0.0032018308561523	0.0034909817583448	0.0036745327753942	0.00384433722692437	0.00411384819013561	0.00437682380861344	0.00431064066718134	0.00385932371243522	0.0035219027569277	0.00336985710396607	0.00258914223615939	0.00209085848442443	0.00161187528048085	0.00152154328441508	9.64170370582193e-4	5.9064243802524e-4	6.66676981745976e-4	7.11253900345159e-4	5.54844677795333e-4	5.44176821221258e-4	5.66291222148081e-4	4.46755475367098e-4	4.10064462177847e-4	4.45318833909106e-4	4.33068000202503e-4	3.76684407132108e-4	3.439347971563e-4	3.54534629415124e-4	3.76274087861226e-4	3.75306315862936e-4	3.47544418160165e-4	3.15963004035004e-4
flux1:	0.685254087699743	0.00300983294662676	0.00310156880459675	0.0031522706100509	0.00313383542604467	0.00304802812481534	0.00292441280824608	0.00279516664752877	0.00267324758427502	0.00255152319862532	0.00241911478748649	0.00228139263848383	0.00216794977648925	0.00212080893383949	0.00217554641734251	0.0023503664346024	0.00263278527385212	0.00295904936664652	0.00323247071229737	0.0034135202415307	0.0035875103556212	0.00385877191032243	0.00412448886340069	0.00407873364805469	0.00366849499956171	0.00336389266438364	0.00322825591186498	0.00248796860675212	0.00201386178094906	0.00155374264624144	0.00146353066653849	9.24124136290318e-4	5.61621080778387e-4	6.30273742559079e-4	6.61725284240649e-4	5.08620191955497e-4	4.90540787104943e-4	5.0711154331476e-4	3.92628671608939e-4	3.55054613098588e-4	3.84932878898954e-4	3.71841929669511e-4	3.18520143293118e-4	2.86517680969636e-4	2.93865651454971e-4	3.11940299396144e-4	3.10292265431894e-4	2.84807088233375e-4	2.55756010159382e-4
flux1:	0.685516536603496	0.00282527563686965	0.0029218776685866	0.00297794904907276	0.00296765821910419	0.00289378389222038	0.00278459235628853	0.00266918553492604	0.0025570031754411	0.00243851139949049	0.00230266779594596	0.00215668937823849	0.00203254659435038	0.00197351157645519	0.00201423724068347	0.00217043641818543	0.00242898439701601	0.00273111023384592	0.00298875344513446	0.00316622330562916	0.00334277825961756	0.00361430950950744	0.00388146367768871	0.00385432307909036	0.00348279819588265	0.00320940110790833	0.00308948756521615	0.00238852494821366	0.00193819317511686	0.00149673845660295	0.00140720083153007	8.85608516370154e-4	5.34130027419356e-4	5.96088165934081e-4	6.15423283152483e-4	4.658850269329e-4	4.40867170532315e-4	4.52512349811483e-4	3.4318698302823e-4	3.05036289122318e-4	3.30013201687893e-4	3.16349112659088e-4	2.66167096939956e-4	2.35083186532169e-4	2.39520613631343e-4	2.54245134583962e-4	2.5206184306721e-4	2.28900303435332e-4	2.02480467091515e-4
flux1:	0.685778985507249	0.00264676195893092	0.00274651709528287	0.00280663959651761	0.00280352695292494	0.0027408820856198	0.00264564814481795	0.00254395920700211	0.00244195640298068	0.00232788424208533	0.00219048752465359	0.00203850130924602	0.00190580718571322	0.0018365728981962	0.00186450368904145	0.00200309512763109	0.00223877345663614	0.00251749807603494	0.00275933058716555	0.00293226322569257	0.00310994938006524	0.00338043115577072	0.00364782009079238	0.00363758075854806	0.00330252060364688	0.00305879111353802	0.00295397562656921	0.0022912598865116	0.00186433181295647	0.00144129680379837	0.00135296732636437	8.48875526740982e-4	5.08301608387575e-4	5.64232684290593e-4	5.72399682146436e-4	4.26669188280329e-4	3.95171665457744e-4	4.02502221505363e-4	2.98413153372533e-4	2.59921803487953e-4	2.80428920585966e-4	2.66463543514552e-4	2.19511440843385e-4	1.89514139397444e-4	1.91373249491339e-4	2.03061912776461e-4	2.00492291897415e-4	1.79693370784887e-4	1.55983362683918e-4
flux1:	0.686041434411003	0.00247449227216557	0.00257577165687581	0.00263867935833076	0.00264180652161231	0.00258969127989248	0.00250792479167661	0.00241977698575181	0.00232830657508657	0.00221971682564315	0.00208250319033477	0.00192661744940975	0.00178741792644301	0.00170962943700349	0.00172596677175489	0.00184794035398839	0.00206169593377235	0.00231770147398486	0.00254370042965242	0.00271124589448573	0.00288878990231924	0.00315703253838194	0.00342353421366849	0.00342857562373541	0.0031278435094264	0.00291231362843223	0.00282202463595047	0.00219651593088937	0.0017926554948732	0.0013877703286738	0.00130115962177459	8.14124748810149e-4	4.84237925407281e-4	5.34791624570503e-4	5.32687965616231e-4	3.90988074114423e-4	3.53466723994654e-4	3.57085557749446e-4	2.58293784117096e-4	2.19642274350001e-4	2.36073864763255e-4	2.22083651541409e-4	1.78465549702347e-4	1.49722259082299e-4	1.49326644885382e-4	1.58292938863297e-4	1.55491651465491e-4	1.37090089670484e-4	1.16148006616267e-4
flux1:	0.686303883314756	0.0023086677643895	0.00240993844208092	0.00247443281483635	0.00248290145409005	0.00244062605742974	0.00237181377447532	0.00229697271462636	0.00221629465067947	0.0021141248928371	0.00197868697760728	0.00182087455760279	0.00167711609823019	0.00159236525803322	0.00159828422211366	0.00170459388878567	0.00189731230302635	0.00213122664413212	0.00234137935780755	0.00250278375148582	0.00267904666113957	0.00294396194657237	0.00320851632176438	0.00322729963265874	0.00295886161194953	0.0027701227797404	0.00269382977881518	0.00210453414723087	0.00172344080259238	0.00133643033745984	0.00125202483781546	7.81505529983733e-4	4.62013271202734e-4	5.07826030815926e-4	4.96305808009276e-4	3.58843355874336e-4	3.1575968056038e-4	3.1626069442855e-4	2.22812836562622e-4	1.84139355384474e-4	1.9685877791299e-4	1.83122188369911e-4	1.42954183116314e-4	1.15633064444186e-4	1.13298961839943e-4	1.19855235075163e-4	1.16982706992436e-4	1.01010779528866e-4	8.28757673066916e-5
flux1:	0.686566332218509	0.00214950070059388	0.00224933590046732	0.00231429664449909	0.00232725487111079	0.00229413989767935	0.0022377410158518	0.00217590760559173	0.00210618158160141	0.00201123939377286	0.00187902638258338	0.00172112889137033	0.00157466218522868	0.00148448611404776	0.00148112916202874	0.00157268846301856	0.00174519813448581	0.00195760613295097	0.0021519168935808	0.00230651324894777	0.00248046753348552	0.00274104592380277	0.00300263940891503	0.00303369348592514	0.0027956042181415	0.00263229281549385	0.00256948847009996	0.00201546077041057	0.00165686364899491	0.00128746689565979	0.00120572985524054	7.51120222830323e-4	4.41677935859629e-4	4.83378832839631e-4	4.63258045186431e-4	3.30225155800726e-4	2.82051150135132e-4	2.80017687958494e-4	1.91945284175903e-4	1.53356039880425e-4	1.62701697137341e-4	1.49494301313891e-4	1.12898441866015e-4	8.71672352619173e-5	8.32042589418158e-5	8.76606113371482e-5	8.48807920949148e-5	7.13674638124015e-5	5.60601474455513e-5
flux1:	0.686828781122262	0.00199722017558937	0.00209430936056345	0.00215870225353936	0.00217534641542166	0.00215071840952021	0.00210615597254015	0.00205695553889263	0.00199823000547922	0.00191118502638692	0.00178350023389579	0.00162723004263229	0.0014798118814946	0.00138569129728587	0.001374165423839	0.00145185079618999	0.00160493723553379	0.0017964008674681	0.00197490308218017	0.00212210533739209	0.00229281617273701	0.00254810950770518	0.00280576224038266	0.00284766840212289	0.00263805431194886	0.00249883306007613	0.00244901100615278	0.00192935285423209	0.00159299827436089	0.00124098605440662	0.00116235990459697	7.2302465171518e-4	4.23259835952577e-4	4.6147586868884e-4	4.33536595485559e-4	3.05111922415444e-4	2.52331370389608e-4	2.48333380527493e-4	1.65649331251785e-4	1.27225971415464e-4	1.33516255344594e-4	1.21103973118543e-4	8.81985944768209e-5	6.4220338009998e-5	5.89307022277495e-5	6.15926389717463e-5	5.90684898260145e-5	4.80358360829443e-5	3.55571893213478e-5
flux1:	0.687091230026016	0.0018520714373065	0.00194523089131653	0.00200811374792163	0.0020276871793856	0.00201087126106177	0.00197752101404199	0.001940490256204	0.00189268953433604	0.00181406369985666	0.00169205979659735	0.00153899860525497	0.00139228996492966	0.00129564564462704	0.00127702180149588	0.00134168215586609	0.00147611001849616	0.00164719479717431	0.00180996700978245	0.00194926741264843	0.00211587888892856	0.00236498833296819	0.00261774433847039	0.00266912164289084	0.002486162996593	0.00236969897059474	0.00233232918531999	0.00184618182381472	0.00153181465967151	0.00119700350732745	0.00112191210463567	6.97223722847944e-4	4.06761631452215e-4	4.42120073626592e-4	4.07115082863307e-4	2.83465421956895e-4	2.26572867469313e-4	2.21162261479881e-4	1.43856097397931e-4	1.05660985836275e-4	1.09198000092009e-4	9.78292312570711e-5	6.87169317776847e-5	4.66429479393095e-5	4.03187824691163e-5	4.14835215481573e-5	3.93707058538432e-5	3.08280908381046e-5	2.11567691808992e-5
flux1:	0.687353678929769	0.00171430759578098	0.00180249182325413	0.00186301956873516	0.00188480993296164	0.00187512127930027	0.00185229990371887	0.00182687380466594	0.00178978559564419	0.0017199433612523	0.00160461581546486	0.00145620909416365	0.00131176819745863	0.00121395441915759	0.00118926789511484	0.00124173837388199	0.00135827813841707	0.00150958258981446	0.00165676663962689	0.00178773652125052	0.00194946290296592	0.00219153163669806	0.00243845228894487	0.00249794525111469	0.00233985857794152	0.00224479937171284	0.00221930361213841	0.00176583573410285	0.00147317622980108	0.00115543630425578	0.00108428521198488	6.73662393448645e-4	3.92152877919307e-4	4.25278701053487e-4	3.83937851078194e-4	2.65220061503131e-4	2.04719090017376e-4	1.98423071585862e-4	1.26456646737701e-4	8.85372054533275e-5	8.96093720520604e-5	7.95069087249242e-5	5.42618690609677e-5	3.42231051059183e-5	2.714209126707e-5	2.7093798356974e-5	2.55334196240848e-5	1.94704195877758e-5	1.25590469427638e-5
flux1:	0.687616127833522	0.00158417367282714	0.00166648735132151	0.00172391696452116	0.00174725370094143	0.00174398976551228	0.00173094461613001	0.00171644578121351	0.00168971164581964	0.00162885219890034	0.00152103185144722	0.00137857918568768	0.00123784928243476	0.00114014381622923	0.00111039437365014	0.00115151169872099	0.00125096731870153	0.00138315212836045	0.00151497160232799	0.00163726506381671	0.00179338677457366	0.00202759704350622	0.00226775859967508	0.00233402907401851	0.0021990512155995	0.00212400161462967	0.00210973174486357	0.001688122572099	0.00141684101386063	0.00111609609119082	0.00104926924772269	6.52214429827327e-4	3.79358755315857e-4	4.10866023959259e-4	3.6390509998119e-4	2.5026782191182e-4	1.86670121891182e-4	1.79982667469995e-4	1.13287438452616e-4	7.56807460447912e-5	7.45646051902517e-5	6.59181823178445e-5	4.45745786019932e-5	2.66727894987713e-5	1.90928311448884e-5	1.80973513065824e-5	1.7208769764269e-5	1.35881024960053e-5	9.35934322760071e-6
flux1:	0.687878576737275	0.00146188427863813	0.00153759401087657	0.00159128972667726	0.00161554281262234	0.00161797797467466	0.00161388041901817	0.00160951330127981	0.00159262455453316	0.00154077790216423	0.00144112382672934	0.00130576596236367	0.00117005858468792	0.00107364954777604	0.00103980031498773	0.00107041704507013	0.00115365095173582	0.0012674646123059	0.00138424177163484	0.00149760146882041	0.00164746518460622	0.00187303951636483	0.00210553567295778	0.00217726023117536	0.00206363521157109	0.00200713731771968	0.00200335924646379	0.0016127776291521	0.00136246973090852	0.0010786881798598	0.00101654001341869	6.32672902173377e-4	3.68248472445022e-4	3.9872588492086e-4	3.46857471913546e-4	2.38441841500285e-4	1.72267853304904e-4	1.65639950563129e-4	1.0411635275884e-4	6.68547690488837e-5	6.38163283493851e-5	5.67764942814415e-5	3.93194665068302e-5	2.36197504194713e-5	1.57736526227845e-5	1.40734542621344e-5	1.39481869637594e-5	1.26999142305311e-5	1.10433030774438e-5
flux1:	0.688141025641029	0.0013475974648058	0.0014161421891752	0.00146558092647773	0.00149016173226723	0.00149754573342599	0.00150148993126538	0.00150634203785952	0.0014986429862239	0.00145567140267336	0.0013646653131742	0.00123736939493417	0.00110784475713393	0.00101381531006554	9.76789742858714e-4	9.97785025104722e-4	0.00106573734025689	0.00116203565610991	0.00126420515901018	0.00136846909074564	0.00151149116456294	0.00172769774067815	0.00195164802517043	0.00202752155498276	0.00193349139124933	0.00189401129585549	0.00189989672695419	0.00153947761618949	0.00130964346067427	0.00104282032597046	9.85663421211933e-4	6.14746775535827e-4	3.58627153700558e-4	3.8861922057717e-4	3.3256415292638e-4	2.2950268752382e-4	1.61283723299159e-4	1.55113324276553e-4	9.86320932806413e-5	6.1750009326931e-5	5.70459047413523e-5	5.17196450143835e-5	3.80797503112572e-5	2.46056212792918e-5	1.66967373736375e-5	1.45067603536506e-5	1.52042566805574e-5	1.62222803288775e-5	1.69926987832208e-5
flux1:	0.688403474544782	0.00124138823707398	0.00130238693303058	0.00134716350337484	0.00137152802731533	0.00138308908628717	0.00139409753659087	0.00140714900541641	0.00140784861255054	0.00137345431980664	0.00129139775861578	0.00117294276603825	0.0010505896285058	9.59901969388854e-4	9.20578584825172e-4	9.32863570821389e-4	9.8656322545909e-4	0.00106632076591695	0.00115443874032997	0.00124954678130355	0.00138521915022895	0.00159138132937808	0.00180594565663127	0.00188469117167944	0.00180849162669892	0.00178441533130135	0.00179904265921572	0.00146786288564624	0.00125789181635574	0.00100802349249272	9.561130382319e-4	5.98067146990395e-4	3.50234690369706e-4	3.80221096831434e-4	3.20718247492044e-4	2.23131324756573e-4	1.53412144872952e-4	1.48034991449729e-4	9.64397801102607e-5	5.99808866099239e-5	5.38594340054529e-5	5.03077262645043e-5	4.03591866188916e-5	2.90908133234477e-5	2.12903729921564e-5	1.87953018584758e-5	2.03410488383498e-5	2.34824964421211e-5	2.65009070279671e-5
flux1:	0.688665923448535	0.00114322560934174	0.00119648091241285	0.00123631223740959	0.00125996652006489	0.00127491945368515	0.00129195591570976	0.00131209788951949	0.0013202899242706	0.00129402916001478	0.00122104453428174	0.00111200915010658	9.97626755029275e-4	9.1110711048929e-4	8.70312117236418e-4	8.74829023811841e-4	9.15395527798453e-4	9.79707956163217e-4	0.00105445528873174	0.00114045418108574	0.00126835187681945	0.00146386164324534	0.00166826058787	0.00174864447711975	0.00168850652937361	0.00167814687436277	0.00170051147073265	0.00139756719656348	0.0012067302758994	9.73784472306771e-4	9.27301648815199e-4	5.82204846316434e-4	3.42753767346459e-4	3.73130011315206e-4	3.10941920361471e-4	2.18931745832407e-4	1.48271973956843e-4	1.43954459242945e-4	9.70648818430866e-5	6.10888174560961e-5	5.37908334421379e-5	5.20281057856467e-5	4.55906000176223e-5	3.64662126542535e-5	2.89126492602062e-5	2.62658687311277e-5	2.8651902064475e-5	3.37395002663967e-5	3.87961542640213e-5
flux1:	0.688928372352288	0.00105295683753235	0.00109845336757682	0.00113318074874989	0.00115568784616959	0.00117324691884759	0.00119523645751749	0.00122129759772134	0.00123598825587835	0.00121729116739712	0.00115332741055236	0.00105408246413581	9.48267042638381e-4	8.66593344261246e-4	8.25091695136431e-4	8.22806399000764e-4	8.51442112384085e-4	9.01519159644169e-4	9.63698254997349e-4	0.00104074389146439	0.00116053324977354	0.0013448679140143	0.00153840732277269	0.00161925858758264	0.00157341601627045	0.00157503102808703	0.00160406404020285	0.00132825240930453	0.00115570309755453	9.39587620193753e-4	8.98624596069825e-4	5.66698711982255e-4	3.35827377690796e-4	3.66889696676776e-4	3.02801891740639e-4	2.16444423926503e-4	1.45417052064875e-4	1.42352088261045e-4	9.99664101252128e-5	6.45534469764494e-5	5.63125728135918e-5	5.63079123886636e-5	5.3151274063489e-5	4.6071201507795e-5	3.88713720756813e-5	3.61955751643635e-5	3.93831336511134e-5	4.62102073465678e-5	5.30701229446907e-5
flux1:	0.689190821256042	9.70301606516848e-4	0.00100819819344705	0.00103778667032384	0.00105877426165681	0.00107816989554145	0.00110402491540224	0.00113480435004708	0.00115494541365757	0.00114314060444542	0.00108798385413969	9.9869107611617e-4	9.01828956086186e-4	8.25522654241419e-4	7.84008376699722e-4	7.75897301479554e-4	7.93871074318788e-4	8.31020702504264e-4	8.81545424630613e-4	9.49901508521714e-4	0.00106134813602237	0.00123408903309468	0.00141618672020052	0.00149641824602313	0.00146312120528938	0.00147494274014834	0.00150953653679673	0.00125964384868967	0.00110442658846993	9.04960725960244e-4	8.69509907515199e-4	5.51091458972599e-4	3.29084078052929e-4	3.6102100570729e-4	2.95833782662499e-4	2.15169618391623e-4	1.44355241258504e-4	1.42661748075433e-4	1.04558771816986e-4	6.98113762930122e-5	6.0853600399614e-5	6.25335148292703e-5	6.23845313332034e-5	5.72169949092483e-5	5.04488416189709e-5	4.78380176705436e-5	5.17618416494411e-5	6.00992438435147e-5	6.8509402961842e-5
flux1:	0.689453270159795	8.94857594618951e-4	9.25473111432888e-4	9.50007117005941e-4	9.69174662493229e-4	9.896726328084e-4	0.00101832297148843	0.00105262712075568	0.00107715206288262	0.00107149418685219	0.00102478342971852	9.45401596930658e-4	8.57670199977081e-4	7.8709325825146e-4	7.46180132042594e-4	7.33212893829246e-4	7.41836756099157e-4	7.67441719631626e-4	8.07320740161983e-4	8.67353266274873e-4	9.70328784609566e-4	0.00113118013897595	0.00130139177105696	0.00138002142738838	0.00135755525846468	0.00137782538030836	0.00141686308453992	0.00119156125375835	0.00105262681996731	8.69518775882757e-4	8.39468391087894e-4	5.34968239509706e-4	3.22167509879131e-4	3.55059301425941e-4	2.89572022725061e-4	2.14597604659846e-4	1.44573837144214e-4	1.44300011625564e-4	1.10240167999938e-4	7.62807941673136e-5	6.68229541440534e-5	7.00755013278821e-5	7.26260493206375e-5	6.92137580565933e-5	6.29297729009836e-5	6.04521511236912e-5	6.50258183119477e-5	7.46299375552191e-5	8.43274376279411e-5
flux1:	0.689715719063548	8.26117239739001e-4	8.49910355613932e-4	8.69585206036104e-4	8.86709565952048e-4	9.07630942356649e-4	9.38055510941727e-4	9.74735708474195e-4	0.00100259585448624	0.00100229444146694	9.63541627869437e-4	8.9384037272954e-4	8.15217506485267e-4	7.50575110816612e-4	7.10788827659076e-4	6.93908561394546e-4	6.94509689286811e-4	7.09998226168009e-4	7.40312543015001e-4	7.9247996652504e-4	8.86966544833708e-4	0.00103577225983126	0.00119381330307457	0.00126998268943394	0.0012566905824192	0.0012837020280505	0.00132608826257991	0.00112394046262437	0.00100016636922135	8.32999302563656e-4	8.08136431033785e-4	5.17992181769356e-4	3.14765713100638e-4	3.48591596619e-4	2.83580946951499e-4	2.14241548906303e-4	1.45568119589596e-4	1.46698180740409e-4	1.16424265144264e-4	8.33894612604962e-5	7.36366951009754e-5	7.83168291669282e-5	8.32327606957474e-5	8.13995045259297e-5	7.56303562445749e-5	7.33318394304401e-5	7.84535487187763e-5	8.90745604250515e-5	9.97949101514813e-5
flux1:	0.689978167967302	7.63493955309732e-4	7.81037721899968e-4	7.96146907174651e-4	8.11085470893494e-4	8.31825396769308e-4	8.63082572580725e-4	9.01070278944453e-4	9.31268222686058e-4	9.35515931492978e-4	9.04129660603409e-4	8.43710390274991e-4	7.73991358417177e-4	7.15340339516797e-4	6.77113185858206e-4	6.57216636422148e-4	6.51107073548529e-4	6.57919827383225e-4	6.7979573494664e-4	7.2463513259651e-4	8.10726879355903e-4	9.47482894736291e-4	0.00109324374228594	0.00116623268684701	0.00116054026447692	0.00119267681466616	0.00123736687561871	0.00105684223679213	9.47056228757887e-4	7.95284230012284e-4	7.7530521975987e-4	4.9993155159277e-4	3.06635704547188e-4	3.41287724931107e-4	2.7748253725678e-4	2.13668284403571e-4	1.46869306279384e-4	1.49333007179472e-4	1.22571281153468e-4	9.06029332680135e-5	8.07452908088591e-5	8.66812856035886e-5	9.36117036496781e-5	9.31684459624951e-5	8.7926286152514e-5	8.58339692464007e-5	9.13922915509935e-5	1.0278197713527e-4	1.14266828895261e-4
flux1:	0.690240616871055	7.06354759948672e-4	7.18307461842589e-4	7.29226168068464e-4	7.41916799123751e-4	7.61960255649125e-4	7.93214301508227e-4	8.31550998621432e-4	8.63168905253384e-4	8.71167607182621e-4	8.46479170224251e-4	7.9480180960032e-4	7.33623101868725e-4	6.80885573097238e-4	6.4455443514378e-4	6.22473769719888e-4	6.10920358652419e-4	6.10475838794681e-4	6.25055069217611e-4	6.63164997388986e-4	7.41065447191996e-4	8.65925566493321e-4	9.99477671192786e-4	0.00106871309110053	0.00106915265153608	0.00110492533052286	0.00115095045073231	9.90446649831539e-4	8.93451339239274e-4	7.56405316370851e-4	7.40932400270145e-4	4.80674619845155e-4	2.97619670137308e-4	3.32921026365313e-4	2.70977002346118e-4	2.12522733746602e-4	1.48068386324001e-4	1.51752315595067e-4	1.2821473571095e-4	9.74498523864613e-5	8.7658505838787e-5	9.46592870511412e-5	1.03246029094596e-4	1.03996348136741e-4	9.92775673309825e-5	9.74030632511825e-5	1.03282330539969e-4	1.15201019425921e-4	1.27204838644574e-4
flux1:	0.690503065774808	6.54055498112849e-4	6.61129565179905e-4	6.6829528467471e-4	6.7875272501735e-4	6.97685706940825e-4	7.28226905926787e-4	7.66086413971131e-4	7.98307531535444e-4	8.09290974228055e-4	7.90581356045102e-4	7.46995092211597e-4	6.93862871370623e-4	6.4684417615743e-4	6.12652309890645e-4	5.89140241461532e-4	5.73336968936433e-4	5.66997893363401e-4	5.75406945971359e-4	6.07428018050584e-4	6.77443233961444e-4	7.90716949150811e-4	9.12308844983995e-4	9.77367214515043e-4	9.82599316240713e-4	0.00102067504752703	0.001067162107507	9.25033821728797e-4	8.39630787861114e-4	7.16533006646471e-4	7.05135067245406e-4	4.60230496431194e-4	2.87650703822299e-4	3.23376079995505e-4	2.63853829080527e-4	2.10543006158226e-4	1.48833147983139e-4	1.53592735791434e-4	1.3298086861076e-4	1.03541589362124e-4	9.39652325758749e-5	1.0182837053207e-4	1.11715593114203e-4	1.13460605265781e-4	1.09248076705202e-4	1.07590522567532e-4	1.13675673554904e-4	1.25898097219847e-4	1.38193515723255e-4
flux1:	0.690765514678561	6.05974649625927e-4	6.08905598069892e-4	6.12797008235935e-4	6.21105759070859e-4	6.38620764359605e-4	6.6787766239844e-4	7.04579524855279e-4	7.36702052425589e-4	7.49954276758519e-4	7.36480671070117e-4	7.00256594872515e-4	6.54577912723579e-4	6.12987685960215e-4	5.81090275043492e-4	5.56809560896531e-4	5.37854101168226e-4	5.2689683185206e-4	5.30217613884252e-4	5.56812021109166e-4	6.19339227516528e-4	7.2148097728924e-4	8.31524304499388e-4	8.92127656863236e-4	9.00957985091152e-4	9.40178491348807e-4	9.86363348757592e-4	8.60953980177405e-4	7.85966051660146e-4	6.75951164378327e-4	6.68166145652563e-4	4.38716624615416e-4	2.7674794540138e-4	3.1264342991545e-4	2.55992727770336e-4	2.07564961977532e-4	1.48916966424066e-4	1.54588168547719e-4	1.36598956883113e-4	1.08584384170976e-4	9.93464404744467e-5	1.07866444474711e-4	1.18710154220073e-4	1.2125319486921e-4	1.17518245859476e-4	1.16066993026155e-4	1.22247801128526e-4	1.34567828267799e-4	1.4694965076624e-4
flux1:	0.691027963582315	5.61542150471008e-4	5.6105947266987e-4	5.62174943475765e-4	5.68479006010464e-4	5.84374353145148e-4	6.11917391020503e-4	6.46930986879724e-4	6.78374278934597e-4	6.93243395863812e-4	6.84263886810561e-4	6.54627413063303e-4	6.15742062691378e-4	5.79217050979015e-4	5.49690153363059e-4	5.25207941652131e-4	5.04083663535124e-4	4.89672640896496e-4	4.88916428330092e-4	5.10747696333574e-4	5.66259820142814e-4	6.5785016354384e-4	7.56897009778485e-4	8.12903030311411e-4	8.24293022526321e-4	8.63683147737983e-4	9.08917545539224e-4	7.98591431169162e-4	7.32882303595428e-4	6.35022224911169e-4	6.30378706802215e-4	4.16335799443688e-4	2.65002798716989e-4	3.00803492425481e-4	2.47355631966965e-4	2.03516875670355e-4	1.48159303141584e-4	1.54569130574739e-4	1.38902199889288e-4	1.12383239662192e-4	1.03580394870724e-4	1.12556839323396e-4	1.24034075239905e-4	1.27185388314648e-4	1.23889824360152e-4	1.22626894457587e-4	1.28801554816303e-4	1.41035871596489e-4	1.53323855188498e-4
flux1:	0.691290412486068	5.2026056744026e-4	5.17062240574712e-4	5.1589934476836e-4	5.2038952039044e-4	5.34562674629993e-4	5.60099436472357e-4	5.93039451528309e-4	6.23343260769383e-4	6.39250587591944e-4	6.34045870342175e-4	6.1020704299202e-4	5.77418150221847e-4	5.4554540318164e-4	5.18397523912613e-4	4.94184456960466e-4	4.71748603145516e-4	4.5491723087814e-4	4.51003626132926e-4	4.68717833478877e-4	5.17744799330148e-4	5.99464989988844e-4	6.88178828024782e-4	7.39566106135528e-4	7.52636553233898e-4	7.91402554129843e-4	8.35155217229022e-4	7.38327727276154e-4	6.80818459054517e-4	5.94148427617945e-4	5.92184315361268e-4	3.93347053228173e-4	2.52559274167044e-4	2.88003446012616e-4	2.37972243568883e-4	1.98406358978111e-4	1.46479103944853e-4	1.53454444230111e-4	1.39820205041834e-4	1.14837960623988e-4	1.0654032181024e-4	1.15785262867889e-4	1.27602462957743e-4	1.31183984109541e-4	1.28282444983843e-4	1.27184849153738e-4	1.33262902339715e-4	1.45253711617108e-4	1.57294298087217e-4
flux1:	0.691552861389821	4.81717198904818e-4	4.76449069170309e-4	4.73486325917015e-4	4.76386007782565e-4	4.88821731152921e-4	5.12184903371071e-4	5.42799592959764e-4	5.71617584054296e-4	5.88062454174006e-4	5.8595377651829e-4	5.67133966739236e-4	5.39735776054292e-4	5.12074901456514e-4	4.8726017566634e-4	4.63693694659274e-4	4.40671899342794e-4	4.22310756602236e-4	4.16052806706017e-4	4.30262308066221e-4	4.73370331655076e-4	5.45972568434061e-4	6.25095665500097e-4	6.71945510401668e-4	6.85973170768994e-4	7.23492644671966e-4	7.65345609537643e-4	6.80509040411069e-4	6.30191259934474e-4	5.53734789892264e-4	5.54011794932709e-4	3.70035289356625e-4	2.39592148068608e-4	2.74431609402967e-4	2.27922302383855e-4	1.92302644178461e-4	1.43863143016847e-4	1.51237623289937e-4	1.39365148199539e-4	1.15932701020794e-4	1.08185601085886e-4	1.17529742571163e-4	1.29429699220356e-4	1.33279777203407e-4	1.30722550737556e-4	1.29764528701545e-4	1.35669070699254e-4	1.47285835458044e-4	1.58952994412283e-4
flux1:	0.691815310293574	4.45586989168224e-4	4.38827772728714e-4	4.34509584357868e-4	4.36060097971239e-4	4.46814751456041e-4	4.67944557254431e-4	4.96098767384621e-4	5.23187830660863e-4	5.39748610550982e-4	5.40111472696441e-4	5.25565476658888e-4	5.02867222142504e-4	4.78970571507703e-4	4.56402430392072e-4	4.33773409282888e-4	4.10760232839812e-4	3.91612848494055e-4	3.83708859017596e-4	3.94979283554738e-4	4.32749666772242e-4	4.97025744243881e-4	5.67346069430007e-4	6.09822440309823e-4	6.24230475328813e-4	6.60036302514209e-4	6.996777190703e-4	6.25421595750415e-4	5.81367428627836e-4	5.14158474981212e-4	5.16271901707121e-4	3.46684114767276e-4	2.26286495839302e-4	2.60293550932064e-4	2.17317736398026e-4	1.85317548234293e-4	1.40351725944248e-4	1.47970640939277e-4	1.37614243464735e-4	1.15721033775212e-4	1.08548219756879e-4	1.17845375502421e-4	1.2961216227393e-4	1.33589834340447e-4	1.31326045972208e-4	1.30481208132747e-4	1.36150308067847e-4	1.47290498744882e-4	1.5848576808693e-4
flux1:	0.692077759197328	4.11627326947612e-4	4.03879421644087e-4	3.98604810586441e-4	3.99051369462082e-4	4.08235022722293e-4	4.27158292088438e-4	4.52813431781359e-4	4.78020390046835e-4	4.94352361936267e-4	4.96625868209506e-4	4.85658925791043e-4	4.67004127721395e-4	4.4643402331665e-4	4.25998256176112e-4	4.04519939456086e-4	3.81984696451841e-4	3.62650475093109e-4	3.53682396903879e-4	3.62523369318308e-4	3.95532372882782e-4	4.52283496652157e-4	5.14603875412263e-4	5.52932938711625e-4	5.67276580720662e-4	6.01037494386562e-4	6.38252116610369e-4	5.7327729580732e-4	5.34646099102417e-4	4.75747475902075e-4	4.79331599944462e-4	3.23555103450458e-4	2.12821344042331e-4	2.45793107356806e-4	2.06287210350266e-4	1.7758798700139e-4	1.36024033752488e-4	1.43747563872598e-4	1.34691192685282e-4	1.14308814736253e-4	1.07716536042662e-4	1.16846107481424e-4	1.28307478357282e-4	1.3229577809363e-4	1.30276677574569e-4	1.29519957659713e-4	1.34907202260596e-4	1.45495967352433e-4	1.56147698747344e-4
flux1:	0.692340208101081	3.79666677026356e-4	3.71352469963036e-4	3.65467841667674e-4	3.65047079120281e-4	3.72805185272298e-4	3.89613305948877e-4	4.12806390327507e-4	4.36053560771184e-4	4.51884372678963e-4	4.5557644642486e-4	4.47556163748449e-4	4.3233710357396e-4	4.14679508052582e-4	3.96245810018169e-4	3.76064028071474e-4	3.54360887115173e-4	3.35304200286885e-4	3.25741867135527e-4	3.3260156459593e-4	3.61402800707838e-4	4.11412981624915e-4	4.66524627823114e-4	5.00975264476396e-4	5.14924478912902e-4	5.46424665317804e-4	5.81083064498136e-4	5.24209745637307e-4	4.9025175601077e-4	4.38769508496911e-4	4.43499396231588e-4	3.00875052705842e-4	1.99358944212866e-4	2.31119946072885e-4	1.94964557467853e-4	1.69261972962182e-4	1.30984868073777e-4	1.38689923123028e-4	1.30748863118317e-4	1.11836982812652e-4	1.05818380065808e-4	1.14685796938446e-4	1.25712811370815e-4	1.29620592215249e-4	1.27802532575152e-4	1.27111808494542e-4	1.32185930088677e-4	1.42174624223893e-4	1.52236394546136e-4
flux1:	0.692602657004834	3.49589467232699e-4	3.4105241085084e-4	3.34848209135788e-4	3.33778045322839e-4	3.40274313345497e-4	3.55102102623086e-4	3.75925668427829e-4	3.97196475417122e-4	4.12319841614115e-4	4.17008763329985e-4	4.11372284306107e-4	3.99039752495125e-4	3.83914093922737e-4	3.67345465952654e-4	3.48549220487713e-4	3.27930372380601e-4	3.09494387429522e-4	2.997044201479e-4	3.04967769927364e-4	3.30078237815338e-4	3.74093018951463e-4	4.22754753528731e-4	4.53621044252105e-4	4.66942013513324e-4	4.96061600167136e-4	5.28108868906338e-4	4.78279174425405e-4	4.48336184942536e-4	4.03430118078527e-4	4.09021015371955e-4	2.78831069074328e-4	1.86039815020173e-4	2.16443677211529e-4	1.83481435846151e-4	1.60488883244631e-4	1.25353819811177e-4	1.32934865008574e-4	1.25954715229e-4	1.08466001729275e-4	1.03005207224017e-4	1.11540524331664e-4	1.22044492846713e-4	1.25806406607139e-4	1.24153091833358e-4	1.23510326771396e-4	1.2825394896604e-4	1.37617531116681e-4	1.47065691322289e-4
flux1:	0.692865105908588	3.21319701560854e-4	3.12829153346404e-4	3.0653997805184e-4	3.05012310287193e-4	3.10414087825716e-4	3.23421189549567e-4	3.42005407063635e-4	3.61330909624397e-4	3.75599185976813e-4	3.80932078190749e-4	3.77189092708265e-4	3.67257762974962e-4	3.54322935600185e-4	3.39482631331119e-4	3.22114337865562e-4	3.02744965152384e-4	2.85168528011091e-4	2.75426448244347e-4	2.79416517973726e-4	3.0130695035616e-4	3.4001838403863e-4	3.82941982523173e-4	4.10528352343401e-4	4.23065410060973e-4	4.49762981439573e-4	4.79207422969007e-4	4.35483548208749e-4	4.08986762885766e-4	3.69877618402591e-4	3.76083025037539e-4	2.5757190930911e-4	1.7298253587932e-4	2.01913180473409e-4	1.71963569646777e-4	1.51413712428045e-4	1.19257126722321e-4	1.26626299019282e-4	1.20479666123517e-4	1.04363033329577e-4	9.94385201893945e-5	1.07593577572988e-4	1.1752078177408e-4	1.2109532492708e-4	1.19578998278104e-4	1.18970796587567e-4	1.23378433201314e-4	1.32111875612165e-4	1.40942279665706e-4
flux1:	0.693127554812341	2.94805450584144e-4	2.86564144402768e-4	2.80371693433679e-4	2.78548092694655e-4	2.83015117932607e-4	2.94370955134529e-4	3.10868719571394e-4	3.28315583381091e-4	3.41631762096199e-4	3.47320720301268e-4	3.45053022750521e-4	3.37102985376941e-4	3.26059825733834e-4	3.12815865149345e-4	2.96880763917332e-4	2.78854594950818e-4	2.62290435559096e-4	2.52794467870499e-4	2.5577642238146e-4	2.74866094889669e-4	3.0890402701255e-4	3.46745370296834e-4	3.71354724576384e-4	3.83013971309457e-4	4.07311529870898e-4	4.34213605499055e-4	3.95772656622955e-4	3.72237952822509e-4	3.38211812015654e-4	3.4482111704583e-4	2.37213160511421e-4	1.6028653358363e-4	1.87659015937217e-4	1.60529315393917e-4	1.4217425682228e-4	1.1282187946685e-4	1.19908614450629e-4	1.14490316253186e-4	9.96922810793508e-5	9.52792042902079e-5	1.03023901215623e-4	1.12348839757116e-4	1.15714704828594e-4	1.14316134648541e-4	1.1373368729475e-4	1.17809230386756e-4	1.25923223818362e-4	1.34147294571853e-4
flux1:	0.693390003716094	2.70005793556733e-4	2.62158825905656e-4	2.56196914414869e-4	2.54207209992833e-4	2.5788408021244e-4	2.67756783893641e-4	2.82332055397131e-4	2.97992211719713e-4	3.10301792355877e-4	3.16118359307168e-4	3.1497670163965e-4	3.08651799854928e-4	2.99242566076717e-4	2.87470110334962e-4	2.72944571931023e-4	2.56298951914417e-4	2.40831634460189e-4	2.31716805070925e-4	2.33903709045187e-4	2.50559369720699e-4	2.8048834697494e-4	3.13843487000206e-4	3.35768361000798e-4	3.46503690391155e-4	3.68473899442432e-4	3.92935570139869e-4	3.59062143487295e-4	3.38083097651365e-4	3.08493520318527e-4	3.15329705741748e-4	2.17843672831477e-4	1.48035890109578e-4	1.73796640665583e-4	1.49289122560959e-4	1.32899840569744e-4	1.06171888543706e-4	1.12922183845684e-4	1.08143929293802e-4	9.46083823143765e-5	9.0679889497462e-5	9.79981686680062e-5	1.06716250657026e-4	1.09867515395258e-4	1.08574862008823e-4	1.08013352906886e-4	1.11767357600181e-4	1.1928372019927e-4	1.26924133469593e-4
flux1:	0.693652452619847	2.46881091147202e-4	2.39525436481852e-4	2.33886329651624e-4	2.31829703013792e-4	2.34841919616554e-4	2.43391103777742e-4	2.56210347732751e-4	2.70192368547909e-4	2.814754747148e-4	2.87244094025056e-4	2.86943042393944e-4	2.81946713199749e-4	2.73952254336708e-4	2.63534324325453e-4	2.50372954315195e-4	2.35102592059203e-4	2.20764949389676e-4	2.12116368068556e-4	2.1367609965149e-4	2.28214276265472e-4	2.54534873746222e-4	2.83939820428073e-4	3.03456320413279e-4	3.13258080727922e-4	3.33013275118427e-4	3.55167825740253e-4	3.25245198549935e-4	3.06484377735031e-4	2.80752645420071e-4	2.87670186687726e-4	1.99531095456144e-4	1.36302486432605e-4	1.60428591395612e-4	1.38344703084619e-4	1.23710295361969e-4	9.9424464465078e-5	1.05799831343508e-4	1.01585306578829e-4	8.92523450267053e-5	8.57800439890116e-5	9.26661269512494e-5	1.00786739071867e-4	1.03727619847434e-4	1.02534478300915e-4	1.01992110354615e-4	1.05439206197627e-4	1.12386465070321e-4	1.19472829375611e-4
flux1:	0.693914901523601	2.2538678972822e-4	2.18580566405723e-4	2.13321922232185e-4	2.11269939344617e-4	2.13722993657642e-4	2.21095828229566e-4	2.32322126564012e-4	2.44744212827147e-4	2.55008240147952e-4	2.60599226821129e-4	2.60910660237943e-4	2.56999996433712e-4	2.50235376272448e-4	2.41062482561308e-4	2.29204056360487e-4	2.15272879174914e-4	2.02060091219382e-4	1.93924666354902e-4	1.94987262242009e-4	2.07678954655572e-4	2.30832078088233e-4	2.56765062679452e-4	2.74129211707972e-4	2.83015310110312e-4	3.00697665480818e-4	3.20700121878661e-4	2.94200695574742e-4	2.77379850519901e-4	2.54993541441864e-4	2.61876342682479e-4	1.82325219229122e-4	1.25147442921357e-4	1.47644624192672e-4	1.27787256409592e-4	1.14714343540237e-4	9.2687543565905e-5	9.86636598562279e-5	9.49447293093451e-5	8.37493529697564e-5	8.07032628669264e-5	8.71585374798343e-5	9.46992516942949e-5	9.7439193117653e-5	9.63422505666354e-5	9.58191058944051e-5	9.8975827440708e-5	1.05385421391753e-4	1.11950366635465e-4
flux1:	0.694177350427354	2.05470406674561e-4	1.99241355761184e-4	1.94393187092557e-4	1.92394093829082e-4	1.94374802262863e-4	2.00704589100329e-4	2.10493857416406e-4	2.21478275574719e-4	2.30751276861052e-4	2.3607372911691e-4	2.368195365525e-4	2.33798267190493e-4	2.28107600553626e-4	2.20076836807359e-4	2.09449171232385e-4	1.96800007710841e-4	1.84680935510934e-4	1.77077152032394e-4	1.77742011954628e-4	1.88818698408254e-4	2.091914414991e-4	2.32076564921061e-4	2.47522580730675e-4	2.55531565698759e-4	2.71303940158874e-4	2.89322245313288e-4	2.65797672318663e-4	2.50687550229507e-4	2.3119759081085e-4	2.3795665135183e-4	1.6625883350102e-4	1.14620613281944e-4	1.35519760553906e-4	1.17694730682816e-4	1.06007137863273e-4	8.60569119251157e-5	9.16219895273671e-5	8.83363806812682e-5	7.82077833585439e-5	7.55561425411577e-5	8.15869122755022e-5	8.85693149705452e-5	9.111907570907e-5	9.01158661023778e-5	8.96128249741002e-5	9.24960635047995e-5	9.83995105575941e-5	1.04475557307286e-4
flux1:	0.694439799331107	1.87070987429366e-4	1.81423860968113e-4	1.76995066888234e-4	1.75078659787914e-4	1.7665785999834e-4	1.82064247323547e-4	1.90562983862668e-4	2.00231773763127e-4	2.08556711871807e-4	2.13551678188014e-4	2.1459613152476e-4	2.1230716665753e-4	2.07558342404535e-4	2.00572397299334e-4	1.91096296604797e-4	1.79658374101516e-4	1.6858417362166e-4	1.61509897611372e-4	1.61852415313608e-4	1.71512386705909e-4	1.89444265558864e-4	2.09655719484211e-4	2.23395735024455e-4	2.30581287356587e-4	2.44618509643278e-4	2.60825676292093e-4	2.3989695130616e-4	2.26307450027612e-4	2.09323788855124e-4	2.15894318789934e-4	1.51346695747107e-4	1.04758617438929e-4	1.24111013200547e-4	1.08128649764194e-4	9.76672901642701e-5	7.96136190413895e-5	8.47665287517628e-5	8.18569953203653e-5	7.27189373398316e-5	7.04281932685195e-5	7.60442980730535e-5	8.24915735998558e-5	8.48607275521253e-5	8.39479029288156e-5	8.34658085598484e-5	8.60919612052844e-5	9.15191647613072e-5	9.71366295467755e-5
flux1:	0.69470224823486	1.70120177516207e-4	1.65042930601488e-4	1.61027093741585e-4	1.59209550125806e-4	1.60445322225748e-4	1.65035373606121e-4	1.72379447878612e-4	1.80851239354332e-4	1.88281167473684e-4	1.92915286874355e-4	1.94157495613722e-4	1.92475599190766e-4	1.88555419735735e-4	1.82521814717021e-4	1.74114229998028e-4	1.63808690848273e-4	1.53719047743536e-4	1.47157566624292e-4	1.47234904992161e-4	1.55649153497496e-4	1.71437910755011e-4	1.89304277861197e-4	2.01529050684075e-4	2.07955359556066e-4	2.20436034232862e-4	2.35003506812059e-4	2.16351227815263e-4	2.04122526321902e-4	1.89308652129203e-4	1.9564650643836e-4	1.37583786473312e-4	9.5582383756806e-5	1.13454055893307e-4	9.91313572243389e-5	8.97541160504253e-5	7.34219230292257e-5	7.81701626658615e-5	7.55847993450725e-5	6.73571984833648e-5	6.53923850566691e-5	7.06065352515246e-5	7.65426022794641e-5	7.87385629514731e-5	7.79109496277097e-5	7.74501313894272e-5	7.98348905924411e-5	8.48135589642282e-5	8.99995824006912e-5
flux1:	0.694964697138614	1.54544091829373e-4	1.50012916487233e-4	1.46393197914627e-4	1.44681385788917e-4	1.45622130877234e-4	1.4949164824243e-4	1.55805765795823e-4	1.63193561095394e-4	1.6978772620985e-4	1.74047483508444e-4	1.75414270334894e-4	1.74239314803965e-4	1.71049400973943e-4	1.65880097944965e-4	1.58456623635063e-4	1.49200410917721e-4	1.400279255243e-4	1.33952568492418e-4	1.33808440459825e-4	1.41125613684711e-4	1.55032189162377e-4	1.70840611795643e-4	1.81720837883742e-4	1.87458490772e-4	1.98557630154036e-4	2.11650051416811e-4	1.95005043128051e-4	1.84000175159682e-4	1.71066816318095e-4	1.77144336354783e-4	1.24944177917134e-4	8.70953180560191e-5	1.03561168692005e-4	9.07245553521543e-5	8.23059417364074e-5	6.75282012695674e-5	7.18858315499071e-5	6.95790099608389e-5	6.21805347547566e-5	6.05060865294111e-5	6.53336450188478e-5	7.07833910518328e-5	7.28117575785577e-5	7.20622664594403e-5	7.16224412729966e-5	7.37810553831908e-5	7.83370236290822e-5	8.31156228711998e-5
flux1:	0.695227146042367	1.40265335158899e-4	1.3624865926869e-4	1.33001735529006e-4	1.31396697726072e-4	1.32083641412356e-4	1.35318370745376e-4	1.40715984849408e-4	1.47125776536422e-4	1.52946587619921e-4	1.56833268016399e-4	1.58272736044135e-4	1.57523859541087e-4	1.5497747990011e-4	1.50588856560933e-4	1.44065668069655e-4	1.3577419901484e-4	1.27447503588354e-4	1.21825217206445e-4	1.21493657570818e-4	1.27843886420922e-4	1.40096503473575e-4	1.54096706855098e-4	1.63784639673758e-4	1.68906853901444e-4	1.7878976286272e-4	1.90561251056411e-4	1.75695765732685e-4	1.65794881002525e-4	1.54493332825209e-4	1.60294896517382e-4	1.13381597050339e-4	7.92830264107499e-5	9.44214593924357e-5	8.2909766797898e-5	7.53401535417375e-5	6.19611783906085e-5	6.59468699375241e-5	6.38802120312545e-5	5.72313905031498e-5	5.58122931262621e-5	6.0271211235242e-5	6.5261244562481e-5	6.71270286566013e-5	6.64472908928147e-5	6.6027774129271e-5	6.79755421585798e-5	7.21336518594383e-5	7.65265370207043e-5
flux1:	0.69548959494612	1.27204764396451e-4	1.2366637250385e-4	1.20765445508961e-4	1.19264934311877e-4	1.19733872424545e-4	1.22410441635353e-4	1.26993991847847e-4	1.32524086251257e-4	1.37634847689274e-4	1.41160232626956e-4	1.42636220016551e-4	1.42247062514441e-4	1.40266875076637e-4	1.36579960090882e-4	1.30875279798688e-4	1.23464316617486e-4	1.15910443057626e-4	1.10704644625707e-4	1.10212851983563e-4	1.15710515445654e-4	1.26508074663554e-4	1.38916322740095e-4	1.4754748461299e-4	1.52126694295777e-4	1.60944503220894e-4	1.71536420590084e-4	1.58256153530445e-4	1.49352473066713e-4	1.39468056686832e-4	1.44985779581809e-4	1.02832224006898e-4	7.2115075873931e-5	8.60037584050309e-5	7.56709077561413e-5	6.88552889066718e-5	5.67336019845853e-5	6.03689281271044e-5	5.85118243597067e-5	5.25380526108398e-5	5.13411205128936e-5	5.54517749618567e-5	6.0011128219583e-5	6.17203005366148e-5	6.1101748574711e-5	6.07018419663683e-5	6.24545943662123e-5	6.62397325038115e-5	7.02675227197066e-5
flux1:	0.695752043849873	1.15282819568384e-4	1.12184248520226e-4	1.0960121833615e-4	1.08201318674895e-4	1.08483638805267e-4	1.10670248856553e-4	1.14531674120043e-4	1.19272581621622e-4	1.23735866988669e-4	1.26918679979474e-4	1.2840621406089e-4	1.28321266858981e-4	1.26837830481258e-4	1.23778637995186e-4	1.18813805714356e-4	1.12200864887489e-4	1.05347238232843e-4	1.00520169155567e-4	9.98905580270765e-5	1.04636223173737e-4	1.14151303250286e-4	1.25154362575873e-4	1.32849212480057e-4	1.3695415173246e-4	1.44841231517118e-4	1.54381290590508e-4	1.42518441279478e-4	1.34515701693267e-4	1.25861836055835e-4	1.31091894613396e-4	9.32196090681206e-5	6.55487220267062e-5	7.82618906495999e-5	6.89786653930336e-5	6.2834989999101e-5	5.1845206958164e-5	5.51532810236701e-5	5.34826573711028e-5	4.8116526011793e-5	4.7111554696135e-5	5.08963281210587e-5	5.50566849721562e-5	5.66174946421588e-5	5.60525360682031e-5	5.56719340535248e-5	5.7246295455644e-5	6.06842253737064e-5	6.43676747083022e-5
flux1:	0.696014492753627	1.04420438675936e-4	1.01722776449268e-4	9.9429702697451e-5	9.812570277106e-5	9.82488655764367e-5	1.00005855823923e-4	1.03227354096145e-4	1.07262096749222e-4	1.11138629161384e-4	1.14001711615768e-4	1.15483486273411e-4	1.15655465607733e-4	1.14606301746853e-4	1.12106104572763e-4	1.07806322440856e-4	1.01911857538775e-4	9.56881146841906e-5	9.12028043153901e-5	9.04544359468723e-5	9.45362900755978e-5	1.02918039593051e-4	1.12677160515207e-4	1.1954264414165e-4	1.23236111592865e-4	1.30309362273475e-4	1.38911801728336e-4	1.28319360366349e-4	1.21130391131294e-4	1.13543652792274e-4	1.18483612592899e-4	8.44609987928467e-5	5.9534019173126e-5	7.11414329661066e-5	6.27959540570062e-5	5.72532029167333e-5	4.72865373013066e-5	5.02910378358715e-5	4.87903190473213e-5	4.39728496559662e-5	4.31334156893529e-5	4.66159815432568e-5	5.041121337949e-5	5.1834870777164e-5	5.13178190397336e-5	5.09568897854969e-5	5.23702050559539e-5	5.54879282620836e-5	5.88488267314785e-5
flux1:	0.69627694165738	9.45396837363471e-5	9.22048701825694e-5	9.01748640976673e-5	8.89616001723696e-5	8.89493336237852e-5	9.03297679937062e-5	9.29847650982682e-5	9.63894475350045e-5	9.97373589398915e-5	1.02305529213196e-4	1.03769344128103e-4	1.04157408648033e-4	1.03486374641121e-4	1.01481796653395e-4	9.77766145064977e-5	9.25250908025291e-5	8.68647599267061e-5	8.26866181846258e-5	8.18361789652326e-5	8.53312580750452e-5	9.2708357177613e-5	1.01363192805028e-4	1.07494145247207e-4	1.10831596706357e-4	1.17191344278849e-4	1.24957834930822e-4	1.15505179094261e-4	1.09051188256877e-4	1.02387560998434e-4	1.07034911167929e-4	7.64739836390004e-5	5.40193875448049e-5	6.45867164065613e-5	5.70834899685575e-5	5.20797224105848e-5	4.30430148966365e-5	4.57675805595362e-5	4.44250233621546e-5	4.01056684205347e-5	3.94094330743976e-5	4.26138165513204e-5	4.60788517379661e-5	4.73793800655779e-5	4.69069009773621e-5	4.65667471531992e-5	4.78366562885714e-5	5.06621952119766e-5	5.37237295576966e-5
flux1:	0.696539390561133	8.55642391495013e-5	8.35559438181378e-5	8.17636344525404e-5	8.06355502630867e-5	8.05080019764846e-5	8.15583881020773e-5	8.37126516426557e-5	8.65571491219073e-5	8.94315085985087e-5	9.17300323475116e-5	9.31670610834801e-5	9.37356437996317e-5	9.33924092807623e-5	9.18252825748474e-5	8.86488851125936e-5	8.39697610252926e-5	7.88117193716823e-5	7.49097231019155e-5	7.39721989307317e-5	7.69476354687495e-5	8.34313620382884e-5	9.11036722584718e-5	9.65840719619071e-5	9.96130888746696e-5	1.05345118056268e-4	1.12366044804373e-4	1.03935808307089e-4	9.81459686243352e-5	9.22782827906781e-5	9.66301520165295e-5	6.91822960537708e-5	4.89566167304636e-5	5.85468024696176e-5	5.18045235299078e-5	4.72851209258789e-5	3.90986052872883e-5	4.15665271027981e-5	4.03732538865559e-5	3.65087918726436e-5	3.59372791006317e-5	3.88868431255478e-5	4.2056090326576e-5	4.32493893430711e-5	4.28203662621735e-5	4.25026389076729e-5	4.3646383900339e-5	4.62080357161348e-5	4.89945481913876e-5
flux1:	0.696801839464887	7.74199141261673e-5	7.57040542832247e-5	7.41257627596745e-5	7.30768914908465e-5	7.28509175771274e-5	7.36121009365286e-5	7.53249078819802e-5	7.76735478283751e-5	8.0126073374419e-5	8.21796518728268e-5	8.35833574095118e-5	8.43013778024823e-5	8.4240861233545e-5	8.30578626933433e-5	8.03492121747042e-5	7.61777710194918e-5	7.14673450492994e-5	6.78147741991334e-5	6.68039355919932e-5	6.93183315616184e-5	7.5005631596181e-5	8.18025883349031e-5	8.67066758201639e-5	8.94672312939377e-5	9.46453730715517e-5	1.01001180378123e-4	9.34872317675796e-5	8.82982469693597e-5	8.31146205632671e-5	8.71684362138644e-5	6.25197987719947e-5	4.43044423431991e-5	5.29794379443353e-5	4.69279904607932e-5	4.28442671676115e-5	3.54385375714194e-5	3.76726413705292e-5	3.6620762136285e-5	3.31734466385027e-5	3.27113819686803e-5	3.54279163493292e-5	3.83335832186755e-5	3.94359510777207e-5	3.90508264756823e-5	3.87573348379386e-5	3.97909506476893e-5	4.21161945049243e-5	4.46524297513447e-5
flux1:	0.69706428836864	7.003521505008e-5	6.85801762916791e-5	6.71939144836964e-5	6.62179276953152e-5	6.59075986963269e-5	6.6415795873141e-5	6.77410482848113e-5	6.96531964894898e-5	7.1732090628199e-5	7.35642589508404e-5	7.49297563393401e-5	7.57700123304322e-5	7.59517154632581e-5	7.51038533733561e-5	7.28067308076801e-5	6.90846753959194e-5	6.47742583682171e-5	6.13489665018239e-5	6.02777407944169e-5	6.23826546298234e-5	6.73590285434871e-5	7.33759594308195e-5	7.77692394874577e-5	8.02945683128307e-5	8.49832704965651e-5	9.07456448397354e-5	8.405191378679e-5	7.94073763474326e-5	7.48103355974989e-5	7.85650358374465e-5	5.64321340552376e-5	4.00301869807278e-5	4.78524866681222e-5	4.24297213911689e-5	3.87379811225524e-5	3.2050759166229e-5	3.40733617946288e-5	3.31545270066911e-5	3.00899750752668e-5	2.97243606883706e-5	3.2227431494723e-5	3.48981006299616e-5	3.59245830324826e-5	3.55843618822018e-5	3.53165758432557e-5	3.62541443245323e-5	3.83684613139704e-5	4.06785079800177e-5
flux1:	0.697326737272393	6.33419803235116e-5	6.21186085280659e-5	6.09039956654997e-5	5.9994386979113e-5	5.96116916530642e-5	5.98995651472207e-5	6.08867544881193e-5	6.24172584656101e-5	6.41671307540433e-5	6.57999525305637e-5	6.71236298287868e-5	6.80622304665077e-5	6.84494852431128e-5	6.78915380575877e-5	6.59545131084827e-5	6.26302445119188e-5	5.86793675437072e-5	5.54636214242985e-5	5.43443921137189e-5	5.60858379250587e-5	6.04278323862077e-5	6.57503063149222e-5	6.96904515748731e-5	7.20082563678315e-5	7.6264683651887e-5	8.14974554197505e-5	7.55372930349746e-5	7.13867872522582e-5	6.72926887853867e-5	7.07500399047292e-5	5.08760339761752e-5	3.61094065523703e-5	4.31429136676173e-5	3.82917843699509e-5	3.4952797185891e-5	2.89260878678251e-5	3.07589270513329e-5	2.99635286714949e-5	2.724883793386e-5	2.69679813547632e-5	2.92746369939096e-5	3.17343879965788e-5	3.26973459804824e-5	3.24025187140661e-5	3.21610864507558e-5	3.30142137087936e-5	3.49400879273605e-5	3.70462798426177e-5
flux1:	0.697589186176146	5.72760133710336e-5	5.62574539357772e-5	5.51956187625139e-5	5.43460183184408e-5	5.39016687949493e-5	5.39993158612077e-5	5.46942622104222e-5	5.5893744524119e-5	5.7355600670433e-5	5.88095519208408e-5	6.00887977046126e-5	6.11045700194363e-5	6.16637690264664e-5	6.13537813413206e-5	5.97301286539865e-5	5.67586696224184e-5	5.3133548937898e-5	5.0113524900432e-5	4.8958369184234e-5	5.03781824522047e-5	5.41553199421978e-5	5.88605705352616e-5	6.23982407624463e-5	6.45319501835662e-5	6.84073531924894e-5	7.31671086049517e-5	6.78628724187551e-5	6.41608980786546e-5	6.04993036817443e-5	6.36649179406326e-5	4.58167842279469e-5	3.25239137655201e-5	3.88339138502151e-5	3.45004197229176e-5	3.14792085148228e-5	2.60572942731072e-5	2.77213679690289e-5	2.70384395400812e-5	2.4640915708642e-5	2.44336187033125e-5	2.65584679780898e-5	2.88266948742561e-5	2.97349075896631e-5	2.9484554534337e-5	2.92689520667345e-5	3.00465742143546e-5	3.18028881727449e-5	3.37249214380129e-5
flux1:	0.6978516350799	5.17776230595112e-5	5.09390855716303e-5	5.00125952422019e-5	4.9217157667477e-5	4.87213600149436e-5	4.86570945981125e-5	4.91024267421043e-5	5.00174533548259e-5	5.12287400778534e-5	5.25226909597903e-5	5.37556300798624e-5	5.48295013847211e-5	5.55294100378055e-5	5.54283283431714e-5	5.4075898068115e-5	5.1418476406711e-5	4.80911448603996e-5	4.5256208591766e-5	4.40770655330096e-5	4.52139940058619e-5	4.84900615349479e-5	5.26478384363393e-5	5.58274258741417e-5	5.77972637304456e-5	6.13375755181288e-5	6.56740548022315e-5	6.09566671119299e-5	5.76615361976392e-5	5.43742903642546e-5	5.72580657612369e-5	4.12246747539197e-5	2.92588612099846e-5	3.49111162137904e-5	3.10432757810944e-5	2.83090511792155e-5	2.34375451725507e-5	2.49528418059221e-5	2.43705459109598e-5	2.22572378306126e-5	2.21122951101346e-5	2.40678928248201e-5	2.61598002567881e-5	2.70182736498098e-5	2.68095534578929e-5	2.66179485182818e-5	2.73264941768952e-5	2.89284308412906e-5	3.06828857459609e-5
flux1:	0.698114083983653	4.6791987503661e-5	4.61105074489283e-5	4.53033398335236e-5	4.45571215213408e-5	4.40201780616162e-5	4.38210227410559e-5	4.40564089589043e-5	4.47295770225336e-5	4.57242748076846e-5	4.68755023398445e-5	4.8060699281587e-5	4.91751058624922e-5	4.99863501721124e-5	5.00578416101959e-5	4.89388861636251e-5	4.65622475617465e-5	4.35094397013806e-5	4.0851349979712e-5	3.96601042197267e-5	4.05505282738072e-5	4.33842548153191e-5	4.70572646933012e-5	4.99175728299445e-5	5.17412848714401e-5	5.49870980120318e-5	5.89435047609299e-5	5.4751828480218e-5	5.18247094547699e-5	4.88646104188586e-5	5.1480486971159e-5	3.70713919216606e-5	2.62996939539028e-5	3.13588907743444e-5	2.79067206167537e-5	2.54327984254461e-5	2.10587227945043e-5	2.24438676503875e-5	2.19503395697204e-5	2.00883683560111e-5	1.99944398248805e-5	2.17918567039774e-5	2.37194688256025e-5	2.45299462289554e-5	2.43580672889622e-5	2.41874277550204e-5	2.48312875078039e-5	2.62907317976115e-5	2.78910825688395e-5
flux1:	0.698376532887406	4.22692900021136e-5	4.17235430796508e-5	4.10210989187568e-5	4.03203408744704e-5	3.97529882479178e-5	3.94448496813709e-5	3.9507027115303e-5	3.99770215662084e-5	4.07857762375572e-5	4.18099690618077e-5	4.29461085303781e-5	4.40845051851635e-5	4.49792985082641e-5	4.51897508463493e-5	4.42707088529623e-5	4.21462681795736e-5	3.93482510980525e-5	3.68604141732686e-5	3.56688825096803e-5	3.63471386798043e-5	3.87923885161723e-5	4.20365219003173e-5	4.46113836210416e-5	4.63045782772223e-5	4.92907859981522e-5	5.29041395778823e-5	4.91841252144643e-5	4.65883791635381e-5	4.39174799063445e-5	4.62825833546401e-5	3.33271999463491e-5	2.36297122556708e-5	2.81576380824408e-5	2.50738897889009e-5	2.28374619679466e-5	1.89100956160037e-5	2.01819709401294e-5	1.97662354062163e-5	1.8123719338087e-5	1.80695475159443e-5	1.97189758022262e-5	2.14923932666675e-5	2.22544037370047e-5	2.21130582026041e-5	2.19594789559288e-5	2.25416706374291e-5	2.38679944958146e-5	2.53250732230001e-5
flux1:	0.698638981791159	3.81646216188974e-5	3.77348229544683e-5	3.71239602467905e-5	3.64662156943082e-5	3.58796619164488e-5	3.54872229492118e-5	3.5409898051148e-5	3.57115587775639e-5	3.63618400519889e-5	3.72730832568506e-5	3.83586714350064e-5	3.95052122727364e-5	4.04573382549277e-5	4.07759995749445e-5	4.00272406282431e-5	3.81301966818694e-5	3.55697207934191e-5	3.32465852802306e-5	3.20664030194337e-5	3.25647575293427e-5	3.46704304679551e-5	3.75349619562624e-5	3.98538031345005e-5	4.14299664403005e-5	4.41853957776566e-5	4.74870286745344e-5	4.41906847025454e-5	4.1891569371717e-5	3.94792622926841e-5	4.16126449543328e-5	2.99594701297753e-5	2.12287534471279e-5	2.52826074084104e-5	2.25238768864183e-5	2.05055722747286e-5	1.69776737448399e-5	1.81510845237188e-5	1.78037836548778e-5	1.63510419845471e-5	1.6325909939533e-5	1.78371671859666e-5	1.94657790545412e-5	2.01779506617644e-5	2.0060085240832e-5	1.99192604031356e-5	2.04421474139875e-5	2.16431888667893e-5	2.29659704081463e-5
flux1:	0.698901430694913	3.4437689161091e-5	3.41055835715061e-5	3.35746497135652e-5	3.29587320721586e-5	3.23644196385463e-5	3.19108294961673e-5	3.17245294317254e-5	3.18889550446279e-5	3.24052284637485e-5	3.32159780259633e-5	3.42491207720288e-5	3.53885549213801e-5	3.6373574503446e-5	3.67727649903579e-5	3.61683035196812e-5	3.4476832327582e-5	3.21383245191742e-5	2.99749573062034e-5	2.88173745583192e-5	2.91657520781763e-5	3.09755990465961e-5	3.35035028517743e-5	3.559185840487e-5	3.70621787547383e-5	3.96095027855679e-5	4.26257503407378e-5	3.97100566688654e-5	3.76747895006822e-5	3.5495893192597e-5	3.74171550265904e-5	2.6932730484466e-5	1.90731781037741e-5	2.270436547792e-5	2.02321546169475e-5	1.84153998975874e-5	1.52443782554062e-5	1.63318306724853e-5	1.60455826174903e-5	1.47562702601428e-5	1.47505511825748e-5	1.61333864408786e-5	1.76267857354849e-5	1.8288115082781e-5	1.81868449158549e-5	1.80545852806286e-5	1.85205078229704e-5	1.96035297291544e-5	2.08000435549803e-5
flux1:	0.699163879598666	3.10523981261224e-5	3.08013237646105e-5	3.03401611964847e-5	2.97659273248603e-5	2.91751019960981e-5	2.86815727529497e-5	2.84135185248004e-5	2.8468214507704e-5	2.88721139815759e-5	2.95931834454382e-5	3.05714900154938e-5	3.16892757933585e-5	3.2684885530587e-5	3.31402052907741e-5	3.26573962515727e-5	3.1152006306957e-5	2.90210575634586e-5	2.70128919295958e-5	2.58885032983986e-5	2.61141073377356e-5	2.76666415781622e-5	2.98950959790542e-5	3.17750864729398e-5	3.31482573141086e-5	3.55043669221167e-5	3.82574343460075e-5	3.56833434812121e-5	3.38814359043371e-5	3.19145056015304e-5	3.36425766247375e-5	2.42100254360193e-5	1.71370143118297e-5	2.03906313202054e-5	1.81720102187248e-5	1.65422655918214e-5	1.36909424813806e-5	1.47025807771628e-5	1.44719042080711e-5	1.33237835102619e-5	1.33294280557165e-5	1.45935940778861e-5	1.59620416208806e-5	1.65728496505689e-5	1.64823042763978e-5	1.63549971560042e-5	1.67667097178757e-5	1.77391495587351e-5	1.88173130717832e-5
flux1:	0.699426328502419	2.79763910875077e-5	2.77913818623015e-5	2.73912890811472e-5	2.68593051538264e-5	2.62825002482777e-5	2.57679192966937e-5	2.54419701342042e-5	2.54110336484943e-5	2.57215257025114e-5	2.63621111810606e-5	2.72827488361419e-5	2.83653478667643e-5	2.93517934247554e-5	2.98422590213603e-5	2.94614904269662e-5	2.81245785308989e-5	2.61877069547887e-5	2.43304162121443e-5	2.32488575295168e-5	2.33758184056529e-5	2.47044398073964e-5	2.6665520920175e-5	2.83562981661306e-5	2.96384534332512e-5	3.18153294363257e-5	3.43242665101124e-5	3.20559190087367e-5	3.04596402741749e-5	2.86856713504683e-5	3.0237968301112e-5	2.17550848691039e-5	1.53938535494197e-5	1.8308897777175e-5	1.6316559481216e-5	1.48605422348711e-5	1.22972941324848e-5	1.32410105740933e-5	1.30618682765915e-5	1.20370418305362e-5	1.20478807388682e-5	1.32029970919534e-5	1.44574004677639e-5	1.50198021901099e-5	1.49357254505726e-5	1.48106546734163e-5	1.51715167528423e-5	1.60414043682198e-5	1.70096086274911e-5
flux1:	0.699688777406172	2.51806126871858e-5	2.50484976205766e-5	2.47021372632663e-5	2.4213293520806e-5	2.36598428629102e-5	2.31404900031815e-5	2.27771818376783e-5	2.26815063937362e-5	2.29150433157781e-5	2.3482807658591e-5	2.43427016169688e-5	2.53779809516947e-5	2.63384272209699e-5	2.68464913149175e-5	2.65508877337527e-5	2.53664873707396e-5	2.36111016891446e-5	2.19005326598162e-5	2.08701834180193e-5	2.0919341208892e-5	2.20527126374261e-5	2.37742172072413e-5	2.52923863872516e-5	2.64872725242666e-5	2.8493262929324e-5	3.07749427369895e-5	2.87791723233852e-5	2.73639831127827e-5	2.5765588224218e-5	2.71576474810796e-5	1.95346622213962e-5	1.38189560978614e-5	1.64291342192034e-5	1.46408111537439e-5	1.33458266661158e-5	1.10440754058748e-5	1.19257754002725e-5	1.17948819313267e-5	1.08794570291198e-5	1.0891253133424e-5	1.19465335139088e-5	1.309802509521e-5	1.36158689265069e-5	1.35358655685738e-5	1.34113462698737e-5	1.37252730058178e-5	1.45012799295462e-5	1.53686303160024e-5
flux1:	0.699951226309926	2.26389480042419e-5	2.25484086875834e-5	2.22496653511506e-5	2.18048085028367e-5	2.12824799487899e-5	2.07719015111712e-5	2.03885769872368e-5	2.02460589147917e-5	2.04167247502975e-5	2.0917950338106e-5	2.17140936333129e-5	2.26917465821372e-5	2.36125230380517e-5	2.4123959617002e-5	2.38991066881444e-5	2.28527825396588e-5	2.12672415387183e-5	1.96993440348294e-5	1.87270731315707e-5	1.87159561328326e-5	1.96785959632218e-5	2.11848968240745e-5	2.254492030207e-5	2.36543362348627e-5	2.54956425548669e-5	2.75656331274644e-5	2.58117689910269e-5	2.45565843035126e-5	2.31176248300839e-5	2.43631913236937e-5	1.7520429342834e-5	1.23910316451655e-5	1.47259198049168e-5	1.31232961543905e-5	1.19767714098183e-5	9.91395741330556e-6	1.07379351008219e-5	1.06520193946751e-5	9.8353123475527e-6	9.8455619449301e-6	1.08095042433667e-5	1.18687871544503e-5	1.23471451966019e-5	1.22705558819546e-5	1.21458820988827e-5	1.24171129248517e-5	1.31082830115836e-5	1.388448459594e-5
flux1:	0.700213675213679	2.03279499105701e-5	2.02695086311288e-5	2.00133086694014e-5	1.9612948285244e-5	1.9127751712159e-5	1.86368028515102e-5	1.82478117776004e-5	1.80735459426687e-5	1.8193204791272e-5	1.86330104093417e-5	1.93628267464598e-5	2.02747248906801e-5	2.11453960680222e-5	2.1649061204379e-5	2.14827550180246e-5	2.05615748066118e-5	1.91352381447784e-5	1.77059460372006e-5	1.67969317776376e-5	1.67399384735792e-5	1.75529395374041e-5	1.88657708884865e-5	2.00803552173452e-5	2.11048171444523e-5	2.27869480768946e-5	2.46601842950176e-5	2.31200923493156e-5	2.20072824062268e-5	2.07128490993815e-5	2.18242978812293e-5	1.56899867239361e-5	1.10932946001096e-5	1.31795599152331e-5	1.17469291095382e-5	1.07361975676211e-5	8.8924858052336e-6	9.66185017132799e-6	9.61705784862788e-6	8.89054335890692e-6	8.8980855077561e-6	9.77822165527806e-6	1.07548885108924e-5	1.11992731878001e-5	1.11267442334238e-5	1.10019866378216e-5	1.12347623763859e-5	1.18500391148804e-5	1.25449978601272e-5
flux1:	0.700476124117432	1.82266420346967e-5	1.81925695405347e-5	1.79746813158522e-5	1.76188037514955e-5	1.71749832116587e-5	1.67120130505604e-5	1.63289534036285e-5	1.61354151424165e-5	1.62138738727232e-5	1.65964781142156e-5	1.72581723939693e-5	1.80985804001484e-5	1.89118286431546e-5	1.93993277201733e-5	1.92813462757924e-5	1.84738577693641e-5	1.71970494312642e-5	1.59020985907556e-5	1.50597430292703e-5	1.49684898360843e-5	1.56502512743985e-5	1.67893412373937e-5	1.78698045341102e-5	1.88093338717852e-5	2.03382991411181e-5	2.20295000615481e-5	2.06777577099029e-5	1.96928611625302e-5	1.85294465491611e-5	1.9518352477646e-5	1.40268055255873e-5	9.91360828766527e-6	1.17760260525737e-5	1.04989851400482e-5	9.61131716902662e-6	7.96832869966455e-6	8.68541855791213e-6	8.67698759599777e-6	8.03323607900605e-6	8.03776665921974e-6	8.84054411987496e-6	9.74255689465461e-6	1.01580829989258e-5	1.00909582077563e-5	9.96667604943543e-6	1.01649226673188e-5	1.07126209286249e-5	1.1335889248232e-5
flux1:	0.700738573021185	1.63163642566931e-5	1.63005132932014e-5	1.61173482932535e-5	1.58053449717558e-5	1.54055251186432e-5	1.49766551574593e-5	1.46086257962977e-5	1.44058459726732e-5	1.44510424408209e-5	1.47800470451046e-5	1.53728838934056e-5	1.61384997733969e-5	1.68898423634576e-5	1.73551457767807e-5	1.72770345206669e-5	1.65731897019054e-5	1.54370374731219e-5	1.42717368372697e-5	1.34976815758833e-5	1.33814487922199e-5	1.3948315065731e-5	1.49318213491651e-5	1.58884340128125e-5	1.67433366617604e-5	1.8126418936943e-5	1.96502426081385e-5	1.84643230250298e-5	1.75955125124825e-5	1.65512077123702e-5	1.74288695042326e-5	1.25191920406726e-5	8.84376798631813e-6	1.05058541584696e-5	9.37029462737522e-6	8.59311875727267e-6	7.13294835883304e-6	7.79968534369892e-6	7.82194992298696e-6	7.25377168096115e-6	7.25537016704685e-6	7.98619662530505e-6	8.81965640003768e-6	9.21035567228334e-6	9.15004324084651e-6	9.02698397737209e-6	9.19408543124501e-6	9.68145040542359e-6	1.02416681058317e-5
flux1:	0.701001021924939	1.45806209725261e-5	1.45782057787408e-5	1.44266387221708e-5	1.4157331477441e-5	1.3802761676228e-5	1.34121993717674e-5	1.30660441015509e-5	1.28617912056537e-5	1.28800144597309e-5	1.31586776019103e-5	1.36831456354181e-5	1.43729643295189e-5	1.50603528147119e-5	1.54994026286001e-5	1.54542637379123e-5	1.48452585211478e-5	1.38414190504043e-5	1.28004149615257e-5	1.20946527161842e-5	1.19608514557873e-5	1.24275855340658e-5	1.32723345069147e-5	1.41146230958908e-5	1.48861308932798e-5	1.61321692394507e-5	1.75031418401424e-5	1.64634961824364e-5	1.57008876530328e-5	1.47654666606211e-5	1.55432308430838e-5	1.11585889104819e-5	7.87817141781845e-6	9.36236721103377e-6	8.35393028392775e-6	7.67515843827853e-6	6.37984711209535e-6	6.99799523009577e-6	7.04468809352936e-6	6.54463007590757e-6	6.54339129566484e-6	7.20682991532906e-6	7.97608113249149e-6	8.34451748637374e-6	8.29197284802567e-6	8.17082477076005e-6	8.30953431613995e-6	8.7424931059735e-6	9.24696056691912e-6
flux1:	0.701263470828692	1.30048985320065e-5	1.30122486959611e-5	1.2889469276991e-5	1.26611990607012e-5	1.23520290613476e-5	1.20023650607381e-5	1.1682899761203e-5	1.14828848587702e-5	1.14790266813121e-5	1.17104987371067e-5	1.21683425667715e-5	1.2783372337839e-5	1.34067343901839e-5	1.38170761649749e-5	1.37993524416954e-5	1.32773813539985e-5	1.23976988325978e-5	1.14747839004689e-5	1.08358495009216e-5	1.06904418619887e-5	1.10705058133758e-5	1.17920740796625e-5	1.25290768136477e-5	1.32197539906798e-5	1.43389733790452e-5	1.55712626716745e-5	1.46612264753513e-5	1.39961507117041e-5	1.31609641700915e-5	1.38502674059058e-5	9.93765293896789e-6	7.0122436494274e-6	8.33970714616897e-6	7.44374873687817e-6	6.85210926364184e-6	5.70361749411058e-6	6.2749404806872e-6	6.33969513989151e-6	5.89993658308572e-6	5.89576398934965e-6	6.49582967009589e-6	7.20385744972561e-6	7.55110360420881e-6	7.50652593078991e-6	7.38776724106696e-6	7.50026593660707e-6	7.88341972652958e-6	8.33789615897759e-6
flux1:	0.701525919732445	1.15764337996637e-5	1.15907521621662e-5	1.14941540543505e-5	1.13048933165633e-5	1.10404217169983e-5	1.07328768322948e-5	1.04431028650691e-5	1.02512194254855e-5	1.0229048595196e-5	1.04165502173278e-5	1.08106774217558e-5	1.13535603492557e-5	1.19143431548307e-5	1.22948037276679e-5	1.2300052380843e-5	1.18580055188553e-5	1.10941741460715e-5	1.02821882781535e-5	9.70740567462771e-6	9.55523369899387e-6	9.86089628773653e-6	1.04735981375738e-5	1.11140614009323e-5	1.17279300755367e-5	1.27314346873969e-5	1.38385535073821e-5	1.30440556413324e-5	1.24684096136054e-5	1.17260802754006e-5	1.23382137115572e-5	8.84855750044417e-6	6.24100202859929e-6	7.4311524164558e-6	6.63314132275265e-6	6.11843682289753e-6	5.09904303307053e-6	5.62537134413461e-6	5.7022870364758e-6	5.31488121529942e-6	5.30745317806718e-6	5.84793874175742e-6	6.49695044238375e-6	6.82289453111561e-6	6.78567380535605e-6	6.66953269425474e-6	6.75760602350445e-6	7.0944484036864e-6	7.50320723399928e-6
flux1:	0.701788368636199	1.02839352769227e-5	1.03030845688023e-5	1.02301905024543e-5	1.00776439169008e-5	9.8565007046007e-6	9.59111123172945e-6	9.33242595131725e-6	9.15102822624021e-6	9.11347195619243e-6	9.260404406554e-6	9.59469539986564e-6	1.00692919332794e-5	1.05700534652968e-5	1.09204710160201e-5	1.09451290655871e-5	1.05762771573841e-5	9.91957963692233e-6	9.21043446512127e-6	8.69619337782007e-6	8.5412017028686e-6	8.78352768779547e-6	9.3003775099946e-6	9.85288593419743e-6	1.03952817329373e-5	1.12943785488606e-5	1.2288901072508e-5	1.15980064186554e-5	1.11037764802616e-5	1.04477516388528e-5	1.09934262375587e-5	7.88186906742637e-6	5.55807216426892e-6	6.6280768862348e-6	5.91425818528063e-6	5.46749519701469e-6	4.56045265876755e-6	5.04368618077481e-6	5.12781670962568e-6	4.78515096627711e-6	4.77402913401662e-6	5.25878802915167e-6	5.85083567769736e-6	6.1547115856803e-6	6.12360076234622e-6	6.01011265183732e-6	6.075389808088e-6	6.368684666346e-6	6.73479615907752e-6
flux1:	0.702050817539952	9.11727591602543e-6	9.13960949185395e-6	9.08802613037323e-6	8.96969657551056e-6	8.78994720351349e-6	8.56569824983909e-6	8.33811539772061e-6	8.16832842366653e-6	8.11774118359404e-6	8.22772941592501e-6	8.5067904468078e-6	8.91778348902935e-6	9.3618586319367e-6	9.68285956276291e-6	9.72400937487445e-6	9.42172849952306e-6	8.8629062896202e-6	8.24773991870516e-6	7.78977678856643e-6	7.63514126869698e-6	7.8239337301955e-6	8.25664067638728e-6	8.72967844325739e-6	9.2068969488969e-6	1.00124236087876e-5	1.09057784445705e-5	1.03081364246216e-5	9.88714316272164e-6	9.31120072588646e-6	9.80004056695054e-6	7.02617715256859e-6	4.95532598543241e-6	5.91971417067497e-6	5.27782680662281e-6	4.8912023028614e-6	4.08144534727569e-6	4.52352365474947e-6	4.61118270872334e-6	4.30649310246479e-6	4.29131190873323e-6	4.72443955677813e-6	5.26194284107818e-6	5.54293635778938e-6	5.51637391075051e-6	5.40550069641059e-6	5.44969108965274e-6	5.70191248989972e-6	6.02767495613634e-6
flux1:	0.702313266443705	8.06718811396753e-6	8.09142920397557e-6	8.05882304672895e-6	7.97203584686589e-6	7.83121939196892e-6	7.64615038348412e-6	7.44853949964741e-6	7.29058381806204e-6	7.22898316220128e-6	7.3058610177154e-6	7.53476297310054e-6	7.88732219580961e-6	8.27856997547226e-6	8.57138033725009e-6	8.62652909650351e-6	8.38410942496868e-6	7.91339107961059e-6	7.38283430132647e-6	6.97649633784363e-6	6.82468997666795e-6	6.96845352581734e-6	7.32748170104438e-6	7.72942882935218e-6	8.14825551443536e-6	8.87005606350654e-6	9.67243184051269e-6	9.15872344054895e-6	8.80259014447359e-6	8.30040689132975e-6	8.74050919042076e-6	6.26846299275912e-6	4.42314789723593e-6	5.29368226823137e-6	4.71353058177723e-6	4.38029612135046e-6	3.65499777834831e-6	4.0578670958913e-6	4.14669628105829e-6	3.87448077365024e-6	3.85514550846035e-6	4.24102940248982e-6	4.72709499751742e-6	4.98487566056113e-6	4.96135783832915e-6	4.85312388597193e-6	4.87819236548697e-6	5.09192390515332e-6	5.3793390581582e-6
flux1:	0.702575715347458	7.12499406210926e-6	7.15015810176846e-6	7.13424385215841e-6	7.07613777125753e-6	6.97126973612528e-6	6.82258146069751e-6	6.65292782032869e-6	6.50643525511991e-6	6.4356875028645e-6	6.48344011490747e-6	6.66747928163021e-6	6.96700610112079e-6	7.30962707916445e-6	7.57590517229034e-6	7.64279448294641e-6	7.453360155548e-6	7.06064002522273e-6	6.6051541006469e-6	6.24563123773907e-6	6.09846617122981e-6	6.20443886600033e-6	6.49913774458008e-6	6.83821126725496e-6	7.20543684757586e-6	7.85207232381325e-6	8.57244076472584e-6	8.13391385802242e-6	7.83421799493497e-6	7.39909107021875e-6	7.7967678333293e-6	5.59502294096692e-6	3.95118684355942e-6	4.73704803025976e-6	4.21078332379123e-6	3.92503338114773e-6	3.27387320144509e-6	3.63947018648615e-6	3.72827663089248e-6	3.48449497803823e-6	3.46132327725634e-6	3.80456451972523e-6	4.24305462539528e-6	4.47811665247582e-6	4.45651953725919e-6	4.3511213448477e-6	4.35936395045449e-6	4.53757452765224e-6	4.78876323295555e-6
flux1:	0.702838164251212	6.28239881248418e-6	6.30774669181871e-6	6.30628186683417e-6	6.27378643824612e-6	6.20136414297585e-6	6.08555246681852e-6	5.94123000714251e-6	5.80552501359111e-6	5.72746998250664e-6	5.750150536889e-6	5.89465481785448e-6	6.14660802108893e-6	6.44501049485296e-6	6.68669095591726e-6	6.76315153592409e-6	6.61969633493781e-6	6.29482556584778e-6	5.90505992752789e-6	5.58757605942826e-6	5.44625608062118e-6	5.5205284974198e-6	5.75931295987271e-6	6.04346801347876e-6	6.36547837625904e-6	6.9441923341528e-6	7.59042764422485e-6	7.21858698282418e-6	6.96712523305244e-6	6.59189835682952e-6	6.95166439376671e-6	4.9926549073627e-6	3.52935385458059e-6	4.23760746713005e-6	3.75965957984775e-6	3.51610134459228e-6	2.93118591860486e-6	3.26144622912846e-6	3.34986903637725e-6	3.13188373943249e-6	3.10564794975384e-6	3.41088591441986e-6	3.80625131205765e-6	4.02000451596339e-6	3.99978030563486e-6	3.8976391422026e-6	3.89164858413132e-6	4.03779812013376e-6	4.25527696378857e-6
flux1:	0.703100613154965	5.53136140790842e-6	5.55636894061994e-6	5.56715191035859e-6	5.55697507012421e-6	5.51301976865326e-6	5.42604980610518e-6	5.30409177671787e-6	5.17841639959389e-6	5.09492854852406e-6	5.09656525404119e-6	5.20675436546136e-6	5.41654037643619e-6	5.67523154342106e-6	5.89437767736236e-6	5.97823943415733e-6	5.87376077328211e-6	5.60689261890684e-6	5.27401035486315e-6	4.99397117537833e-6	4.85917630762188e-6	4.90688611722807e-6	5.09742951459922e-6	5.33423857792396e-6	5.61673911649616e-6	6.13363744907763e-6	6.7126940960554e-6	6.39917566670161e-6	6.1882623761147e-6	5.86545845201403e-6	6.19026851480437e-6	4.44978868982277e-6	3.14879401870043e-6	3.78504263009456e-6	3.35173032982428e-6	3.14548758825898e-6	2.62095452964865e-6	2.91784240556613e-6	3.00593990272309e-6	2.81222232926724e-6	2.78408082094179e-6	3.05577155009721e-6	3.41271693175436e-6	3.60733380789735e-6	3.58854520662159e-6	3.49029047326214e-6	3.47282770284295e-6	3.59079976363459e-6	3.7775784567613e-6
flux1:	0.703363062058718	4.86404478725858e-6	4.88837522346209e-6	4.90924715760354e-6	4.91789438567941e-6	4.89805143654256e-6	4.83557122274791e-6	4.73291902861643e-6	4.61658750140191e-6	4.52957917860996e-6	4.51408467776813e-6	4.59497937311492e-6	4.76788249013836e-6	4.99136526727768e-6	5.19003314024939e-6	5.27909377122074e-6	5.20679058261103e-6	4.98871606718864e-6	4.70464501113573e-6	4.45774433502153e-6	4.32975194064993e-6	4.35531924819263e-6	4.50471918539336e-6	4.70124850301876e-6	4.94914535388537e-6	5.40950794742509e-6	5.927613621972e-6	5.66423282731813e-6	5.48695904413888e-6	5.20907396136914e-6	5.50075401039274e-6	3.95729105322471e-6	2.80259837861903e-6	3.37168252230107e-6	2.98060402047451e-6	2.80709088335333e-6	2.33849856484181e-6	2.60404524502461e-6	2.69190236855612e-6	2.52158432193222e-6	2.49292012608197e-6	2.73512448076962e-6	3.05820496133192e-6	3.23628695434445e-6	3.21948710440475e-6	3.12587747085568e-6	3.09968621433992e-6	3.19358384233859e-6	3.35308774356177e-6
flux1:	0.703625510962471	4.27283170829006e-6	4.2963026351498e-6	4.32515598304504e-6	4.3489935773347e-6	4.34869431005339e-6	4.30627308249105e-6	4.21998407490687e-6	4.11246367302183e-6	4.02384311916792e-6	3.99493394697733e-6	4.05130020921677e-6	4.19242757527515e-6	4.38509283508606e-6	4.56521550781881e-6	4.65726267504299e-6	4.61075422464089e-6	4.43317213033628e-6	4.19075668546696e-6	3.97304595625387e-6	3.85187688811289e-6	3.85923455340177e-6	3.97411915735222e-6	4.13681969213562e-6	4.35424425180385e-6	4.76286981752346e-6	5.22569575359357e-6	5.00462461330474e-6	4.85502611658352e-6	4.61490565213683e-6	4.87468302293585e-6	3.50878337899325e-6	2.48610875459849e-6	2.99271912115548e-6	2.64206508299223e-6	2.49694211640441e-6	2.08058730198794e-6	2.31692269458507e-6	2.40436112941632e-6	2.25674276816391e-6	2.22895056420421e-6	2.44518013192567e-6	2.73843265847024e-6	2.90259444735142e-6	2.88859666448074e-6	2.80040145006246e-6	2.7680123027819e-6	2.84188004594166e-6	2.97774037493322e-6
flux1:	0.703887959866225	3.75038465423026e-6	3.77292650620985e-6	3.80772306683713e-6	3.84308638573976e-6	3.85775756749248e-6	3.83112410546495e-6	3.75852374763267e-6	3.65944930803552e-6	3.57105046619812e-6	3.53217983252628e-6	3.56849065900595e-6	3.68271296610232e-6	3.84872735461902e-6	4.01202921403877e-6	4.10490400072652e-6	4.07842748965328e-6	3.934111266188e-6	3.72716029076544e-6	3.53508716693942e-6	3.42065467518883e-6	3.41343025326824e-6	3.49998915012613e-6	3.63461559075793e-6	3.82505152044592e-6	4.18654631546707e-6	4.59933014712254e-6	4.41333758069616e-6	4.28644888468205e-6	4.07765833127892e-6	4.30668070115601e-6	3.10044199348285e-6	2.19678049803793e-6	2.64587442771425e-6	2.33380943131474e-6	2.21301178364456e-6	1.84531968805587e-6	2.0546834984668e-6	2.141123099303e-6	2.01524868057089e-6	1.98952144794992e-6	2.18267202928025e-6	2.44936556635886e-6	2.60184487579684e-6	2.59144856383713e-6	2.50932006868655e-6	2.47288857069617e-6	2.53043295605078e-6	2.64621151327429e-6
flux1:	0.704150408769978	3.28972422106961e-6	3.31133312110994e-6	3.35013343666883e-6	3.3934690862553e-6	3.41876244149135e-6	3.4040156171688e-6	3.34278725424923e-6	3.25192552906085e-6	3.16542799553554e-6	3.11973206017043e-6	3.14013172766939e-6	3.23201096511823e-6	3.37520913957157e-6	3.52315825251699e-6	3.61484249612335e-6	3.60339632169871e-6	3.48624457169529e-6	3.30948915160416e-6	3.1399110153052e-6	3.03214680676923e-6	3.0137665260443e-6	3.07771045831143e-6	3.18927657910157e-6	3.35573494324853e-6	3.67468504561909e-6	4.04229767401398e-6	3.88498231619278e-6	3.77678225120617e-6	3.5938877423787e-6	3.79363231226167e-6	2.73037499566565e-6	1.93367549140516e-6	2.33064385334394e-6	2.05487175396775e-6	1.95468182595866e-6	1.6317817092731e-6	1.81650605896095e-6	1.90098476131459e-6	1.79537141416582e-6	1.77253477823758e-6	1.94491421588714e-6	2.18746544505772e-6	2.3298483116032e-6	2.32359121765531e-6	2.24795858283255e-6	2.20916944539292e-6	2.25354185413372e-6	2.35246332631934e-6
flux1:	0.704412857673731	2.88430281342024e-6	2.90499419616994e-6	2.94599740882238e-6	2.99401930434442e-6	3.02602724456494e-6	3.01979432456433e-6	2.96800879470539e-6	2.88519387463949e-6	2.80204957740573e-6	2.75230592041083e-6	2.76056790544054e-6	2.83427450483168e-6	2.95806938968956e-6	3.09187086600625e-6	3.18057902042321e-6	3.17999293651373e-6	3.08497374619118e-6	2.93396178627338e-6	2.78413928639325e-6	2.68307540136934e-6	2.65678102132478e-6	2.70325159617647e-6	2.79602453467947e-6	2.94121368655889e-6	3.22221933700573e-6	3.54918250555277e-6	3.41513865431195e-6	3.32241551591251e-6	3.16112277282318e-6	3.33362971426306e-6	2.39775663633834e-6	1.69673565468022e-6	2.04732645356197e-6	1.80490151287017e-6	1.72203105647041e-6	1.43957641262002e-6	1.60203982001322e-6	1.6833613455287e-6	1.59592223648989e-6	1.57634987269474e-6	1.72978492338003e-6	1.94984235409684e-6	2.08295696815913e-6	2.08095054046043e-6	2.01195817804345e-6	1.97200950106169e-6	2.00569352316972e-6	2.09044740545966e-6
flux1:	0.704675306577484	2.52805720614363e-6	2.54782788326299e-6	2.5894181538676e-6	2.63925313279073e-6	2.67467861868474e-6	2.6742056148875e-6	2.6303010817694e-6	2.55536280424467e-6	2.47674188512903e-6	2.42533892504072e-6	2.42481662102281e-6	2.48404707704173e-6	2.5913717023847e-6	2.71199866480571e-6	2.79625629862513e-6	2.80318577674668e-6	2.72620329548492e-6	2.59716354183634e-6	2.46473839937018e-6	2.37053357098391e-6	2.33932419707736e-6	2.37278638549886e-6	2.4503170889129e-6	2.57676689126903e-6	2.82435551418857e-6	3.11482752252619e-6	2.99970745606358e-6	2.91988392344224e-6	2.77701641735271e-6	2.92492473518786e-6	2.10193502659458e-6	1.48602093883488e-6	1.79607857305789e-6	1.58346262003147e-6	1.51511155636987e-6	1.26834248187094e-6	1.41090262147207e-6	1.48785536819749e-6	1.41600961795888e-6	1.39963173112161e-6	1.53562260917654e-6	1.73428245672747e-6	1.85826944695073e-6	1.86014856969807e-6	1.79764987730859e-6	1.75731176537834e-6	1.78212829685255e-6	1.85477867848228e-6
flux1:	0.704937755481238	2.21543240160689e-6	2.23423741010642e-6	2.27503043746278e-6	2.32433034845515e-6	2.36058757752913e-6	2.36375764531953e-6	2.32648562213266e-6	2.25918947943429e-6	2.18595241611732e-6	2.13486955945267e-6	2.12844612411983e-6	2.17635652255078e-6	2.26964664657641e-6	2.3778993023206e-6	2.45659470452998e-6	2.46845099886496e-6	2.40617215279148e-6	2.2958783878968e-6	2.17883904063171e-6	2.09175082289346e-6	2.0582784038331e-6	2.08243086166757e-6	2.14761381359735e-6	2.25773385124966e-6	2.47619674627913e-6	2.73394816193859e-6	2.63441178850344e-6	2.56537076739427e-6	2.43870578311024e-6	2.56511402997501e-6	1.84170939472751e-6	1.30108261577363e-6	1.57619516411697e-6	1.3895066641928e-6	1.33337646157099e-6	1.11736806674211e-6	1.24228600729603e-6	1.31386726914283e-6	1.25478704963504e-6	1.24118172021693e-6	1.36106590632849e-6	1.53915660476141e-6	1.65368150558474e-6	1.6586696994694e-6	1.60227312677407e-6	1.56199923451136e-6	1.57921430384439e-6	1.64122622082493e-6
flux1:	0.705200204384991	1.9413777989264e-6	1.95912517098606e-6	1.99800704588338e-6	2.04501037586839e-6	2.08024621481122e-6	2.08553387621377e-6	2.05388949400157e-6	1.99390023157604e-6	1.92659761651293e-6	1.87739719961488e-6	1.86744534415881e-6	1.90661551654575e-6	1.98783507773424e-6	2.08441412991593e-6	2.15681572488459e-6	2.17165280710006e-6	2.12133205252897e-6	2.02699035632675e-6	1.92362877137279e-6	1.84394451067262e-6	1.81040011664043e-6	1.82813229685575e-6	1.88328514468907e-6	1.9793579177743e-6	2.17256885251083e-6	2.40096817896877e-6	2.31453700473892e-6	2.25448089763311e-6	2.1424903499317e-6	2.25069901474387e-6	1.61491044702032e-6	1.14059131376065e-6	1.38574686976307e-6	1.22111231094789e-6	1.17536674357579e-6	9.85373063612498e-7	1.09474352920029e-6	1.16033074201603e-6	1.11125027568203e-6	1.09978975643873e-6	1.2048792585144e-6	1.36324273724904e-6	1.46778692610442e-6	1.47485089412136e-6	1.42400385235009e-6	1.3840653454387e-6	1.39456436948178e-6	1.44692760043421e-6
flux1:	0.705462653288744	1.70132301480534e-6	1.71788557593614e-6	1.75403658480952e-6	1.79757205456431e-6	1.83061252192229e-6	1.83699078026444e-6	1.81014386525783e-6	1.75701735848223e-6	1.69591397065755e-6	1.6497468827387e-6	1.63811017626153e-6	1.67054810216488e-6	1.74125168562303e-6	1.82683090873925e-6	1.89256994670639e-6	1.90895327667605e-6	1.86828528776254e-6	1.78745611646359e-6	1.6963192058903e-6	1.62426698686514e-6	1.59229379959721e-6	1.60570637100662e-6	1.65265936141872e-6	1.73678678114811e-6	1.90805774803557e-6	2.11008027935532e-6	2.03493141186251e-6	1.98229265902709e-6	1.88385021640318e-6	1.97706042966982e-6	1.41833154869755e-6	1.00226634723529e-6	1.22160404274111e-6	1.07551140775827e-6	1.03869256336103e-6	8.70486013172531e-7	9.66186419850589e-7	1.02561758787191e-6	9.84123521890804e-7	9.74138112186813e-7	1.06580486821393e-6	1.20551172204351e-6	1.29966681455989e-6	1.3077160823771e-6	1.26180519413692e-6	1.22241568358452e-6	1.22689759913486e-6	1.27030884948557e-6
flux1:	0.705725102192497	1.49114365458761e-6	1.50638324725017e-6	1.53928129191773e-6	1.57871621602086e-6	1.60895466205613e-6	1.61577715201872e-6	1.59301635677048e-6	1.54621720032817e-6	1.49133376084652e-6	1.44896055265091e-6	1.43696493572941e-6	1.46415323997432e-6	1.52557323843956e-6	1.60085770744363e-6	1.65988168110216e-6	1.67676185862789e-6	1.64377903933027e-6	1.5743344731159e-6	1.49417380564958e-6	1.42983713489925e-6	1.40049656015502e-6	1.4109863575511e-6	1.45117235950139e-6	1.52520366646767e-6	1.67721683989095e-6	1.85548081453258e-6	1.79022493267618e-6	1.74362943942241e-6	1.65774479755405e-6	1.7387871668965e-6	1.24797233794633e-6	8.83078147610366e-7	1.07978643966465e-6	9.49354127979373e-7	9.20272809579554e-7	7.70393948813289e-7	8.54060277626593e-7	9.07612594223168e-7	8.71849317307925e-7	8.62771603526149e-7	9.42470763576212e-7	1.06492901938282e-6	1.14862716244227e-6	1.15670877495004e-6	1.11515368798422e-6	1.07656010366581e-6	1.07570658089886e-6	1.11076257070422e-6
flux1:	0.705987551096251	1.30712684555847e-6	1.32092393522402e-6	1.35032552460858e-6	1.3854708423654e-6	1.41272236684386e-6	1.41960296597173e-6	1.40029932842595e-6	1.35923627341751e-6	1.31040085447949e-6	1.27222902089644e-6	1.26072771151223e-6	1.28370585842816e-6	1.33684838874953e-6	1.40260907753259e-6	1.45511549787599e-6	1.47172356708336e-6	1.44474101137193e-6	1.3848484951216e-6	1.31457213619202e-6	1.25782913776874e-6	1.23163165628601e-6	1.2400280979053e-6	1.27456601014202e-6	1.34003627756021e-6	1.47486744031046e-6	1.63169275445888e-6	1.57517724792965e-6	1.53344863801046e-6	1.45907567136439e-6	1.53022602631552e-6	1.09949014190346e-6	7.79636732961351e-7	9.56010505823187e-7	8.39116733748535e-7	8.16741488607537e-7	6.82606327384363e-7	7.55637679892247e-7	8.03919397369746e-7	7.72670733963718e-7	7.64131693976452e-7	8.33368080406941e-7	9.4031454816699e-7	1.01394937343238e-6	1.02139414078505e-6	9.83716228226966e-7	9.46241936925345e-7	9.40828718440797e-7	9.68186262489344e-7
flux1:	0.706250000000004	1.14594321622995e-6	1.15822419691176e-6	1.18412476603526e-6	1.2151147382669e-6	1.23946367762634e-6	1.24617203776115e-6	1.22976238204546e-6	1.19383113056589e-6	1.15073247406097e-6	1.11686867948484e-6	1.10631710659094e-6	1.12578627392696e-6	1.17151985087527e-6	1.2286010217999e-6	1.27496301959978e-6	1.29073568483496e-6	1.26833414601561e-6	1.21645307345456e-6	1.15508317087983e-6	1.10558363834935e-6	1.08257995617586e-6	1.089309778909e-6	1.11907671751009e-6	1.17717844649329e-6	1.29640260543144e-6	1.43388095848525e-6	1.38504789690112e-6	1.34723229383223e-6	1.28317515943196e-6	1.34608661304462e-6	9.6872111685875e-7	6.88647948624535e-7	8.46277450565412e-7	7.41535282443398e-7	7.24902619959297e-7	6.04755146041546e-7	6.68342705149312e-7	7.12132406747966e-7	6.84774587378571e-7	6.76637338003506e-7	7.36892787450429e-7	8.30284352846759e-7	8.9470762722349e-7	9.01200338905238e-7	8.67055504478042e-7	8.31094978225036e-7	8.22030263995902e-7	8.42502670886477e-7
[truncated: 13 more columns]
