# Supplementary material for: Spatial Resolution and Refractive Index Contrast of Resonant Photonic Crystal Surfaces for Biosensing
Source: IEEE Photonics J. Author manuscript; Available in PMC 2015 Sep 7. (PMC4561521; doi:10.1109/JPHOT.2015.2435699)
Supplement: fig6_data [file NIHMS64775-supplement-fig6_data.gz › Volumes/graham/MacBook_backup/PhD_folder_2015_06_02/paper_improvements/IEEE_J_Photonics/final_files/data_files/fig6/meep_data/19/t.out]

-----------
Initializing structure...
Working in 2D dimensions.
Computational cell is 150 x 10 x 0 with resolution 25
     block, center = (0,-2.56637,0)
          size (150,4.86726,1e+20)
          axes (1,0,0), (0,1,0), (0,0,1)
          dielectric constant epsilon diagonal = (2.0736,2.0736,2.0736)
     block, center = (0,2.43363,0)
          size (150,5.13274,1e+20)
          axes (1,0,0), (0,1,0), (0,0,1)
          dielectric constant epsilon diagonal = (1.6129,1.6129,1.6129)
     block, center = (-37.5,0.309735,0)
          size (75,0.884956,1e+20)
          axes (1,0,0), (0,1,0), (0,0,1)
          dielectric constant epsilon diagonal = (2.0164,2.0164,2.0164)
     block, center = (74.5,0,0)
          size (0.65,0.265487,1e+20)
          axes (1,0,0), (0,1,0), (0,0,1)
          dielectric constant epsilon diagonal = (4,4,4)
     block, center = (73.5,0,0)
          size (0.65,0.265487,1e+20)
          axes (1,0,0), (0,1,0), (0,0,1)
          dielectric constant epsilon diagonal = (4,4,4)
     block, center = (72.5,0,0)
          size (0.65,0.265487,1e+20)
          axes (1,0,0), (0,1,0), (0,0,1)
          dielectric constant epsilon diagonal = (4,4,4)
     block, center = (71.5,0,0)
          size (0.65,0.265487,1e+20)
          axes (1,0,0), (0,1,0), (0,0,1)
          dielectric constant epsilon diagonal = (4,4,4)
     block, center = (70.5,0,0)
          size (0.65,0.265487,1e+20)
          axes (1,0,0), (0,1,0), (0,0,1)
          dielectric constant epsilon diagonal = (4,4,4)
     block, center = (69.5,0,0)
          size (0.65,0.265487,1e+20)
          axes (1,0,0), (0,1,0), (0,0,1)
          dielectric constant epsilon diagonal = (4,4,4)
     block, center = (68.5,0,0)
          size (0.65,0.265487,1e+20)
          axes (1,0,0), (0,1,0), (0,0,1)
          dielectric constant epsilon diagonal = (4,4,4)
     block, center = (67.5,0,0)
          size (0.65,0.265487,1e+20)
          axes (1,0,0), (0,1,0), (0,0,1)
          dielectric constant epsilon diagonal = (4,4,4)
     block, center = (66.5,0,0)
          size (0.65,0.265487,1e+20)
          axes (1,0,0), (0,1,0), (0,0,1)
          dielectric constant epsilon diagonal = (4,4,4)
     block, center = (65.5,0,0)
          size (0.65,0.265487,1e+20)
          axes (1,0,0), (0,1,0), (0,0,1)
          dielectric constant epsilon diagonal = (4,4,4)
     block, center = (64.5,0,0)
          size (0.65,0.265487,1e+20)
          axes (1,0,0), (0,1,0), (0,0,1)
          dielectric constant epsilon diagonal = (4,4,4)
     block, center = (63.5,0,0)
          size (0.65,0.265487,1e+20)
          axes (1,0,0), (0,1,0), (0,0,1)
          dielectric constant epsilon diagonal = (4,4,4)
     block, center = (62.5,0,0)
          size (0.65,0.265487,1e+20)
          axes (1,0,0), (0,1,0), (0,0,1)
          dielectric constant epsilon diagonal = (4,4,4)
     block, center = (61.5,0,0)
          size (0.65,0.265487,1e+20)
          axes (1,0,0), (0,1,0), (0,0,1)
          dielectric constant epsilon diagonal = (4,4,4)
     block, center = (60.5,0,0)
          size (0.65,0.265487,1e+20)
          axes (1,0,0), (0,1,0), (0,0,1)
          dielectric constant epsilon diagonal = (4,4,4)
     block, center = (59.5,0,0)
          size (0.65,0.265487,1e+20)
          axes (1,0,0), (0,1,0), (0,0,1)
          dielectric constant epsilon diagonal = (4,4,4)
     block, center = (58.5,0,0)
          size (0.65,0.265487,1e+20)
          axes (1,0,0), (0,1,0), (0,0,1)
          dielectric constant epsilon diagonal = (4,4,4)
     block, center = (57.5,0,0)
          size (0.65,0.265487,1e+20)
          axes (1,0,0), (0,1,0), (0,0,1)
          dielectric constant epsilon diagonal = (4,4,4)
     block, center = (56.5,0,0)
          size (0.65,0.265487,1e+20)
          axes (1,0,0), (0,1,0), (0,0,1)
          dielectric constant epsilon diagonal = (4,4,4)
     block, center = (55.5,0,0)
          size (0.65,0.265487,1e+20)
          axes (1,0,0), (0,1,0), (0,0,1)
          dielectric constant epsilon diagonal = (4,4,4)
     block, center = (54.5,0,0)
          size (0.65,0.265487,1e+20)
          axes (1,0,0), (0,1,0), (0,0,1)
          dielectric constant epsilon diagonal = (4,4,4)
     block, center = (53.5,0,0)
          size (0.65,0.265487,1e+20)
          axes (1,0,0), (0,1,0), (0,0,1)
          dielectric constant epsilon diagonal = (4,4,4)
     block, center = (52.5,0,0)
          size (0.65,0.265487,1e+20)
          axes (1,0,0), (0,1,0), (0,0,1)
          dielectric constant epsilon diagonal = (4,4,4)
     block, center = (51.5,0,0)
          size (0.65,0.265487,1e+20)
          axes (1,0,0), (0,1,0), (0,0,1)
          dielectric constant epsilon diagonal = (4,4,4)
     block, center = (50.5,0,0)
          size (0.65,0.265487,1e+20)
          axes (1,0,0), (0,1,0), (0,0,1)
          dielectric constant epsilon diagonal = (4,4,4)
     block, center = (49.5,0,0)
          size (0.65,0.265487,1e+20)
          axes (1,0,0), (0,1,0), (0,0,1)
          dielectric constant epsilon diagonal = (4,4,4)
     block, center = (48.5,0,0)
          size (0.65,0.265487,1e+20)
          axes (1,0,0), (0,1,0), (0,0,1)
          dielectric constant epsilon diagonal = (4,4,4)
     block, center = (47.5,0,0)
          size (0.65,0.265487,1e+20)
          axes (1,0,0), (0,1,0), (0,0,1)
          dielectric constant epsilon diagonal = (4,4,4)
     block, center = (46.5,0,0)
          size (0.65,0.265487,1e+20)
          axes (1,0,0), (0,1,0), (0,0,1)
          dielectric constant epsilon diagonal = (4,4,4)
     block, center = (45.5,0,0)
          size (0.65,0.265487,1e+20)
          axes (1,0,0), (0,1,0), (0,0,1)
          dielectric constant epsilon diagonal = (4,4,4)
     block, center = (44.5,0,0)
          size (0.65,0.265487,1e+20)
          axes (1,0,0), (0,1,0), (0,0,1)
          dielectric constant epsilon diagonal = (4,4,4)
     block, center = (43.5,0,0)
          size (0.65,0.265487,1e+20)
          axes (1,0,0), (0,1,0), (0,0,1)
          dielectric constant epsilon diagonal = (4,4,4)
     block, center = (42.5,0,0)
          size (0.65,0.265487,1e+20)
          axes (1,0,0), (0,1,0), (0,0,1)
          dielectric constant epsilon diagonal = (4,4,4)
     block, center = (41.5,0,0)
          size (0.65,0.265487,1e+20)
          axes (1,0,0), (0,1,0), (0,0,1)
          dielectric constant epsilon diagonal = (4,4,4)
     block, center = (40.5,0,0)
          size (0.65,0.265487,1e+20)
          axes (1,0,0), (0,1,0), (0,0,1)
          dielectric constant epsilon diagonal = (4,4,4)
     block, center = (39.5,0,0)
          size (0.65,0.265487,1e+20)
          axes (1,0,0), (0,1,0), (0,0,1)
          dielectric constant epsilon diagonal = (4,4,4)
     block, center = (38.5,0,0)
          size (0.65,0.265487,1e+20)
          axes (1,0,0), (0,1,0), (0,0,1)
          dielectric constant epsilon diagonal = (4,4,4)
     block, center = (37.5,0,0)
          size (0.65,0.265487,1e+20)
          axes (1,0,0), (0,1,0), (0,0,1)
          dielectric constant epsilon diagonal = (4,4,4)
     block, center = (36.5,0,0)
          size (0.65,0.265487,1e+20)
          axes (1,0,0), (0,1,0), (0,0,1)
          dielectric constant epsilon diagonal = (4,4,4)
     block, center = (35.5,0,0)
          size (0.65,0.265487,1e+20)
          axes (1,0,0), (0,1,0), (0,0,1)
          dielectric constant epsilon diagonal = (4,4,4)
     block, center = (34.5,0,0)
          size (0.65,0.265487,1e+20)
          axes (1,0,0), (0,1,0), (0,0,1)
          dielectric constant epsilon diagonal = (4,4,4)
     block, center = (33.5,0,0)
          size (0.65,0.265487,1e+20)
          axes (1,0,0), (0,1,0), (0,0,1)
          dielectric constant epsilon diagonal = (4,4,4)
     block, center = (32.5,0,0)
          size (0.65,0.265487,1e+20)
          axes (1,0,0), (0,1,0), (0,0,1)
          dielectric constant epsilon diagonal = (4,4,4)
     block, center = (31.5,0,0)
          size (0.65,0.265487,1e+20)
          axes (1,0,0), (0,1,0), (0,0,1)
          dielectric constant epsilon diagonal = (4,4,4)
     block, center = (30.5,0,0)
          size (0.65,0.265487,1e+20)
          axes (1,0,0), (0,1,0), (0,0,1)
          dielectric constant epsilon diagonal = (4,4,4)
     block, center = (29.5,0,0)
          size (0.65,0.265487,1e+20)
          axes (1,0,0), (0,1,0), (0,0,1)
          dielectric constant epsilon diagonal = (4,4,4)
     block, center = (28.5,0,0)
          size (0.65,0.265487,1e+20)
          axes (1,0,0), (0,1,0), (0,0,1)
          dielectric constant epsilon diagonal = (4,4,4)
     block, center = (27.5,0,0)
          size (0.65,0.265487,1e+20)
          axes (1,0,0), (0,1,0), (0,0,1)
          dielectric constant epsilon diagonal = (4,4,4)
     block, center = (26.5,0,0)
          size (0.65,0.265487,1e+20)
          axes (1,0,0), (0,1,0), (0,0,1)
          dielectric constant epsilon diagonal = (4,4,4)
     block, center = (25.5,0,0)
          size (0.65,0.265487,1e+20)
          axes (1,0,0), (0,1,0), (0,0,1)
          dielectric constant epsilon diagonal = (4,4,4)
     block, center = (24.5,0,0)
          size (0.65,0.265487,1e+20)
          axes (1,0,0), (0,1,0), (0,0,1)
          dielectric constant epsilon diagonal = (4,4,4)
     block, center = (23.5,0,0)
          size (0.65,0.265487,1e+20)
          axes (1,0,0), (0,1,0), (0,0,1)
          dielectric constant epsilon diagonal = (4,4,4)
     block, center = (22.5,0,0)
          size (0.65,0.265487,1e+20)
          axes (1,0,0), (0,1,0), (0,0,1)
          dielectric constant epsilon diagonal = (4,4,4)
     block, center = (21.5,0,0)
          size (0.65,0.265487,1e+20)
          axes (1,0,0), (0,1,0), (0,0,1)
          dielectric constant epsilon diagonal = (4,4,4)
     block, center = (20.5,0,0)
          size (0.65,0.265487,1e+20)
          axes (1,0,0), (0,1,0), (0,0,1)
          dielectric constant epsilon diagonal = (4,4,4)
     block, center = (19.5,0,0)
          size (0.65,0.265487,1e+20)
          axes (1,0,0), (0,1,0), (0,0,1)
          dielectric constant epsilon diagonal = (4,4,4)
     block, center = (18.5,0,0)
          size (0.65,0.265487,1e+20)
          axes (1,0,0), (0,1,0), (0,0,1)
          dielectric constant epsilon diagonal = (4,4,4)
     block, center = (17.5,0,0)
          size (0.65,0.265487,1e+20)
          axes (1,0,0), (0,1,0), (0,0,1)
          dielectric constant epsilon diagonal = (4,4,4)
     block, center = (16.5,0,0)
          size (0.65,0.265487,1e+20)
          axes (1,0,0), (0,1,0), (0,0,1)
          dielectric constant epsilon diagonal = (4,4,4)
     block, center = (15.5,0,0)
          size (0.65,0.265487,1e+20)
          axes (1,0,0), (0,1,0), (0,0,1)
          dielectric constant epsilon diagonal = (4,4,4)
     block, center = (14.5,0,0)
          size (0.65,0.265487,1e+20)
          axes (1,0,0), (0,1,0), (0,0,1)
          dielectric constant epsilon diagonal = (4,4,4)
     block, center = (13.5,0,0)
          size (0.65,0.265487,1e+20)
          axes (1,0,0), (0,1,0), (0,0,1)
          dielectric constant epsilon diagonal = (4,4,4)
     block, center = (12.5,0,0)
          size (0.65,0.265487,1e+20)
          axes (1,0,0), (0,1,0), (0,0,1)
          dielectric constant epsilon diagonal = (4,4,4)
     block, center = (11.5,0,0)
          size (0.65,0.265487,1e+20)
          axes (1,0,0), (0,1,0), (0,0,1)
          dielectric constant epsilon diagonal = (4,4,4)
     block, center = (10.5,0,0)
          size (0.65,0.265487,1e+20)
          axes (1,0,0), (0,1,0), (0,0,1)
          dielectric constant epsilon diagonal = (4,4,4)
     block, center = (9.5,0,0)
          size (0.65,0.265487,1e+20)
          axes (1,0,0), (0,1,0), (0,0,1)
          dielectric constant epsilon diagonal = (4,4,4)
     block, center = (8.5,0,0)
          size (0.65,0.265487,1e+20)
          axes (1,0,0), (0,1,0), (0,0,1)
          dielectric constant epsilon diagonal = (4,4,4)
     block, center = (7.5,0,0)
          size (0.65,0.265487,1e+20)
          axes (1,0,0), (0,1,0), (0,0,1)
          dielectric constant epsilon diagonal = (4,4,4)
     block, center = (6.5,0,0)
          size (0.65,0.265487,1e+20)
          axes (1,0,0), (0,1,0), (0,0,1)
          dielectric constant epsilon diagonal = (4,4,4)
     block, center = (5.5,0,0)
          size (0.65,0.265487,1e+20)
          axes (1,0,0), (0,1,0), (0,0,1)
          dielectric constant epsilon diagonal = (4,4,4)
     block, center = (4.5,0,0)
          size (0.65,0.265487,1e+20)
          axes (1,0,0), (0,1,0), (0,0,1)
          dielectric constant epsilon diagonal = (4,4,4)
     block, center = (3.5,0,0)
          size (0.65,0.265487,1e+20)
          axes (1,0,0), (0,1,0), (0,0,1)
          dielectric constant epsilon diagonal = (4,4,4)
     block, center = (2.5,0,0)
          size (0.65,0.265487,1e+20)
          axes (1,0,0), (0,1,0), (0,0,1)
          dielectric constant epsilon diagonal = (4,4,4)
     block, center = (1.5,0,0)
          size (0.65,0.265487,1e+20)
          axes (1,0,0), (0,1,0), (0,0,1)
          dielectric constant epsilon diagonal = (4,4,4)
     block, center = (0.5,0,0)
          size (0.65,0.265487,1e+20)
          axes (1,0,0), (0,1,0), (0,0,1)
          dielectric constant epsilon diagonal = (4,4,4)
     block, center = (-0.5,0,0)
          size (0.65,0.265487,1e+20)
          axes (1,0,0), (0,1,0), (0,0,1)
          dielectric constant epsilon diagonal = (4,4,4)
     block, center = (-1.5,0,0)
          size (0.65,0.265487,1e+20)
          axes (1,0,0), (0,1,0), (0,0,1)
          dielectric constant epsilon diagonal = (4,4,4)
     block, center = (-2.5,0,0)
          size (0.65,0.265487,1e+20)
          axes (1,0,0), (0,1,0), (0,0,1)
          dielectric constant epsilon diagonal = (4,4,4)
     block, center = (-3.5,0,0)
          size (0.65,0.265487,1e+20)
          axes (1,0,0), (0,1,0), (0,0,1)
          dielectric constant epsilon diagonal = (4,4,4)
     block, center = (-4.5,0,0)
          size (0.65,0.265487,1e+20)
          axes (1,0,0), (0,1,0), (0,0,1)
          dielectric constant epsilon diagonal = (4,4,4)
     block, center = (-5.5,0,0)
          size (0.65,0.265487,1e+20)
          axes (1,0,0), (0,1,0), (0,0,1)
          dielectric constant epsilon diagonal = (4,4,4)
     block, center = (-6.5,0,0)
          size (0.65,0.265487,1e+20)
          axes (1,0,0), (0,1,0), (0,0,1)
          dielectric constant epsilon diagonal = (4,4,4)
     block, center = (-7.5,0,0)
          size (0.65,0.265487,1e+20)
          axes (1,0,0), (0,1,0), (0,0,1)
          dielectric constant epsilon diagonal = (4,4,4)
     block, center = (-8.5,0,0)
          size (0.65,0.265487,1e+20)
          axes (1,0,0), (0,1,0), (0,0,1)
          dielectric constant epsilon diagonal = (4,4,4)
     block, center = (-9.5,0,0)
          size (0.65,0.265487,1e+20)
          axes (1,0,0), (0,1,0), (0,0,1)
          dielectric constant epsilon diagonal = (4,4,4)
     block, center = (-10.5,0,0)
          size (0.65,0.265487,1e+20)
          axes (1,0,0), (0,1,0), (0,0,1)
          dielectric constant epsilon diagonal = (4,4,4)
     block, center = (-11.5,0,0)
          size (0.65,0.265487,1e+20)
          axes (1,0,0), (0,1,0), (0,0,1)
          dielectric constant epsilon diagonal = (4,4,4)
     block, center = (-12.5,0,0)
          size (0.65,0.265487,1e+20)
          axes (1,0,0), (0,1,0), (0,0,1)
          dielectric constant epsilon diagonal = (4,4,4)
     block, center = (-13.5,0,0)
          size (0.65,0.265487,1e+20)
          axes (1,0,0), (0,1,0), (0,0,1)
          dielectric constant epsilon diagonal = (4,4,4)
     block, center = (-14.5,0,0)
          size (0.65,0.265487,1e+20)
          axes (1,0,0), (0,1,0), (0,0,1)
          dielectric constant epsilon diagonal = (4,4,4)
     block, center = (-15.5,0,0)
          size (0.65,0.265487,1e+20)
          axes (1,0,0), (0,1,0), (0,0,1)
          dielectric constant epsilon diagonal = (4,4,4)
     block, center = (-16.5,0,0)
          size (0.65,0.265487,1e+20)
          axes (1,0,0), (0,1,0), (0,0,1)
          dielectric constant epsilon diagonal = (4,4,4)
     block, center = (-17.5,0,0)
          size (0.65,0.265487,1e+20)
          axes (1,0,0), (0,1,0), (0,0,1)
          dielectric constant epsilon diagonal = (4,4,4)
     block, center = (-18.5,0,0)
          size (0.65,0.265487,1e+20)
          axes (1,0,0), (0,1,0), (0,0,1)
          dielectric constant epsilon diagonal = (4,4,4)
     block, center = (-19.5,0,0)
          size (0.65,0.265487,1e+20)
          axes (1,0,0), (0,1,0), (0,0,1)
          dielectric constant epsilon diagonal = (4,4,4)
     block, center = (-20.5,0,0)
          size (0.65,0.265487,1e+20)
          axes (1,0,0), (0,1,0), (0,0,1)
          dielectric constant epsilon diagonal = (4,4,4)
     block, center = (-21.5,0,0)
          size (0.65,0.265487,1e+20)
          axes (1,0,0), (0,1,0), (0,0,1)
          dielectric constant epsilon diagonal = (4,4,4)
     block, center = (-22.5,0,0)
          size (0.65,0.265487,1e+20)
          axes (1,0,0), (0,1,0), (0,0,1)
          dielectric constant epsilon diagonal = (4,4,4)
     block, center = (-23.5,0,0)
          size (0.65,0.265487,1e+20)
          axes (1,0,0), (0,1,0), (0,0,1)
          dielectric constant epsilon diagonal = (4,4,4)
     block, center = (-24.5,0,0)
          size (0.65,0.265487,1e+20)
          axes (1,0,0), (0,1,0), (0,0,1)
          dielectric constant epsilon diagonal = (4,4,4)
     block, center = (-25.5,0,0)
          size (0.65,0.265487,1e+20)
          axes (1,0,0), (0,1,0), (0,0,1)
          dielectric constant epsilon diagonal = (4,4,4)
     block, center = (-26.5,0,0)
          size (0.65,0.265487,1e+20)
          axes (1,0,0), (0,1,0), (0,0,1)
          dielectric constant epsilon diagonal = (4,4,4)
     block, center = (-27.5,0,0)
          size (0.65,0.265487,1e+20)
          axes (1,0,0), (0,1,0), (0,0,1)
          dielectric constant epsilon diagonal = (4,4,4)
     block, center = (-28.5,0,0)
          size (0.65,0.265487,1e+20)
          axes (1,0,0), (0,1,0), (0,0,1)
          dielectric constant epsilon diagonal = (4,4,4)
     block, center = (-29.5,0,0)
          size (0.65,0.265487,1e+20)
          axes (1,0,0), (0,1,0), (0,0,1)
          dielectric constant epsilon diagonal = (4,4,4)
     block, center = (-30.5,0,0)
          size (0.65,0.265487,1e+20)
          axes (1,0,0), (0,1,0), (0,0,1)
          dielectric constant epsilon diagonal = (4,4,4)
     block, center = (-31.5,0,0)
          size (0.65,0.265487,1e+20)
          axes (1,0,0), (0,1,0), (0,0,1)
          dielectric constant epsilon diagonal = (4,4,4)
     block, center = (-32.5,0,0)
          size (0.65,0.265487,1e+20)
          axes (1,0,0), (0,1,0), (0,0,1)
          dielectric constant epsilon diagonal = (4,4,4)
     block, center = (-33.5,0,0)
          size (0.65,0.265487,1e+20)
          axes (1,0,0), (0,1,0), (0,0,1)
          dielectric constant epsilon diagonal = (4,4,4)
     block, center = (-34.5,0,0)
          size (0.65,0.265487,1e+20)
          axes (1,0,0), (0,1,0), (0,0,1)
          dielectric constant epsilon diagonal = (4,4,4)
     block, center = (-35.5,0,0)
          size (0.65,0.265487,1e+20)
          axes (1,0,0), (0,1,0), (0,0,1)
          dielectric constant epsilon diagonal = (4,4,4)
     block, center = (-36.5,0,0)
          size (0.65,0.265487,1e+20)
          axes (1,0,0), (0,1,0), (0,0,1)
          dielectric constant epsilon diagonal = (4,4,4)
     block, center = (-37.5,0,0)
          size (0.65,0.265487,1e+20)
          axes (1,0,0), (0,1,0), (0,0,1)
          dielectric constant epsilon diagonal = (4,4,4)
     block, center = (-38.5,0,0)
          size (0.65,0.265487,1e+20)
          axes (1,0,0), (0,1,0), (0,0,1)
          dielectric constant epsilon diagonal = (4,4,4)
     block, center = (-39.5,0,0)
          size (0.65,0.265487,1e+20)
          axes (1,0,0), (0,1,0), (0,0,1)
          dielectric constant epsilon diagonal = (4,4,4)
     block, center = (-40.5,0,0)
          size (0.65,0.265487,1e+20)
          axes (1,0,0), (0,1,0), (0,0,1)
          dielectric constant epsilon diagonal = (4,4,4)
     block, center = (-41.5,0,0)
          size (0.65,0.265487,1e+20)
          axes (1,0,0), (0,1,0), (0,0,1)
          dielectric constant epsilon diagonal = (4,4,4)
     block, center = (-42.5,0,0)
          size (0.65,0.265487,1e+20)
          axes (1,0,0), (0,1,0), (0,0,1)
          dielectric constant epsilon diagonal = (4,4,4)
     block, center = (-43.5,0,0)
          size (0.65,0.265487,1e+20)
          axes (1,0,0), (0,1,0), (0,0,1)
          dielectric constant epsilon diagonal = (4,4,4)
     block, center = (-44.5,0,0)
          size (0.65,0.265487,1e+20)
          axes (1,0,0), (0,1,0), (0,0,1)
          dielectric constant epsilon diagonal = (4,4,4)
     block, center = (-45.5,0,0)
          size (0.65,0.265487,1e+20)
          axes (1,0,0), (0,1,0), (0,0,1)
          dielectric constant epsilon diagonal = (4,4,4)
     block, center = (-46.5,0,0)
          size (0.65,0.265487,1e+20)
          axes (1,0,0), (0,1,0), (0,0,1)
          dielectric constant epsilon diagonal = (4,4,4)
     block, center = (-47.5,0,0)
          size (0.65,0.265487,1e+20)
          axes (1,0,0), (0,1,0), (0,0,1)
          dielectric constant epsilon diagonal = (4,4,4)
     block, center = (-48.5,0,0)
          size (0.65,0.265487,1e+20)
          axes (1,0,0), (0,1,0), (0,0,1)
          dielectric constant epsilon diagonal = (4,4,4)
     block, center = (-49.5,0,0)
          size (0.65,0.265487,1e+20)
          axes (1,0,0), (0,1,0), (0,0,1)
          dielectric constant epsilon diagonal = (4,4,4)
     block, center = (-50.5,0,0)
          size (0.65,0.265487,1e+20)
          axes (1,0,0), (0,1,0), (0,0,1)
          dielectric constant epsilon diagonal = (4,4,4)
     block, center = (-51.5,0,0)
          size (0.65,0.265487,1e+20)
          axes (1,0,0), (0,1,0), (0,0,1)
          dielectric constant epsilon diagonal = (4,4,4)
     block, center = (-52.5,0,0)
          size (0.65,0.265487,1e+20)
          axes (1,0,0), (0,1,0), (0,0,1)
          dielectric constant epsilon diagonal = (4,4,4)
     block, center = (-53.5,0,0)
          size (0.65,0.265487,1e+20)
          axes (1,0,0), (0,1,0), (0,0,1)
          dielectric constant epsilon diagonal = (4,4,4)
     block, center = (-54.5,0,0)
          size (0.65,0.265487,1e+20)
          axes (1,0,0), (0,1,0), (0,0,1)
          dielectric constant epsilon diagonal = (4,4,4)
     block, center = (-55.5,0,0)
          size (0.65,0.265487,1e+20)
          axes (1,0,0), (0,1,0), (0,0,1)
          dielectric constant epsilon diagonal = (4,4,4)
     block, center = (-56.5,0,0)
          size (0.65,0.265487,1e+20)
          axes (1,0,0), (0,1,0), (0,0,1)
          dielectric constant epsilon diagonal = (4,4,4)
     block, center = (-57.5,0,0)
          size (0.65,0.265487,1e+20)
          axes (1,0,0), (0,1,0), (0,0,1)
          dielectric constant epsilon diagonal = (4,4,4)
     block, center = (-58.5,0,0)
          size (0.65,0.265487,1e+20)
          axes (1,0,0), (0,1,0), (0,0,1)
          dielectric constant epsilon diagonal = (4,4,4)
     block, center = (-59.5,0,0)
          size (0.65,0.265487,1e+20)
          axes (1,0,0), (0,1,0), (0,0,1)
          dielectric constant epsilon diagonal = (4,4,4)
     block, center = (-60.5,0,0)
          size (0.65,0.265487,1e+20)
          axes (1,0,0), (0,1,0), (0,0,1)
          dielectric constant epsilon diagonal = (4,4,4)
     block, center = (-61.5,0,0)
          size (0.65,0.265487,1e+20)
          axes (1,0,0), (0,1,0), (0,0,1)
          dielectric constant epsilon diagonal = (4,4,4)
     block, center = (-62.5,0,0)
          size (0.65,0.265487,1e+20)
          axes (1,0,0), (0,1,0), (0,0,1)
          dielectric constant epsilon diagonal = (4,4,4)
     block, center = (-63.5,0,0)
          size (0.65,0.265487,1e+20)
          axes (1,0,0), (0,1,0), (0,0,1)
          dielectric constant epsilon diagonal = (4,4,4)
     block, center = (-64.5,0,0)
          size (0.65,0.265487,1e+20)
          axes (1,0,0), (0,1,0), (0,0,1)
          dielectric constant epsilon diagonal = (4,4,4)
     block, center = (-65.5,0,0)
          size (0.65,0.265487,1e+20)
          axes (1,0,0), (0,1,0), (0,0,1)
          dielectric constant epsilon diagonal = (4,4,4)
     block, center = (-66.5,0,0)
          size (0.65,0.265487,1e+20)
          axes (1,0,0), (0,1,0), (0,0,1)
          dielectric constant epsilon diagonal = (4,4,4)
     block, center = (-67.5,0,0)
          size (0.65,0.265487,1e+20)
          axes (1,0,0), (0,1,0), (0,0,1)
          dielectric constant epsilon diagonal = (4,4,4)
     block, center = (-68.5,0,0)
          size (0.65,0.265487,1e+20)
          axes (1,0,0), (0,1,0), (0,0,1)
          dielectric constant epsilon diagonal = (4,4,4)
     block, center = (-69.5,0,0)
          size (0.65,0.265487,1e+20)
          axes (1,0,0), (0,1,0), (0,0,1)
          dielectric constant epsilon diagonal = (4,4,4)
     block, center = (-70.5,0,0)
          size (0.65,0.265487,1e+20)
          axes (1,0,0), (0,1,0), (0,0,1)
          dielectric constant epsilon diagonal = (4,4,4)
     block, center = (-71.5,0,0)
          size (0.65,0.265487,1e+20)
          axes (1,0,0), (0,1,0), (0,0,1)
          dielectric constant epsilon diagonal = (4,4,4)
     block, center = (-72.5,0,0)
          size (0.65,0.265487,1e+20)
          axes (1,0,0), (0,1,0), (0,0,1)
          dielectric constant epsilon diagonal = (4,4,4)
     block, center = (-73.5,0,0)
          size (0.65,0.265487,1e+20)
          axes (1,0,0), (0,1,0), (0,0,1)
          dielectric constant epsilon diagonal = (4,4,4)
     block, center = (-74.5,0,0)
          size (0.65,0.265487,1e+20)
          axes (1,0,0), (0,1,0), (0,0,1)
          dielectric constant epsilon diagonal = (4,4,4)
time for set_epsilon = 8.32242 s
-----------
Meep: using output directory "t-out"
creating output file "t-out/eps-000000.00.h5"...
Meep progress: 2.92/377.433631896973 = 0.8% done in 4.0s, 514.7s to go
on time step 151 (time=3.02), 0.0266131 s/step
Meep progress: 6.18/377.433631896973 = 1.6% done in 8.0s, 482.0s to go
on time step 314 (time=6.28), 0.0246007 s/step
Meep progress: 9.44/377.433631896973 = 2.5% done in 12.0s, 469.6s to go
on time step 477 (time=9.54), 0.0246865 s/step
Meep progress: 12.68/377.433631896973 = 3.4% done in 16.0s, 461.6s to go
on time step 639 (time=12.78), 0.0246952 s/step
Meep progress: 15.92/377.433631896973 = 4.2% done in 20.1s, 455.4s to go
on time step 801 (time=16.02), 0.0247269 s/step
Meep progress: 19.16/377.433631896973 = 5.1% done in 24.1s, 449.8s to go
on time step 963 (time=19.26), 0.0246996 s/step
Meep progress: 22.4/377.433631896973 = 5.9% done in 28.1s, 444.7s to go
on time step 1125 (time=22.5), 0.0247241 s/step
Meep progress: 25.64/377.433631896973 = 6.8% done in 32.1s, 440.1s to go
on time step 1287 (time=25.74), 0.0247744 s/step
Meep progress: 28.88/377.433631896973 = 7.7% done in 36.1s, 435.4s to go
on time step 1449 (time=28.98), 0.0246981 s/step
Meep progress: 32.14/377.433631896973 = 8.5% done in 40.1s, 430.6s to go
on time step 1612 (time=32.24), 0.0245626 s/step
Meep progress: 35.42/377.433631896973 = 9.4% done in 44.1s, 425.7s to go
on time step 1776 (time=35.52), 0.0244485 s/step
Meep progress: 38.7/377.433631896973 = 10.3% done in 48.1s, 421.0s to go
on time step 1940 (time=38.8), 0.0244125 s/step
Meep progress: 41.98/377.433631896973 = 11.1% done in 52.1s, 416.3s to go
on time step 2104 (time=42.08), 0.0243968 s/step
Meep progress: 45.24/377.433631896973 = 12.0% done in 56.1s, 412.0s to go
on time step 2267 (time=45.34), 0.0246003 s/step
Meep progress: 48.5/377.433631896973 = 12.8% done in 60.1s, 407.7s to go
on time step 2430 (time=48.6), 0.0246506 s/step
Meep progress: 51.74/377.433631896973 = 13.7% done in 64.1s, 403.7s to go
on time step 2592 (time=51.84), 0.0247251 s/step
Meep progress: 54.96/377.433631896973 = 14.6% done in 68.1s, 399.8s to go
on time step 2753 (time=55.06), 0.0248816 s/step
Meep progress: 58.18/377.433631896973 = 15.4% done in 72.1s, 395.8s to go
on time step 2914 (time=58.28), 0.0248786 s/step
Meep progress: 61.4/377.433631896973 = 16.3% done in 76.1s, 391.9s to go
on time step 3075 (time=61.5), 0.0248919 s/step
Meep progress: 64.62/377.433631896973 = 17.1% done in 80.2s, 388.0s to go
on time step 3236 (time=64.72), 0.0249357 s/step
Meep progress: 67.82/377.433631896973 = 18.0% done in 84.2s, 384.3s to go
on time step 3396 (time=67.92), 0.0251088 s/step
Meep progress: 71.02/377.433631896973 = 18.8% done in 88.2s, 380.5s to go
on time step 3556 (time=71.12), 0.0251393 s/step
Meep progress: 74.22/377.433631896973 = 19.7% done in 92.2s, 376.7s to go
on time step 3716 (time=74.32), 0.025066 s/step
Meep progress: 77.42/377.433631896973 = 20.5% done in 96.2s, 372.9s to go
on time step 3876 (time=77.52), 0.0250994 s/step
Meep progress: 80.62/377.433631896973 = 21.4% done in 100.2s, 369.1s to go
on time step 4036 (time=80.72), 0.0251162 s/step
Meep progress: 83.82/377.433631896973 = 22.2% done in 104.3s, 365.2s to go
on time step 4196 (time=83.92), 0.0251154 s/step
Meep progress: 87.02/377.433631896973 = 23.1% done in 108.3s, 361.4s to go
on time step 4356 (time=87.12), 0.0251515 s/step
Meep progress: 90.2/377.433631896973 = 23.9% done in 112.3s, 357.6s to go
on time step 4515 (time=90.3), 0.0251643 s/step
Meep progress: 93.38/377.433631896973 = 24.7% done in 116.3s, 353.7s to go
on time step 4674 (time=93.48), 0.0251748 s/step
Meep progress: 96.56/377.433631896973 = 25.6% done in 120.3s, 349.9s to go
on time step 4833 (time=96.66), 0.0251817 s/step
Meep progress: 99.76/377.433631896973 = 26.4% done in 124.3s, 346.0s to go
on time step 4993 (time=99.86), 0.0251244 s/step
Meep progress: 102.88/377.433631896973 = 27.3% done in 128.3s, 342.5s to go
on time step 5149 (time=102.98), 0.0257474 s/step
Meep progress: 106.06/377.433631896973 = 28.1% done in 132.3s, 338.6s to go
on time step 5308 (time=106.16), 0.0251669 s/step
Meep progress: 109.14/377.433631896973 = 28.9% done in 136.3s, 335.2s to go
on time step 5462 (time=109.24), 0.0261183 s/step
Meep progress: 111.94/377.433631896973 = 29.7% done in 140.4s, 332.9s to go
on time step 5602 (time=112.04), 0.0286968 s/step
Meep progress: 114.78/377.433631896973 = 30.4% done in 144.4s, 330.4s to go
on time step 5743 (time=114.86), 0.0283846 s/step
Meep progress: 117.58/377.433631896973 = 31.2% done in 148.4s, 328.0s to go
on time step 5883 (time=117.66), 0.0286824 s/step
Meep progress: 120.38/377.433631896973 = 31.9% done in 152.4s, 325.5s to go
on time step 6023 (time=120.46), 0.0286975 s/step
Meep progress: 123.12/377.433631896973 = 32.6% done in 156.4s, 323.2s to go
on time step 6159 (time=123.18), 0.0295821 s/step
Meep progress: 125.66/377.433631896973 = 33.3% done in 160.5s, 321.5s to go
on time step 6286 (time=125.72), 0.0316093 s/step
Meep progress: 128.42/377.433631896973 = 34.0% done in 164.5s, 318.9s to go
on time step 6425 (time=128.5), 0.0289074 s/step
Meep progress: 131.34/377.433631896973 = 34.8% done in 168.5s, 315.7s to go
on time step 6570 (time=131.4), 0.0275889 s/step
Meep progress: 133.96/377.433631896973 = 35.5% done in 172.5s, 313.5s to go
on time step 6701 (time=134.02), 0.0307327 s/step
Meep progress: 136.56/377.433631896973 = 36.2% done in 176.5s, 311.4s to go
on time step 6832 (time=136.64), 0.0306605 s/step
Meep progress: 139.2/377.433631896973 = 36.9% done in 180.5s, 309.0s to go
on time step 6965 (time=139.3), 0.0302259 s/step
Meep progress: 142.38/377.433631896973 = 37.7% done in 184.5s, 304.6s to go
on time step 7124 (time=142.48), 0.0251723 s/step
Meep progress: 145.58/377.433631896973 = 38.6% done in 188.5s, 300.3s to go
on time step 7284 (time=145.68), 0.0250794 s/step
Meep progress: 148.68/377.433631896973 = 39.4% done in 192.6s, 296.3s to go
on time step 7438 (time=148.76), 0.0260843 s/step
Meep progress: 151.36/377.433631896973 = 40.1% done in 196.6s, 293.6s to go
on time step 7572 (time=151.44), 0.0299131 s/step
Meep progress: 154.08/377.433631896973 = 40.8% done in 200.6s, 290.8s to go
on time step 7708 (time=154.16), 0.0296799 s/step
Meep progress: 156.44/377.433631896973 = 41.4% done in 204.6s, 289.0s to go
on time step 7828 (time=156.56), 0.0335543 s/step
Meep progress: 159.28/377.433631896973 = 42.2% done in 208.6s, 285.7s to go
on time step 7970 (time=159.4), 0.0282593 s/step
Meep progress: 162.14/377.433631896973 = 43.0% done in 212.6s, 282.3s to go
on time step 8113 (time=162.26), 0.0281293 s/step
Meep progress: 164.88/377.433631896973 = 43.7% done in 216.6s, 279.3s to go
on time step 8250 (time=165), 0.0293485 s/step
Meep progress: 167.62/377.433631896973 = 44.4% done in 220.6s, 276.2s to go
on time step 8389 (time=167.78), 0.0288659 s/step
Meep progress: 170.8/377.433631896973 = 45.3% done in 224.6s, 271.8s to go
on time step 8548 (time=170.96), 0.0252147 s/step
Meep progress: 174.0/377.433631896973 = 46.1% done in 228.7s, 267.3s to go
on time step 8708 (time=174.16), 0.0251419 s/step
Meep progress: 176.88/377.433631896973 = 46.9% done in 232.7s, 263.8s to go
on time step 8851 (time=177.02), 0.0279938 s/step
Meep progress: 179.8/377.433631896973 = 47.6% done in 236.7s, 260.2s to go
on time step 8997 (time=179.94), 0.0274327 s/step
Meep progress: 182.7/377.433631896973 = 48.4% done in 240.7s, 256.5s to go
on time step 9142 (time=182.84), 0.0276569 s/step
Meep progress: 185.52/377.433631896973 = 49.2% done in 244.7s, 253.1s to go
on time step 9284 (time=185.68), 0.0283495 s/step
Meep progress: 188.48/377.433631896973 = 49.9% done in 248.7s, 249.3s to go
on time step 9432 (time=188.64), 0.0271228 s/step
Meep progress: 191.36/377.433631896973 = 50.7% done in 252.7s, 245.7s to go
on time step 9576 (time=191.52), 0.0278094 s/step
Meep progress: 194.12/377.433631896973 = 51.4% done in 256.7s, 242.4s to go
on time step 9713 (time=194.26), 0.0292078 s/step
Meep progress: 197.16/377.433631896973 = 52.2% done in 260.7s, 238.4s to go
on time step 9866 (time=197.32), 0.0262418 s/step
Meep progress: 200.36/377.433631896973 = 53.1% done in 264.8s, 234.0s to go
on time step 10026 (time=200.52), 0.0250999 s/step
Meep progress: 203.54/377.433631896973 = 53.9% done in 268.8s, 229.6s to go
on time step 10185 (time=203.7), 0.0251868 s/step
Meep progress: 206.54/377.433631896973 = 54.7% done in 272.8s, 225.7s to go
on time step 10334 (time=206.68), 0.0269169 s/step
Meep progress: 209.54/377.433631896973 = 55.5% done in 276.8s, 221.8s to go
on time step 10484 (time=209.68), 0.026833 s/step
Meep progress: 212.48/377.433631896973 = 56.3% done in 280.8s, 218.0s to go
on time step 10632 (time=212.64), 0.0271138 s/step
Meep progress: 215.3/377.433631896973 = 57.0% done in 284.8s, 214.5s to go
on time step 10773 (time=215.46), 0.0285114 s/step
Meep progress: 218.12/377.433631896973 = 57.8% done in 288.8s, 210.9s to go
on time step 10914 (time=218.28), 0.0284064 s/step
Meep progress: 220.88/377.433631896973 = 58.5% done in 292.8s, 207.6s to go
on time step 11051 (time=221.02), 0.0292904 s/step
Meep progress: 223.76/377.433631896973 = 59.3% done in 296.8s, 203.9s to go
on time step 11195 (time=223.9), 0.0278485 s/step
Meep progress: 226.82/377.433631896973 = 60.1% done in 300.9s, 199.8s to go
on time step 11349 (time=226.98), 0.026031 s/step
Meep progress: 230.0/377.433631896973 = 60.9% done in 304.9s, 195.4s to go
on time step 11508 (time=230.16), 0.025257 s/step
Meep progress: 233.22/377.433631896973 = 61.8% done in 308.9s, 191.0s to go
on time step 11668 (time=233.36), 0.0250025 s/step
Meep progress: 236.18/377.433631896973 = 62.6% done in 312.9s, 187.1s to go
on time step 11816 (time=236.32), 0.0271571 s/step
Meep progress: 239.18/377.433631896973 = 63.4% done in 316.9s, 183.2s to go
on time step 11967 (time=239.34), 0.0266642 s/step
Meep progress: 242.1/377.433631896973 = 64.1% done in 320.9s, 179.4s to go
on time step 12113 (time=242.26), 0.0274761 s/step
Meep progress: 245.06/377.433631896973 = 64.9% done in 324.9s, 175.5s to go
on time step 12261 (time=245.22), 0.0271043 s/step
Meep progress: 247.86/377.433631896973 = 65.7% done in 328.9s, 172.0s to go
on time step 12400 (time=248), 0.0287945 s/step
Meep progress: 250.72/377.433631896973 = 66.4% done in 333.0s, 168.3s to go
on time step 12544 (time=250.88), 0.0279439 s/step
Meep progress: 253.66/377.433631896973 = 67.2% done in 337.0s, 164.4s to go
on time step 12691 (time=253.82), 0.0273876 s/step
Meep progress: 256.84/377.433631896973 = 68.0% done in 341.0s, 160.1s to go
on time step 12850 (time=257), 0.0251684 s/step
Meep progress: 260.06/377.433631896973 = 68.9% done in 345.0s, 155.7s to go
on time step 13011 (time=260.22), 0.024887 s/step
Meep progress: 263.2/377.433631896973 = 69.7% done in 349.0s, 151.5s to go
on time step 13167 (time=263.34), 0.025685 s/step
Meep progress: 266.1/377.433631896973 = 70.5% done in 353.0s, 147.7s to go
on time step 13312 (time=266.24), 0.0275994 s/step
Meep progress: 269.0/377.433631896973 = 71.3% done in 357.1s, 143.9s to go
on time step 13456 (time=269.12), 0.0278067 s/step
Meep progress: 271.88/377.433631896973 = 72.0% done in 361.1s, 140.2s to go
on time step 13600 (time=272), 0.0278672 s/step
Meep progress: 274.86/377.433631896973 = 72.8% done in 365.1s, 136.2s to go
on time step 13749 (time=274.98), 0.0269411 s/step
Meep progress: 277.68/377.433631896973 = 73.6% done in 369.1s, 132.6s to go
on time step 13890 (time=277.8), 0.0283727 s/step
Meep progress: 280.52/377.433631896973 = 74.3% done in 373.1s, 128.9s to go
on time step 14031 (time=280.62), 0.0284113 s/step
Meep progress: 283.4/377.433631896973 = 75.1% done in 377.1s, 125.1s to go
on time step 14176 (time=283.52), 0.0276223 s/step
Meep progress: 286.68/377.433631896973 = 76.0% done in 381.1s, 120.7s to go
on time step 14340 (time=286.8), 0.0244223 s/step
Meep progress: 289.96/377.433631896973 = 76.8% done in 385.1s, 116.2s to go
on time step 14504 (time=290.08), 0.0244973 s/step
Meep progress: 293.12/377.433631896973 = 77.7% done in 389.1s, 111.9s to go
on time step 14662 (time=293.24), 0.0254713 s/step
Meep progress: 295.98/377.433631896973 = 78.4% done in 393.2s, 108.2s to go
on time step 14805 (time=296.1), 0.0281562 s/step
Meep progress: 298.82/377.433631896973 = 79.2% done in 397.2s, 104.5s to go
on time step 14947 (time=298.94), 0.0283288 s/step
Meep progress: 301.66/377.433631896973 = 79.9% done in 401.2s, 100.8s to go
on time step 15089 (time=301.78), 0.028241 s/step
Meep progress: 304.36/377.433631896973 = 80.6% done in 405.2s, 97.3s to go
on time step 15224 (time=304.48), 0.0298503 s/step
Meep progress: 307.22/377.433631896973 = 81.4% done in 409.2s, 93.5s to go
on time step 15367 (time=307.34), 0.0280342 s/step
Meep progress: 310.0/377.433631896973 = 82.1% done in 413.3s, 89.9s to go
on time step 15505 (time=310.1), 0.0289978 s/step
Meep progress: 313.04/377.433631896973 = 82.9% done in 417.3s, 85.8s to go
on time step 15659 (time=313.18), 0.026127 s/step
Meep progress: 316.32/377.433631896973 = 83.8% done in 421.3s, 81.4s to go
on time step 15823 (time=316.46), 0.0244607 s/step
Meep progress: 319.58/377.433631896973 = 84.7% done in 425.3s, 77.0s to go
on time step 15986 (time=319.72), 0.0246859 s/step
Meep progress: 322.82/377.433631896973 = 85.5% done in 429.3s, 72.6s to go
on time step 16148 (time=322.96), 0.0247635 s/step
Meep progress: 326.08/377.433631896973 = 86.4% done in 433.3s, 68.2s to go
on time step 16311 (time=326.22), 0.0246719 s/step
Meep progress: 329.34/377.433631896973 = 87.3% done in 437.3s, 63.9s to go
on time step 16474 (time=329.48), 0.0246583 s/step
Meep progress: 332.6/377.433631896973 = 88.1% done in 441.4s, 59.5s to go
on time step 16637 (time=332.74), 0.0246663 s/step
Meep progress: 335.86/377.433631896973 = 89.0% done in 445.4s, 55.1s to go
on time step 16800 (time=336), 0.024664 s/step
Meep progress: 339.12/377.433631896973 = 89.8% done in 449.4s, 50.8s to go
on time step 16963 (time=339.26), 0.0246811 s/step
Meep progress: 342.36/377.433631896973 = 90.7% done in 453.4s, 46.5s to go
on time step 17125 (time=342.5), 0.0247481 s/step
Meep progress: 345.62/377.433631896973 = 91.6% done in 457.4s, 42.1s to go
on time step 17288 (time=345.76), 0.0246464 s/step
Meep progress: 348.88/377.433631896973 = 92.4% done in 461.4s, 37.8s to go
on time step 17451 (time=349.02), 0.0246053 s/step
Meep progress: 352.14/377.433631896973 = 93.3% done in 465.5s, 33.4s to go
on time step 17614 (time=352.28), 0.0246265 s/step
Meep progress: 355.4/377.433631896973 = 94.2% done in 469.5s, 29.1s to go
on time step 17777 (time=355.54), 0.0246325 s/step
Meep progress: 358.66/377.433631896973 = 95.0% done in 473.5s, 24.8s to go
on time step 17940 (time=358.8), 0.024646 s/step
Meep progress: 361.92/377.433631896973 = 95.9% done in 477.5s, 20.5s to go
on time step 18103 (time=362.06), 0.0245977 s/step
Meep progress: 365.18/377.433631896973 = 96.8% done in 481.5s, 16.2s to go
on time step 18266 (time=365.32), 0.024637 s/step
Meep progress: 368.44/377.433631896973 = 97.6% done in 485.5s, 11.9s to go
on time step 18429 (time=368.58), 0.0246028 s/step
Meep progress: 371.68/377.433631896973 = 98.5% done in 489.5s, 7.6s to go
on time step 18591 (time=371.82), 0.0247157 s/step
Meep progress: 374.94/377.433631896973 = 99.3% done in 493.5s, 3.3s to go
on time step 18754 (time=375.08), 0.0245869 s/step
run 0 finished at t = 377.44 (18872 timesteps)
flux1:, 0.627777777777778, 8.52341781607721e-7, 8.51281680378717e-7, 8.48378359289785e-7, 8.42305985592473e-7, 8.37895679385437e-7, 8.38800935179665e-7, 8.41608799156034e-7, 8.41017812460026e-7, 8.38843504919894e-7, 8.41442597817858e-7, 8.4891503867045e-7, 8.53718687542941e-7, 8.53189427793561e-7, 8.55824393964379e-7, 8.67202031767732e-7, 8.77516867855171e-7, 8.7584596788705e-7, 8.72657818175668e-7, 8.85887450537959e-7, 9.03845215771981e-7, 8.97546064961963e-7, 8.82307226213997e-7, 9.0441026454143e-7, 9.28688408572554e-7, 8.89191061914726e-7, 9.0197986946832e-7, 9.35576085858736e-7, 8.56370282582662e-7, 9.50009625703746e-7, 1.03348939867961e-6, 8.43635083046706e-7, 7.01969211842455e-7, 8.33525620861196e-7, 8.74033089167938e-7, 8.13561790531508e-7, 8.284447404389e-7, 8.51607946022898e-7, 8.20486827942752e-7, 8.45214445891954e-7, 8.69792887130405e-7, 8.61593615475055e-7, 8.63149199138892e-7, 8.86801613565895e-7, 9.02518596089685e-7, 8.98168544607907e-7, 8.9259518415431e-7, 8.99709188789697e-7, 9.10123152203959e-7, 9.10637158202777e-7, 9.04128065319788e-7, 9.03360602318806e-7, 9.12730407611438e-7, 9.23892750768327e-7, 9.28584391294042e-7, 9.28919593788125e-7, 9.32349554468875e-7, 9.39944210822102e-7, 9.44440977214111e-7, 9.39854914267167e-7, 9.28571631670588e-7, 9.17092403802944e-7
flux1:, 0.628040226681531, 9.80300445046426e-7, 9.78036680842784e-7, 9.71806565164337e-7, 9.62157007068242e-7, 9.56099968793009e-7, 9.56804432189515e-7, 9.58416887793474e-7, 9.54755115473209e-7, 9.49747959007996e-7, 9.51886505274605e-7, 9.60335625092959e-7, 9.64901894011206e-7, 9.62570368393703e-7, 9.64501817414449e-7, 9.7781639126655e-7, 9.90505532799054e-7, 9.89142259061001e-7, 9.85926558484852e-7, 1.00225231464555e-6, 1.02493459004227e-6, 1.020241224341e-6, 1.00533432801854e-6, 1.03351586512079e-6, 1.06476029001056e-6, 1.02321250257706e-6, 1.04264972428743e-6, 1.08548997329819e-6, 9.98356528411838e-7, 1.11199687661809e-6, 1.2206996329383e-6, 1.00559904333578e-6, 8.45046644815413e-7, 1.00616186501966e-6, 1.04751145506491e-6, 9.79296587265701e-7, 9.84474382837867e-7, 1.00463859350344e-6, 9.60373473880893e-7, 9.70236733309165e-7, 9.85815007899985e-7, 9.70420009408706e-7, 9.62172657596208e-7, 9.77835283139519e-7, 9.92317432602189e-7, 9.90761602570858e-7, 9.87036072436869e-7, 9.95424699966433e-7, 1.0099320318871e-6, 1.0171412642677e-6, 1.01601029579602e-6, 1.01705006213504e-6, 1.0264275080652e-6, 1.03817835284216e-6, 1.04347786822567e-6, 1.04215377424275e-6, 1.04127499491777e-6, 1.04430619827668e-6, 1.04625285890865e-6, 1.0408663521154e-6, 1.02896982303011e-6, 1.01686053687307e-6
flux1:, 0.628302675585284, 1.12998020289344e-6, 1.1257622376948e-6, 1.11525633929781e-6, 1.10172198149636e-6, 1.09427414648037e-6, 1.09466220665599e-6, 1.09404367632505e-6, 1.08599200939228e-6, 1.07753374206813e-6, 1.07924677128706e-6, 1.08833065521664e-6, 1.09138717756385e-6, 1.08581745179686e-6, 1.08644698169413e-6, 1.1016949590974e-6, 1.11624115924899e-6, 1.11390902192875e-6, 1.10971188956452e-6, 1.1292095366228e-6, 1.1568414667933e-6, 1.15313413889764e-6, 1.13788864546105e-6, 1.17269835035264e-6, 1.2115998012323e-6, 1.16751062761746e-6, 1.19444231860185e-6, 1.24750516207023e-6, 1.15266234253191e-6, 1.28787799086139e-6, 1.42620105700917e-6, 1.18704172581909e-6, 1.00852524752751e-6, 1.20317510710312e-6, 1.24969965797041e-6, 1.17532299055622e-6, 1.17332746502797e-6, 1.1885515975141e-6, 1.13246354932539e-6, 1.12524413978505e-6, 1.12630057122739e-6, 1.10077761203414e-6, 1.08049199454609e-6, 1.08317800725258e-6, 1.09102613269095e-6, 1.08990255613559e-6, 1.08784713736613e-6, 1.09675337408531e-6, 1.11393217125484e-6, 1.12787532514329e-6, 1.13430245092981e-6, 1.13963670483824e-6, 1.14999755021981e-6, 1.16214434634927e-6, 1.16815068631025e-6, 1.16586045418263e-6, 1.16077839463521e-6, 1.15788132915025e-6, 1.1551308842894e-6, 1.14740154631542e-6, 1.13446408390023e-6, 1.12181259908849e-6
flux1:, 0.628565124489038, 1.30429779062646e-6, 1.2972710947355e-6, 1.28178403744533e-6, 1.26445482046443e-6, 1.25601211488481e-6, 1.2557561722661e-6, 1.2516600915231e-6, 1.23802316038145e-6, 1.22580451049689e-6, 1.22717150582149e-6, 1.23618299957868e-6, 1.23605450032259e-6, 1.22576090718208e-6, 1.22464277471473e-6, 1.24167203082481e-6, 1.25697633868828e-6, 1.25184457380423e-6, 1.24555602717053e-6, 1.26820169362152e-6, 1.30042073021871e-6, 1.29622415473967e-6, 1.27951446871556e-6, 1.32120520933848e-6, 1.36752355973758e-6, 1.3195007334402e-6, 1.35429712371771e-6, 1.41729786328917e-6, 1.31476639865578e-6, 1.47127299023843e-6, 1.64127346891856e-6, 1.37968108725965e-6, 1.1844734823051e-6, 1.4147652316573e-6, 1.47351119310307e-6, 1.39450274508811e-6, 1.39150308879521e-6, 1.40041144860617e-6, 1.33584031305177e-6, 1.31293385313302e-6, 1.29533529691126e-6, 1.25728189092111e-6, 1.22452347852285e-6, 1.21097976197622e-6, 1.2068422008735e-6, 1.2030240375881e-6, 1.20239648237154e-6, 1.2115268194237e-6, 1.22984374627228e-6, 1.24979440645076e-6, 1.26554536184689e-6, 1.2781559882045e-6, 1.29129687583764e-6, 1.30402668696084e-6, 1.31084955929822e-6, 1.30854373422874e-6, 1.30002510760872e-6, 1.29033746604971e-6, 1.2805505175786e-6, 1.26817948839577e-6, 1.25296611750047e-6, 1.23919532107801e-6
flux1:, 0.628827573392791, 1.50561864914398e-6, 1.49499788258506e-6, 1.47424103105084e-6, 1.45364329323732e-6, 1.4446891057873e-6, 1.44327872015383e-6, 1.43443969589216e-6, 1.41437468674582e-6, 1.39848867316335e-6, 1.39960749648627e-6, 1.40751672300341e-6, 1.40234094091336e-6, 1.38604429316226e-6, 1.38299096626945e-6, 1.40147929424613e-6, 1.41591981519489e-6, 1.40582684837175e-6, 1.3963844493515e-6, 1.42205533295496e-6, 1.45782721178901e-6, 1.45089134555646e-6, 1.43132019488166e-6, 1.47981435977218e-6, 1.53219291121678e-6, 1.47800223385395e-6, 1.52057860716912e-6, 1.59179252771143e-6, 1.48125348670224e-6, 1.65688590833169e-6, 1.85779052451709e-6, 1.57489297779084e-6, 1.36392992988683e-6, 1.63016353772247e-6, 1.71043508169997e-6, 1.62751954600326e-6, 1.63296649395868e-6, 1.63514571675692e-6, 1.56672251463241e-6, 1.53351253760222e-6, 1.49552864557277e-6, 1.44334692197086e-6, 1.39968409897621e-6, 1.36932686802771e-6, 1.34898139856483e-6, 1.339039493218e-6, 1.33960058558193e-6, 1.34941103410539e-6, 1.36772122652539e-6, 1.39240533957625e-6, 1.4185857806262e-6, 1.44161049785076e-6, 1.46009682863744e-6, 1.47413642010681e-6, 1.48194677085396e-6, 1.48068656472769e-6, 1.47005662175795e-6, 1.45337644388371e-6, 1.43434483127426e-6, 1.41449592253155e-6, 1.39495409448371e-6, 1.37869386406505e-6
flux1:, 0.629090022296544, 1.73552597643073e-6, 1.7208016382316e-6, 1.6950252791898e-6, 1.67208814674283e-6, 1.66314326958885e-6, 1.6599964679909e-6, 1.64538835377201e-6, 1.61861166434328e-6, 1.59958810285503e-6, 1.60056449520315e-6, 1.6061731517781e-6, 1.59422259460327e-6, 1.57111510257778e-6, 1.56626454028361e-6, 1.58574205419559e-6, 1.59738256307908e-6, 1.58018997774928e-6, 1.56680244227397e-6, 1.59528559189361e-6, 1.63296249406528e-6, 1.62055365841964e-6, 1.59672705269962e-6, 1.6516281935397e-6, 1.70763896675089e-6, 1.64448579447437e-6, 1.69441765902788e-6, 1.77084328124466e-6, 1.65149959300312e-6, 1.842722019634e-6, 2.0710753941877e-6, 1.76636641412226e-6, 1.53940212130851e-6, 1.84069919060716e-6, 1.95294685711734e-6, 1.86530077578868e-6, 1.89070157611222e-6, 1.88700303324012e-6, 1.81943192324477e-6, 1.7847888119713e-6, 1.72775892066771e-6, 1.66077778267233e-6, 1.60950810045999e-6, 1.56486314024669e-6, 1.52618452467274e-6, 1.50694163937965e-6, 1.5084642546266e-6, 1.52025381372242e-6, 1.53823280044229e-6, 1.56615429653264e-6, 1.60303431979876e-6, 1.63931114283894e-6, 1.66622676855043e-6, 1.68290252286107e-6, 1.69199028823023e-6, 1.69278290444139e-6, 1.68171974098631e-6, 1.65857723320562e-6, 1.6286048792712e-6, 1.59832082347803e-6, 1.57180277865e-6, 1.55096913297523e-6
flux1:, 0.629352471200297, 1.99473034140783e-6, 1.97586530914092e-6, 1.94589453959245e-6, 1.9218451771941e-6, 1.91343962267914e-6, 1.90808990224788e-6, 1.88720389583751e-6, 1.85412683007401e-6, 1.83289638724313e-6, 1.8338639288307e-6, 1.83606367653199e-6, 1.81612107283703e-6, 1.7860816815599e-6, 1.77990962513628e-6, 1.79983886541413e-6, 1.80677471783169e-6, 1.78079297772037e-6, 1.76313227729985e-6, 1.79414689945444e-6, 1.83169227215624e-6, 1.81106527945964e-6, 1.78189989143702e-6, 1.8425575261428e-6, 1.89902185515007e-6, 1.82401313140307e-6, 1.88072548043975e-6, 1.95862294598497e-6, 1.82906729748519e-6, 2.03200251969934e-6, 2.28253902191082e-6, 1.95275408412359e-6, 1.70751145561457e-6, 2.04293090668355e-6, 2.19709139842963e-6, 2.10180333077015e-6, 2.15874157631334e-6, 2.15140329538899e-6, 2.08798697073712e-6, 2.06286602190859e-6, 1.99132162000171e-6, 1.90975122667217e-6, 1.85516829194569e-6, 1.80164703410302e-6, 1.74522687435169e-6, 1.71430025950289e-6, 1.71651188352139e-6, 1.73226013937143e-6, 1.75063310981374e-6, 1.78042036657976e-6, 1.82735309190494e-6, 1.87890868793855e-6, 1.91740719313541e-6, 1.93854809147204e-6, 1.9493531791782e-6, 1.95299459894125e-6, 1.94325512754458e-6, 1.9148788870258e-6, 1.87315226490412e-6, 1.82991557525135e-6, 1.79363786310752e-6, 1.76576056882239e-6
flux1:, 0.629614920104051, 2.28317189730249e-6, 2.26073774924341e-6, 2.22790091297775e-6, 2.20410591922253e-6, 2.19678691476063e-6, 2.18911624564168e-6, 2.16219764081507e-6, 2.12394997870669e-6, 2.10174039053866e-6, 2.10291897207714e-6, 2.1010164112363e-6, 2.07272704711741e-6, 2.0364304480284e-6, 2.0297025078507e-6, 2.04961833991819e-6, 2.05040935686843e-6, 2.01480705568248e-6, 1.99311768508864e-6, 2.02635709867182e-6, 2.06172506627474e-6, 2.03069453392559e-6, 1.99568060489791e-6, 2.06130914552416e-6, 2.11487675182185e-6, 2.0255651246416e-6, 2.08855840751214e-6, 2.16430711334773e-6, 2.02239877647112e-6, 2.23422453911868e-6, 2.50138297907829e-6, 2.13963955102502e-6, 1.87113667656249e-6, 2.24105340835414e-6, 2.44461132727684e-6, 2.33651889288057e-6, 2.43424663012506e-6, 2.42676946821466e-6, 2.36802085895265e-6, 2.36335528366441e-6, 2.28449896038012e-6, 2.18924444775804e-6, 2.13558721480222e-6, 2.0805744149808e-6, 2.00981542175478e-6, 1.9660410737476e-6, 1.96851972618359e-6, 1.99047017108357e-6, 2.01094195865909e-6, 2.04161612875022e-6, 2.09705964657185e-6, 2.16462771934012e-6, 2.21733297800925e-6, 2.24498604017534e-6, 2.25806372918556e-6, 2.26500855145962e-6, 2.25813446292754e-6, 2.22630795068201e-6, 2.17317456443778e-6, 2.11551138721894e-6, 2.06719341342562e-6, 2.02997508238981e-6
flux1:, 0.629877369007804, 2.60033772492565e-6, 2.57554554039161e-6, 2.5414953630417e-6, 2.5192787972432e-6, 2.51365843433588e-6, 2.50412590783934e-6, 2.47230481211906e-6, 2.43062364335414e-6, 2.40880558383795e-6, 2.41059486987232e-6, 2.404638740925e-6, 2.36875247895203e-6, 2.32763057204312e-6, 2.32130260029138e-6, 2.34099795771496e-6, 2.33510485357941e-6, 2.29020057748286e-6, 2.26528782673607e-6, 2.30048534030819e-6, 2.33210095540242e-6, 2.28958878718999e-6, 2.24893148891366e-6, 2.31877535789517e-6, 2.36667579961899e-6, 2.26154760118452e-6, 2.33061351130046e-6, 2.40173882685252e-6, 2.2444952891753e-6, 2.46492910058044e-6, 2.74475517252048e-6, 2.34019462383505e-6, 2.04042261655097e-6, 2.44784060511514e-6, 2.70401474785333e-6, 2.5760254133061e-6, 2.71912728907009e-6, 2.7158811294153e-6, 2.6586015816305e-6, 2.68289589958585e-6, 2.60547388465207e-6, 2.49787083289671e-6, 2.44820212753868e-6, 2.39960167326495e-6, 2.32021399875197e-6, 2.26386549363162e-6, 2.26593472586836e-6, 2.29600076435377e-6, 2.32086059300383e-6, 2.35194172387984e-6, 2.41357905134925e-6, 2.49624748989594e-6, 2.5645994762671e-6, 2.60056976595143e-6, 2.61646014538734e-6, 2.62672912872997e-6, 2.62378550578202e-6, 2.59060748443656e-6, 2.527683338975e-6, 2.45567528859921e-6, 2.39423777698377e-6, 2.3462598607835e-6
flux1:, 0.630139817911557, 2.94577797683023e-6, 2.9203752260133e-6, 2.88682698317715e-6, 2.86730227816831e-6, 2.86413396783803e-6, 2.85393781881142e-6, 2.81920113404783e-6, 2.77618894653509e-6, 2.75610081874482e-6, 2.75919125832529e-6, 2.75022134289649e-6, 2.7086463011544e-6, 2.66468867530898e-6, 2.65977644131808e-6, 2.67950292670568e-6, 2.66762487440102e-6, 2.61497102537878e-6, 2.58805472903108e-6, 2.62507288503346e-6, 2.65232245424693e-6, 2.59874134025594e-6, 2.55332367501764e-6, 2.62685090399627e-6, 2.66767049721198e-6, 2.54643053480417e-6, 2.62181173756413e-6, 2.68795751311781e-6, 2.51147303983806e-6, 2.74399000262065e-6, 3.03603204701066e-6, 2.57412505651997e-6, 2.23220258352819e-6, 2.68364197017761e-6, 2.9901576407286e-6, 2.83405406298689e-6, 3.02076279306128e-6, 3.0263547526213e-6, 2.96350240604905e-6, 3.02067344473199e-6, 2.95342553579319e-6, 2.83497835231641e-6, 2.7902924490274e-6, 2.75483376327972e-6, 2.67379621927635e-6, 2.60654989987681e-6, 2.60723244504514e-6, 2.64636884898007e-6, 2.67783237636328e-6, 2.70923968737766e-6, 2.77417923650254e-6, 2.86925891292323e-6, 2.9529375049221e-6, 2.99821675324265e-6, 3.01721091468427e-6, 3.03033856257802e-6, 3.03173228752387e-6, 2.99931291742632e-6, 2.92936258638392e-6, 2.84492617158186e-6, 2.77108800260785e-6, 2.71251846726148e-6
flux1:, 0.63040226681531, 3.31976322180416e-6, 3.29579517642263e-6, 3.2642276786894e-6, 3.24817862383915e-6, 3.24843743847782e-6, 3.23955011063842e-6, 3.20452916344147e-6, 3.16231449693824e-6, 3.14510084787241e-6, 3.15057218992114e-6, 3.14071039709672e-6, 3.09633022275804e-6, 3.05174518099281e-6, 3.04919227270953e-6, 3.06983106673554e-6, 3.05404478765228e-6, 2.99624720063499e-6, 2.96869875851001e-6, 3.00763405201933e-6, 3.03125299722946e-6, 2.96860144600906e-6, 2.91974996128606e-6, 2.99684769031378e-6, 3.03115022053772e-6, 2.89468606499137e-6, 2.97714605637204e-6, 3.04074098990395e-6, 2.84015129104472e-6, 3.09258167078545e-6, 3.40132283158111e-6, 2.86487174693595e-6, 2.46771326724146e-6, 2.97337251493909e-6, 3.32223737732978e-6, 3.12984465725591e-6, 3.35153646206186e-6, 3.3700344156211e-6, 3.29155545459334e-6, 3.37959431821643e-6, 3.32958749096202e-6, 3.20178669995559e-6, 3.16062400306413e-6, 3.14232928704816e-6, 3.06651216850368e-6, 2.99116023662085e-6, 2.9892442744975e-6, 3.036962216427e-6, 3.07639750344545e-6, 3.10815772634313e-6, 3.17318898781202e-6, 3.27637030830889e-6, 3.37294337718411e-6, 3.42714073066516e-6, 3.44897134328052e-6, 3.46399192288186e-6, 3.46940352048788e-6, 3.43954337725322e-6, 3.3661181388782e-6, 3.27294145407346e-6, 3.18954489258354e-6, 3.12266681789907e-6
flux1:, 0.630664715719064, 3.7239900699703e-6, 3.70345576322606e-6, 3.67483393174785e-6, 3.66266868096457e-6, 3.66760132521872e-6, 3.66263550682191e-6, 3.63022181512914e-6, 3.59058102130826e-6, 3.57707640253848e-6, 3.58644661256271e-6, 3.57877220338892e-6, 3.53502570782747e-6, 3.49181779647989e-6, 3.49239141282129e-6, 3.5155445177757e-6, 3.49917332731148e-6, 3.4394444596722e-6, 3.41245571020834e-6, 3.45374258108278e-6, 3.47599045822861e-6, 3.40758494134981e-6, 3.35666832504004e-6, 3.43780778529679e-6, 3.46842248871531e-6, 3.31839759772095e-6, 3.40918783305216e-6, 3.47558535271924e-6, 3.24510204334172e-6, 3.52935053492173e-6, 3.86476374482276e-6, 3.23547659600461e-6, 2.76889940848255e-6, 3.34194716263761e-6, 3.7204924055837e-6, 3.48497358813418e-6, 3.72718095908483e-6, 3.76133853940831e-6, 3.65591254790396e-6, 3.76682584481844e-6, 3.73804235408404e-6, 3.60230701736376e-6, 3.56105152153001e-6, 3.56026932394514e-6, 3.49501354997921e-6, 3.41497564111805e-6, 3.40921946036287e-6, 3.46341233296115e-6, 3.51065149156248e-6, 3.54248930082288e-6, 3.60436539042286e-6, 3.71018277036042e-6, 3.81510678097267e-6, 3.8760281761395e-6, 3.89955139972423e-6, 3.91502447959591e-6, 3.92346927353416e-6, 3.89737927545121e-6, 3.82425401306367e-6, 3.72734550481528e-6, 3.63927484315803e-6, 3.56865996144608e-6
flux1:, 0.630927164622817, 4.16222089713866e-6, 4.14668283668022e-6, 4.12126081125954e-6, 4.11304461864056e-6, 4.12415422759721e-6, 4.12605099208789e-6, 4.09889415538302e-6, 4.06290720621218e-6, 4.05358620370525e-6, 4.06877579676013e-6, 4.06696722512564e-6, 4.02724399032417e-6, 3.98678922917655e-6, 3.99102628902053e-6, 4.01898445913027e-6, 4.00617663335373e-6, 3.9476829716189e-6, 3.92193767474715e-6, 3.96642870207568e-6, 3.99097124816562e-6, 3.920818371074e-6, 3.86875695988052e-6, 3.95509486312124e-6, 3.9869461928187e-6, 3.8250627226225e-6, 3.92579943668381e-6, 4.00276514794185e-6, 3.73580205718688e-6, 4.06661070351941e-6, 4.44357852084966e-6, 3.70393434811442e-6, 3.15401729532285e-6, 3.80908753627883e-6, 4.20228660532599e-6, 3.91926556002627e-6, 4.16423668752595e-6, 4.21489587487055e-6, 4.07230165073997e-6, 4.19354078770127e-6, 4.18607388566852e-6, 4.04381749480468e-6, 3.99768511033542e-6, 4.01099361017664e-6, 3.95897322070095e-6, 3.87769329742612e-6, 3.86714693737109e-6, 3.9243314719617e-6, 3.97727538541965e-6, 4.00820520200775e-6, 4.06392452864199e-6, 4.16649029665832e-6, 4.27353956123118e-6, 4.33706580279173e-6, 4.36003426885645e-6, 4.37411991538328e-6, 4.38413681554624e-6, 4.36226079673762e-6, 4.29276839659474e-6, 4.19766304327525e-6, 4.1112999632728e-6, 4.04350390292026e-6
flux1:, 0.63118961352657, 4.64074231527547e-6, 4.6309681668107e-6, 4.60821758183558e-6, 4.60376903896862e-6, 4.62271060517792e-6, 4.63428335336142e-6, 4.61426020461041e-6, 4.58207213661067e-6, 4.57706934172743e-6, 4.6002593361467e-6, 4.60803815119861e-6, 4.57499419857702e-6, 4.5377027306791e-6, 4.54591488234705e-6, 4.58147798547658e-6, 4.57653899075576e-6, 4.52166060392861e-6, 4.49708596802624e-6, 4.54608253524962e-6, 4.5775565873114e-6, 4.50945731984358e-6, 4.45625579008874e-6, 4.5496451371813e-6, 4.58909065680946e-6, 4.41615830757387e-6, 4.52864508407213e-6, 4.6252093573628e-6, 4.31461230336744e-6, 4.70752131020415e-6, 5.14410876644854e-6, 4.27912154359198e-6, 3.63354284956036e-6, 4.38474245096713e-6, 4.77852185220122e-6, 4.44673395998561e-6, 4.67720145079466e-6, 4.74304400299711e-6, 4.55664484518898e-6, 4.67389116303332e-6, 4.6839946853464e-6, 4.53675965175599e-6, 4.48128859295287e-6, 4.50237433848157e-6, 4.46301972946148e-6, 4.38334936337137e-6, 4.36771608659536e-6, 4.42368715602228e-6, 4.47835682952694e-6, 4.50640983051546e-6, 4.55347129993575e-6, 4.64737956927543e-6, 4.74949965238434e-6, 4.80987914703667e-6, 4.82891976370603e-6, 4.83952558073087e-6, 4.84947829297845e-6, 4.83147509988522e-6, 4.76788429712643e-6, 4.67965015109652e-6, 4.60191887543947e-6, 4.54467210806821e-6
flux1:, 0.631452062430323, 5.16854837365639e-6, 5.16426533280027e-6, 5.14294650705842e-6, 5.14196410967772e-6, 5.17034768512998e-6, 5.19375834134216e-6, 5.18152155743e-6, 5.15226247007081e-6, 5.15144764609713e-6, 5.18483279195972e-6, 5.20529936758886e-6, 5.18022984198923e-6, 5.14537329199141e-6, 5.1577024336049e-6, 5.20385856899421e-6, 5.21044727641804e-6, 5.16010383811141e-6, 5.13576703638532e-6, 5.19097864065942e-6, 5.2342879750901e-6, 5.17084574687966e-6, 5.11527063673894e-6, 5.21816723545125e-6, 5.27192586960284e-6, 5.08694710289477e-6, 5.21299524037411e-6, 5.33785202971067e-6, 4.97622397070258e-6, 5.44511703192492e-6, 5.95997355061081e-6, 4.9584269580825e-6, 4.20747516958104e-6, 5.06640366040448e-6, 5.45138061077825e-6, 5.07263168384769e-6, 5.27611091976773e-6, 5.35388427397192e-6, 5.1226229260716e-6, 5.22343742784738e-6, 5.24449401156433e-6, 5.09405761596664e-6, 5.02673586321785e-6, 5.04809993931106e-6, 5.01773095975304e-6, 4.94138849727058e-6, 4.92130047002929e-6, 4.97207076561281e-6, 5.02315067170637e-6, 5.04534523847083e-6, 5.08195274462678e-6, 5.16320327201792e-6, 5.25368830737124e-6, 5.3042882263061e-6, 5.31518364005901e-6, 5.32021488412347e-6, 5.32868279674222e-6, 5.31361040982482e-6, 5.25671547257625e-6, 5.17898433464518e-6, 5.11615836474509e-6, 5.07715253448826e-6
flux1:, 0.631714511334077, 5.7571962444703e-6, 5.75702171339401e-6, 5.73538149103176e-6, 5.73755796925612e-6, 5.77668521263383e-6, 5.81296107551491e-6, 5.80767119477636e-6, 5.77955443454539e-6, 5.78263329995706e-6, 5.82810201696238e-6, 5.86309503329106e-6, 5.84550523301637e-6, 5.81125332348721e-6, 5.82775398356081e-6, 5.88726013295871e-6, 5.90760874696806e-6, 5.86080960241454e-6, 5.83499357176083e-6, 5.89841550379587e-6, 5.95787860478263e-6, 5.89963135941721e-6, 5.83913354134912e-6, 5.95440383370784e-6, 6.02827063737078e-6, 5.82778127929927e-6, 5.96908384564371e-6, 6.12886074655894e-6, 5.70894784260202e-6, 6.26373954214605e-6, 6.87316804694127e-6, 5.7279565534841e-6, 4.86494294748899e-6, 5.8393106681636e-6, 6.21420421252678e-6, 5.79256737059278e-6, 5.96527781410189e-6, 6.0505374074351e-6, 5.77986518175324e-6, 5.85742460538434e-6, 5.88167685197529e-6, 5.73001567776339e-6, 5.6515777423475e-6, 5.66667221304822e-6, 5.63930835966645e-6, 5.56646926354292e-6, 5.54352813816204e-6, 5.58630835809636e-6, 5.62808605495311e-6, 5.6406849210787e-6, 5.66587580205088e-6, 5.73264033786757e-6, 5.80644289503699e-6, 5.84090171647162e-6, 5.83922565089539e-6, 5.83696858002881e-6, 5.84320239011988e-6, 5.82992272395409e-6, 5.77900012784033e-6, 5.71328582865345e-6, 5.66982629147112e-6, 5.65532283677835e-6
flux1:, 0.63197696023783, 6.42033780672252e-6, 6.421914797489e-6, 6.39796176092187e-6, 6.403046651178e-6, 6.45363519901761e-6, 6.50234567869364e-6, 6.50166050259208e-6, 6.47223761756446e-6, 6.478842357396e-6, 6.53764424274718e-6, 6.58727295630066e-6, 6.57475965749336e-6, 6.53842363641372e-6, 6.55913999734105e-6, 6.63408119013216e-6, 6.66841711533845e-6, 6.62215757794873e-6, 6.5926076476505e-6, 6.66632506679367e-6, 6.74485102643956e-6, 6.68974668734304e-6, 6.62067791454701e-6, 6.75133612092697e-6, 6.84896167838783e-6, 6.62683395708293e-6, 6.78493940803995e-6, 6.98274700278316e-6, 6.49782383400753e-6, 7.14290025576491e-6, 7.85829591308416e-6, 6.5656685124214e-6, 5.58657325214198e-6, 6.67994516392405e-6, 7.05387385742417e-6, 6.5942429459014e-6, 6.74371008371131e-6, 6.83201066820232e-6, 6.53336646564367e-6, 6.58937801811998e-6, 6.61005820121569e-6, 6.45907863113295e-6, 6.37401586337184e-6, 6.37923795671455e-6, 6.34786037893099e-6, 6.27688708217099e-6, 6.25333575790948e-6, 6.28724286523783e-6, 6.31470990741486e-6, 6.31371550949651e-6, 6.32738420831259e-6, 6.3804428015298e-6, 6.43536071192155e-6, 6.44897448322159e-6, 6.43105234458119e-6, 6.4207037656592e-6, 6.42512094938325e-6, 6.41291192716992e-6, 6.36614573978876e-6, 6.31169351950955e-6, 6.28943686578544e-6, 6.30302073932962e-6
flux1:, 0.632239409141583, 7.17299011911793e-6, 7.17330895653148e-6, 7.14509369460655e-6, 7.15288092977535e-6, 7.21485214740314e-6, 7.27404754156907e-6, 7.27439097987742e-6, 7.24090302254181e-6, 7.25064180268733e-6, 7.32312439712693e-6, 7.38560598319075e-6, 7.3741004218932e-6, 7.33253023001169e-6, 7.35753734712283e-6, 7.44896386329904e-6, 7.49528931896019e-6, 7.44484505891011e-6, 7.40913331551048e-6, 7.49508159800822e-6, 7.59357048956229e-6, 7.53694835258472e-6, 7.4550502400861e-6, 7.60397384321339e-6, 7.72600958747247e-6, 7.47383089324229e-6, 7.65023995834989e-6, 7.8848984093292e-6, 7.32907041909004e-6, 8.06299580376183e-6, 8.88936535394752e-6, 7.44710154153559e-6, 6.34944380224333e-6, 7.56242350195112e-6, 7.95545818718016e-6, 7.46175941206233e-6, 7.60735015718577e-6, 7.69570453008558e-6, 7.38448141658153e-6, 7.43045451730874e-6, 7.44380641458452e-6, 7.29480628580075e-6, 7.21077854128361e-6, 7.20670847164613e-6, 7.16459738808058e-6, 7.09187170386803e-6, 7.0698248742216e-6, 7.09601491047256e-6, 7.1057973361341e-6, 7.0875412685869e-6, 7.09032578741746e-6, 7.13304173049435e-6, 7.17050883880328e-6, 7.16158855126605e-6, 7.12565846309167e-6, 7.10797878230041e-6, 7.11267174090152e-6, 7.10199570076159e-6, 7.05738403030783e-6, 7.01170790217708e-6, 7.00969510364019e-6, 7.05152944645199e-6
flux1:, 0.632501858045337, 8.03065972980079e-6, 8.02649959087037e-6, 7.99232222267401e-6, 8.00256607569483e-6, 8.07497690754645e-6, 8.14144552318056e-6, 8.13851405706793e-6, 8.09825240124156e-6, 8.11070368361493e-6, 8.19620450484105e-6, 8.26808639122353e-6, 8.25242943785111e-6, 8.20247030895013e-6, 8.23186215602581e-6, 8.33960666868611e-6, 8.39392751818509e-6, 8.33350702217527e-6, 8.28942688884047e-6, 8.38915834315641e-6, 8.50629617292352e-6, 8.44142981621312e-6, 8.34249964324454e-6, 8.51218651911915e-6, 8.65604582744271e-6, 8.36404667171255e-6, 8.56042680658561e-6, 8.82665143672041e-6, 8.19498804202619e-6, 9.01174023008675e-6, 9.94783867522266e-6, 8.35264417756205e-6, 7.1337469963424e-6, 8.46658082618589e-6, 8.90825699625213e-6, 8.38174657240116e-6, 8.55280282236362e-6, 8.64113341926376e-6, 8.33345767174184e-6, 8.38982315282515e-6, 8.39647994723768e-6, 8.24939032844334e-6, 8.1754852622078e-6, 8.1668791002463e-6, 8.10858888920411e-6, 8.02838165975318e-6, 8.00864465487721e-6, 8.0296663615189e-6, 8.02043527550427e-6, 7.98204698274239e-6, 7.97504587299462e-6, 8.0128218656784e-6, 8.03807128158188e-6, 8.00895641470163e-6, 7.95631322045351e-6, 7.93432951008562e-6, 7.94355042715948e-6, 7.93688921276761e-6, 7.89353252026892e-6, 7.85365296372506e-6, 7.86878515026545e-6, 7.93567128512013e-6
flux1:, 0.63276430694909, 9.00846936509858e-6, 8.99685635727187e-6, 8.95533948065512e-6, 8.96763241852299e-6, 9.04881576181467e-6, 9.11864747357542e-6, 9.10805113229591e-6, 9.0586357430373e-6, 9.0732974184869e-6, 9.17025973461061e-6, 9.2470259001133e-6, 9.22176270762755e-6, 9.16065728987667e-6, 9.19448617615507e-6, 9.31723977746966e-6, 9.37423827906059e-6, 9.29786089006831e-6, 9.24375111540504e-6, 9.35827049517447e-6, 9.49081491145636e-6, 9.40993584463536e-6, 9.29051630371811e-6, 9.48294927785552e-6, 9.64330935731096e-6, 9.30165932859397e-6, 9.52014145046578e-6, 9.80975976863136e-6, 9.09818886986194e-6, 9.98982501389102e-6, 1.10301059735696e-5, 9.27473696930942e-6, 7.92971882395482e-6, 9.38591350851203e-6, 9.91186776046096e-6, 9.3499684805047e-6, 9.58175960199018e-6, 9.67402225849491e-6, 9.38302861002819e-6, 9.47608688860995e-6, 9.48137511371731e-6, 9.33392077248757e-6, 9.2780290263544e-6, 9.27236370584116e-6, 9.19395734037017e-6, 9.09827033328594e-6, 9.07890026246792e-6, 9.09724766921886e-6, 9.06934296952572e-6, 9.00886421749493e-6, 8.99316073246654e-6, 9.03241421967677e-6, 9.05388367545265e-6, 9.01130916472278e-6, 8.94715044265838e-6, 8.92677994320385e-6, 8.94734920687979e-6, 8.94998221225957e-6, 8.90954227710684e-6, 8.87375915750136e-6, 8.90228694214966e-6, 8.98869362313873e-6
flux1:, 0.633026755852843, 1.01204431565924e-5, 1.0099007355752e-5, 1.00490085899452e-5, 1.00626795466211e-5, 1.01506189044836e-5, 1.02199859709752e-5, 1.01978781497054e-5, 1.01373812167233e-5, 1.01536097343708e-5, 1.02599503836174e-5, 1.0336916611638e-5, 1.02971334415049e-5, 1.02227655820502e-5, 1.02609624317451e-5, 1.03966404337002e-5, 1.0450676801915e-5, 1.03530749837876e-5, 1.02879866110716e-5, 1.04177165254538e-5, 1.05612586751989e-5, 1.04568457661892e-5, 1.0314763544202e-5, 1.05314353438295e-5, 1.0701427603619e-5, 1.03015892371314e-5, 1.05450891426277e-5, 1.08490996730517e-5, 1.00540352502105e-5, 1.10142944152588e-5, 1.21524261862552e-5, 1.02231736938119e-5, 8.74309746386043e-6, 1.03333023487884e-5, 1.09806832527273e-5, 1.03767133760105e-5, 1.07050067425551e-5, 1.08096856892291e-5, 1.05422013521552e-5, 1.06994494068464e-5, 1.07124221385328e-5, 1.05594082633517e-5, 1.05252903741433e-5, 1.05300518592919e-5, 1.04283989596733e-5, 1.03067473285352e-5, 1.0281629078454e-5, 1.02977021138054e-5, 1.02518827217891e-5, 1.01678459641844e-5, 1.01438378543887e-5, 1.01906330543256e-5, 1.02186288242585e-5, 1.0173229828993e-5, 1.01069129278589e-5, 1.00973313371357e-5, 1.01388929404529e-5, 1.01594717007603e-5, 1.01275035712041e-5, 1.00973668653033e-5, 1.01370037688402e-5, 1.02370176110625e-5
flux1:, 0.633289204756596, 1.13790855103637e-5, 1.13462148113077e-5, 1.12866019305718e-5, 1.13007040775364e-5, 1.13936122059226e-5, 1.14596098893829e-5, 1.14231501591002e-5, 1.13500358298964e-5, 1.13670282100544e-5, 1.14807280245196e-5, 1.15540456447195e-5, 1.14960450538269e-5, 1.14069620880882e-5, 1.14492870421922e-5, 1.15956490514402e-5, 1.16418797348621e-5, 1.15192004357193e-5, 1.1442861935578e-5, 1.15877806897174e-5, 1.17378433033527e-5, 1.16038671211141e-5, 1.14384693332927e-5, 1.16805922633846e-5, 1.18534376166117e-5, 1.13892055274162e-5, 1.16617031818532e-5, 1.19727329463448e-5, 1.10904673453523e-5, 1.2118488371761e-5, 1.33517392549461e-5, 1.12268839797437e-5, 9.59749602357962e-6, 1.1342702732447e-5, 1.21453963721531e-5, 1.14893269594475e-5, 1.19448286971104e-5, 1.20745942125497e-5, 1.18291598535974e-5, 1.20740540393512e-5, 1.21053742405673e-5, 1.19383299951204e-5, 1.19231560265988e-5, 1.19424734863682e-5, 1.18136907748488e-5, 1.16528551719797e-5, 1.16106439286101e-5, 1.16205527519838e-5, 1.15560346668082e-5, 1.14464468514645e-5, 1.14130167993904e-5, 1.14715743667897e-5, 1.15163762747401e-5, 1.14812711772174e-5, 1.14257501516928e-5, 1.14393108980967e-5, 1.15143352578941e-5, 1.15651037700397e-5, 1.15519269680876e-5, 1.15339445204211e-5, 1.15861862358935e-5, 1.16960904609117e-5
flux1:, 0.63355165366035, 1.2795342017959e-5, 1.27500761929755e-5, 1.26794375344052e-5, 1.26928841332652e-5, 1.27898928398222e-5, 1.28512420767521e-5, 1.27987656556683e-5, 1.27116732410484e-5, 1.27285472744888e-5, 1.28483701730174e-5, 1.29159039975769e-5, 1.28375384198921e-5, 1.27327527417594e-5, 1.27788323255173e-5, 1.29342492757376e-5, 1.29695925522976e-5, 1.28197065054097e-5, 1.27323027561491e-5, 1.28922615965979e-5, 1.30454836395932e-5, 1.28782689006309e-5, 1.2690277021917e-5, 1.29591604597247e-5, 1.3129849786703e-5, 1.25977352744097e-5, 1.29044516137497e-5, 1.32189940754589e-5, 1.22449538868733e-5, 1.33481254073793e-5, 1.46815859904796e-5, 1.23312520669477e-5, 1.05326351813194e-5, 1.24657711416061e-5, 1.34506581228275e-5, 1.27307406967071e-5, 1.33348475485651e-5, 1.35053232124045e-5, 1.32722418787697e-5, 1.36197552284105e-5, 1.36788813348939e-5, 1.34862510666505e-5, 1.34794210489386e-5, 1.35109687161994e-5, 1.33483861014977e-5, 1.31322365244899e-5, 1.30560278177621e-5, 1.30498362183602e-5, 1.29620405370824e-5, 1.28228907897537e-5, 1.27765011798885e-5, 1.28478545692217e-5, 1.29175945872823e-5, 1.29061875999688e-5, 1.2876531149325e-5, 1.29280675092837e-5, 1.30514900951425e-5, 1.31480195476788e-5, 1.31688266867605e-5, 1.31754134994108e-5, 1.32474984005761e-5, 1.33684639446362e-5
flux1:, 0.633814102564103, 1.43789667796294e-5, 1.43206432281844e-5, 1.42370423471405e-5, 1.42489158671099e-5, 1.43507301411073e-5, 1.44081474019148e-5, 1.43389821787859e-5, 1.42364363294857e-5, 1.42524465732429e-5, 1.43786372224863e-5, 1.44404802003911e-5, 1.43410390917713e-5, 1.42196818655256e-5, 1.42691766296168e-5, 1.44333772733395e-5, 1.44570601970877e-5, 1.42793787424209e-5, 1.41812237367484e-5, 1.43564029247152e-5, 1.45114983852046e-5, 1.43099297265294e-5, 1.41009347591948e-5, 1.43984669291288e-5, 1.45650139939291e-5, 1.39637711979571e-5, 1.4311202564594e-5, 1.46309824334521e-5, 1.35590045734624e-5, 1.47540426476072e-5, 1.6203535724096e-5, 1.35910520806179e-5, 1.15983078411376e-5, 1.37635765699263e-5, 1.49489185600957e-5, 1.4153723364213e-5, 1.49168586766233e-5, 1.51446377650723e-5, 1.49082751739731e-5, 1.53625903979131e-5, 1.54549758092587e-5, 1.52229445395924e-5, 1.52068060835108e-5, 1.52400153478678e-5, 1.50323043230153e-5, 1.47418608903475e-5, 1.46098703616775e-5, 1.45709090225451e-5, 1.44495464437605e-5, 1.42731488852854e-5, 1.42069979809555e-5, 1.42880647308388e-5, 1.43868085713093e-5, 1.44101595929013e-5, 1.44212403205952e-5, 1.45266604309121e-5, 1.47150552205236e-5, 1.48754080607342e-5, 1.49494136995943e-5, 1.49986660298167e-5, 1.51045769031815e-5, 1.52448079020419e-5
flux1:, 0.634076551467856, 1.61392511793299e-5, 1.60669896481253e-5, 1.59678830640494e-5, 1.5977890952308e-5, 1.60872314361927e-5, 1.61433238692251e-5, 1.60572885450064e-5, 1.59374590028666e-5, 1.59523486778175e-5, 1.60871271003494e-5, 1.61455710419663e-5, 1.60252306495968e-5, 1.5886190934967e-5, 1.59391046817096e-5, 1.61137032059768e-5, 1.61271970020788e-5, 1.5922027093312e-5, 1.58132592750925e-5, 1.60046724759802e-5, 1.6162859855899e-5, 1.59278034838578e-5, 1.56995389551016e-5, 1.60286677296293e-5, 1.61925066721284e-5, 1.55218153141036e-5, 1.59176145719007e-5, 1.62495646355393e-5, 1.50713784062872e-5, 1.63830679561851e-5, 1.79757649427469e-5, 1.50602472567645e-5, 1.28450547622012e-5, 1.52948729304789e-5, 1.669149417811e-5, 1.58116749261576e-5, 1.67349434509434e-5, 1.70351844968557e-5, 1.67781349468177e-5, 1.73334304380128e-5, 1.74585573606522e-5, 1.71724453805973e-5, 1.71251258665883e-5, 1.71416032510213e-5, 1.68718256110365e-5, 1.6485750959109e-5, 1.6273120076622e-5, 1.61788764064774e-5, 1.60070746652397e-5, 1.57807159740103e-5, 1.56841384750611e-5, 1.57674202920068e-5, 1.58938950759039e-5, 1.5958167732067e-5, 1.60218260159275e-5, 1.61960384846067e-5, 1.64662679739932e-5, 1.67095778176811e-5, 1.68581765908965e-5, 1.69722477032554e-5, 1.71322599373174e-5, 1.73079249531059e-5
flux1:, 0.634339000371609, 1.80860077737014e-5, 1.79981854482431e-5, 1.78805977595566e-5, 1.78895889733909e-5, 1.80112557837906e-5, 1.80698980918667e-5, 1.79666122075139e-5, 1.78272533101332e-5, 1.784169133898e-5, 1.79893696121941e-5, 1.80482638723426e-5, 1.79072365442384e-5, 1.77489479996257e-5, 1.78060411610105e-5, 1.79946600948211e-5, 1.80009462089703e-5, 1.77685556943647e-5, 1.76490009137888e-5, 1.78589178756889e-5, 1.80236082895902e-5, 1.77566284838439e-5, 1.75102479976607e-5, 1.78753302968212e-5, 1.80406015685876e-5, 1.7299176413896e-5, 1.77518990368355e-5, 1.81065410408981e-5, 1.68116265151756e-5, 1.82692214507379e-5, 2.00414401645504e-5, 1.67809259024556e-5, 1.43135560071331e-5, 1.71035580882956e-5, 1.87188015826778e-5, 1.77478346278939e-5, 1.88279040198649e-5, 1.921197887082e-5, 1.89201032519552e-5, 1.95646810844329e-5, 1.97156553216513e-5, 1.93616513601663e-5, 1.92616858459188e-5, 1.92383079571718e-5, 1.88845724473847e-5, 1.83802674457271e-5, 1.80618820156955e-5, 1.78866894777907e-5, 1.76417772383073e-5, 1.73472101238415e-5, 1.72055285380772e-5, 1.72795526711903e-5, 1.74268790414339e-5, 1.75314513373915e-5, 1.76536272129395e-5, 1.79079947993693e-5, 1.82753561871741e-5, 1.8619900259118e-5, 1.88640037821967e-5, 1.90661399792847e-5, 1.93046675840756e-5, 1.95390959206666e-5
flux1:, 0.634601449275363, 2.02306612291746e-5, 2.01245624788099e-5, 1.99855542174611e-5, 1.99959594432966e-5, 2.01364039099811e-5, 2.02016801141253e-5, 2.00798929384685e-5, 1.99185609528417e-5, 1.99345612577255e-5, 2.01011594108754e-5, 2.01647384548708e-5, 2.0002367722391e-5, 1.98228880842931e-5, 1.98861043174055e-5, 2.00939687373041e-5, 2.00962500447897e-5, 1.98359293857427e-5, 1.97052482178702e-5, 1.99373899747089e-5, 2.01130865008675e-5, 1.98147548199911e-5, 1.95503776835536e-5, 1.99572687678048e-5, 2.01290128353838e-5, 1.93126352588306e-5, 1.9831389911009e-5, 2.02198340695994e-5, 1.87957592311245e-5, 2.04277022135534e-5, 2.24200325963994e-5, 1.87742385936254e-5, 1.60254055946964e-5, 1.92085846180912e-5, 2.10522218772224e-5, 1.99855074442455e-5, 2.12216814414993e-5, 2.16954043294967e-5, 2.13623083847281e-5, 2.2085415893026e-5, 2.22505458213441e-5, 2.18174141973701e-5, 2.16492965867095e-5, 2.15638138989613e-5, 2.11019478561108e-5, 2.04573390078472e-5, 2.00112992390501e-5, 1.97306472195316e-5, 1.93869297500208e-5, 1.90011974457339e-5, 1.87962170664494e-5, 1.88467000112544e-5, 1.9003309437962e-5, 1.91400813368854e-5, 1.9318523832728e-5, 1.96582036766335e-5, 2.01341974729831e-5, 2.05951348799092e-5, 2.09520520169707e-5, 2.12626649314111e-5, 2.16045082804136e-5, 2.19254307962365e-5
flux1:, 0.634863898179116, 2.25872838097113e-5, 2.24590958915155e-5, 2.22964758798577e-5, 2.23125081800179e-5, 2.24788935478998e-5, 2.25538146289442e-5, 2.241099093512e-5, 2.2225567094407e-5, 2.22467494665272e-5, 2.24390818831645e-5, 2.25104964350979e-5, 2.2324602011445e-5, 2.21220638341764e-5, 2.2194835587413e-5, 2.2427820674383e-5, 2.24279632056202e-5, 2.21374199991265e-5, 2.19955830409357e-5, 2.22549624310388e-5, 2.24455318762729e-5, 2.21138000419126e-5, 2.18305509592197e-5, 2.22863397242675e-5, 2.24679417558254e-5, 2.15680338495918e-5, 2.21620841995448e-5, 2.25923069723282e-5, 2.10255302734354e-5, 2.28537667028083e-5, 2.51044183190895e-5, 2.10361331798259e-5, 1.79780029908031e-5, 2.15994651920029e-5, 2.36900167969189e-5, 2.25220814655808e-5, 2.39237041875349e-5, 2.44866110436759e-5, 2.41160157375625e-5, 2.49158344031243e-5, 2.508215127197e-5, 2.45624906487978e-5, 2.43218513609569e-5, 2.41601104895842e-5, 2.35682974351781e-5, 2.2764267987311e-5, 2.21754398516941e-5, 2.17712850192152e-5, 2.13047168824262e-5, 2.0802593804013e-5, 2.05138729399933e-5, 2.05254505486636e-5, 2.06771257758387e-5, 2.08313739231118e-5, 2.10545351399842e-5, 2.14761864618503e-5, 2.20661519194361e-5, 2.26531875306096e-5, 2.31335577503628e-5, 2.35659917995416e-5, 2.40314833228219e-5, 2.4466504815813e-5
flux1:, 0.635126347082869, 2.51734277807468e-5, 2.50186899996264e-5, 2.48318340205681e-5, 2.48592993259693e-5, 2.50581520540938e-5, 2.51434571618755e-5, 2.49758275970026e-5, 2.4765279049613e-5, 2.47968227946167e-5, 2.50211487429092e-5, 2.510105532592e-5, 2.48878140297809e-5, 2.46612182454927e-5, 2.47485000859721e-5, 2.50117471648462e-5, 2.50088622824809e-5, 2.46842459290718e-5, 2.45322751748698e-5, 2.48246125250183e-5, 2.50312966588933e-5, 2.4660475352001e-5, 2.43571286073109e-5, 2.48694924170619e-5, 2.50600149161912e-5, 2.4063345241531e-5, 2.47417015451388e-5, 2.52151121379553e-5, 2.34920926000068e-5, 2.55276389889274e-5, 2.80655438240262e-5, 2.35398658852376e-5, 2.01456501065357e-5, 2.42395392856129e-5, 2.66090288748232e-5, 2.53290789534826e-5, 2.69209455135026e-5, 2.7566916011279e-5, 2.71716710871285e-5, 2.80623276093568e-5, 2.82204719662861e-5, 2.76111541060135e-5, 2.73081113873568e-5, 2.70713777238774e-5, 2.63361676940246e-5, 2.53594182881738e-5, 2.46223842354172e-5, 2.40884703816702e-5, 2.34826272783082e-5, 2.28406344049033e-5, 2.24475506101777e-5, 2.24058034291216e-5, 2.25385184952249e-5, 2.26913497485436e-5, 2.2938925914084e-5, 2.34293093377889e-5, 2.41302743261117e-5, 2.4845565760983e-5, 2.54509105807412e-5, 2.60077398651136e-5, 2.6607628528753e-5, 2.71785561525108e-5
flux1:, 0.635388795986622, 2.80106472736972e-5, 2.78251540850957e-5, 2.76157191393483e-5, 2.76613439581811e-5, 2.7897019511991e-5, 2.79904039651329e-5, 2.77935932906229e-5, 2.75588053025803e-5, 2.76069793040111e-5, 2.78674376355381e-5, 2.79530512827296e-5, 2.7707597171925e-5, 2.74577966942605e-5, 2.75656973855396e-5, 2.7862046360933e-5, 2.7851661034061e-5, 2.74883811565357e-5, 2.73291822156014e-5, 2.76599169111634e-5, 2.7879599227641e-5, 2.74604156351578e-5, 2.71365783987307e-5, 2.77128224358205e-5, 2.79050409116113e-5, 2.67949393754446e-5, 2.75659588059454e-5, 2.80754076815232e-5, 2.6183723388131e-5, 2.84251596510686e-5, 3.12647103837464e-5, 2.62457881573965e-5, 2.24876381544933e-5, 2.7077454140226e-5, 2.97726438412955e-5, 2.83592819087617e-5, 3.01828203694174e-5, 3.0902065655489e-5, 3.04992710854675e-5, 3.15145784979588e-5, 3.16640079630666e-5, 3.0965592243324e-5, 3.06250291794549e-5, 3.03355425978523e-5, 2.94581360875876e-5, 2.8304100292456e-5, 2.74248567307199e-5, 2.67708483831717e-5, 2.60231364601981e-5, 2.52246897448926e-5, 2.47091709370294e-5, 2.46026039951695e-5, 2.47056168039345e-5, 2.48377089526581e-5, 2.50830072496907e-5, 2.56189326654221e-5, 2.64180829207175e-5, 2.72547199570448e-5, 2.79761176778754e-5, 2.86468156152789e-5, 2.93779374215324e-5, 3.00949588382662e-5
flux1:, 0.635651244890376, 3.11246587220093e-5, 3.09056874627184e-5, 3.06779796015665e-5, 3.07482622201706e-5, 3.10215433646022e-5, 3.11176111687368e-5, 3.0887812872291e-5, 3.06322511743984e-5, 3.07034792784578e-5, 3.10006279301075e-5, 3.10855976106266e-5, 3.08033497813181e-5, 3.05339609040663e-5, 3.06689116588263e-5, 3.09974975579784e-5, 3.09716859172046e-5, 3.05659789636529e-5, 3.04049998304651e-5, 3.07780286861574e-5, 3.1002315184432e-5, 3.05233040469704e-5, 3.01808759372033e-5, 3.08268210223358e-5, 3.10067690462706e-5, 2.97658576587616e-5, 3.06368504043986e-5, 3.11670876126474e-5, 2.90961650073161e-5, 3.15322765330327e-5, 3.46714935465805e-5, 2.91170463550844e-5, 2.49623769035345e-5, 3.00651899985806e-5, 3.31439147875762e-5, 3.15603041760853e-5, 3.36690201923933e-5, 3.44511476811839e-5, 3.40538632200598e-5, 3.52459507669265e-5, 3.53991507583494e-5, 3.46143307802527e-5, 3.4272429867214e-5, 3.39753995695257e-5, 3.29767771424878e-5, 3.16521031430024e-5, 3.06480379039771e-5, 2.99013246401311e-5, 2.90280640265649e-5, 2.80689223710703e-5, 2.74185396567801e-5, 2.72401671480053e-5, 2.73086873517768e-5, 2.74046505839919e-5, 2.7618577174756e-5, 2.81684677408376e-5, 2.90426235020169e-5, 2.99839634844942e-5, 3.08021751264669e-5, 3.15628147598707e-5, 3.24055929439393e-5, 3.32625016227106e-5
flux1:, 0.635913693794129, 3.45451501987604e-5, 3.42927616462504e-5, 3.40535429599961e-5, 3.41532581327568e-5, 3.4460440881749e-5, 3.45515499623977e-5, 3.42870500528013e-5, 3.40169887219893e-5, 3.41165185671432e-5, 3.4446344626063e-5, 3.45216650285462e-5, 3.42001784051517e-5, 3.39180978851909e-5, 3.40855990018788e-5, 3.444099609689e-5, 3.43896578078719e-5, 3.39406148840156e-5, 3.37860343832772e-5, 3.4202414388366e-5, 3.44179911085869e-5, 3.38681375473617e-5, 3.35126169223288e-5, 3.42315840909418e-5, 3.43801826850415e-5, 3.29941684216698e-5, 3.39709936416546e-5, 3.45021312945023e-5, 3.22431705084207e-5, 3.48600967387759e-5, 3.82834446360659e-5, 3.21380063083329e-5, 2.75448401845131e-5, 3.31789162492779e-5, 3.67012076749493e-5, 3.48922048006272e-5, 3.73411743244543e-5, 3.81787557392203e-5, 3.77858817541759e-5, 3.92179125816948e-5, 3.94023177026583e-5, 3.85337555493866e-5, 3.82309945652933e-5, 3.79917941459562e-5, 3.69152294635446e-5, 3.54393077875057e-5, 3.43373114552103e-5, 3.35416759887021e-5, 3.25806606595398e-5, 3.14735530705554e-5, 3.06845108075478e-5, 3.04327507374447e-5, 3.04695093077169e-5, 3.05219387627471e-5, 3.06779897409874e-5, 3.12050337515714e-5, 3.21214133582176e-5, 3.31414506496335e-5, 3.40285544647575e-5, 3.48438320552741e-5, 3.57624045484306e-5, 3.67340342812181e-5
flux1:, 0.636176142697882, 3.830530404312e-5, 3.80233825336745e-5, 3.77809949732874e-5, 3.79116044699288e-5, 3.8244386554002e-5, 3.83223587501438e-5, 3.80250650872477e-5, 3.77491609130185e-5, 3.78795273867608e-5, 3.82332610580277e-5, 3.82892065525391e-5, 3.79301394995006e-5, 3.76453632378477e-5, 3.78484766588886e-5, 3.82207238645324e-5, 3.81339216542331e-5, 3.7645476943836e-5, 3.75076732088342e-5, 3.79646019798218e-5, 3.81550957482608e-5, 3.75272608530685e-5, 3.71683873700643e-5, 3.79605734390421e-5, 3.80574811212077e-5, 3.65191149489963e-5, 3.76057570634293e-5, 3.8119586008623e-5, 3.56643583106185e-5, 3.84564537155425e-5, 4.21425341632764e-5, 3.53309083284831e-5, 3.02432308484651e-5, 3.64375491831706e-5, 4.04526365373564e-5, 3.83452942521542e-5, 4.11761223083659e-5, 4.2068004616291e-5, 4.16548291749841e-5, 4.33884709946395e-5, 4.36451737512397e-5, 4.26933385259208e-5, 4.24651404519181e-5, 4.23614455113104e-5, 4.12712621954163e-5, 3.96763525860048e-5, 3.85093139746144e-5, 3.77202428918101e-5, 3.67296682164959e-5, 3.55068873188306e-5, 3.45863321883166e-5, 3.42650231620179e-5, 3.42802223606568e-5, 3.42924158023851e-5, 3.43716989405047e-5, 3.48382039332993e-5, 3.57565553081448e-5, 3.68213472673866e-5, 3.77436245874601e-5, 3.85710135758501e-5, 3.9516317205228e-5, 4.05590451649414e-5
flux1:, 0.636438591601635, 4.24411348076486e-5, 4.21378234515941e-5, 4.19006536951796e-5, 4.20589646437958e-5, 4.24053280533633e-5, 4.24637700611761e-5, 4.21403186659692e-5, 4.18684308710114e-5, 4.20280137290499e-5, 4.23929618449791e-5, 4.24217610149771e-5, 4.20324196219946e-5, 4.17569677428906e-5, 4.19948412563739e-5, 4.23705422333416e-5, 4.22415062690103e-5, 4.17237632051214e-5, 4.16139459288413e-5, 4.21043520178867e-5, 4.22535767965452e-5, 4.15478926758385e-5, 4.11991631876018e-5, 4.20616890836682e-5, 4.20909352485325e-5, 4.04029433498687e-5, 4.16010900003802e-5, 4.20892792182501e-5, 3.94276769348796e-5, 4.24101018509253e-5, 4.63432169940348e-5, 3.87658971701076e-5, 3.31102298116518e-5, 3.99135684561694e-5, 4.44452713719785e-5, 4.1953601948347e-5, 4.51778774572516e-5, 4.61314475777496e-5, 4.56437935772452e-5, 4.77236957175894e-5, 4.81026930128065e-5, 4.70644607607714e-5, 4.69315588380018e-5, 4.70414018981555e-5, 4.60174968285472e-5, 4.43471853753368e-5, 4.31495061391961e-5, 4.24266549667948e-5, 4.14799050458408e-5, 4.01928162235902e-5, 3.91598566164416e-5, 3.87773464150576e-5, 3.87867528704395e-5, 3.87731869996197e-5, 3.87683013227016e-5, 3.91405161109979e-5, 4.00164324917546e-5, 4.1086421262823e-5, 4.2007943867668e-5, 4.28032780797432e-5, 4.37188056984008e-5, 4.47744434081191e-5
flux1:, 0.636701040505389, 4.69907609988842e-5, 4.66780232201148e-5, 4.64525076837764e-5, 4.66299476550923e-5, 4.69760339169627e-5, 4.70128103060993e-5, 4.66748307515916e-5, 4.64161600004938e-5, 4.6598197476883e-5, 4.69596203275279e-5, 4.69583417126503e-5, 4.65522425729768e-5, 4.6298186727945e-5, 4.65649740763214e-5, 4.69294505592543e-5, 4.67575928293294e-5, 4.62268861252511e-5, 4.61549799220434e-5, 4.66679990044952e-5, 4.6764084242236e-5, 4.59903044323247e-5, 4.56670919264313e-5, 4.65949239833609e-5, 4.65513004947443e-5, 4.472705330103e-5, 4.60357485311522e-5, 4.65082065595506e-5, 4.3624720801217e-5, 4.68448536360932e-5, 5.10282372343106e-5, 4.25604102778645e-5, 3.62447669437489e-5, 4.37317058779727e-5, 4.87658257068533e-5, 4.57998468540428e-5, 4.93852935301437e-5, 5.04170662634171e-5, 4.97717253912861e-5, 5.22105763165569e-5, 5.27631605951887e-5, 5.16318859783085e-5, 5.1592962642052e-5, 5.19808938001709e-5, 5.11094455583935e-5, 4.94154214222196e-5, 4.82184600140692e-5, 4.76165086896146e-5, 4.67931179905283e-5, 4.5507961284597e-5, 4.43928678948997e-5, 4.39602632408748e-5, 4.39815739885379e-5, 4.39655754993059e-5, 4.38822029824915e-5, 4.41346169054376e-5, 4.49235695598084e-5, 4.5956460896774e-5, 4.68426296995283e-5, 4.75660011667348e-5, 4.8395312413711e-5, 4.93980169343127e-5
flux1:, 0.636963489409142, 5.19937246714838e-5, 5.16859234424107e-5, 5.14744573903992e-5, 5.16572793835668e-5, 5.19900262639588e-5, 5.20092952925955e-5, 5.16725391233239e-5, 5.14333587190756e-5, 5.16257684912446e-5, 5.19695884812707e-5, 5.19425445636814e-5, 5.15385630966977e-5, 5.13153927019879e-5, 5.15999428370265e-5, 5.19401667647949e-5, 5.17332981405276e-5, 5.1210577820331e-5, 5.11826794005433e-5, 5.17051574761911e-5, 5.17447152998814e-5, 5.09225314487609e-5, 5.06388554192639e-5, 5.16266522947909e-5, 5.15213839932497e-5, 4.95823547589783e-5, 5.09978619195427e-5, 5.14890702612437e-5, 4.8358706041212e-5, 5.19030945739109e-5, 5.63707572090613e-5, 4.68659363076978e-5, 3.97819772646853e-5, 4.80535058664431e-5, 5.35312376148224e-5, 5.00092545807961e-5, 5.38731182382635e-5, 5.50073511259835e-5, 5.41004820426259e-5, 5.68688829578286e-5, 5.76386355374443e-5, 5.64061421420337e-5, 5.64352276816104e-5, 5.71396526941041e-5, 5.65013828868556e-5, 5.48388160949016e-5, 5.36672526156571e-5, 5.32269260755902e-5, 5.26009167551192e-5, 5.13909240990928e-5, 5.0232182490001e-5, 4.97609643438617e-5, 4.98089541397733e-5, 4.98175255336006e-5, 4.96728810007434e-5, 4.97909254781381e-5, 5.04523063406925e-5, 5.14060319335755e-5, 5.22262669737549e-5, 5.28469168801852e-5, 5.35414718628264e-5, 5.44266124625049e-5
flux1:, 0.637225938312895, 5.7490452491466e-5, 5.72020591613571e-5, 5.70012854616077e-5, 5.71718735405729e-5, 5.74819620042319e-5, 5.74951738754963e-5, 5.71774332272009e-5, 5.69588621704391e-5, 5.71451235221509e-5, 5.74610220286089e-5, 5.74209737603713e-5, 5.70409092869371e-5, 5.6852712195487e-5, 5.71393212066285e-5, 5.74471126117135e-5, 5.72220774584832e-5, 5.67295412943256e-5, 5.67454849222247e-5, 5.72644502461406e-5, 5.72557382288863e-5, 5.64123647037376e-5, 5.61767493070372e-5, 5.72214926776018e-5, 5.70855293234122e-5, 5.50552044051695e-5, 5.65712624510449e-5, 5.71423777671624e-5, 5.37268156632953e-5, 5.77207679958124e-5, 6.25446731853354e-5, 5.18430602163867e-5, 4.38716383448548e-5, 5.30490836741558e-5, 5.88699624234423e-5, 5.47319888477152e-5, 5.8745460483972e-5, 6.00109530324597e-5, 5.87344528110984e-5, 6.17595507460907e-5, 6.27740223600946e-5, 6.14345012674138e-5, 6.14848849336993e-5, 6.25099239964232e-5, 6.21680583946776e-5, 6.0590126996525e-5, 5.94600807164524e-5, 5.92013039577383e-5, 5.88288551955777e-5, 5.77634630900355e-5, 5.6602657321825e-5, 5.61019370227599e-5, 5.61832040770068e-5, 5.62395813536079e-5, 5.6057405814435e-5, 5.60376276092529e-5, 5.6537965822157e-5, 5.7373200333879e-5, 5.81021143659422e-5, 5.86010742993849e-5, 5.91267100824115e-5, 5.98400768756293e-5
flux1:, 0.637488387216649, 6.35219228825389e-5, 6.32647050592412e-5, 6.30646783187829e-5, 6.32039121695479e-5, 6.34884156894265e-5, 6.35138042018085e-5, 6.32318353382581e-5, 6.30282079469749e-5, 6.31893785965673e-5, 6.34736625643737e-5, 6.34412510294976e-5, 6.31060026410729e-5, 6.29491105136402e-5, 6.32194601498403e-5, 6.34942719073807e-5, 6.32754361914308e-5, 6.28317727706162e-5, 6.2883465460603e-5, 6.33892795226706e-5, 6.33533307767172e-5, 6.25181950307291e-5, 6.23294216305914e-5, 6.34334811972178e-5, 6.33169515805283e-5, 6.12117027679932e-5, 6.2820372928003e-5, 6.35554331554191e-5, 5.98004284717844e-5, 6.43985363571619e-5, 6.96883807699484e-5, 5.76289041925796e-5, 4.86484085251861e-5, 5.88609839713584e-5, 6.48973876259032e-5, 6.01168401063314e-5, 6.41224629006128e-5, 6.5548176880826e-5, 6.38119968385404e-5, 6.69874671180566e-5, 6.82528387809621e-5, 6.68080739533242e-5, 6.68231493390905e-5, 6.81378448472582e-5, 6.81283153652221e-5, 6.66806125665472e-5, 6.55999511818581e-5, 6.55188619899921e-5, 6.54276968734755e-5, 6.45603571376421e-5, 6.34352446243536e-5, 6.2908956980226e-5, 6.30172514214676e-5, 6.31323603656447e-5, 6.29348539527044e-5, 6.27820171802225e-5, 6.30965708509636e-5, 6.37783249663576e-5, 6.43950210397413e-5, 6.47646481722661e-5, 6.51051258672563e-5, 6.56106113093201e-5
flux1:, 0.637750836120402, 7.0129574027166e-5, 6.99098114788592e-5, 6.96944393615789e-5, 6.97848300964142e-5, 7.00489120868394e-5, 7.01092769003066e-5, 6.98752356764909e-5, 6.96736145729843e-5, 6.97913177237556e-5, 7.00488703344998e-5, 7.00500099144045e-5, 6.97749465773197e-5, 6.96367479214556e-5, 6.98729158140294e-5, 7.01234850718645e-5, 6.99389160724524e-5, 6.95539605845821e-5, 6.96251383432326e-5, 7.01148195999412e-5, 7.0083778992378e-5, 6.92808512199566e-5, 6.91246639160208e-5, 7.02987701810044e-5, 7.02657398735921e-5, 6.808409010126e-5, 6.97773464212649e-5, 7.0772981932056e-5, 6.66079826797144e-5, 7.19757328979392e-5, 7.7869941785562e-5, 6.43038002898445e-5, 5.41999033758575e-5, 6.55680016349636e-5, 7.16909220856206e-5, 6.62814804257348e-5, 7.01227661067534e-5, 7.17332941342555e-5, 6.94896992732876e-5, 7.26973903211532e-5, 7.41980735496214e-5, 7.26628548904482e-5, 7.2592617720144e-5, 7.41390103723855e-5, 7.44652944528705e-5, 7.31808994783911e-5, 7.21516235250511e-5, 7.2222476923169e-5, 7.24053118116725e-5, 7.17619298401747e-5, 7.06984646565944e-5, 7.01427729942601e-5, 7.02558720256617e-5, 7.0420281525574e-5, 7.02181285108587e-5, 6.99392950666657e-5, 7.00514509634593e-5, 7.05494248832403e-5, 7.10349945144396e-5, 7.12751909146161e-5, 7.14317303901704e-5, 7.17157477716758e-5
flux1:, 0.638013285024155, 7.73554624660932e-5, 7.71718462367731e-5, 7.69208026306943e-5, 7.6949884076804e-5, 7.72069827677592e-5, 7.73259198690485e-5, 7.71440421263134e-5, 7.69252796177178e-5, 7.69852456422309e-5, 7.72299500020413e-5, 7.72913432032295e-5, 7.70817761684174e-5, 7.69412918716427e-5, 7.71294524032513e-5, 7.73737137395296e-5, 7.72494081390256e-5, 7.69193475182477e-5, 7.69872282441156e-5, 7.74672931479432e-5, 7.74797003171985e-5, 7.67187094686701e-5, 7.6566574971039e-5, 7.78320722032271e-5, 7.79506821503709e-5, 7.56631732422499e-5, 7.74352797169292e-5, 7.87847663325588e-5, 7.41254860098091e-5, 8.04143205072875e-5, 8.70627903610619e-5, 7.18655302538514e-5, 6.05403272734456e-5, 7.31583173370013e-5, 7.92713790096166e-5, 7.32863442511099e-5, 7.68457238622651e-5, 7.86578250558285e-5, 7.59221893131695e-5, 7.90629319373819e-5, 8.0767183630625e-5, 7.9173374893894e-5, 7.89935734820931e-5, 8.07032519788547e-5, 8.13375182223636e-5, 8.02334205257977e-5, 7.92554112487775e-5, 7.94373843623908e-5, 7.98512221914348e-5, 7.94214433556351e-5, 7.84258479750045e-5, 7.78269932477627e-5, 7.79058721568881e-5, 7.80840046210293e-5, 7.78662880016952e-5, 7.74626310611747e-5, 7.73609579428939e-5, 7.76486002461329e-5, 7.79823794391662e-5, 7.80940764573592e-5, 7.80806033731193e-5, 7.81520461722193e-5
flux1:, 0.638275733927908, 8.52426639185293e-5, 8.50855048728649e-5, 8.47775175286797e-5, 8.47408232540332e-5, 8.50109986123163e-5, 8.52081214218673e-5, 8.50724741069293e-5, 8.48139592610028e-5, 8.48094981397215e-5, 8.50627468054622e-5, 8.52061440898161e-5, 8.50539783164923e-5, 8.48845191031694e-5, 8.50187172723918e-5, 8.52816456686881e-5, 8.52346947027165e-5, 8.49390848658185e-5, 8.49780595541812e-5, 8.54661910901207e-5, 8.55596114942705e-5, 8.48279541812285e-5, 8.46387544481363e-5, 8.60285185388993e-5, 8.63576914672076e-5, 8.38999728295158e-5, 8.57505178314203e-5, 8.75245374229565e-5, 8.22787396945414e-5, 8.95990017411996e-5, 9.71402521218551e-5, 8.02191629212381e-5, 6.75974276479698e-5, 8.15207030065831e-5, 8.75968175449796e-5, 8.11194454186588e-5, 8.43578728406437e-5, 8.63792086393749e-5, 8.32415463512669e-5, 8.62698721025122e-5, 8.81411931421445e-5, 8.65388319403763e-5, 8.62684637008841e-5, 8.80850429931233e-5, 8.89760513355294e-5, 8.80513914983712e-5, 8.71263290555301e-5, 8.73740782577874e-5, 8.79461036990646e-5, 8.76794395109818e-5, 8.6731641097696e-5, 8.60644276557903e-5, 8.60551029538904e-5, 8.61832863239487e-5, 8.59094663755972e-5, 8.53672531955419e-5, 8.50405908566404e-5, 8.50931254509234e-5, 8.52486858242998e-5, 8.52259431842644e-5, 8.50607526157924e-5, 8.49461702033272e-5
flux1:, 0.638538182831662, 9.38358950323963e-5, 9.36880874659773e-5, 9.3305179110868e-5, 9.32081041565287e-5, 9.35145680750219e-5, 9.38005849395074e-5, 9.36946275002927e-5, 9.3374502450499e-5, 9.33091741900823e-5, 9.35964252399057e-5, 9.38326518181514e-5, 9.371523697438e-5, 9.34890528368943e-5, 9.35742875020578e-5, 9.38837354940239e-5, 9.39157377292141e-5, 9.3617442913512e-5, 9.36045024474558e-5, 9.41294669303677e-5, 9.43315648481799e-5, 9.35889538664169e-5, 9.33139998220682e-5, 9.48715505527757e-5, 9.54465047443237e-5, 9.27181288318291e-5, 9.46553799088474e-5, 9.68831284109094e-5, 9.09592261021776e-5, 9.93568558953563e-5, 1.07894106911121e-4, 8.91881854486422e-5, 7.52186808159036e-5, 9.04596683876115e-5, 9.65728991038584e-5, 8.96978957466387e-5, 9.26876265580311e-5, 9.49184438540388e-5, 9.15407850874661e-5, 9.44962674684163e-5, 9.65088761471503e-5, 9.49629881867572e-5, 9.4675337123303e-5, 9.65784200426574e-5, 9.76651338992336e-5, 9.69014131878426e-5, 9.60354521217428e-5, 9.63112518000113e-5, 9.6950781022696e-5, 9.67589136162395e-5, 9.58086897211493e-5, 9.50357857287228e-5, 9.48737496735322e-5, 9.48631803955245e-5, 9.44592980358738e-5, 9.37419807703319e-5, 9.31735074788838e-5, 9.29655063058054e-5, 9.29076125753527e-5, 9.27302443782955e-5, 9.24257299984864e-5, 9.21604380989778e-5
flux1:, 0.638800631735415, 1.03182322720578e-4, 1.03022193494858e-4, 1.02554169871283e-4, 1.02412135783705e-4, 1.02776384158614e-4, 1.0314907514674e-4, 1.03047495163719e-4, 1.02649751923607e-4, 1.02538536283405e-4, 1.02884291270129e-4, 1.0320829446007e-4, 1.03090188989064e-4, 1.0278454897232e-4, 1.02838397868995e-4, 1.03219442507549e-4, 1.03311669565219e-4, 1.02960387095162e-4, 1.02881511249769e-4, 1.03481002260268e-4, 1.03800719449007e-4, 1.0297842242165e-4, 1.02569483867927e-4, 1.04346092070534e-4, 1.05165639538319e-4, 1.02036295988359e-4, 1.04080338136258e-4, 1.06735292349116e-4, 1.00052643654069e-4, 1.0949580698662e-4, 1.19077584485561e-4, 9.85484992199902e-5, 8.31989954844629e-5, 9.97355864281744e-5, 1.06080315926262e-4, 9.88886574663001e-5, 1.01830540110744e-4, 1.04268409379083e-4, 1.00865354372273e-4, 1.03892593577005e-4, 1.06047946955534e-4, 1.04630466381026e-4, 1.04453453745872e-4, 1.06478483303233e-4, 1.07706908168662e-4, 1.07069991609803e-4, 1.06273925028771e-4, 1.06558598465193e-4, 1.07173215353316e-4, 1.06938828881412e-4, 1.05905812592003e-4, 1.04978062057973e-4, 1.04594782914394e-4, 1.04339684064259e-4, 1.03700489430805e-4, 1.02744022066377e-4, 1.01905702987342e-4, 1.01409023541569e-4, 1.01092794852662e-4, 1.0072163005171e-4, 1.00274411686651e-4, 9.98912505033577e-5
flux1:, 0.639063080639168, 1.13332511727254e-4, 1.13138287005699e-4, 1.12586589743205e-4, 1.12423199986071e-4, 1.1285953233353e-4, 1.133016363152e-4, 1.13174491459117e-4, 1.12694053295834e-4, 1.12562515378094e-4, 1.1298449476672e-4, 1.13372651194548e-4, 1.13210484343995e-4, 1.12814190352719e-4, 1.12866374970732e-4, 1.13335104971254e-4, 1.13446810700097e-4, 1.12986156732326e-4, 1.12842501413859e-4, 1.13558965393651e-4, 1.1397976434031e-4, 1.12985617303804e-4, 1.12404893417295e-4, 1.14454845617492e-4, 1.15473646509249e-4, 1.11797249575281e-4, 1.13982231758477e-4, 1.16976690978747e-4, 1.09475840205754e-4, 1.1985661841278e-4, 1.30467421266867e-4, 1.08081644889664e-4, 9.13274312393e-5, 1.09124920671439e-4, 1.16015614528426e-4, 1.08546684067241e-4, 1.11765046181755e-4, 1.14411984818781e-4, 1.11215032225486e-4, 1.14565341121047e-4, 1.16905863252301e-4, 1.15683077018567e-4, 1.15786401099745e-4, 1.18034814141026e-4, 1.19374531901912e-4, 1.18818002328615e-4, 1.18104179278776e-4, 1.18404023576748e-4, 1.18916998136391e-4, 1.1850832738644e-4, 1.17286602451007e-4, 1.1614458838563e-4, 1.15475214632901e-4, 1.14865551335487e-4, 1.13863381208679e-4, 1.12576638925737e-4, 1.11425691029425e-4, 1.10608697911107e-4, 1.09981932260155e-4, 1.09358547817579e-4, 1.08742558737954e-4, 1.08260723350279e-4
flux1:, 0.639325529542921, 1.24341438355362e-4, 1.2409665710711e-4, 1.23476691464835e-4, 1.23319945149542e-4, 1.23830407986391e-4, 1.24310166289594e-4, 1.24128851683586e-4, 1.2357558299845e-4, 1.23456871739027e-4, 1.23960459193388e-4, 1.24371086951513e-4, 1.24121039950176e-4, 1.23640088075564e-4, 1.23729705291823e-4, 1.24287659419144e-4, 1.24358475283194e-4, 1.23735797076491e-4, 1.23548312039927e-4, 1.24423241677595e-4, 1.24900280629244e-4, 1.23629598713965e-4, 1.22859872716307e-4, 1.25234448438686e-4, 1.26362906710749e-4, 1.21998271943235e-4, 1.24373063012624e-4, 1.27564414299876e-4, 1.19215132251728e-4, 1.30368980532656e-4, 1.41934156912266e-4, 1.17638413237056e-4, 9.94454463859645e-5, 1.18489948212406e-4, 1.26337703050087e-4, 1.18563988430975e-4, 1.22475804001471e-4, 1.25346366835433e-4, 1.22556323496554e-4, 1.26566987072113e-4, 1.29183127768251e-4, 1.28200220846222e-4, 1.28769379819144e-4, 1.31404809294124e-4, 1.32861330539664e-4, 1.32330605637463e-4, 1.31706713605076e-4, 1.32054306226898e-4, 1.32419906978306e-4, 1.31709087741131e-4, 1.30176498378812e-4, 1.28753633001799e-4, 1.27744885677342e-4, 1.26682114453096e-4, 1.25182171089136e-4, 1.23453662419895e-4, 1.21932578539836e-4, 1.20761477874821e-4, 1.19770558028003e-4, 1.18822585928417e-4, 1.17987341226703e-4, 1.17403941637179e-4
flux1:, 0.639587978446675, 1.36269470257975e-4, 1.35968357641345e-4, 1.35309592713338e-4, 1.35186650179218e-4, 1.35757502449753e-4, 1.36232134560813e-4, 1.35976206029467e-4, 1.35376842772452e-4, 1.35306793405915e-4, 1.35880931412636e-4, 1.36258403565987e-4, 1.35885163691817e-4, 1.35346212590774e-4, 1.35516806818043e-4, 1.36147338730396e-4, 1.36103967183547e-4, 1.35281282123072e-4, 1.35092456221974e-4, 1.36160041003338e-4, 1.36622627816824e-4, 1.34973852845929e-4, 1.34026659788494e-4, 1.36767722581722e-4, 1.37881035684913e-4, 1.32716164148472e-4, 1.35342848689521e-4, 1.38552469240197e-4, 1.29357434916504e-4, 1.41099659494983e-4, 1.53506054394001e-4, 1.27200030692749e-4, 1.07505175911458e-4, 1.2784323987957e-4, 1.3710952959966e-4, 1.28919421162576e-4, 1.33979391555532e-4, 1.37107778244196e-4, 1.34842948825026e-4, 1.39894161173859e-4, 1.42921783118414e-4, 1.42187102643533e-4, 1.43387461333096e-4, 1.46616294659656e-4, 1.48235874938175e-4, 1.47672507612142e-4, 1.47133324430195e-4, 1.47581402209784e-4, 1.47794949242819e-4, 1.46677431070264e-4, 1.44709015170604e-4, 1.42936419669396e-4, 1.41553715745797e-4, 1.39967374863918e-4, 1.37847792009166e-4, 1.35558793249982e-4, 1.33600005905818e-4, 1.32042823476015e-4, 1.30641902001658e-4, 1.2929391064382e-4, 1.28169274158292e-4, 1.27455928516208e-4
flux1:, 0.639850427350428, 1.4918318514383e-4, 1.48834854188756e-4, 1.48178363228318e-4, 1.48109739577269e-4, 1.4871037221529e-4, 1.49132159433153e-4, 1.48795694477359e-4, 1.48192965849168e-4, 1.48204023784695e-4, 1.4881961880104e-4, 1.49101757958674e-4, 1.4858728011512e-4, 1.48037819915874e-4, 1.48330955030044e-4, 1.4899860089891e-4, 1.48765125765493e-4, 1.47729049600475e-4, 1.47600847274101e-4, 1.48882153616932e-4, 1.49241926338424e-4, 1.47134605757751e-4, 1.46054238461078e-4, 1.4918856138504e-4, 1.50144731222678e-4, 1.44120349475757e-4, 1.47070286900045e-4, 1.50113413676886e-4, 1.40105820821241e-4, 1.52280454735431e-4, 1.65411032746339e-4, 1.36922508534257e-4, 1.15614298045447e-4, 1.37390863077118e-4, 1.48523731343261e-4, 1.39717091970443e-4, 1.4634567024158e-4, 1.49789747922401e-4, 1.48039849548101e-4, 1.54494339221655e-4, 1.58101149392963e-4, 1.57573461056344e-4, 1.59510392783601e-4, 1.63548360763707e-4, 1.6541330726894e-4, 1.64759042098934e-4, 1.6427816132601e-4, 1.64887443687559e-4, 1.64987917414889e-4, 1.63399845325615e-4, 1.60884077966967e-4, 1.58697405014538e-4, 1.56930503909589e-4, 1.54793145086502e-4, 1.51967106224879e-4, 1.49010071920408e-4, 1.46545537699239e-4, 1.4457879040607e-4, 1.42741182653407e-4, 1.40929869267107e-4, 1.39437304787613e-4, 1.38543144717959e-4
flux1:, 0.640112876254181, 1.63155885402687e-4, 1.62786319120431e-4, 1.62179923920194e-4, 1.62174235557889e-4, 1.62759088690752e-4, 1.63083130399504e-4, 1.62679199946919e-4, 1.62127894465368e-4, 1.62242940071895e-4, 1.6285446957455e-4, 1.62982154794491e-4, 1.62332334522118e-4, 1.61836965146435e-4, 1.6228537866599e-4, 1.62938846599325e-4, 1.62449100321789e-4, 1.61217475252011e-4, 1.61225165596778e-4, 1.62724101839015e-4, 1.62888247593568e-4, 1.60280018465248e-4, 1.59141677245006e-4, 1.62677152171179e-4, 1.63341822445981e-4, 1.56469174449387e-4, 1.59816774431176e-4, 1.62539034168099e-4, 1.51773293072291e-4, 1.64306276689441e-4, 1.78083458129685e-4, 1.4715124244691e-4, 1.240549447951e-4, 1.47540552356264e-4, 1.60902978916302e-4, 1.51202154670393e-4, 1.59708260076519e-4, 1.6354872997108e-4, 1.62144897603849e-4, 1.70279827916284e-4, 1.74641858824816e-4, 1.74223912514662e-4, 1.7690702158746e-4, 1.81936997781917e-4, 1.84151510379449e-4, 1.83351914266166e-4, 1.82875999244329e-4, 1.83699519003996e-4, 1.83764083817937e-4, 1.81694773005385e-4, 1.78550697130726e-4, 1.75898811463873e-4, 1.73765644298689e-4, 1.71103742372168e-4, 1.67540180350911e-4, 1.63840023386291e-4, 1.60814983156746e-4, 1.58432496497289e-4, 1.56162551333576e-4, 1.53853817326579e-4, 1.51922601930533e-4, 1.50783723076624e-4
flux1:, 0.640375325157934, 1.78267672526423e-4, 1.77918763426656e-4, 1.77410476560119e-4, 1.77460907894249e-4, 1.77974374209623e-4, 1.78166593364424e-4, 1.77728607352371e-4, 1.77288944878459e-4, 1.77516284189455e-4, 1.78066736593307e-4, 1.7799403481147e-4, 1.77241548509852e-4, 1.76874501587783e-4, 1.77496181818898e-4, 1.7807492839222e-4, 1.77284686899316e-4, 1.75907947951056e-4, 1.7613033861691e-4, 1.77832494144757e-4, 1.7772015909962e-4, 1.74619071940268e-4, 1.7352040336284e-4, 1.77445086841823e-4, 1.777192866283e-4, 1.70087505425384e-4, 1.73902374881361e-4, 1.76216556637094e-4, 1.6475248433123e-4, 1.77698820173902e-4, 1.92128479793864e-4, 1.58397648233591e-4, 1.33268053181217e-4, 1.58866944316429e-4, 1.74670214567769e-4, 1.63746298716102e-4, 1.74259371950677e-4, 1.7859312411303e-4, 1.77202600761038e-4, 1.87146502948577e-4, 1.92418066264683e-4, 1.91959098630091e-4, 1.95279011399285e-4, 2.01408049863796e-4, 2.04076895709429e-4, 2.03084637151426e-4, 2.02532748371965e-4, 2.03600535524488e-4, 2.03732146668001e-4, 2.01229549919206e-4, 1.97422483953437e-4, 1.94277545971351e-4, 1.91826267118892e-4, 1.88725315645358e-4, 1.84464557038201e-4, 1.79999407363965e-4, 1.76388507421264e-4, 1.73611222279017e-4, 1.70954542982573e-4, 1.68159230309158e-4, 1.65744746366865e-4, 1.64298633340195e-4
flux1:, 0.640637774061688, 1.94604983770071e-4, 1.94330433538794e-4, 1.93961343150268e-4, 1.94044798903279e-4, 1.94428480102423e-4, 1.9447221377294e-4, 1.94051391369209e-4, 1.937806804685e-4, 1.94111409467707e-4, 1.94540025339262e-4, 1.94242822594398e-4, 1.93444945376228e-4, 1.93279789501842e-4, 1.9407432825339e-4, 1.94517950390571e-4, 1.9341444312433e-4, 1.9197056708271e-4, 1.92477987240802e-4, 1.94353018259772e-4, 1.93912129144755e-4, 1.90381051987735e-4, 1.89427586585678e-4, 1.93712121535941e-4, 1.93557781100293e-4, 1.85327567638523e-4, 1.89666163363855e-4, 1.91581775638733e-4, 1.79464025811568e-4, 1.93038258469466e-4, 2.08244959611731e-4, 1.71276890094504e-4, 1.43801058674491e-4, 1.72034548643336e-4, 1.90290318745732e-4, 1.77801289294919e-4, 1.90227542037676e-4, 1.95155434082799e-4, 1.93305653510525e-4, 2.04994014151949e-4, 2.11276559946311e-4, 2.10584966726953e-4, 2.14309831053692e-4, 2.21534907674224e-4, 2.24739217583517e-4, 2.23517244748504e-4, 2.2278710362704e-4, 2.2409556194353e-4, 2.24406492128638e-4, 2.21574759935183e-4, 2.17128193707835e-4, 2.13496224671351e-4, 2.10805804525305e-4, 2.07408712251823e-4, 2.02569922196655e-4, 1.97387503858237e-4, 1.93210569242631e-4, 1.90095682454604e-4, 1.87145546774962e-4, 1.83930411205681e-4, 1.81030746455407e-4, 1.79232867377216e-4
flux1:, 0.640900222965441, 2.1225956632841e-4, 2.12118084482113e-4, 2.1191608874531e-4, 2.11995564180719e-4, 2.12196685810662e-4, 2.12096287112322e-4, 2.11755219338922e-4, 2.11699271356089e-4, 2.12107899496084e-4, 2.12359547100881e-4, 2.11840709124616e-4, 2.11071810388088e-4, 2.11169999418476e-4, 2.12118299777467e-4, 2.12377295740056e-4, 2.10983734119061e-4, 2.09566789760874e-4, 2.10408839907368e-4, 2.12416458489834e-4, 2.11637702442596e-4, 2.07788714302677e-4, 2.07075075238637e-4, 2.11678452073116e-4, 2.11136259545239e-4, 2.0251892019239e-4, 2.07417187083164e-4, 2.09055753245958e-4, 1.96291469129743e-4, 2.10872783665832e-4, 2.27117365595038e-4, 1.86414288811536e-4, 1.56224756858488e-4, 1.87688822111589e-4, 2.08191709004491e-4, 1.93826185124464e-4, 2.07840993337182e-4, 2.13451644220438e-4, 2.10582974853126e-4, 2.23744149314058e-4, 2.31060556471771e-4, 2.29926060633172e-4, 2.33721748896141e-4, 2.41913170020407e-4, 2.45688865151592e-4, 2.4421375274865e-4, 2.43195491562509e-4, 2.44705277470025e-4, 2.45300514054048e-4, 2.42290140700815e-4, 2.37291704420684e-4, 2.33222228673741e-4, 2.30401996503796e-4, 2.26900969051418e-4, 2.21679366577784e-4, 2.15905343554865e-4, 2.11239595864454e-4, 2.07887110732413e-4, 2.0478533477952e-4, 2.01276335489242e-4, 1.97943265333799e-4, 1.95782190948509e-4
flux1:, 0.641162671869194, 2.31326964753851e-4, 2.31373824884328e-4, 2.31349616068867e-4, 2.31379717753914e-4, 2.31359134336608e-4, 2.3113945381015e-4, 2.3094254371773e-4, 2.31128556386105e-4, 2.31577221912849e-4, 2.31611770010621e-4, 2.3090134306802e-4, 2.30240833090741e-4, 2.30641222180557e-4, 2.31709101379756e-4, 2.31755093566956e-4, 2.30128653169636e-4, 2.28832308326451e-4, 2.30027739657365e-4, 2.32126649167336e-4, 2.31051504790817e-4, 2.270299708827e-4, 2.26619901979542e-4, 2.31497880695934e-4, 2.3069285596908e-4, 2.21916629065367e-4, 2.27385214997915e-4, 2.28976234273082e-4, 2.15514737717883e-4, 2.31622058718715e-4, 2.49295296240494e-4, 2.0433601501894e-4, 1.71032880764534e-4, 2.06334447188811e-4, 2.2868242608615e-4, 2.12200896753447e-4, 2.27283499650966e-4, 2.33635926250084e-4, 2.29176335042731e-4, 2.43354753271669e-4, 2.51635381553736e-4, 2.49857944326908e-4, 2.53331462212469e-4, 2.62240312867262e-4, 2.66564742040673e-4, 2.64830306763012e-4, 2.63426511684801e-4, 2.65071150322908e-4, 2.66035852837109e-4, 2.63028204547e-4, 2.5762821098773e-4, 2.53221184171846e-4, 2.50409593275189e-4, 2.47032704044121e-4, 2.41686090629478e-4, 2.35521669837816e-4, 2.30507246246194e-4, 2.27062063240414e-4, 2.23993330418037e-4, 2.20369495274224e-4, 2.16710619212071e-4, 2.14217919817093e-4
flux1:, 0.641425120772948, 2.51904708958629e-4, 2.52183186694424e-4, 2.52329576816611e-4, 2.52264469717973e-4, 2.52002608687418e-4, 2.51703960483951e-4, 2.51706276749942e-4, 2.52138806063661e-4, 2.52584720244716e-4, 2.52384585064177e-4, 2.51534402531391e-4, 2.51051949101803e-4, 2.51763478258626e-4, 2.52908979339943e-4, 2.52742367400856e-4, 2.50965213800738e-4, 2.49863784913193e-4, 2.5139476663766e-4, 2.53553211067441e-4, 2.5227373579011e-4, 2.48233850159316e-4, 2.48142820576645e-4, 2.53257748290932e-4, 2.52389794345137e-4, 2.43658285120052e-4, 2.49681731552011e-4, 2.51537547475792e-4, 2.37256073922097e-4, 2.5549417519989e-4, 2.75084572218938e-4, 2.25365296443944e-4, 1.88543676101418e-4, 2.28225561970636e-4, 2.51878849062679e-4, 2.33143843658039e-4, 2.4865271991997e-4, 2.55761465101018e-4, 2.49211010873314e-4, 2.6382785609589e-4, 2.72913083293239e-4, 2.70333983739376e-4, 2.73094560464489e-4, 2.82386191937145e-4, 2.87177329075565e-4, 2.8519827626516e-4, 2.83347300898016e-4, 2.8505238775895e-4, 2.86446817040475e-4, 2.83635776092088e-4, 2.7803772873264e-4, 2.73445798826317e-4, 2.70808354155853e-4, 2.67802773453969e-4, 2.62628681987183e-4, 2.56336331629914e-4, 2.51172664207905e-4, 2.47820759475198e-4, 2.45000472926792e-4, 2.41478274334385e-4, 2.37648571378271e-4, 2.34900482642197e-4
flux1:, 0.641687569676701, 2.74090488845199e-4, 2.74624897233338e-4, 2.74920000168868e-4, 2.74722477490146e-4, 2.74221826701441e-4, 2.73890950585688e-4, 2.74127542394041e-4, 2.74788730663098e-4, 2.75193781080957e-4, 2.74767994163095e-4, 2.73841141030295e-4, 2.73581763176496e-4, 2.74581127436821e-4, 2.75764570701647e-4, 2.75417862069526e-4, 2.73582191003971e-4, 2.72712665445019e-4, 2.74525106762732e-4, 2.76731208750203e-4, 2.75380673467525e-4, 2.7145624732819e-4, 2.7164041403875e-4, 2.76970765223851e-4, 2.76290149820431e-4, 2.67739972439053e-4, 2.74280770500441e-4, 2.76752701954911e-4, 2.61451622467843e-4, 2.82435401286031e-4, 3.04474515367069e-4, 2.49547030020674e-4, 2.08824954489065e-4, 2.53293554419366e-4, 2.77665130271939e-4, 2.56653178559613e-4, 2.71932096461833e-4, 2.79758655327974e-4, 2.70768267532971e-4, 2.85212156781326e-4, 2.94873282670369e-4, 2.91402661606274e-4, 2.93130477824246e-4, 3.02440634393443e-4, 3.07570786482672e-4, 3.05385729589166e-4, 3.03083762978701e-4, 3.04793862611199e-4, 3.06657486920237e-4, 3.04231315933273e-4, 2.98674832626269e-4, 2.94099155737293e-4, 2.91825016062634e-4, 2.89439226411799e-4, 2.8474563149651e-4, 2.78623741797818e-4, 2.73555648882886e-4, 2.70513643702003e-4, 2.68170475428779e-4, 2.6498051541949e-4, 2.61163629046685e-4, 2.58272975258641e-4
flux1:, 0.641950018580454, 2.97980660526919e-4, 2.98772543863423e-4, 2.99186577014781e-4, 2.98836580000135e-4, 2.98119900668375e-4, 2.97798326930583e-4, 2.9827618232252e-4, 2.99130657719309e-4, 2.99471531697629e-4, 2.98855204352248e-4, 2.97911903902581e-4, 2.97883880244618e-4, 2.9911919532571e-4, 3.00314320454739e-4, 2.99850054500666e-4, 2.9803945635482e-4, 2.97388149193916e-4, 2.99398727578666e-4, 3.01668603863093e-4, 3.00403798986944e-4, 2.96679526331022e-4, 2.97034078300665e-4, 3.02581919781414e-4, 3.02352668104326e-4, 2.94018496834199e-4, 3.01026124378786e-4, 3.04448343651514e-4, 2.87857991949436e-4, 3.12127461107107e-4, 3.37121423139133e-4, 2.76620532880422e-4, 2.31661833848511e-4, 2.81133316879729e-4, 3.05697271195947e-4, 2.82488532392813e-4, 2.96986014925951e-4, 3.05439726007771e-4, 2.93868130117523e-4, 3.07601351547876e-4, 3.17578147197652e-4, 3.13213214557212e-4, 3.13722770667838e-4, 3.22727606260704e-4, 3.28050438129535e-4, 3.25723255867189e-4, 3.23039885876269e-4, 3.24747761710819e-4, 3.27111937328944e-4, 3.25238189551204e-4, 3.19975866714684e-4, 3.15654278221549e-4, 3.1395066880929e-4, 3.12417885669636e-4, 3.084916038542e-4, 3.02840947668812e-4, 2.98134995934389e-4, 2.95633419481365e-4, 2.93988709213246e-4, 2.91348187472678e-4, 2.87729958096348e-4, 2.8482881832342e-4
flux1:, 0.642212467484207, 3.23669425192239e-4, 3.24697967698056e-4, 3.25202652869525e-4, 3.24703510197162e-4, 3.23807764831564e-4, 3.2351968142846e-4, 3.24214197029178e-4, 3.25218132920063e-4, 3.25495027754604e-4, 3.24743903737927e-4, 3.23826294524539e-4, 3.2399457486414e-4, 3.25394930504493e-4, 3.26599058626776e-4, 3.26102203677485e-4, 3.24372672624945e-4, 3.2386967741655e-4, 3.25978950080809e-4, 3.28360787917304e-4, 3.27338579778404e-4, 3.23827552992823e-4, 3.24195984008541e-4, 3.29990779150281e-4, 3.30447720257804e-4, 3.22242497152033e-4, 3.29666630479723e-4, 3.34297541523883e-4, 3.16096854547069e-4, 3.44038815839672e-4, 3.7239873838262e-4, 3.0605232007048e-4, 2.56579606296274e-4, 3.11058925900046e-4, 3.35457883060752e-4, 3.10203530014895e-4, 3.2358398593845e-4, 3.32534137845634e-4, 3.18469498901698e-4, 3.31130629715576e-4, 3.41180141544523e-4, 3.36009342135044e-4, 3.35293921259976e-4, 3.43781053254522e-4, 3.49167490756566e-4, 3.46785799108283e-4, 3.43868125516625e-4, 3.45639348903997e-4, 3.48545569236638e-4, 3.47361008110073e-4, 3.42631687452523e-4, 3.3881900347526e-4, 3.37902412926035e-4, 3.37426898307562e-4, 3.34504305072366e-4, 3.2959086499624e-4, 3.25504398967894e-4, 3.23766036314672e-4, 3.23012839971162e-4, 3.21098394491622e-4, 3.17837060508267e-4, 3.15052761456779e-4
flux1:, 0.642474916387961, 3.51248942551053e-4, 3.52475866561197e-4, 3.5305475954553e-4, 3.52435714279645e-4, 3.51402588575528e-4, 3.51144629087113e-4, 3.52001716239812e-4, 3.53114616708191e-4, 3.53356676572518e-4, 3.52537426529043e-4, 3.51656181582493e-4, 3.51943153603456e-4, 3.5343272738443e-4, 3.54673827553184e-4, 3.54239618186883e-4, 3.52603960987514e-4, 3.52127343980116e-4, 3.54237024081742e-4, 3.56809880279202e-4, 3.56162008948629e-4, 3.527946688078e-4, 3.52988553281912e-4, 3.59086262162327e-4, 3.60393360252453e-4, 3.52109303554622e-4, 3.59915494966449e-4, 3.65887984596615e-4, 3.45732980401447e-4, 3.77525811754473e-4, 4.09511546464647e-4, 3.37129457117359e-4, 2.82923888051626e-4, 3.4222615913003e-4, 3.663574026911e-4, 3.39229441814169e-4, 3.51453712101426e-4, 3.60752616917179e-4, 3.44491263783831e-4, 3.55973747137182e-4, 3.65922015434981e-4, 3.60112655995536e-4, 3.58358598056165e-4, 3.66284539126741e-4, 3.71660505501756e-4, 3.69330144935872e-4, 3.66391976874098e-4, 3.68377775534975e-4, 3.71896567767902e-4, 3.71502813154465e-4, 3.67504367186944e-4, 3.64445863784165e-4, 3.64529180961037e-4, 3.65276325263324e-4, 3.63520706795911e-4, 3.59540468689774e-4, 3.56287330159754e-4, 3.55503038793272e-4, 3.55787797934273e-4, 3.54713583918411e-4, 3.5191222725028e-4, 3.49340988282296e-4
flux1:, 0.642737365291714, 3.80810490002377e-4, 3.82188800391307e-4, 3.82846514479163e-4, 3.82160732688462e-4, 3.81025420772071e-4, 3.80760633926797e-4, 3.81704530656026e-4, 3.82901589275713e-4, 3.83167673262605e-4, 3.82345506986705e-4, 3.81471169011953e-4, 3.8176532563028e-4, 3.83279655638397e-4, 3.84618582770949e-4, 3.84337765781719e-4, 3.82756875769546e-4, 3.82146825238871e-4, 3.84178258869485e-4, 3.87045227546489e-4, 3.86856078387402e-4, 3.83484066810148e-4, 3.83310800599951e-4, 3.89788029540215e-4, 3.92006159343933e-4, 3.83338717814675e-4, 3.91524133215571e-4, 3.98815520212152e-4, 3.76373581346311e-4, 4.1196867913367e-4, 4.47659252463167e-4, 3.69101306514357e-4, 3.09988279157846e-4, 3.73804670742461e-4, 3.97866878981459e-4, 3.68999122939875e-4, 3.80356171324435e-4, 3.89870717264391e-4, 3.71853266684883e-4, 3.82342380265437e-4, 3.92129211352184e-4, 3.85899039955296e-4, 3.83463448912672e-4, 3.90983904141904e-4, 3.96361545775294e-4, 3.94196479040254e-4, 3.91491658470248e-4, 3.9392432052206e-4, 3.98168971136216e-4, 3.98633255484647e-4, 3.95498270539729e-4, 3.93398773389268e-4, 3.94674104852353e-4, 3.9676426835376e-4, 3.9625304803129e-4, 3.93304466779911e-4, 3.91022500451679e-4, 3.91327581344699e-4, 3.92737028637047e-4, 3.92542214274433e-4, 3.90229112768464e-4, 3.879126341026e-4
flux1:, 0.642999814195467, 4.12446577579249e-4, 4.13931639207238e-4, 4.14699954699036e-4, 4.14018062259041e-4, 4.12798500248766e-4, 4.12456116646025e-4, 4.1340180194555e-4, 4.14684337601072e-4, 4.1505852162579e-4, 4.14284382512926e-4, 4.13345613902036e-4, 4.13517122077251e-4, 4.15018449302588e-4, 4.16545395456792e-4, 4.16489551994914e-4, 4.14872991483249e-4, 4.13954180436978e-4, 4.15864510390258e-4, 4.19140947556135e-4, 4.19432881428889e-4, 4.1584866495315e-4, 4.15142805803577e-4, 4.22086675751963e-4, 4.25157924995169e-4, 4.15750506893675e-4, 4.24356994674143e-4, 4.32786679652603e-4, 4.07771107624556e-4, 4.46918537945265e-4, 4.86218501730091e-4, 4.01346000578788e-4, 3.37168633080952e-4, 4.05170116765538e-4, 4.29658739881194e-4, 3.99090214987477e-4, 4.10169736723271e-4, 4.19816890864442e-4, 4.00530739931702e-4, 4.1048813243452e-4, 4.20195441223462e-4, 4.13771899442393e-4, 4.11124190642212e-4, 4.18587875656326e-4, 4.24082382511073e-4, 4.22190236027254e-4, 4.19972269835133e-4, 4.23140414332135e-4, 4.28270164181316e-4, 4.29629481974614e-4, 4.27407032224938e-4, 4.26399298561674e-4, 4.29017148113154e-4, 4.32522522507509e-4, 4.33245945752632e-4, 4.31314878329805e-4, 4.30040577300785e-4, 4.31495045368297e-4, 4.34050128750015e-4, 4.34698411014296e-4, 4.32819863726154e-4, 4.30730055818252e-4
flux1:, 0.64326226309922, 4.46253714333031e-4, 4.47814518216419e-4, 4.48753818484964e-4, 4.48153931709859e-4, 4.46842772805574e-4, 4.46324346392475e-4, 4.47192402419596e-4, 4.48594017969118e-4, 4.49176230364822e-4, 4.48476127258571e-4, 4.47365891270253e-4, 4.47286583943001e-4, 4.48775057435817e-4, 4.5060030316107e-4, 4.50810140313421e-4, 4.49026864977987e-4, 4.47635503695829e-4, 4.49428116394746e-4, 4.53226613148405e-4, 4.53956353768958e-4, 4.49926455777064e-4, 4.48579163349184e-4, 4.56074431119538e-4, 4.59827403899475e-4, 4.49330387442401e-4, 4.58452312585961e-4, 4.67710402622249e-4, 4.39909116412926e-4, 4.82226897715193e-4, 5.24911356838234e-4, 4.33530349077641e-4, 3.64115217443302e-4, 4.3607901337485e-4, 4.6172734460074e-4, 4.29359833289559e-4, 4.40966354410873e-4, 4.50746687465587e-4, 4.30611425430368e-4, 4.40705964775882e-4, 4.50562582275344e-4, 4.44136270753444e-4, 4.41771376244603e-4, 4.49674611477833e-4, 4.55501017650762e-4, 4.53965551263834e-4, 4.5243891799232e-4, 4.56644002468006e-4, 4.62853218031467e-4, 4.65119558385808e-4, 4.63765638504297e-4, 4.63882554451032e-4, 4.67929188747838e-4, 4.72872545799853e-4, 4.74743482497937e-4, 4.73703559010377e-4, 4.73358515948437e-4, 4.75934342727848e-4, 4.79591792860864e-4, 4.80983342506048e-4, 4.79411389114208e-4, 4.77447219098521e-4
flux1:, 0.643524712002974, 4.82335340063238e-4, 4.83963577721484e-4, 4.85158864583447e-4, 4.84714878196352e-4, 4.83276146843153e-4, 4.82467404766748e-4, 4.83198478139022e-4, 4.84785229813026e-4, 4.85678426318963e-4, 4.85047257106667e-4, 4.83636460793086e-4, 4.83200676834728e-4, 4.84718744149466e-4, 4.86958920396277e-4, 4.87438089863456e-4, 4.85336233326735e-4, 4.83347063979295e-4, 4.85073727228898e-4, 4.89488282541305e-4, 4.90555976464589e-4, 4.85862784751188e-4, 4.83843719754641e-4, 4.91959323779226e-4, 4.96136179124185e-4, 4.84270276993487e-4, 4.940552270666e-4, 5.03759580457867e-4, 4.73052357421669e-4, 5.18130023557863e-4, 5.63923401864848e-4, 4.65730149751296e-4, 3.90851560447396e-4, 4.66788769591029e-4, 4.94462082120261e-4, 4.6004150538209e-4, 4.73062089642705e-4, 4.830849992409e-4, 4.62342115822095e-4, 4.73336421655462e-4, 4.83696319423166e-4, 4.77376997288476e-4, 4.75714570274008e-4, 4.84621751904746e-4, 4.9106988665513e-4, 4.89932729377879e-4, 4.89203771114862e-4, 4.9470355400345e-4, 5.02196370243556e-4, 5.05360788538338e-4, 5.04738976688566e-4, 5.05894288053005e-4, 5.11370210641463e-4, 5.17724445629208e-4, 5.20597143964701e-4, 5.20226096922345e-4, 5.20618340665882e-4, 5.24195943423865e-4, 5.28856845608152e-4, 5.30850698052597e-4, 5.29405333771883e-4, 5.27403588145513e-4
flux1:, 0.643787160906727, 5.20804332304224e-4, 5.22519140109174e-4, 5.24070916087292e-4, 5.23841310660848e-4, 5.22212891420766e-4, 5.20999422538322e-4, 5.21565275841449e-4, 5.23429192255986e-4, 5.24725281541667e-4, 5.24126811014919e-4, 5.22283435807354e-4, 5.21425680111106e-4, 5.2305410903013e-4, 5.2581615737257e-4, 5.26532283258939e-4, 5.23965067845313e-4, 5.21313187493016e-4, 5.23066694617301e-4, 5.28158879433067e-4, 5.2942908546367e-4, 5.23914094678735e-4, 5.21281110273887e-4, 5.30058580000456e-4, 5.3436034468723e-4, 5.2097263787081e-4, 5.31614211875714e-4, 5.4138753133841e-4, 5.07747833863447e-4, 5.55267285055459e-4, 6.03943491599856e-4, 4.98482929900653e-4, 4.17832661352951e-4, 4.98092930295885e-4, 5.28652666707444e-4, 4.91779834892246e-4, 5.07027483523274e-4, 5.17522589589474e-4, 4.96151684118439e-4, 5.08763271060622e-4, 5.2005918272567e-4, 5.13842888315874e-4, 5.13131018123427e-4, 5.2357358789575e-4, 5.30963936836585e-4, 5.30208722065419e-4, 5.30245306895596e-4, 5.37193681789218e-4, 5.46147140179523e-4, 5.50181140026936e-4, 5.50073821781067e-4, 5.52055515104251e-4, 5.58858737683082e-4, 5.6654656874961e-4, 5.70240817462193e-4, 5.70250638764371e-4, 5.71091678690686e-4, 5.75466706273174e-4, 5.80990315409718e-4, 5.8343312115364e-4, 5.8191566187393e-4, 5.79674692524908e-4
flux1:, 0.64404960981048, 5.61784505628255e-4, 5.63631449245144e-4, 5.65642811274212e-4, 5.6566231313895e-4, 5.63764352816898e-4, 5.62048359069816e-4, 5.62456955263192e-4, 5.64703518343738e-4, 5.6647066948259e-4, 5.65844244270222e-4, 5.63454776062011e-4, 5.6216050837867e-4, 5.64006019007043e-4, 5.67371654665468e-4, 5.68264971864553e-4, 5.65118406197534e-4, 5.61811440492294e-4, 5.63709341547504e-4, 5.69499066110764e-4, 5.70830541951843e-4, 5.64431042861423e-4, 5.613249856339e-4, 5.70770971803158e-4, 5.74913841150361e-4, 5.60015223654078e-4, 5.71738475102448e-4, 5.8129247417234e-4, 5.44772445280623e-4, 5.94624269393367e-4, 6.46110427760825e-4, 5.32756518562257e-4, 4.459252318648e-4, 5.31256291577208e-4, 5.65418196754872e-4, 5.25588822022203e-4, 5.43649875658203e-4, 5.54961012438798e-4, 5.32641046604016e-4, 5.47403409147301e-4, 5.60082853243034e-4, 5.53837292397828e-4, 5.5407996753398e-4, 5.66452060513077e-4, 5.75079742152312e-4, 5.74622068409668e-4, 5.75230780884301e-4, 5.83625551028627e-4, 5.941475479284e-4, 5.99001430689628e-4, 5.99130590582934e-4, 6.01609628712911e-4, 6.09527596880181e-4, 6.18421509140354e-4, 6.22747994533289e-4, 6.22824424383853e-4, 6.2376027187799e-4, 6.28660274457695e-4, 6.34880550091317e-4, 6.37636238232527e-4, 6.35868032411198e-4, 6.33180816695668e-4
flux1:, 0.644312058714234, 6.05410650833082e-4, 6.07454579926621e-4, 6.10016727367913e-4, 6.10292749751446e-4, 6.08040882147695e-4, 6.05755819896793e-4, 6.0604889762294e-4, 6.08780344659553e-4, 6.1105422472453e-4, 6.10327532061271e-4, 6.07316849197367e-4, 6.05623824345134e-4, 6.07799967385751e-4, 6.11813549915714e-4, 6.12812098480785e-4, 6.09029482611938e-4, 6.05147214044895e-4, 6.07309002968216e-4, 6.13771795713815e-4, 6.15051014768444e-4, 6.07822923493192e-4, 6.04447532111207e-4, 6.14532090086633e-4, 6.18304786300766e-4, 6.02080263297976e-4, 6.1512173974809e-4, 6.2433305882317e-4, 5.85033279610581e-4, 6.37405942182889e-4, 6.91869568402506e-4, 5.69832627092392e-4, 4.76307105989129e-4, 5.67853684395968e-4, 6.06066383420124e-4, 5.62734243759334e-4, 5.83849042535476e-4, 5.96410096659714e-4, 5.7253651284629e-4, 5.89687178454616e-4, 6.04141858536683e-4, 5.97614206581455e-4, 5.98538600442384e-4, 6.13009786709886e-4, 6.23087149062465e-4, 6.22773409939795e-4, 6.23600778869936e-4, 6.332508896238e-4, 6.45341501125276e-4, 6.50940684716954e-4, 6.50996042646659e-4, 6.53551078601624e-4, 6.62264504910917e-4, 6.7218780427792e-4, 6.76970594692374e-4, 6.76815818036074e-4, 6.7746786453796e-4, 6.82576972288344e-4, 6.89319056788676e-4, 6.92293666066461e-4, 6.9015293148944e-4, 6.86843626775269e-4
flux1:, 0.644574507617987, 6.51826901082298e-4, 6.54139518252626e-4, 6.57318343094654e-4, 6.57833308067887e-4, 6.55154585882921e-4, 6.52274753690747e-4, 6.52517758311236e-4, 6.55815022593569e-4, 6.58595904720348e-4, 6.57701855358043e-4, 6.54047810320095e-4, 6.52037106498108e-4, 6.5464147002932e-4, 6.59303711109364e-4, 6.6034268257384e-4, 6.55941247307291e-4, 6.51622069659892e-4, 6.54143642614871e-4, 6.61215225958587e-4, 6.62387499976805e-4, 6.54509199423454e-4, 6.51098954113931e-4, 6.61760240507883e-4, 6.65071658309404e-4, 6.47859538972918e-4, 6.62444971188191e-4, 6.71408072121332e-4, 6.29436599548212e-4, 6.84859622468861e-4, 7.4276081707135e-4, 6.1112178856546e-4, 5.10299178419558e-4, 6.09536145893883e-4, 6.51904188486449e-4, 6.04556208214729e-4, 6.28557406868229e-4, 6.42852465876523e-4, 6.16610537703615e-4, 6.36029432597817e-4, 6.52531010128884e-4, 6.45378206455027e-4, 6.46451159632442e-4, 6.62914866928089e-4, 6.74524529733878e-4, 6.74141556171478e-4, 6.74702019786766e-4, 6.85223277333013e-4, 6.98748590991642e-4, 7.0499002986665e-4, 7.04661331778558e-4, 7.06817570348993e-4, 7.15918023749696e-4, 7.26648431907531e-4, 7.31741425729363e-4, 7.31113284013204e-4, 7.31123143072788e-4, 7.36111669531188e-4, 7.43205826177952e-4, 7.46362625454053e-4, 7.43812172403201e-4, 7.39769281856797e-4
flux1:, 0.64483695652174, 7.01183519997154e-4, 7.03827630447987e-4, 7.07654004990994e-4, 7.08373535424876e-4, 7.05222294443521e-4, 7.01765271169493e-4, 7.02031036638476e-4, 7.05937594021447e-4, 7.09194232060505e-4, 7.08089122928977e-4, 7.03828889253638e-4, 7.01606758947686e-4, 7.04698509156822e-4, 7.09967452675805e-4, 7.11009321019725e-4, 7.06085575591961e-4, 7.01501679867643e-4, 7.04431665194396e-4, 7.12019268857279e-4, 7.13111441585589e-4, 7.0486683825283e-4, 7.01648104667519e-4, 7.12803001153718e-4, 7.1571062359117e-4, 6.97952345451992e-4, 7.14275649551842e-4, 7.23321453405875e-4, 6.78748919301833e-4, 7.38078942247491e-4, 8.00174742215445e-4, 6.57941031713305e-4, 5.49157884798415e-4, 6.57764724876214e-4, 7.04032757305075e-4, 6.52261662920324e-4, 6.78584589071907e-4, 6.95097867137982e-4, 6.65581455406995e-4, 6.86794294505947e-4, 7.0544905152638e-4, 6.97286287928285e-4, 6.97780257261408e-4, 7.15850642018094e-4, 7.28919691591362e-4, 7.28215446396999e-4, 7.27944002972142e-4, 7.38787655319003e-4, 7.53473795662152e-4, 7.60225207267841e-4, 7.59234907749858e-4, 7.60512860976398e-4, 7.69533910393243e-4, 7.80811266651804e-4, 7.86106882497857e-4, 7.84848528588219e-4, 7.83920153528692e-4, 7.88475298925151e-4, 7.95766591658273e-4, 7.99128505473837e-4, 7.96228574592855e-4, 7.91428157194839e-4
flux1:, 0.645099405425493, 7.53632522988954e-4, 7.56645721065694e-4, 7.6111150605274e-4, 7.61997297976108e-4, 7.58368042088601e-4, 7.54389203822113e-4, 7.54738122170007e-4, 7.59248825970976e-4, 7.6292869769564e-4, 7.61608392639267e-4, 7.5683511322321e-4, 7.54508676399631e-4, 7.58090613787362e-4, 7.63889980138697e-4, 7.64941690857551e-4, 7.59664042155838e-4, 7.54989536306145e-4, 7.5831201772896e-4, 7.66310560103629e-4, 7.67440521085161e-4, 7.5918339516819e-4, 7.56335792530041e-4, 7.67894867499612e-4, 7.70607651825531e-4, 7.52775681752426e-4, 7.70982889371949e-4, 7.80657903970839e-4, 7.33476568361701e-4, 7.97825677355379e-4, 8.65122299567407e-4, 7.11295213419231e-4, 5.93866098405877e-4, 7.13561535997667e-4, 7.63165252454586e-4, 7.06725153998449e-4, 7.34491213511998e-4, 7.5365440479981e-4, 7.20009642887482e-4, 7.42258972790549e-4, 7.6299085463653e-4, 7.53450149292351e-4, 7.52549116393006e-4, 7.71610282712404e-4, 7.85912813975603e-4, 7.84626342992766e-4, 7.82949019697747e-4, 7.93461536920272e-4, 8.0891322994418e-4, 8.16017628643221e-4, 8.14150109456189e-4, 8.14118046506767e-4, 8.22577378950463e-4, 8.34116593900609e-4, 8.39546636507789e-4, 8.37602266171151e-4, 8.35535019970345e-4, 8.39388715532759e-4, 8.46741771275349e-4, 8.5038067910463e-4, 8.47283838985065e-4, 8.41797900655395e-4
flux1:, 0.645361854329247, 8.09322800194219e-4, 8.12703620110433e-4, 8.17764375609321e-4, 8.18789554473101e-4, 8.14724392464426e-4, 8.1030428836862e-4, 8.10764565305502e-4, 8.15821732246444e-4, 8.19865960515185e-4, 8.18377030533551e-4, 8.13227129109819e-4, 8.10878305410388e-4, 8.14886966704078e-4, 8.21120514769988e-4, 8.22244356970181e-4, 8.16833929457195e-4, 8.12211672594549e-4, 8.1583884987674e-4, 8.24149107312156e-4, 8.25519657050435e-4, 8.17625044996861e-4, 8.15250275505194e-4, 8.27134654242093e-4, 8.29988722637005e-4, 8.12504544028205e-4, 8.32685533332444e-4, 8.43693563978576e-4, 7.93787890121601e-4, 8.64404810920262e-4, 9.3806351549368e-4, 7.71704632980408e-4, 6.44962978818264e-4, 7.77327405691865e-4, 8.29504327061647e-4, 7.68337286999693e-4, 7.96497237638192e-4, 8.18642830103447e-4, 7.80210250805978e-4, 8.02583559988642e-4, 8.25149999680546e-4, 8.13938329231231e-4, 8.10865701640195e-4, 8.30166915994353e-4, 8.45356789745042e-4, 8.4325365069287e-4, 8.39665019326721e-4, 8.49171133467518e-4, 8.64914470612134e-4, 8.7220149483935e-4, 8.69325366717027e-4, 8.67648193866031e-4, 8.75095866066752e-4, 8.86605316031018e-4, 8.92135455779894e-4, 8.89550223288468e-4, 8.86258068366462e-4, 8.89208504697242e-4, 8.96507813306626e-4, 9.00522980659702e-4, 8.97451482604947e-4, 8.91439481108536e-4
flux1:, 0.645624303233, 8.68395546999221e-4, 8.7209477209565e-4, 8.77678856689238e-4, 8.7884300408282e-4, 8.74432127630543e-4, 8.69658961113527e-4, 8.70210731981292e-4, 8.75708422137742e-4, 8.8006865930194e-4, 8.78512238305272e-4, 8.73145586000283e-4, 8.70808221463172e-4, 8.75114168048233e-4, 8.81683484165494e-4, 8.82999299368385e-4, 8.77702166811618e-4, 8.73215600450715e-4, 8.76992206309498e-4, 8.85537597692269e-4, 8.87415062805821e-4, 8.80226105037075e-4, 8.78330377851819e-4, 8.90487692290205e-4, 8.93898344252791e-4, 8.77054973304097e-4, 8.99244541640606e-4, 9.12360361386234e-4, 8.59494899631808e-4, 9.37619327199228e-4, 0.00101883104262229, 8.39114569934681e-4, 7.02447759225716e-4, 8.48764978835205e-4, 9.02706390406321e-4, 8.36933361092282e-4, 8.64445168202872e-4, 8.89773580665195e-4, 8.4620126210784e-4, 8.67793906203222e-4, 8.91832630535028e-4, 8.7877864629156e-4, 8.72923882219016e-4, 8.91704867375599e-4, 9.07374433790929e-4, 9.04282317741629e-4, 8.98417161903403e-4, 9.06313014318477e-4, 9.21856961672335e-4, 9.29160832817249e-4, 9.25241719844648e-4, 9.21719116050015e-4, 9.27785432249976e-4, 9.38989665704539e-4, 9.44610006908487e-4, 9.41515003198678e-4, 9.37029339630326e-4, 9.38953774898615e-4, 9.46100903223696e-4, 9.50591059421713e-4, 9.47800538279443e-4, 9.41485272142412e-4
flux1:, 0.645886752136753, 9.30980787839004e-4, 9.34899714123142e-4, 9.4092216246708e-4, 9.42263120343765e-4, 9.37638112855372e-4, 9.32588646046823e-4, 9.33155144662067e-4, 9.38951006674923e-4, 9.43605037870595e-4, 9.42132440466869e-4, 9.36709030200115e-4, 9.34353761375879e-4, 9.38772316702915e-4, 9.45594655172256e-4, 9.47272568333431e-4, 9.42328341316673e-4, 9.37983874562973e-4, 9.41703008213603e-4, 9.5044177176111e-4, 9.53122668538414e-4, 9.46902490297322e-4, 9.45396313030421e-4, 9.57813038001215e-4, 9.62211301733529e-4, 9.46114478718741e-4, 9.70302606763999e-4, 9.86272691712193e-4, 9.30100099192093e-4, 0.00101681650417538, 0.00110666720026154, 9.12907711449647e-4, 7.65779399296501e-4, 9.26927081302885e-4, 9.81944041364572e-4, 9.11820483234587e-4, 9.37829009931371e-4, 9.66395240466743e-4, 9.17700132426653e-4, 9.37783189836683e-4, 9.62882123989869e-4, 9.47962208955661e-4, 9.38982031499443e-4, 9.56605597770762e-4, 9.72360498368585e-4, 9.68199104829513e-4, 9.59885566585734e-4, 9.65725841225817e-4, 9.80632587874183e-4, 9.87814623362643e-4, 9.82917020479925e-4, 9.77504975561609e-4, 9.8194082702728e-4, 9.92605072224787e-4, 9.98319656152459e-4, 9.94905362630753e-4, 9.8936183998561e-4, 9.90219699314067e-4, 9.9712932448322e-4, 0.00100216423376081, 9.99900439295462e-4, 9.93532775296821e-4
flux1:, 0.646149201040506, 9.97195594423732e-4, 0.00100119174107988, 0.00100757028602471, 0.00100917034514491, 0.00100449149879153, 9.99214135047634e-4, 9.99661854861707e-4, 0.0010055943983191, 0.00101055731841466, 0.00100935799250658, 0.00100401555317439, 0.00100154561150687, 0.00100585630703323, 0.00101287896464566, 0.00101512357205262, 0.00101073609797618, 0.00100645974860858, 0.00100988761524616, 0.00101881794413955, 0.00102258933781337, 0.00101748681449764, 0.00101620273013018, 0.0010289108737342, 0.0010346760567676, 0.00101921516905683, 0.00104536459448573, 0.00106481296732004, 0.00100490137647142, 0.00110101968290433, 0.00120037120486998, 9.92020758891493e-4, 8.33975815555656e-4, 0.00101038600984075, 0.00106605904049889, 9.91902686099899e-4, 0.00101588736010013, 0.00104760950809051, 9.94173494805222e-4, 0.00101233481343286, 0.00103811249809793, 0.00102145058705441, 0.00100932463594125, 0.00102539140358535, 0.0010409276501364, 0.00103572730882856, 0.00102501153551074, 0.0010285745200533, 0.00104252600929261, 0.00104949789940577, 0.00104377606733256, 0.0010365883703369, 0.00103929147491403, 0.00104924435068429, 0.00105506210661168, 0.00105154555094341, 0.00104515788281743, 0.00104498468419059, 0.00105158138078527, 0.00105717885755698, 0.00105563558746952, 0.00104945482046787
flux1:, 0.64641164994426, 0.00106714428032511, 0.0010710435874501, 0.00107771366639446, 0.00107969874607259, 0.00107513875663821, 0.00106964224230508, 0.00106979033736177, 0.00107569836342501, 0.0010810269192485, 0.00108031076898568, 0.00107514766673113, 0.001072406799782, 0.00107637806864306, 0.00108358633398794, 0.0010866149065219, 0.00108293053640901, 0.00107857988286043, 0.00108148518623117, 0.00109064218612407, 0.00109574269942319, 0.00109177846892581, 0.00109050390034101, 0.00110358108315402, 0.001110981853988, 0.00109583628127926, 0.00112390407076476, 0.00114726073372788, 0.00108313609692824, 0.00118912223704448, 0.00129853117331042, 0.0010751457315659, 9.05796620435712e-4, 0.00109749507795589, 0.0011537797931103, 0.00107588389611333, 0.00109774617224609, 0.00113243432324332, 0.00107493402613933, 0.00109116523906721, 0.00111734687313456, 0.00109918739635642, 0.00108421639799859, 0.00109863892250182, 0.00111380720793451, 0.0011077122843673, 0.00109484937438815, 0.00109616718525946, 0.00110901486839215, 0.00111575788743919, 0.00110943712189379, 0.0011007264561136, 0.00110174881295196, 0.00111089918648572, 0.00111682793918833, 0.00111341953428606, 0.00110644543773373, 0.00110533943894603, 0.0011115566973521, 0.001117669852726, 0.00111695608482647, 0.00111115368350493
flux1:, 0.646674098848013, 0.00114092046087889, 0.00114453371104537, 0.00115145939709807, 0.00115399113719763, 0.00114971829072001, 0.00114396845308143, 0.00114360583116379, 0.00114934625010925, 0.0011551351894237, 0.00115511240534369, 0.00115017922249309, 0.00114697059050416, 0.00115038517469309, 0.00115780206552469, 0.00116182049402203, 0.00115891798200852, 0.00115430755683878, 0.00115649034809782, 0.00116593523950644, 0.00117252363464874, 0.00116959890973314, 0.00116811832171695, 0.00118168154699613, 0.001190836691073, 0.00117551663019961, 0.00120547561035242, 0.0012329409830231, 0.00116413716834273, 0.00128010738994604, 0.00139979778454154, 0.00116097894353411, 9.7997605545372e-4, 0.00118669430712438, 0.00124396343577619, 0.00116251215078404, 0.00118258607590604, 0.00121998635828224, 0.00115926870439923, 0.00117398114576615, 0.00120045601889158, 0.0011811145786421, 0.00116386007211083, 0.00117688099752689, 0.00119172503572038, 0.00118498060392967, 0.00117039267335393, 0.00116973992786843, 0.00118152718199234, 0.0011881024915402, 0.00118145328893662, 0.00117157487596505, 0.00117110965191902, 0.00117945398030014, 0.00118549791139675, 0.00118237353722167, 0.00117507900112544, 0.00117318341823241, 0.0011789655552852, 0.00118548286909536, 0.00118560525432367, 0.00118029907656472
flux1:, 0.646936547751766, 0.00121861048093709, 0.00122175080477862, 0.0012289293338073, 0.00123219138669755, 0.00122835548168531, 0.00122228087669711, 0.00122118790935643, 0.0012266484265343, 0.00123301922013482, 0.00123388125918098, 0.0012291827859792, 0.00122529555149899, 0.00122797190357176, 0.0012356494740544, 0.00124083014817314, 0.00123872402984867, 0.00123365967198994, 0.00123497452751323, 0.00124477803329481, 0.0012529149014216, 0.0012508412468377, 0.00124897995844359, 0.00126317459014012, 0.00127404094978188, 0.001257955188164, 0.00128981105723607, 0.00132136299474053, 0.00124747087273764, 0.00137325152546019, 0.00150314710022456, 0.00124847013542599, 0.00105546183291126, 0.00127680192226816, 0.00133581639357463, 0.00125081888654745, 0.00126980314098011, 0.00130964900627254, 0.00124657549379046, 0.00126054177908126, 0.00128739140353919, 0.00126719228029579, 0.00124836844642263, 0.0012605180413861, 0.00127527842258655, 0.00126820161561917, 0.00125240992581932, 0.00125025185165434, 0.0012612032909788, 0.00126774964077759, 0.00126105811769129, 0.00125042171910882, 0.00124877122468805, 0.00125638900216226, 0.00126254878028679, 0.00125983119519482, 0.00125245915340598, 0.0012499431963211, 0.00125524985807315, 0.00126200792079413, 0.00126287166089075, 0.00125809552408241
flux1:, 0.647198996655519, 0.00130029741563834, 0.00130279549000928, 0.00131025428317461, 0.00131443523216754, 0.00131115895427986, 0.0013046645434368, 0.00130263538377649, 0.00130773951479229, 0.0013148233130233, 0.0013167284632844, 0.00131223580711413, 0.00130747461748067, 0.00130928034402415, 0.00131728399913645, 0.00132374946158063, 0.00132240614011775, 0.00131672206057356, 0.00131709155368047, 0.00132731457873453, 0.00133696017646544, 0.00133550433259386, 0.00133316591836048, 0.0013481522968338, 0.00136054221615922, 0.0013430801253894, 0.00137688085177571, 0.0014123225414758, 0.00133302942169219, 0.00146827119913273, 0.00160808122230931, 0.00133702325210015, 0.00113161344640915, 0.00136723479592126, 0.00142905033526791, 0.00134030673557894, 0.00135913212352243, 0.00140119363619616, 0.00133648268584688, 0.00135071543417021, 0.0013782074487177, 0.00135741980677216, 0.00133775763486505, 0.00134975808332541, 0.001364839798367, 0.00135778009592423, 0.00134132316675734, 0.00133823199701956, 0.00134871021522846, 0.00135542752123574, 0.00134896581347907, 0.00133798379837269, 0.00133551355572985, 0.00134255049587445, 0.0013488244566937, 0.00134657594184904, 0.00133932413560569, 0.00133636589443349, 0.00134117799258168, 0.0013479840589746, 0.0013494114067896, 0.00134512161479693
flux1:, 0.647461445559273, 0.00138606470722734, 0.00138777869822776, 0.00139556526421299, 0.0014008412642481, 0.00139821864197371, 0.00139120501387163, 0.00138806638307311, 0.00139276978079122, 0.00140068762137635, 0.0014037536911396, 0.0013994242118076, 0.00139363620453525, 0.0013944911790822, 0.00140287983843557, 0.00141069494719378, 0.00141005822741366, 0.00140365000532661, 0.00140306634667297, 0.00141374162975893, 0.00142476979612275, 0.00142370469599563, 0.0014208951115293, 0.00143683565689551, 0.00145046054330825, 0.00143107285198715, 0.00146690843785012, 0.00150594743359947, 0.00142105999271505, 0.00156538487716638, 0.00171472726453763, 0.00142660936696397, 0.00120832091057987, 0.00145811426602223, 0.00152394249617962, 0.00143104851971218, 0.00145070777544727, 0.001494830203748, 0.00142892754062366, 0.00144451924802036, 0.0014730689818907, 0.00145185407437451, 0.0014319638927297, 0.00144459853111949, 0.00146050761753529, 0.00145380251432436, 0.00143715494270499, 0.00143370983367502, 0.00144414668692504, 0.0014512667696555, 0.00144526698697498, 0.00143430672161739, 0.00143139320934472, 0.00143803415709557, 0.0014444186534088, 0.00144264438258961, 0.00143565502709615, 0.00143242849549367, 0.0014367538858213, 0.00144341333024711, 0.0014451753284978, 0.00144127208659613
flux1:, 0.647723894463026, 0.00147599854833008, 0.00147681691452172, 0.00148498345257751, 0.0014915037395276, 0.00148960587563362, 0.00148199041236716, 0.00147761343417555, 0.00148189226964483, 0.00149073612266425, 0.00149504138042644, 0.00149084260814672, 0.00148393707952121, 0.00148380593457377, 0.00149261174796573, 0.00150178542361709, 0.00150180638285436, 0.00149465392040605, 0.00149316898681476, 0.00150428725622097, 0.00151651225365584, 0.0015156642130627, 0.00151249834754734, 0.00152954783542361, 0.00154407938586293, 0.00152234266492738, 0.00156033523212528, 0.00160267775268953, 0.00151212471614276, 0.00166527742447311, 0.00182381530867941, 0.00151776962355832, 0.00128602054492031, 0.00155023636386033, 0.00162128810863918, 0.00152367737928304, 0.0015450516175265, 0.00159117682174058, 0.00152417825473323, 0.00154213400905303, 0.00157224204459455, 0.00155062165405985, 0.00153088063591076, 0.00154485363584485, 0.00156211479408784, 0.00155604832465738, 0.0015395549904455, 0.00153624423263957, 0.00154705922009066, 0.0015548078370965, 0.00154944250368333, 0.00153879037903548, 0.00153577130339564, 0.00154220710697759, 0.00154869453324407, 0.00154735403966488, 0.00154071532589609, 0.0015373827387261, 0.00154125988275505, 0.00154760270935237, 0.00154945711731814, 0.00154581551367252
flux1:, 0.647986343366779, 0.00157018835260388, 0.00157002509519932, 0.00157861070753446, 0.00158648853272097, 0.00158537532037566, 0.00157711132220804, 0.00157141441470264, 0.00157524818796935, 0.00158506627613115, 0.00159065811875922, 0.001586591026495, 0.00157854839906729, 0.00157742426426761, 0.00158663570948032, 0.00159713147368892, 0.0015977967283454, 0.00158997319655329, 0.00158767946658317, 0.00159918278284586, 0.00161239346827256, 0.00161167638831824, 0.00160836617067094, 0.0016266671439056, 0.0016418044198114, 0.00161745763944929, 0.00165774370665327, 0.00170318539892481, 0.00160700008587519, 0.00176897505733956, 0.00193654050606515, 0.00161150830043804, 0.00136560520110355, 0.00164491287079416, 0.0017222543887303, 0.00161926979694102, 0.00164298634366514, 0.00169115393814692, 0.0016227942706735, 0.00164389014765303, 0.00167606893994475, 0.0016539211052996, 0.00163440750370344, 0.00165022166364746, 0.00166929278222531, 0.00166406398369836, 0.00164790137453913, 0.00164504550620639, 0.00165656690718325, 0.0016651234640458, 0.00166049432925101, 0.00165033646154551, 0.00164747203190673, 0.00165386619728459, 0.00166044012030123, 0.00165946284343929, 0.00165321985367104, 0.00164992928286208, 0.0016534275559962, 0.00165932851208872, 0.00166105575425393, 0.0016575588842944
flux1:, 0.648248792270532, 0.00166872502069549, 0.00166750854375807, 0.00167652246944564, 0.00168583289944582, 0.00168556820300331, 0.00167665841505278, 0.00166960109920945, 0.00167295341948418, 0.0016837424064591, 0.00169065168250737, 0.00168676883168786, 0.00167763773110106, 0.00167552086708859, 0.00168507242039629, 0.00169682522700111, 0.00169817801977597, 0.00168984361248618, 0.00168685029971429, 0.00169863388679477, 0.00171262833858165, 0.00171205848152543, 0.00170888524710555, 0.00172856939685165, 0.00174409897745111, 0.00171704629262083, 0.00175975466746007, 0.00180824995851029, 0.0017065366076396, 0.00187765673309423, 0.00205433814180463, 0.00170909856875644, 0.00144824792638686, 0.00174371604966858, 0.00182816563024706, 0.00171914513721611, 0.00174549469341956, 0.00179582402061861, 0.00172553232080393, 0.00175022661176132, 0.00178493119840366, 0.00176201380645112, 0.00174250029088253, 0.00176037705451677, 0.00178157742433982, 0.00177728400936133, 0.00176145506103675, 0.00175916554980887, 0.00177156996230033, 0.00178103237532506, 0.00177716819119954, 0.00176758962756617, 0.00176504130432505, 0.0017715027884233, 0.00177813083448972, 0.00177743134225615, 0.00177160214698201, 0.00176848919288885, 0.00177170531089842, 0.00177709379304855, 0.00177852345837884, 0.00177508980971868
flux1:, 0.648511241174286, 0.00177169713574463, 0.00176935522799906, 0.00177876431633794, 0.00178954892267559, 0.00179021598948992, 0.00178071813547683, 0.00177228750292447, 0.00177508881999382, 0.00178679408429679, 0.00179505186877901, 0.00179146699725222, 0.00178135064879366, 0.00177822665656739, 0.00178799694384984, 0.00180093261745417, 0.00180308263781111, 0.00179446493898278, 0.00179087448749947, 0.0018027967200513, 0.00181741058992811, 0.00181709951126806, 0.00181437633015325, 0.0018355713757685, 0.00185140948342813, 0.0018216903821549, 0.00186691996735119, 0.00191861673445699, 0.00181150752395742, 0.00199244085814739, 0.00217861824422954, 0.00181184141029762, 0.0015351758561202, 0.00184817970501481, 0.0019402631274191, 0.00182462254530842, 0.00185355106247978, 0.00190620883678825, 0.00183321675846648, 0.00186162981932963, 0.00189920644988775, 0.00187520363799288, 0.00185521011330883, 0.0018750673298656, 0.0018985336581445, 0.0018951732598779, 0.00187953543319876, 0.00187771658222798, 0.0018909992476774, 0.0019013610204127, 0.0018982235511153, 0.00188922429568783, 0.00188705416781333, 0.00189362192557101, 0.00190024824355036, 0.00189973737792428, 0.00189432927864125, 0.00189152092696309, 0.0018945719516963, 0.00189943040578407, 0.00190045318875893, 0.00189705172396259
flux1:, 0.648773690078039, 0.00187918561752954, 0.00187562989892528, 0.00188535268175907, 0.00189762972549311, 0.00189934354777692, 0.00188936712372527, 0.00187956022155331, 0.00188169611165284, 0.00189421970218361, 0.00190387284400481, 0.00190076019664765, 0.00188979547111495, 0.00188561781373562, 0.00189543648904066, 0.00190948966457705, 0.00191260981315773, 0.00190397514817129, 0.00189986504478247, 0.00191176371074583, 0.00192688710227498, 0.0019270148027015, 0.00192504625481015, 0.00194788664926228, 0.0019640960762096, 0.00193183072252309, 0.00197963254423689, 0.00203486616161139, 0.00192247740929603, 0.00211419093983748, 0.00231051432338812, 0.00192082760190053, 0.00162744126257652, 0.00195951806447184, 0.0020594887455275, 0.0019367848454584, 0.00196795978844124, 0.00202312106174005, 0.00194660022709995, 0.00197856411723566, 0.00201922650225061, 0.00199380821203998, 0.00197270240581465, 0.00199419345171391, 0.00201987210550668, 0.00201736000811437, 0.0020016796624996, 0.00200007271503106, 0.00201405508165551, 0.00202519972679496, 0.00202269608829902, 0.00201421911886608, 0.0020124090747286, 0.00201905201010547, 0.00202559190570347, 0.00202518159805059, 0.00202020282795964, 0.00201782124612242, 0.00202083554074478, 0.00202518785764044, 0.00202575134203738, 0.00202240055095435
flux1:, 0.649036138981792, 0.00199125764391713, 0.00198637095273061, 0.00199627932961098, 0.00201005692148884, 0.00201297089568021, 0.00200266625943188, 0.0019914724725302, 0.00199277995750976, 0.00200599430001318, 0.00201711634409866, 0.00201470009403867, 0.00200303392286266, 0.00199771456602969, 0.00200737647245555, 0.00202250336018171, 0.00202681429395137, 0.00201843604370401, 0.00201384965511446, 0.0020255614717387, 0.00204114173879957, 0.00204191609451586, 0.00204096318251513, 0.00206560212348128, 0.00208238216084984, 0.00204770476921111, 0.00209807167298237, 0.00215732099695612, 0.00203971685618914, 0.00224337930755406, 0.00245069725540384, 0.00203675153486785, 0.00172573688530542, 0.00207841980211919, 0.0021863357535534, 0.00205629741813789, 0.00208923261309054, 0.00214704390673793, 0.00206624283760303, 0.00210140717928594, 0.00214524389720588, 0.00211812632124665, 0.0020952507984259, 0.00211785600163062, 0.0021455323968979, 0.00214373138206235, 0.00212775224395099, 0.0021260120944843, 0.00214038564227918, 0.00215210045498213, 0.00215009906805576, 0.00214206336024999, 0.00214054932449801, 0.00214718243380343, 0.00215352189611359, 0.00215312336016309, 0.0021485869438246, 0.00214675119237862, 0.00214985927642522, 0.00215375311444873, 0.00215384367054682, 0.00215059460091393
flux1:, 0.649298587885546, 0.00210796075467343, 0.00210159035210521, 0.00211151835353925, 0.00212680748002275, 0.00213111288007378, 0.00212065520826727, 0.0021080426715962, 0.002108315417242, 0.0021220797327514, 0.0021347747968574, 0.0021333108363154, 0.00212107908578658, 0.00211448934494115, 0.00212377314652726, 0.00213995663730048, 0.00214570233458141, 0.00213783251238315, 0.00213278064440462, 0.0021441605086299, 0.00216019146150576, 0.00216180265818618, 0.00216205914526002, 0.0021886790621347, 0.00220633229241839, 0.00216932762260583, 0.00222219352552063, 0.0022860092421644, 0.00216317934073922, 0.00238003521377988, 0.00259929089691228, 0.00215981409465131, 0.00183029280175778, 0.00220495811854517, 0.00232079602951864, 0.0021833181380186, 0.00221752946953914, 0.00227808226657989, 0.00219243418044698, 0.00223040300843904, 0.00227741276055892, 0.00224840739820058, 0.00222320657063491, 0.00224635714021329, 0.00227571545101282, 0.00227447096978607, 0.00225798174663062, 0.00225577002548478, 0.00227016799394173, 0.00228217547679819, 0.00228052258394586, 0.00227285342809658, 0.00227156693996591, 0.00227808122582549, 0.00228408344276099, 0.00228360040036916, 0.00227951896841323, 0.00227834322356095, 0.00228167055327315, 0.00228515899526641, 0.00228477541002072, 0.00228168249503274
flux1:, 0.649561036789299, 0.00222931796706195, 0.00222127623214005, 0.00223103390498171, 0.00224785827949595, 0.00225377651840021, 0.00224334816222865, 0.00222925732743304, 0.00222825877421671, 0.00224243471744853, 0.00225683337170982, 0.00225658716049539, 0.00224390033436079, 0.00223588187866559, 0.0022445695995853, 0.00226181591990279, 0.00226923518130556, 0.00226208455679483, 0.00225655709381967, 0.0022674937939988, 0.0022839947326327, 0.00228657421103415, 0.00228815797363399, 0.00231697695239874, 0.00233586150280322, 0.0022965185916986, 0.00235176725577614, 0.00242068855406709, 0.00229254285970611, 0.00252378525863956, 0.0027559038115617, 0.00228973233502143, 0.00194087424968091, 0.00233863262990386, 0.00246241201195873, 0.00231751480146891, 0.00235267318659118, 0.00241599362925095, 0.00232517341038788, 0.00236564172929408, 0.0024157871004056, 0.00238482869768587, 0.00235694994182293, 0.00238015813614146, 0.00241085821860236, 0.00241003107388025, 0.00239291763094284, 0.00238999264330381, 0.00240407554794004, 0.00241607728121216, 0.00241461118248073, 0.002407260911931, 0.00240616884568828, 0.00241246968235285, 0.00241798935732383, 0.00241730942122121, 0.00241368209246325, 0.00241326985328391, 0.00241693307024198, 0.0024200611787862, 0.00241918769253842, 0.00241627421453941
flux1:, 0.649823485693052, 0.00235532447915874, 0.00234539721634003, 0.00235478668636654, 0.00237318709711686, 0.0023809561846929, 0.00237073113693894, 0.00235507704893069, 0.00235255896130002, 0.00236702228458924, 0.00238327012829445, 0.0023844948846492, 0.00237143338123679, 0.00236181725052485, 0.00236971117461467, 0.00238803913632455, 0.00239733854573802, 0.00239106848726887, 0.00238505331208585, 0.00239547935620572, 0.00241246949252295, 0.00241606166601282, 0.00241902125815723, 0.00245029369455938, 0.00247077234982925, 0.00242896562475468, 0.00248644703297626, 0.00256092460374612, 0.00242730502096337, 0.0026739741678374, 0.00291976635305882, 0.00242585047699247, 0.00205687785309011, 0.00247853035103892, 0.00261041928327951, 0.00245818329571192, 0.0024942328399773, 0.00256028993800404, 0.00246421020669815, 0.00250706983467132, 0.0025603363264653, 0.0025274845680268, 0.00249683362385444, 0.00251980210723437, 0.00255155710576652, 0.00255104645488216, 0.00253331739388794, 0.0025296021956876, 0.00254314015844049, 0.002554865375264, 0.00255342624075047, 0.00254638071494099, 0.00254551431913491, 0.0025515609958446, 0.00255646560081408, 0.00255545358768771, 0.00255224804377637, 0.00255268272673787, 0.002556789966822, 0.00255959057340573, 0.00255817726728383, 0.00255540382841954
flux1:, 0.650085934596805, 0.00248594617636068, 0.00247390709743192, 0.00248273751865195, 0.00250276954352566, 0.00251262725196795, 0.00250276081036524, 0.00248544376460908, 0.00248116667947217, 0.00249581270826507, 0.00251405381350112, 0.00251697300446451, 0.00250359245815506, 0.00249222234897686, 0.00249915650590623, 0.00251858197820482, 0.00252991527740389, 0.00252464175197851, 0.00251814663518275, 0.00252804125181402, 0.00254551598251846, 0.00255006800482545, 0.00255440128664899, 0.00258841224177038, 0.0026108100935612, 0.00256631191888791, 0.0026258628909458, 0.0027062043759433, 0.00256690899573874, 0.00282983686124746, 0.00308993979045162, 0.00256732493496519, 0.00217750244541799, 0.0026235675240798, 0.00276394635614515, 0.00260443813095263, 0.00264165576688065, 0.00271038645290627, 0.00260913631423171, 0.00265452813672225, 0.00271097434267451, 0.00267638979273094, 0.00264313085544757, 0.00266581926556379, 0.00269845756916212, 0.00269820922869918, 0.00267998946852769, 0.00267560410545572, 0.00268853971824847, 0.00269978987218755, 0.00269822406468391, 0.00269149340417138, 0.00269096001084017, 0.00269679862791665, 0.00270099404226878, 0.00269949067626349, 0.002696624816916, 0.00269795792008631, 0.00270261257128625, 0.00270511328814763, 0.00270307016709582, 0.00270031420777689
flux1:, 0.650348383500559, 0.00262111977205035, 0.00260674848148318, 0.00261484695023499, 0.00263657233410545, 0.0026487391247999, 0.00263936454987254, 0.00262028701444469, 0.00261403883812318, 0.00262878098935081, 0.0026491393733506, 0.0026539363006973, 0.00264028127663546, 0.00262703658868867, 0.00263288140407632, 0.00265340062764238, 0.00266685785518415, 0.0026626652815168, 0.00265573788758031, 0.00266512381754331, 0.00268303878618666, 0.00268840960549359, 0.00269408872596244, 0.00273114273833642, 0.00275572277224139, 0.00270824460754039, 0.00276970959134523, 0.00285605826976578, 0.00271087157401768, 0.00299068223227326, 0.00326554914582843, 0.00271334043232047, 0.00230195481769431, 0.00277275707820417, 0.00292222635760608, 0.00275543165168162, 0.00279441794704547, 0.00286576376691367, 0.00275950649246797, 0.00280780876008734, 0.00286759582573686, 0.00283149605064776, 0.00279599912048118, 0.00281863566845392, 0.00285213468399487, 0.00285213299952773, 0.00283362683166806, 0.00282887844953061, 0.00284135803199841, 0.00285203949438135, 0.00285019858842493, 0.00284379408789342, 0.00284376838504305, 0.00284955130141982, 0.00285300800299918, 0.00285083628122462, 0.00284816409264904, 0.00285040259103193, 0.00285570872801548, 0.00285794924033697, 0.00285515722940109, 0.00285220948811954
flux1:, 0.650610832404312, 0.00276075408982378, 0.00274385426460817, 0.00275107077214132, 0.002774544102406, 0.00278920874243453, 0.00278044105670877, 0.00275952744620758, 0.00275113703240926, 0.00276589919665376, 0.00278846178837111, 0.00279527734332775, 0.0027813998274941, 0.00276621418622201, 0.00277087449584417, 0.00279245005285419, 0.00280805753242873, 0.00280501803211141, 0.0027977597197534, 0.0028066957923635, 0.00282496286843416, 0.00283094860338307, 0.00283794439947797, 0.0028783506057691, 0.00290531232822585, 0.00285456553002499, 0.00291781368891579, 0.003010163607853, 0.0028588848319011, 0.00315604740861024, 0.00344598723604871, 0.00286330826433685, 0.00242964375628349, 0.00292544186268293, 0.00308477350372562, 0.00291055267167942, 0.00295215884798199, 0.00302610670285445, 0.00291496147334214, 0.00296671842383823, 0.00303011185270202, 0.0029927177108552, 0.00295546714394305, 0.00297850540718696, 0.0030129911744594, 0.00301323641250786, 0.00299466801063766, 0.00299000150843136, 0.00300236933845185, 0.00301250889374376, 0.0030102447752946, 0.00300414691378819, 0.00300484285909949, 0.00301083032810945, 0.00301360575856096, 0.00301058547952802, 0.00300789094230921, 0.00301098568272028, 0.0030170525938826, 0.00301910846128644, 0.00301544657444266, 0.00301202687570175
flux1:, 0.650873281308065, 0.00290473179937057, 0.00288514634389902, 0.00289135223841656, 0.00291660552116178, 0.00293391556886452, 0.0029258610030071, 0.00290307636455631, 0.00289242016300311, 0.00290712515298315, 0.0029319292803256, 0.00294086704742446, 0.00292684517866641, 0.00290971729678829, 0.00291312545477775, 0.00293567807206183, 0.00295340791739086, 0.00295160041624013, 0.00294417097804532, 0.00295274335173993, 0.00297123997105539, 0.00297760921370643, 0.00298590844936033, 0.00302996454462594, 0.0030594654065458, 0.00300522862666387, 0.00307016435835554, 0.0031684069998376, 0.00301086950410019, 0.00332578878772166, 0.00363104493656782, 0.00301700269328593, 0.00256031919850134, 0.00308144247980822, 0.00325148592183337, 0.00306956068485067, 0.00311477075943135, 0.00319138941746623, 0.003075325375289, 0.00313113393673001, 0.00319847723214536, 0.00315996110618587, 0.00312144739154702, 0.00314548057138639, 0.00318119508938364, 0.00318167161687571, 0.00316321571655964, 0.0031591359084069, 0.00317189384203475, 0.00318163533431083, 0.00317879368089707, 0.00317291808901096, 0.0031745465011901, 0.0031810895079207, 0.00318334260345082, 0.0031793116332787, 0.0031763128459496, 0.00318014946494154, 0.00318709246427317, 0.00318909961274744, 0.00318448366054761, 0.00318027432317856
flux1:, 0.651135730211818, 0.00305291088544531, 0.00303053162967874, 0.00303561254389816, 0.00306264067067299, 0.0030826988176498, 0.00307546714610895, 0.00305083116706388, 0.00303783267255033, 0.00305238980906388, 0.00307941716015238, 0.00309055341108719, 0.00307650594401437, 0.00305750148169498, 0.0030596083872681, 0.00308301643388567, 0.00310280220312074, 0.00310232602235081, 0.00309493856798172, 0.00310325371756624, 0.00312184407694642, 0.0031283748144335, 0.0031379855289701, 0.00318596321594732, 0.00321815740021988, 0.00316033639434529, 0.00322690202993643, 0.0033308927804519, 0.00316696951641246, 0.00350009107500272, 0.00382094015011165, 0.00317460615405306, 0.00269412640363759, 0.00324108856244454, 0.00342265354324347, 0.0032326269670231, 0.00328242323861764, 0.00336188843216476, 0.00324065600800846, 0.00330103761880109, 0.00337270372858143, 0.00333315062657472, 0.00329377042465577, 0.00331942450810782, 0.00335666999751422, 0.00335731270420032, 0.00333903011600305, 0.00333601218355955, 0.00334975431629925, 0.00335933883415257, 0.00335575372851041, 0.00334992246840839, 0.00335264223856942, 0.00336014917254637, 0.00336214429577633, 0.00335698352274812, 0.00335334711847255, 0.00335774051019712, 0.00336567570408518, 0.00336784903347571, 0.00336227429914489, 0.00335696568693928
flux1:, 0.651398179115572, 0.00320512525436714, 0.00317989606331766, 0.0031837415047927, 0.00321249133378773, 0.00323535723296328, 0.00322907363585254, 0.00320266751605392, 0.00318729089601273, 0.0032015859691535, 0.00323076352141245, 0.00324415861377921, 0.00323025165219307, 0.00320949676659006, 0.00321026405146128, 0.00323437089656426, 0.0032561248224189, 0.00325710380004435, 0.00325001116473498, 0.00325819317686931, 0.003276757213915, 0.00328326706369799, 0.00329421019637808, 0.00334634431592011, 0.00338142957913241, 0.00332009725014236, 0.00338826852307837, 0.0034978971888715, 0.00332749065931616, 0.00367939446924788, 0.00401624135619806, 0.00333665503618575, 0.00283156471576981, 0.00340512913038984, 0.00359887156105777, 0.00340027536297619, 0.00345551817233786, 0.00353812171975865, 0.00341123730607268, 0.00347652490356779, 0.00355285648553218, 0.00351224567150764, 0.00347223246075259, 0.00350006389555438, 0.00353913841112153, 0.00353980540590221, 0.00352159677816195, 0.00352000386619922, 0.00353534091530017, 0.00354507638062399, 0.00354056870469315, 0.00353449318763305, 0.00353836530270608, 0.00354725819940588, 0.00354935757885289, 0.00354301556272669, 0.00353837943703139, 0.00354307219976138, 0.00355210400740808, 0.00355474429509306, 0.00354832330831517, 0.00354166344191712
flux1:, 0.651660628019325, 0.0033611841239446, 0.00333309779832243, 0.00333559032245098, 0.00336595524954309, 0.00339165124510577, 0.00338646451020538, 0.00335842988936457, 0.00334067045074015, 0.00335456072906965, 0.00338576762452334, 0.00340147512468431, 0.00338791946756462, 0.00336558854346814, 0.00336498481572828, 0.00338961251971785, 0.00341323961469364, 0.00341581507241408, 0.00340929093282793, 0.00341748455115209, 0.00343594902874042, 0.00344231236543783, 0.00345460110293068, 0.00351108371907587, 0.00354934526508972, 0.00348475442886574, 0.00355453095885156, 0.00366978022178447, 0.00349279898646199, 0.00386425871918958, 0.00421770559600963, 0.00350390047135312, 0.002973362286886, 0.0035745451172989, 0.00378088137553547, 0.00357323846121054, 0.00363458676502451, 0.00372072869657457, 0.00358751631702422, 0.00365778267508581, 0.00373903468813424, 0.00369724458460864, 0.00365664454109842, 0.0036870662899392, 0.00372820692734477, 0.00372866535454962, 0.00371025246402676, 0.0037102771686218, 0.0037277669555402, 0.00373799510339651, 0.00373237670175906, 0.0037256562518783, 0.00373060916752099, 0.00374127716595974, 0.00374392303886358, 0.00373643630711332, 0.00373043712005444, 0.00373510186955225, 0.00374530366509337, 0.00374878908467918, 0.00374177626776898, 0.00373361556058192
flux1:, 0.651923076923078, 0.00352087013539936, 0.00348996086131219, 0.00349096779577662, 0.00352278846154159, 0.00355130683827973, 0.00354739162203611, 0.00351792253084464, 0.00349779731691816, 0.00351111311640954, 0.00354419122988239, 0.00356226174024095, 0.00354930131242716, 0.00352560253038705, 0.00352360554772738, 0.00354857204745059, 0.00357397734327962, 0.00357829083202192, 0.00357260973273522, 0.00358098913269008, 0.00359935482848161, 0.0036055036825085, 0.00361911489324839, 0.00368009444397967, 0.00372193561238092, 0.00365450319899492, 0.00372589733336331, 0.00384687639368275, 0.00366320334555697, 0.00405519679643479, 0.0044260698556762, 0.00367711762911211, 0.00312029706206642, 0.0037503090334626, 0.0039693771572214, 0.00375226397265563, 0.00382015288797502, 0.00391031920627666, 0.00376999974436645, 0.00384504353794852, 0.00393134104109428, 0.00388817471485825, 0.00384687150864565, 0.0038801241309335, 0.00392347212053508, 0.00392340124147566, 0.00390433900774092, 0.00390597973675187, 0.00392607814578381, 0.00393714714215637, 0.0039302316490113, 0.00392236863512604, 0.00392818114173676, 0.00394093911944822, 0.00394462860833646, 0.0039361343805638, 0.00392843558148601, 0.00393268066321417, 0.00394407058998819, 0.00394883223179934, 0.0039416296494424, 0.00393195290101829
flux1:, 0.652185525826831, 0.00368393639803664, 0.00365027043565338, 0.00364964049889396, 0.00368271095155366, 0.00371402011028812, 0.00371157238750648, 0.00368090268897536, 0.00365844433846406, 0.0036709971773789, 0.00370576244869813, 0.0037262404697335, 0.00371413427513687, 0.00368929694628487, 0.00368590213359248, 0.00371103843973019, 0.00373812542894247, 0.00374429454742466, 0.00373971506529844, 0.00374849687099724, 0.00376685688999527, 0.0037727664428616, 0.00378761046087325, 0.00385319494994938, 0.00389914760488725, 0.00382941536204713, 0.00390244301422628, 0.00402938989655736, 0.00383884952757937, 0.0042525172426828, 0.00464184473557521, 0.00385690818408596, 0.00327300609695402, 0.00393314805578481, 0.00416482346553, 0.0039379170892551, 0.00401259467816591, 0.00410732632297023, 0.00395913413166946, 0.00403852668867375, 0.00412984717467546, 0.00408507102244993, 0.0040428515958434, 0.00407902500914642, 0.00412462170020314, 0.00412363375529781, 0.0041033495263489, 0.00410642461110334, 0.00412946616145925, 0.00414171541745954, 0.00413333531103264, 0.00412376458087764, 0.00413006871524497, 0.00414512771305062, 0.00415038462212695, 0.00414112423792692, 0.00413144061173448, 0.0041348186347703, 0.00414733406351076, 0.0041538181650384, 0.00414696032601378, 0.00413590084157756
flux1:, 0.652447974730585, 0.00385010286910939, 0.00381377044908634, 0.00381133645708331, 0.00384541397059554, 0.00387946134715721, 0.00387868775939507, 0.00384707742312721, 0.00382233352469061, 0.00383392942368373, 0.00387018104947953, 0.00389309492485269, 0.003882096314582, 0.00385636324518791, 0.00385159741840331, 0.0038767615054069, 0.00390542208518475, 0.0039135142394918, 0.00391026855505854, 0.003919726471233, 0.0039382727964243, 0.00394393597185827, 0.00395983145704168, 0.00403009381461654, 0.00408080597768078, 0.00400938777961122, 0.00408406434135977, 0.00421731797183042, 0.00401965022601549, 0.0044562114939903, 0.00486515785403826, 0.00404354137706029, 0.00343182723641298, 0.00412336508887049, 0.00436732613841919, 0.00413042492074837, 0.00421203635601047, 0.00431189651750203, 0.00415519728223057, 0.0042383790853733, 0.00433456303907341, 0.00428794840600689, 0.00424459219194777, 0.00428369155630818, 0.00433150689157773, 0.00432918249952926, 0.00430703344001228, 0.00431122730740713, 0.00433743721217415, 0.00435119768289852, 0.00434122581820813, 0.00432935356114455, 0.00433565612756766, 0.00435310947253348, 0.00436045739553903, 0.00435077050632527, 0.00433888634980573, 0.00434090508808417, 0.00435438001655501, 0.00436300244163948, 0.00435712223981103, 0.00434495669965071
flux1:, 0.652710423634338, 0.00401905254853256, 0.00398016351607543, 0.003975750972082, 0.0040105670541577, 0.00404727752190302, 0.00404838071303251, 0.0040161043256248, 0.00398914307902188, 0.00399959845471277, 0.00403712374381125, 0.00406247042339619, 0.00405280791580021, 0.00402643463015943, 0.00402037249906125, 0.0040454574862754, 0.00407555584556433, 0.00408556526243918, 0.00408385670948966, 0.00409433458884797, 0.00411335266243483, 0.0041187508780709, 0.00413541042708414, 0.00421039379904979, 0.00426659719534831, 0.00419412564993092, 0.0042704687672541, 0.00441041917469608, 0.00420526618070272, 0.004665911404808, 0.00509568208533845, 0.00423686937564104, 0.00359670896137529, 0.00432075802070461, 0.00457658572243769, 0.00432959876914124, 0.00441829493957049, 0.00452384173946064, 0.00435822563068017, 0.00444463047983965, 0.00454541746374606, 0.00449677450559089, 0.00445214315996665, 0.00449418174962387, 0.00454416903051767, 0.00454010082877601, 0.00451543673549227, 0.00452036537475295, 0.00454989735381075, 0.00456550650044727, 0.00455387932963867, 0.0045391250022231, 0.00454484275859981, 0.00456466834919736, 0.00457460868858996, 0.00456491991479545, 0.00455069960936589, 0.00455083508456785, 0.00456498479078798, 0.00457608499731726, 0.00457186650689111, 0.00455899310841128
flux1:, 0.652972872538091, 0.00419042792917518, 0.00414911264862169, 0.0041425526854546, 0.00417782274490837, 0.00421709244874592, 0.00422025533344712, 0.00418759549108552, 0.00415851687928911, 0.00416767397690179, 0.00420624789377055, 0.00423397551933961, 0.00422583886024647, 0.0041990996550227, 0.00419187994785769, 0.00421681562423911, 0.00424817007809294, 0.00426000262402813, 0.0042600107618278, 0.00427193108506581, 0.00429178484789777, 0.00429686287674008, 0.0043138927537162, 0.0043936136703107, 0.00445607826799837, 0.00438316290420052, 0.00446120219694824, 0.00460823236633325, 0.00439514166148718, 0.00488092545298077, 0.0053326634499035, 0.00443633479720078, 0.00376720779780605, 0.00452465391606406, 0.00479194310017903, 0.0045348514497567, 0.00463089357646974, 0.00474266336963284, 0.00456799368927247, 0.0046571725899184, 0.00476225451552417, 0.00471144973059061, 0.00466555451251783, 0.00471064995080037, 0.0047628143154526, 0.00475665088051863, 0.00472886921642345, 0.00473414820848897, 0.00476713614317627, 0.00478496274348167, 0.00477170186749875, 0.0047535367202963, 0.0047580380154954, 0.00478011383315116, 0.00479311073549449, 0.0047839115981218, 0.00476730311633902, 0.00476501496052763, 0.00477943138284093, 0.00479323330721321, 0.00479135945545008, 0.00477826499283728
flux1:, 0.653235321441844, 0.00436382801651304, 0.00432024367214549, 0.00431138787143126, 0.00434681755057468, 0.0043885043250802, 0.00439387637936689, 0.00436112322351353, 0.00433007348608956, 0.00433781251235611, 0.00437719237811719, 0.00440718426640826, 0.00440071802440237, 0.00437391699259806, 0.0043657550389277, 0.00439050343187576, 0.0044228708445741, 0.00443633943860512, 0.00443823031749924, 0.00445209588964614, 0.00447320769656524, 0.00447785961335492, 0.00449477396110861, 0.00457922203186879, 0.00464870735030129, 0.00457591340162986, 0.00465570546914907, 0.00481014029364071, 0.00458858471359413, 0.00510034365900888, 0.00557504005517688, 0.00464106651141321, 0.00394257196175875, 0.00473404778123173, 0.00501250529612005, 0.00474530446315473, 0.00484913762149879, 0.00496764119918491, 0.00478404938707412, 0.00487576699478985, 0.0049848466461626, 0.00493179963994932, 0.00488482902685007, 0.00493327836293703, 0.00498774293597869, 0.00497922511046677, 0.0049478075633459, 0.004953105973605, 0.00498971418542267, 0.00501018524905039, 0.00499541396899187, 0.00497339097395421, 0.00497603606102403, 0.00500016339321266, 0.00501663560184403, 0.00500846486494508, 0.00498949818131738, 0.00498424753851069, 0.00499840730921121, 0.00501499323612868, 0.00501609687093635, 0.00500332008992004
flux1:, 0.653497770345598, 0.00453880606369356, 0.00449314709266428, 0.00448188135390314, 0.00451716853295389, 0.00456108097524688, 0.0045687690455331, 0.00453622552509919, 0.00450341183202091, 0.00450965782520479, 0.00454957497857472, 0.00458163832879096, 0.00457694342527372, 0.00455042720560164, 0.00454162152491373, 0.00456616867323686, 0.00459923569205706, 0.00461406676094291, 0.00461800477069152, 0.00463439274043169, 0.00465722347043212, 0.00466129407924385, 0.0046775409606399, 0.00476667477481465, 0.00484388812397153, 0.0047717396067435, 0.00485338529575553, 0.00501546131860738, 0.00478487231429843, 0.00532318541495689, 0.00582162241697801, 0.00485003929714339, 0.00412188975653892, 0.00494781114904263, 0.00523732077301696, 0.00495995881374611, 0.00507223500159305, 0.00519796551285461, 0.00500579598312091, 0.00510007954874494, 0.00521292170065531, 0.00515758191796409, 0.00510988157581578, 0.00516219556843794, 0.00521924950693178, 0.00520823307067264, 0.00517275787621629, 0.00517782530212028, 0.00521828258988266, 0.0052419034905382, 0.00522585563970154, 0.00519962789284898, 0.00519980136061414, 0.00522572905000924, 0.00524604676577129, 0.00523947183000516, 0.00521825494691076, 0.00520952510639129, 0.0052228102168848, 0.00524211111676378, 0.00524673660195018, 0.00523483501486286
flux1:, 0.653760219249351, 0.00471486801073117, 0.00466737831172628, 0.00465363325942226, 0.00468846596304822, 0.00473435365127849, 0.00474441860250863, 0.00471240947817788, 0.00467811153994615, 0.00468283533746873, 0.00472298646986963, 0.00475684812930412, 0.0047539897610656, 0.00472815816021371, 0.00471908986040211, 0.00474343688582803, 0.00477682084139329, 0.0047926699035207, 0.00479882719828881, 0.00481837598590425, 0.00484341029343851, 0.00484671287031678, 0.00486170716561059, 0.00495544719676161, 0.00504101704319178, 0.00497002173346361, 0.00505368196064967, 0.0052235466173992, 0.00498335514257719, 0.00554855485529685, 0.00607129166673353, 0.00506225837771458, 0.00430426635286579, 0.00516491976122762, 0.00546556222053029, 0.00517788857052051, 0.00529943223855465, 0.00543288051263746, 0.00523260034584829, 0.00532973281747642, 0.0054461975662046, 0.00538850670730757, 0.00534051528833505, 0.00539740176707379, 0.00545751836471393, 0.00544398009276555, 0.00540411052596844, 0.00540877157560127, 0.00545337808786738, 0.00548073797997753, 0.00546375739973331, 0.00543308480036912, 0.00543021622559949, 0.00545765975744869, 0.00548214327087137, 0.005477744105647, 0.00545445928052801, 0.00544177890059954, 0.00545350802350024, 0.00547531063061259, 0.00548389021629477, 0.00547341567234917
flux1:, 0.654022668153104, 0.00489147150949558, 0.00484245554157137, 0.0048262118574818, 0.00486026344665388, 0.00490781062598588, 0.00492026967935547, 0.00488915120124812, 0.00485372714848841, 0.00485694126830372, 0.00489698242822539, 0.00493229255262861, 0.00493131143407182, 0.00490662237196799, 0.00489774766595881, 0.0049219044339316, 0.00495516477515634, 0.0049716373987391, 0.00498019746416136, 0.00500358850119647, 0.00503132862218601, 0.00503367609965497, 0.00504683316637255, 0.0051450534202219, 0.00523952225453021, 0.00517021073479399, 0.00525611730737279, 0.00543385937413849, 0.00518353724178647, 0.00577576727093775, 0.00632316872198739, 0.00527692464890149, 0.00448898641709527, 0.00538464575028605, 0.00569667349367052, 0.00539841129084511, 0.00553013411350468, 0.00567180500513856, 0.00546390130972688, 0.00556436373048633, 0.00568441635234635, 0.00562426580554082, 0.00557642053613109, 0.00563871858910505, 0.00570253829089973, 0.00568656611739855, 0.00564202148283038, 0.00564614027516098, 0.00569524291807889, 0.00572700039216366, 0.00570953075470543, 0.00567427728841092, 0.00566784964361929, 0.00569650091731865, 0.00572541738603756, 0.00572377301498662, 0.00569867483857716, 0.00568164305671627, 0.00569110999512983, 0.00571507781068702, 0.00572792336973126, 0.00571940855481353
flux1:, 0.654285117056858, 0.0050680253772958, 0.00501785541838711, 0.00499914374853041, 0.00503206759137944, 0.00508089193985998, 0.00509572514293573, 0.00506589198845574, 0.00502977706607294, 0.00503152856029806, 0.00507107440797175, 0.00510741720554432, 0.00510834029287335, 0.00508530665634153, 0.00507714420456067, 0.00510112828234972, 0.00513378726412807, 0.00515046073687492, 0.00516161405468701, 0.0051895510984344, 0.00522052031301006, 0.00522176404106854, 0.00523252835554989, 0.00533504903817434, 0.00543888537430062, 0.00537185282063755, 0.00546031164245568, 0.0056460172359047, 0.00538511222854248, 0.00600441752177182, 0.00657671514659578, 0.00549354167338886, 0.00467562398046368, 0.00560666876400136, 0.00593044623277501, 0.0056211952972923, 0.00576397912627774, 0.0059144020074873, 0.00569929197622118, 0.00580367234494515, 0.0059273699653917, 0.00586456398845437, 0.00581719717435878, 0.00588577536232103, 0.00595405641694502, 0.005935827814947, 0.00588634755059423, 0.00588977249860967, 0.00594371233914558, 0.00598056046319895, 0.00596312648071162, 0.00592325217128494, 0.00591280088763387, 0.00594232759104617, 0.00597588301337011, 0.00597755919352633, 0.00595097468508718, 0.0059292867310816, 0.005935801619667, 0.00596150476118788, 0.00597881195866607, 0.00597276645406466
flux1:, 0.654547565960611, 0.0052438893439673, 0.00519300697703469, 0.00517190338619516, 0.00520332947994267, 0.00525298649143295, 0.00527014475584113, 0.00524203129058021, 0.00520572944899499, 0.00520609252391103, 0.00524472240460201, 0.0052816317345498, 0.00528447876363897, 0.00526365644932836, 0.0052567722066754, 0.0052806146043011, 0.00531218412188602, 0.00532862537697036, 0.00534255701197262, 0.00537574601487544, 0.00541050033534273, 0.00541056895456081, 0.0054184335866933, 0.00552501707895106, 0.00563864167853593, 0.00557458029501221, 0.0056659658603379, 0.00585978835700076, 0.00558794827380085, 0.00623437557079067, 0.00683174321716545, 0.00571193989556765, 0.00486407394917193, 0.00583108019813005, 0.00616700862795789, 0.00584627906353491, 0.00600085361415027, 0.00616058132315832, 0.00593855617768524, 0.00604744965669098, 0.00617491080657532, 0.00610914505070563, 0.00606239479608734, 0.00613803492663546, 0.00621158161686975, 0.00619133662430561, 0.00613664976353287, 0.0061391541061242, 0.00619819630620472, 0.00624081076010015, 0.00622399289726707, 0.00617954505486455, 0.00616465311812026, 0.00619468998512788, 0.00623301502912103, 0.00623855088241443, 0.00621088014627536, 0.00618435143826257, 0.00618728033473968, 0.00621422821587682, 0.00623608764764378, 0.0062329991174498
flux1:, 0.654810014864364, 0.00541837401327612, 0.00536728515766509, 0.0053439041727471, 0.00537343987163793, 0.00542343220997686, 0.00544284398319817, 0.0054169180899405, 0.00538098805603928, 0.00538005930873997, 0.00541733033420038, 0.00545430706179437, 0.00545909028089757, 0.00544105856387963, 0.0054360511334851, 0.00545980873659606, 0.00548981910487394, 0.00550559569017065, 0.00552246652556964, 0.0055615985809586, 0.00560074307760145, 0.00559967417596947, 0.00560418948135022, 0.00571454138332468, 0.00583835953721527, 0.00577807167076016, 0.00587281348144089, 0.00607504252435923, 0.0057920262889803, 0.00646571170808327, 0.00708833456791858, 0.00593221353940242, 0.00505449858676042, 0.00605828035866857, 0.00640672972152942, 0.00607399896299953, 0.00624084208732822, 0.00641043524543956, 0.00618165035928072, 0.00629557730997889, 0.00642694467089376, 0.00635780624049407, 0.00631156137239956, 0.00639485263895518, 0.00647443589378625, 0.00645245193185918, 0.00639226276248052, 0.00639349780970281, 0.00645775934740985, 0.00650673724381731, 0.00649114267301813, 0.00644225035264083, 0.00642254580125526, 0.00645268285734361, 0.00649581337056171, 0.00650570460599256, 0.00647741928642573, 0.00644600556303271, 0.00644480489571457, 0.00647247628294749, 0.00649888518971035, 0.00649921948401551
flux1:, 0.655072463768117, 0.00559074101364588, 0.00554000522267367, 0.00551449306793312, 0.00554172923576434, 0.00559151940222498, 0.0056130933943449, 0.00558984272320912, 0.00555488124607312, 0.00555277973303441, 0.00558824563043669, 0.00562477350551783, 0.00563148965294233, 0.00561682660111599, 0.00561431571004709, 0.00563808874887135, 0.00566611508426774, 0.00568079791656253, 0.00570072274996706, 0.00574646162767849, 0.00579066652847249, 0.00578862555496017, 0.00578939827830555, 0.00590317435773247, 0.00603760482366545, 0.00598199128286085, 0.00608055437940159, 0.00629166944357899, 0.00599734667519162, 0.00669857058365096, 0.00734668847376897, 0.0061545864943041, 0.00524720262034258, 0.00628879383770939, 0.00665006258463585, 0.00630484335165716, 0.00648412651344952, 0.00666412353212593, 0.00642863523099254, 0.00654799869909658, 0.0066834069862883, 0.00661039737782888, 0.00656428860736978, 0.00665555436631219, 0.00674184094259301, 0.0067184155331692, 0.00665241219071669, 0.00665188767411739, 0.00672127934759582, 0.0067770786496178, 0.006763311261696, 0.00671018506709045, 0.00668534652157743, 0.00671512099930728, 0.00676297621990855, 0.00677765329965814, 0.0067492894600292, 0.00671310041780343, 0.00670734416144915, 0.00673521102166781, 0.00676608006453398, 0.00677027400053063
flux1:, 0.655334912671871, 0.00576020333605963, 0.00571041930778191, 0.00568294985882556, 0.00570747260576104, 0.00575649665397843, 0.00578011902786305, 0.00576003117576945, 0.00572665661196668, 0.00572352978986931, 0.00575676311893154, 0.00579232055447227, 0.00580093601804161, 0.00579019262364049, 0.00579081234352939, 0.00581476404733126, 0.00584044672699681, 0.00585360555919522, 0.00587663200234852, 0.00592960648502723, 0.00597961807580483, 0.00597690199183126, 0.00597358838499741, 0.00609040714395602, 0.0062358993976231, 0.00618592327611224, 0.00628878609936133, 0.00650948378068053, 0.00620382706963123, 0.00693302491398024, 0.00760693721186306, 0.00637924021788268, 0.00544246749697564, 0.00652304761293516, 0.0068973639316782, 0.00653926823132259, 0.00673085933236045, 0.00692173586368561, 0.00667957358256693, 0.00680466775341004, 0.00694422736591066, 0.00686680447980373, 0.00682024313446246, 0.00691951489980111, 0.00701301892694103, 0.00698846388518383, 0.0069163507977738, 0.00691345066843262, 0.00698764732314259, 0.00705053697527847, 0.00703916881125608, 0.00698210579985429, 0.00695187935295669, 0.00698077786657014, 0.00703314102585783, 0.00705294203554166, 0.00702508438778, 0.00698438861490074, 0.00697378768995448, 0.0070013319013561, 0.00703648393077327, 0.0070449262960595
flux1:, 0.655597361575624, 0.00592592583665767, 0.00587771584646031, 0.00584849113656262, 0.00586989808794233, 0.00591757805033881, 0.00594310386467293, 0.00592664330832569, 0.00589548243826502, 0.00589151758004698, 0.00592213228891209, 0.00595619860818008, 0.00596663036226974, 0.00596030717491315, 0.00596470416098899, 0.00598907919234245, 0.00601213642118875, 0.00602333084530835, 0.00604942279184608, 0.00611022274588278, 0.00616686516441329, 0.00616389179695475, 0.0061561897951001, 0.00627564931978208, 0.00643268384267023, 0.00638931584479744, 0.00649694892031918, 0.00672813927685588, 0.00641121513809443, 0.0071689439489883, 0.00786897319237609, 0.00660614536138893, 0.00564038476631317, 0.00676116484950954, 0.00714873290572636, 0.00677751848934741, 0.00698104105034415, 0.00718316528997163, 0.00693441877199778, 0.00706548703689841, 0.00720929014792472, 0.00712692133352495, 0.00707917611866658, 0.00718621835981012, 0.00728728346845146, 0.00726193074779025, 0.00718347969848881, 0.00717751360650023, 0.00725596075334585, 0.00732598968469548, 0.00731753532803197, 0.00725692640225943, 0.00722115388599132, 0.00724862966059217, 0.00730513636058243, 0.00733027611585503, 0.00730353173004165, 0.00725875143000225, 0.00724316625189053, 0.00726989098983486, 0.00730905211591988, 0.00732205163050719
flux1:, 0.655859810479377, 0.00608702582955407, 0.00604102191605601, 0.00601027788370484, 0.00602819694190075, 0.0060739501031563, 0.00610119024092809, 0.0060887755222579, 0.00606045554938705, 0.0060558948760601, 0.00608356619674091, 0.00611562239801819, 0.00612771836235861, 0.00612624767955032, 0.00613508332405171, 0.00616022178934362, 0.0061804542169087, 0.00618922418802037, 0.00621825259080582, 0.00628742676529229, 0.00635159275942367, 0.00634887994673344, 0.00633652558827691, 0.00645822260759055, 0.00662729325346035, 0.00659144880364589, 0.0067042972219684, 0.00694707163371595, 0.00661903633223165, 0.00740590758999637, 0.00813232906279446, 0.00683493747652403, 0.00584072840961623, 0.00700282316778602, 0.00740390671667359, 0.00701949690435179, 0.00723443192841124, 0.00744802344876634, 0.00719292066191467, 0.00733024939702728, 0.00747839952361557, 0.00739061528814906, 0.00734090906270188, 0.00745528673559951, 0.00756409959820074, 0.00753831552799558, 0.00745342508184876, 0.00744370750379931, 0.00752566483733523, 0.00760265432373142, 0.0075975488134651, 0.00753388423021068, 0.00749253934057492, 0.00751804616797874, 0.0075781854044432, 0.00760872403134872, 0.00758368553149178, 0.0075353805044411, 0.00751482849794899, 0.00754026819573243, 0.00758305489882399, 0.0076007977225451
flux1:, 0.65612225938313, 0.00624257364347995, 0.00619940784110732, 0.00616742468239293, 0.00618153270348821, 0.00622477674581836, 0.00625348272427084, 0.00624546727386393, 0.00622061358549778, 0.0062157703835007, 0.00624024973628119, 0.00626977523942144, 0.00628329791118004, 0.00628703320743515, 0.00630098752908906, 0.00632733226115366, 0.00634462140116929, 0.0063504814411058, 0.00638222353964626, 0.00646027670858631, 0.00653290783941928, 0.00653104850343708, 0.00651382060949411, 0.00663736942300035, 0.00681895143236293, 0.00679143173705969, 0.00690990323250841, 0.00716548264063332, 0.00682658774735379, 0.00764318556224645, 0.00839613873747584, 0.00706486622252558, 0.00604289630028058, 0.00724721035536008, 0.00766223682649672, 0.00726471124784138, 0.00749051889348969, 0.00771561827972559, 0.00745457165598628, 0.00759859663664654, 0.00775125677587694, 0.00765769489138565, 0.00760529936337052, 0.00772647056918303, 0.00784309925550005, 0.00781730128097401, 0.00772605163358014, 0.00771199412511779, 0.00779660868283811, 0.00788016801757377, 0.00787874796501892, 0.00781261591927196, 0.00776584177305322, 0.00778888260507867, 0.00785201363578579, 0.00788782906963163, 0.00786502946943695, 0.00781387089442629, 0.00778853092267831, 0.00781226457127123, 0.00785817317528849, 0.00788067612712795
flux1:, 0.656384708286884, 0.00639159300476565, 0.00635189285136864, 0.00631900814520657, 0.00632904697500181, 0.00636920110715127, 0.0063990507785257, 0.00639570990241982, 0.00637494869694644, 0.00637022133295983, 0.00639134504709843, 0.00641781290722254, 0.00643242945739618, 0.00644164205672281, 0.006461416630719, 0.00648951281503638, 0.00650381631008861, 0.00650625671868758, 0.00654040307555229, 0.00662779041137504, 0.00670984945827286, 0.0067094892392311, 0.00668722418460854, 0.00681227337732463, 0.00700678426647848, 0.00698823258220675, 0.00711269148381478, 0.00738236800519322, 0.00703297796836532, 0.00787978512046124, 0.00865918757747505, 0.00729482967690934, 0.00624593425688628, 0.00749308701939276, 0.00792274986826663, 0.00751231080431841, 0.00774854540192317, 0.00798499998832896, 0.00771860597543639, 0.00787000472966276, 0.00802745431093899, 0.00792788653250411, 0.00787219401920008, 0.00799960502393361, 0.00812404990729582, 0.00809871877072184, 0.00800140935682227, 0.00798260820693722, 0.00806900383018083, 0.00815856490129157, 0.00816105194296524, 0.00809312578854103, 0.00804126591777995, 0.00806145046008709, 0.00812683621314794, 0.00816760544644533, 0.00814746872262087, 0.00809420427113783, 0.00806441929349271, 0.00808609121230775, 0.00813449707221998, 0.00816156515470797
flux1:, 0.656647157190637, 0.00653306117263082, 0.0064974503854604, 0.0064640723699038, 0.00646986025065804, 0.00650634345646983, 0.00653693053708314, 0.00653845570297642, 0.00652241936386132, 0.0065183004381218, 0.00653599242904937, 0.00655886590093491, 0.00657414657679604, 0.00658902800324889, 0.00661534539237288, 0.00664583313080288, 0.00665718038413589, 0.00665567717182183, 0.00669184434606728, 0.00678896176699423, 0.00688140170515983, 0.00688322467086509, 0.00685584041597856, 0.00698208598037166, 0.00718984846016488, 0.00718072936302208, 0.00731149517507249, 0.00759658100286796, 0.00723720181701461, 0.00811455427860727, 0.00892003854372559, 0.00752348499398954, 0.00644863640038085, 0.00773894017932848, 0.00818427717408121, 0.00776120208179289, 0.00800759680386938, 0.00825506473304229, 0.00798405270010871, 0.00814379889495611, 0.00830648723205665, 0.00820082507109828, 0.00814138266800991, 0.00827454292335681, 0.00840678532427543, 0.00838246622366293, 0.00827962661735805, 0.00825592899835048, 0.00834329575572805, 0.00843815896257966, 0.00844464460335713, 0.00837565606387805, 0.00831927102202734, 0.00833637417024775, 0.00840322907418577, 0.00844842241201115, 0.00843121521624066, 0.00837662776114269, 0.0083429058148673, 0.00836225599823937, 0.00841242888715366, 0.00844362635709114
flux1:, 0.65690960609439, 0.00666590890190423, 0.00663501182714048, 0.00660162999841758, 0.00660306732518762, 0.00663529558909285, 0.00666612522835658, 0.00667262520796546, 0.0066619576155808, 0.00665903642163322, 0.00667330617816353, 0.00669203921370419, 0.00670746418816773, 0.00672813153828772, 0.0067617294684147, 0.00679533118595322, 0.00680382246035751, 0.00679785571942823, 0.00683560148428054, 0.00694277194492696, 0.00704650645707736, 0.00705123195643479, 0.00701875800684026, 0.00714595245919441, 0.0073671683026409, 0.00736777260916966, 0.00750512083871722, 0.0078069158612944, 0.00743823083664544, 0.00834631446003927, 0.00917720320908044, 0.0077494086460643, 0.00664969750357012, 0.00798319041186165, 0.0084456205495667, 0.00801021457898594, 0.00826672044300661, 0.00852469181495962, 0.00824983040594419, 0.00841919486484507, 0.00858777910646675, 0.00847606004606555, 0.0084125611603959, 0.00855108178567304, 0.00869111670996569, 0.00866840522236495, 0.00856077521766407, 0.00853231153591305, 0.00861997950907487, 0.00871936218498801, 0.00872979350426715, 0.00866049182139629, 0.00860035547754409, 0.00861436752506242, 0.00868191512585987, 0.00873080626232847, 0.00871659654379957, 0.00866145910720798, 0.00862447124884617, 0.00864137442432274, 0.00869251396058455, 0.0087271568400693
flux1:, 0.657172054998143, 0.00678902052215436, 0.00676346802302379, 0.00673065864316164, 0.0067277281834405, 0.00675511280841437, 0.00678560421599702, 0.0067971112488575, 0.00679247021914079, 0.00679142797349456, 0.00680236602223739, 0.00681640937188577, 0.00683138253919248, 0.00685788385647084, 0.00689950359114041, 0.00693700898941534, 0.00694281987085892, 0.00693189840285381, 0.00697073630623955, 0.00708819330156253, 0.00720407323945468, 0.00721246381918619, 0.00717507202666827, 0.00730303009424016, 0.00753777155534821, 0.00754824395085035, 0.0076924063026668, 0.0080121906476421, 0.00763509704896036, 0.00857398984401236, 0.00942931628310663, 0.00797126809847283, 0.00684788101586272, 0.00822440296209939, 0.00870571363348836, 0.00825827573709381, 0.00852505146386641, 0.00879288230825464, 0.00851486150023531, 0.00869535660429391, 0.00887071529329122, 0.00875307528821188, 0.00868531415724506, 0.0088289031155304, 0.0089767470342654, 0.00895625898455128, 0.00884474001195466, 0.00881191745017214, 0.00889940352606429, 0.00900248291934245, 0.00901664942937524, 0.00894774922277775, 0.00888482205273305, 0.0088959825114833, 0.0089635165644187, 0.00901520926393694, 0.00900383693176759, 0.00894886652674004, 0.00890943909296313, 0.00892394842064719, 0.00897523949767556, 0.00901241432121496
flux1:, 0.657434503901897, 0.00690123464825947, 0.00688166871821908, 0.00685009374372619, 0.00684285647039191, 0.00686480535293418, 0.00689430113597894, 0.0069107794015386, 0.00691283411113285, 0.00691443276794186, 0.00692220601555327, 0.00693101931250198, 0.00694488633199832, 0.0069772033932144, 0.00702757310464101, 0.00706982447506985, 0.00707321591800423, 0.00705690457234863, 0.00709631534083421, 0.00722418595271155, 0.00735298463809686, 0.00736586185153049, 0.00732389236930402, 0.00745249459360274, 0.00770071615812081, 0.00772109786900588, 0.00787225918583949, 0.00821131022690099, 0.0078269496834594, 0.00879670201962504, 0.009675272112982, 0.00818796464788057, 0.00704216326465936, 0.00846145305659516, 0.00896373974655877, 0.00850455240212147, 0.00878191404638872, 0.00905886692911994, 0.00877817990686701, 0.00897145701131422, 0.00915467551840587, 0.00903131652037308, 0.00895912045651455, 0.00910753897791025, 0.00926321047564027, 0.00924553868140015, 0.00913112443381565, 0.00909458489265726, 0.00918160789027167, 0.00928755352351733, 0.00930507647791034, 0.00923719952698213, 0.00917258006469057, 0.00918138947448644, 0.00924833170949067, 0.00930180168014687, 0.00929286492785209, 0.00923867766532489, 0.00919777551764874, 0.00921016420029349, 0.00926084812278148, 0.00929945751582977
flux1:, 0.65769695280565, 0.00700134620367597, 0.00698842085085364, 0.00695882000761725, 0.00694740839780538, 0.00696333144122686, 0.00699111209346409, 0.00701246560785791, 0.00702188803325859, 0.00702695458725609, 0.00703180355439437, 0.00703487239959349, 0.00704693980187262, 0.00708498682007102, 0.007144801902709, 0.00719268202323774, 0.0071940144425278, 0.00717196009730445, 0.00721139869639075, 0.00734968907273124, 0.00749209720393347, 0.00751035984971515, 0.00746433722600297, 0.00759353319115446, 0.00785510203572112, 0.00788537812712004, 0.00804366839571983, 0.00840329528625729, 0.00801307157594407, 0.00901380739370755, 0.00991429136535281, 0.00839871467391892, 0.00723182063397472, 0.00869360740711387, 0.00921917809949812, 0.00874852461645783, 0.00903687380566987, 0.00932215848907927, 0.00903900762755359, 0.00924672764820781, 0.0094390577109438, 0.00931021961713674, 0.00923337909384967, 0.00938637399546209, 0.00954985259483609, 0.00953551664771731, 0.00941921464217642, 0.00937976749220117, 0.00946623443468624, 0.00957422858359619, 0.00959455497049132, 0.00952817263700055, 0.00946303188356026, 0.00947023957077102, 0.00953618810278016, 0.00959033673601425, 0.00958319561690943, 0.00953026501043183, 0.00948896258868208, 0.00949975523081063, 0.00954920857539137, 0.00958803985578904
flux1:, 0.657959401709403, 0.0070881104736515, 0.00708248724444407, 0.00705566418470441, 0.00704027505655261, 0.00704959396600114, 0.00707489517966631, 0.00710097279104151, 0.00711842356336327, 0.00712783231911494, 0.00713007138097176, 0.00712692733693816, 0.00713647981624873, 0.00718009803771028, 0.00725000099228126, 0.00730442470190953, 0.00730417316821763, 0.0072761256893279, 0.0073150244301167, 0.00746361051074501, 0.00762023923492791, 0.0076448776052887, 0.00759551376395964, 0.00772532653414324, 0.00800006612596758, 0.00804020681569564, 0.00820568795646155, 0.00858727205132215, 0.00819285196876941, 0.0092248688836824, 0.0101459032734737, 0.00860305177713551, 0.00741644067176671, 0.0089205046185376, 0.00947176787022942, 0.008989974219284, 0.00928972889403599, 0.00958253765472801, 0.00929678341694429, 0.00952048642578778, 0.00972328738226788, 0.00958923209034818, 0.00950744912377482, 0.00966468208784013, 0.00983585680840166, 0.00982525400536684, 0.0097080109382065, 0.00966655550155975, 0.00975252830770559, 0.00986177740451022, 0.00988418145912276, 0.00981956473269504, 0.00975507095393844, 0.00976164053363118, 0.00982640470491604, 0.0098801200968851, 0.00987391682365389, 0.00982253679465711, 0.00978197490192231, 0.0097919606651883, 0.00983977160504537, 0.00987758092780919
flux1:, 0.658221850613157, 0.00716024976699865, 0.00716258745230856, 0.00713939185855056, 0.00712028052322983, 0.00712244226615624, 0.00714447257442344, 0.00717506885908862, 0.00720117918218809, 0.00721583440881485, 0.00721585497412097, 0.00720609576636639, 0.00721240978166098, 0.00726135943058903, 0.00734192200548282, 0.00740383116503686, 0.00740259802232205, 0.00736842374136609, 0.00740619326189266, 0.00756481886668141, 0.00773620780968107, 0.0077683081089804, 0.00771649139097701, 0.00784702416451963, 0.00813476286014245, 0.00818475059219129, 0.00835739926828728, 0.00876242699337076, 0.0083657230390672, 0.00942956928432537, 0.0103698492073363, 0.00880075143506894, 0.00759585658078027, 0.00914204181836874, 0.00972139966017454, 0.00922889148315464, 0.0095404420480204, 0.00983997668628752, 0.0095511384691746, 0.00979213768723919, 0.010006810492245, 0.00986782210657364, 0.00978069264133645, 0.00994168868078886, 0.0101203113695964, 0.010113677127077, 0.0099963190912949, 0.00995377257275719, 0.0100394283277414, 0.0101491712521846, 0.0101727663855559, 0.0101099495166129, 0.0100471919606874, 0.0100542496142021, 0.0101178694569841, 0.010170089728483, 0.0101637834111873, 0.0101140372210144, 0.0100753653594509, 0.010085586853897, 0.0101316183308751, 0.0101672207120955
flux1:, 0.65848429951691, 0.00721646295380412, 0.00722740226336388, 0.00720871020660404, 0.00718618699723352, 0.0071806794610102, 0.00719863617837693, 0.00723348844655479, 0.00726884054874306, 0.00728966128273201, 0.00728793666896558, 0.00727124391075239, 0.00727359713277858, 0.00732754926986947, 0.00741925898044515, 0.0074896192288567, 0.00748814054781831, 0.00744782748664335, 0.00748385837455355, 0.00765214160646178, 0.00783876772479808, 0.00787950277700333, 0.00782627472757152, 0.00795771983434002, 0.00825833569691221, 0.00831817398133753, 0.00849786294389287, 0.00892793918823625, 0.00853107607096004, 0.00962758748883306, 0.0105859319481747, 0.00899169824344502, 0.00777002289848838, 0.0093581973356012, 0.00996796135475317, 0.00946532281200144, 0.00978902987738995, 0.0100945204973029, 0.00980182678674633, 0.0100611459729182, 0.0102890719300222, 0.010145472516488, 0.0100525098710898, 0.0102166428530694, 0.0104023011651661, 0.0103996856861562, 0.0102828801135189, 0.0102401236863087, 0.0103257220399294, 0.0104352426816443, 0.0104590061559101, 0.0103977677980818, 0.0103376872661635, 0.0103464597852074, 0.0104092106984255, 0.0104589850863248, 0.0104513975489315, 0.0104031338422076, 0.0103674402809247, 0.0103791553686755, 0.0104235861422158, 0.0104559413962277
flux1:, 0.658746748420663, 0.00725543771998258, 0.00727558272260469, 0.00726227745691758, 0.00723670674929346, 0.00722307475431872, 0.00723615712605989, 0.00727494007539263, 0.00732004887761907, 0.00734795656383562, 0.00734504644793288, 0.00732119882077141, 0.00731887642837723, 0.00737740776563118, 0.00748065986884269, 0.00756045668968289, 0.00755959986645776, 0.00751325569018018, 0.00754692372070267, 0.00772437127452753, 0.00792665450010715, 0.00797725971460762, 0.00792378332285276, 0.00805643272536692, 0.00836988716336584, 0.00843959228820517, 0.00862607352114978, 0.00908290806445675, 0.00868817775855599, 0.00981846720095607, 0.0107938474849327, 0.00917572910492452, 0.00793886395870909, 0.00956883427238081, 0.010211176243856, 0.00969919660787641, 0.0100354357215007, 0.0103461542471296, 0.0100486287007202, 0.0103269912344865, 0.0105694854284322, 0.0104216612169195, 0.0103223572066193, 0.010488881476096, 0.0106810025924354, 0.0106822675803673, 0.0105665082240383, 0.0105243579670036, 0.010610226037398, 0.0107188767906036, 0.010741688320004, 0.0106815515134859, 0.0106248836536836, 0.0106366335603843, 0.0106990186419231, 0.0107455629371553, 0.0107354320029377, 0.0106882493335823, 0.0106564834597246, 0.0106711010853245, 0.0107144389630676, 0.0107427251224468
flux1:, 0.659009197324416, 0.00727586494361132, 0.0073057636212411, 0.00729871836024528, 0.00727051926289556, 0.00724837916697552, 0.00725579881045714, 0.00729811928753712, 0.00735341753993277, 0.00738932599325252, 0.00738587794753456, 0.00735475881984857, 0.00734705879695445, 0.00740965223804082, 0.00752474698106056, 0.0076149783224697, 0.00761572961132107, 0.00756357469554215, 0.00759425208710473, 0.00778027979990316, 0.00799858252780286, 0.00806031915391756, 0.00800784334249801, 0.00814209898687586, 0.0084684548246386, 0.00854803622312342, 0.0087409291969885, 0.00922629494921778, 0.00883610668583598, 0.0100015089796302, 0.0109930395321366, 0.00935249077503335, 0.00810213269854742, 0.00977353380576413, 0.0104504728620693, 0.00993016943694114, 0.010279416021903, 0.0105946894106054, 0.0102912522399259, 0.0105891178349577, 0.0108474030374789, 0.0106958327376337, 0.0105897434154586, 0.0107578693987676, 0.0109557590313394, 0.0109605945521705, 0.01084620532241, 0.0108054072436189, 0.0108919464876272, 0.0109991865922637, 0.0110198804864388, 0.0109601302568931, 0.0109073644924858, 0.0109233282640098, 0.0109860616252716, 0.0110288059275899, 0.0110148430612562, 0.0109680845905825, 0.0109409779926872, 0.010959972994055, 0.0110030387250071, 0.0110267074182495
flux1:, 0.65927164622817, 0.00727645428322886, 0.00731658051988282, 0.00731664377462369, 0.00728629096830499, 0.00725534258540696, 0.00725633239811001, 0.00730172701814729, 0.00736755520586689, 0.00741236134286273, 0.00740910719480443, 0.00737070688137793, 0.00735694701544645, 0.00742299973880383, 0.00755014353366453, 0.0076518066435893, 0.00765524913144558, 0.007597607867525, 0.00762468174968272, 0.00781863885421426, 0.00805325808768426, 0.00812736834574784, 0.00807719346530189, 0.00821357536276519, 0.00855299880592482, 0.00864243698750109, 0.00884122467451736, 0.00935689306454151, 0.00897372482479478, 0.0101757102849324, 0.0111826106676092, 0.00952134590591285, 0.00825931420888934, 0.00997149920995439, 0.0106849181018575, 0.0101575294682289, 0.0105204665681166, 0.0108396952726376, 0.0105292572334142, 0.0108468912167004, 0.0111220926384853, 0.0109673683694143, 0.0108542047568716, 0.0110232056205583, 0.0112261191118968, 0.0112340771530776, 0.0111212265122695, 0.0110824678638626, 0.0111701801989446, 0.011275628695277, 0.0112930574532442, 0.0112327728225907, 0.0111841267302059, 0.0112054597057282, 0.0112694438739041, 0.0113080719197371, 0.0112890220911356, 0.011241782432011, 0.0112197761952311, 0.0112445910226245, 0.0112884755017851, 0.0113072872743327
flux1:, 0.659534095131923, 0.00725594999547786, 0.00730668874761648, 0.00731467176513349, 0.00728269468066732, 0.00724272999367013, 0.00723655343298437, 0.00728449139831678, 0.00736109249431955, 0.00741566568889797, 0.00741341121739735, 0.00736782517799028, 0.00734735428229859, 0.0074161937846722, 0.00755550216474113, 0.0076695733150977, 0.00767685741605812, 0.00761415080639415, 0.00763704854430238, 0.00783824276823129, 0.00808939573693485, 0.00817705589361866, 0.00813050387141172, 0.00826965378415444, 0.00862240347872664, 0.00872163526813312, 0.00892566937134371, 0.00947333349584781, 0.00909969032007957, 0.0103397663044328, 0.0113613097269322, 0.00968134934316017, 0.00840959703035, 0.0101615539580788, 0.0109132297567166, 0.0103801801746206, 0.0107578051068038, 0.0110804913519643, 0.0107620211748744, 0.0110995742734284, 0.0113927302902105, 0.0112355628245231, 0.0111152651254781, 0.0112845937139712, 0.0114918289185345, 0.0115023675886023, 0.0113910834955799, 0.0113550077527936, 0.0114445315807084, 0.0115480300783143, 0.0115611357903992, 0.0114992319749797, 0.0114546384567987, 0.0114823670901871, 0.0115486664238274, 0.0115831465751323, 0.0115578492825271, 0.0115089955233977, 0.0114921811564086, 0.0115241239722556, 0.011570124695947, 0.0115841655086649
flux1:, 0.659796544035676, 0.00721314624166985, 0.00727478267676069, 0.00729144767265679, 0.00725842637413046, 0.00720933534442328, 0.00719529816517508, 0.00724519061926762, 0.00733270857435698, 0.00739787648491479, 0.00739748410310929, 0.00734490909443196, 0.00731712412004599, 0.00738803112426535, 0.00753953109406837, 0.00766693823508665, 0.00767924786281635, 0.00761198963037739, 0.00763020912461243, 0.0078379300538594, 0.00810573587066829, 0.00820801342558742, 0.00816640437304284, 0.00830908342667365, 0.00867549252036365, 0.0087844117214551, 0.00899292710831964, 0.00957412598804392, 0.00921250806037628, 0.0104921297376487, 0.0115275964815765, 0.00983129906990612, 0.00855191845135009, 0.0103422342452379, 0.0111338655766087, 0.0105967079503781, 0.0109904131141389, 0.0113162012019573, 0.0109887554452341, 0.0113463306792676, 0.0116584108583731, 0.0114996141658089, 0.0113723912093671, 0.0115417834558487, 0.0117527802642198, 0.0117653114862758, 0.0116554879467884, 0.0116226994094925, 0.0117148417761303, 0.0118165183583024, 0.0118244071527942, 0.0117596837868521, 0.0117187871087238, 0.0117537666582404, 0.0118235769684961, 0.0118541851294044, 0.0118216362943467, 0.0117698449064687, 0.0117579251683944, 0.0117980736889548, 0.0118476181873569, 0.0118573005572793
flux1:, 0.660058992939429, 0.0071469016959906, 0.00721961399419217, 0.00724566143471483, 0.00721221817018587, 0.00715399262435321, 0.00713145874370361, 0.00718267464602676, 0.00728115464735254, 0.00735768395098789, 0.00736004926122501, 0.00730077963461308, 0.00726514901504205, 0.00733738486806652, 0.00750101460773427, 0.00764260439906726, 0.00766112234703308, 0.00758991943079606, 0.00760306136077432, 0.00781660025025962, 0.00810106125162522, 0.00821888115371542, 0.00818351613800404, 0.00833059547371065, 0.00871105363574058, 0.00882953156577057, 0.00904166850253282, 0.0096577253697771, 0.00931060597304508, 0.0106311139945111, 0.0116797662577476, 0.00996984814291034, 0.00868507210238455, 0.0105119535140409, 0.0113451678205903, 0.0108055173475869, 0.0112171253702394, 0.0115458530526687, 0.0112085680454356, 0.011586255873742, 0.0119181761856339, 0.0117586308469447, 0.011624954086061, 0.0117944975830799, 0.0120089275275775, 0.0120228616947058, 0.0119142515257867, 0.0118852978804011, 0.0119810479556244, 0.0120813713106124, 0.0120833855779621, 0.0120145777959441, 0.0119767347413998, 0.0120196089622001, 0.0120942218031443, 0.0121215560581302, 0.0120809706780355, 0.0120247811965296, 0.0120170550668704, 0.0120661738848437, 0.0121207379036822, 0.0121267909066033
flux1:, 0.660321441843183, 0.00705615403981937, 0.00714000860976476, 0.00717606187784737, 0.00714284811962261, 0.00707558505528078, 0.00704399730208964, 0.00709588443803277, 0.0072052726412072, 0.00729384415181575, 0.00729986830763844, 0.00723429425915241, 0.00719038635763125, 0.00726322178586817, 0.00743882651083509, 0.00759532829640693, 0.00762120397277665, 0.00754676074730054, 0.00755455919781779, 0.00777322444759702, 0.00807421102693964, 0.0082083335910664, 0.0081804814466256, 0.00833292596702099, 0.00872786749277182, 0.00885579301875461, 0.00907062477782332, 0.00972260888931225, 0.0093924196505539, 0.0107550147112499, 0.0118161034541389, 0.0100956496019319, 0.0088078513206854, 0.0106691995602195, 0.0115455295303629, 0.0110050018935953, 0.0114367447758094, 0.0117685014826401, 0.0114205575704577, 0.0118184296672905, 0.0121710560116053, 0.0120116558641984, 0.011872207327134, 0.0120423611240217, 0.0122601927738116, 0.0122749759275387, 0.0121671694641143, 0.0121424962625575, 0.0122430079758113, 0.0123428208572495, 0.0123386041568476, 0.0122644349152631, 0.0122287188029148, 0.01227987815586, 0.012360637090977, 0.0123856229325602, 0.0123364978267221, 0.0122743829148825, 0.0122697564351243, 0.0123282329086283, 0.01238925960912, 0.0123927111894247
flux1:, 0.660583890746936, 0.00693993574944701, 0.00703488305020553, 0.00708146940428216, 0.00704914911308113, 0.00697305472601501, 0.00693196004529389, 0.00698386871963283, 0.00710400943585962, 0.00720518832718725, 0.00721574876404772, 0.00714435750116049, 0.00709187174893903, 0.00716461374591965, 0.00735193762946992, 0.00752392750812773, 0.00755824916088123, 0.00748137337340593, 0.00748372146413307, 0.00770685000651458, 0.00802409197864108, 0.00817510249568107, 0.00815598742869726, 0.00831483355849941, 0.0087247352247845, 0.00886206913040515, 0.00907863209281828, 0.00976734800282514, 0.00945646700258914, 0.0108622212981684, 0.0119350270884369, 0.0102074990531937, 0.00891919360937417, 0.0108127175717287, 0.0117335443292422, 0.0111937106712405, 0.0116481542917268, 0.0119833394430129, 0.0116239155217683, 0.012041979146575, 0.0124161139175864, 0.0122577041529401, 0.0121132878834692, 0.0122848500462581, 0.0125063812630897, 0.0125215233422114, 0.0124139182013968, 0.0123937967231311, 0.0125003341907455, 0.0126008576340269, 0.012590407960551, 0.0125096415677022, 0.0124748492206427, 0.0125343855741556, 0.0126226315748114, 0.0126465155562163, 0.0125886903546493, 0.0125191402384781, 0.0125161624132003, 0.0125839632051441, 0.0126527871648448, 0.0126549402528186
flux1:, 0.660846339650689, 0.00679739325234611, 0.00690326237663623, 0.00696079003742598, 0.00693002062948129, 0.00684541593867917, 0.00679449344768148, 0.00684579989465324, 0.00697642901260152, 0.00709063201757528, 0.00710655418582916, 0.00702993388510749, 0.00696873139267157, 0.00704074557210954, 0.00723942073087478, 0.00742728880463316, 0.00747106099802999, 0.00739266856548543, 0.00738963650508112, 0.00761660210323074, 0.00794968813295915, 0.00811799570754294, 0.00810878227568543, 0.00827511125321678, 0.00870050013775551, 0.00884733498221329, 0.0090646585416676, 0.00979066045838966, 0.00950139818762118, 0.0109512939993162, 0.0120351947612984, 0.0103044410440744, 0.00901829188587404, 0.010941636598514, 0.0119081064123658, 0.0113704727919908, 0.0118503992401439, 0.0121897726196162, 0.0118180120311143, 0.0122561379928529, 0.012652489444725, 0.0124958063998049, 0.0123472407184112, 0.0125212712237673, 0.0127471264746543, 0.0127622222648052, 0.0126539935653003, 0.0126384311158265, 0.0127522781324662, 0.0128550820279454, 0.0128387902948859, 0.0127502882357287, 0.0127149524779433, 0.0127826109038124, 0.0128796150715462, 0.0129039439818567, 0.0128376569678734, 0.0127592744847562, 0.012756195296897, 0.0128328430177997, 0.0129106201291715, 0.0129130216216072
flux1:, 0.661108788554442, 0.00662781184849336, 0.0067443025118582, 0.00681303476286139, 0.00678444766256859, 0.00669177590981858, 0.00663086531902944, 0.00668099200251255, 0.00682172653872451, 0.00694918878257756, 0.00697122103342738, 0.00689006638620828, 0.00682019663798103, 0.00689092342064577, 0.00710045777017893, 0.00730438096213266, 0.00735850666402774, 0.0072796222868212, 0.00727146646348938, 0.00750168621544339, 0.00785007097508026, 0.00803591245046624, 0.00803768528453783, 0.00821259369689928, 0.00865406159639227, 0.00881067652258539, 0.00902781082529959, 0.00979143414046053, 0.00952601307857266, 0.0110209915487062, 0.0121155427557064, 0.0103858149325624, 0.00910464685990543, 0.0110555112671683, 0.0120684402071345, 0.0115344529521583, 0.0120427210637056, 0.0123874375906905, 0.012002444099802, 0.0124602890853536, 0.0128794284760971, 0.0127250510934527, 0.0125730626496012, 0.0127507781631813, 0.012981876239217, 0.0129966230231633, 0.0128867055288229, 0.0128753530568322, 0.0129976956431058, 0.0131046363999061, 0.013083308328841, 0.0129860887461036, 0.0129485008878454, 0.0130236322711503, 0.0131305161779159, 0.0131570987454892, 0.0130830326836175, 0.0129946335964439, 0.0129894797756553, 0.0130740474975449, 0.0131616897759613, 0.0131660893026546
flux1:, 0.661371237458196, 0.00643064864653134, 0.00655732011750999, 0.00663734822499083, 0.00661153086127399, 0.00651136606353559, 0.00644049358523473, 0.00648892430331925, 0.00663924912605095, 0.00677999349524555, 0.00680878636315742, 0.00672390368786546, 0.00664562439793465, 0.00671458863447702, 0.00693435475020766, 0.0071542764546902, 0.00721954199100382, 0.00714129302519053, 0.0071284560098673, 0.00736139611642645, 0.00772441304701929, 0.00792785733789324, 0.00794159448117621, 0.00812616353156011, 0.00858438178134579, 0.00875128232832779, 0.00896732293823914, 0.00976872157486328, 0.00952924712208683, 0.0110702474478769, 0.0121752564392719, 0.0104512312167714, 0.00917804955620813, 0.0111542714026606, 0.0122140567079414, 0.0116851286124732, 0.012224536006294, 0.0125761591523004, 0.0121770345173974, 0.0126539811421115, 0.0130962967428703, 0.0129446172183872, 0.0127897564957705, 0.012972418417127, 0.0132099213758908, 0.0132241383160641, 0.0131112312636529, 0.0131033058330031, 0.0132351028605398, 0.0133482338803538, 0.0133230947023463, 0.0132163961761754, 0.0131746436336496, 0.0132561646160405, 0.0133738113223781, 0.0134046602134147, 0.0133239723122816, 0.0132246843630019, 0.013215347968417, 0.013306468930937, 0.0134045823704737, 0.0134128766874306
flux1:, 0.661633686361949, 0.00620557514042559, 0.00634183271474087, 0.006433050044044, 0.0064105307147291, 0.00630358604543493, 0.00622298509202226, 0.00626927394215959, 0.00642852762106033, 0.00658233922918328, 0.0066184292497346, 0.00653073876709098, 0.00644452693223024, 0.00651134168320549, 0.00674056858148294, 0.00697618511653121, 0.00705324568471701, 0.00697684771610762, 0.00695995008045274, 0.00719513123915486, 0.00757200748592725, 0.00779295629800722, 0.00781949687471678, 0.00801476130685485, 0.00849048839293816, 0.00866842404878258, 0.00888253372539982, 0.00972171136138182, 0.00951013450043038, 0.0110981059242764, 0.0122136825913335, 0.0105004864135441, 0.0092385000392634, 0.0112380944362426, 0.0123446513933636, 0.0118221986725082, 0.0123953659922088, 0.012755857121091, 0.0123417814760535, 0.0128369161970995, 0.0133025752337195, 0.0131537923517614, 0.0129963844538913, 0.0131852012388868, 0.0134304578976868, 0.0134441115899527, 0.0133267135719001, 0.0133209520455276, 0.0134628119306069, 0.0135842763911577, 0.0135569586648313, 0.0134403073415455, 0.0133923307040716, 0.0134786991923675, 0.0136076608400441, 0.0136449143366549, 0.0135592443681824, 0.0134485979851997, 0.0134329330384218, 0.0135288236053139, 0.0136376478252035, 0.0136518071243172
flux1:, 0.661896135265702, 0.00595253006787341, 0.00609761067217751, 0.00619969046991359, 0.00618092677152142, 0.00606806100657088, 0.00597818566744617, 0.0060219601811141, 0.0061893223653958, 0.00635572984922947, 0.0063995270164642, 0.00631006000663167, 0.00621661338989029, 0.00628097932085455, 0.00651874837268489, 0.00676950105418693, 0.00685886456444919, 0.00678559838348192, 0.00676542379056426, 0.00700242560454313, 0.00739229515157228, 0.00763047768826424, 0.00767048631240052, 0.00787740317912859, 0.00837147785151762, 0.00856143414251339, 0.00877286277533193, 0.00964968832213214, 0.00946776306246386, 0.0111036385950497, 0.0122302094874229, 0.0105334393863662, 0.00928608364664946, 0.0113072336671952, 0.0124599725650521, 0.0119454500982521, 0.0125547408672957, 0.0129264252568476, 0.0124967706526215, 0.013008911454005, 0.0134978404045217, 0.0133519744653944, 0.0131921101573408, 0.0133881695776983, 0.0136426659064336, 0.0136559044494575, 0.0135323803968784, 0.0135270359298302, 0.0136791166552656, 0.0138110339182882, 0.0137835492456836, 0.013656826261615, 0.01360049783081, 0.0136897123990236, 0.0138301225380304, 0.013875947545534, 0.0137873990525311, 0.0136654027819703, 0.0136413258528848, 0.0137398213140126, 0.0138591716739127, 0.0138811461709033
flux1:, 0.662158584169456, 0.00567178206876906, 0.00582474123901201, 0.00593712015432489, 0.00592249083802805, 0.00580471101963865, 0.00570624131523985, 0.0057472011270519, 0.00592168375166952, 0.00609994802804264, 0.00615172527307915, 0.0060616144126511, 0.00596184383329797, 0.00602354587877998, 0.00626879106897447, 0.00653386197581952, 0.00663586965454529, 0.00656705053578612, 0.0065445255510553, 0.00678298834284782, 0.00718489966686648, 0.00743986104867751, 0.0074937925372276, 0.00771320929149723, 0.00822652382300191, 0.00842969016636447, 0.00863779430919434, 0.00955199658977003, 0.0094012373109576, 0.0110858674413729, 0.0122241482000575, 0.0105498810104658, 0.00932083585820422, 0.0113618452932454, 0.0125596955960841, 0.0120546188196334, 0.0127020982659525, 0.013087611724093, 0.0126420703585772, 0.0131698448700232, 0.0136817354119452, 0.013538659591046, 0.0133762219213888, 0.0135804600204306, 0.0138457846518865, 0.0138589794789793, 0.0137276557313908, 0.0137205414218547, 0.0138824869455123, 0.0140268434694753, 0.014001538969783, 0.0138650430119622, 0.0137982655107295, 0.0138878953380345, 0.0140393952955049, 0.0140958758659975, 0.0140069673061584, 0.0138741618823856, 0.0138397533307735, 0.0139383578722936, 0.014067573474964, 0.0140991820077554
flux1:, 0.662421033073209, 0.00536400066980005, 0.00552370333189005, 0.00564557197268395, 0.00563537134455195, 0.00551383009773945, 0.00540766908707865, 0.00544558211380908, 0.0056260261181471, 0.00581513612666338, 0.00587501895095017, 0.005785481013095, 0.00568049464868911, 0.00573939724035073, 0.00599090893811511, 0.00626921823991006, 0.00638402149617284, 0.00632096257437442, 0.00629713212739261, 0.0065367537805012, 0.00694966935590097, 0.00722075454398873, 0.00728882284055745, 0.00752144373964393, 0.00805489503168955, 0.00827261332622772, 0.0084768766172298, 0.0094280187903933, 0.00930966354526171, 0.0110437179684286, 0.0121946479727828, 0.0105494302176292, 0.00934262908117367, 0.011401856431953, 0.0126433364651417, 0.0121492820621694, 0.0128367080261428, 0.0132389301678611, 0.0127776341708596, 0.0133195973273252, 0.0138539403409371, 0.0137134207320848, 0.0135481344814489, 0.0137613378106432, 0.0140391647130256, 0.0140529560872027, 0.0139122341120969, 0.0139008100827483, 0.0140717295568907, 0.0142302827609403, 0.0142097829842978, 0.0140642812687005, 0.0139851017312254, 0.014072350491712, 0.0142340388097352, 0.0143030567196821, 0.0142166420667426, 0.0140741284343391, 0.0140277315850161, 0.0141236849910965, 0.0142615887616793, 0.0143043951298877
flux1:, 0.662683481976962, 0.00503033349601437, 0.00519545064788194, 0.00532575150681625, 0.00532018501677817, 0.00519617151859326, 0.00508343522190979, 0.00511813336198862, 0.00530321164315362, 0.00550188575394402, 0.00556984042009844, 0.00548215150416752, 0.00537323276681725, 0.00542927413666493, 0.00568570470410403, 0.00597590778898194, 0.00610344203918413, 0.00604741397767694, 0.00602341257388354, 0.00626393768899699, 0.00668672411907532, 0.00697306061381562, 0.0070552153019036, 0.00730156498164417, 0.00785598465771745, 0.00808968580468866, 0.00828974087833199, 0.00927718036351319, 0.00919216578532594, 0.0109760190281118, 0.012140670096576, 0.0105314827268833, 0.00935110878873872, 0.0114269055328126, 0.0127102277637724, 0.0122288110601616, 0.0129576422228986, 0.0133796231971504, 0.012903233411047, 0.0134580046412023, 0.0140141491648137, 0.0138758852158968, 0.013707371864341, 0.0139302006912896, 0.0142222844390414, 0.0142376237429231, 0.0140860994849109, 0.0140675925829649, 0.0142460813231144, 0.0144202811319566, 0.0144074158797465, 0.0142541762518692, 0.0141609068365131, 0.0142427097784061, 0.0144131220289058, 0.0144962376763272, 0.0144153990211855, 0.0142648373543525, 0.0142051529706986, 0.0142955168052151, 0.0144403958032717, 0.0144955823457153
flux1:, 0.662945930880715, 0.00467248747144207, 0.00484150011693934, 0.00497893229309052, 0.00497811185758422, 0.00485303616595743, 0.0047350377577117, 0.00476641359908447, 0.00495463985525649, 0.00516133122338301, 0.00523715061370717, 0.0051526149361594, 0.00504119533870121, 0.00509438043087473, 0.00535424955775932, 0.00565473300109179, 0.00579469018002496, 0.00574687921333167, 0.00572389712170892, 0.0059650959672011, 0.00639650501946492, 0.00669698813739884, 0.00679290067721866, 0.00705328401582815, 0.00762935167066175, 0.00788048747002016, 0.00807613892187409, 0.00909898208540125, 0.00904793383977963, 0.0108815547125149, 0.0120610307496847, 0.0104952259929365, 0.00934569422711295, 0.0114363684892544, 0.0127595647312619, 0.0122923979692599, 0.0130638010408461, 0.0135086877114768, 0.0130184345227018, 0.0135848298927533, 0.0141620590552762, 0.0140257176481911, 0.0138535385771008, 0.0140865533483277, 0.0143947270876607, 0.0144129075459006, 0.0142494823952273, 0.0142210231496688, 0.0144052176906608, 0.0145961464886339, 0.0145938649924468, 0.014434662499972, 0.0143259978079892, 0.0143991469291255, 0.0145762703492574, 0.0146746130247785, 0.0146025306158591, 0.0144461092137335, 0.0143722821426443, 0.0144540469771572, 0.0146036615739828, 0.0146719121645789
flux1:, 0.663208379784469, 0.00429281205899395, 0.00446402276599765, 0.00460705226700966, 0.00461099015875465, 0.00448636129143994, 0.00436459103223688, 0.00439259613350132, 0.00458233834135169, 0.00479524261166873, 0.0048785298286805, 0.00479844368647136, 0.00468607156984198, 0.0047364622003751, 0.00499815990658074, 0.00530703633464842, 0.0054588384585393, 0.00542030435901832, 0.00539954736489014, 0.00564118279914581, 0.00607982482766866, 0.00639310883347384, 0.00650216900505252, 0.00677662700188954, 0.0073747727443755, 0.00764474896901954, 0.00783599576013876, 0.0088930575821999, 0.00887629767986632, 0.0107591617940466, 0.0119545072991055, 0.0104397183482907, 0.00932564342289879, 0.0114294629617698, 0.0127905116989443, 0.0123391525446601, 0.013153991553266, 0.0136249571304015, 0.0131226256603375, 0.0136997613849537, 0.0142973741951981, 0.0141626137786599, 0.0139862889356933, 0.0142299616804206, 0.0145561252017812, 0.0145787928593899, 0.0144027639643036, 0.0143615243190276, 0.0145491796464616, 0.0147575081125821, 0.0147687804067252, 0.0146058735350328, 0.0144809934188063, 0.0145422819824163, 0.0147236058850229, 0.0148377821911594, 0.0147775896865189, 0.0146179643478474, 0.0145296582484414, 0.0145998709877366, 0.01475150015762, 0.0148329057559523
flux1:, 0.663470828688222, 0.0038943830479611, 0.00406593453629357, 0.00421280871575062, 0.0042214094538975, 0.00409880812619303, 0.00397491007814549, 0.00399955431963143, 0.0041890510455196, 0.00440611539427996, 0.00449626616612462, 0.00442187889320531, 0.00431018415003415, 0.00435788449300921, 0.00461967025339246, 0.00493477311237989, 0.00509754937423953, 0.00506918414167078, 0.00505182526972212, 0.00529360688498006, 0.00573791877801777, 0.00606241571845856, 0.00618373708807255, 0.00647199929949056, 0.00709230229727036, 0.00738241575228253, 0.00756947039755208, 0.00865924755718788, 0.00867681686817672, 0.0106078562855596, 0.0118199884950381, 0.0103640157974825, 0.00929016729708185, 0.0114054050227981, 0.0128023448055577, 0.0123682472521347, 0.0132270442194238, 0.0137272226840769, 0.0132150852963094, 0.0138024352054444, 0.0144198223083182, 0.0142863073906554, 0.0141053044549712, 0.0143600011562318, 0.0147060871889407, 0.0147352258518557, 0.0145463474496421, 0.0144896651501649, 0.0146782411440318, 0.0149041957323433, 0.0149319029310226, 0.0147679774516261, 0.014626625364694, 0.0146730006594252, 0.0148556000846471, 0.0149856280061675, 0.014940262170747, 0.0147804681384137, 0.0146779230695514, 0.0147338299631241, 0.0148843567357065, 0.0149783555625977
flux1:, 0.663733277591975, 0.00348108561116634, 0.00365098505022328, 0.00379974995363573, 0.00381280039529343, 0.00369384759457487, 0.0035695934644782, 0.00359094404047761, 0.00377832172313737, 0.00399725509589206, 0.00409344083706983, 0.00402591443291154, 0.00391656868759347, 0.00396170410332784, 0.00422170138768979, 0.00454058129155083, 0.00471315076980875, 0.00469563811724186, 0.00468276010003239, 0.00492428608492497, 0.00537249589585723, 0.00570638202849459, 0.00583881394746817, 0.00614024887576579, 0.00678233781540951, 0.0070937167105243, 0.00727701791074885, 0.00839767971005181, 0.0084493713340487, 0.0104269670781809, 0.0116566400855266, 0.0102673198740302, 0.00923856689351229, 0.0113635806172712, 0.0127945984271589, 0.0123790779850052, 0.0132819434684735, 0.0138143675586988, 0.0132950761580498, 0.0138924754897125, 0.0145291786825771, 0.014396588587633, 0.014210286783366, 0.0144762149331109, 0.0148441257718702, 0.0148820128287993, 0.0146805254268183, 0.0146060059849315, 0.014792752289127, 0.01503609033837, 0.0150829068630471, 0.0149209884597004, 0.0147635178907494, 0.0147922304661816, 0.0149728776322119, 0.0151181517497114, 0.0150902062952484, 0.0149335460766809, 0.0148176128134053, 0.0148568099876651, 0.0150028465416755, 0.0151082079785223
flux1:, 0.663995726495728, 0.00305769484947986, 0.00322384222282473, 0.00337236220950355, 0.00338952080788416, 0.00327584339933363, 0.00315310311543617, 0.00317128120655316, 0.00335457096466911, 0.00357285630242293, 0.00367401010568831, 0.00361437883406509, 0.0035090501630007, 0.0035517378651751, 0.00380792435017226, 0.00412784890646619, 0.00430871019170789, 0.00430248542736316, 0.00429501358821252, 0.00453570201719423, 0.00498579192057747, 0.00532701965380685, 0.00546916261486584, 0.00578272816774863, 0.00644568777622835, 0.0067792317530294, 0.00695944694928383, 0.00810884331284907, 0.00819424062801087, 0.0102162543728785, 0.0114640554985377, 0.0101491166057402, 0.00917036350993738, 0.0113036921114896, 0.0127671823288213, 0.0123714041213357, 0.0133179460316302, 0.0138854857607268, 0.013361942566169, 0.0139695414349714, 0.0146252903709235, 0.0144933284978754, 0.0143009693200237, 0.0145780948909988, 0.0149696078554311, 0.0150187417834269, 0.014805371134102, 0.014710964613511, 0.0148929977717466, 0.0151529882331779, 0.0152212606577869, 0.0150646006256437, 0.014891985541357, 0.0149007241158771, 0.0150760203021226, 0.0152353112470619, 0.0152269040475295, 0.0150768154163145, 0.0149489601214792, 0.0149695402094828, 0.015107586920468, 0.0152224438443753
flux1:, 0.664258175399482, 0.00262995042642268, 0.00279016945713798, 0.00293614927133614, 0.00295693607073233, 0.00285013046560067, 0.00273083856970546, 0.00274601174911831, 0.00292316504434395, 0.00313807505007009, 0.00324288289046104, 0.00319201370220393, 0.00309231506348971, 0.00313262607162689, 0.00338282066805924, 0.00370077945218935, 0.00388810757307304, 0.00389331741268334, 0.00389194390092554, 0.00413095616330417, 0.00458062457851855, 0.00492693634300311, 0.00507715756519304, 0.00540135416890832, 0.00608363982843683, 0.00643995432765453, 0.0066179690196908, 0.00779364980279679, 0.00791216240028122, 0.00997599545249334, 0.0112423664355492, 0.010009280446266, 0.00908539464653397, 0.0112258476197438, 0.0127204439777339, 0.0123454369041066, 0.0133346641999042, 0.0139399623558885, 0.0134151894110107, 0.0140333688618411, 0.0147080930113428, 0.0145765032887955, 0.01437714549219, 0.014665092940942, 0.0150817404863135, 0.0151447446082201, 0.0149206763141994, 0.0148047320951798, 0.0149791044897431, 0.0152545154242732, 0.0153461442389616, 0.0151980851056076, 0.0150118939301945, 0.0149988973980297, 0.0151654170959156, 0.0153369059349742, 0.0153495676776793, 0.0152094770544822, 0.0150717506919482, 0.0150724321169524, 0.0151990600126005, 0.0153209892216334
flux1:, 0.664520624303235, 0.00220461901052908, 0.00235668967591409, 0.00249769994952339, 0.00252148923021909, 0.00242308393451719, 0.0023092007661026, 0.00232156977925439, 0.00249047321152717, 0.00269909162571861, 0.00280599069891661, 0.00276454501650595, 0.0026719761614897, 0.00270988923291011, 0.00295173772592498, 0.00326445350466306, 0.00345610372603382, 0.00347256596547575, 0.00347766770575252, 0.00371382749643801, 0.00416045047560961, 0.00450939031144731, 0.00466583713238397, 0.00499866624236191, 0.00569802696487937, 0.00607734679308957, 0.0062542383105026, 0.00745347462611396, 0.00760436602766137, 0.00970702869450491, 0.010992298801404, 0.00984812673585357, 0.0089838581078977, 0.0111305757302278, 0.0126551637303396, 0.0123018575695243, 0.0133320998834855, 0.013977501895103, 0.0134545263949391, 0.0140837959025544, 0.0147776143663396, 0.0146462100030548, 0.0144387069808572, 0.0147366623467044, 0.0151795991952006, 0.0152591091753027, 0.0150259466202147, 0.0148872533011985, 0.0150510185665969, 0.0153401159244053, 0.015456447831776, 0.0153202773839455, 0.0151226132169945, 0.015086754069214, 0.0152411934341734, 0.0154225395326105, 0.0154571302823977, 0.0153302975915264, 0.0151852663977427, 0.0151654916176577, 0.0152775340019299, 0.0154036794813072
flux1:, 0.664783073206988, 0.00178953428665185, 0.00193122672453095, 0.00206473450232189, 0.0020907520407663, 0.00200216978536733, 0.0018956368531082, 0.0019054164600134, 0.0020639068715251, 0.00226315722886435, 0.00237034277579896, 0.00233874015120233, 0.00225462384917828, 0.00228997341434327, 0.00252093486788349, 0.00282488147302149, 0.00301839907886734, 0.0030455628564729, 0.00305711691609088, 0.00328882863083312, 0.00372942024306294, 0.00407833928565907, 0.00423894909926704, 0.00457787973743188, 0.00529128891667199, 0.00569338792058466, 0.00587038252776278, 0.00709017967765292, 0.00727258253213981, 0.00941075625655759, 0.0107151724200464, 0.00966640917362845, 0.00886629975351404, 0.0110187667993032, 0.0125724863246129, 0.0122417630833963, 0.0133106269589836, 0.0139981047228534, 0.0134798703229495, 0.0141207667088253, 0.0148339618273294, 0.0147026682017448, 0.0144856821200411, 0.0147923212225862, 0.0152621951631157, 0.0153607392952036, 0.0151204521665129, 0.0149582708754189, 0.0151085535683256, 0.0154091182756599, 0.0155508573100168, 0.0154296601004481, 0.0152230721468324, 0.0151639084945761, 0.0153032309809825, 0.0154916701791039, 0.0155483286273447, 0.0154376906882162, 0.0152883270551536, 0.0152483178066261, 0.0153430549162786, 0.0154702846728663
flux1:, 0.665045522110741, 0.00139359988437662, 0.00152271029025904, 0.00164611642927477, 0.00167344314641979, 0.00159596340120129, 0.00149865325830551, 0.00150604813376875, 0.00165192986564198, 0.00183861333947061, 0.00194405473089968, 0.00192243923811393, 0.00184785399930562, 0.00188027532799805, 0.00209761148764213, 0.0023890381578048, 0.0025816733621607, 0.00261858179619434, 0.00263608294017269, 0.00286125353548181, 0.00329242522394755, 0.00363847863615852, 0.00380098543459892, 0.00414293108398889, 0.00486652480449211, 0.00529061207187303, 0.00546902564898473, 0.00670611883650126, 0.0069190357727452, 0.00908911407482702, 0.0104128550622839, 0.00946527156381999, 0.00873355390874129, 0.0108915594799317, 0.012473806382137, 0.0121665536907279, 0.0132709309967335, 0.014002003234599, 0.0134913088010222, 0.0141443128074628, 0.0148772949904442, 0.0147462043761518, 0.0145182640077534, 0.0148317246734275, 0.0153285687141536, 0.0154484501047818, 0.0152033184114373, 0.0150174158391343, 0.0151514932968561, 0.0154608644566335, 0.0156280100185237, 0.0155245250699826, 0.0153118974313597, 0.0152296931147799, 0.0153512662241843, 0.015543734863011, 0.0156218634022909, 0.0155298839064475, 0.0153794208691498, 0.0153201820039617, 0.0153955027366137, 0.0155205872677253
flux1:, 0.665307971014495, 0.00102673669644147, 0.00114112641408896, 0.00125181156101306, 0.00127939499493961, 0.00121411804959322, 0.00112778026907317, 0.00113295826262255, 0.00126402473222845, 0.00143486807754831, 0.00153633454190251, 0.00152454548034249, 0.00146025838963845, 0.00148913413691071, 0.00168990398361477, 0.00196486574025447, 0.00215359340769013, 0.00219885150498893, 0.00222123737948411, 0.00243720589560102, 0.00285512569967121, 0.00319526064129883, 0.00335719940667555, 0.00369850723010522, 0.00442753141878095, 0.0048721386327074, 0.00505330253194494, 0.00630413048941843, 0.00654642141782438, 0.00874452269346158, 0.0100876894727521, 0.00924617257280956, 0.00858665598222056, 0.0107502033374168, 0.0123606350398072, 0.0120777888013236, 0.013213924237958, 0.013989578977052, 0.0134890380627941, 0.0141545174485822, 0.0149077880511978, 0.0147772198601189, 0.0145368197169431, 0.0148547295725062, 0.0153778907082212, 0.0155210791728651, 0.0152736342193561, 0.0150643172820161, 0.0151797186315669, 0.0154948692129876, 0.0156866879303497, 0.0156031803178176, 0.0153876044826983, 0.0152833181512015, 0.0153850360583225, 0.0155783153803829, 0.015676602654466, 0.0156051376504299, 0.0154568943226123, 0.0153801627146885, 0.0154346896089732, 0.015554488935761
flux1:, 0.665570419918248, 6.99753953732169e-4, 7.97393205952699e-4, 8.92773535475043e-4, 9.19448212955968e-4, 8.67262640462699e-4, 7.93468890935457e-4, 7.9653501000337e-4, 9.10596736661168e-4, 0.00106231070125967, 0.00115740700489543, 0.00115495645421362, 0.00110136099290384, 0.00112577383339974, 0.00130683533378644, 0.00156122915057462, 0.00174277393711813, 0.00179452561974498, 0.00182011525079533, 0.00202359436387067, 0.00242394835482722, 0.00275488486990235, 0.00291359588424981, 0.00325004990810129, 0.00397881985580955, 0.00444168840150886, 0.00462686329404273, 0.00588752034692386, 0.00615787920907427, 0.00837983298005138, 0.0097424145234944, 0.00901080621017457, 0.00842675191117164, 0.0105959324726189, 0.0122344772796136, 0.011977043193155, 0.0131406576028809, 0.0139612846888571, 0.0134732935147641, 0.0141514725834746, 0.0149255893148832, 0.0147961466466352, 0.0145418759281893, 0.0148614372765402, 0.0154095518223838, 0.0155775911658313, 0.0153305515571112, 0.0150987000294535, 0.0151933218722681, 0.015510969663222, 0.0157260058740603, 0.0156641585040828, 0.0154487954259206, 0.0153240399864145, 0.0154044271721401, 0.015595301714799, 0.0157117828722972, 0.0156619711886748, 0.0155191603478566, 0.0154273008484279, 0.0154604681619404, 0.0155721146012841
flux1:, 0.665832868822001, 4.24124320869943e-4, 5.03141836484975e-4, 5.80734953860165e-4, 6.05252448231329e-4, 5.66808541845032e-4, 5.06901020739754e-4, 5.07876134635142e-4, 6.02797000006493e-4, 7.32145058945418e-4, 8.1835770795231e-4, 8.24418488894765e-4, 7.81483116232815e-4, 8.00179367299904e-4, 9.58200450148809e-4, 0.00118780758729697, 0.00135867620179306, 0.00141459490200796, 0.00144104605726772, 0.00162808026740171, 0.00200604024297845, 0.00232424900338956, 0.00247688448355395, 0.00280372415270761, 0.00352560225974951, 0.00400358153983984, 0.0041938630618625, 0.00546003570569313, 0.0057569610538465, 0.00799827718165006, 0.00938009810952593, 0.0087610385196857, 0.00825502764939285, 0.0104298803084281, 0.012096744686757, 0.0118657930562723, 0.0130522497884294, 0.0139175923251139, 0.0134442926060159, 0.0141352399467352, 0.0149307859806348, 0.0148033982262341, 0.0145340813728523, 0.0148522042841255, 0.0154232227271422, 0.0156171566937223, 0.0153733552179623, 0.0151204435699219, 0.0151926752792254, 0.0155094266810607, 0.0157455534788042, 0.0157063840271456, 0.0154943210750456, 0.0153512948242628, 0.0154095857249631, 0.015595008360259, 0.0157271617310837, 0.0156993496220841, 0.015564881609974, 0.0154607373427424, 0.0154728166069016, 0.0155738817070605
flux1:, 0.666095317725754, 2.11648130120779e-4, 2.70387323704983e-4, 3.27887851240334e-4, 3.48957144925068e-4, 3.24649655819174e-4, 2.79697990117489e-4, 2.78506368810604e-4, 3.52249369415045e-4, 4.56126351903053e-4, 5.30881369603321e-4, 5.4428977895079e-4, 5.11523419847027e-4, 5.22892420235785e-4, 6.54373326138251e-4, 8.54909060078904e-4, 0.00101143229731453, 0.00106872969199101, 0.00109302019943118, 0.00125896551971594, 0.00160916853195746, 0.00191085078768717, 0.00205438610572379, 0.00236634145205351, 0.00307374073429324, 0.00356271025605484, 0.0037589310019835, 0.00502582949528957, 0.00534759364250214, 0.0076034293528997, 0.00900409127258527, 0.0084988734384239, 0.00807267465659111, 0.0102530535998214, 0.0119487177338614, 0.0117453519445114, 0.012949846817906, 0.0138589797345475, 0.0134022056571396, 0.0141058266910454, 0.0149233813469762, 0.0147993237028544, 0.0145141514698501, 0.0148276177782681, 0.0154188749359936, 0.0156391930920787, 0.0154014900490608, 0.0151295865981366, 0.0151784320882688, 0.0154909505369549, 0.0157454600445181, 0.0157292668746517, 0.0155233746283802, 0.0153647652070294, 0.0154009545191313, 0.0155782097268938, 0.015723086871884, 0.0157167951019381, 0.0155930937829793, 0.0154798024753532, 0.0154718745960969, 0.0155605104565729
flux1:, 0.666357766629508, 7.40010702951291e-5, 1.11082539475802e-4, 1.46446070112014e-4, 1.62784759930972e-4, 1.52748747723474e-4, 1.2352073516697e-4, 1.19990143458655e-4, 1.70673295823343e-4, 2.4619340866033e-4, 3.06927233349827e-4, 3.26205279449623e-4, 3.026456386347e-4, 3.04719243713856e-4, 4.06028584876095e-4, 5.73201382915971e-4, 7.11589090406411e-4, 7.67046112644726e-4, 7.85483521853422e-4, 9.25013655409061e-4, 0.00124155988548286, 0.00152263546891069, 0.00165388669052852, 0.00194523117780036, 0.0026296524897577, 0.00312447939315553, 0.00332711229655962, 0.00458941007187947, 0.00493403093470574, 0.00719917197322398, 0.00861800278447572, 0.00822645017497118, 0.007880896315973, 0.0100663675714644, 0.0117915581407272, 0.0116168628648607, 0.0128346156203229, 0.013785957206442, 0.0133471624266603, 0.0140631824323103, 0.0149032889724851, 0.0147841727712461, 0.0144828042962217, 0.0147884404768793, 0.0153967609131262, 0.0156433644881359, 0.0154145449608681, 0.0151262763859625, 0.0151514552508403, 0.0154566408394711, 0.0157263690623287, 0.0157327090734967, 0.0155355031923259, 0.015364365754642, 0.0153792238345251, 0.015546079729861, 0.0157004636881886, 0.0157144031184325, 0.01560324953202, 0.0154840405477507, 0.0154579177520547, 0.0155329648736386
flux1:, 0.666620215533261, 2.21728048406977e-5, 3.65618954957785e-5, 4.80953101107837e-5, 5.84921017570993e-5, 6.26157424264618e-5, 4.95668892303716e-5, 4.34441377226844e-5, 6.94066126617351e-5, 1.14000400139247e-4, 1.58245660783045e-4, 1.81647218548885e-4, 1.65876999774542e-4, 1.56352903771299e-4, 2.23779872613069e-4, 3.53362506943121e-4, 4.69774473524578e-4, 5.1979774213114e-4, 5.28060766681216e-4, 6.35204520558156e-4, 9.1168002255804e-4, 0.00116778876247814, 0.00128343748603694, 0.00154805926889006, 0.00220016900510091, 0.0026947099646621, 0.002903778370164, 0.00415557176201234, 0.00452079018881055, 0.00678965974043633, 0.00822568399395353, 0.00794606369623417, 0.00768094834652274, 0.00987072804029011, 0.0116263588987352, 0.0114813381235052, 0.0127077649522234, 0.0136991235417466, 0.0132792924904374, 0.0140072193266911, 0.014870344749569, 0.0147580768568195, 0.014440698707248, 0.0147355354856535, 0.0153573607163429, 0.0156295481209432, 0.0154122044815841, 0.0151106770535393, 0.0151126872855781, 0.0154078506597694, 0.0156893292958008, 0.0157170299147644, 0.0155305441534703, 0.0153501562353428, 0.0153452044956726, 0.0155000433258014, 0.0156606274479934, 0.0156927659489423, 0.0155951834463838, 0.0154731714683881, 0.0154312757622184, 0.0154923313786615
flux1:, 0.666882664437014, 6.58198625656798e-5, 5.68970915153708e-5, 4.33527292838664e-5, 4.67414168961791e-5, 6.46990446758905e-5, 6.7984774901485e-5, 5.8968507721768e-5, 5.8846512436722e-5, 7.03662228629884e-5, 9.58538090410665e-5, 1.21438012989971e-4, 1.11632699243603e-4, 8.79243812711091e-5, 1.17749334869844e-4, 2.05664201309971e-4, 2.96298968436057e-4, 3.37004259013197e-4, 3.30218215029585e-4, 3.98432068752293e-4, 6.27961805574432e-4, 8.54482345564487e-4, 9.51108019463501e-4, 0.00118259975498941, 0.00179235199235941, 0.00227950436796733, 0.00249450413580098, 0.0037293021686362, 0.00411256591900264, 0.00637926881352707, 0.00783120776487213, 0.0076601918541192, 0.00747419663750726, 0.00966713444756751, 0.0114542104108375, 0.0113397268383017, 0.0125705788894355, 0.0135992325668774, 0.0131987884122577, 0.0139378512195919, 0.0148243341660643, 0.01472104839522, 0.0143883846882689, 0.0146697854882713, 0.0153013089871629, 0.0155977811812626, 0.0153941869038308, 0.0150828619608215, 0.0150629894851193, 0.0153460020859477, 0.0156356273688182, 0.0156828340583317, 0.0155085116666918, 0.0153222092889364, 0.0152996520201118, 0.0154415686575827, 0.0156051458870188, 0.015652825283951, 0.0155690165564944, 0.0154470074986615, 0.0153922146501199, 0.0154396571432561
flux1:, 0.667145113340768, 2.12572698904571e-4, 1.80204053817957e-4, 1.40874849071659e-4, 1.3641941329623e-4, 1.67726844423313e-4, 1.87239616386556e-4, 1.75030813184696e-4, 1.47842149758346e-4, 1.24674571027811e-4, 1.29452319995079e-4, 1.55185607241929e-4, 1.49194523705924e-4, 1.08509375377376e-4, 9.70942727619353e-5, 1.39514095656677e-4, 2.00715911492708e-4, 2.28038344293799e-4, 2.00885229826105e-4, 2.23163382686847e-4, 3.98497805192869e-4, 5.90585863932745e-4, 6.64705032134051e-4, 8.56471430681983e-4, 0.00141327445250084, 0.00188507692206358, 0.00210491570164666, 0.00331566518926333, 0.00371411925343409, 0.005972521004719, 0.00743882442411666, 0.007371509388839, 0.00726217090001899, 0.00945677274944451, 0.0112762580448693, 0.0111929840442269, 0.0124244442527872, 0.0134872472805248, 0.0131059744443745, 0.0138550433344873, 0.0147650290918019, 0.0146729966612592, 0.0143262731297547, 0.0145920208774291, 0.0152293190326371, 0.0155482057132898, 0.0153601911379404, 0.0150427201351474, 0.0150029867217315, 0.0152723912653411, 0.015566598518146, 0.0156308579522, 0.015469469691182, 0.0152804720447909, 0.0152430838707907, 0.0153719426270303, 0.015535592861265, 0.0155956900251488, 0.0155250319108513, 0.0154053548791741, 0.0153408143491511, 0.0153757810040075
flux1:, 0.667407562244521, 4.67351511647557e-4, 4.11955135480482e-4, 3.46767486995152e-4, 3.33956958258236e-4, 3.78049298025904e-4, 4.13480828169049e-4, 3.97850102167014e-4, 3.43085601497977e-4, 2.84270496914197e-4, 2.6683692129922e-4, 2.90722534564455e-4, 2.86182563602328e-4, 2.25628115941222e-4, 1.69526846441685e-4, 1.62990011314301e-4, 1.91371750783883e-4, 2.01200118153883e-4, 1.48061999693137e-4, 1.17083827009813e-4, 2.30719250874583e-4, 3.83365166598375e-4, 4.31476512136984e-4, 5.76857520401519e-4, 0.00106978008387151, 0.00151755854794256, 0.00174051686470658, 0.00291966293001522, 0.00333014492821781, 0.00557397730958035, 0.00705288200929566, 0.00708287127875513, 0.00704659324556138, 0.00924107010865721, 0.0110937298114282, 0.0110421163562194, 0.0122708546165327, 0.0133643610007593, 0.0130013616170516, 0.0137588614837175, 0.0146922268821356, 0.0146137555680208, 0.0142546279230728, 0.0145029684167857, 0.015142119558293, 0.0154810277368968, 0.0153098715680072, 0.0149899037884475, 0.0149329533817884, 0.0151880228344082, 0.0154834550188459, 0.0155618322691943, 0.0154134295331365, 0.0152246626395872, 0.0151756347275991, 0.0152920768571168, 0.0154533385549702, 0.0155224602356816, 0.0154635570844074, 0.0153479334665266, 0.0152768754033291, 0.0153011926865686
flux1:, 0.667670011148274, 8.31755526249353e-4, 7.54361026156118e-4, 6.63961728553071e-4, 6.42712023983656e-4, 6.99041839498576e-4, 7.49968390945581e-4, 7.30837717758646e-4, 6.48556768854627e-4, 5.53907522069027e-4, 5.13356423472629e-4, 5.33587117141181e-4, 5.28065782258969e-4, 4.44781866178034e-4, 3.4086837110243e-4, 2.82405535830013e-4, 2.74982711877093e-4, 2.63312980563503e-4, 1.78444972788639e-4, 8.67567663367408e-5, 1.31086398242856e-4, 2.39189729682782e-4, 2.57823367301093e-4, 3.50229361455853e-4, 7.68237738813536e-4, 0.00118278870212528, 0.00140650667286489, 0.00254608417463355, 0.00296512337208802, 0.00518810242270552, 0.00667770655366052, 0.00679725498141061, 0.00682936691912819, 0.00902169328105419, 0.0109079217610165, 0.0108881867013112, 0.0121113795826265, 0.0132319723780928, 0.0128856729555939, 0.0136495099282263, 0.0146057847280637, 0.0145431170971589, 0.0141735786324932, 0.0144032265991922, 0.0150404148154201, 0.0153965012500423, 0.015242852321733, 0.014923834330432, 0.0148527668137521, 0.0150935062880071, 0.0153871654372595, 0.0154763910915334, 0.0153403016409033, 0.0151542339379508, 0.0150969866708668, 0.0152023842953361, 0.0153593962557514, 0.0154340934343824, 0.0153848847038347, 0.0152743421822274, 0.0151998828364899, 0.01521595083133
flux1:, 0.667932460052027, 0.00130359369699921, 0.00120589022048115, 0.00109172318084779, 0.00106248131836145, 0.001130632496594, 0.00119661891895382, 0.00117415394019888, 0.00106508004800663, 9.35301110601714e-4, 8.71469975890981e-4, 8.86596462688098e-4, 8.77758299436495e-4, 7.69070490949452e-4, 6.14679920869712e-4, 5.01945705272221e-4, 4.56274106125893e-4, 4.19374819113707e-4, 2.97101282784457e-4, 1.37325756927103e-4, 1.04814925560428e-4, 1.63272238998375e-4, 1.49041426553071e-4, 1.82095275771617e-4, 5.14308775444036e-4, 8.86110092489625e-4, 0.00110760238775222, 0.00219935060062018, 0.00262316962466934, 0.00481910957760048, 0.00631744840226569, 0.00651766111467967, 0.00661252023910383, 0.00880048678470757, 0.010720140601141, 0.0107322725540244, 0.0119475971928013, 0.0130916120672944, 0.0127598294260818, 0.0135273496822734, 0.0145056438789129, 0.0144608638172907, 0.0140831481013264, 0.014293267441453, 0.0149248718858342, 0.0152949397135299, 0.0151587814851777, 0.0148437702780509, 0.0147619394046025, 0.014989032277084, 0.0152784041807916, 0.0153750444470538, 0.0152499157605729, 0.0150684198756268, 0.015006394255785, 0.0151027509090415, 0.0152543514626773, 0.0153313364538147, 0.0152892496573148, 0.0151840854970396, 0.0151090423862538, 0.0151196780969585
flux1:, 0.668194908955781, 0.00187661956444441, 0.0017609887581498, 0.00162535644197372, 0.00158920056572473, 0.00166901065244668, 0.00174972672031455, 0.00172443423588858, 0.0015900449897163, 0.00142683849149072, 0.00134045070206589, 0.00134955542147104, 0.00133534280916685, 0.00119892979659549, 9.92005115269628e-4, 8.23406072469587e-4, 7.37713515797287e-4, 6.72293838494788e-4, 5.07218739116072e-4, 2.72282519573587e-4, 1.55658987136963e-4, 1.59459936999144e-4, 1.09113202394245e-4, 7.67928245708735e-5, 3.12743735528013e-4, 6.32181664120882e-4, 8.47881787614678e-4, 0.00188337354553432, 0.00230789300636501, 0.00447080111939725, 0.00597590991325078, 0.00624698245271377, 0.00639811175889849, 0.00857936169923164, 0.0105316148240124, 0.0105753852320114, 0.0117809973263919, 0.0129448304975614, 0.0126248963247591, 0.01339289354073, 0.0143918411256364, 0.0143667952357597, 0.0139832870591382, 0.0141734586175935, 0.0147961314031138, 0.015176749158373, 0.0150574147062178, 0.0147489255535036, 0.0146597227361954, 0.0148744286796731, 0.0151575733580706, 0.0152582132873746, 0.0151421046012077, 0.0149663590441176, 0.0149028027920318, 0.0149926059062202, 0.015138379730174, 0.0152147284247441, 0.0151768649942485, 0.0150766596179129, 0.0150033875199927, 0.0150116353423951
flux1:, 0.668457357859534, 0.00254051900522901, 0.00241004893476665, 0.00225615263689246, 0.00221487945322097, 0.00230656108400264, 0.00240190181142471, 0.00237472554542921, 0.00221732973599676, 0.00202348158523317, 0.00191627020864774, 0.00191913369364226, 0.00189795088987067, 0.00173201576027777, 0.00147124968857589, 0.00124605796196504, 0.00111935955885285, 0.00102272934721814, 8.09949396513212e-4, 4.93316108275202e-4, 2.85764688298584e-4, 2.3009116644029e-4, 1.40562778430356e-4, 3.73371328630656e-5, 1.67221062349946e-4, 4.2482282948878e-4, 6.30655966392518e-4, 0.00160143331900635, 0.00202228087496326, 0.00414642304980881, 0.005656375937949, 0.00598785914550105, 0.00618811199972737, 0.00836015758420023, 0.0103433942944669, 0.0104183687491952, 0.0116128721643192, 0.0127930657044787, 0.0124819989503491, 0.0132467792763824, 0.014264508033829, 0.0142607450887376, 0.0138739075455038, 0.0140440959502187, 0.0146548320760593, 0.0150424703860006, 0.0149387091341288, 0.0146386144765868, 0.0145452614358124, 0.0147492789357287, 0.0150248820713019, 0.0151263095721809, 0.0150168287166795, 0.0148472705809665, 0.0147850369444404, 0.0148710726929763, 0.0150113398951741, 0.0150846626011689, 0.0150480019519629, 0.0149516807211385, 0.014881938989613, 0.014890860345526
flux1:, 0.668719806763287, 0.00328117780966678, 0.00313965385537134, 0.00297160618028643, 0.00292779605325997, 0.00303204652682108, 0.00314224666194403, 0.00311465297133789, 0.00293744615126058, 0.00271688061053784, 0.00259168039106552, 0.0025889262252426, 0.00255981353037416, 0.00236324681912944, 0.00204820733831914, 0.00176664886790999, 0.00159883532921781, 0.00146904612136609, 0.00120435381226546, 8.00248945376004e-4, 4.95599275684308e-4, 3.75922718508816e-4, 2.44379500122257e-4, 6.53310623556941e-5, 8.02353267786951e-5, 2.66897512838505e-4, 4.58379263370463e-4, 0.00135608996604548, 0.00176861653629885, 0.00384855061850691, 0.0053614696795315, 0.00574254186431369, 0.00598428255340572, 0.00814450576333082, 0.0101562616452564, 0.0102618027455641, 0.0114442142307156, 0.0126375153125139, 0.0123322233464819, 0.0130897270639484, 0.0141238610833017, 0.0141425894456893, 0.0137549086696792, 0.0139054351777684, 0.0145016363629006, 0.0148928145418095, 0.0148029048536309, 0.0145123931963803, 0.0144177640042719, 0.0146130726068782, 0.0148804559636231, 0.0149798328432893, 0.0148743087450798, 0.0147106439025147, 0.0146520210508591, 0.0147371662733893, 0.0148729138233215, 0.014941481062165, 0.0149030872645422, 0.0148090255788654, 0.0147438861226885, 0.0147563434841255
flux1:, 0.66898225566704, 0.00408122874593238, 0.00393309747038142, 0.00375590010971704, 0.00371294954397467, 0.00383103688814117, 0.00395676885173212, 0.00393081294234094, 0.00373790185603101, 0.00349569339177636, 0.00335648789709508, 0.00334969227267849, 0.00331247637744213, 0.00308499751362209, 0.00271622478278569, 0.00237953192636872, 0.00217142194991645, 0.00200737842528272, 0.0016874417889181, 0.00119105559999176, 7.83952849540776e-4, 5.96125625807873e-4, 4.2000838296686e-4, 1.60936114455327e-4, 5.30367579515491e-5, 1.60241316105435e-4, 3.32597783912789e-4, 0.00114912975558542, 0.00154843620027674, 0.00357901716695496, 0.00509305266904706, 0.00551278331856045, 0.00578807372125335, 0.00793372091250641, 0.00997067623182258, 0.0101059336991031, 0.0112756420722261, 0.0124790363195366, 0.012176521072073, 0.012922490172403, 0.0139701874808968, 0.0140122479620762, 0.0136261913274513, 0.0137577136944849, 0.0143372451808329, 0.0147286774036678, 0.0146505728142942, 0.0143701678660873, 0.0142766553489369, 0.0144653531574492, 0.0147244448930081, 0.014819451191409, 0.0147151282725923, 0.0145563995545137, 0.0145029859176763, 0.0145899946681619, 0.0147227559825791, 0.0147855699897588, 0.0147427859275898, 0.0146489502296832, 0.0145887535426666, 0.0146072061495509
flux1:, 0.669244704570794, 0.00492084837431923, 0.00477115053836913, 0.00459063084520554, 0.00455274266357728, 0.00468655687278832, 0.00482900114867546, 0.00480736384192858, 0.00460375023763061, 0.00434608274064748, 0.00419799564298846, 0.0041897490056875, 0.00414515593211324, 0.00388741984853578, 0.00346648362864305, 0.00307690463819865, 0.00283025521991035, 0.00263178854929394, 0.0022542956945017, 0.00166195212022226, 0.00114800246995205, 8.88340453074291e-4, 6.65398833953203e-4, 3.228974207513e-4, 8.561894519292e-5, 1.05630212065366e-4, 2.5393338578786e-4, 9.81546644661209e-4, 0.0013625240623519, 0.00333889110840609, 0.00485217974250565, 0.00529977277840269, 0.00560055726488159, 0.00772874015379552, 0.00978676362517929, 0.0099506521971149, 0.0111073684457599, 0.0123180905403159, 0.0120156357097157, 0.0127458087021357, 0.0138038316379682, 0.0138696821535309, 0.0134876621242665, 0.0136011570010675, 0.0141623933430572, 0.0145511227204851, 0.0144826152566886, 0.0142122472955787, 0.0141216813191125, 0.0143058313820494, 0.0145570998558823, 0.0146460394735272, 0.0145402770172585, 0.0143849843967346, 0.0143376206657596, 0.0144289237386538, 0.0145606174698956, 0.0146174254700104, 0.0145680410327774, 0.0144721560894721, 0.0144165197935617, 0.0144428486939408
flux1:, 0.669507153474547, 0.00577874626682083, 0.00563301576186672, 0.00545571697961845, 0.00542784032924448, 0.00557989989292052, 0.00574077747158726, 0.00572676292817681, 0.00551827860770675, 0.00525234498131362, 0.00510156809295179, 0.005095479283108, 0.0050451981117488, 0.00475885552640133, 0.00428836508080118, 0.00384912677889307, 0.00356659912491685, 0.00333449670434489, 0.00289825600146774, 0.00220753876222199, 0.0015834243469647, 0.00124877911856436, 9.77099557035409e-4, 5.48613010524721e-4, 1.76748334155372e-4, 1.02785713759222e-4, 2.22097068298869e-4, 8.53553798375732e-4, 0.00121093957002925, 0.00312849800791115, 0.00463911011178066, 0.00510411949619305, 0.00542240265962341, 0.00753011692515587, 0.00960435277810467, 0.00979552325854658, 0.0109392172666253, 0.0121547439035149, 0.0118500636006955, 0.0125603745773972, 0.0136251861837383, 0.0137148948468351, 0.0133392299515142, 0.0134359697531041, 0.0139778233958058, 0.0143613325585655, 0.014300215065707, 0.0140393302299724, 0.0139529476449064, 0.0141344435138274, 0.0143788005527613, 0.014460659548339, 0.0143511180616847, 0.0141973789336469, 0.0141561413105145, 0.0142536757133937, 0.0143864187817739, 0.0144376696761627, 0.014380053143901, 0.0142797841494898, 0.0142276646655959, 0.014263042913656
flux1:, 0.6697696023783, 0.00663326731328323, 0.00649739398762673, 0.00633041641162166, 0.00631813178537031, 0.00649153816673544, 0.00667309623550857, 0.00667058255065574, 0.00646377024711096, 0.00619760970575608, 0.00605126533496847, 0.00605190281851909, 0.00599859163475491, 0.005686294870047, 0.0051698575727102, 0.00468508231361331, 0.00437016544652348, 0.00410615552081116, 0.00361114643010499, 0.00282097776148855, 0.00208453894092039, 0.00167235940186334, 0.00135038687805295, 8.34237102188049e-4, 3.24028064229177e-4, 1.5041011470498e-4, 2.35925003334174e-4, 7.64617924572467e-4, 0.00109306789551725, 0.00294747816870938, 0.00445336637006709, 0.0049258815383721, 0.00525389566611797, 0.007338063962165, 0.00942305191638845, 0.00963986436288165, 0.0107706856418225, 0.0119887166416239, 0.011680053486321, 0.0123668126499367, 0.013434689303016, 0.0135479339905167, 0.0131808006328126, 0.0132623161710469, 0.0137842420667958, 0.0141605309232662, 0.0141047418013626, 0.0138524317661207, 0.0137708912252307, 0.0139513479482889, 0.0141900294129201, 0.014264482988365, 0.0141492809633223, 0.013995014251744, 0.0139592668486178, 0.0140643487656334, 0.0142002608569874, 0.0142470120804604, 0.0141801971321314, 0.0140733339148576, 0.014023137366987, 0.014067957289382
flux1:, 0.670032051282053, 0.00746351461697465, 0.0073435709462283, 0.00719436472149144, 0.00720371326434948, 0.00740204951768601, 0.00760699427594428, 0.00762033165920929, 0.00742227037024913, 0.00716454616429197, 0.00703048707408676, 0.00704325693997664, 0.00699048695163687, 0.00665583787943171, 0.00609796788182313, 0.0055725507896777, 0.0052294493690431, 0.004936143557634, 0.00438351806070945, 0.00349419019609533, 0.00264447606060127, 0.00215286038582094, 0.00177941590607272, 0.001174809115254, 5.23989680096225e-4, 2.46246191085949e-4, 2.93431938444423e-4, 7.13509174756876e-4, 0.00100768421107433, 0.00279486647522842, 0.00429382678522462, 0.00476462885460267, 0.00509498951903417, 0.00715252910367234, 0.00924234569357537, 0.00948285507415291, 0.0106010384679728, 0.0118194714224568, 0.011505641295154, 0.0121656785522951, 0.013232827755626, 0.0133689021106675, 0.0130122753532152, 0.0130802979270463, 0.0135822689257814, 0.0139498938366323, 0.0138976316573194, 0.0136527663157224, 0.0135761968979787, 0.0137568699103445, 0.013991302699687, 0.0140586721674195, 0.0139365002635906, 0.0137796159844652, 0.0137481140544653, 0.0138613638866192, 0.0140023807240031, 0.0140461660988662, 0.0139698905059815, 0.0138545206363451, 0.0138042544292626, 0.0138581182021508
flux1:, 0.670294500185807, 0.00825039804617904, 0.00815243234619313, 0.00802854678605077, 0.00806580791002003, 0.00829298192762915, 0.00852435616922941, 0.0085582114674616, 0.00837628987776695, 0.00813601592585549, 0.00802257198458376, 0.00805353786101518, 0.00800567703632393, 0.0076531192899935, 0.00705910285535492, 0.00649855967341289, 0.00613205637073006, 0.00581285749881468, 0.00520489713352307, 0.00421806104382537, 0.00325535153105953, 0.00268309126078741, 0.00225738797566872, 0.00156440349631631, 7.72208630431421e-4, 3.8715812687447e-4, 3.9187969272628e-4, 6.9836146512964e-4, 9.53024450670623e-4, 0.0026691812021627, 0.00415883390803205, 0.00461952519655996, 0.0049453736296738, 0.00697328189068177, 0.00906169227845742, 0.00932365558716912, 0.0104294173718113, 0.0116463199273164, 0.0113267092715569, 0.0119574699498473, 0.0130201428349009, 0.0131779704361356, 0.0128335572095491, 0.0128899386342749, 0.0133723897255234, 0.0137304628619155, 0.0136802640562119, 0.0134416129872788, 0.0133696840899315, 0.013551415522757, 0.0137830807745306, 0.0138442469379201, 0.0137144319109282, 0.0135530082899882, 0.0135240391579651, 0.0136453614854441, 0.0137930722432666, 0.0138357442744955, 0.0137504400465974, 0.0136250981634928, 0.0135725505018253, 0.0136343236126432
flux1:, 0.67055694908956, 0.0089775222112432, 0.00890732446345974, 0.00881612328638512, 0.008887549562661, 0.00914758721043184, 0.0094085949903739, 0.00946774633607857, 0.00930939338710111, 0.00909562370600742, 0.00901130949306934, 0.00906696480487463, 0.00902900805618051, 0.00866367130369948, 0.00803940002230452, 0.00744969900980883, 0.00706500441452693, 0.00672399064209287, 0.00606402843874737, 0.00498264772495836, 0.00390845231552803, 0.00325507081495582, 0.00277673226691883, 0.00199629898597509, 0.0010634421869919, 5.69233314116198e-4, 5.27861805942544e-4, 7.16741456854092e-4, 9.26859030281701e-4, 0.00256851178645006, 0.00404630458000697, 0.00448941352538803, 0.00480454356036085, 0.00679998927000644, 0.00888060064733609, 0.00916151066947621, 0.0102549444471097, 0.0114685266505706, 0.0111430545916583, 0.0117426450561023, 0.0127972353211921, 0.0129753947303348, 0.0126445676081665, 0.0126911825425251, 0.0131549265360953, 0.01350307885823, 0.0134538578036336, 0.0132201914720791, 0.0131521926033342, 0.0133353828049243, 0.0135656849438139, 0.0136219685433991, 0.0134844853401537, 0.0133169184530131, 0.0132884642650221, 0.0134170799131023, 0.0135726005586249, 0.0136161616026988, 0.0135228998657103, 0.0133866821946094, 0.0133296138075099, 0.0133975342778769
flux1:, 0.670819397993313, 0.0096318462499429, 0.00959469627461971, 0.00954305245613781, 0.00965457534943036, 0.00995137358598167, 0.0102451595274885, 0.0103342504022405, 0.0102066372184572, 0.0100281363471431, 0.00998133786002446, 0.0100683452950576, 0.0100457034710606, 0.00967321247803071, 0.00902499880701962, 0.0084123914865548, 0.00801499553283658, 0.00765679392324935, 0.00694911333263516, 0.00577739304065654, 0.00459443156262425, 0.00386021901786312, 0.00332930287061385, 0.00246316829293412, 0.00139179032007853, 7.87906858412296e-4, 6.97407790534576e-4, 7.65727876227354e-4, 9.26570192742851e-4, 0.00249060098151591, 0.00395383189451135, 0.00437289341966506, 0.00467185913560878, 0.00663226471398998, 0.00869867483063864, 0.00899582034856882, 0.0100768044204672, 0.0112853919263483, 0.010954452353449, 0.0115216413182273, 0.0125647654949772, 0.0127615287038676, 0.012445271124616, 0.0124839114495884, 0.012930033332254, 0.013268348607236, 0.0132194047668154, 0.0129895722139994, 0.0129244944093473, 0.0131090959459817, 0.0133392463977318, 0.0133922689607199, 0.0132477052855296, 0.0130728208517745, 0.0130427268420499, 0.013177249450664, 0.0133411391988775, 0.0133875753728104, 0.0132879723501873, 0.0131406081816787, 0.0130769392351986, 0.0131487697692279
flux1:, 0.671081846897066, 0.0102040736727493, 0.0102044848735449, 0.0101984723105449, 0.0103553960351319, 0.0106924505561654, 0.0110218466403214, 0.0111451139649898, 0.0110548454980752, 0.0109197607045814, 0.010918421411097, 0.0110433375299564, 0.0110416015470643, 0.010667866217952, 0.0100022571267567, 0.00937312208245931, 0.00896866014803086, 0.00859832306096137, 0.00784804672189413, 0.00659134695672771, 0.00530351757184934, 0.00448956407599403, 0.00390659365795426, 0.00295728929432705, 0.00175088021203878, 0.00103811101831403, 8.96110794307279e-4, 8.42005069090975e-4, 9.49236817576776e-4, 0.00243292261260946, 0.00387877667813091, 0.00426838530687062, 0.00454658377593775, 0.00646968483564667, 0.00851562138337023, 0.00882616787769798, 0.00989429557918658, 0.0110963033198653, 0.0107607011868354, 0.0112948881752653, 0.0123234454739767, 0.0125368308631059, 0.0122357046708484, 0.0122679791435281, 0.0126977200405023, 0.0130266499186716, 0.0129776502258093, 0.0127506351128306, 0.0126872496258969, 0.0128727813900628, 0.0131037042704516, 0.0131552435005718, 0.0130047258893277, 0.0128218484103941, 0.0127879821325766, 0.0129265283345096, 0.0130987515294491, 0.0131498813837376, 0.0130459743122643, 0.0128878499478598, 0.0128158258672292, 0.0128890322217691
flux1:, 0.67134429580082, 0.0106887599995132, 0.0107302346670959, 0.0107748360211774, 0.0109815391762318, 0.0113616647003147, 0.0117289220727666, 0.0118899173234799, 0.0118427345914896, 0.0117582911479129, 0.0118096176823077, 0.0119786218842827, 0.0120033206118056, 0.0116343246273439, 0.0109579283590107, 0.0103186397890787, 0.00991278396589709, 0.00953567982100846, 0.0087486595640497, 0.00741340219285878, 0.00602574032963628, 0.00513396746420726, 0.00449997156269475, 0.00347077647490972, 0.00213407303456626, 0.00131444985236966, 0.00111928027173246, 9.41974699188607e-4, 9.91731541945048e-4, 0.00239276049656454, 0.00381835239137029, 0.00417418308651441, 0.00442790556887488, 0.00631177830456679, 0.00833122634412194, 0.00865230654111547, 0.00970684820935723, 0.0109007535908463, 0.0105616456520045, 0.0110628103587822, 0.0120740231931006, 0.0123018617881245, 0.0120160051195783, 0.0120432581199773, 0.0124579016253187, 0.0127781726113964, 0.0127291185498515, 0.0125040787450945, 0.0124410122820395, 0.0126265920818061, 0.0128588571085249, 0.0129107098552241, 0.0127558032024371, 0.0125647830817122, 0.0125251734323988, 0.0126654942374442, 0.0128454255386964, 0.0129027728109494, 0.0127968762977247, 0.012629011276025, 0.0125473339266895, 0.0126192713090676
flux1:, 0.671606744704573, 0.0110841549745103, 0.0111689686484754, 0.0112678191824689, 0.0115274845447621, 0.0119525481020038, 0.0123590748514549, 0.0125603999435099, 0.0125609141831116, 0.0125331533106465, 0.01264335913838, 0.0128620054933849, 0.0129183761271233, 0.012559980956699, 0.0118793191669854, 0.0112361478735228, 0.0108345297620572, 0.0104562559831266, 0.00963897205208072, 0.00823254588533556, 0.0067511760111616, 0.00578436574484616, 0.0051009245295589, 0.00399582672862115, 0.00253468756660453, 0.00161139515840317, 0.00136211668440627, 0.00106188695996646, 0.00105083333698314, 0.00236729558447691, 0.00376971104024621, 0.0040885018564829, 0.00431494708066213, 0.0061580005848304, 0.00814531579336288, 0.00847411687752498, 0.00951401726144201, 0.0106983320981225, 0.0103571764411918, 0.010825821574266, 0.0118172596945634, 0.0120572708385593, 0.011786429347571, 0.0118096900306168, 0.0122104631784275, 0.0125229853426099, 0.0124741731914076, 0.0122504701262675, 0.0121862782716277, 0.0123706728759525, 0.0126044583252839, 0.0126583214941621, 0.0125009147676759, 0.0123021184908886, 0.0122550675917309, 0.0123946888169123, 0.0125811561290597, 0.0126458527853899, 0.0125404068928818, 0.012364386667747, 0.0122723016741804, 0.012340391962468
flux1:, 0.671869193608326, 0.0113918209982102, 0.011520853234067, 0.0116760390007586, 0.0119904307705172, 0.0124611188995395, 0.0129072463036776, 0.0131503265439615, 0.0132018048007062, 0.0132353802436962, 0.0134094818957927, 0.013682489729222, 0.0137752772817141, 0.0134330553729378, 0.012754448637976, 0.0121134982008608, 0.0117216645014263, 0.0113479853624997, 0.0105074580950306, 0.00903812434338885, 0.00747020438766239, 0.00643202229369359, 0.00570131444208275, 0.004524967941263, 0.00294623004224032, 0.00192349420367751, 0.00161989924793035, 0.00119798797251259, 0.0011233545246246, 0.00235370646763557, 0.00373003759719895, 0.0040095294881454, 0.00420677465251194, 0.00600771237934854, 0.00795771781264099, 0.00829155240030075, 0.00931546152171333, 0.0104887026323309, 0.010147215380074, 0.0105843116247646, 0.0115539034033254, 0.011803773644414, 0.0115473620188327, 0.0115673301213874, 0.0119553285197768, 0.0122611133409009, 0.0122130933892749, 0.0119903162239452, 0.0119235573439757, 0.0121052490049242, 0.0123403349813075, 0.012397711067386, 0.012239900748953, 0.0120341720158562, 0.0119783372710157, 0.0121146985104854, 0.012306055953983, 0.0123787786393924, 0.0122761998313978, 0.0120940729165975, 0.0119914091647136, 0.0120532948785647
flux1:, 0.67213164251208, 0.0116160871199773, 0.0117887139831135, 0.0120006394306501, 0.0123699443890012, 0.0128855837649115, 0.0133703827394969, 0.0136552972555489, 0.0137595150620298, 0.0138575591300179, 0.0140992346290311, 0.0144303295256971, 0.0145636280152202, 0.0142427343353958, 0.0135722239232398, 0.0129393996968606, 0.0125627966038286, 0.0121996031004297, 0.0113433151673652, 0.00982011143112387, 0.00817376775858582, 0.00706877578475896, 0.00629361938122694, 0.00505129347119403, 0.00336261461419931, 0.00224557414731481, 0.00188817180101688, 0.00134667428634823, 0.00120627561216095, 0.00234928349167481, 0.00369665653604252, 0.00393548914679044, 0.00410241792127882, 0.00586017855864531, 0.00776824229840073, 0.00810459333725338, 0.00911092343951582, 0.0102715828347905, 0.00993169585496379, 0.01033863224363, 0.0112846661868934, 0.0115421238493369, 0.0112993089793995, 0.0113163770763682, 0.0116925193105096, 0.0119926107591058, 0.0119461478417207, 0.0117241347238394, 0.0116534455493689, 0.011830713331655, 0.0120665031975271, 0.0121286331481972, 0.0119726132550811, 0.0117612139101383, 0.0116956610841535, 0.0118262452303945, 0.0120204676467254, 0.0121014079307727, 0.0120039529632756, 0.011818103369622, 0.0117052661180066, 0.0117589316486996
flux1:, 0.672394091415833, 0.0117634068075834, 0.0119774665693706, 0.0122448017963035, 0.0126675464765767, 0.0132259941570613, 0.0137471604433264, 0.0140725462279935, 0.0142297175042603, 0.0143937814846551, 0.0147052949843407, 0.0150971066029852, 0.0152742491367515, 0.0149793347205252, 0.0143226384177225, 0.0137036424706198, 0.013347620226313, 0.0130009039831926, 0.0121367267775384, 0.0105693650562029, 0.00885361448659622, 0.00768726715084388, 0.00687114532342532, 0.00556866235060407, 0.00377835547624617, 0.00257292405276034, 0.00216290767343393, 0.00150464012896399, 0.00129687579413266, 0.00235155018746572, 0.00366714751724859, 0.00386471502964239, 0.00400090662249828, 0.00571459815218868, 0.0075766891419987, 0.00791322409890203, 0.00890022164116459, 0.0100467382355717, 0.00971054975076504, 0.0100890875161583, 0.0110102059261735, 0.0112730839023773, 0.0110428772285179, 0.0110571828686061, 0.011422194164358, 0.0117176137816608, 0.011673648240167, 0.0114525035928185, 0.0113766753729353, 0.0115476882797089, 0.0117832540541582, 0.0118510765946801, 0.0116990407076598, 0.0114835795924466, 0.0114078100762138, 0.0115302581664102, 0.0117250489635025, 0.0118139155761334, 0.0117235665980973, 0.0115365738074099, 0.0114144975049201, 0.0114583532404094
flux1:, 0.672656540319586, 0.0118416874922264, 0.0120935256557465, 0.0124132376795817, 0.0128862881777099, 0.0134839025703191, 0.0140377237521352, 0.0144007632388348, 0.0146095510551643, 0.0148396188748424, 0.0152218099915736, 0.0156758274436101, 0.015899326479653, 0.0156344921155153, 0.0149969875751126, 0.0143973294180857, 0.014067155099584, 0.0137429846745818, 0.0128790995058916, 0.0112778522804645, 0.00950250702051854, 0.00828112431014243, 0.00742818634481225, 0.00607184502833648, 0.00418871126765402, 0.0029014343938171, 0.00244063341897609, 0.00166899986937461, 0.00139284318566523, 0.0023583794412411, 0.00363945998129802, 0.00379573703590907, 0.00390132546485534, 0.00557016642924996, 0.00738288638696165, 0.00771744226128181, 0.00868326277480984, 0.00981399827413235, 0.009483709298916, 0.0098359336535824, 0.0107311190525063, 0.0109973999083662, 0.0107787452954979, 0.0107902416139868, 0.0111446620447798, 0.0114363660753625, 0.0113959720825886, 0.0111760759983228, 0.0110941273924252, 0.0112570446034404, 0.011491190680443, 0.0115653246066811, 0.0114193819574911, 0.0112017379053812, 0.0111156942996391, 0.0112279029109612, 0.0114208081050117, 0.0115168577656123, 0.0114352345096718, 0.0112497331200489, 0.0111198033373019, 0.0111527330776333
flux1:, 0.672918989223339, 0.011859651687899, 0.0121442451781744, 0.0125117112992889, 0.0130303562663059, 0.0136620535238087, 0.0142434638145697, 0.014639958436511, 0.0148975635820432, 0.0151921321671635, 0.0156444636166804, 0.0161610438961361, 0.0164325774251952, 0.0162013609533333, 0.0155880871099785, 0.0150130984769239, 0.0147139637301453, 0.0144184502378788, 0.0135632542765222, 0.011938822916545, 0.0101143745650813, 0.00884508528316122, 0.00796011539227206, 0.00655659838562778, 0.00458976558618667, 0.00322767681126204, 0.00271849427615255, 0.00183736831140584, 0.00149234816390773, 0.00236808773756129, 0.00361201069044064, 0.0037273637700752, 0.00380288081752918, 0.00542615982330265, 0.00718675050417806, 0.00751729699168926, 0.00846007221215018, 0.00957329407620382, 0.00925112723903745, 0.00957939036207347, 0.0104479443395891, 0.0107157845965786, 0.0105076297909437, 0.0105161609369693, 0.010860370133519, 0.0111492152411789, 0.0111135528543706, 0.0108955571800344, 0.0108067978206574, 0.0109598698129237, 0.0111912085912705, 0.0112719531493916, 0.0111340581961908, 0.0109163010025635, 0.0108203549193496, 0.0109205550935871, 0.011109077749733, 0.0112111701462765, 0.0111394724021314, 0.0109580220600221, 0.0108219775215693, 0.0108433532296292
flux1:, 0.673181438127093, 0.0118262754689377, 0.0121374292989035, 0.0125466246087977, 0.0131047358581177, 0.0137641293336379, 0.0143668500267162, 0.0147913744211554, 0.0150936925948258, 0.0154499080858434, 0.015970561541742, 0.0165489822619445, 0.0168694172847404, 0.016674804857309, 0.0160904707978549, 0.0155453130328107, 0.0152823243033725, 0.0150215644416357, 0.0141835530923264, 0.0125469146578358, 0.0106843946846696, 0.00937504566517671, 0.00846339465363251, 0.00701966133057971, 0.00497843417898689, 0.00354891357284315, 0.00299425115249099, 0.00200788543611999, 0.00159406627646047, 0.00237949039353043, 0.00358374606009669, 0.00365874918401702, 0.00370496715929581, 0.00528202627534515, 0.00698835340472118, 0.00731294567655969, 0.0082308362195112, 0.00932471031047365, 0.00901281279502381, 0.00931966281518679, 0.0101611767097795, 0.0104289105918006, 0.0102302544650641, 0.0102356229016441, 0.0105698719125468, 0.0108565858569728, 0.0108268442749332, 0.0106116503236538, 0.0105157279861796, 0.0106573913554957, 0.0108844243310596, 0.0109717726729945, 0.0108436661509147, 0.0106279771840227, 0.0105229021675337, 0.0106097197666489, 0.0107914302925576, 0.0108981021481417, 0.0108370830146746, 0.0106620566688787, 0.0105218821983356, 0.0105315522380684
flux1:, 0.673443887030846, 0.0117503330315398, 0.0120809367663587, 0.012524682675902, 0.0131149422764473, 0.0137945556757178, 0.0144113111900965, 0.0148574355443582, 0.0151992690820372, 0.0156131052413883, 0.0161991130963177, 0.0168376580819431, 0.0172071001511568, 0.0170515505980288, 0.0165005419279919, 0.0159901965779927, 0.0157683383379701, 0.01554832656025, 0.0147359478613285, 0.0130981794835885, 0.0112089956514454, 0.00986802510612251, 0.00893550451604682, 0.00745867239849391, 0.00535239874723115, 0.00386303580598911, 0.00326620878507666, 0.00217917968339878, 0.00169714379745313, 0.00239190455400929, 0.00355415353757058, 0.00358942771334466, 0.00360721841527303, 0.00513745975322906, 0.00678797724329448, 0.00710471142588245, 0.00799594334203042, 0.00906853810116511, 0.00876887575046474, 0.00905697016116072, 0.00987128754582953, 0.0101374138354324, 0.00994732719445412, 0.00994934332472628, 0.0102737851123556, 0.0105589398508932, 0.010536271772387, 0.0103249867606196, 0.010221911727123, 0.0103508705204909, 0.0105720689842035, 0.0106657305600842, 0.010548889839968, 0.0103374825603625, 0.0102244138031929, 0.0102969113814182, 0.0104695500294163, 0.0105791028667397, 0.0105290708540937, 0.0103625662283638, 0.0102203857950786, 0.0102186433131639
flux1:, 0.673706335934599, 0.0116400588212401, 0.0119823854131481, 0.0124526422456216, 0.0130668204741654, 0.0137583592174713, 0.0143811517882045, 0.0148417141507363, 0.0152170209771636, 0.0156834848876441, 0.0163308849014774, 0.0170269502403857, 0.0174448072453271, 0.0173302794098946, 0.0168166543597185, 0.0163458909994226, 0.0161699571035327, 0.0159964642710814, 0.0152179463094314, 0.0135900301793413, 0.0116857810331554, 0.0103220580215866, 0.00937480129491593, 0.00787202167100003, 0.00570997769190876, 0.00416844042114143, 0.00353308572748469, 0.00235027353498831, 0.00180110804429735, 0.00240509435156692, 0.00352321322866801, 0.00351930644439598, 0.00350953039360075, 0.00499243937784113, 0.00658613943930912, 0.00689312269502495, 0.00775601120119, 0.00880531410464119, 0.0085195677552373, 0.00879157439858907, 0.00957874654925931, 0.00984190477556643, 0.00965952819623199, 0.00965803791777357, 0.00997275059039387, 0.0102567371653601, 0.0102421871865698, 0.0100360599516464, 0.00992620242638016, 0.0100414898661697, 0.0102553704113477, 0.0103547996036504, 0.0102503971055655, 0.0100454374166329, 0.00992581901670581, 0.0099835190264642, 0.0101450874344435, 0.0102556835089191, 0.0102165296398295, 0.0100603056790752, 0.00991828220746848, 0.00990581950147438
flux1:, 0.673968784838352, 0.0115029237389591, 0.0118489503288001, 0.0123371348371825, 0.0129664003290507, 0.0136610610875433, 0.0142814822079301, 0.0147488890434637, 0.0151510501933966, 0.0156644005811378, 0.0163684011115706, 0.0171186100435877, 0.017583659729501, 0.0175116349632013, 0.0170391057376829, 0.0166124252868396, 0.0164869191907091, 0.016365341597334, 0.0156284997840361, 0.0140211156579538, 0.0121133881065707, 0.0107360242509819, 0.00978032420343673, 0.00825865889712972, 0.00604995358321324, 0.00446386561120955, 0.00379384676716187, 0.00252044514074811, 0.0019057342119052, 0.00241916257066953, 0.00349129114617847, 0.00344861005351575, 0.00341204544580829, 0.00484722046563037, 0.00638357638592943, 0.00667891984126263, 0.00751188710032148, 0.00853583293232463, 0.00826530971899697, 0.00852380289807943, 0.00928403990916856, 0.00954298335451915, 0.00936750998563652, 0.00936240138437024, 0.00966740189799298, 0.00995040857043637, 0.00994484137566272, 0.00974518183383849, 0.00962924171024917, 0.00973025822616849, 0.00993544957927124, 0.0100398793982777, 0.00994874932208195, 0.0097522763455953, 0.00962779658295127, 0.00967068538715413, 0.00981952413197364, 0.00992928499865863, 0.00990052978673441, 0.00975596718194594, 0.0096162130052187, 0.00959406612502779
flux1:, 0.674231233742106, 0.0113455109468654, 0.0116872403206405, 0.0121845485488843, 0.0128197906577381, 0.0135085865782185, 0.0141181408828239, 0.0145846730611252, 0.0150067606036944, 0.0155607255626115, 0.0163158708937051, 0.0171161880903463, 0.0176266415845839, 0.0175981369270787, 0.017170035486039, 0.0167915916547829, 0.0167206018946273, 0.0166557909104, 0.0159678271549471, 0.0143911425082081, 0.0124913002704024, 0.011109443742103, 0.0101515793437497, 0.00861788602588507, 0.00637138374998821, 0.00474821182298768, 0.00404752518155695, 0.00268906790786904, 0.00201088866948487, 0.00243440325020601, 0.00345898664741568, 0.00337778342411631, 0.00331509812021643, 0.00470227525569615, 0.00618118358083546, 0.00646302110250183, 0.00726461622464214, 0.00826112557712525, 0.00800669681008705, 0.00825405899724449, 0.00898768050468002, 0.00924125323238639, 0.00907190684224594, 0.00906310197083795, 0.00935835172206539, 0.00964034849087757, 0.00964438440846671, 0.0094524746038066, 0.00933142675387587, 0.00941795289870881, 0.00961325192169926, 0.00972173272118877, 0.00964434789579402, 0.0094581971361178, 0.00933071278228885, 0.00935922488184805, 0.00949407404997197, 0.0096011763632057, 0.00958203097033528, 0.00945011405055765, 0.00931461346796278, 0.00928409954961386
flux1:, 0.674493682645859, 0.0111734705473707, 0.0115032331133333, 0.012000950231041, 0.0126330940464977, 0.0133071730779094, 0.0138975906852366, 0.0143556934362911, 0.0147907226976953, 0.0153787058776448, 0.0161790336844581, 0.0170248725389894, 0.0175784297327551, 0.0175940009356225, 0.0172132318591521, 0.0168867372078526, 0.0168737993497174, 0.0168698869034656, 0.0162371962421382, 0.0147006661900253, 0.0128196390639547, 0.0114422638866334, 0.0104883312946102, 0.00894916409454116, 0.00667342273425025, 0.00502037758239473, 0.0042930643492381, 0.00285545451047706, 0.00211637354384551, 0.00245113761497314, 0.00342695624815106, 0.00330736582879198, 0.00321912913653333, 0.00455819258584288, 0.00597992014205767, 0.00624645031250069, 0.00701537847297228, 0.00798240399302764, 0.00774447749410314, 0.00798281768045368, 0.00869020782339511, 0.00893733120555505, 0.00877334948913723, 0.00876078997245531, 0.00904619652781637, 0.00932692993321881, 0.00934089572851531, 0.00915790236664787, 0.00903292407362436, 0.00910510970070123, 0.00928952557690924, 0.00940096921764052, 0.00933743089161829, 0.0091631633183363, 0.00903461520511892, 0.00904959754896709, 0.00916963751109009, 0.00927240097531415, 0.00926183691476377, 0.00914315334236538, 0.00901369711014247, 0.00897634561213406
flux1:, 0.674756131549612, 0.0109915307431357, 0.0113022499073787, 0.0117920312448951, 0.0124123277958833, 0.0130632637224523, 0.0136267799635677, 0.0140693187636279, 0.0145104719636165, 0.015125739021579, 0.01596492479175, 0.0168512446742536, 0.0174451409207105, 0.0175048776889031, 0.0171738634803525, 0.0169024893592437, 0.0169504487818047, 0.0170106865530958, 0.0164386879285439, 0.014950877444793, 0.0130989626319367, 0.011734667904953, 0.0107904304889892, 0.00925196110155488, 0.0069551828258017, 0.00527913683143604, 0.00452920502451512, 0.00301873154138499, 0.00222179778332624, 0.00246955964919385, 0.00339574170953539, 0.00323785718082403, 0.00312458239200492, 0.00441555550072647, 0.00578069437621423, 0.00603023819474823, 0.00676540227822426, 0.00770097962804157, 0.00747950897235693, 0.00771060674146911, 0.0083921777611769, 0.0086318492470517, 0.00847247978291085, 0.00845611531620952, 0.00873153582800027, 0.00901053753239377, 0.00903443894596697, 0.0088613375002526, 0.00873372694048854, 0.00879206045418769, 0.00896484693430893, 0.00907807653423508, 0.00902812005923348, 0.00886696185327945, 0.00873928549309927, 0.00874194278143939, 0.00884681291422429, 0.00894377586941481, 0.00894059818557542, 0.00883535291847605, 0.00871348385173283, 0.00867096232828022
flux1:, 0.675018580453365, 0.0108035450973602, 0.0110889532979184, 0.0115630644160725, 0.0121633420135245, 0.0127833819240906, 0.0133129683448911, 0.0137334376238929, 0.0141742499359813, 0.0148100898822879, 0.0156815757487392, 0.0166029691798233, 0.0172340157191341, 0.0173375337884375, 0.0170581595408771, 0.0168444405177089, 0.0169553313699855, 0.017081961359672, 0.0165749677590815, 0.0151434074797558, 0.0133300943003252, 0.0119869276768051, 0.0110576973997205, 0.00952565967596369, 0.00721565183928116, 0.00552307687813356, 0.0047544365344051, 0.00317776587478886, 0.00232649550954651, 0.00248961648266317, 0.00336563059247415, 0.00316959943409975, 0.00303180408230918, 0.00427482133349069, 0.00558425213078561, 0.00581531595128606, 0.0065158693736736, 0.00741816965504691, 0.00721269684203246, 0.00743797718780882, 0.00809414488031281, 0.00832544862418539, 0.00816996062510149, 0.0081497473670345, 0.00841499876394473, 0.00869160988260731, 0.00872512964792353, 0.00856264840664032, 0.00843374374063466, 0.00847900687534772, 0.00863968298021802, 0.00875348747018596, 0.00871650594355353, 0.0085693040660123, 0.00844434058779068, 0.00843616397881096, 0.0085259581212572, 0.00861593709644555, 0.00861885682551602, 0.00852689745609174, 0.00841386655491218, 0.00836790196218081
flux1:, 0.675281029357119, 0.0106125598476382, 0.0108673576580793, 0.0113188654645479, 0.0118917324822224, 0.0124739898564257, 0.0129635266142306, 0.0133562038608834, 0.0137907069925239, 0.014440565712177, 0.0153376733152947, 0.0162884451903507, 0.0169530674978638, 0.0170995031255004, 0.0168730677886821, 0.0167188209521826, 0.0168937752642358, 0.017087946348013, 0.0166490856227718, 0.0152801698290974, 0.0135139980039459, 0.0121993155908256, 0.0112898739344887, 0.00976953248948743, 0.00745367699280325, 0.00575060505679068, 0.00496701875374835, 0.0033311546427206, 0.00242950409917884, 0.00251094264582301, 0.00333657207795069, 0.00310269399205682, 0.00294096326504062, 0.00413622883435411, 0.00539108986139324, 0.00560242240800902, 0.00626782699067299, 0.00713520747122861, 0.00694493046226207, 0.00716546916398202, 0.00779664147605183, 0.00801876762842386, 0.0078664778738827, 0.00784238994998934, 0.00809726896822846, 0.00837067981835098, 0.0084132012879031, 0.00826179045962352, 0.00813289803320879, 0.0081661122338174, 0.00831447202190739, 0.00842766346536606, 0.00840274964836073, 0.00826994776188171, 0.00814936136257664, 0.00813204466430716, 0.00820728359531675, 0.00828941429217939, 0.00829711698816188, 0.00821796847413174, 0.00811470180207415, 0.00806699941920923
flux1:, 0.675543478260872, 0.0104208904188905, 0.010640846410669, 0.0110637576384456, 0.0116027517884634, 0.012141340400479, 0.0125857267747264, 0.0129457703057702, 0.0133685925533982, 0.0140261780597574, 0.014942206558849, 0.015916448631519, 0.0166107272878435, 0.0167987393791345, 0.0166259200060128, 0.0165321878620568, 0.0167713853137848, 0.0170331249680329, 0.0166643170518128, 0.0153632487041659, 0.0136517080199873, 0.0123720790515774, 0.0114866404229534, 0.00998278150051645, 0.0076680121268423, 0.0059600198562791, 0.00516506915423653, 0.00347727932042526, 0.00252960373952791, 0.00253285737138029, 0.00330816078257418, 0.00303696934306342, 0.00285200917953473, 0.00399975139979102, 0.00520140962598332, 0.0053920435952208, 0.00602212283663781, 0.00685317311630186, 0.0066770265050573, 0.0068935807436643, 0.0075001585316831, 0.00771242607868605, 0.00756273332205522, 0.0075347861960902, 0.00777909932110253, 0.00804840169396672, 0.00809905452651009, 0.00795888145409222, 0.00783121914079719, 0.00785358920045138, 0.007989701209819, 0.00810117161952411, 0.00808717620477357, 0.00796881382682284, 0.00785402201439569, 0.00782937092226954, 0.00789095392242961, 0.00796471243196663, 0.00797592045469897, 0.00790882805914058, 0.00781590556109028, 0.00776806903225036
flux1:, 0.675805927164625, 0.01023020106375, 0.0104121949318902, 0.0108015423217009, 0.0113012261274713, 0.0117913357668526, 0.0121865415888405, 0.0125100352788657, 0.0129164603259208, 0.0135758211155813, 0.0145041322530929, 0.0154957960235079, 0.0162155138122743, 0.0164432974739052, 0.0163241310738453, 0.0162911539528891, 0.0165938178064938, 0.0169220613662408, 0.016624051251427, 0.0153948347608715, 0.0137443106256727, 0.0125054703425748, 0.011647685454397, 0.0101646265022528, 0.00785741475755498, 0.0061496309893444, 0.00534669794320001, 0.00361441302394635, 0.00262540931775732, 0.0025544225240883, 0.00327968864917709, 0.00297200347528035, 0.00276467324779797, 0.00386510568496345, 0.00501512469023891, 0.00518439692967845, 0.00577937368772543, 0.00657295487565551, 0.0064096912947318, 0.00662274632247949, 0.00720513318202372, 0.00740701055589683, 0.00725943022063263, 0.00722771072507754, 0.00746131095569031, 0.00772555778071532, 0.00778327915265795, 0.00765424667756746, 0.00752890511349628, 0.00754176448260455, 0.00766596138058636, 0.00777473493505835, 0.00777033699850684, 0.00766607236838792, 0.00755819435893437, 0.00752803523463539, 0.00757717456929685, 0.0076423790571559, 0.00765590604651382, 0.00759988572262088, 0.00751753383257125, 0.00747099111331301
flux1:, 0.676068376068379, 0.0100415850786604, 0.0101836004231381, 0.0105354803750881, 0.0109914866014333, 0.011429406486709, 0.0117724721447866, 0.0120564242927658, 0.0124424135846287, 0.0130979927867266, 0.0140320850465293, 0.0150350551905218, 0.0157757522940185, 0.01604106551841, 0.0159749508862567, 0.0160021713260066, 0.0163666103320754, 0.0167592830757034, 0.0165317228735087, 0.0153772012437088, 0.0137929667678118, 0.0125998156530927, 0.0117728076625557, 0.0103144210116545, 0.00802077158597186, 0.00631790480644405, 0.00551016646550214, 0.00374086099790326, 0.00271549660826292, 0.00257454784247001, 0.00325025244048484, 0.00290719504185676, 0.00267851459232599, 0.00373181314860314, 0.00483191407573815, 0.00497946274290186, 0.0055399716161473, 0.00629524658324804, 0.00614350828801565, 0.00635332919654129, 0.00691194579116686, 0.00710306413166679, 0.0069572547705195, 0.00692195010169791, 0.00714477495329214, 0.00740304082495874, 0.007466643908422, 0.00734842579646772, 0.00722634691387341, 0.0072311073952283, 0.00734396634191572, 0.00744924272785464, 0.00745302646430092, 0.00736218091858956, 0.00726200774822819, 0.00722810257677669, 0.00726624619462929, 0.00732304065868179, 0.00733783711631246, 0.00729173247310773, 0.00721983240166445, 0.00717577306863623
flux1:, 0.676330824972132, 0.00985564495539453, 0.00995672077968944, 0.010268288833197, 0.0106773227287476, 0.0110604219315051, 0.0113494177641979, 0.0115917237333839, 0.0119539089906332, 0.0126005778679197, 0.0135341514288895, 0.014542320318212, 0.0152993572261081, 0.0155995601794179, 0.0155852797238416, 0.0156713777185159, 0.0160950683424828, 0.0165492095905589, 0.0163907782565193, 0.0153127078366598, 0.0137989591220174, 0.0126556018158405, 0.0118620247702896, 0.0104317705372437, 0.00815722746923434, 0.00646360807588781, 0.0056540410585535, 0.00385510916734068, 0.00279853953744467, 0.00259212220792592, 0.00321889454933797, 0.00284186804889173, 0.00259299917093869, 0.00359930108920323, 0.00465131456841258, 0.00477705599516179, 0.00530412434432035, 0.0060205776382333, 0.0058789514675908, 0.00608562976004499, 0.00662092756221068, 0.00680108325018578, 0.00665685802278888, 0.00661827557898446, 0.00683037954809106, 0.00708181534431402, 0.00715005662508033, 0.00704214229234448, 0.00692411185441857, 0.00692221867310739, 0.00702453301813609, 0.00712571819951652, 0.00713624918804958, 0.00705786838806975, 0.00696585591014073, 0.00692982933347252, 0.00695857794213673, 0.007007400789313, 0.0070225899806555, 0.00698513438144414, 0.00692324724857508, 0.0068825764004969
flux1:, 0.676593273875885, 0.00967257226175558, 0.00973272359852985, 0.01000215574459, 0.0103619628588265, 0.0106886388087389, 0.0109225960013338, 0.0111219752672577, 0.0114576285888143, 0.0120907034026462, 0.0130177169910815, 0.01402505914826, 0.0147936847891189, 0.0151257892747229, 0.015161548807486, 0.0153045036429258, 0.0157842025889791, 0.016296116838608, 0.0162046633779843, 0.015203817118033, 0.0137637449070568, 0.0126735584641648, 0.0119156662855979, 0.0105166300320998, 0.00826629400247123, 0.00658592494138454, 0.00577731682396685, 0.00395595542927745, 0.00287343472972406, 0.00260614616442123, 0.00318474975691592, 0.00277538898213253, 0.00250759618253907, 0.00346702194995585, 0.00447283160551568, 0.00457692290312601, 0.00507191968052939, 0.00574936623154277, 0.00561641984467991, 0.005819907344728, 0.00633237725847889, 0.00650152270735849, 0.00635884251123536, 0.006317414131405, 0.00651898925258325, 0.006762865041147, 0.00683450336512485, 0.00673624414942985, 0.00662289343464899, 0.0066157853060563, 0.00670852852676096, 0.00680525048611395, 0.00682114494151596, 0.00675407055374614, 0.00667035394422922, 0.00663363674896811, 0.00665466154129314, 0.00669620251850383, 0.00671110606974842, 0.00668098752584175, 0.00662839609634232, 0.00659170885644181
flux1:, 0.676855722779638, 0.00949222647689226, 0.00951234465211848, 0.00973877316410583, 0.0100480821625215, 0.0103176883865928, 0.0104965130731362, 0.0106524310021561, 0.0109594201318816, 0.0115746664862634, 0.0124893866006578, 0.013490030547596, 0.0142654516845931, 0.0146261771348364, 0.0147096600727335, 0.0149068321155898, 0.0154387064916979, 0.0160041249770559, 0.0159768204428208, 0.0150531094235926, 0.0136889975926065, 0.0126547167698456, 0.0119344316687442, 0.0105693632413979, 0.00834791929428218, 0.00668452824305568, 0.00587949262481491, 0.00404260290865783, 0.00293939347562776, 0.0026158424267809, 0.00314717112832934, 0.00270727393933874, 0.00242187260462253, 0.00333456674439687, 0.00429604755670318, 0.00437884267734337, 0.00484339985756684, 0.00548198217464679, 0.00535628397404357, 0.00555641084005576, 0.00604658366622391, 0.00620480777570826, 0.0060637567638714, 0.00602002423859641, 0.00621140427937709, 0.00644713667648329, 0.0065209793328979, 0.00643163007390572, 0.00632344165772221, 0.00631251473184614, 0.00639679795571034, 0.00648890663502551, 0.00650888831770839, 0.00645183302547734, 0.00637625917324137, 0.0063400505677197, 0.00635501721090721, 0.00639016658304486, 0.00640431928079818, 0.00638024488165509, 0.00633600984061429, 0.00630358842779251
flux1:, 0.677118171683392, 0.00931421106550244, 0.00929595317858226, 0.00947938544679001, 0.00973783486884279, 0.00995059779665857, 0.0100749783107299, 0.0101875616606813, 0.0104642974591384, 0.011057926045473, 0.0119549685520763, 0.0129432627834784, 0.0137207101906032, 0.0141065421656888, 0.014234973773116, 0.0144831983169336, 0.0150629602051302, 0.0156771972870038, 0.0157106825097191, 0.0148632856174789, 0.0135766255168722, 0.0126004326770949, 0.0119194042041293, 0.0105907552682339, 0.00840250894259781, 0.00675959585047266, 0.00596058844727414, 0.00411470256154179, 0.00299598867182699, 0.0026207270660468, 0.00310581407435582, 0.00263726661621786, 0.00233556807005234, 0.00320175085107975, 0.00412070767565547, 0.00418271450116636, 0.00461863067145875, 0.0052188048353462, 0.0050989333066864, 0.00529541151083324, 0.0057638492935538, 0.00591135090183976, 0.00577209892972546, 0.00572668175324373, 0.00590832855790368, 0.00613549124936509, 0.00621042533304517, 0.00612917756164786, 0.00602649117068722, 0.00601306568594397, 0.00609009063990266, 0.00617764310261971, 0.00620058451525209, 0.00615220362595074, 0.00608437622397875, 0.0060496250358999, 0.00606012823234298, 0.00608992202667508, 0.00610307552705586, 0.00608383148516193, 0.00604685834888542, 0.00601869117797581
flux1:, 0.677380620587145, 0.0091379443508988, 0.00908361987899804, 0.0092248478052945, 0.00943290433503525, 0.0095898367194905, 0.00966115134800122, 0.0097311044975954, 0.00997648661669259, 0.0105451438438599, 0.0114195077394424, 0.0123900776423691, 0.0131648650651814, 0.0135721126724258, 0.0137423298346362, 0.0140380150047766, 0.0146610486233344, 0.0153191406889579, 0.0154096599271898, 0.0146371526679921, 0.0134287621517989, 0.0125123710067684, 0.0118720203216104, 0.0105819791256761, 0.00843089779639459, 0.00681177314737538, 0.00602110696167957, 0.0041723424378886, 0.00304315344655395, 0.00262063294303493, 0.00306066722759895, 0.00256537498861164, 0.00224863730179363, 0.00306865736323125, 0.00394676980653404, 0.00398861410087208, 0.00439775263560215, 0.00496026403011478, 0.00484481371155378, 0.00503723120921484, 0.00548451069628734, 0.00562156942243681, 0.00548432860100716, 0.00543787880552418, 0.0056103526196703, 0.0058286713538477, 0.00590368144564476, 0.00582968736211383, 0.00573270362999214, 0.00571799266090729, 0.00578900234272461, 0.00587223574605936, 0.0058971825313904, 0.00585613679337802, 0.00579546830103792, 0.0057628712431297, 0.00577038247837673, 0.00579594717772309, 0.00580806265895046, 0.0057925658770815, 0.00576167718156205, 0.00573749695322232
flux1:, 0.677643069490898, 0.00896272263606405, 0.00887518299904964, 0.00897568906018766, 0.00913456294429413, 0.00923737873260241, 0.00925760845941866, 0.00928613510688485, 0.00949950046648874, 0.0100402568354044, 0.0108873500786878, 0.0118351434922153, 0.0126027167327755, 0.0130275664160797, 0.0132360888707539, 0.0135753105487031, 0.0142367832221808, 0.0149336025578284, 0.0150771173813013, 0.014377592676551, 0.0132477297723454, 0.0123924551265895, 0.0117940027316928, 0.010544525394155, 0.00843428086395495, 0.00684209217061333, 0.00606195050749868, 0.00421599050741028, 0.0030811371152208, 0.00261568672041147, 0.00301202992232044, 0.00249186353662834, 0.0021612547108255, 0.00293563286754944, 0.00377441227715871, 0.00379681159163438, 0.00418100621886541, 0.00470685656420292, 0.00459444733571002, 0.00478226043866339, 0.0052089517157557, 0.00533590060118571, 0.00520088403030949, 0.00515403567803085, 0.00531795420676008, 0.00552728970750529, 0.00560146500767236, 0.00553385395388334, 0.00544263602760081, 0.00542771661160278, 0.0054939462718237, 0.00557324230571432, 0.00559942192760446, 0.0055644281533395, 0.00551019309890207, 0.00548020680252708, 0.00548603612490855, 0.00550853551466932, 0.00551976577765585, 0.00550710328667261, 0.00548110996051536, 0.00546044567748178
flux1:, 0.677905518394651, 0.00878777364767712, 0.00867030841325619, 0.00873217277156417, 0.00884373389415106, 0.00889476675177018, 0.00886641482481282, 0.00885514767757866, 0.00903622475557184, 0.0095465630862522, 0.010362220764009, 0.0112825413132347, 0.0120385166151033, 0.0124770810932606, 0.012720180880354, 0.0130987693680593, 0.0137937215081502, 0.0145240629090357, 0.0147163447981344, 0.0140875208106154, 0.0130359841174032, 0.0122427933874392, 0.011687271804729, 0.010480109802636, 0.00841411803552195, 0.00685186435240319, 0.00608431104876045, 0.00424640529460531, 0.00311043100641898, 0.00260624930213366, 0.00296044626154531, 0.0024172067994421, 0.00207378375777346, 0.00280324063268356, 0.00360400329477005, 0.00360775090973277, 0.00396872937979019, 0.00445913717908714, 0.00434843136043368, 0.00453096310562625, 0.0049376075443081, 0.00505481097032252, 0.00492220076735474, 0.00487552266884031, 0.00503151550398489, 0.00523183904801403, 0.00530437413777139, 0.00524226489517172, 0.00515673965320753, 0.00514252751507894, 0.00520515858737523, 0.00528100344979894, 0.00530782089994328, 0.00527768917283783, 0.00522907434819456, 0.00520193714264989, 0.00520720827543161, 0.00522779438095997, 0.00523845648040405, 0.00522791012480646, 0.00520567610921018, 0.00518791276754835
flux1:, 0.678167967298405, 0.00861229959318825, 0.0084685410252962, 0.00849435229299105, 0.0085610484470842, 0.0085631740029833, 0.00848919208030723, 0.00844013113717391, 0.00858900147532911, 0.00906680629025422, 0.00984730189713892, 0.0107358309064723, 0.0114760237137776, 0.0119243861338584, 0.0121981530452539, 0.0126117683942679, 0.0133351818685407, 0.0140938245766556, 0.0143305282042993, 0.0137698404680058, 0.0127960511592768, 0.0120655970371994, 0.0115538521318711, 0.0103905757099522, 0.0083720300912527, 0.00684256629087015, 0.00608955290804634, 0.00426453235957759, 0.00313168032505098, 0.00259283513065051, 0.00290661289861832, 0.00234201699629768, 0.00198672047476371, 0.00267218441516895, 0.00343604257435825, 0.00342199903618488, 0.00376133158213051, 0.00421768848787076, 0.00410741704926979, 0.00428386769002343, 0.00467095948495609, 0.00477879826059985, 0.00464872750904943, 0.00460268682545189, 0.004751352348475, 0.00494271902608603, 0.0050129123350324, 0.00495542502466053, 0.00487538672508175, 0.00486261648064246, 0.00492273586791223, 0.00499567960098416, 0.00502270378212637, 0.00499636197128523, 0.00495251063181318, 0.0049282700773395, 0.0049339070794597, 0.00495367641365844, 0.00496421651205323, 0.00495527172222559, 0.00493576692680664, 0.00492020645226585
flux1:, 0.678430416202158, 0.00843551058229884, 0.00826934663009973, 0.00826211729453279, 0.00828689464803388, 0.00824345515139773, 0.00812717446991455, 0.00804263303415883, 0.0081596998923709, 0.00860324848172472, 0.00934529960942887, 0.010198108921837, 0.0109185556199083, 0.0113728099591228, 0.01167321179085, 0.0121174069780819, 0.0128642548631194, 0.0136460059554695, 0.0139227273981958, 0.0134274044878215, 0.0125304677945943, 0.01186310438972, 0.0113957899802023, 0.0102778070014291, 0.00830970253761801, 0.00681573634355551, 0.00607910623010257, 0.00427140445328744, 0.00314559815352082, 0.00257602750117414, 0.00285128047447062, 0.00226696203690384, 0.00190062471647012, 0.00254322071694197, 0.00327109033322536, 0.00324017865073652, 0.00355925295707965, 0.0039830787368822, 0.00387207463676947, 0.00404154729439772, 0.00440952207891534, 0.0045083857837592, 0.00438093567365227, 0.00433587753862131, 0.004477748430481, 0.00466027241358635, 0.00472752541957787, 0.00467379607067, 0.00459891532745061, 0.00458812822738144, 0.00464669486208444, 0.00471731310168901, 0.00474425763496238, 0.00472076531771085, 0.00468081416822232, 0.00465935700555255, 0.0046660801851703, 0.00468603596966499, 0.00469698865255026, 0.00468932778715697, 0.00467166616465909, 0.00465758395371778
flux1:, 0.678692865105911, 0.00825665045278114, 0.00807214515153002, 0.00803523141432199, 0.00802145621640409, 0.00793618575044011, 0.00778125123678703, 0.00766380786245816, 0.007749770765454, 0.00815772578470896, 0.00885849589084126, 0.00967205495635964, 0.0103690310509902, 0.0108253202780483, 0.0111482575642057, 0.0116185306476211, 0.0123838138501419, 0.0131835409436439, 0.0134958659366157, 0.0130629894349127, 0.0122417362543481, 0.0116375229640403, 0.0112150930293554, 0.0101436625264628, 0.00822880973344583, 0.00677289485662478, 0.00605438397698784, 0.00426805942463059, 0.00315289435828779, 0.00255640495160354, 0.00279516692755629, 0.00219268996722087, 0.00181605353109729, 0.00241707758252002, 0.0031096994362917, 0.00306289978102359, 0.00336291938152459, 0.00375581807019592, 0.00364305217183419, 0.0038045929931882, 0.0041538255415636, 0.00424411061078393, 0.00411932065606675, 0.00407546547643154, 0.00421098683929644, 0.0043848215713272, 0.00444864013982459, 0.00439783943409545, 0.00432767956220863, 0.00431922045675021, 0.00437704037977004, 0.00444590050265191, 0.00447260211508087, 0.0044511566377788, 0.00441426581063092, 0.00439534802645652, 0.00440367685396726, 0.00442469753443865, 0.00443664221437964, 0.00443012449969051, 0.00441358605343951, 0.00440027900095297
flux1:, 0.678955314009665, 0.00807501779087599, 0.00787633743087599, 0.00781336241314554, 0.00776474266612187, 0.0076416912660469, 0.0074519966546691, 0.00730445081315755, 0.00736028393540813, 0.0077316868769574, 0.0083887849237926, 0.00915996585124612, 0.00983000406114041, 0.0102845575220607, 0.0106259130754469, 0.011117750839486, 0.0118965281071166, 0.0127091891032399, 0.0130527360065094, 0.0126792865390953, 0.0119322980047669, 0.0113909960797677, 0.011013697595457, 0.00998993713587595, 0.00813096572831646, 0.00671549392686344, 0.00601672828122721, 0.00425548385565778, 0.00315422668170971, 0.00253448874672631, 0.00273889547098965, 0.00211977217221038, 0.00173350861278308, 0.00229439421045949, 0.00295236355427492, 0.00289070427253797, 0.0031727037039503, 0.00353632317069193, 0.00342093694083971, 0.00357358571775073, 0.00390439693294495, 0.00398650793812649, 0.00386439452267177, 0.00382185102767154, 0.00395137238368077, 0.00411669686729829, 0.00417669442595345, 0.00412805020150614, 0.00406209144889911, 0.00405611578710312, 0.00411382623728892, 0.00418145878897947, 0.00420785541684039, 0.00418779272139887, 0.00415316988238426, 0.00413644571472231, 0.00414670694312666, 0.00416952118383049, 0.00418303838499355, 0.00417766966604592, 0.00416170719068188, 0.00414853097747774
flux1:, 0.679217762913418, 0.00788998493982242, 0.00768132822319358, 0.00759610717985709, 0.00751661323924662, 0.00736006899786086, 0.00713969163013599, 0.00696502092797595, 0.00699195291430978, 0.00732621749041925, 0.00793769705062448, 0.00866378087885298, 0.00930369184568522, 0.00975286286072806, 0.0101085468330062, 0.0106174630905487, 0.0114048805072319, 0.0122255563505306, 0.0125960170810697, 0.0122789087129846, 0.0116045279547415, 0.0111255943467783, 0.010793462044429, 0.00981834812642628, 0.00801770175132898, 0.00664489546306368, 0.00596738491235682, 0.00423458355970668, 0.00315017515269425, 0.00251071498263138, 0.00268296253244158, 0.00204867166863496, 0.00165340496772077, 0.00217568901402139, 0.00279948869959504, 0.00272403221398245, 0.00298890054169339, 0.00332489712686028, 0.00320622660467021, 0.00334907149536836, 0.00366174315651475, 0.00373609445160093, 0.00361667163074779, 0.00357546085541751, 0.00369924057601556, 0.00385625128525832, 0.00391215217470173, 0.00386497352153664, 0.00380264394068246, 0.00379913445857892, 0.00385719675192047, 0.00392407214413009, 0.00395018176122485, 0.0039309739434073, 0.00389789398673836, 0.00388294363313748, 0.00389528350323878, 0.00392045185910293, 0.00393608208505675, 0.00393197826602055, 0.00391621122105069, 0.00390260649320778
flux1:, 0.679480211817171, 0.00770101704794796, 0.00748654771539387, 0.00738301405065361, 0.00727679775419279, 0.00709120699653102, 0.00684434180903146, 0.00664565899285576, 0.00664515191489222, 0.00694205629445489, 0.00750641522457293, 0.00818510156686794, 0.00879199854340007, 0.00923230247093993, 0.00959829379369273, 0.0101198654424586, 0.0109111898758128, 0.0117351235160576, 0.0121283038199768, 0.011864409238351, 0.0112607450936531, 0.0108433270299293, 0.0105561797327842, 0.00963054084911839, 0.00789046482247657, 0.00656237057917359, 0.00590749903053005, 0.00420617612227631, 0.00314123564218459, 0.0024854285789422, 0.00262773334221032, 0.00197973618589541, 0.0015760620480994, 0.00206135611944363, 0.00265138895720315, 0.00256321316603932, 0.00281171786962895, 0.00312172704540732, 0.00299931421269186, 0.0031315434237218, 0.00342633789095607, 0.00349335325020276, 0.00337664992956957, 0.00333673374000663, 0.00345495236476901, 0.00360385910255821, 0.00365549976092239, 0.00360919940880873, 0.0035499095691494, 0.00354870113146521, 0.0036074015352174, 0.00367391146952736, 0.00369981171902496, 0.00368106234613624, 0.0036488839079277, 0.00363524025985048, 0.0036496403163005, 0.00367754385297536, 0.00369575141224433, 0.0036930995439522, 0.00367729843673645, 0.00366280698541535
flux1:, 0.679742660720924, 0.00750769192482885, 0.0072914728874522, 0.00717360427642824, 0.00704491703661234, 0.00683480363338988, 0.00656569668562811, 0.00634620531930535, 0.0063199309594524, 0.00657960788788272, 0.00709578894498576, 0.00772520963282116, 0.00829653691529283, 0.00872468916893753, 0.00909707419369314, 0.00962697744854242, 0.0104176360562382, 0.0112402777002005, 0.0116521363147682, 0.011438305082881, 0.010903232289783, 0.0105461645546679, 0.0103036016600152, 0.00942810436635723, 0.00775062860824366, 0.00646911015875541, 0.00583812239810592, 0.00417099686398604, 0.00312782506946696, 0.00245889187282688, 0.00257345695002191, 0.00191321008687097, 0.00150171317416531, 0.00195168355746894, 0.00250830127994999, 0.00240847879070038, 0.00264128415269733, 0.00292689745161034, 0.00280048763974084, 0.00292143174272147, 0.00319861322133837, 0.00325872210942249, 0.00314479127396223, 0.00310609902627366, 0.0032188768557097, 0.00335990033040535, 0.00340722607529908, 0.00336133752573158, 0.00330451530879678, 0.00330532541001003, 0.00336478284675367, 0.00343122580016821, 0.00345703398639676, 0.00343847129510945, 0.00340665069922902, 0.00339382553289077, 0.00341012201235601, 0.00344095817872975, 0.00346210182830994, 0.00346112236018008, 0.00344518728682413, 0.0034294602117112
flux1:, 0.680005109624678, 0.00730971999683867, 0.0070956487298269, 0.00696739338955657, 0.00682050450642308, 0.00659039015800373, 0.00630327273896238, 0.00606622120882462, 0.00601603362747443, 0.00623895767314506, 0.00670634961949384, 0.00728508533850557, 0.00781864871888683, 0.00823160160861954, 0.00860661058722135, 0.00914065873603893, 0.00992628410853431, 0.0107433401255513, 0.0111700250424306, 0.0110030969284907, 0.0105342565407121, 0.0102360621068974, 0.0100374585416958, 0.00921258773664312, 0.00759950691732045, 0.0063662362303917, 0.00576022217896437, 0.0041297085994076, 0.00311028998671705, 0.0024312985960296, 0.00252028949364601, 0.00184925578308996, 0.0014305253414095, 0.0018468821344658, 0.00237041024251284, 0.00225998875785468, 0.00247766614090849, 0.00274041398970332, 0.00260994065164595, 0.00271910130281399, 0.00297895541408756, 0.00303258579410431, 0.00292150389603991, 0.0028839522392806, 0.00299136666814313, 0.00312473571258367, 0.00316779169029735, 0.00312197820116146, 0.00306709976441497, 0.00306956166448988, 0.00312974093014022, 0.00319631126468936, 0.00322216422543496, 0.00320363170405975, 0.00317173420228783, 0.00315924395928688, 0.00317715082181186, 0.00321093679849259, 0.00323524844185408, 0.00323616134635919, 0.00322009797722945, 0.00320289802984039
flux1:, 0.680267558528431, 0.00710696237429928, 0.00689870809891923, 0.00676391205743782, 0.00660302914683898, 0.0063573568780955, 0.00605638167783928, 0.00580501595694055, 0.00573292018129218, 0.00591989162542056, 0.0063383295789729, 0.00686542707993285, 0.00735942351065139, 0.00775440044469464, 0.00812844223660341, 0.00866262505122843, 0.00943910340626297, 0.0102465844531054, 0.0106844638998537, 0.0105612789611835, 0.010156081645559, 0.00991497542869709, 0.00975947402853376, 0.00898550952205025, 0.00743836198631085, 0.00625480629266397, 0.00567468401900323, 0.00408290726560583, 0.00308891190632626, 0.00240278488670364, 0.00246831494144357, 0.00178797475372248, 0.00136262024440895, 0.00174711298999455, 0.00223787242716068, 0.0021178596224575, 0.00232089044761832, 0.00256223013054331, 0.00242779052053825, 0.00252485412681359, 0.0027677033067094, 0.00281527207088029, 0.00270712935849423, 0.00267063259069941, 0.00277273174401466, 0.00289867881648815, 0.00293759493627384, 0.0028916488291283, 0.0028382624788251, 0.00284195793724076, 0.00290268715474396, 0.00296946784107626, 0.00299550160958194, 0.00297694529331142, 0.00294465282684248, 0.00293204356751073, 0.0029511790148437, 0.00298776252686369, 0.0030153345533431, 0.00301833105612041, 0.00300222655159247, 0.00298342650787671
flux1:, 0.680530007432184, 0.0068994442960838, 0.00670038818363207, 0.00656272511598359, 0.00639191889427608, 0.00613498202798465, 0.0058241630470471, 0.00556167932406493, 0.00546979683520076, 0.00562192199001288, 0.00599168518021348, 0.00646667172921004, 0.00691971490950087, 0.00729424048072911, 0.00766393558552052, 0.00819445940929251, 0.0089579778651318, 0.00975224120494558, 0.0101979271590268, 0.0101153339634385, 0.0097709677356259, 0.00958486301396654, 0.00947136455722052, 0.00874835669296042, 0.00726840322596653, 0.00613580701141505, 0.00558230631740494, 0.00403111915855672, 0.0030639060681466, 0.00237343212173912, 0.00241755582423637, 0.00172942043456417, 0.00129808862364468, 0.00165250410836352, 0.00211083169586342, 0.0019821870282122, 0.00217096200439588, 0.00239226980268491, 0.00225409634109925, 0.00233893396892172, 0.00256514737479811, 0.00260705028615751, 0.00250193511179672, 0.0024664062276324, 0.00256321720394687, 0.00268197183922713, 0.00271694285163867, 0.00267077531654988, 0.00261851630760275, 0.00262300535484857, 0.00268399654628601, 0.00275095593355777, 0.00277728573859711, 0.00275873782590665, 0.00272585221422957, 0.00271272272809541, 0.00273263857172495, 0.00277171577194216, 0.00280249702198687, 0.00280771773126418, 0.00279171809222711, 0.00277129631543008
flux1:, 0.680792456335937, 0.00668736119673849, 0.00650054138120717, 0.00636344709231985, 0.00618658277598276, 0.00592246135666041, 0.00560561918629063, 0.00533511795514908, 0.00522565029939419, 0.00534431825440183, 0.00566612304670829, 0.00608901450940692, 0.00650015326639045, 0.00685207800939284, 0.00721428973301156, 0.00773761646055712, 0.00848470500411803, 0.00926248660460925, 0.00971284949644696, 0.00966771261246738, 0.00938115564841158, 0.00924767305523058, 0.0091748257385989, 0.0085025731903352, 0.00709077631752748, 0.00601013851087091, 0.00548378719314146, 0.0039747899796666, 0.00303541428194283, 0.0023432606794881, 0.00236797150408051, 0.00167359928555439, 0.0012369933007137, 0.0015631506993695, 0.00198942034008439, 0.00185305468804135, 0.00202787425027264, 0.0022304408537833, 0.0020888729907079, 0.00216152990799024, 0.00237152775161596, 0.00240813103942504, 0.00230611251917813, 0.00227145747171751, 0.00236298940014531, 0.0024747703151089, 0.00250603328051155, 0.00245965648232818, 0.00240825234425147, 0.00241309835567559, 0.00247397021870017, 0.00254096356470992, 0.00256766537488936, 0.00254922439639434, 0.00251566494910864, 0.00250168656474993, 0.00252189922200848, 0.00256303877466056, 0.00259683861067381, 0.00260435809226326, 0.00258864754594769, 0.00256668114014416
flux1:, 0.681054905239691, 0.0064710753530303, 0.00629913887083544, 0.00616575272943882, 0.00598643003161199, 0.00571893616834703, 0.00539965007303663, 0.00512409352947265, 0.00499928574209597, 0.00508614168067409, 0.00536112780173372, 0.00573242715803247, 0.0061011542144827, 0.00642867324841187, 0.00678053654337897, 0.00729341932129776, 0.00802098363356392, 0.00877941717453319, 0.00923159163986509, 0.00922079931944993, 0.00898883786629295, 0.00890531761430454, 0.0088715091251066, 0.00824954192008115, 0.00690654632307639, 0.00587859449737585, 0.00537970936226659, 0.00391426988627442, 0.00300349586507079, 0.00231221795983827, 0.00231944678852813, 0.00162046104259672, 0.00117936049857909, 0.0014791000076157, 0.00187374586122172, 0.00173052813383919, 0.00189160886197285, 0.00207663736540013, 0.00193209768703927, 0.00199277694862678, 0.00218703020176796, 0.00221866563438081, 0.00211977919764224, 0.00208588839643608, 0.00217213209492276, 0.00227713941889799, 0.00230495138497209, 0.00225845585540387, 0.00220772336093317, 0.00221251267112842, 0.00227281481597924, 0.00233959129269112, 0.00236668656195598, 0.00234849510025764, 0.00231429012791705, 0.00229922163116196, 0.00231924301471786, 0.00236191501772296, 0.00239841459612724, 0.00240823196711468, 0.00239301435684879, 0.0023696697276196
flux1:, 0.681317354143444, 0.00625110233763481, 0.00609626618350686, 0.00596938172481807, 0.00579088494527528, 0.00552351796646439, 0.00520508590597412, 0.00492726048449838, 0.00478936605265598, 0.00484628136077894, 0.00507598968875366, 0.00539667373770462, 0.00572292353424492, 0.00602458876850811, 0.00636353605936986, 0.00686304958837858, 0.00756839217403694, 0.00830501413178722, 0.00875639690000909, 0.00877686968669122, 0.00859612080300612, 0.00855963961478705, 0.0085629957274732, 0.00799056605477995, 0.00671668086377226, 0.005741845682595, 0.00527053002475083, 0.00384980120091603, 0.00296812259682404, 0.00228016692160206, 0.00227177772897957, 0.00156988320237167, 0.00112516306203322, 0.00140032620560895, 0.00176386761942225, 0.00161463594775017, 0.00176212611118033, 0.00193073219961064, 0.00178370870665669, 0.00183275302692768, 0.00201178005706752, 0.00203874454193657, 0.00194298395931074, 0.00190972535936299, 0.00199065228071467, 0.00208906168889486, 0.00211368033752823, 0.00206721113103168, 0.00201704715574175, 0.00202140335744671, 0.00208064134737741, 0.00214685692138217, 0.00217430227570955, 0.00215652391736506, 0.00212179636705741, 0.00210549267709336, 0.00212485895500906, 0.00216846692643274, 0.00220723650049231, 0.00221927141654606, 0.0022047532977366, 0.00218027369644051
flux1:, 0.681579803047197, 0.00602808803336243, 0.00589211132220653, 0.00577413786821787, 0.00559939698902295, 0.00533530877406189, 0.0050207161726418, 0.00474320179555345, 0.00459445063391367, 0.00462349007343812, 0.00480983109330858, 0.00508132442738716, 0.00536545985167529, 0.0056401858065035, 0.00596396894002114, 0.00644753268168358, 0.00712836142076652, 0.00784110342399841, 0.00828934537000184, 0.0083380461638872, 0.00820498497128369, 0.00821237973047783, 0.00825077326447856, 0.00772685578228644, 0.00652203990003102, 0.0056004339195892, 0.00515658249955313, 0.00378151576840278, 0.00292918355036553, 0.00224688228302307, 0.00222466319864883, 0.00152165712527121, 0.00107430195032389, 0.00132670427076046, 0.00165977065823341, 0.00150534486236417, 0.00163934967577426, 0.00179256387253013, 0.00164359831693018, 0.0016814733115358, 0.00184583511828914, 0.00186839487117936, 0.00177571260015663, 0.00174292992315181, 0.00181849313024129, 0.0019104534522255, 0.00193212283096955, 0.00188585767197373, 0.00183622673459612, 0.00183982046836275, 0.00189748099348158, 0.00196271700098687, 0.00199040026357942, 0.00197319786496745, 0.00193814613819322, 0.00192055997213034, 0.00193885620729071, 0.00198277010618097, 0.00202329102139402, 0.00203738444158031, 0.00202375966778945, 0.0019984494510357
flux1:, 0.68184225195095, 0.00580277838784407, 0.00568694716372894, 0.00557988372814217, 0.00541144685171734, 0.00515341730365459, 0.00484531504516195, 0.00457046219326635, 0.00441303264722791, 0.00441641893174508, 0.00456163188328443, 0.00478576863181492, 0.00502855756466, 0.00527562107252419, 0.00558232843627558, 0.00604772168831779, 0.00670214658792523, 0.00738931781003866, 0.0078323126439347, 0.00790625852324043, 0.00781724971941724, 0.00786514986272931, 0.00793622283124122, 0.00745952513452158, 0.00632337720504873, 0.00545478224065824, 0.0050380939252804, 0.00370944714412826, 0.00288650370895207, 0.00221206019161657, 0.00217770994536885, 0.00147548322684007, 0.00102659321082731, 0.0012579923921844, 0.00156134496407646, 0.00140253687402387, 0.00152315126725661, 0.00166192327777014, 0.00151160370729027, 0.00153888385192243, 0.00168917923950186, 0.00170757758612735, 0.00161789320898942, 0.00158541117627019, 0.00165555035740561, 0.00174118558862813, 0.00176012799220204, 0.00171425976948895, 0.0016651809452726, 0.00166773630569932, 0.00172331172865208, 0.00178709824465925, 0.00181484148389546, 0.00179835883392654, 0.00176323455707985, 0.0017444111159841, 0.00176129016055711, 0.00180487836636816, 0.00184656831502558, 0.00186248753682672, 0.00184992343840209, 0.00182412925730029
flux1:, 0.682104700854704, 0.00557598510067381, 0.00548111068393047, 0.00538653272796852, 0.00522654970941612, 0.00497697208486196, 0.00467766389844339, 0.00440757902747178, 0.00424357437647508, 0.00422365060740693, 0.00433025433510662, 0.00450922945240705, 0.00471181279763114, 0.00493084689219837, 0.00521891474389163, 0.00566428328534325, 0.00629080350742852, 0.00695106667719885, 0.00738693862991791, 0.00748321446348722, 0.00743454788793181, 0.00751941791170115, 0.00762061793194762, 0.00718960075638319, 0.00612135572571248, 0.00530522224088957, 0.00491521955956253, 0.00363355939032897, 0.00283987699307311, 0.00217534402457024, 0.00213045559123869, 0.00143098063307155, 9.81766434212319e-4, 0.00119383045976665, 0.00146837713005984, 0.00130599602022733, 0.00141334045325202, 0.00153854564590788, 0.00138750028993306, 0.00140485716428884, 0.00154171855803641, 0.0015561857173184, 0.00146940038565119, 0.00143703681138623, 0.00150168807986218, 0.00158110382238795, 0.00159751770101469, 0.00155224243022353, 0.00150377769844528, 0.00150507635294915, 0.0015580877434747, 0.00161993014769182, 0.00164749949847197, 0.00163184805020957, 0.00159693299583483, 0.00157699855806727, 0.00159219321660184, 0.00163485156669633, 0.00167709162408481, 0.00169453917852829, 0.00168316482772926, 0.0016572546139389
flux1:, 0.682367149758457, 0.00534855083055983, 0.00527498181178216, 0.00519404069609289, 0.00504425746969423, 0.00480513316502975, 0.00451657226640475, 0.00425311147573079, 0.00408454090876461, 0.00404373152178612, 0.00411446892817919, 0.00425078174203001, 0.00441463498486632, 0.00460561719917667, 0.00487383435620324, 0.00529768902316729, 0.00589517296569164, 0.00652751754712043, 0.00695460980257256, 0.00707038340292031, 0.00705831334768993, 0.00717650556513767, 0.00730513543435625, 0.00691804122140834, 0.00591657547822901, 0.00515203598706322, 0.00478809007613488, 0.00355379017558979, 0.00278911061598481, 0.00213636490989289, 0.00208240943325661, 0.00138771303301392, 9.39477844236711e-4, 0.00113375819093507, 0.00138055831281245, 0.00121540998538676, 0.00130966364564895, 0.00142211156522554, 0.00127100110158107, 0.00127919215027994, 0.00140328205811061, 0.00141404496137043, 0.00133005853609524, 0.00129764125988981, 0.00135675104129309, 0.00143004447599613, 0.00144410719766841, 0.00139961729409703, 0.0013518624338297, 0.00135174624835777, 0.00140176393458913, 0.00146117056245311, 0.00148829162081831, 0.00147354323058109, 0.00143912763810891, 0.00141827366923521, 0.00143160192831252, 0.00147277828135195, 0.00151494024303212, 0.00153356624227404, 0.00152346359531936, 0.00149780483207224
flux1:, 0.68262959866221, 0.00512131724240517, 0.00506896440130307, 0.00500239872403183, 0.00486416160501949, 0.00463710395410789, 0.00436089851618648, 0.00410566881841206, 0.00393443249678046, 0.00387520362291532, 0.0039129823054273, 0.00400937554176933, 0.00413626590096646, 0.00429950107398322, 0.00454700633330245, 0.00494821435413154, 0.00551587559175041, 0.00611959091282235, 0.00653645562266351, 0.00666899391205778, 0.0066897815793081, 0.00683759765699354, 0.00699087486490993, 0.00664576262827599, 0.00570960935599388, 0.0049955059360967, 0.00465686483525948, 0.0034701021793902, 0.00273407452839446, 0.00209479165220341, 0.00203310614109888, 0.00134522827762086, 8.99337493675197e-4, 0.00107725156111037, 0.00129750837103065, 0.00113038796035582, 0.00121181383936561, 0.00131225839697551, 0.00116176442038441, 0.0011616198986654, 0.00127362744057262, 0.00128091780646047, 0.00119964503340222, 0.00116703041395436, 0.00122057149063501, 0.00128784326101406, 0.00129971686681049, 0.00125619854532978, 0.00120927669808386, 0.00120764922452991, 0.00125430988951475, 0.00131081844449123, 0.00133719527263696, 0.0013233809926271, 0.00128974520850943, 0.00126821004562184, 0.0012795739457286, 0.00131878723958502, 0.00136025982038648, 0.00137967722400349, 0.00137087600609098, 0.00134581517471452
flux1:, 0.682892047565963, 0.00489509839363182, 0.00486347102885774, 0.00481162851142092, 0.00468589763414095, 0.00447214423272854, 0.00420957097329169, 0.00396393808843491, 0.00379181575159805, 0.00371663617167315, 0.00372446820199147, 0.00378386575384559, 0.00387580675634595, 0.00401190438659006, 0.00423817637011466, 0.00461594651205481, 0.005153317843857, 0.00572796771064418, 0.00613335744710689, 0.0062800428739157, 0.00633000092079432, 0.00650375907456837, 0.00667888035580606, 0.00637366444000933, 0.00550104004969074, 0.00483596412615157, 0.00452178223580782, 0.00338253442608195, 0.00267474792167565, 0.00205038201912386, 0.00198216379480197, 0.00130310564711321, 8.60946498445761e-4, 0.00102377170154439, 0.00121881220523735, 0.00105049219925304, 0.00111944998808308, 0.00120860069070667, 0.00105940959155016, 0.00105181566959396, 0.00115245230323029, 0.00115651174100067, 0.00107789434040137, 0.0010449836509, 0.00109297070731476, 0.00115433673985105, 0.00116417462364158, 0.00112180767588136, 0.00107586489595415, 0.00107269164868611, 0.00111571112801167, 0.00116891167248839, 0.00119424703404267, 0.00118136114642544, 0.0011487618782139, 0.00112681214104753, 0.00113619149336275, 0.0011730448208552, 0.00121325737460568, 0.00123305940737157, 0.00122553640857732, 0.0012013815587368
flux1:, 0.683154496469717, 0.004670660814974, 0.00465891230016086, 0.00462178051010348, 0.00450915148929813, 0.00430958446509026, 0.00406160936369859, 0.00382671071302389, 0.00365535331908382, 0.00356665741965818, 0.0035476012658152, 0.00357304765245676, 0.00363225260939341, 0.00374209887562503, 0.00394693840167924, 0.00430080097274586, 0.00480770789094383, 0.00535310685932975, 0.00574596655263186, 0.00590431283409038, 0.00597985040255095, 0.00617595380167141, 0.00637015895994198, 0.00610264926769439, 0.00529149070743239, 0.00467383166941637, 0.00438319837996831, 0.00329124468171961, 0.00261125477905703, 0.00200302647657444, 0.00192933607506269, 0.00126100255326625, 8.23937737350205e-4, 9.72817429818963e-4, 0.00114406153435012, 9.75277499376937e-4, 0.00103222259007829, 0.00111075594991373, 9.63539003112447e-4, 9.49416036954923e-4, 0.00103940965728785, 0.00104049135049581, 9.64504120128597e-4, 9.3125471257498e-4, 9.73756664245802e-4, 0.00102935802766163, 0.00103731073872123, 9.96268901396965e-4, 9.51470581433528e-4, 9.46777742437696e-4, 9.85958939481255e-4, 0.00103551175050293, 0.00105952619896708, 0.00104753403040384, 0.00101619572926921, 9.9410935228548e-4, 0.00100155187631524, 0.0010357396306888, 0.00107418222055917, 0.00109396089925147, 0.00108764390671914, 0.00106465197681112
flux1:, 0.68341694537347, 0.00444871045747969, 0.00445569035574416, 0.00443293434098732, 0.00433366716031258, 0.00414884062179573, 0.0039161455268089, 0.00369290703379288, 0.00352383110109294, 0.00342398535137373, 0.00338109265878238, 0.00337569655278238, 0.0034045320920892, 0.00348925691865171, 0.00367276244774605, 0.00400254502705617, 0.00447907889297565, 0.00499526923255398, 0.00537472718114864, 0.0055423933858123, 0.00564005952007551, 0.0058550607338138, 0.00606569004983517, 0.00583363157496211, 0.00508164309927103, 0.00450964134394825, 0.00424160733166697, 0.00319653553176255, 0.00254388227826889, 0.00195277664580889, 0.00187454918724361, 0.00121869226214726, 7.88012563584233e-4, 9.23971766437288e-4, 0.00107289427358472, 9.04331130414821e-4, 9.4980068415366e-4, 0.0010183708561306, 8.73762684240997e-4, 8.54039096387364e-4, 9.34126046265593e-4, 9.32493372655423e-4, 8.59143955884624e-4, 8.25573302556417e-4, 8.62720277998242e-4, 9.12729653981765e-4, 9.18948646355584e-4, 8.79399202015371e-4, 8.35926246670939e-4, 8.29797364262185e-4, 8.65033067044328e-4, 9.10680346466557e-4, 9.33128191876529e-4, 9.21975923486075e-4, 8.92087038669016e-4, 8.7013928344578e-4, 8.75748819327769e-4, 9.07058398293258e-4, 9.43297300102775e-4, 9.62661797878985e-4, 9.57437801785946e-4, 9.35807675415318e-4
flux1:, 0.683679394277223, 0.00422988571892652, 0.00425419553778101, 0.00424520036780866, 0.00415925437116901, 0.00398942799382257, 0.00377244167257098, 0.00356159706037901, 0.00339618159905055, 0.0032874559992329, 0.003223725394027, 0.00319060892296859, 0.00319154953627435, 0.00325248949253501, 0.00341502663831785, 0.00372082617865108, 0.00416731655066705, 0.00465454428847616, 0.00501990080741276, 0.00519470283694327, 0.00531122588206142, 0.00554188228041288, 0.00576642280247315, 0.00556753273775265, 0.00487223958607991, 0.00434403939255169, 0.00409763970858212, 0.00309885982686078, 0.00247307899989305, 0.00189985366664829, 0.00181791702838979, 0.00117608600556352, 7.52966969925621e-4, 8.76934268143265e-4, 0.00100502448543702, 8.37305886880348e-4, 8.71895303699223e-4, 9.31143078116315e-4, 7.89721444072905e-4, 7.65305078349503e-4, 8.36220157003927e-4, 8.32143236427776e-4, 7.61466686049298e-4, 7.27649010353764e-4, 7.59632915736509e-4, 8.04256987301622e-4, 8.08895933026158e-4, 7.70997900650502e-4, 7.29041865482724e-4, 7.21612257123171e-4, 7.52883061793869e-4, 7.94454291096087e-4, 8.15135164618374e-4, 8.04759886764637e-4, 7.76473119684982e-4, 7.54926243811954e-4, 7.58850499909352e-4, 7.8715936162478e-4, 8.2084741221083e-4, 8.39440889509373e-4, 8.3516760541461e-4, 8.15039067264219e-4
flux1:, 0.683941843180977, 0.00401475520949741, 0.00405480487880991, 0.00405872111466224, 0.00398579479100599, 0.00383097217103629, 0.00362990421082448, 0.00343201565822685, 0.00327150174890497, 0.0031560474170775, 0.00307438676035403, 0.00301664164242076, 0.00299222616581604, 0.00303088447959423, 0.00317305096361755, 0.00345520273015577, 0.00387218784648048, 0.00433087625025071, 0.00468158891447447, 0.00486150759682089, 0.00499382815643854, 0.0052371440548549, 0.00547326173838034, 0.00530526291759976, 0.0046640685010177, 0.0041777666878166, 0.00395204038810833, 0.00299880508523419, 0.00239943361830008, 0.00184463555196745, 0.0017597324302825, 0.00113323609745145, 7.18703026559085e-4, 8.31534304489183e-4, 9.40258253126089e-4, 7.73940783022881e-4, 7.98275461847489e-4, 8.48834983493953e-4, 7.11104905794444e-4, 6.82854739522962e-4, 7.45319875874978e-4, 7.39071370665e-4, 6.71121695799284e-4, 6.37178459901062e-4, 6.64247313767181e-4, 7.03725192979946e-4, 7.06939226554709e-4, 6.70840275497254e-4, 6.30597244675573e-4, 6.22046124612893e-4, 6.49414077586762e-4, 6.86825557351562e-4, 7.05591118499907e-4, 6.95929722797378e-4, 6.69365045182482e-4, 6.48461619968245e-4, 6.50880530780912e-4, 6.76149555979781e-4, 7.07031144598918e-4, 7.24544759308555e-4, 7.21064047494906e-4, 7.02521972238919e-4
flux1:, 0.68420429208473, 0.00380381882540559, 0.00385788122374344, 0.00387367143932715, 0.00381324546996658, 0.00367321555103236, 0.00348809144950527, 0.00330357066064852, 0.00314906376903935, 0.00302889734377522, 0.00293209505039432, 0.00285274608070856, 0.00280553711477933, 0.00282354253788849, 0.00294613025500203, 0.00320517401926503, 0.00359336850002424, 0.00402408792527774, 0.00435975305905593, 0.00454293830727182, 0.00468823366824392, 0.00494148653065693, 0.00518704319204849, 0.00504769307225922, 0.0044579358544061, 0.00401162327934068, 0.00380562980861932, 0.00289706025989721, 0.00232363817628663, 0.00178762655944822, 0.0017004369559742, 0.00109032054823194, 6.8522462282371e-4, 7.87724625886445e-4, 8.78494100025254e-4, 7.14066892691692e-4, 7.28774606474714e-4, 7.71277553795378e-4, 6.37662038631684e-4, 6.06363486231077e-4, 6.61076192923168e-4, 6.52927662496762e-4, 5.87768961157264e-4, 5.53855617085441e-4, 5.76302992298124e-4, 6.10901519889882e-4, 6.12845310190621e-4, 5.78678147258582e-4, 5.40341705803562e-4, 5.30882435374679e-4, 5.54481332436067e-4, 5.87731018698763e-4, 6.04487128369939e-4, 5.95483166635415e-4, 5.70732287249337e-4, 5.50691604069638e-4, 5.51806905461286e-4, 5.74071052215878e-4, 6.01981958193916e-4, 6.18165044302992e-4, 6.1531658284901e-4, 5.98399023305012e-4
flux1:, 0.684466740988483, 0.00359751099912044, 0.00366377230448001, 0.00369025693459704, 0.00364163875879069, 0.00351601838306761, 0.00334671417896266, 0.00317584307479578, 0.00302831804427131, 0.00290531293572703, 0.00279601817624104, 0.00269799417243721, 0.00263054156745567, 0.0026296081387598, 0.00273356415536455, 0.002970208193611, 0.00333046756665714, 0.00373390158668144, 0.00405423247803351, 0.00423900327481476, 0.00439470186062206, 0.00465545176401152, 0.00490850775567521, 0.00479562248391557, 0.00425462883211012, 0.00384642316203231, 0.00365925591775709, 0.00279437117098151, 0.0022464424129188, 0.00172941467390477, 0.00164057558933657, 0.0010476132270363, 6.52619776455864e-4, 7.45558650666083e-4, 8.1970990068993e-4, 6.57599155256851e-4, 6.63287667758888e-4, 6.98365026392174e-4, 5.69203477163368e-4, 5.35550123106491e-4, 5.83173047771114e-4, 5.73392819045088e-4, 5.11092329933011e-4, 4.77384228116193e-4, 4.9553592309682e-4, 5.25543130835228e-4, 5.26368878278387e-4, 4.94248159059481e-4, 4.58002249357091e-4, 4.47871441743545e-4, 4.67894917242301e-4, 4.97053981789121e-4, 5.11759246352173e-4, 5.03367472513302e-4, 4.8049860655776e-4, 4.61515279427196e-4, 4.61541470481293e-4, 4.80898645629227e-4, 5.05761303872614e-4, 5.20427138861624e-4, 5.18060767216171e-4, 5.02769226183546e-4
flux1:, 0.684729189892236, 0.00339620551512828, 0.00347280976059057, 0.00350871074633241, 0.00347107875413324, 0.00335935426531043, 0.00320562915194188, 0.00304857946474871, 0.00290888781827882, 0.00278477163296124, 0.00266548254691357, 0.00255159456871762, 0.00246640414367722, 0.00244829395457842, 0.00253468226745615, 0.00274976600342126, 0.00308304853633581, 0.00345995744649356, 0.00376476054198508, 0.00394960084762198, 0.00411338615330938, 0.00437946962787914, 0.00463827468375702, 0.00454974800322899, 0.00405487784653748, 0.00368294734024067, 0.00351374477756626, 0.00269149228819258, 0.00216860646136776, 0.00167062483179299, 0.00158074488053048, 0.00100544603920768, 6.21034254303224e-4, 7.05157868100623e-4, 7.63940798135262e-4, 6.04517793865503e-4, 6.01760758787582e-4, 6.30042672644407e-4, 5.05596587268157e-4, 4.70180157452159e-4, 5.11332952533846e-4, 5.00185920246442e-4, 4.40810500928912e-4, 4.07490626423509e-4, 4.21690956230006e-4, 4.47409111724251e-4, 4.47265429116953e-4, 4.17286174190592e-4, 3.83298796108584e-4, 3.72745205639031e-4, 3.89433783723173e-4, 4.14636362905038e-4, 4.27298248773201e-4, 4.19487056340526e-4, 3.98549186541903e-4, 3.80792976657903e-4, 3.79949519363779e-4, 3.9654847495058e-4, 4.18363555780597e-4, 4.3139064709551e-4, 4.29376119120499e-4, 4.15686245234368e-4
flux1:, 0.68499163879599, 0.0032002218033043, 0.00328530870913823, 0.00332928964953364, 0.00330173508752998, 0.00320330096003102, 0.00306482648580619, 0.00292167753042876, 0.0027905563049967, 0.00266691311201399, 0.00253997163612776, 0.00241289806552792, 0.00231240659524286, 0.00227889742422656, 0.00234886316359368, 0.00254331967978335, 0.00285064699759262, 0.0032018308561523, 0.0034909817583448, 0.0036745327753942, 0.00384433722692437, 0.00411384819013561, 0.00437682380861344, 0.00431064066718134, 0.00385932371243522, 0.0035219027569277, 0.00336985710396607, 0.00258914223615939, 0.00209085848442443, 0.00161187528048085, 0.00152154328441508, 9.64170370582193e-4, 5.9064243802524e-4, 6.66676981745976e-4, 7.11253900345159e-4, 5.54844677795333e-4, 5.44176821221258e-4, 5.66291222148081e-4, 4.46755475367098e-4, 4.10064462177847e-4, 4.45318833909106e-4, 4.33068000202503e-4, 3.76684407132108e-4, 3.439347971563e-4, 3.54534629415124e-4, 3.76274087861226e-4, 3.75306315862936e-4, 3.47544418160165e-4, 3.15963004035004e-4, 3.05237141320114e-4, 3.18865309983123e-4, 3.40297704644204e-4, 3.50967411932756e-4, 3.43719687633465e-4, 3.24745899260741e-4, 3.08361927299665e-4, 3.0686638425394e-4, 3.20894316894984e-4, 3.39729700655095e-4, 3.51059017009e-4, 3.49292406861155e-4, 3.37163622083968e-4
flux1:, 0.685254087699743, 0.00300983294662676, 0.00310156880459675, 0.0031522706100509, 0.00313383542604467, 0.00304802812481534, 0.00292441280824608, 0.00279516664752877, 0.00267324758427502, 0.00255152319862532, 0.00241911478748649, 0.00228139263848383, 0.00216794977648925, 0.00212080893383949, 0.00217554641734251, 0.0023503664346024, 0.00263278527385212, 0.00295904936664652, 0.00323247071229737, 0.0034135202415307, 0.0035875103556212, 0.00385877191032243, 0.00412448886340069, 0.00407873364805469, 0.00366849499956171, 0.00336389266438364, 0.00322825591186498, 0.00248796860675212, 0.00201386178094906, 0.00155374264624144, 0.00146353066653849, 9.24124136290318e-4, 5.61621080778387e-4, 6.30273742559079e-4, 6.61725284240649e-4, 5.08620191955497e-4, 4.90540787104943e-4, 5.0711154331476e-4, 3.92628671608939e-4, 3.55054613098588e-4, 3.84932878898954e-4, 3.71841929669511e-4, 3.18520143293118e-4, 2.86517680969636e-4, 2.93865651454971e-4, 3.11940299396144e-4, 3.10292265431894e-4, 2.84807088233375e-4, 2.55756010159382e-4, 2.45101248633167e-4, 2.55965389685843e-4, 2.73855618818694e-4, 2.82622640632007e-4, 2.75935635156968e-4, 2.58945457035515e-4, 2.44054257239004e-4, 2.42116083151245e-4, 2.53786496147968e-4, 2.69764786245611e-4, 2.79393751651322e-4, 2.77800327579567e-4, 2.6718338114406e-4
flux1:, 0.685516536603496, 0.00282527563686965, 0.0029218776685866, 0.00297794904907276, 0.00296765821910419, 0.00289378389222038, 0.00278459235628853, 0.00266918553492604, 0.0025570031754411, 0.00243851139949049, 0.00230266779594596, 0.00215668937823849, 0.00203254659435038, 0.00197351157645519, 0.00201423724068347, 0.00217043641818543, 0.00242898439701601, 0.00273111023384592, 0.00298875344513446, 0.00316622330562916, 0.00334277825961756, 0.00361430950950744, 0.00388146367768871, 0.00385432307909036, 0.00348279819588265, 0.00320940110790833, 0.00308948756521615, 0.00238852494821366, 0.00193819317511686, 0.00149673845660295, 0.00140720083153007, 8.85608516370154e-4, 5.34130027419356e-4, 5.96088165934081e-4, 6.15423283152483e-4, 4.658850269329e-4, 4.40867170532315e-4, 4.52512349811483e-4, 3.4318698302823e-4, 3.05036289122318e-4, 3.30013201687893e-4, 3.16349112659088e-4, 2.66167096939956e-4, 2.35083186532169e-4, 2.39520613631343e-4, 2.54245134583962e-4, 2.5206184306721e-4, 2.28900303435332e-4, 2.02480467091515e-4, 1.92126092354111e-4, 2.00533808409248e-4, 2.15142003327642e-4, 2.22128888991294e-4, 2.1601358281024e-4, 2.0101450066713e-4, 1.87711711324534e-4, 1.8552655389534e-4, 1.95067848165831e-4, 2.08353500316342e-4, 2.16327795050253e-4, 2.14861695434902e-4, 2.05703716814862e-4
flux1:, 0.685778985507249, 0.00264676195893092, 0.00274651709528287, 0.00280663959651761, 0.00280352695292494, 0.0027408820856198, 0.00264564814481795, 0.00254395920700211, 0.00244195640298068, 0.00232788424208533, 0.00219048752465359, 0.00203850130924602, 0.00190580718571322, 0.0018365728981962, 0.00186450368904145, 0.00200309512763109, 0.00223877345663614, 0.00251749807603494, 0.00275933058716555, 0.00293226322569257, 0.00310994938006524, 0.00338043115577072, 0.00364782009079238, 0.00363758075854806, 0.00330252060364688, 0.00305879111353802, 0.00295397562656921, 0.0022912598865116, 0.00186433181295647, 0.00144129680379837, 0.00135296732636437, 8.48875526740982e-4, 5.08301608387575e-4, 5.64232684290593e-4, 5.72399682146436e-4, 4.26669188280329e-4, 3.95171665457744e-4, 4.02502221505363e-4, 2.98413153372533e-4, 2.59921803487953e-4, 2.80428920585966e-4, 2.66463543514552e-4, 2.19511440843385e-4, 1.89514139397444e-4, 1.91373249491339e-4, 2.03061912776461e-4, 2.00492291897415e-4, 1.79693370784887e-4, 1.55983362683918e-4, 1.46139644314902e-4, 1.52400725945434e-4, 1.64010478061071e-4, 1.69367890495316e-4, 1.63848081162556e-4, 1.50836479612409e-4, 1.3919226477726e-4, 1.36936825771518e-4, 1.44582013528678e-4, 1.55368986584523e-4, 1.61773236452061e-4, 1.60414653512266e-4, 1.52661812285183e-4
flux1:, 0.686041434411003, 0.00247449227216557, 0.00257577165687581, 0.00263867935833076, 0.00264180652161231, 0.00258969127989248, 0.00250792479167661, 0.00241977698575181, 0.00232830657508657, 0.00221971682564315, 0.00208250319033477, 0.00192661744940975, 0.00178741792644301, 0.00170962943700349, 0.00172596677175489, 0.00184794035398839, 0.00206169593377235, 0.00231770147398486, 0.00254370042965242, 0.00271124589448573, 0.00288878990231924, 0.00315703253838194, 0.00342353421366849, 0.00342857562373541, 0.0031278435094264, 0.00291231362843223, 0.00282202463595047, 0.00219651593088937, 0.0017926554948732, 0.0013877703286738, 0.00130115962177459, 8.14124748810149e-4, 4.84237925407281e-4, 5.34791624570503e-4, 5.32687965616231e-4, 3.90988074114423e-4, 3.53466723994654e-4, 3.57085557749446e-4, 2.58293784117096e-4, 2.19642274350001e-4, 2.36073864763255e-4, 2.22083651541409e-4, 1.78465549702347e-4, 1.49722259082299e-4, 1.49326644885382e-4, 1.58292938863297e-4, 1.55491651465491e-4, 1.37090089670484e-4, 1.16148006616267e-4, 1.070030332967e-4, 1.11422057702689e-4, 1.20332573889709e-4, 1.24234398421803e-4, 1.19345456585788e-4, 1.0830720752026e-4, 9.83656971496931e-5, 9.61933808736178e-5, 1.02171252813353e-4, 1.1067184597924e-4, 1.15620148197976e-4, 1.14370896605179e-4, 1.07969164825973e-4
flux1:, 0.686303883314756, 0.0023086677643895, 0.00240993844208092, 0.00247443281483635, 0.00248290145409005, 0.00244062605742974, 0.00237181377447532, 0.00229697271462636, 0.00221629465067947, 0.0021141248928371, 0.00197868697760728, 0.00182087455760279, 0.00167711609823019, 0.00159236525803322, 0.00159828422211366, 0.00170459388878567, 0.00189731230302635, 0.00213122664413212, 0.00234137935780755, 0.00250278375148582, 0.00267904666113957, 0.00294396194657237, 0.00320851632176438, 0.00322729963265874, 0.00295886161194953, 0.0027701227797404, 0.00269382977881518, 0.00210453414723087, 0.00172344080259238, 0.00133643033745984, 0.00125202483781546, 7.81505529983733e-4, 4.62013271202734e-4, 5.07826030815926e-4, 4.96305808009276e-4, 3.58843355874336e-4, 3.1575968056038e-4, 3.1626069442855e-4, 2.22812836562622e-4, 1.84139355384474e-4, 1.9685877791299e-4, 1.83122188369911e-4, 1.42954183116314e-4, 1.15633064444186e-4, 1.13298961839943e-4, 1.19855235075163e-4, 1.16982706992436e-4, 1.01010779528866e-4, 8.28757673066916e-5, 7.45935563720654e-5, 7.7463938551865e-5, 8.39827476816374e-5, 8.66208491767693e-5, 8.24078814672772e-5, 7.33186792988982e-5, 6.5097770172941e-5, 6.31354440229225e-5, 6.76634504874835e-5, 7.40987284250132e-5, 7.77257125066492e-5, 7.66040336660094e-5, 7.1498731192519e-5
flux1:, 0.686566332218509, 0.00214950070059388, 0.00224933590046732, 0.00231429664449909, 0.00232725487111079, 0.00229413989767935, 0.0022377410158518, 0.00217590760559173, 0.00210618158160141, 0.00201123939377286, 0.00187902638258338, 0.00172112889137033, 0.00157466218522868, 0.00148448611404776, 0.00148112916202874, 0.00157268846301856, 0.00174519813448581, 0.00195760613295097, 0.0021519168935808, 0.00230651324894777, 0.00248046753348552, 0.00274104592380277, 0.00300263940891503, 0.00303369348592514, 0.0027956042181415, 0.00263229281549385, 0.00256948847009996, 0.00201546077041057, 0.00165686364899491, 0.00128746689565979, 0.00120572985524054, 7.51120222830323e-4, 4.41677935859629e-4, 4.83378832839631e-4, 4.63258045186431e-4, 3.30225155800726e-4, 2.82051150135132e-4, 2.80017687958494e-4, 1.91945284175903e-4, 1.53356039880425e-4, 1.62701697137341e-4, 1.49494301313891e-4, 1.12898441866015e-4, 8.71672352619173e-5, 8.32042589418158e-5, 8.76606113371482e-5, 8.48807920949148e-5, 7.13674638124015e-5, 5.60601474455513e-5, 4.87794630287582e-5, 5.03787048431741e-5, 5.48146905721049e-5, 5.63929521617683e-5, 5.29080391814825e-5, 4.57334526931284e-5, 3.92252415190156e-5, 3.75714203507238e-5, 4.08504367849865e-5, 4.54424011848547e-5, 4.7895228508481e-5, 4.69305035002417e-5, 4.30652900091254e-5
flux1:, 0.686828781122262, 0.00199722017558937, 0.00209430936056345, 0.00215870225353936, 0.00217534641542166, 0.00215071840952021, 0.00210615597254015, 0.00205695553889263, 0.00199823000547922, 0.00191118502638692, 0.00178350023389579, 0.00162723004263229, 0.0014798118814946, 0.00138569129728587, 0.001374165423839, 0.00145185079618999, 0.00160493723553379, 0.0017964008674681, 0.00197490308218017, 0.00212210533739209, 0.00229281617273701, 0.00254810950770518, 0.00280576224038266, 0.00284766840212289, 0.00263805431194886, 0.00249883306007613, 0.00244901100615278, 0.00192935285423209, 0.00159299827436089, 0.00124098605440662, 0.00116235990459697, 7.2302465171518e-4, 4.23259835952577e-4, 4.6147586868884e-4, 4.33536595485559e-4, 3.05111922415444e-4, 2.52331370389608e-4, 2.48333380527493e-4, 1.65649331251785e-4, 1.27225971415464e-4, 1.33516255344594e-4, 1.21103973118543e-4, 8.81985944768209e-5, 6.4220338009998e-5, 5.89307022277495e-5, 6.15926389717463e-5, 5.90684898260145e-5, 4.80358360829443e-5, 3.55571893213478e-5, 2.93905814107752e-5, 2.99764741835883e-5, 3.26331421420384e-5, 3.33606226273801e-5, 3.06588929991667e-5, 2.53540198611457e-5, 2.05259860413297e-5, 1.92506315752017e-5, 2.14616642205586e-5, 2.44271401759056e-5, 2.58585783338017e-5, 2.50863692852441e-5, 2.24021789331957e-5
flux1:, 0.687091230026016, 0.0018520714373065, 0.00194523089131653, 0.00200811374792163, 0.0020276871793856, 0.00201087126106177, 0.00197752101404199, 0.001940490256204, 0.00189268953433604, 0.00181406369985666, 0.00169205979659735, 0.00153899860525497, 0.00139228996492966, 0.00129564564462704, 0.00127702180149588, 0.00134168215586609, 0.00147611001849616, 0.00164719479717431, 0.00180996700978245, 0.00194926741264843, 0.00211587888892856, 0.00236498833296819, 0.00261774433847039, 0.00266912164289084, 0.002486162996593, 0.00236969897059474, 0.00233232918531999, 0.00184618182381472, 0.00153181465967151, 0.00119700350732745, 0.00112191210463567, 6.97223722847944e-4, 4.06761631452215e-4, 4.42120073626592e-4, 4.07115082863307e-4, 2.83465421956895e-4, 2.26572867469313e-4, 2.21162261479881e-4, 1.43856097397931e-4, 1.05660985836275e-4, 1.09198000092009e-4, 9.78292312570711e-5, 6.87169317776847e-5, 4.66429479393095e-5, 4.03187824691163e-5, 4.14835215481573e-5, 3.93707058538432e-5, 3.08280908381046e-5, 2.11567691808992e-5, 1.61895428104009e-5, 1.59971492349013e-5, 1.71662119008933e-5, 1.72495593014423e-5, 1.53840908984679e-5, 1.18927024179955e-5, 8.68958075848843e-6, 7.83551234062263e-6, 9.13826750225941e-6, 1.06843517162148e-5, 1.12468733006524e-5, 1.07044661959639e-5, 9.13864217405702e-6
flux1:, 0.687353678929769, 0.00171430759578098, 0.00180249182325413, 0.00186301956873516, 0.00188480993296164, 0.00187512127930027, 0.00185229990371887, 0.00182687380466594, 0.00178978559564419, 0.0017199433612523, 0.00160461581546486, 0.00145620909416365, 0.00131176819745863, 0.00121395441915759, 0.00118926789511484, 0.00124173837388199, 0.00135827813841707, 0.00150958258981446, 0.00165676663962689, 0.00178773652125052, 0.00194946290296592, 0.00219153163669806, 0.00243845228894487, 0.00249794525111469, 0.00233985857794152, 0.00224479937171284, 0.00221930361213841, 0.00176583573410285, 0.00147317622980108, 0.00115543630425578, 0.00108428521198488, 6.73662393448645e-4, 3.92152877919307e-4, 4.25278701053487e-4, 3.83937851078194e-4, 2.65220061503131e-4, 2.04719090017376e-4, 1.98423071585862e-4, 1.26456646737701e-4, 8.85372054533275e-5, 8.96093720520604e-5, 7.95069087249242e-5, 5.42618690609677e-5, 3.42231051059183e-5, 2.714209126707e-5, 2.7093798356974e-5, 2.55334196240848e-5, 1.94704195877758e-5, 1.25590469427638e-5, 8.84812331304039e-6, 8.08745965835906e-6, 8.04297793449705e-6, 7.67854283733738e-6, 6.69438539497672e-6, 4.94754214463396e-6, 3.29368346873504e-6, 2.87937965341794e-6, 3.41248412330581e-6, 3.73334870559717e-6, 3.5741239551189e-6, 3.29657150984155e-6, 2.78223317696556e-6
flux1:, 0.687616127833522, 0.00158417367282714, 0.00166648735132151, 0.00172391696452116, 0.00174725370094143, 0.00174398976551228, 0.00173094461613001, 0.00171644578121351, 0.00168971164581964, 0.00162885219890034, 0.00152103185144722, 0.00137857918568768, 0.00123784928243476, 0.00114014381622923, 0.00111039437365014, 0.00115151169872099, 0.00125096731870153, 0.00138315212836045, 0.00151497160232799, 0.00163726506381671, 0.00179338677457366, 0.00202759704350622, 0.00226775859967508, 0.00233402907401851, 0.0021990512155995, 0.00212400161462967, 0.00210973174486357, 0.001688122572099, 0.00141684101386063, 0.00111609609119082, 0.00104926924772269, 6.52214429827327e-4, 3.79358755315857e-4, 4.10866023959259e-4, 3.6390509998119e-4, 2.5026782191182e-4, 1.86670121891182e-4, 1.79982667469995e-4, 1.13287438452616e-4, 7.56807460447912e-5, 7.45646051902517e-5, 6.59181823178445e-5, 4.45745786019932e-5, 2.66727894987713e-5, 1.90928311448884e-5, 1.80973513065824e-5, 1.7208769764269e-5, 1.35881024960053e-5, 9.35934322760071e-6, 6.93221112948094e-6, 5.78663686168546e-6, 4.78004579736903e-6, 4.14636375618878e-6, 4.07426822442206e-6, 3.98854646375063e-6, 3.79049755767366e-6, 3.81388537194894e-6, 3.69642691879797e-6, 2.9712721111387e-6, 2.22794355932203e-6, 2.24453908031661e-6, 2.7100705492533e-6
flux1:, 0.687878576737275, 0.00146188427863813, 0.00153759401087657, 0.00159128972667726, 0.00161554281262234, 0.00161797797467466, 0.00161388041901817, 0.00160951330127981, 0.00159262455453316, 0.00154077790216423, 0.00144112382672934, 0.00130576596236367, 0.00117005858468792, 0.00107364954777604, 0.00103980031498773, 0.00107041704507013, 0.00115365095173582, 0.0012674646123059, 0.00138424177163484, 0.00149760146882041, 0.00164746518460622, 0.00187303951636483, 0.00210553567295778, 0.00217726023117536, 0.00206363521157109, 0.00200713731771968, 0.00200335924646379, 0.0016127776291521, 0.00136246973090852, 0.0010786881798598, 0.00101654001341869, 6.32672902173377e-4, 3.68248472445022e-4, 3.9872588492086e-4, 3.46857471913546e-4, 2.38441841500285e-4, 1.72267853304904e-4, 1.65639950563129e-4, 1.0411635275884e-4, 6.68547690488837e-5, 6.38163283493851e-5, 5.67764942814415e-5, 3.93194665068302e-5, 2.36197504194713e-5, 1.57736526227845e-5, 1.40734542621344e-5, 1.39481869637594e-5, 1.26999142305311e-5, 1.10433030774438e-5, 9.89741791472832e-6, 8.52279129722079e-6, 6.77913448478808e-6, 6.03053098592559e-6, 6.88116837949574e-6, 8.35681435440299e-6, 9.50587194742654e-6, 9.94859719135875e-6, 9.28257238899034e-6, 7.67455058258469e-6, 6.47176179124188e-6, 6.80291088446672e-6, 8.17142902221636e-6
flux1:, 0.688141025641029, 0.0013475974648058, 0.0014161421891752, 0.00146558092647773, 0.00149016173226723, 0.00149754573342599, 0.00150148993126538, 0.00150634203785952, 0.0014986429862239, 0.00145567140267336, 0.0013646653131742, 0.00123736939493417, 0.00110784475713393, 0.00101381531006554, 9.76789742858714e-4, 9.97785025104722e-4, 0.00106573734025689, 0.00116203565610991, 0.00126420515901018, 0.00136846909074564, 0.00151149116456294, 0.00172769774067815, 0.00195164802517043, 0.00202752155498276, 0.00193349139124933, 0.00189401129585549, 0.00189989672695419, 0.00153947761618949, 0.00130964346067427, 0.00104282032597046, 9.85663421211933e-4, 6.14746775535827e-4, 3.58627153700558e-4, 3.8861922057717e-4, 3.3256415292638e-4, 2.2950268752382e-4, 1.61283723299159e-4, 1.55113324276553e-4, 9.86320932806413e-5, 6.1750009326931e-5, 5.70459047413523e-5, 5.17196450143835e-5, 3.80797503112572e-5, 2.46056212792918e-5, 1.66967373736375e-5, 1.45067603536506e-5, 1.52042566805574e-5, 1.62222803288775e-5, 1.69926987832208e-5, 1.70957308976142e-5, 1.56203939519266e-5, 1.33359999221651e-5, 1.25979924175654e-5, 1.43574908676777e-5, 1.72769587590547e-5, 1.96515510930003e-5, 2.04832210708562e-5, 1.93564474778981e-5, 1.70124149242184e-5, 1.54591662649713e-5, 1.61137274383873e-5, 1.83024618547937e-5
flux1:, 0.688403474544782, 0.00124138823707398, 0.00130238693303058, 0.00134716350337484, 0.00137152802731533, 0.00138308908628717, 0.00139409753659087, 0.00140714900541641, 0.00140784861255054, 0.00137345431980664, 0.00129139775861578, 0.00117294276603825, 0.0010505896285058, 9.59901969388854e-4, 9.20578584825172e-4, 9.32863570821389e-4, 9.8656322545909e-4, 0.00106632076591695, 0.00115443874032997, 0.00124954678130355, 0.00138521915022895, 0.00159138132937808, 0.00180594565663127, 0.00188469117167944, 0.00180849162669892, 0.00178441533130135, 0.00179904265921572, 0.00146786288564624, 0.00125789181635574, 0.00100802349249272, 9.561130382319e-4, 5.98067146990395e-4, 3.50234690369706e-4, 3.80221096831434e-4, 3.20718247492044e-4, 2.23131324756573e-4, 1.53412144872952e-4, 1.48034991449729e-4, 9.64397801102607e-5, 5.99808866099239e-5, 5.38594340054529e-5, 5.03077262645043e-5, 4.03591866188916e-5, 2.90908133234477e-5, 2.12903729921564e-5, 1.87953018584758e-5, 2.03410488383498e-5, 2.34824964421211e-5, 2.65009070279671e-5, 2.77921660036316e-5, 2.6317783074431e-5, 2.36594637291022e-5, 2.30264122948596e-5, 2.56539159407789e-5, 2.9881297312542e-5, 3.33491851136695e-5, 3.45311703868816e-5, 3.30202461496074e-5, 3.00712190176578e-5, 2.82591934158547e-5, 2.92324766789879e-5, 3.21521337354811e-5
flux1:, 0.688665923448535, 0.00114322560934174, 0.00119648091241285, 0.00123631223740959, 0.00125996652006489, 0.00127491945368515, 0.00129195591570976, 0.00131209788951949, 0.0013202899242706, 0.00129402916001478, 0.00122104453428174, 0.00111200915010658, 9.97626755029275e-4, 9.1110711048929e-4, 8.70312117236418e-4, 8.74829023811841e-4, 9.15395527798453e-4, 9.79707956163217e-4, 0.00105445528873174, 0.00114045418108574, 0.00126835187681945, 0.00146386164324534, 0.00166826058787, 0.00174864447711975, 0.00168850652937361, 0.00167814687436277, 0.00170051147073265, 0.00139756719656348, 0.0012067302758994, 9.73784472306771e-4, 9.27301648815199e-4, 5.82204846316434e-4, 3.42753767346459e-4, 3.73130011315206e-4, 3.10941920361471e-4, 2.18931745832407e-4, 1.48271973956843e-4, 1.43954459242945e-4, 9.70648818430866e-5, 6.10888174560961e-5, 5.37908334421379e-5, 5.20281057856467e-5, 4.55906000176223e-5, 3.64662126542535e-5, 2.89126492602062e-5, 2.62658687311277e-5, 2.8651902064475e-5, 3.37395002663967e-5, 3.87961542640213e-5, 4.11893470294656e-5, 3.97925527097182e-5, 3.68982285666895e-5, 3.64333728116023e-5, 3.98610523617522e-5, 4.52428440797842e-5, 4.96632641313672e-5, 5.11518098064722e-5, 4.93247802778232e-5, 4.58869693605482e-5, 4.38899760825414e-5, 4.51626648422859e-5, 4.87169929418417e-5
flux1:, 0.688928372352288, 0.00105295683753235, 0.00109845336757682, 0.00113318074874989, 0.00115568784616959, 0.00117324691884759, 0.00119523645751749, 0.00122129759772134, 0.00123598825587835, 0.00121729116739712, 0.00115332741055236, 0.00105408246413581, 9.48267042638381e-4, 8.66593344261246e-4, 8.25091695136431e-4, 8.22806399000764e-4, 8.51442112384085e-4, 9.01519159644169e-4, 9.63698254997349e-4, 0.00104074389146439, 0.00116053324977354, 0.0013448679140143, 0.00153840732277269, 0.00161925858758264, 0.00157341601627045, 0.00157503102808703, 0.00160406404020285, 0.00132825240930453, 0.00115570309755453, 9.39587620193753e-4, 8.98624596069825e-4, 5.66698711982255e-4, 3.35827377690796e-4, 3.66889696676776e-4, 3.02801891740639e-4, 2.16444423926503e-4, 1.45417052064875e-4, 1.42352088261045e-4, 9.99664101252128e-5, 6.45534469764494e-5, 5.63125728135918e-5, 5.63079123886636e-5, 5.3151274063489e-5, 4.6071201507795e-5, 3.88713720756813e-5, 3.61955751643635e-5, 3.93831336511134e-5, 4.62102073465678e-5, 5.30701229446907e-5, 5.64573878399276e-5, 5.51921233301881e-5, 5.21726254389682e-5, 5.19103116077504e-5, 5.60458910843483e-5, 6.24133775111257e-5, 6.76393338950908e-5, 6.93879199531922e-5, 6.73064225650301e-5, 6.34826983172869e-5, 6.13573122702023e-5, 6.28955678642702e-5, 6.69814337056064e-5
flux1:, 0.689190821256042, 9.70301606516848e-4, 0.00100819819344705, 0.00103778667032384, 0.00105877426165681, 0.00107816989554145, 0.00110402491540224, 0.00113480435004708, 0.00115494541365757, 0.00114314060444542, 0.00108798385413969, 9.9869107611617e-4, 9.01828956086186e-4, 8.25522654241419e-4, 7.84008376699722e-4, 7.75897301479554e-4, 7.93871074318788e-4, 8.31020702504264e-4, 8.81545424630613e-4, 9.49901508521714e-4, 0.00106134813602237, 0.00123408903309468, 0.00141618672020052, 0.00149641824602313, 0.00146312120528938, 0.00147494274014834, 0.00150953653679673, 0.00125964384868967, 0.00110442658846993, 9.04960725960244e-4, 8.69509907515199e-4, 5.51091458972599e-4, 3.29084078052929e-4, 3.6102100570729e-4, 2.95833782662499e-4, 2.15169618391623e-4, 1.44355241258504e-4, 1.42661748075433e-4, 1.04558771816986e-4, 6.98113762930122e-5, 6.0853600399614e-5, 6.25335148292703e-5, 6.23845313332034e-5, 5.72169949092483e-5, 5.04488416189709e-5, 4.78380176705436e-5, 5.17618416494411e-5, 6.00992438435147e-5, 6.8509402961842e-5, 7.27663543090763e-5, 7.16667077344953e-5, 6.86084051174666e-5, 6.85580250809474e-5, 7.32895095805247e-5, 8.04627844776609e-5, 8.63436977994244e-5, 8.83047552645229e-5, 8.60255393758402e-5, 8.19071474997772e-5, 7.96944889819783e-5, 8.1451395642993e-5, 8.59596801180569e-5
flux1:, 0.689453270159795, 8.94857594618951e-4, 9.25473111432888e-4, 9.50007117005941e-4, 9.69174662493229e-4, 9.896726328084e-4, 0.00101832297148843, 0.00105262712075568, 0.00107715206288262, 0.00107149418685219, 0.00102478342971852, 9.45401596930658e-4, 8.57670199977081e-4, 7.8709325825146e-4, 7.46180132042594e-4, 7.33212893829246e-4, 7.41836756099157e-4, 7.67441719631626e-4, 8.07320740161983e-4, 8.67353266274873e-4, 9.70328784609566e-4, 0.00113118013897595, 0.00130139177105696, 0.00138002142738838, 0.00135755525846468, 0.00137782538030836, 0.00141686308453992, 0.00119156125375835, 0.00105262681996731, 8.69518775882757e-4, 8.39468391087894e-4, 5.34968239509706e-4, 3.22167509879131e-4, 3.55059301425941e-4, 2.89572022725061e-4, 2.14597604659846e-4, 1.44573837144214e-4, 1.44300011625564e-4, 1.10240167999938e-4, 7.62807941673136e-5, 6.68229541440534e-5, 7.00755013278821e-5, 7.26260493206375e-5, 6.92137580565933e-5, 6.29297729009836e-5, 6.04521511236912e-5, 6.50258183119477e-5, 7.46299375552191e-5, 8.43274376279411e-5, 8.93188038846813e-5, 8.8402135498937e-5, 8.53700071559136e-5, 8.55209944675079e-5, 9.07229677167947e-5, 9.85163432717048e-5, 1.04901192252324e-4, 1.07027389777638e-4, 1.04603225121646e-4, 1.00271548639323e-4, 9.79999878014731e-5, 9.9918315460641e-5, 1.04735832183419e-4
flux1:, 0.689715719063548, 8.26117239739001e-4, 8.49910355613932e-4, 8.69585206036104e-4, 8.86709565952048e-4, 9.07630942356649e-4, 9.38055510941727e-4, 9.74735708474195e-4, 0.00100259585448624, 0.00100229444146694, 9.63541627869437e-4, 8.9384037272954e-4, 8.15217506485267e-4, 7.50575110816612e-4, 7.10788827659076e-4, 6.93908561394546e-4, 6.94509689286811e-4, 7.09998226168009e-4, 7.40312543015001e-4, 7.9247996652504e-4, 8.86966544833708e-4, 0.00103577225983126, 0.00119381330307457, 0.00126998268943394, 0.0012566905824192, 0.0012837020280505, 0.00132608826257991, 0.00112394046262437, 0.00100016636922135, 8.32999302563656e-4, 8.08136431033785e-4, 5.17992181769356e-4, 3.14765713100638e-4, 3.48591596619e-4, 2.83580946951499e-4, 2.14241548906303e-4, 1.45568119589596e-4, 1.46698180740409e-4, 1.16424265144264e-4, 8.33894612604962e-5, 7.36366951009754e-5, 7.83168291669282e-5, 8.32327606957474e-5, 8.13995045259297e-5, 7.56303562445749e-5, 7.33318394304401e-5, 7.84535487187763e-5, 8.90745604250515e-5, 9.97949101514813e-5, 1.05380283511593e-4, 1.04650417813281e-4, 1.01691228037773e-4, 1.02018411652525e-4, 1.07559080427379e-4, 1.15787384306946e-4, 1.22528335636618e-4, 1.24773679499968e-4, 1.2225375641261e-4, 1.17781918225263e-4, 1.15470343185313e-4, 1.17486387997569e-4, 1.22498837779365e-4
flux1:, 0.689978167967302, 7.63493955309732e-4, 7.81037721899968e-4, 7.96146907174651e-4, 8.11085470893494e-4, 8.31825396769308e-4, 8.63082572580725e-4, 9.01070278944453e-4, 9.31268222686058e-4, 9.35515931492978e-4, 9.04129660603409e-4, 8.43710390274991e-4, 7.73991358417177e-4, 7.15340339516797e-4, 6.77113185858206e-4, 6.57216636422148e-4, 6.51107073548529e-4, 6.57919827383225e-4, 6.7979573494664e-4, 7.2463513259651e-4, 8.10726879355903e-4, 9.47482894736291e-4, 0.00109324374228594, 0.00116623268684701, 0.00116054026447692, 0.00119267681466616, 0.00123736687561871, 0.00105684223679213, 9.47056228757887e-4, 7.95284230012284e-4, 7.7530521975987e-4, 4.9993155159277e-4, 3.06635704547188e-4, 3.41287724931107e-4, 2.7748253725678e-4, 2.13668284403571e-4, 1.46869306279384e-4, 1.49333007179472e-4, 1.22571281153468e-4, 9.06029332680135e-5, 8.07452908088591e-5, 8.66812856035886e-5, 9.36117036496781e-5, 9.31684459624951e-5, 8.7926286152514e-5, 8.58339692464007e-5, 9.13922915509935e-5, 1.0278197713527e-4, 1.14266828895261e-4, 1.20306071487313e-4, 1.19756371901975e-4, 1.16901698751547e-4, 1.17370396905816e-4, 1.23118522541527e-4, 1.31603621214722e-4, 1.38559978705116e-4, 1.40880920133328e-4, 1.38310895567341e-4, 1.33765025185531e-4, 1.31426223615742e-4, 1.33474286073986e-4, 1.38570033285908e-4
flux1:, 0.690240616871055, 7.06354759948672e-4, 7.18307461842589e-4, 7.29226168068464e-4, 7.41916799123751e-4, 7.61960255649125e-4, 7.93214301508227e-4, 8.31550998621432e-4, 8.63168905253384e-4, 8.71167607182621e-4, 8.46479170224251e-4, 7.9480180960032e-4, 7.33623101868725e-4, 6.80885573097238e-4, 6.4455443514378e-4, 6.22473769719888e-4, 6.10920358652419e-4, 6.10475838794681e-4, 6.25055069217611e-4, 6.63164997388986e-4, 7.41065447191996e-4, 8.65925566493321e-4, 9.99477671192786e-4, 0.00106871309110053, 0.00106915265153608, 0.00110492533052286, 0.00115095045073231, 9.90446649831539e-4, 8.93451339239274e-4, 7.56405316370851e-4, 7.40932400270145e-4, 4.80674619845155e-4, 2.97619670137308e-4, 3.32921026365313e-4, 2.70977002346118e-4, 2.12522733746602e-4, 1.48068386324001e-4, 1.51752315595067e-4, 1.2821473571095e-4, 9.74498523864613e-5, 8.7658505838787e-5, 9.46592870511412e-5, 1.03246029094596e-4, 1.03996348136741e-4, 9.92775673309825e-5, 9.74030632511825e-5, 1.03282330539969e-4, 1.15201019425921e-4, 1.27204838644574e-4, 1.33562793563477e-4, 1.3317899034662e-4, 1.30447971297801e-4, 1.31018383708956e-4, 1.36849354384524e-4, 1.45426195486113e-4, 1.52468352117205e-4, 1.54824990955983e-4, 1.52246844083255e-4, 1.47686893870009e-4, 1.45330591839627e-4, 1.47347522288361e-4, 1.52421772626312e-4
flux1:, 0.690503065774808, 6.54055498112849e-4, 6.61129565179905e-4, 6.6829528467471e-4, 6.7875272501735e-4, 6.97685706940825e-4, 7.28226905926787e-4, 7.66086413971131e-4, 7.98307531535444e-4, 8.09290974228055e-4, 7.90581356045102e-4, 7.46995092211597e-4, 6.93862871370623e-4, 6.4684417615743e-4, 6.12652309890645e-4, 5.89140241461532e-4, 5.73336968936433e-4, 5.66997893363401e-4, 5.75406945971359e-4, 6.07428018050584e-4, 6.77443233961444e-4, 7.90716949150811e-4, 9.12308844983995e-4, 9.77367214515043e-4, 9.82599316240713e-4, 0.00102067504752703, 0.001067162107507, 9.25033821728797e-4, 8.39630787861114e-4, 7.16533006646471e-4, 7.05135067245406e-4, 4.60230496431194e-4, 2.87650703822299e-4, 3.23376079995505e-4, 2.63853829080527e-4, 2.10543006158226e-4, 1.48833147983139e-4, 1.53592735791434e-4, 1.3298086861076e-4, 1.03541589362124e-4, 9.39652325758749e-5, 1.0182837053207e-4, 1.11715593114203e-4, 1.13460605265781e-4, 1.09248076705202e-4, 1.07590522567532e-4, 1.13675673554904e-4, 1.25898097219847e-4, 1.38193515723255e-4, 1.44743817053395e-4, 1.44506520118691e-4, 1.41908286020486e-4, 1.42538962406561e-4, 1.48339487574997e-4, 1.56861032976691e-4, 1.63874019198486e-4, 1.6623136675067e-4, 1.63683203111423e-4, 1.59163283968863e-4, 1.56798468687807e-4, 1.58727685989417e-4, 1.63686514542444e-4
flux1:, 0.690765514678561, 6.05974649625927e-4, 6.08905598069892e-4, 6.12797008235935e-4, 6.21105759070859e-4, 6.38620764359605e-4, 6.6787766239844e-4, 7.04579524855279e-4, 7.36702052425589e-4, 7.49954276758519e-4, 7.36480671070117e-4, 7.00256594872515e-4, 6.54577912723579e-4, 6.12987685960215e-4, 5.81090275043492e-4, 5.56809560896531e-4, 5.37854101168226e-4, 5.2689683185206e-4, 5.30217613884252e-4, 5.56812021109166e-4, 6.19339227516528e-4, 7.2148097728924e-4, 8.31524304499388e-4, 8.92127656863236e-4, 9.00957985091152e-4, 9.40178491348807e-4, 9.86363348757592e-4, 8.60953980177405e-4, 7.85966051660146e-4, 6.75951164378327e-4, 6.68166145652563e-4, 4.38716624615416e-4, 2.7674794540138e-4, 3.1264342991545e-4, 2.55992727770336e-4, 2.07564961977532e-4, 1.48916966424066e-4, 1.54588168547719e-4, 1.36598956883113e-4, 1.08584384170976e-4, 9.93464404744467e-5, 1.07866444474711e-4, 1.18710154220073e-4, 1.2125319486921e-4, 1.17518245859476e-4, 1.16066993026155e-4, 1.22247801128526e-4, 1.34567828267799e-4, 1.4694965076624e-4, 1.53577576473181e-4, 1.53464457003523e-4, 1.51000301151583e-4, 1.51650675037558e-4, 1.57321868423819e-4, 1.65662473318901e-4, 1.72548687621315e-4, 1.74877841737233e-4, 1.72393738082196e-4, 1.67962035810556e-4, 1.65598344017881e-4, 1.67392825218165e-4, 1.72156485325066e-4
flux1:, 0.691027963582315, 5.61542150471008e-4, 5.6105947266987e-4, 5.62174943475765e-4, 5.68479006010464e-4, 5.84374353145148e-4, 6.11917391020503e-4, 6.46930986879724e-4, 6.78374278934597e-4, 6.93243395863812e-4, 6.84263886810561e-4, 6.54627413063303e-4, 6.15742062691378e-4, 5.79217050979015e-4, 5.49690153363059e-4, 5.25207941652131e-4, 5.04083663535124e-4, 4.89672640896496e-4, 4.88916428330092e-4, 5.10747696333574e-4, 5.66259820142814e-4, 6.5785016354384e-4, 7.56897009778485e-4, 8.12903030311411e-4, 8.24293022526321e-4, 8.63683147737983e-4, 9.08917545539224e-4, 7.98591431169162e-4, 7.32882303595428e-4, 6.35022224911169e-4, 6.30378706802215e-4, 4.16335799443688e-4, 2.65002798716989e-4, 3.00803492425481e-4, 2.47355631966965e-4, 2.03516875670355e-4, 1.48159303141584e-4, 1.54569130574739e-4, 1.38902199889288e-4, 1.12383239662192e-4, 1.03580394870724e-4, 1.12556839323396e-4, 1.24034075239905e-4, 1.27185388314648e-4, 1.23889824360152e-4, 1.22626894457587e-4, 1.28801554816303e-4, 1.41035871596489e-4, 1.53323855188498e-4, 1.59928285904582e-4, 1.59915943313116e-4, 1.57581303942793e-4, 1.58213439094216e-4, 1.63672335993249e-4, 1.71729376955508e-4, 1.78410165660526e-4, 1.8068918895275e-4, 1.78299117539717e-4, 1.73997529897185e-4, 1.71645676384461e-4, 1.73269605233959e-4, 1.77774650900182e-4
flux1:, 0.691290412486068, 5.2026056744026e-4, 5.17062240574712e-4, 5.1589934476836e-4, 5.2038952039044e-4, 5.34562674629993e-4, 5.60099436472357e-4, 5.93039451528309e-4, 6.23343260769383e-4, 6.39250587591944e-4, 6.34045870342175e-4, 6.1020704299202e-4, 5.77418150221847e-4, 5.4554540318164e-4, 5.18397523912613e-4, 4.94184456960466e-4, 4.71748603145516e-4, 4.5491723087814e-4, 4.51003626132926e-4, 4.68717833478877e-4, 5.17744799330148e-4, 5.99464989988844e-4, 6.88178828024782e-4, 7.39566106135528e-4, 7.52636553233898e-4, 7.91402554129843e-4, 8.35155217229022e-4, 7.38327727276154e-4, 6.80818459054517e-4, 5.94148427617945e-4, 5.92184315361268e-4, 3.93347053228173e-4, 2.52559274167044e-4, 2.88003446012616e-4, 2.37972243568883e-4, 1.98406358978111e-4, 1.46479103944853e-4, 1.53454444230111e-4, 1.39820205041834e-4, 1.14837960623988e-4, 1.0654032181024e-4, 1.15785262867889e-4, 1.27602462957743e-4, 1.31183984109541e-4, 1.28282444983843e-4, 1.27184849153738e-4, 1.33262902339715e-4, 1.45253711617108e-4, 1.57294298087217e-4, 1.63788912115239e-4, 1.63854452472665e-4, 1.61640774751251e-4, 1.62220552156631e-4, 1.67400325745245e-4, 1.75094140792949e-4, 1.81510047493084e-4, 1.83724341710771e-4, 1.8145416714781e-4, 1.7731785073224e-4, 1.74989258397448e-4, 1.76418266781764e-4, 1.80618223145018e-4
flux1:, 0.691552861389821, 4.81717198904818e-4, 4.76449069170309e-4, 4.73486325917015e-4, 4.76386007782565e-4, 4.88821731152921e-4, 5.12184903371071e-4, 5.42799592959764e-4, 5.71617584054296e-4, 5.88062454174006e-4, 5.8595377651829e-4, 5.67133966739236e-4, 5.39735776054292e-4, 5.12074901456514e-4, 4.8726017566634e-4, 4.63693694659274e-4, 4.40671899342794e-4, 4.22310756602236e-4, 4.16052806706017e-4, 4.30262308066221e-4, 4.73370331655076e-4, 5.45972568434061e-4, 6.25095665500097e-4, 6.71945510401668e-4, 6.85973170768994e-4, 7.23492644671966e-4, 7.65345609537643e-4, 6.80509040411069e-4, 6.30191259934474e-4, 5.53734789892264e-4, 5.54011794932709e-4, 3.70035289356625e-4, 2.39592148068608e-4, 2.74431609402967e-4, 2.27922302383855e-4, 1.92302644178461e-4, 1.43863143016847e-4, 1.51237623289937e-4, 1.39365148199539e-4, 1.15932701020794e-4, 1.08185601085886e-4, 1.17529742571163e-4, 1.29429699220356e-4, 1.33279777203407e-4, 1.30722550737556e-4, 1.29764528701545e-4, 1.35669070699254e-4, 1.47285835458044e-4, 1.58952994412283e-4, 1.65266840612924e-4, 1.65389182514175e-4, 1.63285682455541e-4, 1.63783655583547e-4, 1.6863292089384e-4, 1.75905346681563e-4, 1.82015045193998e-4, 1.84157080453399e-4, 1.82028594249966e-4, 1.7808561895234e-4, 1.75791551475274e-4, 1.77011735686887e-4, 1.80876307911875e-4
flux1:, 0.691815310293574, 4.45586989168224e-4, 4.38827772728714e-4, 4.34509584357868e-4, 4.36060097971239e-4, 4.46814751456041e-4, 4.67944557254431e-4, 4.96098767384621e-4, 5.23187830660863e-4, 5.39748610550982e-4, 5.40111472696441e-4, 5.25565476658888e-4, 5.02867222142504e-4, 4.78970571507703e-4, 4.56402430392072e-4, 4.33773409282888e-4, 4.10760232839812e-4, 3.91612848494055e-4, 3.83708859017596e-4, 3.94979283554738e-4, 4.32749666772242e-4, 4.97025744243881e-4, 5.67346069430007e-4, 6.09822440309823e-4, 6.24230475328813e-4, 6.60036302514209e-4, 6.996777190703e-4, 6.25421595750415e-4, 5.81367428627836e-4, 5.14158474981212e-4, 5.16271901707121e-4, 3.46684114767276e-4, 2.26286495839302e-4, 2.60293550932064e-4, 2.17317736398026e-4, 1.85317548234293e-4, 1.40351725944248e-4, 1.47970640939277e-4, 1.37614243464735e-4, 1.15721033775212e-4, 1.08548219756879e-4, 1.17845375502421e-4, 1.2961216227393e-4, 1.33589834340447e-4, 1.31326045972208e-4, 1.30481208132747e-4, 1.36150308067847e-4, 1.47290498744882e-4, 1.5848576808693e-4, 1.64563325817333e-4, 1.64724228820543e-4, 1.6271952588455e-4, 1.63111608091863e-4, 1.67593221952254e-4, 1.74405159079796e-4, 1.80183276107059e-4, 1.82251645411267e-4, 1.80282597159187e-4, 1.76553872559831e-4, 1.74304434149875e-4, 1.75310523813484e-4, 1.78823587316343e-4
flux1:, 0.692077759197328, 4.11627326947612e-4, 4.03879421644087e-4, 3.98604810586441e-4, 3.99051369462082e-4, 4.08235022722293e-4, 4.27158292088438e-4, 4.52813431781359e-4, 4.78020390046835e-4, 4.94352361936267e-4, 4.96625868209506e-4, 4.85658925791043e-4, 4.67004127721395e-4, 4.4643402331665e-4, 4.25998256176112e-4, 4.04519939456086e-4, 3.81984696451841e-4, 3.62650475093109e-4, 3.53682396903879e-4, 3.62523369318308e-4, 3.95532372882782e-4, 4.52283496652157e-4, 5.14603875412263e-4, 5.52932938711625e-4, 5.67276580720662e-4, 6.01037494386562e-4, 6.38252116610369e-4, 5.7327729580732e-4, 5.34646099102417e-4, 4.75747475902075e-4, 4.79331599944462e-4, 3.23555103450458e-4, 2.12821344042331e-4, 2.45793107356806e-4, 2.06287210350266e-4, 1.7758798700139e-4, 1.36024033752488e-4, 1.43747563872598e-4, 1.34691192685282e-4, 1.14308814736253e-4, 1.07716536042662e-4, 1.16846107481424e-4, 1.28307478357282e-4, 1.3229577809363e-4, 1.30276677574569e-4, 1.29519957659713e-4, 1.34907202260596e-4, 1.45495967352433e-4, 1.56147698747344e-4, 1.61948480749989e-4, 1.62133271445554e-4, 1.60216809589902e-4, 1.60484860479193e-4, 1.6457455645146e-4, 1.70903044736175e-4, 1.7633722988741e-4, 1.78335128454908e-4, 1.7653922574216e-4, 1.73038796506761e-4, 1.70842140024924e-4, 1.71635301426216e-4, 1.74792109996862e-4
flux1:, 0.692340208101081, 3.79666677026356e-4, 3.71352469963036e-4, 3.65467841667674e-4, 3.65047079120281e-4, 3.72805185272298e-4, 3.89613305948877e-4, 4.12806390327507e-4, 4.36053560771184e-4, 4.51884372678963e-4, 4.5557644642486e-4, 4.47556163748449e-4, 4.3233710357396e-4, 4.14679508052582e-4, 3.96245810018169e-4, 3.76064028071474e-4, 3.54360887115173e-4, 3.35304200286885e-4, 3.25741867135527e-4, 3.3260156459593e-4, 3.61402800707838e-4, 4.11412981624915e-4, 4.66524627823114e-4, 5.00975264476396e-4, 5.14924478912902e-4, 5.46424665317804e-4, 5.81083064498136e-4, 5.24209745637307e-4, 4.9025175601077e-4, 4.38769508496911e-4, 4.43499396231588e-4, 3.00875052705842e-4, 1.99358944212866e-4, 2.31119946072885e-4, 1.94964557467853e-4, 1.69261972962182e-4, 1.30984868073777e-4, 1.38689923123028e-4, 1.30748863118317e-4, 1.11836982812652e-4, 1.05818380065808e-4, 1.14685796938446e-4, 1.25712811370815e-4, 1.29620592215249e-4, 1.27802532575152e-4, 1.27111808494542e-4, 1.32185930088677e-4, 1.42174624223893e-4, 1.52236394546136e-4, 1.5773410086384e-4, 1.57932062718281e-4, 1.56095217559509e-4, 1.562274992146e-4, 1.59912571652813e-4, 1.65747816021399e-4, 1.70835498162256e-4, 1.72768841242144e-4, 1.71155715869823e-4, 1.67891437644252e-4, 1.65753423283021e-4, 1.66339173685263e-4, 1.69143316782681e-4
flux1:, 0.692602657004834, 3.49589467232699e-4, 3.4105241085084e-4, 3.34848209135788e-4, 3.33778045322839e-4, 3.40274313345497e-4, 3.55102102623086e-4, 3.75925668427829e-4, 3.97196475417122e-4, 4.12319841614115e-4, 4.17008763329985e-4, 4.11372284306107e-4, 3.99039752495125e-4, 3.83914093922737e-4, 3.67345465952654e-4, 3.48549220487713e-4, 3.27930372380601e-4, 3.09494387429522e-4, 2.997044201479e-4, 3.04967769927364e-4, 3.30078237815338e-4, 3.74093018951463e-4, 4.22754753528731e-4, 4.53621044252105e-4, 4.66942013513324e-4, 4.96061600167136e-4, 5.28108868906338e-4, 4.78279174425405e-4, 4.48336184942536e-4, 4.03430118078527e-4, 4.09021015371955e-4, 2.78831069074328e-4, 1.86039815020173e-4, 2.16443677211529e-4, 1.83481435846151e-4, 1.60488883244631e-4, 1.25353819811177e-4, 1.32934865008574e-4, 1.25954715229e-4, 1.08466001729275e-4, 1.03005207224017e-4, 1.11540524331664e-4, 1.22044492846713e-4, 1.25806406607139e-4, 1.24153091833358e-4, 1.23510326771396e-4, 1.2825394896604e-4, 1.37617531116681e-4, 1.47065691322289e-4, 1.52246901286345e-4, 1.52451302973595e-4, 1.50688083267508e-4, 1.50679491810385e-4, 1.53957603802927e-4, 1.59300280064372e-4, 1.64045547404007e-4, 1.65921011824868e-4, 1.64496178050814e-4, 1.61470701030278e-4, 1.59395100500724e-4, 1.5978170447882e-4, 1.6224232497058e-4
flux1:, 0.692865105908588, 3.21319701560854e-4, 3.12829153346404e-4, 3.0653997805184e-4, 3.05012310287193e-4, 3.10414087825716e-4, 3.23421189549567e-4, 3.42005407063635e-4, 3.61330909624397e-4, 3.75599185976813e-4, 3.80932078190749e-4, 3.77189092708265e-4, 3.67257762974962e-4, 3.54322935600185e-4, 3.39482631331119e-4, 3.22114337865562e-4, 3.02744965152384e-4, 2.85168528011091e-4, 2.75426448244347e-4, 2.79416517973726e-4, 3.0130695035616e-4, 3.4001838403863e-4, 3.82941982523173e-4, 4.10528352343401e-4, 4.23065410060973e-4, 4.49762981439573e-4, 4.79207422969007e-4, 4.35483548208749e-4, 4.08986762885766e-4, 3.69877618402591e-4, 3.76083025037539e-4, 2.5757190930911e-4, 1.7298253587932e-4, 2.01913180473409e-4, 1.71963569646777e-4, 1.51413712428045e-4, 1.19257126722321e-4, 1.26626299019282e-4, 1.20479666123517e-4, 1.04363033329577e-4, 9.94385201893945e-5, 1.07593577572988e-4, 1.1752078177408e-4, 1.2109532492708e-4, 1.19578998278104e-4, 1.18970796587567e-4, 1.23378433201314e-4, 1.32111875612165e-4, 1.40942279665706e-4, 1.45804685246124e-4, 1.46012448759014e-4, 1.44319741561674e-4, 1.44171701437757e-4, 1.47049775730571e-4, 1.51908797738237e-4, 1.56319760369679e-4, 1.58143047557201e-4, 1.56907899603764e-4, 1.5411982247155e-4, 1.52109005993401e-4, 1.52306550137295e-4, 1.54436210303086e-4
flux1:, 0.693127554812341, 2.94805450584144e-4, 2.86564144402768e-4, 2.80371693433679e-4, 2.78548092694655e-4, 2.83015117932607e-4, 2.94370955134529e-4, 3.10868719571394e-4, 3.28315583381091e-4, 3.41631762096199e-4, 3.47320720301268e-4, 3.45053022750521e-4, 3.37102985376941e-4, 3.26059825733834e-4, 3.12815865149345e-4, 2.96880763917332e-4, 2.78854594950818e-4, 2.62290435559096e-4, 2.52794467870499e-4, 2.5577642238146e-4, 2.74866094889669e-4, 3.0890402701255e-4, 3.46745370296834e-4, 3.71354724576384e-4, 3.83013971309457e-4, 4.07311529870898e-4, 4.34213605499055e-4, 3.95772656622955e-4, 3.72237952822509e-4, 3.38211812015654e-4, 3.4482111704583e-4, 2.37213160511421e-4, 1.6028653358363e-4, 1.87659015937217e-4, 1.60529315393917e-4, 1.4217425682228e-4, 1.1282187946685e-4, 1.19908614450629e-4, 1.14490316253186e-4, 9.96922810793508e-5, 9.52792042902079e-5, 1.03023901215623e-4, 1.12348839757116e-4, 1.15714704828594e-4, 1.14316134648541e-4, 1.1373368729475e-4, 1.17809230386756e-4, 1.25923223818362e-4, 1.34147294571853e-4, 1.38697528994088e-4, 1.38908578144731e-4, 1.3728594814128e-4, 1.37005887808834e-4, 1.39498974133542e-4, 1.43889756660854e-4, 1.47976616164387e-4, 1.4975118588358e-4, 1.48703090156408e-4, 1.46148115878967e-4, 1.44204029233579e-4, 1.44224172994951e-4, 1.46037563989524e-4
flux1:, 0.693390003716094, 2.70005793556733e-4, 2.62158825905656e-4, 2.56196914414869e-4, 2.54207209992833e-4, 2.5788408021244e-4, 2.67756783893641e-4, 2.82332055397131e-4, 2.97992211719713e-4, 3.10301792355877e-4, 3.16118359307168e-4, 3.1497670163965e-4, 3.08651799854928e-4, 2.99242566076717e-4, 2.87470110334962e-4, 2.72944571931023e-4, 2.56298951914417e-4, 2.40831634460189e-4, 2.31716805070925e-4, 2.33903709045187e-4, 2.50559369720699e-4, 2.8048834697494e-4, 3.13843487000206e-4, 3.35768361000798e-4, 3.46503690391155e-4, 3.68473899442432e-4, 3.92935570139869e-4, 3.59062143487295e-4, 3.38083097651365e-4, 3.08493520318527e-4, 3.15329705741748e-4, 2.17843672831477e-4, 1.48035890109578e-4, 1.73796640665583e-4, 1.49289122560959e-4, 1.32899840569744e-4, 1.06171888543706e-4, 1.12922183845684e-4, 1.08143929293802e-4, 9.46083823143765e-5, 9.0679889497462e-5, 9.79981686680062e-5, 1.06716250657026e-4, 1.09867515395258e-4, 1.08574862008823e-4, 1.08013352906886e-4, 1.11767357600181e-4, 1.1928372019927e-4, 1.26924133469593e-4, 1.31175319183241e-4, 1.31391691652552e-4, 1.29840810488609e-4, 1.29441206582807e-4, 1.31571212578334e-4, 1.35514348967412e-4, 1.39288241883981e-4, 1.41014668924086e-4, 1.40147198765944e-4, 1.37819131116023e-4, 1.35944296885712e-4, 1.35800522559499e-4, 1.37313998703583e-4
flux1:, 0.693652452619847, 2.46881091147202e-4, 2.39525436481852e-4, 2.33886329651624e-4, 2.31829703013792e-4, 2.34841919616554e-4, 2.43391103777742e-4, 2.56210347732751e-4, 2.70192368547909e-4, 2.814754747148e-4, 2.87244094025056e-4, 2.86943042393944e-4, 2.81946713199749e-4, 2.73952254336708e-4, 2.63534324325453e-4, 2.50372954315195e-4, 2.35102592059203e-4, 2.20764949389676e-4, 2.12116368068556e-4, 2.1367609965149e-4, 2.28214276265472e-4, 2.54534873746222e-4, 2.83939820428073e-4, 3.03456320413279e-4, 3.13258080727922e-4, 3.33013275118427e-4, 3.55167825740253e-4, 3.25245198549935e-4, 3.06484377735031e-4, 2.80752645420071e-4, 2.87670186687726e-4, 1.99531095456144e-4, 1.36302486432605e-4, 1.60428591395612e-4, 1.38344703084619e-4, 1.23710295361969e-4, 9.9424464465078e-5, 1.05799831343508e-4, 1.01585306578829e-4, 8.92523450267053e-5, 8.57800439890116e-5, 9.26661269512494e-5, 1.00786739071867e-4, 1.03727619847434e-4, 1.02534478300915e-4, 1.01992110354615e-4, 1.05439206197627e-4, 1.12386465070321e-4, 1.19472829375611e-4, 1.23442037270766e-4, 1.23666878116234e-4, 1.22190712736835e-4, 1.2168777369477e-4, 1.23481992190433e-4, 1.27002201844276e-4, 1.30474736240505e-4, 1.32150719644664e-4, 1.31454058899903e-4, 1.29345520882521e-4, 1.27543795790488e-4, 1.27251868391398e-4, 1.28483602235466e-4
flux1:, 0.693914901523601, 2.2538678972822e-4, 2.18580566405723e-4, 2.13321922232185e-4, 2.11269939344617e-4, 2.13722993657642e-4, 2.21095828229566e-4, 2.32322126564012e-4, 2.44744212827147e-4, 2.55008240147952e-4, 2.60599226821129e-4, 2.60910660237943e-4, 2.56999996433712e-4, 2.50235376272448e-4, 2.41062482561308e-4, 2.29204056360487e-4, 2.15272879174914e-4, 2.02060091219382e-4, 1.93924666354902e-4, 1.94987262242009e-4, 2.07678954655572e-4, 2.30832078088233e-4, 2.56765062679452e-4, 2.74129211707972e-4, 2.83015310110312e-4, 3.00697665480818e-4, 3.20700121878661e-4, 2.94200695574742e-4, 2.77379850519901e-4, 2.54993541441864e-4, 2.61876342682479e-4, 1.82325219229122e-4, 1.25147442921357e-4, 1.47644624192672e-4, 1.27787256409592e-4, 1.14714343540237e-4, 9.2687543565905e-5, 9.86636598562279e-5, 9.49447293093451e-5, 8.37493529697564e-5, 8.07032628669264e-5, 8.71585374798343e-5, 9.46992516942949e-5, 9.7439193117653e-5, 9.63422505666354e-5, 9.58191058944051e-5, 9.8975827440708e-5, 1.05385421391753e-4, 1.11950366635465e-4, 1.15656221381357e-4, 1.15892793303414e-4, 1.14494710561754e-4, 1.13906845693836e-4, 1.15396287849971e-4, 1.18521480418307e-4, 1.21704775834579e-4, 1.23325709631176e-4, 1.22787221323004e-4, 1.20890042496233e-4, 1.19166927790352e-4, 1.18745247139848e-4, 1.19715683745459e-4
flux1:, 0.694177350427354, 2.05470406674561e-4, 1.99241355761184e-4, 1.94393187092557e-4, 1.92394093829082e-4, 1.94374802262863e-4, 2.00704589100329e-4, 2.10493857416406e-4, 2.21478275574719e-4, 2.30751276861052e-4, 2.3607372911691e-4, 2.368195365525e-4, 2.33798267190493e-4, 2.28107600553626e-4, 2.20076836807359e-4, 2.09449171232385e-4, 1.96800007710841e-4, 1.84680935510934e-4, 1.77077152032394e-4, 1.77742011954628e-4, 1.88818698408254e-4, 2.091914414991e-4, 2.32076564921061e-4, 2.47522580730675e-4, 2.55531565698759e-4, 2.71303940158874e-4, 2.89322245313288e-4, 2.65797672318663e-4, 2.50687550229507e-4, 2.3119759081085e-4, 2.3795665135183e-4, 1.6625883350102e-4, 1.14620613281944e-4, 1.35519760553906e-4, 1.17694730682816e-4, 1.06007137863273e-4, 8.60569119251157e-5, 9.16219895273671e-5, 8.83363806812682e-5, 7.82077833585439e-5, 7.55561425411577e-5, 8.15869122755022e-5, 8.85693149705452e-5, 9.111907570907e-5, 9.01158661023778e-5, 8.96128249741002e-5, 9.24960635047995e-5, 9.83995105575941e-5, 1.04475557307286e-4, 1.07936225381132e-4, 1.08187065559106e-4, 1.06870007668973e-4, 1.06216273159995e-4, 1.07433897993718e-4, 1.10194239236187e-4, 1.1310122723508e-4, 1.14661148393572e-4, 1.14266073847417e-4, 1.12571366749689e-4, 1.10933781365562e-4, 1.10403363915804e-4, 1.11135624086711e-4
flux1:, 0.694439799331107, 1.87070987429366e-4, 1.81423860968113e-4, 1.76995066888234e-4, 1.75078659787914e-4, 1.7665785999834e-4, 1.82064247323547e-4, 1.90562983862668e-4, 2.00231773763127e-4, 2.08556711871807e-4, 2.13551678188014e-4, 2.1459613152476e-4, 2.1230716665753e-4, 2.07558342404535e-4, 2.00572397299334e-4, 1.91096296604797e-4, 1.79658374101516e-4, 1.6858417362166e-4, 1.61509897611372e-4, 1.61852415313608e-4, 1.71512386705909e-4, 1.89444265558864e-4, 2.09655719484211e-4, 2.23395735024455e-4, 2.30581287356587e-4, 2.44618509643278e-4, 2.60825676292093e-4, 2.3989695130616e-4, 2.26307450027612e-4, 2.09323788855124e-4, 2.15894318789934e-4, 1.51346695747107e-4, 1.04758617438929e-4, 1.24111013200547e-4, 1.08128649764194e-4, 9.76672901642701e-5, 7.96136190413895e-5, 8.47665287517628e-5, 8.18569953203653e-5, 7.27189373398316e-5, 7.04281932685195e-5, 7.60442980730535e-5, 8.24915735998558e-5, 8.48607275521253e-5, 8.39479029288156e-5, 8.34658085598484e-5, 8.60919612052844e-5, 9.15191647613072e-5, 9.71366295467755e-5, 1.00368381165578e-4, 1.00634706043941e-4, 9.94005595906556e-5, 9.86992772594689e-5, 9.96782680761552e-5, 1.0210519769989e-4, 1.04749946293161e-4, 1.06242627427429e-4, 1.05974856568711e-4, 1.04472866232001e-4, 1.02928423357662e-4, 1.02312370160511e-4, 1.02832311072725e-4
flux1:, 0.69470224823486, 1.70120177516207e-4, 1.65042930601488e-4, 1.61027093741585e-4, 1.59209550125806e-4, 1.60445322225748e-4, 1.65035373606121e-4, 1.72379447878612e-4, 1.80851239354332e-4, 1.88281167473684e-4, 1.92915286874355e-4, 1.94157495613722e-4, 1.92475599190766e-4, 1.88555419735735e-4, 1.82521814717021e-4, 1.74114229998028e-4, 1.63808690848273e-4, 1.53719047743536e-4, 1.47157566624292e-4, 1.47234904992161e-4, 1.55649153497496e-4, 1.71437910755011e-4, 1.89304277861197e-4, 2.01529050684075e-4, 2.07955359556066e-4, 2.20436034232862e-4, 2.35003506812059e-4, 2.16351227815263e-4, 2.04122526321902e-4, 1.89308652129203e-4, 1.9564650643836e-4, 1.37583786473312e-4, 9.5582383756806e-5, 1.13454055893307e-4, 9.91313572243389e-5, 8.97541160504253e-5, 7.34219230292257e-5, 7.81701626658615e-5, 7.55847993450725e-5, 6.73571984833648e-5, 6.53923850566691e-5, 7.06065352515246e-5, 7.65426022794641e-5, 7.87385629514731e-5, 7.79109496277097e-5, 7.74501313894272e-5, 7.98348905924411e-5, 8.48135589642282e-5, 8.99995824006912e-5, 9.30160327499805e-5, 9.32974461782256e-5, 9.21466750029602e-5, 9.14143824648421e-5, 9.21866423299924e-5, 9.43118636420298e-5, 9.6709744165973e-5, 9.81297016928856e-5, 9.79725424814334e-5, 9.66523936440388e-5, 9.52083381088377e-5, 9.45307942032431e-5, 9.4866560406837e-5
flux1:, 0.694964697138614, 1.54544091829373e-4, 1.50012916487233e-4, 1.46393197914627e-4, 1.44681385788917e-4, 1.45622130877234e-4, 1.4949164824243e-4, 1.55805765795823e-4, 1.63193561095394e-4, 1.6978772620985e-4, 1.74047483508444e-4, 1.75414270334894e-4, 1.74239314803965e-4, 1.71049400973943e-4, 1.65880097944965e-4, 1.58456623635063e-4, 1.49200410917721e-4, 1.400279255243e-4, 1.33952568492418e-4, 1.33808440459825e-4, 1.41125613684711e-4, 1.55032189162377e-4, 1.70840611795643e-4, 1.81720837883742e-4, 1.87458490772e-4, 1.98557630154036e-4, 2.11650051416811e-4, 1.95005043128051e-4, 1.84000175159682e-4, 1.71066816318095e-4, 1.77144336354783e-4, 1.24944177917134e-4, 8.70953180560191e-5, 1.03561168692005e-4, 9.07245553521543e-5, 8.23059417364074e-5, 6.75282012695674e-5, 7.18858315499071e-5, 6.95790099608389e-5, 6.21805347547566e-5, 6.05060865294111e-5, 6.53336450188478e-5, 7.07833910518328e-5, 7.28117575785577e-5, 7.20622664594403e-5, 7.16224412729966e-5, 7.37810553831908e-5, 7.83370236290822e-5, 8.31156228711998e-5, 8.5927648982928e-5, 8.62221550496366e-5, 8.51537072686674e-5, 8.44045295839097e-5, 8.49995456679224e-5, 8.68540600996338e-5, 8.90216602093542e-5, 9.03648977541953e-5, 9.03017741813858e-5, 8.91512507524485e-5, 8.78132904691042e-5, 8.70980414161729e-5, 8.72790942471971e-5
flux1:, 0.695227146042367, 1.40265335158899e-4, 1.3624865926869e-4, 1.33001735529006e-4, 1.31396697726072e-4, 1.32083641412356e-4, 1.35318370745376e-4, 1.40715984849408e-4, 1.47125776536422e-4, 1.52946587619921e-4, 1.56833268016399e-4, 1.58272736044135e-4, 1.57523859541087e-4, 1.5497747990011e-4, 1.50588856560933e-4, 1.44065668069655e-4, 1.3577419901484e-4, 1.27447503588354e-4, 1.21825217206445e-4, 1.21493657570818e-4, 1.27843886420922e-4, 1.40096503473575e-4, 1.54096706855098e-4, 1.63784639673758e-4, 1.68906853901444e-4, 1.7878976286272e-4, 1.90561251056411e-4, 1.75695765732685e-4, 1.65794881002525e-4, 1.54493332825209e-4, 1.60294896517382e-4, 1.13381597050339e-4, 7.92830264107499e-5, 9.44214593924357e-5, 8.2909766797898e-5, 7.53401535417375e-5, 6.19611783906085e-5, 6.59468699375241e-5, 6.38802120312545e-5, 5.72313905031498e-5, 5.58122931262621e-5, 6.0271211235242e-5, 6.5261244562481e-5, 6.71270286566013e-5, 6.64472908928147e-5, 6.6027774129271e-5, 6.79755421585798e-5, 7.21336518594383e-5, 7.65265370207043e-5, 7.91427578172792e-5, 7.94470287469617e-5, 7.84584741533415e-5, 7.77039244469317e-5, 7.81480915371882e-5, 7.97613746578974e-5, 8.17161525393389e-5, 8.29805392724765e-5, 8.29955619974466e-5, 8.20010324639354e-5, 8.07723163541784e-5, 8.00412660787428e-5, 8.00970255864517e-5
flux1:, 0.69548959494612, 1.27204764396451e-4, 1.2366637250385e-4, 1.20765445508961e-4, 1.19264934311877e-4, 1.19733872424545e-4, 1.22410441635353e-4, 1.26993991847847e-4, 1.32524086251257e-4, 1.37634847689274e-4, 1.41160232626956e-4, 1.42636220016551e-4, 1.42247062514441e-4, 1.40266875076637e-4, 1.36579960090882e-4, 1.30875279798688e-4, 1.23464316617486e-4, 1.15910443057626e-4, 1.10704644625707e-4, 1.10212851983563e-4, 1.15710515445654e-4, 1.26508074663554e-4, 1.38916322740095e-4, 1.4754748461299e-4, 1.52126694295777e-4, 1.60944503220894e-4, 1.71536420590084e-4, 1.58256153530445e-4, 1.49352473066713e-4, 1.39468056686832e-4, 1.44985779581809e-4, 1.02832224006898e-4, 7.2115075873931e-5, 8.60037584050309e-5, 7.56709077561413e-5, 6.88552889066718e-5, 5.67336019845853e-5, 6.03689281271044e-5, 5.85118243597067e-5, 5.25380526108398e-5, 5.13411205128936e-5, 5.54517749618567e-5, 6.0011128219583e-5, 6.17203005366148e-5, 6.1101748574711e-5, 6.07018419663683e-5, 6.24545943662123e-5, 6.62397325038115e-5, 7.02675227197066e-5, 7.26951447628299e-5, 7.30049565627882e-5, 7.20927738089158e-5, 7.13419133524727e-5, 7.16583262018944e-5, 7.30577321006738e-5, 7.48174830130372e-5, 7.6002756870322e-5, 7.608113443835e-5, 7.52276921191116e-5, 7.41081481699002e-5, 7.3379957482993e-5, 7.33382938927173e-5
flux1:, 0.695752043849873, 1.15282819568384e-4, 1.12184248520226e-4, 1.0960121833615e-4, 1.08201318674895e-4, 1.08483638805267e-4, 1.10670248856553e-4, 1.14531674120043e-4, 1.19272581621622e-4, 1.23735866988669e-4, 1.26918679979474e-4, 1.2840621406089e-4, 1.28321266858981e-4, 1.26837830481258e-4, 1.23778637995186e-4, 1.18813805714356e-4, 1.12200864887489e-4, 1.05347238232843e-4, 1.00520169155567e-4, 9.98905580270765e-5, 1.04636223173737e-4, 1.14151303250286e-4, 1.25154362575873e-4, 1.32849212480057e-4, 1.3695415173246e-4, 1.44841231517118e-4, 1.54381290590508e-4, 1.42518441279478e-4, 1.34515701693267e-4, 1.25861836055835e-4, 1.31091894613396e-4, 9.32196090681206e-5, 6.55487220267062e-5, 7.82618906495999e-5, 6.89786653930336e-5, 6.2834989999101e-5, 5.1845206958164e-5, 5.51532810236701e-5, 5.34826573711028e-5, 4.8116526011793e-5, 4.7111554696135e-5, 5.08963281210587e-5, 5.50566849721562e-5, 5.66174946421588e-5, 5.60525360682031e-5, 5.56719340535248e-5, 5.7246295455644e-5, 6.06842253737064e-5, 6.43676747083022e-5, 6.661346306825e-5, 6.69241940991744e-5, 6.6084113476683e-5, 6.53439472390611e-5, 6.55525904058497e-5, 6.67630340832228e-5, 6.83452856947428e-5, 6.9452751421597e-5, 6.95810373576715e-5, 6.88528674892426e-5, 6.78390300321375e-5, 6.71281625809069e-5, 6.70140129399905e-5
flux1:, 0.696014492753627, 1.04420438675936e-4, 1.01722776449268e-4, 9.9429702697451e-5, 9.812570277106e-5, 9.82488655764367e-5, 1.00005855823923e-4, 1.03227354096145e-4, 1.07262096749222e-4, 1.11138629161384e-4, 1.14001711615768e-4, 1.15483486273411e-4, 1.15655465607733e-4, 1.14606301746853e-4, 1.12106104572763e-4, 1.07806322440856e-4, 1.01911857538775e-4, 9.56881146841906e-5, 9.12028043153901e-5, 9.04544359468723e-5, 9.45362900755978e-5, 1.02918039593051e-4, 1.12677160515207e-4, 1.1954264414165e-4, 1.23236111592865e-4, 1.30309362273475e-4, 1.38911801728336e-4, 1.28319360366349e-4, 1.21130391131294e-4, 1.13543652792274e-4, 1.18483612592899e-4, 8.44609987928467e-5, 5.9534019173126e-5, 7.11414329661066e-5, 6.27959540570062e-5, 5.72532029167333e-5, 4.72865373013066e-5, 5.02910378358715e-5, 4.87903190473213e-5, 4.39728496559662e-5, 4.31334156893529e-5, 4.66159815432568e-5, 5.041121337949e-5, 5.1834870777164e-5, 5.13178190397336e-5, 5.09568897854969e-5, 5.23702050559539e-5, 5.54879282620836e-5, 5.88488267314785e-5, 6.0919967188733e-5, 6.12270595974206e-5, 6.04543769808705e-5, 5.97303389108148e-5, 5.98485409399776e-5, 6.08924562566111e-5, 6.2313917875819e-5, 6.3345963363233e-5, 6.35121592501823e-5, 6.2893089485786e-5, 6.19784364718856e-5, 6.12947701934135e-5, 6.11291259975923e-5
flux1:, 0.69627694165738, 9.45396837363471e-5, 9.22048701825694e-5, 9.01748640976673e-5, 8.89616001723696e-5, 8.89493336237852e-5, 9.03297679937062e-5, 9.29847650982682e-5, 9.63894475350045e-5, 9.97373589398915e-5, 1.02305529213196e-4, 1.03769344128103e-4, 1.04157408648033e-4, 1.03486374641121e-4, 1.01481796653395e-4, 9.77766145064977e-5, 9.25250908025291e-5, 8.68647599267061e-5, 8.26866181846258e-5, 8.18361789652326e-5, 8.53312580750452e-5, 9.2708357177613e-5, 1.01363192805028e-4, 1.07494145247207e-4, 1.10831596706357e-4, 1.17191344278849e-4, 1.24957834930822e-4, 1.15505179094261e-4, 1.09051188256877e-4, 1.02387560998434e-4, 1.07034911167929e-4, 7.64739836390004e-5, 5.40193875448049e-5, 6.45867164065613e-5, 5.70834899685575e-5, 5.20797224105848e-5, 4.30430148966365e-5, 4.57675805595362e-5, 4.44250233621546e-5, 4.01056684205347e-5, 3.94094330743976e-5, 4.26138165513204e-5, 4.60788517379661e-5, 4.73793800655779e-5, 4.69069009773621e-5, 4.65667471531992e-5, 4.78366562885714e-5, 5.06621952119766e-5, 5.37237295576966e-5, 5.56284015173959e-5, 5.59277096172026e-5, 5.5217514803331e-5, 5.45139097273084e-5, 5.45568995434304e-5, 5.54544187639706e-5, 5.67305848989746e-5, 5.76901578678277e-5, 5.78837099121306e-5, 5.73578591781661e-5, 5.65335740969903e-5, 5.588261574536e-5, 5.56820413617021e-5
flux1:, 0.696539390561133, 8.55642391495013e-5, 8.35559438181378e-5, 8.17636344525404e-5, 8.06355502630867e-5, 8.05080019764846e-5, 8.15583881020773e-5, 8.37126516426557e-5, 8.65571491219073e-5, 8.94315085985087e-5, 9.17300323475116e-5, 9.31670610834801e-5, 9.37356437996317e-5, 9.33924092807623e-5, 9.18252825748474e-5, 8.86488851125936e-5, 8.39697610252926e-5, 7.88117193716823e-5, 7.49097231019155e-5, 7.39721989307317e-5, 7.69476354687495e-5, 8.34313620382884e-5, 9.11036722584718e-5, 9.65840719619071e-5, 9.96130888746696e-5, 1.05345118056268e-4, 1.12366044804373e-4, 1.03935808307089e-4, 9.81459686243352e-5, 9.22782827906781e-5, 9.66301520165295e-5, 6.91822960537708e-5, 4.89566167304636e-5, 5.85468024696176e-5, 5.18045235299078e-5, 4.72851209258789e-5, 3.90986052872883e-5, 4.15665271027981e-5, 4.03732538865559e-5, 3.65087918726436e-5, 3.59372791006317e-5, 3.88868431255478e-5, 4.2056090326576e-5, 4.32493893430711e-5, 4.28203662621735e-5, 4.25026389076729e-5, 4.3646383900339e-5, 4.62080357161348e-5, 4.89945481913876e-5, 5.07421133068078e-5, 5.10300995753899e-5, 5.03773987740905e-5, 4.96977081367163e-5, 4.96791200153074e-5, 5.04483839891572e-5, 5.15933455447355e-5, 5.24835166257554e-5, 5.26952504380752e-5, 5.22476713815642e-5, 5.15036641336121e-5, 5.08872820486253e-5, 5.06640062158902e-5
flux1:, 0.696801839464887, 7.74199141261673e-5, 7.57040542832247e-5, 7.41257627596745e-5, 7.30768914908465e-5, 7.28509175771274e-5, 7.36121009365286e-5, 7.53249078819802e-5, 7.76735478283751e-5, 8.0126073374419e-5, 8.21796518728268e-5, 8.35833574095118e-5, 8.43013778024823e-5, 8.4240861233545e-5, 8.30578626933433e-5, 8.03492121747042e-5, 7.61777710194918e-5, 7.14673450492994e-5, 6.78147741991334e-5, 6.68039355919932e-5, 6.93183315616184e-5, 7.5005631596181e-5, 8.18025883349031e-5, 8.67066758201639e-5, 8.94672312939377e-5, 9.46453730715517e-5, 1.01001180378123e-4, 9.34872317675796e-5, 8.82982469693597e-5, 8.31146205632671e-5, 8.71684362138644e-5, 6.25197987719947e-5, 4.43044423431991e-5, 5.29794379443353e-5, 4.69279904607932e-5, 4.28442671676115e-5, 3.54385375714194e-5, 3.76726413705292e-5, 3.6620762136285e-5, 3.31734466385027e-5, 3.27113819686803e-5, 3.54279163493292e-5, 3.83335832186755e-5, 3.94359510777207e-5, 3.90508264756823e-5, 3.87573348379386e-5, 3.97909506476893e-5, 4.21161945049243e-5, 4.46524297513447e-5, 4.62532387130434e-5, 4.65270179510715e-5, 4.5926765430573e-5, 4.52737796255785e-5, 4.52059943071274e-5, 4.58634887750095e-5, 4.68899504110666e-5, 4.77136462005984e-5, 4.79356813815509e-5, 4.75528963965947e-5, 4.68788788029292e-5, 4.62963729698666e-5, 4.60588765292283e-5
flux1:, 0.69706428836864, 7.003521505008e-5, 6.85801762916791e-5, 6.71939144836964e-5, 6.62179276953152e-5, 6.59075986963269e-5, 6.6415795873141e-5, 6.77410482848113e-5, 6.96531964894898e-5, 7.1732090628199e-5, 7.35642589508404e-5, 7.49297563393401e-5, 7.57700123304322e-5, 7.59517154632581e-5, 7.51038533733561e-5, 7.28067308076801e-5, 6.90846753959194e-5, 6.47742583682171e-5, 6.13489665018239e-5, 6.02777407944169e-5, 6.23826546298234e-5, 6.73590285434871e-5, 7.33759594308195e-5, 7.77692394874577e-5, 8.02945683128307e-5, 8.49832704965651e-5, 9.07456448397354e-5, 8.405191378679e-5, 7.94073763474326e-5, 7.48103355974989e-5, 7.85650358374465e-5, 5.64321340552376e-5, 4.00301869807278e-5, 4.78524866681222e-5, 4.24297213911689e-5, 3.87379811225524e-5, 3.2050759166229e-5, 3.40733617946288e-5, 3.31545270066911e-5, 3.00899750752668e-5, 2.97243606883706e-5, 3.2227431494723e-5, 3.48981006299616e-5, 3.59245830324826e-5, 3.55843618822018e-5, 3.53165758432557e-5, 3.62541443245323e-5, 3.83684613139704e-5, 4.06785079800177e-5, 4.21434150879766e-5, 4.24006813444695e-5, 4.18477605578284e-5, 4.12235564156872e-5, 4.11178275164495e-5, 4.16786530042283e-5, 4.2598107420573e-5, 4.33580413762844e-5, 4.35837161444647e-5, 4.32540729953216e-5, 4.2640492897779e-5, 4.20897714289362e-5, 4.18437015199499e-5
flux1:, 0.697326737272393, 6.33419803235116e-5, 6.21186085280659e-5, 6.09039956654997e-5, 5.9994386979113e-5, 5.96116916530642e-5, 5.98995651472207e-5, 6.08867544881193e-5, 6.24172584656101e-5, 6.41671307540433e-5, 6.57999525305637e-5, 6.71236298287868e-5, 6.80622304665077e-5, 6.84494852431128e-5, 6.78915380575877e-5, 6.59545131084827e-5, 6.26302445119188e-5, 5.86793675437072e-5, 5.54636214242985e-5, 5.43443921137189e-5, 5.60858379250587e-5, 6.04278323862077e-5, 6.57503063149222e-5, 6.96904515748731e-5, 7.20082563678315e-5, 7.6264683651887e-5, 8.14974554197505e-5, 7.55372930349746e-5, 7.13867872522582e-5, 6.72926887853867e-5, 7.07500399047292e-5, 5.08760339761752e-5, 3.61094065523703e-5, 4.31429136676173e-5, 3.82917843699509e-5, 3.4952797185891e-5, 2.89260878678251e-5, 3.07589270513329e-5, 2.99635286714949e-5, 2.724883793386e-5, 2.69679813547632e-5, 2.92746369939096e-5, 3.17343879965788e-5, 3.26973459804824e-5, 3.24025187140661e-5, 3.21610864507558e-5, 3.30142137087936e-5, 3.49400879273605e-5, 3.70462798426177e-5, 3.83860133937474e-5, 3.86249055348419e-5, 3.81141102642513e-5, 3.75199349842783e-5, 3.73863156219098e-5, 3.78643311910798e-5, 3.86873114392571e-5, 3.93860861801404e-5, 3.9609906444554e-5, 3.93237191114226e-5, 3.87624063031125e-5, 3.82410414033209e-5, 3.79902349144563e-5
flux1:, 0.697589186176146, 5.72760133710336e-5, 5.62574539357772e-5, 5.51956187625139e-5, 5.43460183184408e-5, 5.39016687949493e-5, 5.39993158612077e-5, 5.46942622104222e-5, 5.5893744524119e-5, 5.7355600670433e-5, 5.88095519208408e-5, 6.00887977046126e-5, 6.11045700194363e-5, 6.16637690264664e-5, 6.13537813413206e-5, 5.97301286539865e-5, 5.67586696224184e-5, 5.3133548937898e-5, 5.0113524900432e-5, 4.8958369184234e-5, 5.03781824522047e-5, 5.41553199421978e-5, 5.88605705352616e-5, 6.23982407624463e-5, 6.45319501835662e-5, 6.84073531924894e-5, 7.31671086049517e-5, 6.78628724187551e-5, 6.41608980786546e-5, 6.04993036817443e-5, 6.36649179406326e-5, 4.58167842279469e-5, 3.25239137655201e-5, 3.88339138502151e-5, 3.45004197229176e-5, 3.14792085148228e-5, 2.60572942731072e-5, 2.77213679690289e-5, 2.70384395400812e-5, 2.4640915708642e-5, 2.44336187033125e-5, 2.65584679780898e-5, 2.88266948742561e-5, 2.97349075896631e-5, 2.9484554534337e-5, 2.92689520667345e-5, 3.00465742143546e-5, 3.18028881727449e-5, 3.37249214380129e-5, 3.49494769510368e-5, 3.51684438066925e-5, 3.46945041268142e-5, 3.41306477456628e-5, 3.39777863744556e-5, 3.4385611472545e-5, 3.51219360354646e-5, 3.57622502858765e-5, 3.59798615431836e-5, 3.57293450624507e-5, 3.52137979294264e-5, 3.47197867871831e-5, 3.4467190802701e-5
flux1:, 0.6978516350799, 5.17776230595112e-5, 5.09390855716303e-5, 5.00125952422019e-5, 4.9217157667477e-5, 4.87213600149436e-5, 4.86570945981125e-5, 4.91024267421043e-5, 5.00174533548259e-5, 5.12287400778534e-5, 5.25226909597903e-5, 5.37556300798624e-5, 5.48295013847211e-5, 5.55294100378055e-5, 5.54283283431714e-5, 5.4075898068115e-5, 5.1418476406711e-5, 4.80911448603996e-5, 4.5256208591766e-5, 4.40770655330096e-5, 4.52139940058619e-5, 4.84900615349479e-5, 5.26478384363393e-5, 5.58274258741417e-5, 5.77972637304456e-5, 6.13375755181288e-5, 6.56740548022315e-5, 6.09566671119299e-5, 5.76615361976392e-5, 5.43742903642546e-5, 5.72580657612369e-5, 4.12246747539197e-5, 2.92588612099846e-5, 3.49111162137904e-5, 3.10432757810944e-5, 2.83090511792155e-5, 2.34375451725507e-5, 2.49528418059221e-5, 2.43705459109598e-5, 2.22572378306126e-5, 2.21122951101346e-5, 2.40678928248201e-5, 2.61598002567881e-5, 2.70182736498098e-5, 2.68095534578929e-5, 2.66179485182818e-5, 2.73264941768952e-5, 2.89284308412906e-5, 3.06828857459609e-5, 3.18010876798627e-5, 3.199880317305e-5, 3.1556482638049e-5, 3.10222174403616e-5, 3.08571225904159e-5, 3.12060246260076e-5, 3.18649657515349e-5, 3.24498405924659e-5, 3.26580086240713e-5, 3.24370535015263e-5, 3.19623779484989e-5, 3.14945187275178e-5, 3.12428471159219e-5
flux1:, 0.698114083983653, 4.6791987503661e-5, 4.61105074489283e-5, 4.53033398335236e-5, 4.45571215213408e-5, 4.40201780616162e-5, 4.38210227410559e-5, 4.40564089589043e-5, 4.47295770225336e-5, 4.57242748076846e-5, 4.68755023398445e-5, 4.8060699281587e-5, 4.91751058624922e-5, 4.99863501721124e-5, 5.00578416101959e-5, 4.89388861636251e-5, 4.65622475617465e-5, 4.35094397013806e-5, 4.0851349979712e-5, 3.96601042197267e-5, 4.05505282738072e-5, 4.33842548153191e-5, 4.70572646933012e-5, 4.99175728299445e-5, 5.17412848714401e-5, 5.49870980120318e-5, 5.89435047609299e-5, 5.4751828480218e-5, 5.18247094547699e-5, 4.88646104188586e-5, 5.1480486971159e-5, 3.70713919216606e-5, 2.62996939539028e-5, 3.13588907743444e-5, 2.79067206167537e-5, 2.54327984254461e-5, 2.10587227945043e-5, 2.24438676503875e-5, 2.19503395697204e-5, 2.00883683560111e-5, 1.99944398248805e-5, 2.17918567039774e-5, 2.37194688256025e-5, 2.45299462289554e-5, 2.43580672889622e-5, 2.41874277550204e-5, 2.48312875078039e-5, 2.62907317976115e-5, 2.78910825688395e-5, 2.89104068421952e-5, 2.90857635695568e-5, 2.86700291262529e-5, 2.81636698909681e-5, 2.79915457730109e-5, 2.82912731358241e-5, 2.88816102219003e-5, 2.94145542095701e-5, 2.96111342568237e-5, 2.94149890354924e-5, 2.89775719190841e-5, 2.85354600014751e-5, 2.82875068908708e-5
flux1:, 0.698376532887406, 4.22692900021136e-5, 4.17235430796508e-5, 4.10210989187568e-5, 4.03203408744704e-5, 3.97529882479178e-5, 3.94448496813709e-5, 3.9507027115303e-5, 3.99770215662084e-5, 4.07857762375572e-5, 4.18099690618077e-5, 4.29461085303781e-5, 4.40845051851635e-5, 4.49792985082641e-5, 4.51897508463493e-5, 4.42707088529623e-5, 4.21462681795736e-5, 3.93482510980525e-5, 3.68604141732686e-5, 3.56688825096803e-5, 3.63471386798043e-5, 3.87923885161723e-5, 4.20365219003173e-5, 4.46113836210416e-5, 4.63045782772223e-5, 4.92907859981522e-5, 5.29041395778823e-5, 4.91841252144643e-5, 4.65883791635381e-5, 4.39174799063445e-5, 4.62825833546401e-5, 3.33271999463491e-5, 2.36297122556708e-5, 2.81576380824408e-5, 2.50738897889009e-5, 2.28374619679466e-5, 1.89100956160037e-5, 2.01819709401294e-5, 1.97662354062163e-5, 1.8123719338087e-5, 1.80695475159443e-5, 1.97189758022262e-5, 2.14923932666675e-5, 2.22544037370047e-5, 2.21130582026041e-5, 2.19594789559288e-5, 2.25416706374291e-5, 2.38679944958146e-5, 2.53250732230001e-5, 2.62517525741134e-5, 2.64039354197567e-5, 2.60101773427308e-5, 2.55292793524953e-5, 2.53535103338584e-5, 2.561214436217e-5, 2.61421014304986e-5, 2.66271584899268e-5, 2.68110331560994e-5, 2.66359693457067e-5, 2.62330127407905e-5, 2.58167451481104e-5, 2.55753660442907e-5
flux1:, 0.698638981791159, 3.81646216188974e-5, 3.77348229544683e-5, 3.71239602467905e-5, 3.64662156943082e-5, 3.58796619164488e-5, 3.54872229492118e-5, 3.5409898051148e-5, 3.57115587775639e-5, 3.63618400519889e-5, 3.72730832568506e-5, 3.83586714350064e-5, 3.95052122727364e-5, 4.04573382549277e-5, 4.07759995749445e-5, 4.00272406282431e-5, 3.81301966818694e-5, 3.55697207934191e-5, 3.32465852802306e-5, 3.20664030194337e-5, 3.25647575293427e-5, 3.46704304679551e-5, 3.75349619562624e-5, 3.98538031345005e-5, 4.14299664403005e-5, 4.41853957776566e-5, 4.74870286745344e-5, 4.41906847025454e-5, 4.1891569371717e-5, 3.94792622926841e-5, 4.16126449543328e-5, 2.99594701297753e-5, 2.12287534471279e-5, 2.52826074084104e-5, 2.25238768864183e-5, 2.05055722747286e-5, 1.69776737448399e-5, 1.81510845237188e-5, 1.78037836548778e-5, 1.63510419845471e-5, 1.6325909939533e-5, 1.78371671859666e-5, 1.94657790545412e-5, 2.01779506617644e-5, 2.0060085240832e-5, 1.99192604031356e-5, 2.04421474139875e-5, 2.16431888667893e-5, 2.29659704081463e-5, 2.38053352046869e-5, 2.3933951746041e-5, 2.35582137245209e-5, 2.30998866049144e-5, 2.29222066651372e-5, 2.31460996153147e-5, 2.36231990777645e-5, 2.40648587237484e-5, 2.42358313422979e-5, 2.4078853917923e-5, 2.37079070796595e-5, 2.33176360488152e-5, 2.30854841024877e-5
flux1:, 0.698901430694913, 3.4437689161091e-5, 3.41055835715061e-5, 3.35746497135652e-5, 3.29587320721586e-5, 3.23644196385463e-5, 3.19108294961673e-5, 3.17245294317254e-5, 3.18889550446279e-5, 3.24052284637485e-5, 3.32159780259633e-5, 3.42491207720288e-5, 3.53885549213801e-5, 3.6373574503446e-5, 3.67727649903579e-5, 3.61683035196812e-5, 3.4476832327582e-5, 3.21383245191742e-5, 2.99749573062034e-5, 2.88173745583192e-5, 2.91657520781763e-5, 3.09755990465961e-5, 3.35035028517743e-5, 3.559185840487e-5, 3.70621787547383e-5, 3.96095027855679e-5, 4.26257503407378e-5, 3.97100566688654e-5, 3.76747895006822e-5, 3.5495893192597e-5, 3.74171550265904e-5, 2.6932730484466e-5, 1.90731781037741e-5, 2.270436547792e-5, 2.02321546169475e-5, 1.84153998975874e-5, 1.52443782554062e-5, 1.63318306724853e-5, 1.60455826174903e-5, 1.47562702601428e-5, 1.47505511825748e-5, 1.61333864408786e-5, 1.76267857354849e-5, 1.8288115082781e-5, 1.81868449158549e-5, 1.80545852806286e-5, 1.85205078229704e-5, 1.96035297291544e-5, 2.08000435549803e-5, 2.15569981710446e-5, 2.16622257608721e-5, 2.1301399129214e-5, 2.08626837775397e-5, 2.06835190215036e-5, 2.08773616563403e-5, 2.1308247816953e-5, 2.1711234319644e-5, 2.18698747083367e-5, 2.17285182307213e-5, 2.13871224533866e-5, 2.10226134929892e-5, 2.0801765454015e-5
flux1:, 0.699163879598666, 3.10523981261224e-5, 3.08013237646105e-5, 3.03401611964847e-5, 2.97659273248603e-5, 2.91751019960981e-5, 2.86815727529497e-5, 2.84135185248004e-5, 2.8468214507704e-5, 2.88721139815759e-5, 2.95931834454382e-5, 3.05714900154938e-5, 3.16892757933585e-5, 3.2684885530587e-5, 3.31402052907741e-5, 3.26573962515727e-5, 3.1152006306957e-5, 2.90210575634586e-5, 2.70128919295958e-5, 2.58885032983986e-5, 2.61141073377356e-5, 2.76666415781622e-5, 2.98950959790542e-5, 3.17750864729398e-5, 3.31482573141086e-5, 3.55043669221167e-5, 3.82574343460075e-5, 3.56833434812121e-5, 3.38814359043371e-5, 3.19145056015304e-5, 3.36425766247375e-5, 2.42100254360193e-5, 1.71370143118297e-5, 2.03906313202054e-5, 1.81720102187248e-5, 1.65422655918214e-5, 1.36909424813806e-5, 1.47025807771628e-5, 1.44719042080711e-5, 1.33237835102619e-5, 1.33294280557165e-5, 1.45935940778861e-5, 1.59620416208806e-5, 1.65728496505689e-5, 1.64823042763978e-5, 1.63549971560042e-5, 1.67667097178757e-5, 1.77391495587351e-5, 1.88173130717832e-5, 1.94968232315176e-5, 1.95795271806932e-5, 1.92314690356618e-5, 1.88097091217163e-5, 1.86286394341903e-5, 1.87956685678641e-5, 1.91859595940605e-5, 1.95549461273098e-5, 1.97023966704351e-5, 1.95746185385825e-5, 1.92601348569781e-5, 1.89204611074558e-5, 1.87120769495242e-5
flux1:, 0.699426328502419, 2.79763910875077e-5, 2.77913818623015e-5, 2.73912890811472e-5, 2.68593051538264e-5, 2.62825002482777e-5, 2.57679192966937e-5, 2.54419701342042e-5, 2.54110336484943e-5, 2.57215257025114e-5, 2.63621111810606e-5, 2.72827488361419e-5, 2.83653478667643e-5, 2.93517934247554e-5, 2.98422590213603e-5, 2.94614904269662e-5, 2.81245785308989e-5, 2.61877069547887e-5, 2.43304162121443e-5, 2.32488575295168e-5, 2.33758184056529e-5, 2.47044398073964e-5, 2.6665520920175e-5, 2.83562981661306e-5, 2.96384534332512e-5, 3.18153294363257e-5, 3.43242665101124e-5, 3.20559190087367e-5, 3.04596402741749e-5, 2.86856713504683e-5, 3.0237968301112e-5, 2.17550848691039e-5, 1.53938535494197e-5, 1.8308897777175e-5, 1.6316559481216e-5, 1.48605422348711e-5, 1.22972941324848e-5, 1.32410105740933e-5, 1.30618682765915e-5, 1.20370418305362e-5, 1.20478807388682e-5, 1.32029970919534e-5, 1.44574004677639e-5, 1.50198021901099e-5, 1.49357254505726e-5, 1.48106546734163e-5, 1.51715167528423e-5, 1.60414043682198e-5, 1.70096086274911e-5, 1.76170816275634e-5, 1.76788653185913e-5, 1.73424157236145e-5, 1.69355571056379e-5, 1.67518166573631e-5, 1.68941388368712e-5, 1.72483556496794e-5, 1.7587665038557e-5, 1.7725424174807e-5, 1.76095798496305e-5, 1.73192138038831e-5, 1.70026667084535e-5, 1.68068005175072e-5
flux1:, 0.699688777406172, 2.51806126871858e-5, 2.50484976205766e-5, 2.47021372632663e-5, 2.4213293520806e-5, 2.36598428629102e-5, 2.31404900031815e-5, 2.27771818376783e-5, 2.26815063937362e-5, 2.29150433157781e-5, 2.3482807658591e-5, 2.43427016169688e-5, 2.53779809516947e-5, 2.63384272209699e-5, 2.68464913149175e-5, 2.65508877337527e-5, 2.53664873707396e-5, 2.36111016891446e-5, 2.19005326598162e-5, 2.08701834180193e-5, 2.0919341208892e-5, 2.20527126374261e-5, 2.37742172072413e-5, 2.52923863872516e-5, 2.64872725242666e-5, 2.8493262929324e-5, 3.07749427369895e-5, 2.87791723233852e-5, 2.73639831127827e-5, 2.5765588224218e-5, 2.71576474810796e-5, 1.95346622213962e-5, 1.38189560978614e-5, 1.64291342192034e-5, 1.46408111537439e-5, 1.33458266661158e-5, 1.10440754058748e-5, 1.19257754002725e-5, 1.17948819313267e-5, 1.08794570291198e-5, 1.0891253133424e-5, 1.19465335139088e-5, 1.309802509521e-5, 1.36158689265069e-5, 1.35358655685738e-5, 1.34113462698737e-5, 1.37252730058178e-5, 1.45012799295462e-5, 1.53686303160024e-5, 1.5910103674852e-5, 1.59532672988218e-5, 1.56281615342337e-5, 1.52349304866043e-5, 1.50478610030367e-5, 1.51668418871803e-5, 1.54884407433372e-5, 1.58017939625343e-5, 1.59314994072117e-5, 1.58263656440169e-5, 1.55573512726923e-5, 1.52615825863065e-5, 1.50772100957794e-5
flux1:, 0.699951226309926, 2.26389480042419e-5, 2.25484086875834e-5, 2.22496653511506e-5, 2.18048085028367e-5, 2.12824799487899e-5, 2.07719015111712e-5, 2.03885769872368e-5, 2.02460589147917e-5, 2.04167247502975e-5, 2.0917950338106e-5, 2.17140936333129e-5, 2.26917465821372e-5, 2.36125230380517e-5, 2.4123959617002e-5, 2.38991066881444e-5, 2.28527825396588e-5, 2.12672415387183e-5, 1.96993440348294e-5, 1.87270731315707e-5, 1.87159561328326e-5, 1.96785959632218e-5, 2.11848968240745e-5, 2.254492030207e-5, 2.36543362348627e-5, 2.54956425548669e-5, 2.75656331274644e-5, 2.58117689910269e-5, 2.45565843035126e-5, 2.31176248300839e-5, 2.43631913236937e-5, 1.7520429342834e-5, 1.23910316451655e-5, 1.47259198049168e-5, 1.31232961543905e-5, 1.19767714098183e-5, 9.91395741330556e-6, 1.07379351008219e-5, 1.06520193946751e-5, 9.8353123475527e-6, 9.8455619449301e-6, 1.08095042433667e-5, 1.18687871544503e-5, 1.23471451966019e-5, 1.22705558819546e-5, 1.21458820988827e-5, 1.24171129248517e-5, 1.31082830115836e-5, 1.388448459594e-5, 1.43665893539008e-5, 1.43939948382548e-5, 1.40806873854794e-5, 1.37006262216381e-5, 1.35100112941604e-5, 1.36066670801566e-5, 1.3898176083502e-5, 1.41885350019757e-5, 1.43117695068132e-5, 1.42165741781234e-5, 1.39664427804328e-5, 1.36887914698024e-5, 1.3514056698109e-5
flux1:, 0.700213675213679, 2.03279499105701e-5, 2.02695086311288e-5, 2.00133086694014e-5, 1.9612948285244e-5, 1.9127751712159e-5, 1.86368028515102e-5, 1.82478117776004e-5, 1.80735459426687e-5, 1.8193204791272e-5, 1.86330104093417e-5, 1.93628267464598e-5, 2.02747248906801e-5, 2.11453960680222e-5, 2.1649061204379e-5, 2.14827550180246e-5, 2.05615748066118e-5, 1.91352381447784e-5, 1.77059460372006e-5, 1.67969317776376e-5, 1.67399384735792e-5, 1.75529395374041e-5, 1.88657708884865e-5, 2.00803552173452e-5, 2.11048171444523e-5, 2.27869480768946e-5, 2.46601842950176e-5, 2.31200923493156e-5, 2.20072824062268e-5, 2.07128490993815e-5, 2.18242978812293e-5, 1.56899867239361e-5, 1.10932946001096e-5, 1.31795599152331e-5, 1.17469291095382e-5, 1.07361975676211e-5, 8.8924858052336e-6, 9.66185017132799e-6, 9.61705784862788e-6, 8.89054335890692e-6, 8.8980855077561e-6, 9.77822165527806e-6, 1.07548885108924e-5, 1.11992731878001e-5, 1.11267442334238e-5, 1.10019866378216e-5, 1.12347623763859e-5, 1.18500391148804e-5, 1.25449978601272e-5, 1.29747172817532e-5, 1.29895776039968e-5, 1.26890103839329e-5, 1.23223794262173e-5, 1.21286175387093e-5, 1.2203947105085e-5, 1.24671825108713e-5, 1.27367095173112e-5, 1.28548479526295e-5, 1.27692693310542e-5, 1.25361142409444e-5, 1.22740280001103e-5, 1.21066539191703e-5
[truncated: 30,162 more chars]
