# Supplementary material for: Spatial Resolution and Refractive Index Contrast of Resonant Photonic Crystal Surfaces for Biosensing
Source: IEEE Photonics J. Author manuscript; Available in PMC 2015 Sep 7. (PMC4561521; doi:10.1109/JPHOT.2015.2435699)
Supplement: fig6_data [file NIHMS64775-supplement-fig6_data.gz › Volumes/graham/MacBook_backup/PhD_folder_2015_06_02/paper_improvements/IEEE_J_Photonics/final_files/data_files/fig6/meep_data/18/ref.dat]

flux1:	0.627777777777778	7.46324015072422e-7	7.46325672748031e-7	7.46327107404115e-7	7.46327611471635e-7	7.46326868425429e-7	7.46325151639203e-7	7.46323253728411e-7	7.46322141511463e-7	7.46322470661049e-7	7.46324191732342e-7	7.46326476940121e-7	7.46328072398282e-7	7.46327967355229e-7	7.46326059307992e-7	7.46323399547328e-7	7.4632172680957e-7	7.4632236099358e-7	7.46325031127638e-7	7.46327592071498e-7	7.46327440854876e-7	7.46324338306432e-7	7.46322185056196e-7	7.46325532086727e-7	7.46330327163305e-7	7.46324198129305e-7	7.463172530204e-7	7.46332394719167e-7	7.46315191998404e-7	7.46338042106522e-7	7.46323498250935e-7	7.46315700077815e-7	7.46323498250936e-7	7.46338042106523e-7	7.46315191998404e-7	7.46332394719169e-7	7.46317253020401e-7	7.46324198129307e-7	7.46330327163307e-7	7.46325532086728e-7	7.46322185056197e-7	7.46324338306432e-7	7.46327440854878e-7	7.46327592071498e-7	7.46325031127635e-7	7.46322360993577e-7	7.46321726809575e-7	7.46323399547329e-7	7.46326059307992e-7
flux1:	0.628040226681531	8.51972808298735e-7	8.51974734326724e-7	8.51976368822149e-7	8.51976907648044e-7	8.51976011750119e-7	8.51974021503016e-7	8.51971859658604e-7	8.5197062652515e-7	8.51971047162533e-7	8.51973035290527e-7	8.51975628575326e-7	8.51977403537067e-7	8.5197723708511e-7	8.5197504719486e-7	8.51972048202109e-7	8.51970203594328e-7	8.51970972373556e-7	8.51974004541985e-7	8.51976855549868e-7	8.51976612245741e-7	8.51973070494375e-7	8.51970685840378e-7	8.51974561804962e-7	8.5197999566557e-7	8.519729595072e-7	8.51965103130661e-7	8.51982372964113e-7	8.5196269702211e-7	8.5198879027134e-7	8.51972172566766e-7	8.51963256366154e-7	8.51972172566766e-7	8.51988790271341e-7	8.5196269702211e-7	8.51982372964114e-7	8.5196510313066e-7	8.51972959507199e-7	8.51979995665571e-7	8.51974561804962e-7	8.5197068584038e-7	8.51973070494372e-7	8.51976612245741e-7	8.51976855549866e-7	8.51974004541983e-7	8.51970972373556e-7	8.51970203594329e-7	8.51972048202112e-7	8.51975047194861e-7
flux1:	0.628302675585284	9.71716546691552e-7	9.71718755769541e-7	9.71720601378092e-7	9.71721177450249e-7	9.71720121395757e-7	9.71717844619384e-7	9.7171540724293e-7	9.7171404979499e-7	9.71714569067032e-7	9.71716837951624e-7	9.71719750717321e-7	9.71721705410564e-7	9.71721463788232e-7	9.71718971387908e-7	9.71715620688093e-7	9.71713614295355e-7	9.71714551508728e-7	9.71717983171476e-7	9.71721130330521e-7	9.71720746608684e-7	9.71716688386093e-7	9.71714048029212e-7	9.71718543852198e-7	9.71724720319289e-7	9.71716676535793e-7	9.71707813165396e-7	9.71727490108874e-7	9.71704986805734e-7	9.71734730179273e-7	9.71715736661578e-7	9.71705542146193e-7	9.7171573666158e-7	9.71734730179274e-7	9.71704986805732e-7	9.71727490108876e-7	9.71707813165396e-7	9.71716676535792e-7	9.7172472031929e-7	9.71718543852199e-7	9.71714048029211e-7	9.71716688386092e-7	9.71720746608684e-7	9.71721130330522e-7	9.71717983171476e-7	9.71714551508727e-7	9.71713614295358e-7	9.71715620688092e-7	9.71718971387909e-7
flux1:	0.628565124489038	1.10730971092451e-6	1.10731221465144e-6	1.10731428279846e-6	1.10731490195208e-6	1.10731368365747e-6	1.10731111233472e-6	1.10730839075803e-6	1.10730690529225e-6	1.10730752690994e-6	1.10731008491565e-6	1.10731332320898e-6	1.10731545437232e-6	1.1073151235432e-6	1.10731231135279e-6	1.10730860288604e-6	1.1073064524339e-6	1.10730759787555e-6	1.10731146727322e-6	1.10731490971118e-6	1.10731432352521e-6	1.10730965810816e-6	1.10730673617869e-6	1.10731195900808e-6	1.1073190003292e-6	1.10730984141813e-6	1.10729986818397e-6	1.10732226446621e-6	1.10729652995795e-6	1.10733037460257e-6	1.10730865981477e-6	1.10729700427555e-6	1.10730865981478e-6	1.10733037460257e-6	1.10729652995795e-6	1.10732226446621e-6	1.10729986818397e-6	1.10730984141813e-6	1.1073190003292e-6	1.10731195900808e-6	1.10730673617869e-6	1.10730965810816e-6	1.10731432352521e-6	1.10731490971118e-6	1.10731146727322e-6	1.10730759787555e-6	1.1073064524339e-6	1.10730860288604e-6	1.1073123113528e-6
flux1:	0.628827573392791	1.2607075721909e-6	1.26071037902537e-6	1.26071268205077e-6	1.26071335470786e-6	1.26071197853037e-6	1.26070911043055e-6	1.26070609890951e-6	1.26070448070454e-6	1.26070520381747e-6	1.26070805286075e-6	1.26071161666755e-6	1.26071391748839e-6	1.2607134837299e-6	1.26071033889921e-6	1.26070627418676e-6	1.26070400595113e-6	1.26070540567263e-6	1.26070975127992e-6	1.26071347976389e-6	1.26071261350514e-6	1.26070723536535e-6	1.26070400474725e-6	1.26071008025252e-6	1.26071812934038e-6	1.26070774003737e-6	1.26069654626489e-6	1.26072201093687e-6	1.26069258567038e-6	1.26073103176399e-6	1.26070620159738e-6	1.26069287724764e-6	1.26070620159739e-6	1.26073103176399e-6	1.26069258567038e-6	1.26072201093687e-6	1.26069654626489e-6	1.26070774003737e-6	1.26071812934038e-6	1.26071008025252e-6	1.26070400474725e-6	1.26070723536535e-6	1.26071261350514e-6	1.26071347976389e-6	1.26070975127993e-6	1.26070540567264e-6	1.26070400595113e-6	1.26070627418676e-6	1.26071033889921e-6
flux1:	0.629090022296544	1.43408682987207e-6	1.43408994539701e-6	1.43409249751506e-6	1.43409323993203e-6	1.43409171771515e-6	1.43408855685867e-6	1.43408525232381e-6	1.43408349481638e-6	1.43408431294889e-6	1.43408744758263e-6	1.43409133036049e-6	1.43409379058078e-6	1.43409324110168e-6	1.43408975614063e-6	1.43408534526034e-6	1.43408299480248e-6	1.43408470133229e-6	1.43408956134211e-6	1.43409355698488e-6	1.43409231575976e-6	1.4340861033185e-6	1.43408253606897e-6	1.43408961081164e-6	1.43409883339186e-6	1.43408708952204e-6	1.4340745558596e-6	1.43410347875706e-6	1.43406984106261e-6	1.43411344350141e-6	1.43408504977134e-6	1.43406982091834e-6	1.43408504977134e-6	1.43411344350141e-6	1.43406984106261e-6	1.43410347875706e-6	1.4340745558596e-6	1.43408708952204e-6	1.43409883339186e-6	1.43408961081164e-6	1.43408253606897e-6	1.4340861033185e-6	1.43409231575976e-6	1.43409355698488e-6	1.43408956134211e-6	1.43408470133229e-6	1.43408299480248e-6	1.43408534526034e-6	1.43408975614064e-6
flux1:	0.629352471200297	1.62986807425344e-6	1.6298715017784e-6	1.62987432017623e-6	1.62987515557873e-6	1.62987350739143e-6	1.62987006415401e-6	1.62986646570473e-6	1.62986455962173e-6	1.62986545978894e-6	1.62986886660342e-6	1.62987305512363e-6	1.62987566131147e-6	1.62987498482411e-6	1.62987115830703e-6	1.62986642057151e-6	1.62986403324094e-6	1.62986610573423e-6	1.62987151764875e-6	1.62987575082882e-6	1.62987402095334e-6	1.62986683548765e-6	1.62986290333802e-6	1.62987114714754e-6	1.62988173370881e-6	1.62986850053693e-6	1.62985449782569e-6	1.62988731398557e-6	1.62984887330398e-6	1.62989824837402e-6	1.62986578318067e-6	1.62984838323666e-6	1.62986578318067e-6	1.62989824837402e-6	1.62984887330398e-6	1.62988731398557e-6	1.62985449782569e-6	1.62986850053693e-6	1.62988173370881e-6	1.62987114714754e-6	1.62986290333802e-6	1.62986683548765e-6	1.62987402095334e-6	1.62987575082882e-6	1.62987151764875e-6	1.62986610573423e-6	1.62986403324094e-6	1.62986642057152e-6	1.62987115830703e-6
flux1:	0.629614920104051	1.85074019997324e-6	1.85074394147607e-6	1.85074704745575e-6	1.85074800690991e-6	1.85074626133416e-6	1.85074255210895e-6	1.85073866026405e-6	1.85073659280874e-6	1.85073755495495e-6	1.85074121242467e-6	1.85074568698821e-6	1.85074842295204e-6	1.85074761010101e-6	1.85074344701111e-6	1.85073841123428e-6	1.85073604238826e-6	1.8507385467372e-6	1.85074454716136e-6	1.8507489767789e-6	1.85074662459095e-6	1.85073830933469e-6	1.85073398424816e-6	1.85074359252023e-6	1.85075575994787e-6	1.85074088990548e-6	1.8507252777449e-6	1.85076247234613e-6	1.8507185621365e-6	1.85077439535101e-6	1.85073728528297e-6	1.85071741363087e-6	1.85073728528297e-6	1.85077439535101e-6	1.85071856213649e-6	1.85076247234614e-6	1.8507252777449e-6	1.85074088990548e-6	1.85075575994787e-6	1.85074359252023e-6	1.85073398424816e-6	1.85073830933469e-6	1.85074662459095e-6	1.8507489767789e-6	1.85074454716135e-6	1.8507385467372e-6	1.85073604238827e-6	1.85073841123429e-6	1.85074344701112e-6
flux1:	0.629877369007804	2.09968690034781e-6	2.0996909577201e-6	2.09969437774915e-6	2.09969550059034e-6	2.09969369440711e-6	2.09968974076036e-6	2.09968555650832e-6	2.09968331073188e-6	2.099684307655e-6	2.09968818656298e-6	2.09969292164051e-6	2.0996957689383e-6	2.09969481246082e-6	2.09969032402576e-6	2.09968502826089e-6	2.09968274316092e-6	2.09968575211374e-6	2.09969237686675e-6	2.09969695007016e-6	2.09969382116299e-6	2.09968420063982e-6	2.0996794553879e-6	2.0996906512092e-6	2.09970464397124e-6	2.09968797363296e-6	2.09967059859811e-6	2.09971271250704e-6	2.09966258288766e-6	2.09972563818623e-6	2.09968323842833e-6	2.09966055715708e-6	2.09968323842833e-6	2.09972563818623e-6	2.09966258288766e-6	2.09971271250704e-6	2.09967059859811e-6	2.09968797363296e-6	2.09970464397124e-6	2.0996906512092e-6	2.0996794553879e-6	2.09968420063982e-6	2.099693821163e-6	2.09969695007016e-6	2.09969237686674e-6	2.09968575211373e-6	2.09968274316092e-6	2.0996850282609e-6	2.09969032402576e-6
flux1:	0.630139817911557	2.38001537679196e-6	2.38001975330732e-6	2.38002351980108e-6	2.38002485342167e-6	2.3800230305508e-6	2.38001885783491e-6	2.38001438156487e-6	2.38001193608518e-6	2.38001293402587e-6	2.38001699859149e-6	2.38002196391551e-6	2.38002490238148e-6	2.38002379685167e-6	2.38001899970947e-6	2.38001349034781e-6	2.38001136370953e-6	2.38001495706872e-6	2.3800222417455e-6	2.38002689427069e-6	2.38002281324735e-6	2.38001169286157e-6	2.38000650156921e-6	2.38001953756102e-6	2.38003562831039e-6	2.38001697448947e-6	2.37999766796195e-6	2.38004530397134e-6	2.37998811415072e-6	2.38005924466526e-6	2.38001083307318e-6	2.37998496359802e-6	2.38001083307317e-6	2.38005924466526e-6	2.37998811415072e-6	2.38004530397134e-6	2.37999766796195e-6	2.38001697448947e-6	2.38003562831039e-6	2.38001953756102e-6	2.38000650156921e-6	2.38001169286158e-6	2.38002281324735e-6	2.38002689427068e-6	2.3800222417455e-6	2.38001495706872e-6	2.38001136370953e-6	2.3800134903478e-6	2.38001899970946e-6
flux1:	0.63040226681531	2.69538740118055e-6	2.69539210305269e-6	2.69539625467532e-6	2.69539785346104e-6	2.69539606302865e-6	2.69539169845302e-6	2.69538692888825e-6	2.69538425814709e-6	2.69538521822759e-6	2.69538942804828e-6	2.69539459015478e-6	2.69539759833575e-6	2.69539633932407e-6	2.6953912538564e-6	2.6953855839875e-6	2.69538369918402e-6	2.69538796417537e-6	2.69539594530313e-6	2.6954006025687e-6	2.69539537340838e-6	2.69538253930471e-6	2.69537687789978e-6	2.69539203766655e-6	2.69541052712186e-6	2.69538968196058e-6	2.69536825754164e-6	2.6954220874029e-6	2.69535689795502e-6	2.69543705855238e-6	2.69538182975081e-6	2.69535234933069e-6	2.69538182975081e-6	2.69543705855238e-6	2.69535689795502e-6	2.6954220874029e-6	2.69536825754164e-6	2.69538968196058e-6	2.69541052712186e-6	2.69539203766655e-6	2.69537687789978e-6	2.69538253930471e-6	2.69539537340837e-6	2.69540060256871e-6	2.69539594530313e-6	2.69538796417538e-6	2.69538369918402e-6	2.69538558398751e-6	2.6953912538564e-6
flux1:	0.630664715719064	3.04985287206273e-6	3.04985790990689e-6	3.04986249114659e-6	3.04986441435493e-6	3.04986270779376e-6	3.04985817800106e-6	3.04985311129852e-6	3.04985018656964e-6	3.04985106726236e-6	3.04985538015156e-6	3.04986070433224e-6	3.04986375969429e-6	3.04986234215987e-6	3.04985698983559e-6	3.04985121679407e-6	3.04984966473969e-6	3.04985469666545e-6	3.04986341360855e-6	3.04986799270199e-6	3.04986139980996e-6	3.04984661899475e-6	3.04984046548683e-6	3.04985806455424e-6	3.04987928052927e-6	3.04985600547002e-6	3.04983225595745e-6	3.04989302830986e-6	3.04981879334322e-6	3.0499090551493e-6	3.04984611470073e-6	3.0498125528599e-6	3.04984611470073e-6	3.0499090551493e-6	3.04981879334322e-6	3.04989302830985e-6	3.04983225595744e-6	3.04985600547002e-6	3.04987928052927e-6	3.04985806455424e-6	3.04984046548683e-6	3.04984661899475e-6	3.04986139980996e-6	3.04986799270199e-6	3.04986341360855e-6	3.04985469666545e-6	3.04984966473969e-6	3.04985121679408e-6	3.04985698983559e-6
flux1:	0.630927164622817	3.44788600806471e-6	3.44789139802335e-6	3.44789645777844e-6	3.44789876617102e-6	3.44789719330685e-6	3.44789252155671e-6	3.44788715077627e-6	3.44788394214849e-6	3.44788470293461e-6	3.44788907869971e-6	3.44789453128292e-6	3.44789761001997e-6	3.44789602574804e-6	3.44789042533923e-6	3.44788460739486e-6	3.44788348516867e-6	3.44788938847701e-6	3.44789888624129e-6	3.44790329891302e-6	3.44789510890131e-6	3.4478781295956e-6	3.44787146409905e-6	3.44789185023215e-6	3.44791614570159e-6	3.44789016424307e-6	3.44786385816639e-6	3.44793240747386e-6	3.44784796672771e-6	3.44794953382723e-6	3.44787789249906e-6	3.44783972735284e-6	3.44787789249906e-6	3.44794953382723e-6	3.44784796672771e-6	3.44793240747385e-6	3.4478638581664e-6	3.44789016424306e-6	3.44791614570159e-6	3.44789185023215e-6	3.44787146409905e-6	3.4478781295956e-6	3.44789510890131e-6	3.44790329891302e-6	3.44789888624129e-6	3.447889388477e-6	3.44788348516867e-6	3.44788460739486e-6	3.44789042533923e-6
flux1:	0.63118961352657	3.89442432347623e-6	3.89443008772398e-6	3.89443567663475e-6	3.89443842771519e-6	3.89443703185366e-6	3.89443223497427e-6	3.89442655015561e-6	3.89442302971224e-6	3.8944236360569e-6	3.89442804120793e-6	3.89443359203999e-6	3.8944366682928e-6	3.89443490219641e-6	3.89442906476113e-6	3.89442325695156e-6	3.89442266625556e-6	3.8944295561727e-6	3.89443988925062e-6	3.89444404600262e-6	3.89443401021207e-6	3.89441456238142e-6	3.89440736679284e-6	3.89443091960146e-6	3.8944586697163e-6	3.8944296588865e-6	3.89440053661297e-6	3.89447779321792e-6	3.89438186409788e-6	3.89449609258084e-6	3.89441466071337e-6	3.89437131518608e-6	3.89441466071337e-6	3.89449609258084e-6	3.89438186409788e-6	3.89447779321791e-6	3.89440053661296e-6	3.89442965888649e-6	3.8944586697163e-6	3.89443091960147e-6	3.89440736679284e-6	3.89441456238142e-6	3.89443401021206e-6	3.89444404600263e-6	3.89443988925062e-6	3.8944295561727e-6	3.89442266625557e-6	3.89442325695156e-6	3.89442906476114e-6
flux1:	0.631452062430323	4.39491053181318e-6	4.39491669812356e-6	4.39492286440337e-6	4.39492610617091e-6	4.39492491827396e-6	4.39492000360377e-6	4.39491399271161e-6	4.39491013910764e-6	4.39491056882351e-6	4.39491498214303e-6	4.39492060709426e-6	4.39492365137298e-6	4.39492167650049e-6	4.3949155990731e-6	4.39490984823147e-6	4.39490989381457e-6	4.39491789869215e-6	4.39492913606476e-6	4.39493295137798e-6	4.39492080910966e-6	4.39489860508954e-6	4.39489086233123e-6	4.39491799209339e-6	4.39494959009956e-6	4.39491717061199e-6	4.39488494005555e-6	4.394971941457e-6	4.39486311098944e-6	4.39499153048249e-6	4.39489911242474e-6	4.39484995033469e-6	4.39489911242474e-6	4.39499153048249e-6	4.39486311098944e-6	4.394971941457e-6	4.39488494005555e-6	4.39491717061199e-6	4.39494959009956e-6	4.3949179920934e-6	4.39489086233123e-6	4.39489860508954e-6	4.39492080910966e-6	4.39493295137798e-6	4.39492913606476e-6	4.39491789869216e-6	4.39490989381457e-6	4.39490984823146e-6	4.39491559907309e-6
flux1:	0.631714511334077	4.95533752297915e-6	4.95534412302072e-6	4.95535090658345e-6	4.95535466979519e-6	4.9553537019224e-6	4.955348664518e-6	4.95534231552429e-6	4.95533812012192e-6	4.95533837112466e-6	4.95534278995522e-6	4.95534847323073e-6	4.95535144983296e-6	4.95534922096071e-6	4.95534287895384e-6	4.95533721804315e-6	4.95533800625603e-6	4.95534727078441e-6	4.95535950215971e-6	4.95536290084752e-6	4.95534838321931e-6	4.95532311832852e-6	4.95531481107586e-6	4.95534595675051e-6	4.95538180881401e-6	4.95534553391751e-6	4.95530986590391e-6	4.9554077693571e-6	4.95528448600013e-6	4.9554288237763e-6	4.95532411231335e-6	4.95526843428152e-6	4.95532411231334e-6	4.95542882377629e-6	4.95528448600013e-6	4.95540776935709e-6	4.95530986590392e-6	4.9553455339175e-6	4.95538180881402e-6	4.95534595675051e-6	4.95531481107586e-6	4.95532311832852e-6	4.95534838321931e-6	4.95536290084753e-6	4.95535950215971e-6	4.9553472707844e-6	4.95533800625604e-6	4.95533721804315e-6	4.95534287895383e-6
flux1:	0.63197696023783	5.58229655825202e-6	5.58230362429463e-6	5.58231104904801e-6	5.58231533808268e-6	5.58231457636231e-6	5.58230939679781e-6	5.58230270115648e-6	5.5822981758154e-6	5.58229827518481e-6	5.582302722216e-6	5.582308458213e-6	5.58231132144299e-6	5.58230876719071e-6	5.58230210558915e-6	5.58229654752215e-6	5.58229818520031e-6	5.58230887462139e-6	5.58232221793412e-6	5.58232514253981e-6	5.58230797682589e-6	5.58227932983512e-6	5.58227043866502e-6	5.58230606511404e-6	5.58234658412008e-6	5.58230592720243e-6	5.58226645056671e-6	5.58237654708676e-6	5.58223711228284e-6	5.58239931998657e-6	5.58228089062836e-6	5.58221792974748e-6	5.58228089062836e-6	5.58239931998657e-6	5.58223711228283e-6	5.58237654708677e-6	5.58226645056671e-6	5.58230592720242e-6	5.58234658412007e-6	5.58230606511404e-6	5.58227043866501e-6	5.58227932983512e-6	5.58230797682588e-6	5.58232514253982e-6	5.58232221793412e-6	5.58230887462138e-6	5.58229818520032e-6	5.58229654752215e-6	5.58230210558916e-6
flux1:	0.632239409141583	6.2830288249713e-6	6.28303638472453e-6	6.28304444899982e-6	6.28304923153511e-6	6.28304862902062e-6	6.2830432721317e-6	6.28303622986423e-6	6.28303141639567e-6	6.28303143055485e-6	6.28303596081162e-6	6.28304175524038e-6	6.28304444426848e-6	6.28304145775289e-6	6.28303438127139e-6	6.28302891246334e-6	6.28303150635638e-6	6.28304381178104e-6	6.28305842190896e-6	6.2830608409829e-6	6.28304075523146e-6	6.28300838853463e-6	6.28299888945853e-6	6.2830394839632e-6	6.28308508242971e-6	6.28303942349471e-6	6.28299572000836e-6	6.2831194498392e-6	6.28296200912942e-6	6.28314429208616e-6	6.28301059702747e-6	6.28293951420231e-6	6.28301059702747e-6	6.28314429208616e-6	6.28296200912943e-6	6.28311944983921e-6	6.28299572000836e-6	6.28303942349471e-6	6.28308508242972e-6	6.28303948396321e-6	6.28299888945854e-6	6.28300838853463e-6	6.28304075523147e-6	6.28306084098289e-6	6.28305842190896e-6	6.28304381178104e-6	6.28303150635638e-6	6.28302891246334e-6	6.28303438127139e-6
flux1:	0.632501858045337	7.06548048863312e-6	7.06548855801874e-6	7.06549722323589e-6	7.06550241908148e-6	7.06550188893207e-6	7.0654963038665e-6	7.06548893040909e-6	7.06548391159067e-6	7.06548395730155e-6	7.06548866496331e-6	7.0654945349392e-6	7.06549696719694e-6	7.0654933953361e-6	7.06548575781309e-6	7.06548033178269e-6	7.06548398876048e-6	7.06549813364679e-6	7.06551421221281e-6	7.06551612921401e-6	7.06549285687384e-6	7.06545641619467e-6	7.06544627758055e-6	7.06549234581325e-6	7.06554342814539e-6	7.06549203934295e-6	7.06544363858907e-6	7.06558260816812e-6	7.06540514161717e-6	7.06560999061839e-6	7.06545935211106e-6	7.06537923095622e-6	7.06545935211108e-6	7.0656099906184e-6	7.06540514161718e-6	7.06558260816813e-6	7.06544363858906e-6	7.06549203934294e-6	7.06554342814539e-6	7.06549234581325e-6	7.06544627758054e-6	7.06545641619468e-6	7.06549285687383e-6	7.06551612921401e-6	7.0655142122128e-6	7.06549813364679e-6	7.06548398876049e-6	7.06548033178269e-6	7.06548575781307e-6
flux1:	0.63276430694909	7.93836137486568e-6	7.93836994864117e-6	7.93837912646501e-6	7.93838459602518e-6	7.93838400551367e-6	7.93837812742771e-6	7.9383704622957e-6	7.93836537421115e-6	7.93836562996643e-6	7.93837065458295e-6	7.93837662740985e-6	7.93837869049623e-6	7.93837432219199e-6	7.93836591559914e-6	7.9383604469951e-6	7.93836527525735e-6	7.93838152304148e-6	7.93839932907024e-6	7.93840079153616e-6	7.938374075761e-6	7.93833318922388e-6	7.93832236816211e-6	7.93837442986379e-6	7.93843138426608e-6	7.93837341472015e-6	7.93831978905181e-6	7.93847578946615e-6	7.93827610106254e-6	7.938506326432e-6	7.93833692923566e-6	7.93824677038764e-6	7.93833692923567e-6	7.938506326432e-6	7.93827610106254e-6	7.93847578946615e-6	7.93831978905181e-6	7.93837341472013e-6	7.93843138426609e-6	7.93837442986378e-6	7.93832236816211e-6	7.93833318922387e-6	7.93837407576101e-6	7.93840079153617e-6	7.93839932907024e-6	7.93838152304149e-6	7.93836527525735e-6	7.93836044699509e-6	7.93836591559914e-6
flux1:	0.633026755852843	8.91120740655031e-6	8.91121644685657e-6	8.91122598526852e-6	8.91123151823875e-6	8.91123068413085e-6	8.91122443781374e-6	8.9112165550093e-6	8.91121160032887e-6	8.91121231760321e-6	8.91121784922897e-6	8.91122395963387e-6	8.91122550181197e-6	8.91122005536772e-6	8.9112105989239e-6	8.9112049584039e-6	8.91121106989625e-6	8.91122973268498e-6	8.91124959376972e-6	8.91125070229778e-6	8.91122029954004e-6	8.91117457593918e-6	8.91116301417427e-6	8.91122159888408e-6	8.91128478934465e-6	8.91121924958741e-6	8.91115980931586e-6	8.91133483620052e-6	8.91111054180952e-6	8.91136930946437e-6	8.91117919196675e-6	8.9110779066374e-6	8.91117919196674e-6	8.91136930946438e-6	8.91111054180953e-6	8.91133483620053e-6	8.91115980931586e-6	8.91121924958741e-6	8.91128478934465e-6	8.91122159888407e-6	8.91116301417427e-6	8.91117457593917e-6	8.91122029954005e-6	8.91125070229779e-6	8.91124959376971e-6	8.911229732685e-6	8.91121106989626e-6	8.91120495840389e-6	8.91121059892389e-6
flux1:	0.633289204756596	9.99444691248973e-6	9.9944563355833e-6	9.99446600447785e-6	9.9944713094878e-6	9.99446999534135e-6	9.99446330095557e-6	9.99445532089023e-6	9.99445078254729e-6	9.9944522962655e-6	9.99445857901472e-6	9.99446486466107e-6	9.99446568415195e-6	9.99445879442116e-6	9.99444792440028e-6	9.99444193482337e-6	9.99444944902229e-6	9.99447089715418e-6	9.99449322066766e-6	9.99449413715146e-6	9.99445981961223e-6	9.99440884573524e-6	9.99439646535871e-6	9.99446210864825e-6	9.99453186750451e-6	9.99445761388143e-6	9.99439170284731e-6	9.99458797762851e-6	9.99433649098359e-6	9.99462736011106e-6	9.99441440363202e-6	9.99430080620166e-6	9.99441440363202e-6	9.99462736011106e-6	9.99433649098359e-6	9.9945879776285e-6	9.99439170284731e-6	9.99445761388144e-6	9.99453186750452e-6	9.99446210864824e-6	9.99439646535871e-6	9.99440884573524e-6	9.99445981961222e-6	9.99449413715145e-6	9.99449322066765e-6	9.99447089715421e-6	9.9944494490223e-6	9.99444193482336e-6	9.99444792440029e-6
flux1:	0.63355165366035	1.11994709131397e-5	1.11994805747869e-5	1.11994900518787e-5	1.11994947478753e-5	1.11994926637711e-5	1.11994854447595e-5	1.1199477547281e-5	1.11994738018436e-5	1.11994765393382e-5	1.11994838728749e-5	1.11994903680818e-5	1.11994902015082e-5	1.11994814074115e-5	1.11994686683232e-5	1.11994621027258e-5	1.11994711518855e-5	1.11994958240533e-5	1.11995211078151e-5	1.11995220622883e-5	1.11994836187587e-5	1.11994269556547e-5	1.11994136548426e-5	1.11994868956105e-5	1.11995635172963e-5	1.11994792367592e-5	1.11994061284377e-5	1.11996261207677e-5	1.11993446368946e-5	1.11996715987774e-5	1.11994335144974e-5	1.11993063139193e-5	1.11994335144974e-5	1.11996715987775e-5	1.11993446368946e-5	1.11996261207677e-5	1.11994061284377e-5	1.11994792367592e-5	1.11995635172963e-5	1.11994868956105e-5	1.11994136548426e-5	1.11994269556547e-5	1.11994836187587e-5	1.11995220622883e-5	1.11995211078151e-5	1.11994958240533e-5	1.11994711518855e-5	1.11994621027258e-5	1.11994686683232e-5
flux1:	0.633814102564103	1.25387074759626e-5	1.25387171562034e-5	1.2538726014188e-5	1.25387296243915e-5	1.25387264295172e-5	1.25387186225537e-5	1.2538711060475e-5	1.2538708590362e-5	1.25387130780387e-5	1.25387218165687e-5	1.25387285442937e-5	1.25387270547879e-5	1.25387157879674e-5	1.25387006258554e-5	1.25386932076632e-5	1.25387039435305e-5	1.25387323570305e-5	1.25387611987217e-5	1.25387624940866e-5	1.25387197287061e-5	1.25386569068416e-5	1.25386425560117e-5	1.25387239354974e-5	1.25388076721506e-5	1.25387118678906e-5	1.2538630762169e-5	1.25388772133445e-5	1.25385626887267e-5	1.2538930206168e-5	1.25386645190605e-5	1.25385223088217e-5	1.25386645190605e-5	1.2538930206168e-5	1.25385626887267e-5	1.25388772133445e-5	1.2538630762169e-5	1.25387118678906e-5	1.25388076721506e-5	1.25387239354975e-5	1.25386425560117e-5	1.25386569068416e-5	1.25387197287061e-5	1.25387624940866e-5	1.25387611987217e-5	1.25387323570305e-5	1.25387039435305e-5	1.25386932076632e-5	1.25387006258554e-5
flux1:	0.634076551467856	1.40257002177019e-5	1.4025709605922e-5	1.40257173019633e-5	1.4025719251209e-5	1.4025714559577e-5	1.40257061262308e-5	1.40256992385577e-5	1.40256986421269e-5	1.40257055090458e-5	1.40257160574694e-5	1.40257230197706e-5	1.4025719785422e-5	1.40257053609224e-5	1.40256871195599e-5	1.40256785254369e-5	1.40256911273274e-5	1.40257238878716e-5	1.40257569923817e-5	1.40257590062493e-5	1.40257117347197e-5	1.40256422480323e-5	1.40256266868923e-5	1.40257167501574e-5	1.40258078098281e-5	1.40256987882186e-5	1.40256088089628e-5	1.40258847560628e-5	1.40255338847842e-5	1.40259469315172e-5	1.40256509606135e-5	1.40254922069835e-5	1.40256509606135e-5	1.40259469315172e-5	1.40255338847842e-5	1.40258847560628e-5	1.40256088089628e-5	1.40256987882186e-5	1.40258078098281e-5	1.40257167501574e-5	1.40256266868923e-5	1.40256422480323e-5	1.40257117347197e-5	1.40257590062493e-5	1.40257569923817e-5	1.40257238878716e-5	1.40256911273274e-5	1.40256785254369e-5	1.40256871195599e-5
flux1:	0.634339000371609	1.56751910132344e-5	1.5675199694699e-5	1.56752055633798e-5	1.56752051795784e-5	1.56751985689643e-5	1.56751895085111e-5	1.56751837323781e-5	1.5675185730831e-5	1.56751957084484e-5	1.56752085154706e-5	1.56752156828455e-5	1.56752101863285e-5	1.56751917962794e-5	1.56751697170356e-5	1.56751595826865e-5	1.56751742666836e-5	1.56752120770806e-5	1.56752502608887e-5	1.5675253443735e-5	1.56752014865729e-5	1.56751247855162e-5	1.56751078215653e-5	1.5675207122263e-5	1.56753056704957e-5	1.56751815298142e-5	1.56750817233104e-5	1.56753905237357e-5	1.56749997087781e-5	1.56754638082065e-5	1.56751346424903e-5	1.56749576707718e-5	1.56751346424903e-5	1.56754638082065e-5	1.56749997087781e-5	1.56753905237357e-5	1.56750817233104e-5	1.56751815298142e-5	1.56753056704957e-5	1.5675207122263e-5	1.56751078215653e-5	1.56751247855162e-5	1.56752014865729e-5	1.56752534437351e-5	1.56752502608887e-5	1.56752120770806e-5	1.56751742666836e-5	1.56751595826865e-5	1.56751697170356e-5
flux1:	0.634601449275363	1.75032069504072e-5	1.75032143955773e-5	1.75032176464587e-5	1.75032141667521e-5	1.75032051906909e-5	1.75031955532658e-5	1.75031914334293e-5	1.75031968734441e-5	1.75032107908607e-5	1.75032263390368e-5	1.75032336392278e-5	1.75032252595879e-5	1.75032019709095e-5	1.75031751970099e-5	1.75031631261276e-5	1.75031801550245e-5	1.75032238219228e-5	1.75032680135577e-5	1.75032728824232e-5	1.7503216054902e-5	1.75031315386729e-5	1.75031129478009e-5	1.75032220571e-5	1.7503328222667e-5	1.75031868440323e-5	1.75030761783436e-5	1.75034215343994e-5	1.75029868532432e-5	1.75035081158397e-5	1.75031425850638e-5	1.75029455635647e-5	1.75031425850638e-5	1.75035081158397e-5	1.75029868532432e-5	1.75034215343993e-5	1.75030761783436e-5	1.75031868440323e-5	1.7503328222667e-5	1.75032220571e-5	1.75031129478009e-5	1.75031315386729e-5	1.75032160549021e-5	1.75032728824232e-5	1.75032680135577e-5	1.75032238219228e-5	1.75031801550245e-5	1.75031631261276e-5	1.75031751970099e-5
flux1:	0.634863898179116	1.95271515473435e-5	1.95271571054073e-5	1.95271568262526e-5	1.95271494082102e-5	1.95271376106072e-5	1.95271275096485e-5	1.95271257042705e-5	1.95271355553165e-5	1.95271543295351e-5	1.95271731224488e-5	1.95271804295031e-5	1.95271684371891e-5	1.95271391943406e-5	1.9527106780137e-5	1.95270923565288e-5	1.95271120499813e-5	1.95271624877723e-5	1.95272137233936e-5	1.95272208504112e-5	1.95271589489568e-5	1.95270659571929e-5	1.95270454870898e-5	1.9527165007629e-5	1.95272788931504e-5	1.95271179340537e-5	1.95269952992827e-5	1.95273812824132e-5	1.95268984460881e-5	1.95274836048044e-5	1.95270782445479e-5	1.95268591659977e-5	1.95270782445479e-5	1.95274836048045e-5	1.95268984460881e-5	1.95273812824132e-5	1.95269952992827e-5	1.95271179340537e-5	1.95272788931504e-5	1.9527165007629e-5	1.95270454870898e-5	1.95270659571929e-5	1.95271589489568e-5	1.95272208504112e-5	1.95272137233936e-5	1.95271624877723e-5	1.95271120499813e-5	1.95270923565288e-5	1.9527106780137e-5
flux1:	0.635126347082869	2.17659002228661e-5	2.17659031209356e-5	2.17658982874775e-5	2.17658860253789e-5	2.17658709569758e-5	2.1765860579704e-5	2.17658618611123e-5	2.17658772065091e-5	2.17659018274357e-5	2.17659243744523e-5	2.17659314990055e-5	2.17659150552972e-5	2.17658786890112e-5	2.17658396147163e-5	2.17658224174574e-5	2.17658451616689e-5	2.1765903392596e-5	2.17659628057719e-5	2.17659728009286e-5	2.17659055858624e-5	2.1765803390213e-5	2.17657807673351e-5	2.17659113530466e-5	2.17660330511527e-5	2.17658499418677e-5	2.17657141512532e-5	2.17661452255258e-5	2.17656095302987e-5	2.17662659734087e-5	2.17658169837476e-5	2.1765573643909e-5	2.17658169837476e-5	2.17662659734087e-5	2.17656095302987e-5	2.17661452255258e-5	2.17657141512532e-5	2.17658499418677e-5	2.17660330511527e-5	2.17659113530467e-5	2.17657807673351e-5	2.17658033902129e-5	2.17659055858624e-5	2.17659728009286e-5	2.1765962805772e-5	2.1765903392596e-5	2.17658451616689e-5	2.17658224174574e-5	2.17658396147163e-5
flux1:	0.635388795986622	2.42398999819229e-5	2.42398993312583e-5	2.42398888241059e-5	2.42398707699868e-5	2.42398520056124e-5	2.42398416201204e-5	2.42398468692648e-5	2.42398688902567e-5	2.42399004004606e-5	2.4239927199764e-5	2.42399338816675e-5	2.42399120436431e-5	2.42398672864529e-5	2.42398204785734e-5	2.42398000998181e-5	2.42398263559524e-5	2.42398935054577e-5	2.42399623103263e-5	2.42399757980313e-5	2.42399029727232e-5	2.42397907687894e-5	2.42397657096382e-5	2.42399080921961e-5	2.42400377077453e-5	2.42398296507789e-5	2.42396794424919e-5	2.42401604869402e-5	2.42395667579107e-5	2.42403025588181e-5	2.42398057560878e-5	2.42395357293493e-5	2.42398057560879e-5	2.42403025588181e-5	2.42395667579107e-5	2.42401604869403e-5	2.42396794424919e-5	2.42398296507789e-5	2.42400377077453e-5	2.4239908092196e-5	2.42397657096382e-5	2.42397907687894e-5	2.42399029727232e-5	2.42399757980313e-5	2.42399623103263e-5	2.42398935054577e-5	2.42398263559524e-5	2.42398000998181e-5	2.42398204785734e-5
flux1:	0.635651244890376	2.69712732459584e-5	2.69712680563716e-5	2.69712506852673e-5	2.69712258739978e-5	2.6971203029236e-5	2.69711929866853e-5	2.69712031801439e-5	2.69712331325516e-5	2.69712726021403e-5	2.69713041230231e-5	2.69713100275371e-5	2.69712817596439e-5	2.69712272687842e-5	2.69711716262114e-5	2.69711476910742e-5	2.69711780014861e-5	2.69712552878828e-5	2.69713347550536e-5	2.69713523443061e-5	2.69712735309917e-5	2.69711504312274e-5	2.69711226586519e-5	2.6971277681149e-5	2.69714153598287e-5	2.69711793324153e-5	2.69710133718504e-5	2.69715497013232e-5	2.69708922273362e-5	2.69717161710538e-5	2.69711669323155e-5	2.69708675441084e-5	2.69711669323155e-5	2.69717161710538e-5	2.69708922273362e-5	2.69715497013232e-5	2.69710133718504e-5	2.69711793324153e-5	2.69714153598287e-5	2.6971277681149e-5	2.69711226586519e-5	2.69711504312274e-5	2.69712735309917e-5	2.69713523443061e-5	2.69713347550536e-5	2.69712552878828e-5	2.69711780014861e-5	2.69711476910742e-5	2.69711716262115e-5
flux1:	0.635913693794129	2.99839257230745e-5	2.99839149263136e-5	2.99838894614766e-5	2.998385693871e-5	2.99838296843737e-5	2.99838204147998e-5	2.99838366034389e-5	2.9983875786829e-5	2.99839242841673e-5	2.99839609497823e-5	2.99839656685881e-5	2.99839298617062e-5	2.99838642496634e-5	2.99837986750648e-5	2.99837708627564e-5	2.99838058540797e-5	2.99838945717545e-5	2.99839859965525e-5	2.99840082447843e-5	2.99839229575054e-5	2.99837879857306e-5	2.99837572508769e-5	2.99839259091288e-5	2.99840718725146e-5	2.99838046319678e-5	2.99836215142635e-5	2.9984218898501e-5	2.99834913579725e-5	2.99844129642012e-5	2.99838061642155e-5	2.99834744601633e-5	2.99838061642155e-5	2.99844129642012e-5	2.99834913579725e-5	2.9984218898501e-5	2.99836215142635e-5	2.99838046319678e-5	2.99840718725146e-5	2.99839259091288e-5	2.99837572508769e-5	2.99837879857305e-5	2.99839229575054e-5	2.99840082447842e-5	2.99839859965525e-5	2.99838945717545e-5	2.99838058540798e-5	2.99837708627564e-5	2.99837986750648e-5
flux1:	0.636176142697882	3.33036581744037e-5	3.33036406568391e-5	3.33036058665869e-5	3.33035647179916e-5	3.33035327906287e-5	3.33035247909962e-5	3.33035480697501e-5	3.33035977895284e-5	3.33036563489198e-5	3.33036985208943e-5	3.33037015791203e-5	3.33036570777361e-5	3.33035789503473e-5	3.33035023861431e-5	3.33034704513384e-5	3.33035108334715e-5	3.33036123290304e-5	3.33037169920069e-5	3.33037443629914e-5	3.33036519783294e-5	3.33035040665492e-5	3.33034701769263e-5	3.33036536685192e-5	3.33038082553704e-5	3.33035063468931e-5	3.33033045993583e-5	3.3303969280128e-5	3.33031646576275e-5	3.33041942006461e-5	3.33035241413816e-5	3.33031568531838e-5	3.33035241413816e-5	3.33041942006461e-5	3.33031646576274e-5	3.3303969280128e-5	3.33033045993583e-5	3.33035063468931e-5	3.33038082553704e-5	3.33036536685192e-5	3.33034701769263e-5	3.33035040665492e-5	3.33036519783294e-5	3.33037443629914e-5	3.33037169920068e-5	3.33036123290304e-5	3.33035108334716e-5	3.33034704513384e-5	3.33035023861431e-5
flux1:	0.636438591601635	3.69582818913074e-5	3.69582565356318e-5	3.69582112288823e-5	3.69581606086998e-5	3.69581238153078e-5	3.69581176287297e-5	3.6958149097455e-5	3.69582106207969e-5	3.6958280208625e-5	3.69583281750603e-5	3.69583290453547e-5	3.69582746830859e-5	3.69581826846295e-5	3.69580941524711e-5	3.69580579457201e-5	3.69581045058293e-5	3.69582201468782e-5	3.69583392669004e-5	3.69583720834847e-5	3.69582718099711e-5	3.69581097981786e-5	3.69580726520957e-5	3.69582724329512e-5	3.69584361461719e-5	3.69580959124914e-5	3.69578739965697e-5	3.69586127028391e-5	3.69577231965796e-5	3.69588717224914e-5	3.69581320554644e-5	3.69577255636084e-5	3.69581320554644e-5	3.69588717224914e-5	3.69577231965796e-5	3.69586127028391e-5	3.69578739965697e-5	3.69580959124913e-5	3.69584361461718e-5	3.69582724329512e-5	3.69580726520956e-5	3.69581097981787e-5	3.69582718099711e-5	3.69583720834847e-5	3.69583392669004e-5	3.69582201468782e-5	3.69581045058293e-5	3.69580579457201e-5	3.69580941524711e-5
flux1:	0.636701040505389	4.09777376529401e-5	4.09777033878855e-5	4.09776464595467e-5	4.09775856162313e-5	4.09775438314571e-5	4.09775400169086e-5	4.09775807328518e-5	4.09776552399511e-5	4.09777367211173e-5	4.09777906895156e-5	4.09777888139162e-5	4.09777234571531e-5	4.09776163213714e-5	4.09775149636716e-5	4.09774744495471e-5	4.09775280403645e-5	4.09776591769969e-5	4.09777938576842e-5	4.09778322504772e-5	4.09777230977493e-5	4.09775457373333e-5	4.09775053646863e-5	4.09777232125168e-5	4.09778967708143e-5	4.09775143627684e-5	4.09772706751507e-5	4.09780906364664e-5	4.09771075572036e-5	4.09783868994673e-5	4.09775705415152e-5	4.09771208350338e-5	4.09775705415152e-5	4.09783868994673e-5	4.09771075572036e-5	4.09780906364664e-5	4.09772706751507e-5	4.09775143627684e-5	4.09778967708144e-5	4.09777232125168e-5	4.09775053646862e-5	4.09775457373333e-5	4.09777230977492e-5	4.09778322504771e-5	4.09777938576842e-5	4.09776591769969e-5	4.09775280403645e-5	4.09774744495471e-5	4.09775149636716e-5
flux1:	0.636963489409142	4.53942178849472e-5	4.53941737412445e-5	4.53941042179584e-5	4.53940325144979e-5	4.53939856688557e-5	4.53939847612933e-5	4.5394035684391e-5	4.5394124217053e-5	4.53942183238059e-5	4.53942784203752e-5	4.53942732403215e-5	4.53941958391815e-5	4.53940724446398e-5	4.53939575663684e-5	4.53939128380024e-5	4.53939743599579e-5	4.539412227947e-5	4.53942734502454e-5	4.53943173037831e-5	4.53941980527066e-5	4.53940040139709e-5	4.53939606230028e-5	4.5394198706569e-5	4.53943830994363e-5	4.539395448639e-5	4.53936873588827e-5	4.53945963173524e-5	4.5393509979598e-5	4.53949327741883e-5	4.53940318176075e-5	4.53935344512169e-5	4.53940318176074e-5	4.53949327741883e-5	4.5393509979598e-5	4.53945963173523e-5	4.53936873588827e-5	4.539395448639e-5	4.53943830994363e-5	4.53941987065689e-5	4.53939606230028e-5	4.53940040139709e-5	4.53941980527065e-5	4.53943173037831e-5	4.53942734502453e-5	4.539412227947e-5	4.53939743599579e-5	4.53939128380023e-5	4.53939575663684e-5
flux1:	0.637225938312895	5.02422916885612e-5	5.02422368585741e-5	5.02421539418225e-5	5.02420708683563e-5	5.02420189264505e-5	5.02420213879508e-5	5.02420833209105e-5	5.0242186731035e-5	5.02422940364481e-5	5.02423603129911e-5	5.02423513072937e-5	5.02422609524501e-5	5.02421203800957e-5	5.02419914887711e-5	5.02419427774921e-5	5.02420131545652e-5	5.0242179030451e-5	5.02423473840022e-5	5.02423962822856e-5	5.0242265457372e-5	5.02420533414818e-5	5.02420073707418e-5	5.02422683233319e-5	5.02424648675438e-5	5.02419858462939e-5	5.02416935440826e-5	5.02426997656164e-5	5.02414993725057e-5	5.02430790744943e-5	5.02420846928211e-5	5.02415347419058e-5	5.02420846928211e-5	5.02430790744942e-5	5.02414993725058e-5	5.02426997656165e-5	5.02416935440826e-5	5.02419858462939e-5	5.02424648675438e-5	5.02422683233319e-5	5.02420073707418e-5	5.02420533414819e-5	5.0242265457372e-5	5.02423962822855e-5	5.02423473840021e-5	5.0242179030451e-5	5.02420131545652e-5	5.02419427774921e-5	5.0241991488771e-5
flux1:	0.637488387216649	5.55590323537597e-5	5.55589662514748e-5	5.55588693547655e-5	5.55587745313329e-5	5.55587174597081e-5	5.55587236230652e-5	5.55587971489162e-5	5.55589160498559e-5	5.55590369482093e-5	5.55591093974229e-5	5.55590961273652e-5	5.55589921106284e-5	5.55588337008985e-5	5.55586905425196e-5	5.55586382214578e-5	5.55587183710867e-5	5.55589032079468e-5	5.55590891364292e-5	5.55591423100495e-5	5.5558998155535e-5	5.55587665109585e-5	5.55587186852328e-5	5.55590056802665e-5	5.55592160756627e-5	5.55586822762836e-5	5.55583629942943e-5	5.55594752800552e-5	5.55581488036624e-5	5.55598997074552e-5	5.55588020585206e-5	5.55581940725594e-5	5.55588020585205e-5	5.55598997074552e-5	5.55581488036624e-5	5.55594752800552e-5	5.55583629942943e-5	5.55586822762836e-5	5.55592160756627e-5	5.55590056802665e-5	5.55587186852328e-5	5.55587665109584e-5	5.5558998155535e-5	5.55591423100494e-5	5.55590891364291e-5	5.55589032079469e-5	5.55587183710867e-5	5.55586382214578e-5	5.55586905425196e-5
flux1:	0.637750836120402	6.13841469121861e-5	6.13840692295973e-5	6.13839580063467e-5	6.13838511740566e-5	6.13837888991007e-5	6.13837989062297e-5	6.13838843267375e-5	6.13840190508143e-5	6.13841537469904e-5	6.13842323264493e-5	6.13842144864587e-5	6.13840963622967e-5	6.13839197686937e-5	6.13837623572689e-5	6.13837069380863e-5	6.13837977360058e-5	6.13840023126087e-5	6.13842058454306e-5	6.13842621227709e-5	6.13841025836732e-5	6.13838499268719e-5	6.13838013153646e-5	6.13841181415162e-5	6.1384344523459e-5	6.138375141039e-5	6.13834032675525e-5	6.13846309668683e-5	6.13831650262198e-5	6.13851022921224e-5	6.13838904203394e-5	6.13832183755005e-5	6.13838904203394e-5	6.13851022921224e-5	6.13831650262198e-5	6.13846309668683e-5	6.13834032675525e-5	6.13837514103899e-5	6.1384344523459e-5	6.13841181415161e-5	6.13838013153646e-5	6.13838499268719e-5	6.13841025836732e-5	6.13842621227709e-5	6.13842058454306e-5	6.13840023126087e-5	6.13837977360058e-5	6.13837069380864e-5	6.13837623572689e-5
flux1:	0.638013285024155	6.77601072241994e-5	6.77600179796656e-5	6.7759892338571e-5	6.77597733381639e-5	6.77597056954732e-5	6.77597194338782e-5	6.7759816712827e-5	6.77599672784232e-5	6.77601157880596e-5	6.77602004524784e-5	6.77601779240135e-5	6.77600455685477e-5	6.77598508042538e-5	6.77596794426529e-5	6.77596215649533e-5	6.77597238064334e-5	6.77599486197941e-5	6.77601693662664e-5	6.7760227131428e-5	6.77600498407779e-5	6.77597746805181e-5	6.77597267550673e-5	6.77600778878182e-5	6.77603228733816e-5	6.775966573996e-5	6.77592867713117e-5	6.7760639797621e-5	6.77590195370907e-5	6.77611592272607e-5	6.77598209674197e-5	6.77590782191444e-5	6.77598209674197e-5	6.77611592272607e-5	6.77590195370907e-5	6.77606397976211e-5	6.77592867713116e-5	6.775966573996e-5	6.77603228733815e-5	6.77600778878183e-5	6.77597267550673e-5	6.77597746805181e-5	6.7760049840778e-5	6.7760227131428e-5	6.77601693662663e-5	6.77599486197941e-5	6.77597238064333e-5	6.77596215649533e-5	6.77596794426529e-5
flux1:	0.638275733927908	7.47322820304393e-5	7.47321816043963e-5	7.47320417095298e-5	7.47319104472302e-5	7.47318371249062e-5	7.47318541663747e-5	7.47319628821668e-5	7.47321289737115e-5	7.47322911353113e-5	7.4732381875853e-5	7.47323547813409e-5	7.47322084447796e-5	7.47319959187138e-5	7.47318112087869e-5	7.47317516222875e-5	7.47318659818958e-5	7.47321111957977e-5	7.4732348296287e-5	7.47324054564502e-5	7.47322077296545e-5	7.47319085938937e-5	7.47318632845183e-5	7.47322539506342e-5	7.47325206753335e-5	7.47317946299516e-5	7.47313827767014e-5	7.47328716283978e-5	7.47310805995505e-5	7.4733439726733e-5	7.47319616118137e-5	7.47311408483234e-5	7.47319616118137e-5	7.47334397267329e-5	7.47310805995505e-5	7.47328716283978e-5	7.47313827767014e-5	7.47317946299516e-5	7.47325206753335e-5	7.47322539506342e-5	7.47318632845183e-5	7.47319085938938e-5	7.47322077296544e-5	7.47324054564502e-5	7.4732348296287e-5	7.47321111957977e-5	7.47318659818958e-5	7.47317516222876e-5	7.47318112087869e-5
flux1:	0.638538182831662	8.23490693319584e-5	8.2348958485477e-5	8.23488047391133e-5	8.23486611407992e-5	8.23485816202669e-5	8.23486011667215e-5	8.23487204789678e-5	8.23489014428072e-5	8.23490769422446e-5	8.23491738307449e-5	8.23491425836238e-5	8.23489829316726e-5	8.23487534703878e-5	8.234855631069e-5	8.23484958508663e-5	8.23486228435268e-5	8.23488882454197e-5	8.23491403348551e-5	8.23491942996921e-5	8.23489731366598e-5	8.23486486005092e-5	8.23486083451383e-5	8.2349044576241e-5	8.23493367179826e-5	8.23485366601144e-5	8.23480897579864e-5	8.23497255463022e-5	8.23477455965696e-5	8.23503421892233e-5	8.23487093649237e-5	8.2347802562635e-5	8.23487093649237e-5	8.23503421892234e-5	8.23477455965695e-5	8.23497255463021e-5	8.23480897579863e-5	8.23485366601145e-5	8.23493367179826e-5	8.2349044576241e-5	8.23486083451383e-5	8.23486486005092e-5	8.23489731366597e-5	8.23491942996921e-5	8.23491403348551e-5	8.23488882454198e-5	8.23486228435269e-5	8.23484958508663e-5	8.234855631069e-5
flux1:	0.638800631735415	9.0662028394388e-5	9.06619082665591e-5	9.06617412738067e-5	9.06615852298093e-5	9.06614987288446e-5	9.06615195708565e-5	9.06616482055888e-5	9.06618430641118e-5	9.06620314710341e-5	9.066213470606e-5	9.06621000523095e-5	9.06619281918492e-5	9.06616830439076e-5	9.06614746139407e-5	9.06614141725593e-5	9.06615541193142e-5	9.06618390898825e-5	9.06621042775209e-5	9.06621519530318e-5	9.06619040482736e-5	9.06615527610771e-5	9.06615205459538e-5	9.06620092171673e-5	9.06623310040914e-5	9.06614515885921e-5	9.06609673550043e-5	9.06627618412882e-5	9.06605730130602e-5	9.06634262006039e-5	9.06616223493583e-5	9.06606207312144e-5	9.06616223493583e-5	9.06634262006038e-5	9.06605730130603e-5	9.06627618412882e-5	9.06609673550043e-5	9.06614515885922e-5	9.06623310040915e-5	9.06620092171672e-5	9.06615205459538e-5	9.06615527610771e-5	9.06619040482735e-5	9.06621519530317e-5	9.06621042775208e-5	9.06618390898825e-5	9.06615541193142e-5	9.06614141725594e-5	9.06614746139407e-5
flux1:	0.639063080639168	9.97260106014931e-5	9.97258826825158e-5	9.97257031981875e-5	9.97255345023814e-5	9.97254399259951e-5	9.97254604197989e-5	9.97255966775451e-5	9.97258041630458e-5	9.97260049775983e-5	9.9726114928326e-5	9.97260779743393e-5	9.97258954586873e-5	9.9725636278611e-5	9.97254180092348e-5	9.972535850195e-5	9.97255115043594e-5	9.97258150042642e-5	9.97260908734488e-5	9.972612867219e-5	9.97258504325933e-5	9.97254711417325e-5	9.97254505287261e-5	9.97259993783532e-5	9.97263555774131e-5	9.97253911657594e-5	9.97248671866353e-5	9.97268328315242e-5	9.97244132753098e-5	9.97275433971518e-5	9.97255506743766e-5	9.97244446721055e-5	9.97255506743767e-5	9.97275433971518e-5	9.97244132753097e-5	9.97268328315242e-5	9.97248671866352e-5	9.97253911657595e-5	9.97263555774132e-5	9.97259993783532e-5	9.97254505287262e-5	9.97254711417324e-5	9.97258504325932e-5	9.97261286721901e-5	9.97260908734487e-5	9.97258150042641e-5	9.97255115043593e-5	9.97253585019501e-5	9.97254180092347e-5
flux1:	0.639325529542921	1.09599288311875e-4	1.09599154390004e-4	1.09598963249719e-4	1.09598781537956e-4	1.09598677443527e-4	1.09598695512309e-4	1.09598837302549e-4	1.09599055911168e-4	1.09599268618294e-4	1.09599385861353e-4	1.09599348082743e-4	1.09599156892094e-4	1.09598885701714e-4	1.0959865923226e-4	1.09598601566204e-4	1.09598767493746e-4	1.09599088072011e-4	1.09599371703288e-4	1.09599395572369e-4	1.09599083141783e-4	1.09598674710441e-4	1.09598669847417e-4	1.09599287473761e-4	1.09599683357214e-4	1.09598627954721e-4	1.09598061671978e-4	1.09600211698999e-4	1.09597537604229e-4	1.09600966346022e-4	1.0959876533116e-4	1.09597544552386e-4	1.0959876533116e-4	1.09600966346022e-4	1.09597537604229e-4	1.09600211698999e-4	1.09598061671978e-4	1.09598627954721e-4	1.09599683357214e-4	1.09599287473761e-4	1.09598669847416e-4	1.09598674710441e-4	1.09599083141783e-4	1.09599395572369e-4	1.09599371703288e-4	1.09599088072011e-4	1.09598767493746e-4	1.09598601566204e-4	1.0959865923226e-4
flux1:	0.639587978446675	1.20343680800205e-4	1.20343542882398e-4	1.20343340921643e-4	1.20343145615772e-4	1.20343030199245e-4	1.20343043364059e-4	1.20343188268467e-4	1.20343416333177e-4	1.20343640460554e-4	1.20343765804328e-4	1.20343729030239e-4	1.20343531523511e-4	1.20343250649535e-4	1.20343017773159e-4	1.20342962818147e-4	1.20343141313183e-4	1.2034347714143e-4	1.20343765161746e-4	1.20343770629228e-4	1.20343419918397e-4	1.20342981334228e-4	1.20342996944705e-4	1.20343692776562e-4	1.20344134064087e-4	1.20342981242601e-4	1.20342369943599e-4	1.20344718419661e-4	1.20341763966402e-4	1.20345514526523e-4	1.20343084191136e-4	1.2034173739217e-4	1.20343084191136e-4	1.20345514526523e-4	1.20341763966402e-4	1.20344718419661e-4	1.20342369943599e-4	1.20342981242601e-4	1.20344134064087e-4	1.20343692776562e-4	1.20342996944705e-4	1.20342981334228e-4	1.20343419918397e-4	1.20343770629228e-4	1.20343765161746e-4	1.2034347714143e-4	1.20343141313182e-4	1.20342962818147e-4	1.20343017773159e-4
flux1:	0.639850427350428	1.3202467629191e-4	1.32024536499978e-4	1.32024324466565e-4	1.32024114731302e-4	1.32023985841269e-4	1.32023991286011e-4	1.32024136651435e-4	1.32024372431524e-4	1.32024607606075e-4	1.32024742096535e-4	1.32024708464434e-4	1.32024507299711e-4	1.32024219287497e-4	1.32023981887345e-4	1.32023930454928e-4	1.32024120959786e-4	1.32024469895951e-4	1.32024758555764e-4	1.3202474079522e-4	1.32024347514988e-4	1.320238778865e-4	1.32023919235153e-4	1.32024703473118e-4	1.32025196247972e-4	1.32023939054117e-4	1.32023279864531e-4	1.32025841799536e-4	1.32022579133922e-4	1.32026676422533e-4	1.32023994117221e-4	1.32022509182159e-4	1.32023994117221e-4	1.32026676422533e-4	1.32022579133922e-4	1.32025841799536e-4	1.32023279864531e-4	1.32023939054117e-4	1.32025196247972e-4	1.32024703473118e-4	1.32023919235153e-4	1.32023877886499e-4	1.32024347514988e-4	1.3202474079522e-4	1.32024758555764e-4	1.32024469895951e-4	1.32024120959786e-4	1.32023930454928e-4	1.32023981887345e-4
flux1:	0.640112876254181	1.44711549027677e-4	1.44711409473941e-4	1.44711187940943e-4	1.44710962661458e-4	1.44710817847444e-4	1.44710812520946e-4	1.44710955581292e-4	1.44711197364188e-4	1.44711443361168e-4	1.44711588263234e-4	1.44711560139902e-4	1.4471135816195e-4	1.44711065666917e-4	1.44710825646753e-4	1.44710778481716e-4	1.44710980292134e-4	1.44711339976403e-4	1.44711625255431e-4	1.44711579167401e-4	1.44711138862563e-4	1.4471063740003e-4	1.44710710231149e-4	1.44711593757781e-4	1.44712144356363e-4	1.44710775206032e-4	1.44710065087773e-4	1.44712856555189e-4	1.44709255790645e-4	1.44713726662791e-4	1.4471076812408e-4	1.44709132050619e-4	1.4471076812408e-4	1.44713726662791e-4	1.44709255790645e-4	1.44712856555189e-4	1.44710065087773e-4	1.44710775206032e-4	1.44712144356363e-4	1.44711593757781e-4	1.44710710231149e-4	1.4471063740003e-4	1.44711138862562e-4	1.44711579167401e-4	1.44711625255431e-4	1.44711339976403e-4	1.44710980292134e-4	1.44710778481716e-4	1.44710825646753e-4
flux1:	0.640375325157934	1.58477470222808e-4	1.58477332871511e-4	1.58477102159109e-4	1.58476859947309e-4	1.58476696547518e-4	1.58476677303985e-4	1.58476815328184e-4	1.58477061537898e-4	1.58477318315851e-4	1.58477475064654e-4	1.5847745493029e-4	1.58477255025268e-4	1.58476960684849e-4	1.5847671989873e-4	1.58476677687846e-4	1.58476890036351e-4	1.58477258020877e-4	1.58477535761833e-4	1.58477456069862e-4	1.5847696415054e-4	1.58476430128519e-4	1.58476540575371e-4	1.58477534833397e-4	1.58478149708617e-4	1.58476660269107e-4	1.58475896024986e-4	1.58478934304648e-4	1.58474963550047e-4	1.58479837073183e-4	1.58476576450708e-4	1.58474775342798e-4	1.58476576450708e-4	1.58479837073183e-4	1.58474963550047e-4	1.58478934304648e-4	1.58475896024986e-4	1.58476660269107e-4	1.58478149708617e-4	1.58477534833397e-4	1.58476540575372e-4	1.58476430128519e-4	1.5847696415054e-4	1.58477456069862e-4	1.58477535761833e-4	1.58477258020877e-4	1.58476890036351e-4	1.58476677687846e-4	1.5847671989873e-4
flux1:	0.640637774061688	1.73399611716247e-4	1.73399478239127e-4	1.73399238354723e-4	1.73398977591765e-4	1.7339879286389e-4	1.73398756640635e-4	1.73398887101701e-4	1.73399136406773e-4	1.73399404121368e-4	1.73399574238565e-4	1.73399564532544e-4	1.73399369451888e-4	1.73399075742542e-4	1.73398835928982e-4	1.73398799331631e-4	1.73399021503448e-4	1.73399395415873e-4	1.73399661484017e-4	1.73399542841862e-4	1.73398994608965e-4	1.73398427307927e-4	1.73398581772076e-4	1.73399698611191e-4	1.73400384171318e-4	1.73398765233217e-4	1.73397943519997e-4	1.73401247263672e-4	1.73396872678416e-4	1.73402180433389e-4	1.73398590336793e-4	1.7339660940387e-4	1.73398590336793e-4	1.73402180433389e-4	1.73396872678416e-4	1.73401247263672e-4	1.73397943519997e-4	1.73398765233217e-4	1.73400384171318e-4	1.73399698611191e-4	1.73398581772077e-4	1.73398427307927e-4	1.73398994608965e-4	1.73399542841862e-4	1.73399661484017e-4	1.73399395415873e-4	1.73399021503448e-4	1.73398799331631e-4	1.73398835928982e-4
flux1:	0.640900222965441	1.89559241036445e-4	1.89559112672748e-4	1.89558863279085e-4	1.89558582200445e-4	1.89558373496928e-4	1.89558317525805e-4	1.89558438283862e-4	1.89558689696539e-4	1.89558968686458e-4	1.89559153658081e-4	1.89559156586914e-4	1.89558968744475e-4	1.89558677829792e-4	1.89558440556377e-4	1.89558410261167e-4	1.89558641743875e-4	1.89559019482917e-4	1.89559269947606e-4	1.89559107053128e-4	1.8955849771428e-4	1.89557896339628e-4	1.89558101340626e-4	1.89559352835028e-4	1.89560115260991e-4	1.89558356602632e-4	1.89557473954014e-4	1.89561063373309e-4	1.89556249247963e-4	1.89562025661019e-4	1.8955807722488e-4	1.89555900787082e-4	1.8955807722488e-4	1.89562025661019e-4	1.89556249247963e-4	1.89561063373309e-4	1.89557473954014e-4	1.89558356602633e-4	1.89560115260991e-4	1.89559352835028e-4	1.89558101340626e-4	1.89557896339628e-4	1.8955849771428e-4	1.89559107053128e-4	1.89559269947606e-4	1.89559019482917e-4	1.89558641743875e-4	1.89558410261167e-4	1.89558440556377e-4
flux1:	0.641162671869194	2.07041806545936e-4	2.07041683978518e-4	2.07041424399159e-4	2.07041121226759e-4	2.07040886213106e-4	2.07040808259253e-4	2.07040917749384e-4	2.07041170707096e-4	2.07041461445834e-4	2.07041662560016e-4	2.07041679870417e-4	2.07041501119095e-4	2.070412146964e-4	2.07040981321079e-4	2.07040958131708e-4	2.07041198798116e-4	2.07041578757469e-4	2.07041810090161e-4	2.07041597800545e-4	2.07040922472912e-4	2.07040286050636e-4	2.07040548048107e-4	2.07041946288649e-4	2.07042791334174e-4	2.07040881582127e-4	2.07039934442923e-4	2.07043831518041e-4	2.07038540377606e-4	2.07044823079329e-4	2.07040486043309e-4	2.07038097541613e-4	2.07040486043309e-4	2.07044823079329e-4	2.07038540377606e-4	2.07043831518041e-4	2.07039934442923e-4	2.07040881582127e-4	2.07042791334174e-4	2.07041946288649e-4	2.07040548048107e-4	2.07040286050636e-4	2.07040922472912e-4	2.07041597800545e-4	2.07041810090161e-4	2.07041578757469e-4	2.07041198798116e-4	2.07040958131708e-4	2.07040981321079e-4
flux1:	0.641425120772948	2.25937011265132e-4	2.25936894525007e-4	2.25936623795349e-4	2.25936296918625e-4	2.25936033830276e-4	2.25935932448954e-4	2.25936029863062e-4	2.25936284283069e-4	2.25936587291849e-4	2.25936805437028e-4	2.25936838159608e-4	2.25936669555879e-4	2.25936388709861e-4	2.25936160364991e-4	2.2593614531723e-4	2.2593639563896e-4	2.25936776953584e-4	2.25936986235103e-4	2.25936719677225e-4	2.25935973374039e-4	2.25935300623517e-4	2.25935625815466e-4	2.25937182682148e-4	2.25938115462483e-4	2.2593604195213e-4	2.2593502672449e-4	2.25939255431093e-4	2.25933448156368e-4	2.25940278361707e-4	2.25935521161867e-4	2.25932903171676e-4	2.25935521161867e-4	2.25940278361707e-4	2.25933448156368e-4	2.25939255431093e-4	2.2593502672449e-4	2.2593604195213e-4	2.25938115462483e-4	2.25937182682148e-4	2.25935625815466e-4	2.25935300623517e-4	2.25935973374039e-4	2.25936719677225e-4	2.25936986235103e-4	2.25936776953584e-4	2.2593639563896e-4	2.2593614531723e-4	2.25936160364991e-4
flux1:	0.641687569676701	2.46338873918336e-4	2.46338762329822e-4	2.46338479299806e-4	2.46338127504383e-4	2.46337835434134e-4	2.4633771023383e-4	2.46337795684512e-4	2.46338051983092e-4	2.46338367702005e-4	2.46338603129e-4	2.4633865130082e-4	2.46338492867504e-4	2.46338217940145e-4	2.46337995544708e-4	2.46337990054723e-4	2.46338251341628e-4	2.46338634148339e-4	2.46338819276677e-4	2.46338493945989e-4	2.46337671544133e-4	2.46336960730097e-4	2.46337354833214e-4	2.46339081755594e-4	2.46340106531894e-4	2.46337855172562e-4	2.46336768274593e-4	2.46341354824661e-4	2.46334990785433e-4	2.46342413687216e-4	2.46337203553249e-4	2.46334337799511e-4	2.46337203553249e-4	2.46342413687216e-4	2.46334990785433e-4	2.46341354824661e-4	2.46336768274593e-4	2.46337855172562e-4	2.46340106531893e-4	2.46339081755594e-4	2.46337354833214e-4	2.46336960730097e-4	2.46337671544133e-4	2.46338493945989e-4	2.46338819276677e-4	2.46338634148339e-4	2.46338251341628e-4	2.46337990054723e-4	2.46337995544708e-4
flux1:	0.641950018580454	2.68345775693055e-4	2.68345667870575e-4	2.68345371362284e-4	2.6834499410117e-4	2.68344673305721e-4	2.68344525203388e-4	2.68344599857241e-4	2.68344858926044e-4	2.68345187543049e-4	2.68345439597382e-4	2.68345501974296e-4	2.68345352473613e-4	2.6834508295993e-4	2.6834486726426e-4	2.68344873306343e-4	2.68345147964518e-4	2.68345533666628e-4	2.68345693555239e-4	2.68345305396366e-4	2.68344401583342e-4	2.68343650350696e-4	2.68344118370424e-4	2.68346026085313e-4	2.68347146052895e-4	2.68344701202323e-4	2.68343539138753e-4	2.68348512229929e-4	2.68341549421992e-4	2.68349614588606e-4	2.68343917640568e-4	2.68340785012088e-4	2.68343917640568e-4	2.68349614588606e-4	2.68341549421992e-4	2.68348512229929e-4	2.68343539138753e-4	2.68344701202323e-4	2.68347146052895e-4	2.68346026085313e-4	2.68344118370424e-4	2.68343650350696e-4	2.68344401583342e-4	2.68345305396366e-4	2.68345693555239e-4	2.68345533666628e-4	2.68345147964518e-4	2.68344873306343e-4	2.6834486726426e-4
flux1:	0.642212467484207	2.92060491156953e-4	2.92060385062226e-4	2.92060074081875e-4	2.92059671780023e-4	2.92059323990925e-4	2.92059155443529e-4	2.9205922161162e-4	2.92059484745739e-4	2.92059825986183e-4	2.92060092820252e-4	2.92060166592481e-4	2.92060023322596e-4	2.92059757801392e-4	2.92059549467102e-4	2.92059569776527e-4	2.92059861575126e-4	2.9206025309894e-4	2.92060387854591e-4	2.92059933317024e-4	2.92058942516797e-4	2.9205814771385e-4	2.92058693713941e-4	2.92060792031378e-4	2.9206200912101e-4	2.92059353473947e-4	2.92058112917714e-4	2.92063503984211e-4	2.92055899160629e-4	2.92064660926941e-4	2.92058442264015e-4	2.92055022824272e-4	2.92058442264014e-4	2.92064660926942e-4	2.92055899160629e-4	2.92063503984211e-4	2.92058112917714e-4	2.92059353473947e-4	2.9206200912101e-4	2.92060792031379e-4	2.92058693713941e-4	2.9205814771385e-4	2.92058942516798e-4	2.92059933317024e-4	2.92060387854591e-4	2.9206025309894e-4	2.92059861575126e-4	2.92059569776527e-4	2.92059549467103e-4
flux1:	0.642474916387961	3.17590201737378e-4	3.17590094802516e-4	3.17589768801947e-4	3.1758934318085e-4	3.17588971902223e-4	3.17588787097931e-4	3.17588848272304e-4	3.17589117047382e-4	3.17589469930131e-4	3.17589748207992e-4	3.17589828734428e-4	3.17589687363274e-4	3.1758942347113e-4	3.17589223186847e-4	3.17589261480945e-4	3.17589575815656e-4	3.17589977845079e-4	3.17590088913781e-4	3.17589564976691e-4	3.17588481255405e-4	3.17587638752925e-4	3.17588265636049e-4	3.17590563225888e-4	3.17591877927854e-4	3.17588992423457e-4	3.17587670306216e-4	3.17593513762999e-4	3.17585222548593e-4	3.1759474038783e-4	3.17587964160777e-4	3.17584237152233e-4	3.17587964160777e-4	3.1759474038783e-4	3.17585222548593e-4	3.17593513762999e-4	3.17587670306216e-4	3.17588992423457e-4	3.17591877927854e-4	3.17590563225888e-4	3.17588265636049e-4	3.17587638752925e-4	3.17588481255405e-4	3.17589564976691e-4	3.17590088913781e-4	3.17589977845079e-4	3.17589575815657e-4	3.17589261480945e-4	3.17589223186847e-4
flux1:	0.642737365291714	3.45046490135974e-4	3.45046379453609e-4	3.45046038631643e-4	3.45045593036694e-4	3.45045203810029e-4	3.45045008802453e-4	3.45045069629647e-4	3.45045345728703e-4	3.45045708298638e-4	3.45045992909054e-4	3.45046073487344e-4	3.4504592793732e-4	3.45045662392437e-4	3.45045471023407e-4	3.4504553223131e-4	3.45045876370213e-4	3.45046295544537e-4	3.45046385814166e-4	3.45045789975431e-4	3.45044606929683e-4	3.45043711445055e-4	3.45044420757543e-4	3.45046924969918e-4	3.45048336190889e-4	3.4504519994316e-4	3.45043793551771e-4	3.45050127022503e-4	3.45041103999384e-4	3.45051442862655e-4	3.4504407232104e-4	3.45040016159752e-4	3.4504407232104e-4	3.45051442862655e-4	3.45041103999384e-4	3.45050127022503e-4	3.45043793551771e-4	3.4504519994316e-4	3.45048336190889e-4	3.45046924969918e-4	3.45044420757542e-4	3.45043711445055e-4	3.45044606929683e-4	3.45045789975431e-4	3.45046385814166e-4	3.45046295544537e-4	3.45045876370213e-4	3.4504553223131e-4	3.45045471023407e-4
flux1:	0.642999814195467	3.74545314027744e-4	3.74545196604237e-4	3.74544842233257e-4	3.74544381943167e-4	3.7454398255836e-4	3.74543785328517e-4	3.74543851514212e-4	3.74544136508838e-4	3.74544505559097e-4	3.74544789355009e-4	3.74544861045089e-4	3.74544703441248e-4	3.74544432121443e-4	3.74544250888269e-4	3.74544341377121e-4	3.74544724672938e-4	3.74545169732434e-4	3.74545243581315e-4	3.74544573807339e-4	3.74543284439533e-4	3.74542329376979e-4	3.74543121151988e-4	3.74545837885415e-4	3.74547342847931e-4	3.74543933102712e-4	3.74542440177808e-4	3.74549304696101e-4	3.74539503447352e-4	3.74550734056858e-4	3.74542731561782e-4	3.74538323819022e-4	3.74542731561782e-4	3.74550734056858e-4	3.74539503447352e-4	3.74549304696101e-4	3.74542440177808e-4	3.74543933102712e-4	3.74547342847931e-4	3.74545837885415e-4	3.74543121151989e-4	3.74542329376979e-4	3.74543284439533e-4	3.74544573807338e-4	3.74545243581315e-4	3.74545169732434e-4	3.74544724672938e-4	3.74544341377121e-4	3.74544250888268e-4
flux1:	0.64326226309922	4.06206957379622e-4	4.062068304417e-4	4.06206465200189e-4	4.06205997695236e-4	4.06205598327082e-4	4.06205408760259e-4	4.06205486903077e-4	4.06205781997857e-4	4.06206152798629e-4	4.06206426382851e-4	4.06206477901524e-4	4.06206298593898e-4	4.06206016670158e-4	4.06205847348866e-4	4.06205975132088e-4	4.06206409183715e-4	4.06206891047856e-4	4.06206954329862e-4	4.06206208964692e-4	4.06204805551941e-4	4.06203782871179e-4	4.06204655525147e-4	4.06207589155884e-4	4.06209183349546e-4	4.06205475470727e-4	4.06203894302573e-4	4.06211334475392e-4	4.06200707573665e-4	4.06212906655539e-4	4.06204233648751e-4	4.0619945101641e-4	4.06204233648751e-4	4.0621290665554e-4	4.06200707573666e-4	4.06211334475393e-4	4.06203894302573e-4	4.06205475470727e-4	4.06209183349546e-4	4.06207589155884e-4	4.06204655525147e-4	4.06203782871179e-4	4.06204805551941e-4	4.06206208964692e-4	4.06206954329862e-4	4.06206891047856e-4	4.06206409183714e-4	4.06205975132088e-4	4.06205847348867e-4
flux1:	0.643524712002974	4.40155957720146e-4	4.40155819059399e-4	4.40155447347055e-4	4.4015498251156e-4	4.40154595762503e-4	4.40154425530825e-4	4.40154522888048e-4	4.40154828641458e-4	4.40155194694996e-4	4.40155446272798e-4	4.4015546397547e-4	4.40155251643439e-4	4.40154953767027e-4	4.40154798899706e-4	4.4015497381092e-4	4.40155472556807e-4	4.40156004321003e-4	4.40156064279783e-4	4.40155241914278e-4	4.40153715879078e-4	4.40152616005805e-4	4.40153566303149e-4	4.40156719688601e-4	4.40158396880916e-4	4.40154364367264e-4	4.40152693883286e-4	4.40160758005088e-4	4.40149256933273e-4	4.40162507376461e-4	4.40153124297205e-4	4.40147942533947e-4	4.40153124297205e-4	4.40162507376461e-4	4.40149256933274e-4	4.40160758005089e-4	4.40152693883286e-4	4.40154364367264e-4	4.40158396880916e-4	4.40156719688601e-4	4.40153566303149e-4	4.40152616005805e-4	4.40153715879078e-4	4.40155241914278e-4	4.40156064279784e-4	4.40156004321003e-4	4.40155472556807e-4	4.4015497381092e-4	4.40154798899706e-4
flux1:	0.643787160906727	4.76521007700549e-4	4.7652085603462e-4	4.76520484243598e-4	4.76520034478233e-4	4.76519675311109e-4	4.76519537657541e-4	4.7651966185066e-4	4.76519977889818e-4	4.76520330733369e-4	4.76520546052184e-4	4.76520514015564e-4	4.76520255858433e-4	4.76519936395812e-4	4.76519799498187e-4	4.76520033313282e-4	4.76520613039761e-4	4.76521209878449e-4	4.76521274985972e-4	4.76520374290233e-4	4.76518716082942e-4	4.76517527874937e-4	4.76518550975156e-4	4.76521925542675e-4	4.76523677855714e-4	4.76519292388439e-4	4.76517532226166e-4	4.76526272332581e-4	4.76513847324596e-4	4.76528238253261e-4	4.7651810439524e-4	4.76512498250793e-4	4.7651810439524e-4	4.76528238253261e-4	4.76513847324597e-4	4.76526272332581e-4	4.76517532226167e-4	4.76519292388439e-4	4.76523677855714e-4	4.76521925542674e-4	4.76518550975156e-4	4.76517527874937e-4	4.76518716082942e-4	4.76520374290233e-4	4.76521274985972e-4	4.7652120987845e-4	4.76520613039761e-4	4.76520033313282e-4	4.76519799498187e-4
flux1:	0.64404960981048	5.15434829308203e-4	5.15434664632488e-4	5.15434301346766e-4	5.15433881568059e-4	5.15433567117228e-4	5.15433476542466e-4	5.15433635215916e-4	5.15433959966061e-4	5.15434289045417e-4	5.15434451440228e-4	5.15434351656099e-4	5.15434033669743e-4	5.15433686975653e-4	5.15433572725641e-4	5.15433879215067e-4	5.15434558464262e-4	5.15435237431048e-4	5.15435317148898e-4	5.15434336673883e-4	5.15432535678214e-4	5.15431246460693e-4	5.15432336060565e-4	5.15435931990631e-4	5.15437750047487e-4	5.15432981567065e-4	5.15431132125882e-4	5.15440603976477e-4	5.15427203767899e-4	5.1544283051673e-4	5.15431903819006e-4	5.15425846934506e-4	5.15431903819006e-4	5.1544283051673e-4	5.15427203767899e-4	5.15440603976477e-4	5.15431132125883e-4	5.15432981567065e-4	5.15437750047487e-4	5.15435931990631e-4	5.15432336060565e-4	5.15431246460694e-4	5.15432535678214e-4	5.15434336673883e-4	5.15435317148898e-4	5.15435237431047e-4	5.15434558464262e-4	5.15433879215067e-4	5.15433572725641e-4
flux1:	0.644312058714234	5.57034019128868e-4	5.57033843028861e-4	5.57033499123809e-4	5.57033126632068e-4	5.57032875887223e-4	5.57032847747454e-4	5.57033048199061e-4	5.57033378651396e-4	5.57033671287302e-4	5.5703376184723e-4	5.57033574532699e-4	5.57033181867116e-4	5.57032802582377e-4	5.57032716971908e-4	5.57033111865917e-4	5.57033911230569e-4	5.57034690949839e-4	5.57034795415388e-4	5.5703373337213e-4	5.57031777845862e-4	5.57030373528753e-4	5.57031522109833e-4	5.57035338619676e-4	5.57037211761956e-4	5.57032028571256e-4	5.57030091036176e-4	5.57040354017253e-4	5.57025925497938e-4	5.57042889482141e-4	5.57031126249811e-4	5.57024591032912e-4	5.5703112624981e-4	5.57042889482141e-4	5.57025925497938e-4	5.57040354017253e-4	5.57030091036176e-4	5.57032028571256e-4	5.57037211761956e-4	5.57035338619676e-4	5.57031522109833e-4	5.57030373528753e-4	5.57031777845861e-4	5.57033733372131e-4	5.57034795415388e-4	5.57034690949839e-4	5.5703391123057e-4	5.57033111865917e-4	5.57032716971909e-4
flux1:	0.644574507617987	6.0145886310397e-4	6.01458678996288e-4	6.01458367612798e-4	6.01458061815108e-4	6.0145789517931e-4	6.0145794520965e-4	6.01458194015973e-4	6.01458525558835e-4	6.01458767026624e-4	6.01458764893674e-4	6.01458468917659e-4	6.01457986305093e-4	6.01457569662248e-4	6.01457520093809e-4	6.01458020945221e-4	6.01458962741428e-4	6.01459862990374e-4	6.01460002633945e-4	6.01458856661313e-4	6.01456733724631e-4	6.01455199012536e-4	6.0145639820098e-4	6.01460433930933e-4	6.01462350505521e-4	6.01456719394618e-4	6.01454695725659e-4	6.0146581266597e-4	6.01450300429944e-4	6.01468708904931e-4	6.01456063457856e-4	6.0144902093215e-4	6.01456063457857e-4	6.01468708904931e-4	6.01450300429943e-4	6.0146581266597e-4	6.01454695725659e-4	6.01456719394618e-4	6.01462350505521e-4	6.01460433930933e-4	6.0145639820098e-4	6.01455199012536e-4	6.0145673372463e-4	6.01458856661313e-4	6.01460002633945e-4	6.01459862990374e-4	6.01458962741429e-4	6.0145802094522e-4	6.01457520093809e-4
flux1:	0.64483695652174	6.48853119296222e-4	6.48852932566414e-4	6.48852668938341e-4	6.48852450920691e-4	6.48852389652266e-4	6.48852533437308e-4	6.48852836100709e-4	6.4885316243897e-4	6.48853336178177e-4	6.48853218983292e-4	6.48852792402553e-4	6.48852204640608e-4	6.48851746757753e-4	6.48851742067376e-4	6.4885236799936e-4	6.48853475813084e-4	6.4885451699826e-4	6.48854702101533e-4	6.48853469035482e-4	6.48851164718928e-4	6.48849483421903e-4	6.48850724463465e-4	6.4885497796403e-4	6.48856925674018e-4	6.48850812060647e-4	6.48848704942021e-4	6.48860741836947e-4	6.48844087628647e-4	6.48864053338304e-4	6.48850477589071e-4	6.48842897218523e-4	6.48850477589072e-4	6.48864053338304e-4	6.48844087628647e-4	6.48860741836947e-4	6.4884870494202e-4	6.48850812060647e-4	6.48856925674018e-4	6.4885497796403e-4	6.48850724463465e-4	6.48849483421903e-4	6.48851164718928e-4	6.48853469035482e-4	6.48854702101533e-4	6.4885451699826e-4	6.48853475813084e-4	6.4885236799936e-4	6.48851742067376e-4
flux1:	0.645099405425493	6.99363767259984e-4	6.99363585267734e-4	6.99363386388029e-4	6.99363278339387e-4	6.99363343895787e-4	6.99363596314815e-4	6.99363956961337e-4	6.9936427014699e-4	6.99364358112457e-4	6.99364102546984e-4	6.99363523238226e-4	6.9936281570737e-4	6.99362313848725e-4	6.99362364238641e-4	6.99363135569351e-4	6.99364433678204e-4	6.99365636216318e-4	6.99365876426328e-4	6.99364552085107e-4	6.9936205144781e-4	6.99360206897476e-4	6.99361481245662e-4	6.99365951558518e-4	6.99367917869673e-4	6.9936128594799e-4	6.99359098692526e-4	6.99372124335503e-4	6.99354266395995e-4	6.99375907112648e-4	6.99361350078154e-4	6.99353199568381e-4	6.99361350078154e-4	6.99375907112648e-4	6.99354266395995e-4	6.99372124335503e-4	6.99359098692526e-4	6.9936128594799e-4	6.99367917869673e-4	6.99365951558518e-4	6.99361481245661e-4	6.99360206897476e-4	6.9936205144781e-4	6.99364552085107e-4	6.99365876426328e-4	6.99365636216318e-4	6.99364433678205e-4	6.99363135569351e-4	6.99362364238641e-4
flux1:	0.645361854329247	7.53140722715312e-4	7.53140554642719e-4	7.53140438762371e-4	7.53140463263328e-4	7.53140676573491e-4	7.53141051252789e-4	7.53141472410318e-4	7.53141763003436e-4	7.53141746162578e-4	7.53141328675411e-4	7.53140575042964e-4	7.53139734233824e-4	7.53139187014848e-4	7.53139303881892e-4	7.53140241623159e-4	7.53141754301498e-4	7.53143137919981e-4	7.53143441736695e-4	7.53142020737292e-4	7.5313930806405e-4	7.53137283635067e-4	7.53138583644968e-4	7.5314327096597e-4	7.53145243556752e-4	7.53138056446085e-4	7.53135792851875e-4	7.53149878375582e-4	7.53130750697287e-4	7.53154188661413e-4	7.53138595916031e-4	7.53129840995612e-4	7.53138595916031e-4	7.53154188661413e-4	7.53130750697288e-4	7.53149878375583e-4	7.53135792851875e-4	7.53138056446085e-4	7.53145243556752e-4	7.5314327096597e-4	7.53138583644968e-4	7.53137283635066e-4	7.5313930806405e-4	7.53142020737292e-4	7.53143441736695e-4	7.53143137919981e-4	7.53141754301498e-4	7.53140241623159e-4	7.53139303881893e-4
flux1:	0.645624303233	8.10336516344851e-4	8.10336372871213e-4	8.10336358835526e-4	8.10336538034544e-4	8.10336918733935e-4	8.10337427541951e-4	8.10337910026568e-4	8.10338167399945e-4	8.10338026372655e-4	8.10337423974779e-4	8.10336475707025e-4	8.10335489729464e-4	8.10334897245205e-4	8.10335092895332e-4	8.10336218129099e-4	8.10337968851363e-4	8.10339551829982e-4	8.10339926088661e-4	8.1033840170975e-4	8.10335460792364e-4	8.10333240524158e-4	8.10334560238516e-4	8.10339466645572e-4	8.10341433885404e-4	8.10333653770052e-4	8.1033131792841e-4	8.10346536262575e-4	8.10326067766411e-4	8.10351429039052e-4	8.10334742120946e-4	8.10325346307152e-4	8.10334742120946e-4	8.10351429039052e-4	8.10326067766411e-4	8.10346536262575e-4	8.1033131792841e-4	8.10333653770052e-4	8.10341433885404e-4	8.10339466645572e-4	8.10334560238516e-4	8.10333240524157e-4	8.10335460792365e-4	8.1033840170975e-4	8.10339926088661e-4	8.10339551829983e-4	8.10337968851363e-4	8.10336218129099e-4	8.10335092895332e-4
flux1:	0.645886752136753	8.71105935674367e-4	8.71105828471043e-4	8.71105934909431e-4	8.71106289619828e-4	8.7110685528865e-4	8.71107507910889e-4	8.71108050845387e-4	8.71108263638654e-4	8.71107979467083e-4	8.71107170616902e-4	8.71106009458676e-4	8.71104868503064e-4	8.711042323607e-4	8.71104519605522e-4	8.71105852749038e-4	8.71107863313465e-4	8.71109661693448e-4	8.71110111065282e-4	8.71108475170821e-4	8.7110528967527e-4	8.71102858983136e-4	8.71104194991076e-4	8.71109325214687e-4	8.71111276652281e-4	8.71102864903312e-4	8.71100460959704e-4	8.71116886216751e-4	8.71094999871111e-4	8.71122413617156e-4	8.71104569402947e-4	8.71094493757777e-4	8.71104569402947e-4	8.71122413617156e-4	8.71094999871111e-4	8.71116886216752e-4	8.71100460959703e-4	8.71102864903312e-4	8.71111276652281e-4	8.71109325214687e-4	8.71104194991076e-4	8.71102858983135e-4	8.7110528967527e-4	8.71108475170821e-4	8.71110111065282e-4	8.71109661693448e-4	8.71107863313465e-4	8.71105852749038e-4	8.71104519605522e-4
flux1:	0.646149201040506	9.35605629157171e-4	9.35605570208245e-4	9.35605814605991e-4	9.35606363366125e-4	9.35607128815571e-4	9.35607932444749e-4	9.35608533427094e-4	9.35608690146769e-4	9.35608245172374e-4	9.35607210707143e-4	9.35605821211075e-4	9.35604517931991e-4	9.35603841172497e-4	9.35604232810566e-4	9.35605792789082e-4	9.35608082390789e-4	9.35610109182615e-4	9.35610635718395e-4	9.35608878754042e-4	9.35605432670269e-4	9.35602779128828e-4	9.35604131471592e-4	9.35609493681209e-4	9.35611420522473e-4	9.35602337792831e-4	9.35599869665189e-4	9.35617576469815e-4	9.35594188376236e-4	9.35623786101551e-4	9.35604716168105e-4	9.35593919051613e-4	9.35604716168105e-4	9.35623786101551e-4	9.35594188376237e-4	9.35617576469815e-4	9.35599869665188e-4	9.35602337792831e-4	9.35611420522472e-4	9.35609493681209e-4	9.35604131471592e-4	9.35602779128828e-4	9.35605432670269e-4	9.35608878754042e-4	9.35610635718394e-4	9.35610109182616e-4	9.35608082390789e-4	9.35605792789082e-4	9.35604232810566e-4
flux1:	0.64641164994426	0.00100399367176433	0.0010039936725324	0.00100399407022465	0.00100399482837139	0.0010039958050244	0.00100399676419745	0.00100399741962855	0.00100399750938015	0.00100399688819566	0.00100399561226727	0.00100399398248424	0.00100399251227873	0.0010039917991782	0.00100399230737148	0.00100399411072514	0.00100399669501396	0.00100399895943827	0.0010039995621798	0.00100399767325115	0.00100399395141695	0.00100399106559278	0.00100399243868515	0.00100399804526044	0.0010039999408138	0.00100399014709894	0.00100398761816111	0.00100400668094436	0.00100398169941986	0.00100401361418989	0.00100399324418502	0.00100398168101412	0.00100399324418502	0.00100401361418989	0.00100398169941986	0.00100400668094436	0.00100398761816111	0.00100399014709894	0.0010039999408138	0.00100399804526044	0.00100399243868515	0.00100399106559278	0.00100399395141695	0.00100399767325115	0.0010039995621798	0.00100399895943827	0.00100399669501396	0.00100399411072514	0.00100399230737148
flux1:	0.646674098848013	0.00107642909158203	0.00107642916205255	0.00107642972519175	0.00107643070400238	0.00107643189941431	0.00107643301602097	0.00107643372159082	0.00107643373491794	0.0010764329253525	0.00107643139632074	0.00107642951838907	0.00107642787954532	0.00107642713529344	0.00107642777085766	0.00107642983081701	0.00107643272098071	0.00107643522777884	0.00107643590246161	0.00107643386949905	0.0010764298581838	0.00107642673448793	0.00107642813801899	0.00107643400627205	0.00107643586633849	0.0010764253209964	0.00107642273373748	0.00107644322602033	0.00107641655071089	0.00107645091638224	0.00107642916542886	0.00107641678845069	0.00107642916542886	0.00107645091638225	0.00107641655071089	0.00107644322602033	0.00107642273373748	0.0010764253209964	0.00107643586633849	0.00107643400627205	0.00107642813801899	0.00107642673448793	0.0010764298581838	0.00107643386949904	0.00107643590246162	0.00107643522777884	0.00107643272098071	0.00107642983081701	0.00107642777085767
flux1:	0.646936547751766	0.00115307135713889	0.00115307150479018	0.00115307224134685	0.00115307344730665	0.00115307486486669	0.00115307613834477	0.00115307688966428	0.0011530768194585	0.00115307581354659	0.00115307402477949	0.00115307189537409	0.00115307008907249	0.00115306931933394	0.00115307009097013	0.00115307241654118	0.00115307561845854	0.00115307836730961	0.00115307910617716	0.00115307691618729	0.00115307260371534	0.00115306924124108	0.00115307069101403	0.00115307684382673	0.00115307866701178	0.00115306732873819	0.00115306468441211	0.00115308667810736	0.00115305819917082	0.00115309514967008	0.00115307192983016	0.00115305868791987	0.00115307192983016	0.00115309514967008	0.00115305819917082	0.00115308667810736	0.00115306468441211	0.00115306732873819	0.00115307866701178	0.00115307684382673	0.00115307069101403	0.00115306924124108	0.00115307260371534	0.00115307691618729	0.00115307910617716	0.00115307836730961	0.00115307561845854	0.00115307241654118	0.00115307009097013
flux1:	0.647198996655519	0.0012340798254235	0.0012340800541819	0.00123408096704419	0.00123408240129542	0.00123408404014146	0.00123408546786246	0.00123408626121557	0.00123408610365083	0.00123408489852924	0.00123408284905972	0.00123408046966706	0.00123407849982296	0.00123407771019657	0.00123407862369902	0.0012340812188048	0.00123408473231499	0.0012340877173948	0.00123408850914113	0.00123408614853886	0.00123408152592661	0.00123407792923338	0.00123407944790153	0.00123408591424182	0.00123408770216852	0.00123407552892579	0.00123407282720829	0.00123409639197253	0.0012340659893715	0.00123410565805772	0.00123408087388362	0.00123406671237654	0.00123408087388362	0.00123410565805772	0.00123406598937151	0.00123409639197253	0.00123407282720829	0.00123407552892579	0.00123408770216852	0.00123408591424182	0.00123407944790153	0.00123407792923339	0.00123408152592661	0.00123408614853886	0.00123408850914113	0.0012340877173948	0.00123408473231499	0.0012340812188048	0.00123407862369902
flux1:	0.647461445559273	0.0013196131508086	0.00131961346005801	0.00131961454629759	0.00131961620431973	0.0013196180594886	0.00131961963732331	0.00131962047050164	0.00131962022593758	0.00131961882461174	0.00131961651960204	0.00131961389659327	0.00131961176954058	0.00131961096494027	0.00131961202242371	0.00131961488515244	0.001319618703487	0.00131962191320047	0.00131962274305121	0.00131962019806037	0.00131961525963618	0.00131961143943702	0.00131961305709218	0.00131961987237401	0.00131962162977813	0.00131960857867916	0.00131960581735222	0.00131963102002176	0.00131959856296844	0.00131964108211578	0.00131961463031643	0.00131959949088489	0.00131961463031643	0.00131964108211578	0.00131959856296844	0.00131963102002176	0.00131960581735222	0.00131960857867916	0.00131962162977813	0.00131961987237401	0.00131961305709218	0.00131961143943702	0.00131961525963618	0.00131962019806037	0.00131962274305121	0.00131962191320047	0.001319618703487	0.00131961488515244	0.00131961202242371
flux1:	0.647723894463026	0.00140982865537168	0.00140982903909248	0.00140983028946186	0.00140983216102357	0.00140983422384419	0.00140983594688361	0.00140983682005382	0.00140983649384645	0.00140983490576697	0.00140983235673782	0.0014098295012221	0.00140982722524698	0.00140982640923796	0.00140982760843215	0.00140983073044408	0.00140983483986509	0.00140983825677856	0.00140983910671462	0.00140983636381911	0.00140983110779041	0.00140982708149896	0.00140982883606945	0.00140983604232428	0.00140983777701662	0.00140982380416863	0.00140982097885441	0.00140984788299963	0.0014098132295938	0.00140985873003007	0.00140983049927846	0.00140981431986281	0.00140983049927846	0.00140985873003007	0.0014098132295938	0.00140984788299963	0.00140982097885441	0.00140982380416863	0.00140983777701662	0.00140983604232428	0.00140982883606945	0.00140982708149896	0.00140983110779041	0.0014098363638191	0.00140983910671462	0.00140983825677856	0.00140983483986509	0.00140983073044408	0.00140982760843215
flux1:	0.647986343366779	0.00150488166138664	0.0015048821075009	0.00150488350621984	0.00150488557562936	0.00150488783435056	0.00150488969774262	0.00150489061428684	0.00150489021744129	0.00150488845883519	0.0015048856836254	0.00150488261107656	0.00150488019582185	0.00150487936995353	0.00150488070361761	0.00150488406976117	0.00150488844944419	0.0015048920504361	0.00150489289955612	0.00150488994597709	0.00150488437490647	0.00150488016699986	0.0015048821044183	0.00150488975025036	0.00150489147293597	0.001504876533252	0.0015048736372197	0.00150490230285188	0.00150486529995104	0.00150491391088465	0.00150488378179087	0.00150486649659364	0.00150488378179087	0.00150491391088465	0.00150486529995104	0.00150490230285188	0.00150487363721971	0.001504876533252	0.00150489147293597	0.00150488975025036	0.0015048821044183	0.00150488016699986	0.00150488437490647	0.00150488994597709	0.00150489289955612	0.0015048920504361	0.00150488844944419	0.00150488406976117	0.00150488070361761
flux1:	0.648248792270532	0.00160492478706178	0.00160492527705774	0.00160492680193445	0.00160492904859826	0.00160493148922526	0.00160493348907398	0.00160493445633635	0.00160493400593707	0.00160493209984506	0.00160492912227895	0.00160492585194182	0.00160492330771382	0.00160492247089792	0.0016049239264078	0.00160492751459186	0.00160493213678417	0.00160493589342388	0.00160493671843327	0.00160493354260304	0.00160492766375351	0.00160492330590971	0.00160492548001614	0.00160493362032019	0.00160493534426954	0.00160491939125918	0.00160491641532875	0.00160494689879053	0.00160490738214704	0.0016049592312107	0.00160492707648124	0.00160490861603188	0.00160492707648124	0.0016049592312107	0.00160490738214703	0.00160494689879053	0.00160491641532875	0.00160491939125918	0.00160493534426954	0.00160493362032019	0.00160492548001614	0.00160492330590971	0.00160492766375351	0.00160493354260304	0.00160493671843327	0.00160493589342388	0.00160493213678417	0.00160492751459186	0.0016049239264078
flux1:	0.648511241174286	0.00171010720690694	0.00171010771580638	0.00171010933872264	0.0017101117380027	0.00171011434529894	0.00171011647956111	0.00171011750942971	0.00171011702878758	0.00171011500477009	0.00171011185402436	0.00171010840812101	0.0017101057451407	0.00171010489312727	0.00171010645228786	0.0017101102336498	0.00171011506412472	0.0017101189432782	0.00171011971908463	0.00171011631108341	0.00171011013659362	0.00171010566756688	0.00171010813972019	0.00171011683514834	0.0017101185757219	0.00171010156127559	0.00171009849384113	0.00171013084790836	0.001710088642602	0.00171014385613504	0.00171010954093411	0.00171008983223008	0.00171010954093411	0.00171014385613504	0.001710088642602	0.00171013084790836	0.00171009849384113	0.00171010156127559	0.0017101185757219	0.00171011683514834	0.00171010813972019	0.00171010566756688	0.00171011013659362	0.00171011631108341	0.00171011971908463	0.0017101189432782	0.00171011506412472	0.0017101102336498	0.00171010645228787
flux1:	0.648773690078039	0.00182057387843235	0.00182057437514968	0.00182057606291825	0.00182057858725724	0.00182058134585152	0.00182058361515701	0.00182058472441119	0.00182058424287641	0.00182058213636533	0.00182057884604336	0.00182057524881341	0.0018205724764628	0.00182057160146925	0.00182057324059817	0.00182057717999742	0.00182058217881281	0.00182058614346296	0.00182058684384989	0.00182058319576899	0.00182057674262212	0.00182057220782703	0.00182057504620701	0.00182058436238054	0.00182058613641494	0.00182056801059884	0.00182056483779281	0.00182059911200905	0.00182055403319566	0.00182061273677873	0.00182057611930191	0.00182055508602973	0.00182057611930191	0.00182061273677873	0.00182055403319566	0.00182059911200905	0.00182056483779281	0.00182056801059884	0.00182058613641494	0.00182058436238054	0.00182057504620701	0.00182057220782703	0.00182057674262212	0.00182058319576899	0.00182058684384989	0.00182058614346296	0.00182058217881281	0.00182057717999742	0.00182057324059817
flux1:	0.649036138981792	0.00193646473720316	0.00193646518532472	0.00193646690090424	0.00193646952116705	0.00193647241669193	0.00193647482500961	0.00193647603536796	0.00193647558777068	0.00193647343906138	0.00193647004600022	0.001936466322623	0.00193646344874384	0.00193646253929007	0.00193646422961135	0.00193646828646532	0.00193647340902069	0.00193647741927791	0.00193647801762106	0.00193647412381535	0.0019364674135702	0.00193646286435468	0.00193646614294858	0.0019364761494208	0.00193647797449167	0.00193645868537177	0.00193645539138759	0.00193649163264553	0.00193644348663214	0.00193650580587885	0.00193646673814196	0.00193644430097937	0.00193646673814196	0.00193650580587885	0.00193644348663214	0.00193649163264553	0.00193645539138759	0.00193645868537177	0.00193647797449167	0.0019364761494208	0.00193646614294858	0.00193646286435468	0.0019364674135702	0.00193647412381535	0.00193647801762106	0.00193647741927792	0.00193647340902069	0.00193646828646532	0.00193646422961135
flux1:	0.649298587885546	0.00205791386260264	0.00205791422159005	0.00205791592561738	0.00205791861257739	0.00205792163275436	0.00205792418782573	0.00205792552564063	0.00205792515133862	0.00205792300423677	0.00205791954708993	0.00205791572254748	0.00205791275285301	0.00205791179385121	0.00205791350222574	0.00205791763168977	0.0020579228300612	0.00205792684432865	0.00205792731431467	0.00205792317150828	0.00205791622976884	0.00205791172236778	0.00205791551964783	0.0020579262886355	0.0020579281822186	0.00205790767573391	0.00205790424331969	0.00205794249669426	0.00205789108233997	0.00205795714393919	0.00205791547277792	0.00205789154977531	0.00205791547277792	0.00205795714393919	0.00205789108233997	0.00205794249669426	0.00205790424331969	0.00205790767573391	0.0020579281822186	0.0020579262886355	0.00205791551964783	0.00205791172236778	0.00205791622976884	0.00205792317150828	0.00205792731431467	0.00205792684432865	0.0020579228300612	0.00205791763168977	0.00205791350222574
flux1:	0.649561036789299	0.00218504861698349	0.00218504884377745	0.00218505049635271	0.0021850532222346	0.00218505635781579	0.00218505907128485	0.00218506056684484	0.00218506030837833	0.00218505820853696	0.00218505472619266	0.0021850508241419	0.00218504776180191	0.0021850467349407	0.00218504842494551	0.00218505257942162	0.00218505780393829	0.00218506178018541	0.0021850620964885	0.00218505770370153	0.00218505055931119	0.0021850461534859	0.00218505055079841	0.00218506215570995	0.00218506413426849	0.00218504235417288	0.00218503876530315	0.00218507907513078	0.00218502418556005	0.00218509411855068	0.00218504968681806	0.00218502419385465	0.00218504968681806	0.00218509411855069	0.00218502418556005	0.00218507907513078	0.00218503876530315	0.00218504235417288	0.00218506413426849	0.00218506215570995	0.00218505055079841	0.0021850461534859	0.00218505055931119	0.00218505770370153	0.0021850620964885	0.00218506178018541	0.00218505780393829	0.00218505257942162	0.00218504842494551
flux1:	0.649823485693052	0.00231798876121766	0.00231798881218909	0.00231799037482544	0.00231799311480392	0.00231799636028054	0.00231799924745992	0.00231800093388114	0.00231800083525825	0.00231799882826178	0.00231799535817097	0.00231799139989865	0.00231798824535415	0.00231798712980441	0.00231798876315556	0.00231799289409646	0.00231799809510769	0.00231800199219701	0.00231800213106775	0.00231799748933827	0.00231799017329635	0.00231798593067977	0.00231799101038056	0.00231800352418052	0.00231800560221199	0.00231798249010307	0.00231797872682781	0.00231802113801469	0.00231796256261609	0.00231803649986461	0.00231798914780469	0.00231796199911147	0.00231798914780469	0.00231803649986461	0.00231796256261609	0.00231802113801469	0.00231797872682781	0.00231798249010307	0.00231800560221199	0.00231800352418052	0.00231799101038056	0.00231798593067977	0.00231799017329635	0.00231799748933827	0.00231800213106775	0.00231800199219701	0.00231799809510769	0.00231799289409646	0.00231798876315556
flux1:	0.650085934596805	0.0024568455499779	0.00245684538314474	0.00245684682077562	0.00245684955432278	0.00245685290831696	0.00245685598754798	0.00245685789925986	0.00245685800392041	0.00245685613319223	0.00245685270969242	0.0024568487132277	0.00245684546428278	0.00245684423773668	0.00245684577603158	0.00245684983598823	0.00245685496575605	0.00245685874476149	0.00245685868448391	0.00245685379636743	0.00245684634047983	0.00245684232266322	0.00245684816604842	0.00245686165950777	0.00245686384858731	0.00245683934403802	0.00245683538950031	0.00245687994903052	0.00245681747570036	0.00245689555553867	0.00245684512230661	0.00245681623104536	0.00245684512230662	0.00245689555553867	0.00245681747570036	0.00245687994903052	0.00245683538950031	0.00245683934403802	0.00245686384858731	0.00245686165950777	0.00245684816604842	0.00245684232266322	0.00245684634047983	0.00245685379636743	0.00245685868448391	0.00245685874476149	0.00245685496575605	0.00245684983598823	0.00245684577603158
flux1:	0.650348383500559	0.00260172081040734	0.00260172038780902	0.00260172167073152	0.00260172438270589	0.00260172784797612	0.00260173113956306	0.00260173331041963	0.00260173365894942	0.00260173196357701	0.0026017286163049	0.00260172459576108	0.00260172124798694	0.00260171988802333	0.00260172129475792	0.00260172523960146	0.00260173025424228	0.00260173387969346	0.00260173360087042	0.00260172846971071	0.00260172090500085	0.00260171717141292	0.00260172385650775	0.00260173839639796	0.00260174070425821	0.00260171474506324	0.00260171058466745	0.0026017573432693	0.00260169076084631	0.00260177312881615	0.00260171945410644	0.00260168873299096	0.00260171945410644	0.00260177312881615	0.00260169076084631	0.0026017573432693	0.00260171058466745	0.00260171474506324	0.00260174070425821	0.00260173839639796	0.00260172385650775	0.00260171717141291	0.00260172090500085	0.00260172846971071	0.00260173360087042	0.00260173387969346	0.00260173025424228	0.00260172523960146	0.00260172129475792
flux1:	0.650610832404312	0.00275270600814581	0.00275270529824595	0.00275270640387195	0.00275270908525018	0.00275271266826046	0.0027527161929861	0.00275271865406181	0.00275271928175222	0.00275271779433709	0.00275271454682539	0.00275271051203363	0.00275270705950328	0.00275270554525197	0.00275270678804824	0.00275271057928125	0.00275271544067159	0.00275271888165836	0.00275271836729237	0.0027527129962696	0.00275270535119171	0.00275270195683648	0.00275270955611622	0.0027527252034123	0.00275272763310008	0.00275270015564419	0.00275269577834746	0.00275274479226462	0.00275267389308905	0.00275276070372857	0.0027527036294659	0.00275267099140933	0.0027527036294659	0.00275276070372857	0.00275267389308905	0.00275274479226462	0.00275269577834746	0.00275270015564419	0.00275272763310008	0.0027527252034123	0.00275270955611622	0.00275270195683648	0.00275270535119171	0.0027527129962696	0.00275271836729237	0.00275271888165836	0.00275271544067159	0.00275271057928125	0.00275270678804824
flux1:	0.650873281308065	0.00290988130499099	0.00290988028496404	0.0029098811992524	0.00290988384742022	0.00290988755744824	0.00290989133470728	0.00290989411186347	0.00290989504623006	0.00290989379087786	0.00290989065942827	0.00290988661591282	0.00290988305226521	0.00290988136632111	0.00290988241928162	0.00290988602634081	0.00290989070389716	0.00290989393497166	0.00290989317031862	0.00290988756129521	0.00290987985980672	0.00290987685294002	0.00290988543106716	0.00290990223922879	0.00290990478837827	0.00290987572812721	0.00290987112781761	0.00290992246062042	0.00290984704314015	0.0029099384617392	0.00290987783378079	0.00290984319255028	0.00290987783378079	0.00290993846173919	0.00290984704314015	0.00290992246062042	0.00290987112781761	0.00290987572812721	0.00290990478837827	0.00290990223922879	0.00290988543106716	0.00290987685294002	0.00290987985980673	0.00290988756129521	0.00290989317031862	0.00290989393497166	0.00290989070389716	0.00290988602634081	0.00290988241928162
flux1:	0.651135730211818	0.00307331461276731	0.00307331327051845	0.00307331398897096	0.00307331660751304	0.00307332045530401	0.00307332450092137	0.003073327612254	0.00307332887064238	0.00307332786121076	0.00307332485412508	0.00307332080345162	0.00307331712326187	0.00307331525377866	0.00307331609986797	0.00307331950231184	0.00307332397455414	0.00307332697637474	0.00307332594855988	0.0030733201007591	0.00307331236032387	0.00307330978015926	0.00307331939182755	0.00307333740522924	0.00307334006548759	0.00307330935759618	0.0030733045345116	0.0030733582588749	0.00307327813021208	0.0030733743344561	0.0030733100042492	0.00307327327510821	0.0030733100042492	0.0030733743344561	0.00307327813021208	0.0030733582588749	0.0030733045345116	0.00307330935759618	0.00307334006548759	0.00307333740522924	0.00307331939182755	0.00307330978015926	0.00307331236032387	0.0030733201007591	0.00307332594855988	0.00307332697637474	0.00307332397455414	0.00307331950231184	0.00307331609986797
flux1:	0.651398179115572	0.00324306064825968	0.00324305898403077	0.00324305951215452	0.00324306211011303	0.00324306610611778	0.00324307042994893	0.00324307388324852	0.00324307547066363	0.00324307470938024	0.00324307182661663	0.00324306776712318	0.00324306396753238	0.00324306191040576	0.00324306254374603	0.00324306573321596	0.00324306998902832	0.00324307274870056	0.00324307144610074	0.00324306535466796	0.00324305758427379	0.00324305545881748	0.00324306614679676	0.00324308539937651	0.00324308815601318	0.00324305573603703	0.00324305069817149	0.00324310689753755	0.00324302187592337	0.00324312305734156	0.00324305488347754	0.00324301598379469	0.00324305488347754	0.00324312305734156	0.00324302187592338	0.00324310689753755	0.00324305069817149	0.00324305573603703	0.00324308815601318	0.00324308539937651	0.00324306614679676	0.00324305545881748	0.00324305758427379	0.00324306535466796	0.00324307144610074	0.00324307274870056	0.00324306998902832	0.00324306573321596	0.00324306254374603
flux1:	0.651660628019325	0.00341915999434345	0.00341915802177151	0.00341915837493775	0.00341916096554375	0.003419165117815	0.00341916972125169	0.00341917351162121	0.00341917541891643	0.00341917489546738	0.0034191721287675	0.00341916805666303	0.0034191641391981	0.00341916190023126	0.00341916232819095	0.00341916531003626	0.00341916934954744	0.00341917186063075	0.00341917027204223	0.00341916392655269	0.00341915612483703	0.00341915446895534	0.00341916626243045	0.00341918677662159	0.00341918960834526	0.00341915541303539	0.00341915017747254	0.00341920894751356	0.00341911886449559	0.00341922522962799	0.00341915307923404	0.00341911192903753	0.00341915307923404	0.00341922522962799	0.00341911886449559	0.00341920894751356	0.00341915017747254	0.00341915541303539	0.00341918960834526	0.00341918677662159	0.00341916626243045	0.00341915446895534	0.00341915612483703	0.00341916392655269	0.00341917027204224	0.00341917186063075	0.00341916934954744	0.00341916531003626	0.00341916232819095
flux1:	0.651923076923078	0.00360163817269291	0.00360163591921212	0.00360163612187696	0.00360163872079732	0.00360164303265037	0.00360164790617688	0.00360165201395981	0.00360165421651505	0.00360165390768514	0.00360165124119227	0.00360164715198156	0.00360164312447419	0.00360164072140599	0.00360164096635795	0.00360164376082138	0.00360164759584133	0.0036016498580076	0.0036016479716351	0.00360164135462382	0.00360163350820722	0.00360163232203081	0.00360164523532288	0.00360166702132581	0.00360166990032429	0.00360163386847681	0.00360162846258587	0.0036016899123788	0.00360159461470658	0.00360170638590692	0.00360163013581811	0.00360158665827537	0.00360163013581811	0.00360170638590692	0.00360159461470657	0.0036016899123788	0.00360162846258587	0.00360163386847681	0.00360166990032429	0.00360166702132581	0.00360164523532288	0.00360163232203081	0.00360163350820722	0.00360164135462382	0.0036016479716351	0.0036016498580076	0.00360164759584133	0.00360164376082138	0.00360164096635795
flux1:	0.652185525826831	0.00379050473369011	0.00379050224020202	0.00379050232449537	0.00379050494767638	0.0037905094152497	0.00379051453620906	0.00379051892537844	0.00379052138237973	0.00379052125229975	0.00379051866365891	0.00379051455382638	0.00379051043232204	0.00379050789659048	0.00379050799721978	0.00379051064009318	0.00379051429405992	0.00379051631240834	0.00379051411472618	0.00379050720032562	0.00379049928245519	0.00379049855021909	0.00379051258196832	0.00379053563740799	0.00379053852961659	0.00379050060294235	0.0037904950653701	0.00379055931819885	0.00379045866929766	0.00379057608509504	0.00379049562275384	0.00379044974455795	0.00379049562275384	0.00379057608509504	0.00379045866929766	0.00379055931819885	0.0037904950653701	0.00379050060294235	0.00379053852961659	0.00379053563740799	0.00379051258196832	0.00379049855021909	0.00379049928245519	0.00379050720032563	0.00379051411472619	0.00379051631240834	0.00379051429405992	0.00379051064009318	0.00379050799721978
flux1:	0.652447974730585	0.00398575236936629	0.00398574968914527	0.00398574969287826	0.00398575235410423	0.00398575696397812	0.00398576229471356	0.00398576691186099	0.00398576956627034	0.00398576956729588	0.00398576702919621	0.00398576289805694	0.00398575870859132	0.00398575608670432	0.00398575609875614	0.00398575864143462	0.00398576214884739	0.00398576393290043	0.00398576140745112	0.00398575416022741	0.00398574612982941	0.00398574581923881	0.00398576095211446	0.00398578526211539	0.00398578812770817	0.00398574825168251	0.0039857426330748	0.00398580982678099	0.00398570370773319	0.00398582702268498	0.00398574224672248	0.00398569389836886	0.00398574224672248	0.00398582702268498	0.00398570370773319	0.00398580982678099	0.0039857426330748	0.00398574825168251	0.00398578812770817	0.00398578526211539	0.00398576095211446	0.00398574581923881	0.00398574612982941	0.00398575416022741	0.00398576140745112	0.00398576393290042	0.00398576214884739	0.00398575864143462	0.00398575609875614
flux1:	0.652710423634338	0.00418735605540102	0.00418735325225023	0.0041873532164358	0.00418735592475279	0.00418736065179956	0.00418736613833115	0.00418737091237454	0.0041873736916466	0.00418737376585758	0.00418737124794615	0.00418736709955126	0.00418736287966413	0.0041873602340556	0.00418736023043125	0.00418736273931748	0.00418736614465682	0.00418736770708172	0.00418736483328882	0.00418735720736962	0.00418734900860281	0.00418734907079988	0.00418736527178546	0.00418739080948036	0.00418739360356801	0.00418735172821598	0.0041873460916066	0.0041874163784199	0.00418730468838593	0.00418743417236763	0.00418734499282959	0.00418729410877053	0.00418734499282959	0.00418743417236763	0.00418730468838593	0.0041874163784199	0.0041873460916066	0.00418735172821598	0.00418739360356801	0.00418739080948036	0.00418736527178546	0.00418734907079988	0.00418734900860281	0.00418735720736962	0.00418736483328882	0.00418736770708172	0.00418736614465682	0.00418736273931747	0.00418736023043125
flux1:	0.652972872538091	0.0043952722283602	0.00439526937408375	0.00439526934010683	0.00439527209728695	0.00439527690292924	0.00439528247431172	0.00439528731700927	0.00439529013457412	0.00439529021584736	0.00439528768691475	0.00439528353188308	0.00439527933173895	0.00439527674100194	0.00439527681113452	0.00439527936637293	0.00439528272253413	0.00439528407765371	0.00439528082973409	0.00439527276831782	0.00439526433070607	0.0043952647008934	0.00439528192217461	0.00439530864964452	0.00439531132315107	0.00439526740372235	0.00439526182453387	0.00439533537032669	0.00439521802635479	0.00439535396324891	0.00439526030144164	0.00439520682010976	0.00439526030144164	0.00439535396324891	0.00439521802635479	0.00439533537032669	0.00439526182453387	0.00439526740372235	0.00439531132315107	0.00439530864964452	0.00439528192217461	0.0043952647008934	0.00439526433070607	0.00439527276831782	0.00439528082973409	0.00439528407765371	0.00439528272253413	0.00439527936637293	0.00439527681113452
flux1:	0.653235321441844	0.0046094380044822	0.00460943517579053	0.00460943518239987	0.00460943798063575	0.00460944281168334	0.00460944838016383	0.00460945318748515	0.00460945594497424	0.00460945596154457	0.00460945339185741	0.00460944924899581	0.00460944513198856	0.00460944269039819	0.00460944293886869	0.0046094456324206	0.00460944899871321	0.00460945016088595	0.00460944650695097	0.00460943794227856	0.0046094291814832	0.00460942978023674	0.00460944796069581	0.00460947583032137	0.00460947833100253	0.00460943232848947	0.00460942689410068	0.00460950387702969	0.00460938081322398	0.00460952349898956	0.00460942528693363	0.00460936915063026	0.00460942528693363	0.00460952349898956	0.00460938081322398	0.00460950387702969	0.00460942689410068	0.00460943232848947	0.00460947833100253	0.00460947583032137	0.0046094479606958	0.00460942978023674	0.0046094291814832	0.00460943794227856	0.00460944650695096	0.00460945016088595	0.00460944899871321	0.0046094456324206	0.00460944293886869
flux1:	0.653497770345598	0.00482977044640715	0.00482976772141889	0.0048297678017391	0.00482977062176199	0.00482977540997794	0.00482978087203684	0.00482978552639555	0.00482978811654467	0.00482978799393556	0.00482978535757275	0.00482978125514684	0.00482977729788072	0.00482977511414763	0.00482977565853658	0.00482977859163946	0.00482978203143133	0.00482978301339362	0.00482977891482743	0.00482976976868463	0.00482976058795411	0.00482976132323093	0.00482978039052573	0.00482980934671034	0.00482981162026706	0.00482976350172317	0.0048297583105709	0.00482983891908869	0.00482971008512849	0.00482985982525427	0.00482975700474918	0.00482969815939907	0.00482975700474917	0.00482985982525427	0.00482971008512849	0.00482983891908869	0.0048297583105709	0.00482976350172317	0.00482981162026706	0.00482980934671034	0.00482978039052574	0.00482976132323093	0.00482976058795411	0.00482976976868463	0.00482977891482743	0.00482978301339362	0.00482978203143132	0.00482977859163946	0.00482977565853658
flux1:	0.653760219249351	0.00505616588429357	0.00505616333883595	0.00505616351761368	0.00505616632741766	0.00505617098993318	0.00505617622824676	0.00505618060155238	0.00505618291167207	0.00505618257584773	0.00505617985288516	0.00505617582940945	0.00505617212097274	0.00505617031620196	0.00505617128420804	0.00505617456429543	0.00505617814240108	0.00505617895367359	0.00505617436487116	0.00505616454967042	0.00505615484197814	0.00505615561179516	0.00505617548497573	0.00505620546618299	0.00505620745741761	0.00505615719603824	0.00505615235623816	0.00505623678648115	0.00505610214550977	0.00505625925187753	0.00505615177319569	0.00505609016797517	0.00505615177319569	0.00505625925187753	0.00505610214550976	0.00505623678648115	0.00505615235623816	0.00505615719603824	0.00505620745741761	0.00505620546618299	0.00505617548497573	0.00505615561179516	0.00505615484197814	0.00505616454967042	0.00505617436487115	0.00505617895367359	0.00505617814240107	0.00505617456429544	0.00505617128420804
flux1:	0.654022668153104	0.00528849929776032	0.00528849700169843	0.00528849729299714	0.00528850004732932	0.00528850448798501	0.00528850937429687	0.00528851333173218	0.00528851524759728	0.0052885146281655	0.00528851180655221	0.00528850791098557	0.00528850455146427	0.00528850325633243	0.00528850478222847	0.00528850851941757	0.00528851229934976	0.00528851294481233	0.00528850781334765	0.00528849723381559	0.00528848688466675	0.00528848758039614	0.005288508172985	0.00528853911401796	0.00528854076797542	0.00528848834291097	0.00528848397039962	0.00528857242298412	0.00528843194891257	0.00528859673612068	0.00528848455636564	0.00528842014321633	0.00528848455636564	0.00528859673612067	0.00528843194891257	0.00528857242298412	0.00528848397039962	0.00528848834291097	0.00528854076797542	0.00528853911401796	0.00528850817298501	0.00528848758039614	0.00528848688466675	0.00528849723381559	0.00528850781334765	0.00528851294481233	0.00528851229934976	0.00528850851941757	0.00528850478222847
flux1:	0.654285117056858	0.00552662376504177	0.00552662177888057	0.00552662218442505	0.00552662482516414	0.00552662893680422	0.00552663333563815	0.00552663674002124	0.00552663814999741	0.00552663718327967	0.00552663426025616	0.00552663055151385	0.0055266276497295	0.00552662700093512	0.00552662922146885	0.00552663352475003	0.00552663756596607	0.00552663804470307	0.00552663231198161	0.0055266208674506	0.00552660975830718	0.00552661026850362	0.00552663149194289	0.00552666332637711	0.00552666458941335	0.00552660998529575	0.00552660620151676	0.00552669887780064	0.00552655255209792	0.00552672533331927	0.00552660841449882	0.0055265411475452	0.00552660841449882	0.00552672533331927	0.00552655255209792	0.00552669887780065	0.00552660620151676	0.00552660998529575	0.00552666458941335	0.00552666332637711	0.00552663149194289	0.00552661026850362	0.00552660975830717	0.0055266208674506	0.00552663231198161	0.00552663804470307	0.00552663756596607	0.00552663352475003	0.00552662922146885
flux1:	0.654547565960611	0.00577036998563112	0.005770368357632	0.00577036886597499	0.00577037132347254	0.00577037499116084	0.00577037876425243	0.00577038148079879	0.0057703822800004	0.00577038091178298	0.0057703778947098	0.00577037444043659	0.00577037211093475	0.00577037224701785	0.00577037529689985	0.00577038027018456	0.00577038462546486	0.00577038492997374	0.00577037853240069	0.00577036611967373	0.00577035413191447	0.00577035434656009	0.00577037611390713	0.00577040877658114	0.00577040959730142	0.00577035280347736	0.00577034973265592	0.00577044683054981	0.00577029463861799	0.00577047572108867	0.00577035402796749	0.00577028386286178	0.00577035402796748	0.00577047572108867	0.00577029463861799	0.00577044683054981	0.00577034973265592	0.00577035280347736	0.00577040959730142	0.00577040877658114	0.00577037611390713	0.00577035434656009	0.00577035413191447	0.00577036611967373	0.00577037853240069	0.00577038492997374	0.00577038462546486	0.00577038027018456	0.00577037529689985
flux1:	0.654810014864364	0.00601954588252267	0.00601954464655749	0.00601954523319677	0.00601954742859769	0.00601955053366438	0.0060195535449363	0.00601955544620159	0.00601955554046124	0.00601955372825004	0.00601955063474287	0.00601954750933239	0.00601954586869178	0.00601954692535978	0.00601955093251056	0.00601955667070883	0.006019561383805	0.00601956149964504	0.00601955437031542	0.00601954088704159	0.0060195279063429	0.00601952772137037	0.00601954995110647	0.00601958338056606	0.00601958371058161	0.00601952472006021	0.00601952248613133	0.0060196241955672	0.0060194661228231	0.00601965580307852	0.00601952930088938	0.00601945619411095	0.00601952930088938	0.00601965580307852	0.00601946612282311	0.0060196241955672	0.00601952248613132	0.0060195247200602	0.00601958371058161	0.00601958338056606	0.00601954995110647	0.00601952772137037	0.0060195279063429	0.00601954088704159	0.00601955437031542	0.00601956149964504	0.006019561383805	0.00601955667070883	0.00601955093251056
flux1:	0.655072463768117	0.0062739362899305	0.00627393546425933	0.00627393609277851	0.0062739379412736	0.0062739403660412	0.00627394248690217	0.00627394345766147	0.00627394276709114	0.00627394048171383	0.00627393733901809	0.006273934620907	0.00627393378348448	0.00627393588861698	0.00627394096936839	0.00627394755467452	0.00627395265835479	0.0062739525642927	0.0062739446351802	0.00627392998364688	0.00627391590464167	0.00627391522657395	0.00627393784637902	0.00627397198717055	0.00627397178162953	0.00627391058976821	0.00627390931304469	0.00627401581123244	0.00627385183903847	0.0062740503980305	0.00627391905013253	0.00627384295827378	0.00627391905013253	0.0062740503980305	0.00627385183903846	0.00627401581123244	0.00627390931304469	0.00627391058976821	0.00627397178162953	0.00627397198717055	0.00627393784637902	0.00627391522657395	0.00627391590464167	0.00627392998364688	0.0062739446351802	0.0062739525642927	0.00627395265835479	0.00627394755467452	0.00627394096936839
flux1:	0.655334912671871	0.00653330273206702	0.00653330231917479	0.00653330294341511	0.0065333043583124	0.00653330599129525	0.0065333071060066	0.00653330704781542	0.00653330550975149	0.00653330273618207	0.00653329957976321	0.00653329734807756	0.00653329742134461	0.00653330068988066	0.0065333069443407	0.00653331444290324	0.00653331995750786	0.00653331962618992	0.00653331083078087	0.00653329492199939	0.00653327965304699	0.0065332784035767	0.0065333013539165	0.00653333615862755	0.00653333537648755	0.00653327197945561	0.00653327177314023	0.00653338321976137	0.00653321332136411	0.00653342101960587	0.00653328478518719	0.00653320566425966	0.00653328478518719	0.00653342101960587	0.00653321332136411	0.00653338321976137	0.00653327177314023	0.00653327197945561	0.00653333537648755	0.00653333615862755	0.0065333013539165	0.0065332784035767	0.00653327965304699	0.00653329492199939	0.00653331083078087	0.00653331962618992	0.00653331995750786	0.00653331444290324	0.0065333069443407
flux1:	0.655597361575624	0.00679738329821319	0.00679738328577459	0.00679738385297493	0.00679738475041256	0.00679738549173687	0.00679738550256944	0.0067973843377546	0.00679738190890523	0.0067973786462285	0.00679737551760359	0.00679737384827927	0.00679737492794351	0.00679737945687523	0.00679738696467032	0.00679739542381142	0.00679740135640662	0.00679740075555788	0.00679739103184608	0.00679737378978097	0.00679735725766247	0.00679735537798481	0.00679737861535784	0.00679741404631194	0.00679741265033405	0.00679734704340949	0.00679734801007221	0.00679746454257372	0.00679728867921967	0.00679750575211246	0.00679736458403818	0.00679728238883468	0.00679736458403818	0.00679750575211246	0.00679728867921967	0.00679746454257373	0.0067973480100722	0.00679734704340949	0.00679741265033404	0.00679741404631193	0.00679737861535784	0.00679735537798481	0.00679735725766246	0.00679737378978097	0.00679739103184608	0.00679740075555788	0.00679740135640662	0.00679739542381142	0.00679738696467032
flux1:	0.655859810479377	0.00706589261888768	0.00706589298185634	0.00706589343662571	0.00706589374069196	0.00706589350745065	0.00706589233934702	0.00706589001419477	0.00706588667184665	0.00706588293232936	0.00706587987621615	0.00706587883776035	0.00706588100289336	0.00706588686660178	0.00706589568320349	0.00706590512933225	0.00706591147352201	0.00706591056764091	0.00706589986137007	0.00706588122714056	0.00706586338148307	0.0070658608361951	0.00706588433589364	0.00706592036641825	0.00706591832287873	0.00706585049864782	0.0070658527268003	0.00706597445595986	0.00706579257336324	0.00706601922686213	0.00706587306976992	0.00706578775331777	0.00706587306976992	0.00706601922686214	0.00706579257336324	0.00706597445595986	0.0070658527268003	0.00706585049864782	0.00706591832287873	0.00706592036641825	0.00706588433589364	0.0070658608361951	0.00706586338148307	0.00706588122714056	0.00706589986137008	0.00706591056764092	0.00706591147352201	0.00706590512933225	0.00706589568320349
flux1:	0.65612225938313	0.00733852194744801	0.00733852265118603	0.00733852294010563	0.00733852258808571	0.00733852131932309	0.0073385189237911	0.00733851541073377	0.00733851115292535	0.00733850696021574	0.00733850402112573	0.00733850367022157	0.00733850697863434	0.00733851422480213	0.00733852437862858	0.0073385348159632	0.00733854155238447	0.00733854030486787	0.00733852857288342	0.00733850850875134	0.007338489325981	0.00733848610636692	0.00733850986462055	0.00733854647982513	0.00733854375795582	0.00733847370449874	0.00733847726540614	0.00733860427134228	0.00733841629667634	0.00733865270344828	0.00733850149218968	0.00733841300532966	0.00733850149218968	0.00733865270344828	0.00733841629667634	0.00733860427134228	0.00733847726540614	0.00733847370449874	0.00733854375795582	0.00733854647982513	0.00733850986462055	0.00733848610636692	0.007338489325981	0.00733850850875135	0.00733852857288342	0.00733854030486788	0.00733854155238447	0.00733853481596319	0.00733852437862858
flux1:	0.656384708286884	0.00761493935091802	0.00761494035520462	0.00761494043179652	0.00761493937923376	0.00761493704025536	0.00761493339824588	0.00761492869689676	0.00761492354152217	0.00761491892805747	0.00761491614650492	0.00761491652369118	0.00761492100780373	0.00761492965412748	0.00761494114458107	0.00761495255475858	0.00761495965224708	0.00761495802785063	0.00761494524140124	0.00761492373435262	0.0076149032209818	0.00761489934751953	0.00761492338291038	0.00761496057993131	0.0076149571511179	0.00761488485027214	0.00761488979514387	0.00761502212394024	0.00761482796351545	0.00761507425973274	0.0076149179182513	0.0076148262093735	0.0076149179182513	0.00761507425973274	0.00761482796351545	0.00761502212394024	0.00761488979514387	0.00761488485027214	0.0076149571511179	0.00761496057993131	0.00761492338291038	0.00761489934751954	0.00761490322098179	0.00761492373435262	0.00761494524140124	0.00761495802785063	0.00761495965224709	0.00761495255475857	0.00761494114458107
flux1:	0.656647157190637	0.00789479001325524	0.00789479127693926	0.00789479110669429	0.00789478933194152	0.00789478591766224	0.00789478104122876	0.00789477517817408	0.0078947691610471	0.0078947641648021	0.00789476157334034	0.00789476269901339	0.00789476836246087	0.0078947783943595	0.00789479119092459	0.00789480353353442	0.00789481095091042	0.00789480891841974	0.00789479506623689	0.00789477213096545	0.00789475032603479	0.00789474584998245	0.00789477020404709	0.00789480799174087	0.00789480382852314	0.00789472925432315	0.0078947356120209	0.00789487327312044	0.00789467281089621	0.00789492909379322	0.00789476753451852	0.00789467254948173	0.00789476753451852	0.00789492909379322	0.0078946728108962	0.00789487327312044	0.00789473561202091	0.00789472925432315	0.00789480382852314	0.00789480799174087	0.00789477020404709	0.00789474584998245	0.00789475032603479	0.00789477213096545	0.00789479506623689	0.00789480891841974	0.00789481095091042	0.00789480353353442	0.00789479119092459
flux1:	0.65690960609439	0.00817769665363522	0.00817769813963717	0.00817769770476565	0.00817769521270794	0.00817769074979068	0.00817768468238739	0.00817767770971323	0.00817767088168326	0.00817766554244618	0.00817766316177017	0.00817766503275905	0.00817767184795609	0.00817768321743472	0.00817769725991317	0.00817771047394464	0.00817771816233007	0.00817771569729637	0.00817770078827299	0.00817767646938598	0.00817765344590611	0.00817764844985771	0.00817767318682277	0.00817771158491255	0.00817770665984533	0.00817762977723872	0.00817763755262937	0.00817778051713666	0.00817757361419	0.00817783994048892	0.00817767306431008	0.0081775747465668	0.00817767306431008	0.00817783994048892	0.00817757361418999	0.00817778051713666	0.00817763755262937	0.00817762977723872	0.00817770665984533	0.00817771158491255	0.00817767318682277	0.0081776484498577	0.00817765344590611	0.00817767646938598	0.00817770078827299	0.00817771569729637	0.00817771816233007	0.00817771047394464	0.00817769725991317
flux1:	0.657172054998143	0.0084632600616649	0.00846326174198901	0.00846326104555204	0.00846325787021218	0.00846325241780305	0.00846324523314906	0.00846323722575384	0.00846322964903023	0.00846322400443078	0.00846322183980098	0.00846322442675608	0.00846323233360737	0.00846324495938973	0.00846326015929903	0.00846327416544567	0.00846328207099014	0.00846327915836688	0.00846326322366113	0.00846323759694743	0.00846321346221673	0.00846320805955468	0.00846323326518661	0.00846327230289397	0.00846326658734028	0.00846318735127776	0.00846319652434248	0.00846334472434608	0.00846313121939077	0.0084634076046755	0.00846323530153902	0.00846313359248031	0.00846323530153902	0.0084634076046755	0.00846313121939077	0.00846334472434608	0.00846319652434248	0.00846318735127776	0.00846326658734028	0.00846327230289397	0.00846323326518661	0.00846320805955468	0.00846321346221673	0.00846323759694743	0.00846326322366114	0.00846327915836688	0.00846328207099014	0.00846327416544567	0.00846326015929903
flux1:	0.657434503901897	0.00875105975073192	0.00875106161112628	0.00875106068022037	0.00875105688600554	0.00875105053494452	0.0087510423344613	0.00875103338627793	0.00875102513017299	0.00875101921171974	0.00875101724996266	0.00875102049577249	0.00875102940167314	0.00875104317065727	0.00875105941376143	0.00875107411747865	0.00875108218434288	0.00875107882085304	0.00875106191525445	0.00875103508788547	0.00875100998260156	0.00875100431581456	0.00875103009540257	0.00875106980962017	0.00875106327255578	0.00875098162754445	0.0087509921533338	0.00875114548232782	0.00875092519334279	0.00875121161242854	0.00875103376258405	0.00875092860211143	0.00875103376258405	0.00875121161242854	0.00875092519334279	0.00875114548232782	0.0087509921533338	0.00875098162754444	0.00875106327255578	0.00875106980962018	0.00875103009540257	0.00875100431581456	0.00875100998260157	0.00875103508788547	0.00875106191525445	0.00875107882085303	0.00875108218434288	0.00875107411747865	0.00875105941376143
flux1:	0.65769695280565	0.00904065472997859	0.00904065677388159	0.00904065566158846	0.00904065134300519	0.00904064421347235	0.00904063512238406	0.00904062534170505	0.00904061647805211	0.00904061030744959	0.00904060851477648	0.00904061233418649	0.00904062211539899	0.00904063688543168	0.0090406540353167	0.00904066933048823	0.00904067750391166	0.00904067369997574	0.00904065590239501	0.00904062801196635	0.00904060210809419	0.00904059634597615	0.00904062282150252	0.00904066325458665	0.00904065586150096	0.00904057174169731	0.00904058355119339	0.00904074186564194	0.00904051459262823	0.00904081098093999	0.00904062745683321	0.00904051878415604	0.00904062745683321	0.00904081098093999	0.00904051459262823	0.00904074186564194	0.00904058355119338	0.00904057174169731	0.00904065586150096	0.00904066325458665	0.00904062282150252	0.00904059634597615	0.00904060210809419	0.00904062801196635	0.00904065590239501	0.00904067369997575	0.00904067750391166	0.00904066933048823	0.00904065403531671
flux1:	0.657959401709403	0.00933158439464347	0.00933158664608061	0.00933158543195455	0.00933158071170111	0.0093315729493486	0.00933156311161683	0.00933155261577528	0.00933154321430839	0.00933153680032441	0.0093315351211781	0.00933153940173457	0.00933154990616433	0.00933156551006314	0.0093315834126165	0.00933159918564852	0.0093316074149163	0.00933160319598311	0.00933158460895665	0.00933155582132376	0.00933152931873401	0.00933152365252558	0.00933155095911481	0.00933159215639567	0.00933158386837402	0.00933149719827585	0.00933151020019127	0.00933167332223701	0.00933143885107986	0.00933174510701669	0.00933155577580465	0.00933144353045333	0.00933155577580465	0.00933174510701669	0.00933143885107986	0.00933167332223701	0.00933151020019127	0.00933149719827584	0.00933158386837402	0.00933159215639567	0.00933155095911481	0.00933152365252557	0.00933152931873401	0.00933155582132376	0.00933158460895665	0.00933160319598311	0.0093316074149163	0.00933159918564852	0.0093315834126165
flux1:	0.658221850613157	0.0096233695337685	0.00962337203891416	0.00962337082785871	0.00962336585329787	0.00962335762400906	0.00962334719634635	0.00962333610605387	0.0096233262300499	0.00962331956618476	0.00962331792327991	0.00962332252765731	0.00962333357898035	0.00962334982966948	0.00962336831827369	0.00962338445240928	0.009623392693531	0.00962338810067378	0.00962336884881454	0.00962333935472602	0.00962331247666948	0.00962330711525007	0.00962333539702074	0.00962337740414364	0.00962336817721175	0.00962327887298514	0.00962329295649284	0.00962346067776867	0.00962321878513819	0.00962353477336223	0.0096233395000012	0.00962322362303659	0.0096233395000012	0.00962353477336223	0.00962321878513819	0.00962346067776867	0.00962329295649284	0.00962327887298514	0.00962336817721174	0.00962337740414364	0.00962333539702074	0.00962330711525007	0.00962331247666948	0.00962333935472602	0.00962336884881454	0.00962338810067378	0.009623392693531	0.00962338445240929	0.00962336831827369
flux1:	0.65848429951691	0.00991551345351434	0.00991551628070662	0.00991551520018648	0.00991551013829962	0.0099155016218034	0.00991549076707408	0.00991547920074506	0.00991546890322499	0.00991546196639848	0.009915460262062	0.00991546503176226	0.00991547643478812	0.00991549313135426	0.00991551203256392	0.00991552841219437	0.00991553663011582	0.00991553171978704	0.00991551194715864	0.0099154819577434	0.00991545494527957	0.00991545010956124	0.00991547951503238	0.00991552237525258	0.00991551216005472	0.0099154201315083	0.00991543516985764	0.00991560725631624	0.0099153577154964	0.00991568327105015	0.00991548192188175	0.00991536235727444	0.00991548192188175	0.00991568327105014	0.00991535771549639	0.00991560725631624	0.00991543516985764	0.0099154201315083	0.00991551216005471	0.00991552237525257	0.00991547951503238	0.00991545010956124	0.00991545494527957	0.00991548195774341	0.00991551194715864	0.00991553171978704	0.00991553663011582	0.00991552841219437	0.00991551203256392
flux1:	0.658746748420663	0.0102075032135832	0.0102075064516714	0.0102075056473088	0.0102075006783299	0.010207492060975	0.0102074809413365	0.0102074690097404	0.0102074583305024	0.0102074510809238	0.0102074491997729	0.0102074539601116	0.0102074655071956	0.0102074824416184	0.0102075015810618	0.0102075180958071	0.0102075262659961	0.0102075211088727	0.0102075009753139	0.0102074707165334	0.0102074438220803	0.0102074397387923	0.0102074704160182	0.0102075141675763	0.0102075029094452	0.0102074080626335	0.0102074239175711	0.0102076001152041	0.0102073427026994	0.0102076776358199	0.0102074700825599	0.0102073467787035	0.0102074700825599	0.0102076776358199	0.0102073427026994	0.0102076001152041	0.0102074239175711	0.0102074080626335	0.0102075029094452	0.0102075141675763	0.0102074704160182	0.0102074397387923	0.0102074438220803	0.0102074707165334	0.0102075009753139	0.0102075211088727	0.0102075262659961	0.0102075180958071	0.0102075015810618
flux1:	0.659009197324416	0.0104988109735037	0.0104988147285139	0.0104988143582241	0.0104988096682419	0.0104988011352973	0.010498789905462	0.0104987777070333	0.0104987666707487	0.0104987590530701	0.0104987568659915	0.0104987614322104	0.0104987729104695	0.0104987898747397	0.0104988090829692	0.0104988256313087	0.0104988337405853	0.0104988284194812	0.0104988080959612	0.0104987778021885	0.0104987512824054	0.0104987481774899	0.0104987802691118	0.0104988249428133	0.0104988125822721	0.0104987148226819	0.0104987313495573	0.0104989113908363	0.0104986458935674	0.0104989899950368	0.0104987761190503	0.0104986490303681	0.0104987761190503	0.0104989899950368	0.0104986458935674	0.0104989113908363	0.0104987313495573	0.0104987148226819	0.0104988125822721	0.0104988249428133	0.0104987802691118	0.0104987481774899	0.0104987512824054	0.0104987778021885	0.0104988080959612	0.0104988284194812	0.0104988337405853	0.0104988256313087	0.0104988090829692
flux1:	0.65927164622817	0.0107888954448028	0.010788899835019	0.0107889000619418	0.0107888958348343	0.0107888875627234	0.0107888763637225	0.0107888639808275	0.0107888525963717	0.0107888445421508	0.0107888419114644	0.0107888460957437	0.0107888572947769	0.0107888740880888	0.0107888932061017	0.0107889096983565	0.0107889177448784	0.0107889123517501	0.0107888920148862	0.0107888619218225	0.0107888360300743	0.0107888341219344	0.0107888677603437	0.0107889133774589	0.0107888998511738	0.0107887990874165	0.0107888161408183	0.0107889997516553	0.0107887259745248	0.0107890790213712	0.0107888587181038	0.0107887278067001	0.0107888587181038	0.0107890790213712	0.0107887259745248	0.0107889997516553	0.0107888161408183	0.0107887990874165	0.0107888998511738	0.0107889133774589	0.0107888677603437	0.0107888341219344	0.0107888360300743	0.0107888619218225	0.0107888920148862	0.0107889123517501	0.0107889177448784	0.0107889096983565	0.0107888932061018
flux1:	0.659534095131923	0.01107720344438	0.0110772085940505	0.0110772095786224	0.0110772059877448	0.0110771981366377	0.0110771870904519	0.011077174586859	0.0110771628479763	0.0110771542793933	0.0110771510650112	0.0110771546840898	0.0110771654038699	0.0110771818395612	0.0110772007237269	0.0110772170842292	0.0110772250765868	0.0110772197087111	0.01107719953463	0.0110771698718082	0.0110771448504854	0.0110771443433413	0.0110771796461476	0.0110772262167319	0.0110772114589109	0.0110771076068148	0.0110771250465538	0.0110773119535481	0.0110770297271333	0.0110773914884773	0.0110771646718993	0.0110770299092067	0.0110771646718993	0.0110773914884773	0.0110770297271333	0.0110773119535482	0.0110771250465538	0.0110771076068148	0.0110772114589109	0.0110772262167319	0.0110771796461476	0.0110771443433413	0.0110771448504854	0.0110771698718082	0.01107719953463	0.0110772197087111	0.0110772250765868	0.0110772170842292	0.0110772007237269
flux1:	0.659796544035676	0.0113631715436932	0.0113631775756744	0.0113631794672622	0.0113631766673402	0.0113631693745215	0.0113631585798942	0.0113631459996254	0.0113631338869459	0.0113631247216398	0.011363120787959	0.0113631236710294	0.0113631337296063	0.0113631496415254	0.0113631681676801	0.0113631843360075	0.011363192291437	0.011363187046888	0.011363167204655	0.0113631381878118	0.0113631142607989	0.0113631153384072	0.011363152404391	0.0113631999261065	0.0113631838703145	0.0113630768572859	0.0113630945545159	0.0113632844922375	0.0113629936803502	0.011363363923183	0.0113631305300983	0.0113629918984661	0.0113631305300983	0.011363363923183	0.0113629936803502	0.0113632844922375	0.0113630945545159	0.0113630768572859	0.0113631838703145	0.0113631999261065	0.011363152404391	0.0113631153384072	0.0113631142607989	0.0113631381878118	0.011363167204655	0.011363187046888	0.011363192291437	0.0113631843360075	0.0113631681676801
flux1:	0.660058992939429	0.0116462278076917	0.0116462348354292	0.0116462377639878	0.0116462358836771	0.0116462292580711	0.0116462187877609	0.0116462061554185	0.0116461936397566	0.0116461837965651	0.011646179019779	0.011646181016286	0.0116461902569446	0.011646205504945	0.0116462235714583	0.0116462395026627	0.0116462474444362	0.0116462424170371	0.0116462230619125	0.0116461948855288	0.0116461722511152	0.0116461750710973	0.011646213976811	0.0116462624343055	0.0116462450156404	0.0116461347851396	0.01164615262839	0.0116463453464341	0.0116460458532835	0.0116464243479571	0.0116461843420275	0.0116460418361999	0.0116461843420275	0.0116464243479571	0.0116460458532835	0.0116463453464341	0.01164615262839	0.0116461347851396	0.0116462450156404	0.0116462624343055	0.011646213976811	0.0116461750710973	0.0116461722511152	0.0116461948855288	0.0116462230619125	0.0116462424170371	0.0116462474444362	0.0116462395026627	0.0116462235714583
flux1:	0.660321441843183	0.0119257936167587	0.0119258017360715	0.0119258058043161	0.011925804939861	0.0119257990580398	0.0119257889576804	0.0119257762802514	0.0119257633270307	0.0119257527323537	0.0119257470078193	0.0119257479947851	0.0119257562923099	0.0119257707666116	0.0119257882962793	0.0119258039600969	0.0119258119142026	0.0119258071881697	0.0119257884549749	0.0119257612852912	0.0119257401098117	0.0119257447988171	0.0119257855959666	0.0119258349608379	0.0119258161183896	0.011925702634351	0.0119257205352384	0.0119259158047872	0.0119256075814842	0.0119259941067013	0.0119257474820426	0.0119256011104752	0.0119257474820426	0.0119259941067013	0.0119256075814842	0.0119259158047872	0.0119257205352384	0.011925702634351	0.0119258161183896	0.0119258349608379	0.0119257855959666	0.011925744798817	0.0119257401098117	0.0119257612852912	0.0119257884549749	0.0119258071881697	0.0119258119142027	0.0119258039600969	0.0119257882962793
flux1:	0.660583890746936	0.0122012855642964	0.0122012948454649	0.0122013001220317	0.01220130033241	0.0122012952363233	0.0122012855249682	0.0122012727950148	0.0122012593695821	0.0122012479640296	0.0122012412133095	0.0122012411018098	0.0122012483675477	0.0122012619917562	0.0122012789324369	0.012201294311525	0.0122013023027991	0.0122012979473226	0.0122012799442116	0.0122012539130197	0.0122012343254869	0.0122012409753843	0.0122012836890944	0.0122013339204381	0.0122013135999296	0.0122011968509465	0.0122012147493301	0.0122014123689649	0.0122010954191215	0.0122014897662277	0.0122012365504437	0.012201086336411	0.0122012365504437	0.0122014897662277	0.0122010954191214	0.0122014123689649	0.0122012147493301	0.0122011968509465	0.0122013135999296	0.0122013339204381	0.0122012836890944	0.0122012409753843	0.0122012343254869	0.0122012539130197	0.0122012799442116	0.0122012979473226	0.0122013023027991	0.012201294311525	0.0122012789324369
flux1:	0.660846339650689	0.0124721174219503	0.0124721279026169	0.0124721344166494	0.0124721357205082	0.0124721314170835	0.0124721220894048	0.012472109289454	0.0124720953629783	0.0124720831079298	0.0124720752851202	0.0124720740255666	0.0124720802110285	0.0124720929436691	0.0124721092676475	0.0124721243549525	0.0124721324028635	0.0124721284668948	0.012472111269824	0.0124720864693124	0.0124720685572721	0.0124720772225229	0.0124721218505477	0.0124721728960564	0.0124721510525507	0.0124720310556397	0.0124720489239979	0.0124722487245265	0.0124719231087267	0.0124723250851275	0.0124720653416647	0.0124719113241186	0.0124720653416647	0.0124723250851275	0.0124719231087267	0.0124722487245265	0.0124720489239979	0.0124720310556397	0.0124721510525507	0.0124721728960564	0.0124721218505477	0.0124720772225229	0.0124720685572721	0.0124720864693124	0.012472111269824	0.0124721284668948	0.0124721324028634	0.0124721243549525	0.0124721092676475
flux1:	0.661108788554442	0.0127377021638824	0.0127377138432425	0.0127377215807692	0.0127377239553624	0.0127377204180058	0.0127377114480164	0.0127376985558819	0.0127376841114788	0.0127376709951622	0.0127376620921392	0.0127376596780711	0.0127376647768796	0.0127376766113759	0.0127376923135063	0.0127377071089203	0.0127377152232417	0.0127377117307619	0.0127376953789343	0.0127376718578326	0.0127376556646257	0.0127376663609456	0.0127377128738443	0.0127377646713981	0.0127377412719405	0.0127376180757085	0.0127376359225332	0.0127378377706243	0.0127375036095791	0.0127379130411357	0.0127376468708623	0.0127374891050068	0.0127376468708623	0.0127379130411357	0.0127375036095791	0.0127378377706243	0.0127376359225332	0.0127376180757085	0.0127377412719405	0.0127377646713981	0.0127377128738443	0.0127376663609456	0.0127376556646257	0.0127376718578326	0.0127376953789343	0.0127377117307619	0.0127377152232417	0.0127377071089203	0.0127376923135063
flux1:	0.661371237458196	0.0129974540409224	0.0129974668756249	0.0129974757779972	0.0129974791602187	0.012997476332138	0.0129974676782053	0.0129974546729015	0.0129974397115959	0.0129974257543012	0.0129974158045577	0.0129974122747106	0.0129974163227796	0.0129974272858865	0.0129974423806344	0.0129974568871451	0.0129974650637709	0.0129974620098067	0.0129974465023397	0.0129974242635594	0.0129974097871196	0.0129974224914814	0.0129974708337394	0.0129975233133998	0.0129974983394589	0.012997372026507	0.0129973898985412	0.0129975936989982	0.0129972511752367	0.0129976679075298	0.0129973954494683	0.0129972340070264	0.0129973954494683	0.0129976679075298	0.0129972511752367	0.0129975936989982	0.0129973898985412	0.012997372026507	0.0129974983394589	0.0129975233133998	0.0129974708337394	0.0129974224914814	0.0129974097871196	0.0129974242635594	0.0129974465023397	0.0129974620098067	0.0129974650637709	0.0129974568871451	0.0129974423806344
flux1:	0.661633686361949	0.0132507906948916	0.0132508045969783	0.0132508145615229	0.0132508188510057	0.0132508166501624	0.013250808260996	0.0132507951288595	0.0132507796749846	0.0132507649330578	0.0132507540138622	0.0132507494523598	0.013250752526279	0.0132507626750577	0.013250777192621	0.0132507914121938	0.0132507996293576	0.0132507969769939	0.0132507822710123	0.0132507612709247	0.0132507484641819	0.0132507631161573	0.0132508132081871	0.0132508662944855	0.0132508397440588	0.0132507104324788	0.0132507284156592	0.013250934112214	0.0132505834702114	0.0132510073686048	0.0132507287997744	0.0132505637689324	0.0132507287997744	0.0132510073686048	0.0132505834702114	0.013250934112214	0.0132507284156592	0.0132507104324788	0.0132508397440588	0.0132508662944855	0.0132508132081871	0.0132507631161573	0.0132507484641819	0.0132507612709247	0.0132507822710123	0.0132507969769939	0.0132507996293576	0.0132507914121938	0.013250777192621
flux1:	0.661896135265702	0.0134971353028865	0.0134971501399833	0.0134971610228936	0.013497166087023	0.0134971644124167	0.0134971562336464	0.0134971429742489	0.0134971270798995	0.0134971116482116	0.0134970998808989	0.013497094415508	0.0134970966291937	0.0134971060466919	0.0134971200284339	0.0134971339578891	0.0134971421730401	0.0134971398516409	0.0134971258619452	0.0134971060113726	0.0134970947842628	0.0134971112886446	0.0134971630295651	0.0134972166439605	0.0134971885332141	0.013497056377062	0.0134970745960761	0.013497282170631	0.013496923715331	0.0134973546638101	0.0134970701981665	0.013496901683192	0.0134970701981665	0.0134973546638101	0.013496923715331	0.013497282170631	0.0134970745960761	0.013497056377062	0.0134971885332141	0.0134972166439605	0.0134971630295651	0.0134971112886446	0.0134970947842628	0.0134971060113726	0.0134971258619452	0.0134971398516409	0.0134971421730401	0.0134971339578891	0.0134971200284339
flux1:	0.662158584169456	0.0137359187408484	0.0137359343386906	0.0137359459600464	0.0137359516406149	0.0137359503795211	0.0137359423604345	0.0137359289918728	0.0137359127400693	0.0137358967527294	0.013735884301025	0.0137358780995067	0.0137358795992669	0.0137358883891358	0.0137359018826016	0.013735915509756	0.0137359236573242	0.0137359215621267	0.013735908162522	0.0137358893294448	0.0137358795524651	0.0137358977830574	0.0137359510541162	0.013736005117486	0.0137359754818139	0.0137358406704807	0.0137358592868933	0.0137360687572039	0.0137357028509451	0.0137361407497536	0.0137358506362459	0.0137356787567852	0.0137358506362458	0.0137361407497536	0.0137357028509451	0.0137360687572039	0.0137358592868933	0.0137358406704807	0.0137359754818139	0.013736005117486	0.0137359510541162	0.0137358977830574	0.0137358795524651	0.0137358893294448	0.013735908162522	0.0137359215621267	0.0137359236573242	0.013735915509756	0.0137359018826016
flux1:	0.662421033073209	0.0139665817553398	0.0139665979025702	0.013966610053247	0.013966616174379	0.0139666152100941	0.0139666073100863	0.0139665938732619	0.0139665773795424	0.0139665610087103	0.0139665480750868	0.0139665413397747	0.01396654229802	0.0139665505783546	0.0139665636321669	0.0139665769325027	0.0139665849227463	0.0139665829159362	0.0139665699422357	0.0139665519561507	0.0139665434653283	0.0139665632697442	0.0139666179382178	0.0139666723732437	0.0139666412676527	0.013966504024091	0.0139665232330525	0.0139667346488974	0.0139663617068143	0.0139668064689587	0.0139665109887522	0.0139663358788282	0.0139665109887522	0.0139668064689587	0.0139663617068143	0.0139667346488974	0.0139665232330525	0.013966504024091	0.0139666412676527	0.0139666723732436	0.0139666179382178	0.0139665632697443	0.0139665434653283	0.0139665519561507	0.0139665699422357	0.0139665829159362	0.0139665849227463	0.0139665769325027	0.0139665636321669
flux1:	0.662683481976962	0.0141885771320958	0.014188593587137	0.0141886060372444	0.0141886124141351	0.0141886116337494	0.0141886038280483	0.014188590389597	0.01418857380184	0.0141885572545931	0.0141885440747638	0.0141885370355915	0.0141885376434902	0.0141885455402183	0.0141885581991571	0.0141885711332569	0.0141885788523402	0.0141885767656478	0.014188564020293	0.014188546678081	0.01418853928117	0.014188560486434	0.0141886164098252	0.0141886711431387	0.0141886386418918	0.0141884992197022	0.0141885192453047	0.0141887326832495	0.0141883531672735	0.0141888047140084	0.014188504176955	0.0141883259836902	0.014188504176955	0.0141888047140084	0.0141883531672736	0.0141887326832495	0.0141885192453048	0.0141884992197022	0.0141886386418919	0.0141886711431387	0.0141886164098252	0.014188560486434	0.01418853928117	0.014188546678081	0.014188564020293	0.0141885767656478	0.0141885788523402	0.0141885711332569	0.0141885581991571
flux1:	0.662945930880715	0.0144013718496482	0.0144013883493123	0.0144014008577065	0.0144014073056682	0.014401406607381	0.0144013988916477	0.014401385545257	0.0144013690416312	0.0144013525549478	0.0144013393906977	0.0144013322969811	0.0144013327564127	0.0144013403965828	0.0144013526971419	0.0144013652090925	0.0144013725204798	0.0144013701592683	0.0144013574174325	0.0144013404905326	0.0144013339741964	0.0144013563929161	0.0144014134232552	0.0144014683872221	0.0144014345827006	0.014401293262128	0.0144013143515288	0.0144015299084473	0.0144011443200838	0.0144016025755362	0.0144012973159975	0.0144011161981031	0.0144012973159975	0.0144016025755362	0.0144011443200838	0.0144015299084473	0.0144013143515288	0.014401293262128	0.0144014345827006	0.0144014683872221	0.0144014134232552	0.0144013563929161	0.0144013339741964	0.0144013404905326	0.0144013574174325	0.0144013701592683	0.0144013725204798	0.0144013652090925	0.0144013526971419
flux1:	0.663208379784469	0.014604449206112	0.0146044654755035	0.0146044777998478	0.0146044841431325	0.0146044834426477	0.0146044758361187	0.0146044627020622	0.0146044464871091	0.0146044303211346	0.0146044174517843	0.0146044105631257	0.0146044110783223	0.0146044185836424	0.0146044305503323	0.014604442567247	0.0146044493144344	0.0146044464631786	0.0146044334801531	0.0146044167227771	0.0146044108604755	0.0146044342973257	0.0146044922853817	0.01460454741942	0.0146045124202054	0.0146043695031398	0.0146043919196229	0.0146046097051904	0.0146042185772965	0.0146046834624177	0.0146043738345721	0.014604189960647	0.0146043738345721	0.0146046834624177	0.0146042185772965	0.0146046097051904	0.0146043919196229	0.0146043695031399	0.0146045124202054	0.01460454741942	0.0146044922853817	0.0146044342973257	0.0146044108604755	0.0146044167227771	0.0146044334801531	0.0146044464631786	0.0146044493144344	0.014604442567247	0.0146044305503323
flux1:	0.663470828688222	0.014797310907127	0.0147973266703048	0.0147973385771114	0.0147973446569927	0.0147973438925888	0.0147973364395135	0.0147973236623379	0.0147973079613016	0.0147972923911625	0.014797280104034	0.0147972736807703	0.0147972744500506	0.0147972819310131	0.0147972935736342	0.0147973050063847	0.0147973110169218	0.0147973074459032	0.0147972939655026	0.0147972771235803	0.0147972716838476	0.0147972959421015	0.014797354741319	0.0147974099926712	0.0147973739208786	0.0147972297249983	0.0147972537401924	0.0147974738686069	0.0147970777564307	0.0147975491824968	0.014797235555279	0.0147970491019723	0.014797235555279	0.0147975491824968	0.0147970777564307	0.0147974738686069	0.0147972537401924	0.0147972297249983	0.0147973739208786	0.0147974099926712	0.014797354741319	0.0147972959421015	0.0147972716838476	0.0147972771235803	0.0147972939655026	0.0147973074459032	0.0147973110169218	0.0147973050063847	0.0147972935736342
flux1:	0.663733277591975	0.0149794791029276	0.0149794940937374	0.0149795053678243	0.014979511049462	0.0149795101854134	0.0149795029546456	0.014979490699059	0.014979475750684	0.0149794610572028	0.0149794496375183	0.0149794439311535	0.0149794451391461	0.0149794526900418	0.0149794640020983	0.0149794747472786	0.0149794798379605	0.0149794753109442	0.0149794610746159	0.0149794438951235	0.0149794386499122	0.0149794635377528	0.0149795230077461	0.0149795783316562	0.0149795413195914	0.0149793961718277	0.0149794220573348	0.0149796446385588	0.0149792441103293	0.0149797219722315	0.0149794047240655	0.0149792158741584	0.0149794047240655	0.0149797219722315	0.0149792441103293	0.0149796446385588	0.0149794220573348	0.0149793961718277	0.0149795413195914	0.0149795783316562	0.0149795230077461	0.0149794635377528	0.0149794386499122	0.0149794438951235	0.0149794610746159	0.0149794753109442	0.0149794798379605	0.0149794747472786	0.0149794640020983
flux1:	0.663995726495728	0.0151504983626093	0.0151505123350814	0.0151505227879094	0.0151505279656002	0.0151505269937265	0.0151505200764443	0.0151505085215685	0.0151504945696815	0.0151504810294147	0.0151504707500919	0.0151504659941608	0.0151504678048893	0.0151504754999579	0.0151504864583156	0.0151504964013907	0.0151505003844345	0.0151504946670371	0.015150479423321	0.015150461663629	0.0151504563963882	0.0151504817327515	0.0151505417422157	0.0151505971014928	0.0151505592877364	0.0151504135172708	0.0151504415359897	0.0151506666668268	0.0151502622942042	0.015150746463779	0.0151504259772743	0.0151502349177404	0.0151504259772743	0.015150746463779	0.0151502622942042	0.0151506666668268	0.0151504415359897	0.0151504135172708	0.0151505592877364	0.0151505971014928	0.0151505417422157	0.0151504817327515	0.0151504563963882	0.015150461663629	0.015150479423321	0.0151504946670371	0.0151505003844345	0.0151504964013907	0.0151504864583156
flux1:	0.664258175399482	0.0153099375738602	0.0153099503115891	0.0153099597880115	0.0153099643885244	0.0153099633277671	0.0153099568334163	0.0153099461656699	0.0153099334499444	0.0153099213250105	0.0153099124368321	0.0153099088386207	0.0153099113897682	0.0153099192806705	0.0153099298464893	0.0153099388660097	0.0153099415559729	0.0153099344243864	0.015309917938351	0.0153098993752211	0.0153098938883957	0.0153099195081198	0.0153099799370488	0.0153100353010332	0.0153099968260908	0.015309850757122	0.0153098811545691	0.015310108909902	0.0153097012586004	0.015310191578255	0.0153098682350343	0.0153096751551373	0.0153098682350343	0.015310191578255	0.0153097012586004	0.015310108909902	0.0153098811545691	0.015309850757122	0.0153099968260908	0.0153100353010332	0.0153099799370488	0.0153099195081198	0.0153098938883957	0.0153098993752211	0.015309917938351	0.0153099344243864	0.0153099415559729	0.0153099388660097	0.0153099298464892
flux1:	0.664520624303235	0.0154573917567407	0.0154574030807195	0.0154574114637751	0.0154574154475956	0.0154574143416448	0.0154574083923156	0.0154573987972884	0.0154573875436451	0.0154573770718341	0.0154573697944529	0.0154573675279533	0.0154573709265651	0.015457379041285	0.015457389162181	0.0154573971348792	0.0154573983560258	0.0154573896057392	0.0154573716680117	0.0154573521058885	0.0154573462275504	0.0154573719856417	0.0154574327267811	0.0154574880697635	0.0154574490714436	0.0154573030159773	0.0154573360119157	0.0154575664364302	0.0154571560573218	0.0154576523341996	0.0154573265100211	0.0154571315995077	0.0154573265100211	0.0154576523341996	0.0154571560573218	0.0154575664364302	0.0154573360119157	0.0154573030159773	0.0154574490714436	0.0154574880697635	0.0154574327267811	0.0154573719856417	0.0154573462275504	0.0154573521058885	0.0154573716680117	0.0154573896057392	0.0154573983560258	0.0154573971348792	0.015457389162181
flux1:	0.664783073206988	0.0155924837805109	0.0155924935549896	0.01559250076849	0.0155925041289262	0.015592503042047	0.015592497765598	0.0155924894193471	0.0155924798304811	0.0155924712161284	0.0155924657303316	0.0155924649307484	0.0155924692505483	0.0155924775937493	0.0155924872070688	0.0155924940135982	0.0155924936073865	0.0155924830615325	0.0155924634965527	0.0155924427748236	0.015592436364186	0.015592462139057	0.0155925230985609	0.0155925783977372	0.0155925390064393	0.0155923932573623	0.0155924290380412	0.0155926621387475	0.0155922495597388	0.0155927515606532	0.0155924236209795	0.0155922270684188	0.0155924236209795	0.0155927515606532	0.0155922495597388	0.0155926621387475	0.0155924290380412	0.0155923932573623	0.0155925390064393	0.0155925783977372	0.0155925230985608	0.015592462139057	0.015592436364186	0.0155924427748236	0.0155924634965527	0.0155924830615325	0.0155924936073865	0.0155924940135982	0.0155924872070688
flux1:	0.665045522110741	0.0157148659730425	0.0157148741090952	0.0157148801178958	0.015714882878137	0.0157148818894631	0.0157148774117939	0.0157148704720386	0.0157148627185662	0.0157148561246437	0.0157148525662361	0.0157148533262752	0.015714858606684	0.0157148671614651	0.015714876198484	0.0157148817295154	0.0157148795618606	0.0157148670788239	0.0157148457519808	0.0157148237509206	0.0157148167025399	0.0157148423981218	0.0157149034954233	0.0157149587284939	0.0157149190626029	0.0157147738872968	0.0157148125985886	0.0157150483384257	0.0157146340573669	0.0157151415047055	0.0157148118008528	0.0157146137921694	0.0157148118008528	0.0157151415047055	0.0157146340573669	0.0157150483384257	0.0157148125985886	0.0157147738872968	0.0157149190626029	0.0157149587284939	0.0157149034954233	0.0157148423981218	0.0157148167025399	0.0157148237509206	0.0157148457519808	0.0157148670788239	0.0157148795618606	0.0157148817295154	0.015714876198484
flux1:	0.665307971014495	0.0158242216129747	0.0158242280696074	0.0158242328775949	0.0158242350859417	0.0158242342826019	0.0158242307195352	0.0158242253172484	0.0158242195299444	0.0158242150717623	0.0158242135273466	0.0158242158954288	0.0158242221422808	0.015824230873194	0.0158242392640008	0.0158242434263602	0.0158242393943261	0.0158242248742733	0.0158242016976272	0.0158241783428007	0.0158241705893253	0.0158241961360131	0.0158242573029594	0.0158243124455058	0.0158242726070901	0.0158241282418265	0.0158241699835204	0.0158244082762888	0.01582399275514	0.0158245053239072	0.0158241741898844	0.0158239749071243	0.0158241741898844	0.0158245053239072	0.01582399275514	0.0158244082762888	0.0158241699835204	0.0158241282418265	0.0158242726070901	0.0158243124455058	0.0158242573029594	0.0158241961360131	0.0158241705893253	0.0158241783428007	0.0158242016976272	0.0158242248742733	0.0158242393943261	0.0158242434263602	0.0158242392640008
flux1:	0.665570419918248	0.0159202662955074	0.0159202710782836	0.0159202747242564	0.0159202764478577	0.0159202759173825	0.0159202733666508	0.0159202695985303	0.0159202658620773	0.0159202636029114	0.0159202641077464	0.0159202680881819	0.0159202752760444	0.0159202841331683	0.0159202918119422	0.0159202945344639	0.0159202885720507	0.0159202719620817	0.0159202468984327	0.0159202221633949	0.0159202136767875	0.0159202390312293	0.0159203002105673	0.0159203552333557	0.0159203153043613	0.0159201719496957	0.0159202167711633	0.0159204574779879	0.0159200411384178	0.0159205584545433	0.0159202262046676	0.0159200258250247	0.0159202262046676	0.0159205584545433	0.0159200411384178	0.0159204574779879	0.0159202167711633	0.0159201719496957	0.0159203153043613	0.0159203552333557	0.0159203002105673	0.0159202390312293	0.0159202136767875	0.0159202221633949	0.0159202468984327	0.0159202719620817	0.0159202885720507	0.0159202945344639	0.0159202918119422
flux1:	0.665832868822001	0.0160027491635234	0.0160027523208437	0.0160027548725891	0.0160027561901168	0.0160027560126175	0.0160027545464529	0.016002752468718	0.0160027508173119	0.0160027507661707	0.0160027533041818	0.0160027588592446	0.01600276693516	0.016002775858962	0.0160027827693335	0.0160027840081021	0.0160027760908343	0.0160027573885149	0.0160027304536474	0.0160027043608528	0.0160026951520788	0.0160027202958704	0.0160027814392032	0.0160028363055716	0.0160027963446902	0.0160026541620354	0.01600270205944	0.0160029449869077	0.0160025282074461	0.0160030498474404	0.0160027167747828	0.016002515469906	0.0160027167747828	0.0160030498474404	0.0160025282074461	0.0160029449869077	0.01600270205944	0.0160026541620354	0.0160027963446902	0.0160028363055716	0.0160027814392032	0.0160027202958704	0.0160026951520788	0.0160027043608528	0.0160027304536474	0.0160027573885149	0.0160027760908343	0.0160027840081021	0.0160027827693335
flux1:	0.666095317725754	0.0160714539966174	0.0160714556139273	0.0160714571609111	0.016071458154666	0.0160714583952993	0.0160714580540954	0.016071457677985	0.0160714580930475	0.0160714602046869	0.0160714647105919	0.0160714717643328	0.0160714806527302	0.0160714895794086	0.0160714956795779	0.0160714954222602	0.0160714855703253	0.0160714648254214	0.0160714360884326	0.0160714087083415	0.0160713988255818	0.0160714237629802	0.0160714848283371	0.0160715394918232	0.0160714995321906	0.0160713586417107	0.0160714095568704	0.0160716544569247	0.0160712375717334	0.0160717630637261	0.0160714294394101	0.0160712273749988	0.0160714294394101	0.0160717630637261	0.0160712375717334	0.0160716544569246	0.0160714095568704	0.0160713586417107	0.0160714995321906	0.0160715394918232	0.0160714848283371	0.0160714237629802	0.0160713988255818	0.0160714087083415	0.0160714360884326	0.0160714648254214	0.0160714855703253	0.0160714954222602	0.0160714956795779
flux1:	0.666357766629508	0.0161262001515377	0.0161262003438654	0.0161262009890322	0.0161262017370107	0.0161262024392264	0.0161262032266834	0.016126204515942	0.016126206926078	0.0161262111032522	0.0161262174666601	0.0161262259102115	0.0161262355186742	0.0161262443856469	0.0161262496529448	0.0161262479219473	0.0161262362016992	0.0161262135160183	0.0161261830977194	0.0161261545461659	0.0161261440716725	0.0161261688264783	0.0161262297756608	0.0161262841780206	0.016126244225867	0.0161261047057808	0.0161261585267421	0.0161264050983539	0.0161259883976199	0.0161265172237631	0.0161261832971096	0.0161259806327953	0.0161261832971096	0.0161265172237631	0.0161259883976199	0.0161264050983539	0.0161261585267421	0.0161261047057808	0.016126244225867	0.0161262841780206	0.0161262297756608	0.0161261688264783	0.0161261440716725	0.0161261545461659	0.0161261830977194	0.0161262135160183	0.0161262362016992	0.0161262479219473	0.0161262496529448
flux1:	0.666620215533261	0.0161668433485285	0.0161668422518513	0.0161668421030805	0.0161668426715292	0.0161668438515511	0.0161668457316317	0.0161668486021606	0.0161668528853817	0.0161668589832069	0.0161668670544462	0.0161668767524981	0.016166886978037	0.0161668957292368	0.0161669001638394	0.0161668970180844	0.0161668835417983	0.0161668590671214	0.0161668271365804	0.0161667975705371	0.0161667866163076	0.0161668112281031	0.0161668720239743	0.0161669260937256	0.0161668861280667	0.0161667480153991	0.0161668045787062	0.0161670524712762	0.0161666362031685	0.0161671678033433	0.0161668338028202	0.0161666306923194	0.0161668338028202	0.0161671678033433	0.0161666362031685	0.0161670524712762	0.0161668045787062	0.0161667480153991	0.0161668861280667	0.0161669260937256	0.0161668720239743	0.0161668112281031	0.0161667866163076	0.0161667975705371	0.0161668271365804	0.0161668590671214	0.0161668835417983	0.0161668970180844	0.0161669001638394
flux1:	0.666882664437014	0.0161932762990669	0.0161932740610689	0.0161932732228465	0.0161932736597989	0.0161932753027116	0.0161932781986308	0.0161932825203619	0.0161932885084761	0.0161932963406714	0.0161933059380235	0.0161933167360998	0.0161933274715605	0.0161933360622118	0.0161933396897659	0.0161933352249425	0.0161933201487886	0.0161932940829567	0.0161932608523333	0.0161932304642748	0.0161932191667664	0.0161932436867158	0.0161933042906031	0.0161933579422021	0.0161933179156149	0.016193181208376	0.0161932403029652	0.0161934891213454	0.0161930734954257	0.0161936072721401	0.0161932734070509	0.0161930699985666	0.0161932734070509	0.0161936072721401	0.0161930734954257	0.0161934891213454	0.0161932403029652	0.016193181208376	0.0161933179156149	0.0161933579422021	0.0161933042906031	0.0161932436867158	0.0161932191667664	0.0161932304642749	0.0161932608523333	0.0161932940829567	0.0161933201487886	0.0161933352249425	0.0161933396897659
flux1:	0.667145113340768	0.0162054291715079	0.0162054259423187	0.0162054245081604	0.0162054248383797	0.0162054268960996	0.0162054306914516	0.0162054362923788	0.0162054437773302	0.0162054531240136	0.016205464041958	0.0162054757740868	0.0162054869143224	0.0162054953149078	0.0162054981878796	0.0162054925351021	0.0162054760553849	0.0162054486366928	0.016205414354583	0.0162053833657022	0.0162053718798393	0.0162053963662719	0.0162054567356401	0.0162055098693747	0.0162054697098569	0.0162053343705762	0.0162053957431599	0.0162056450541281	0.0162052302460457	0.016205765570376	0.0162054320331899	0.0162052284700299	0.0162054320331899	0.016205765570376	0.0162052302460457	0.0162056450541281	0.0162053957431599	0.0162053343705762	0.0162054697098569	0.0162055098693747	0.0162054567356401	0.0162053963662719	0.0162053718798393	0.0162053833657022	0.016205414354583	0.0162054486366928	0.0162054760553849	0.0162054925351021	0.0162054981878796
flux1:	0.667407562244521	0.0162032698921827	0.0162032658156737	0.0162032638617784	0.0162032640834378	0.0162032664747226	0.0162032710167245	0.0162032776889061	0.0162032864307503	0.0162032970473847	0.0162033090654242	0.0162033215617901	0.016203333009254	0.0162033412084288	0.0162033434060582	0.0162033367289443	0.016203319076737	0.0162032905768526	0.0162032555204234	0.0162032241730002	0.0162032126657525	0.0162032371797494	0.0162032972662844	0.0162033497689282	0.0162033093827966	0.0162031753432836	0.0162032387050359	0.0162034880450009	0.0162030742022649	0.0162036104206518	0.0162032773898621	0.0162030738112329	0.0162032773898621	0.0162036104206518	0.0162030742022649	0.0162034880450009	0.0162032387050359	0.0162031753432836	0.0162033093827966	0.0162033497689282	0.0162032972662843	0.0162032371797494	0.0162032126657525	0.0162032241730002	0.0162032555204234	0.0162032905768526	0.016203319076737	0.0162033367289443	0.0162033434060582
flux1:	0.667670011148274	0.016186804280507	0.0161867994866748	0.016186797067196	0.0161867971505143	0.0161867997630437	0.0161868048677476	0.0161868123749859	0.0161868221110996	0.0161868337381363	0.0161868466297503	0.0161868597239303	0.0161868713933871	0.0161868793996637	0.0161868810264825	0.0161868735167403	0.0161868549511188	0.0161868256668141	0.0161867901330556	0.0161867586823029	0.0161867473261188	0.0161867719273134	0.0161868316755318	0.0161868834217699	0.0161868426975057	0.0161867098646618	0.016186774898969	0.0161870237826438	0.0161866110312225	0.0161871474729123	0.0161868151162873	0.0161866116582189	0.0161868151162873	0.0161871474729123	0.0161866110312224	0.0161870237826438	0.016186774898969	0.0161867098646618	0.0161868426975057	0.0161868834217699	0.0161868316755318	0.0161867719273134	0.0161867473261188	0.0161867586823029	0.0161867901330556	0.0161868256668141	0.0161868549511188	0.0161868735167403	0.0161868810264825
flux1:	0.667932460052027	0.0161560760176641	0.0161560706165436	0.0161560677607568	0.0161560676486758	0.0161560703431042	0.0161560758023191	0.0161560838891307	0.0161560943441946	0.0161561067169362	0.0161561202582169	0.0161561337936393	0.0161561456157501	0.0161561534578467	0.0161561546407985	0.0161561465124898	0.0161561273126349	0.0161560975566638	0.0161560618531157	0.0161560305588412	0.0161560195252167	0.0161560442680011	0.0161561036144679	0.0161561544690644	0.0161561132819722	0.0161559815444388	0.0161560479154394	0.0161562958451851	0.0161558842966614	0.0161564202815574	0.0161560887596415	0.0161558855559944	0.0161560887596415	0.0161564202815574	0.0161558842966614	0.0161562958451851	0.0161560479154394	0.0161559815444388	0.0161561132819722	0.0161561544690644	0.0161561036144679	0.0161560442680011	0.0161560195252167	0.0161560305588412	0.0161560618531157	0.0161560975566638	0.0161561273126349	0.0161561465124898	0.0161561546407985
flux1:	0.668194908955781	0.0161111664494049	0.0161111605268487	0.0161111572383594	0.0161111568492187	0.0161111594649821	0.0161111650545423	0.0161111734559631	0.0161111843522245	0.0161111972104264	0.0161112111879872	0.016111225023308	0.0161112369469189	0.0161112446727479	0.0161112455570231	0.016111237039737	0.016111217496226	0.0161111875877186	0.0161111520230452	0.0161111211414655	0.0161111105949097	0.0161111355252073	0.0161111943984106	0.0161112442190515	0.0161112024365643	0.0161110716719552	0.0161111390335697	0.0161113855090925	0.0161109752680866	0.0161115101147696	0.0161111795844832	0.0161109767679849	0.0161111795844832	0.0161115101147696	0.0161109752680866	0.0161113855090925	0.0161111390335697	0.0161110716719552	0.0161112024365643	0.0161112442190515	0.0161111943984106	0.0161111355252073	0.0161111105949097	0.0161111211414655	0.0161111520230452	0.0161111875877186	0.016111217496226	0.016111237039737	0.016111245557023
flux1:	0.668457357859534	0.0160521942244616	0.0160521878399858	0.0160521840979897	0.0160521833300272	0.0160521856925745	0.0160521911815171	0.0160521996332473	0.0160522107005604	0.0160522237973204	0.016052238015117	0.0160522520282795	0.0160522640213248	0.0160522716956742	0.0160522724394456	0.016052263770672	0.0160522441763189	0.0160522144310768	0.0160521793058623	0.0160521490818859	0.0160521391745168	0.0160521643272486	0.0160522226481408	0.0160522712888511	0.0160522287762818	0.0160520988587304	0.016052166863861	0.0160524113919362	0.0160520025635032	0.0160525355971786	0.0160522062153671	0.0160520039186295	0.0160522062153671	0.0160525355971786	0.0160520025635032	0.0160524113919363	0.016052166863861	0.0160520988587304	0.0160522287762817	0.0160522712888511	0.0160522226481408	0.0160521643272486	0.0160521391745168	0.0160521490818859	0.0160521793058623	0.0160522144310768	0.0160522441763189	0.016052263770672	0.0160522724394456
flux1:	0.668719806763287	0.0159793147709938	0.0159793079577531	0.0159793037202215	0.0159793024576083	0.0159793043866455	0.0159793095468091	0.0159793177951852	0.0159793287803522	0.0159793418898868	0.0159793561746644	0.0159793702654945	0.0159793823145062	0.0159793900155446	0.0159793907838503	0.0159793822008842	0.0159793628415079	0.0159793335625864	0.0159792991607026	0.0159792698209679	0.0159792606879307	0.0159792860852597	0.0159793437684394	0.0159793910834415	0.0159793477099615	0.0159792185176978	0.0159792868272811	0.0159795289311823	0.0159791216278997	0.0159796521880356	0.0159793241148242	0.0159791224712905	0.0159793241148242	0.0159796521880356	0.0159791216278997	0.0159795289311823	0.0159792868272811	0.0159792185176978	0.0159793477099615	0.0159793910834414	0.0159793437684393	0.0159792860852597	0.0159792606879307	0.0159792698209679	0.0159792991607026	0.0159793335625864	0.0159793628415079	0.0159793822008842	0.0159793907838503
flux1:	0.66898225566704	0.0158927196143769	0.0158927123811881	0.0158927075897282	0.0158927057097541	0.0158927070280265	0.0158927116435603	0.0158927194548628	0.015892730129844	0.0158927430538247	0.0158927572589917	0.0158927713502658	0.0158927834585667	0.0158927912733707	0.0158927922314381	0.0158927839631716	0.015892765108669	0.0158927365776149	0.0158927031584786	0.0158926749053901	0.0158926666612459	0.0158926923116415	0.0158927492671122	0.0158927951149696	0.0158927507595835	0.015892622182258	0.0158926904738582	0.0158929297021847	0.0158925240506649	0.0158930514981033	0.0158927248999254	0.0158925240447056	0.0158927248999254	0.0158930514981033	0.015892524050665	0.0158929297021847	0.0158926904738582	0.015892622182258	0.0158927507595835	0.0158927951149696	0.0158927492671122	0.0158926923116415	0.0158926666612459	0.0158926749053901	0.0158927031584786	0.0158927365776149	0.015892765108669	0.0158927839631716	0.0158927922314381
flux1:	0.669244704570794	0.0157926355405042	0.0157926278757038	0.0157926224617376	0.015792619842691	0.0157926203848012	0.0157926242610839	0.0157926314297304	0.0157926415983661	0.0157926541705733	0.0157926681783947	0.0157926822154102	0.0157926944001449	0.0157927024195023	0.015792703725838	0.0157926959848013	0.0157926778808933	0.0157926503499648	0.015792618141958	0.01579259114891	0.0157925838850888	0.0157926097832092	0.0157926659186212	0.0157927101664947	0.0157926647237752	0.0157925366692591	0.0157926046449144	0.0157928405795395	0.0157924367261281	0.0157929604494754	0.0157926355016574	0.0157924355722097	0.0157926355016574	0.0157929604494754	0.0157924367261281	0.0157928405795395	0.0157926046449144	0.0157925366692591	0.0157926647237752	0.0157927101664947	0.0157926659186212	0.0157926097832092	0.0157925838850888	0.01579259114891	0.015792618141958	0.0157926503499648	0.0157926778808933	0.0157926959848013	0.015792703725838
flux1:	0.669507153474547	0.0156793236096033	0.0156793154864074	0.0156793093782303	0.0156793059074784	0.0156793055282357	0.0156793084997439	0.0156793148549871	0.0156793243579607	0.0156793364471174	0.0156793501692192	0.0156793641179827	0.0156793764062021	0.0156793847189872	0.0156793865185741	0.0156793794935777	0.0156793623545543	0.0156793360402098	0.0156793052354733	0.0156792796433888	0.0156792734267504	0.0156792995540987	0.0156793547773525	0.0156793973051849	0.0156793506905456	0.0156792230909543	0.0156792904840211	0.0156795227469199	0.0156791208623785	0.0156796402835132	0.0156793171723219	0.0156791183089517	0.0156793171723219	0.0156796402835132	0.0156791208623785	0.0156795227469199	0.0156792904840211	0.0156792230909543	0.0156793506905456	0.0156793973051849	0.0156793547773525	0.0156792995540987	0.0156792734267504	0.0156792796433888	0.0156793052354733	0.0156793360402098	0.0156793623545543	0.0156793794935777	0.0156793865185741
flux1:	0.6697696023783	0.0155530780263634	0.0155530694093084	0.0155530625395419	0.015553058121306	0.015553056703139	0.0155530586398678	0.0155530640507081	0.0155530727685851	0.0155530842793294	0.0155530976555992	0.0155531114998214	0.0155531239238935	0.0155531326113324	0.0155531350292691	0.0155531288789675	0.0155531128817159	0.0155530879595892	0.0155530587103376	0.0155530346255921	0.0155530294980806	0.0155530558243514	0.015553110046424	0.0155531507508716	0.0155531029051667	0.0155529757218926	0.0155530423026714	0.0155532705614332	0.0155528708444505	0.0155533854230197	0.0155530643470979	0.0155528666932484	0.0155530643470979	0.0155533854230197	0.0155528708444505	0.0155532705614332	0.0155530423026714	0.0155529757218926	0.0155531029051667	0.0155531507508716	0.015553110046424	0.0155530558243514	0.0155530294980806	0.0155530346255921	0.0155530587103376	0.0155530879595892	0.0155531128817159	0.0155531288789675	0.0155531350292691
flux1:	0.670032051282053	0.0154142248729435	0.0154142157249235	0.0154142080378546	0.015414202600204	0.0154142000592258	0.0154142008713531	0.0154142052494778	0.0154142131037596	0.0154142239758236	0.0154142369718778	0.0154142507090287	0.0154142633016779	0.0154142724318288	0.0154142755677242	0.0154142704153802	0.0154142556949155	0.0154142322964296	0.0154142047128629	0.0154141822065939	0.0154141781859264	0.0154142046709294	0.0154142578087687	0.0154142966067052	0.0154142474999758	0.0154141207275506	0.0154141863075316	0.0154144102794146	0.0154140129588338	0.0154145221956536	0.0154142033667986	0.0154140070691194	0.0154142033667986	0.0154145221956536	0.0154140129588337	0.0154144102794146	0.0154141863075316	0.0154141207275506	0.0154142474999758	0.0154142966067052	0.0154142578087687	0.0154142046709294	0.0154141781859264	0.0154141822065939	0.0154142047128629	0.0154142322964296	0.0154142556949155	0.0154142704153802	0.0154142755677242
flux1:	0.670294500185807	0.0152631207121631	0.0152631110015557	0.015263102459874	0.0152630959605134	0.015263092250912	0.0152630918915024	0.0152630951921767	0.0152631021444202	0.015263112350171	0.015263124953633	0.0152631385903544	0.0152631513796501	0.0152631610024093	0.0152631649258095	0.0152631608554755	0.015263147502124	0.0152631257128196	0.0152630998626362	0.0152630789713829	0.0152630760526646	0.0152631026486854	0.0152631546280182	0.0152631914594528	0.0152631410936724	0.0152630147623309	0.0152630791969468	0.0152632986513888	0.0152629039870957	0.0152634074264068	0.0152630910696696	0.0152628962778567	0.0152630910696696	0.0152634074264068	0.0152629039870957	0.0152632986513888	0.0152630791969468	0.0152630147623309	0.0152631410936724	0.0152631914594528	0.0152631546280182	0.0152631026486854	0.0152630760526646	0.0152630789713829	0.0152630998626362	0.0152631257128196	0.015263147502124	0.0152631608554755	0.0152631649258095
flux1:	0.67055694908956	0.0151001510688877	0.0151001407762632	0.0151001313667562	0.0151001237972596	0.0151001189137931	0.0151001173794479	0.0151001196003932	0.0151001256495475	0.0151001351901322	0.0151001474060188	0.0151001609532191	0.0151001739578302	0.0151001841007435	0.0151001888478123	0.0151001859020831	0.0151001739603921	0.0151001538199705	0.0151001297294193	0.0151001104569781	0.015100108615101	0.0151001352695433	0.0151001860274448	0.0151002208577212	0.015100169268433	0.0151000434452982	0.0151001066351341	0.0151003213946908	0.0150999296771544	0.0151004269077303	0.0151001132608424	0.015099920127254	0.0151001132608425	0.0151004269077303	0.0150999296771544	0.0151003213946908	0.0151001066351341	0.0151000434452982	0.015100169268433	0.0151002208577212	0.0151001860274448	0.0151001352695433	0.015100108615101	0.0151001104569781	0.0151001297294192	0.0151001538199705	0.0151001739603921	0.0151001859020831	0.0151001888478123
flux1:	0.670819397993313	0.0149257287982872	0.0149257179222412	0.0149257076600782	0.0149256990483287	0.0149256930268122	0.0149256903562908	0.0149256915346957	0.0149256967128934	0.0149257056132929	0.0149257174588449	0.0149257309268044	0.0149257441518139	0.0149257548169305	0.0149257603885427	0.0149257585679529	0.0149257480373248	0.0149257295413323	0.0149257071976755	0.0149256895180138	0.0149256887106674	0.0149257153688129	0.0149257648558994	0.0149257976770726	0.0149257449338552	0.014925619722723	0.0149256816131882	0.0149258915529284	0.0149255031014384	0.0149259937565819	0.0149256830687393	0.0149254917477971	0.0149256830687393	0.0149259937565819	0.0149255031014384	0.0149258915529284	0.0149256816131882	0.014925619722723	0.0149257449338552	0.0149257976770726	0.0149257648558994	0.0149257153688129	0.0149256887106674	0.0149256895180138	0.0149257071976755	0.0149257295413323	0.0149257480373248	0.0149257585679528	0.0149257603885427
flux1:	0.671081846897066	0.0147402923502762	0.0147402809119944	0.0147402698433319	0.0147402602540322	0.0147402531698262	0.0147402494407721	0.0147402496486743	0.0147402540157917	0.0147402623191307	0.0147402738184366	0.0147402872122422	0.014740300645778	0.0147403118077211	0.0147403181690576	0.0147403174331257	0.0147403082700954	0.0147402913731093	0.0147402707283166	0.0147402545893463	0.0147402547604508	0.0147402813681754	0.0147403295503001	0.014740360381622	0.0147403065873694	0.0147401821271201	0.014740242706646	0.0147404477520858	0.0147400629117791	0.0147405466682784	0.0147402391983377	0.014740049845736	0.0147402391983377	0.0147405466682784	0.0147400629117791	0.0147404477520858	0.014740242706646	0.0147401821271201	0.0147403065873694	0.014740360381622	0.0147403295503001	0.0147402813681754	0.0147402547604508	0.0147402545893463	0.0147402707283166	0.0147402913731093	0.0147403082700954	0.0147403174331257	0.0147403181690576
flux1:	0.67134429580082	0.014544303940027	0.0145442919862843	0.0145442801890354	0.0145442697222777	0.0145442616868975	0.0145442570109055	0.0145442563492608	0.0145442599866086	0.0145442677480945	0.0145442789268502	0.0145442922424419	0.014544305853328	0.0145443174586934	0.0145443245403498	0.014544324810193	0.014544316932202	0.0145443015523173	0.0145442825277672	0.0145442678557561	0.0145442689391209	0.0145442954454143	0.014544342304773	0.0145443711922586	0.014544316481304	0.0145441929430236	0.0145442522399023	0.0145444523636128	0.0145440715014211	0.0145445480775723	0.0145442440917315	0.014544056863478	0.0145442440917315	0.0145445480775723	0.0145440715014211	0.0145444523636128	0.0145442522399023	0.0145441929430236	0.014544316481304	0.0145443711922586	0.014544342304773	0.0145442954454143	0.0145442689391209	0.0145442678557561	0.0145442825277672	0.0145443015523173	0.014544316932202	0.014544324810193	0.0145443245403498
flux1:	0.671606744704573	0.0143382476349756	0.0143382352393858	0.0143382228221152	0.0143382116101129	0.0143382027661855	0.0143381972825243	0.014338195874338	0.0143381988778741	0.0143382061587346	0.014338217039456	0.0143382302605233	0.0143382439970908	0.0143382559652102	0.0143382636657599	0.0143382648281333	0.0143382581185909	0.0143382441429629	0.0143382266348954	0.0143382133392796	0.0143382152622922	0.0143382416214477	0.014338287157031	0.0143383141721132	0.0143382587072737	0.0143381362902151	0.0143381943682392	0.0143383895853019	0.0143380130849896	0.0143384822378175	0.0143381820068733	0.0143379970581954	0.0143381820068733	0.0143384822378176	0.0143380130849896	0.0143383895853019	0.0143381943682392	0.0143381362902151	0.0143382587072737	0.0143383141721132	0.014338287157031	0.0143382416214477	0.0143382152622922	0.0143382133392796	0.0143382266348954	0.0143382441429629	0.0143382581185909	0.0143382648281333	0.0143382636657599
flux1:	0.671869193608326	0.014122627369208	0.0141226146316574	0.0141226017306832	0.0141225899328746	0.0141225804477529	0.0141225743161244	0.0141225722990497	0.0141225747725096	0.0141225816342779	0.0141225922322404	0.0141226053281452	0.0141226191182743	0.0141226313433086	0.0141226395331888	0.0141226414457434	0.014122635760117	0.0141226230512801	0.0141226069367279	0.0141225949150858	0.0141225976022501	0.0141226237756133	0.0141226680029746	0.0141226932402974	0.014122637208958	0.0141225161355088	0.0141225730886172	0.014122763451136	0.0141223917076234	0.0141228532294554	0.0141225570257385	0.0141223745098898	0.0141225570257386	0.0141228532294554	0.0141223917076235	0.014122763451136	0.0141225730886172	0.0141225161355088	0.014122637208958	0.0141226932402974	0.0141226680029746	0.0141226237756133	0.0141225976022501	0.0141225949150858	0.0141226069367279	0.0141226230512801	0.014122635760117	0.0141226414457434	0.0141226395331888
flux1:	0.67213164251208	0.0138979648965127	0.0138979519408347	0.0138979387157268	0.0138979265125503	0.0138979165709625	0.0138979099637117	0.0138979074825313	0.0138979095308531	0.013897916030309	0.0138979263504276	0.0138979392752626	0.0138979530276537	0.013897965381912	0.0138979739084409	0.013897976405944	0.0138979715785874	0.0138979599812492	0.0138979451241714	0.0138979342671314	0.0138979376432917	0.0138979636004883	0.0138980065508317	0.013898030125265	0.0138979737346553	0.01389785424452	0.0138979101906746	0.0138980957815802	0.0138977291947686	0.0138981829093273	0.0138978910034276	0.0138977110704343	0.0138978910034276	0.0138981829093273	0.0138977291947686	0.0138980957815802	0.0138979101906746	0.01389785424452	0.0138979737346552	0.013898030125265	0.0138980065508317	0.0138979636004882	0.0138979376432917	0.0138979342671314	0.0138979451241714	0.0138979599812492	0.0138979715785874	0.013897976405944	0.0138979739084409
flux1:	0.672394091415833	0.0136647976937013	0.0136647846637584	0.0136647712915183	0.0136647588772292	0.0136647486733815	0.0136647417675842	0.0136647389669732	0.0136647406903549	0.0136647468753723	0.0136647569101698	0.013664769602987	0.0136647832095905	0.0136647955479073	0.0136648042411916	0.0136648071424181	0.0136648029938235	0.0136647923418332	0.0136647785991822	0.0136647687950535	0.0136647727881719	0.0136647985077639	0.0136648402263896	0.0136648622693858	0.0136648057412311	0.0136646880850531	0.0136647431596007	0.0136649240859945	0.0136645630543164	0.01366500881251	0.0136647214699041	0.0136645442652909	0.0136647214699041	0.0136650088125101	0.0136645630543164	0.0136649240859945	0.0136647431596007	0.0136646880850531	0.0136648057412311	0.0136648622693858	0.0136648402263896	0.0136647985077639	0.0136647727881719	0.0136647687950535	0.0136647785991822	0.0136647923418332	0.0136648029938235	0.0136648071424181	0.0136648042411916
flux1:	0.672656540319586	0.0134236768260311	0.0134236638804722	0.0134236505487521	0.0134236381236942	0.0134236278532573	0.0134236208230987	0.0134236178410299	0.0134236193298997	0.0134236252363824	0.0134236349651193	0.0134236473512949	0.0134236606907624	0.013423672855715	0.0134236815351669	0.0134236846501494	0.0134236809943081	0.0134236711175019	0.0134236583449775	0.0134236494839241	0.0134236540273107	0.0134236794968681	0.0134237200410432	0.0134237406964756	0.0134236842612285	0.0134235686938944	0.0134236230426702	0.0134237994289648	0.0134234443428866	0.0134238820184672	0.0134235994961638	0.0134234251596973	0.0134235994961638	0.0134238820184671	0.0134234443428866	0.0134237994289648	0.0134236230426702	0.0134235686938944	0.0134236842612285	0.0134237406964756	0.0134237200410432	0.0134236794968681	0.0134236540273107	0.0134236494839241	0.0134236583449775	0.0134236711175019	0.0134236809943081	0.0134236846501494	0.0134236815351669
flux1:	0.672918989223339	0.0131751647867032	0.0131751520927397	0.0131751389925059	0.0131751267552695	0.0131751166076706	0.0131751096174909	0.013175106579585	0.0131751079106957	0.0131751135607069	0.0131751229496709	0.0131751349433025	0.0131751478852702	0.0131751597129775	0.0131751681941427	0.0131751713314632	0.0131751679830275	0.0131751587136822	0.0131751467709568	0.0131751387485695	0.0131751437824996	0.0131751689981021	0.0131752084344537	0.0131752278541037	0.0131751717449686	0.0131750585188441	0.0131751122912771	0.0131752842723781	0.0131749355080734	0.0131753649933354	0.0131750875366447	0.0131749162011333	0.0131750875366447	0.0131753649933354	0.0131749355080734	0.0131752842723781	0.0131751122912771	0.0131750585188441	0.0131751717449686	0.0131752278541037	0.0131752084344537	0.0131751689981021	0.0131751437824996	0.0131751387485695	0.0131751467709568	0.0131751587136822	0.0131751679830275	0.0131751713314632	0.0131751681941427
flux1:	0.673181438127093	0.0129198333224449	0.0129198210490415	0.0129198083671093	0.012919796506997	0.0129197866584001	0.0129197798567253	0.012919776871779	0.0129197781055579	0.0129197835066723	0.0129197925105549	0.0129198040177289	0.0129198164276999	0.0129198277539217	0.01291983585531	0.0129198388291274	0.0129198356100913	0.0129198267887474	0.0129198155439852	0.0129198082641475	0.012919813736838	0.012919838702058	0.0129198771036065	0.0129198954424735	0.0129198398894452	0.0129197292477827	0.0129197825902469	0.0129199503050152	0.0129196082184107	0.0129200294200843	0.0129197572596104	0.0129195890497925	0.0129197572596104	0.0129200294200843	0.0129196082184107	0.0129199503050152	0.0129197825902469	0.0129197292477827	0.0129198398894452	0.0129198954424735	0.0129198771036065	0.012919838702058	0.012919813736838	0.0129198082641475	0.0129198155439852	0.0129198267887474	0.0129198356100913	0.0129198388291274	0.01291983585531
flux1:	0.673443887030846	0.0126582612571256	0.0126582495680254	0.0126582374798852	0.0126582261700732	0.0126582167773754	0.0126582102921792	0.0126582074490206	0.0126582086282249	0.0126582137740544	0.0126582223382786	0.0126582332610016	0.0126582450055659	0.0126582556718108	0.012658263221432	0.0126582658579642	0.0126582626036185	0.0126582540840777	0.0126582434176173	0.0126582367946025	0.0126582426625563	0.0126582673869968	0.0126583048299623	0.0126583222415791	0.0126582674657064	0.0126581596364522	0.0126582126860929	0.0126583762712947	0.012658041192671	0.0126584540281472	0.0126581873770908	0.012658022408644	0.0126581873770908	0.0126584540281472	0.012658041192671	0.0126583762712947	0.0126582126860929	0.0126581596364522	0.0126582674657064	0.0126583222415791	0.0126583048299624	0.0126582673869968	0.0126582426625563	0.0126582367946025	0.0126582434176173	0.0126582540840777	0.0126582626036185	0.0126582658579642	0.012658263221432
flux1:	0.673706335934599	0.0123910323251848	0.0123910213721864	0.0123910100355074	0.0123909994272327	0.0123909906233305	0.0123909845586884	0.0123909819244261	0.012390983074075	0.0123909879458526	0.0123909960096638	0.0123910062502129	0.0123910172023317	0.0123910270616903	0.0123910339030232	0.0123910360462377	0.0123910326101975	0.0123910242635521	0.0123910140706691	0.012391008030449	0.0123910142582096	0.0123910387556944	0.0123910753162208	0.0123910919481498	0.0123910381562214	0.0123909333464273	0.0123909862256594	0.0123911458105888	0.012390818039886	0.0123912224338911	0.0123909614857336	0.0123907998644261	0.0123909614857336	0.0123912224338911	0.012390818039886	0.0123911458105888	0.0123909862256594	0.0123909333464273	0.0123910381562214	0.0123910919481498	0.0123910753162208	0.0123910387556944	0.0123910142582096	0.012391008030449	0.0123910140706691	0.0123910242635521	0.0123910326101975	0.0123910360462377	0.0123910339030232
flux1:	0.673968784838352	0.0121187330263873	0.0121187229432587	0.0121187124924043	0.0121187027104344	0.0121186946009272	0.0121186890351392	0.0121186866547855	0.0121186877832644	0.0121186923523121	0.0121186998524047	0.0121187093178411	0.012118719361924	0.0121187282843634	0.0121187342815197	0.0121187357978375	0.0121187320559958	0.0121187237735961	0.0121187139663111	0.0121187084470984	0.0121187150064848	0.0121187392930134	0.0121187750439538	0.0121187910336312	0.0121187384134616	0.012118636804473	0.0121186896163157	0.0121188453182357	0.0121185251211859	0.0121189210029942	0.0121186659296184	0.0121185077506229	0.0121186659296184	0.0121189210029942	0.0121185251211859	0.0121188453182357	0.0121186896163157	0.012118636804473	0.0121187384134615	0.0121187910336312	0.0121187750439538	0.0121187392930134	0.0121187150064848	0.0121187084470984	0.0121187139663111	0.0121187237735961	0.0121187320559958	0.0121187357978375	0.0121187342815197
flux1:	0.674231233742106	0.011841950513049	0.0118419414104125	0.0118419319522235	0.0118419230917817	0.0118419157531913	0.0118419107383571	0.0118419086357296	0.0118419097369021	0.0118419139677647	0.0118419208421956	0.0118419294487776	0.0118419384853002	0.011841946362193	0.0118419514040853	0.0118419521859534	0.0118419480392698	0.0118419397345929	0.0118419302425388	0.0118419251946193	0.0118419320635352	0.0118419561551254	0.0118419911630293	0.0118420066341056	0.0118419553505649	0.011841857094126	0.0118419099184972	0.0118420618390079	0.011841749444177	0.0118421367454257	0.0118418876957096	0.0118417330430923	0.0118418876957096	0.0118421367454257	0.011841749444177	0.0118420618390079	0.0118419099184972	0.011841857094126	0.0118419553505649	0.0118420066341056	0.0118419911630294	0.0118419561551254	0.0118419320635352	0.0118419251946193	0.0118419302425388	0.0118419397345929	0.0118419480392698	0.0118419521859534	0.0118419514040853
flux1:	0.674493682645859	0.0115612705204238	0.0115612624818706	0.0115612540928912	0.0115612462181151	0.0115612396976103	0.0115612352605655	0.0115612334403026	0.0115612344964133	0.0115612383504126	0.0115612445425453	0.0115612522197947	0.0115612601692335	0.0115612669169357	0.0115612709203138	0.0115612708885626	0.0115612662646537	0.0115612578740881	0.0115612486444909	0.0115612440294342	0.011561251190364	0.0115612751009046	0.0115613094233353	0.0115613244826345	0.0115612746745384	0.0115611798899102	0.0115612327809648	0.0115613810033641	0.0115610766001524	0.0115614552532946	0.0115612123521976	0.0115610612985875	0.0115612123521976	0.0115614552532946	0.0115610766001524	0.0115613810033641	0.0115612327809648	0.0115611798899102	0.0115612746745384	0.0115613244826345	0.0115613094233353	0.0115612751009046	0.011561251190364	0.0115612440294342	0.0115612486444909	0.0115612578740881	0.0115612662646537	0.0115612708885626	0.0115612709203138
flux1:	0.674756131549612	0.0112772753503973	0.0112772684300077	0.0112772611552334	0.0112772542991567	0.0112772486156868	0.0112772447601319	0.0112772432106064	0.0112772441957293	0.0112772476346815	0.0112772530969114	0.0112772597911118	0.0112772665970159	0.011277272159364	0.0112772750706412	0.0112772741755996	0.0112772690291536	0.0112772605117623	0.011277251508629	0.0112772472979899	0.0112772547362999	0.0112772784755346	0.0112773121588261	0.0112773268940219	0.0112772786719566	0.0112771874441048	0.0112772404286545	0.0112773850163195	0.011277088753932	0.0112774586913343	0.0112772220394771	0.0112770746459156	0.0112772220394771	0.0112774586913343	0.011277088753932	0.0112773850163195	0.0112772404286545	0.0112771874441048	0.0112772786719566	0.0112773268940219	0.0112773121588261	0.0112772784755346	0.0112772547362999	0.0112772472979899	0.011277251508629	0.0112772605117623	0.0112772690291536	0.0112772741755996	0.0112772750706412
flux1:	0.675018580453365	0.0109905419180231	0.0109905361393723	0.0109905299925091	0.0109905241584688	0.0109905193051375	0.0109905160147413	0.0109905147116186	0.0109905155953855	0.0109905185852278	0.0109905232822669	0.0109905289592116	0.0109905345902823	0.0109905389399333	0.0109905407357837	0.0109905389571847	0.0109905332692725	0.0109905246056378	0.0109905158082729	0.0109905119819114	0.010990519684081	0.0109905432558313	0.0109905763333745	0.0109905908114442	0.0109905442565651	0.010990456635432	0.0109905097124439	0.0109906507082182	0.0109903626955822	0.0109907238492494	0.0109904935229709	0.010990349838937	0.0109904935229709	0.0109907238492494	0.0109903626955822	0.0109906507082182	0.0109905097124439	0.010990456635432	0.0109905442565651	0.0109905908114442	0.0109905763333745	0.0109905432558313	0.010990519684081	0.0109905119819114	0.0109905158082729	0.0109905246056378	0.0109905332692725	0.0109905389571847	0.0109905407357837
flux1:	0.675281029357119	0.0107016398697532	0.0107016352263938	0.0107016301915299	0.0107016253558269	0.0107016213032803	0.0107016185454944	0.010701617455663	0.0107016182070121	0.0107016207211066	0.0107016246326358	0.0107016292794916	0.0107016337305923	0.0107016368691926	0.0107016375559569	0.0107016349017168	0.0107016286781179	0.0107016198684048	0.0107016112693997	0.0107016078135552	0.0107016157654561	0.0107016391661765	0.0107016716572963	0.0107016859237856	0.0107016410875876	0.010701557088422	0.0107016102295516	0.0107017476560881	0.0107014679626637	0.0107018202645495	0.0107015963164109	0.0107014563800092	0.0107015963164109	0.0107018202645495	0.0107014679626637	0.0107017476560881	0.0107016102295516	0.010701557088422	0.0107016410875876	0.0107016859237856	0.0107016716572963	0.0107016391661765	0.0107016157654561	0.0107016078135552	0.0107016112693997	0.0107016198684048	0.0107016286781179	0.0107016349017168	0.0107016375559569
flux1:	0.675543478260872	0.0104111297814946	0.0104111262388168	0.0104111222733323	0.0104111183889138	0.0104111150894736	0.0104111128197788	0.0104111119053809	0.0104111124960789	0.0104111145179931	0.0104111176405399	0.0104111212667435	0.0104111245588231	0.0104111265160455	0.0104111261280375	0.0104111226320371	0.0104111159007317	0.0104111069621319	0.0104110985649803	0.0104110954702383	0.0104111036555695	0.0104111268733086	0.0104111587827666	0.0104111728618591	0.0104111297668834	0.0104110493715624	0.0104111025226433	0.0104112363836194	0.0104109650410212	0.0104113084238615	0.0104110908835532	0.0104109547218509	0.0104110908835532	0.0104113084238615	0.0104109650410212	0.0104112363836194	0.0104111025226433	0.0104110493715624	0.0104111297668834	0.0104111728618591	0.0104111587827666	0.0104111268733086	0.0104111036555695	0.0104110954702383	0.0104110985649803	0.0104111069621319	0.0104111159007317	0.0104111226320371	0.0104111261280375
flux1:	0.675805927164625	0.0101195614438533	0.0101195589421488	0.0101195559806293	0.0101195529815192	0.010119550373772	0.0101195485400703	0.0101195477623736	0.0101195481700991	0.0101195496957057	0.0101195520436536	0.0101195546808158	0.0101195568597816	0.0101195576913226	0.01011955628817	0.0101195520072032	0.0101195448152094	0.0101195357789413	0.0101195275954421	0.0101195248547222	0.0101195332536933	0.0101195562675087	0.0101195875856368	0.0101196014809955	0.0101195601223996	0.010119483281646	0.0101195363650244	0.0101196666471204	0.0101194036514458	0.0101197380500368	0.0101195269256345	0.0101193945551275	0.0101195269256345	0.0101197380500368	0.0101194036514458	0.0101196666471204	0.0101195363650244	0.010119483281646	0.0101195601223996	0.0101196014809955	0.0101195875856368	0.0101195562675087	0.0101195332536933	0.0101195248547222	0.0101195275954421	0.0101195357789413	0.0101195448152094	0.0101195520072032	0.01011955628817
flux1:	0.676068376068379	0.00982747224114017	0.00982747069963462	0.00982746865851148	0.00982746646469216	0.00982746447823976	0.00982746302512414	0.00982746234800822	0.00982746255882411	0.00982746359761342	0.00982746520330454	0.00982746690414837	0.00982746803877647	0.00982746782345053	0.00982746548664363	0.00982746049672348	0.00982745290647296	0.0098274438145176	0.00982743586211755	0.00982743346879933	0.00982744205713456	0.00982746483698786	0.0098274955404312	0.00982750923674454	0.00982746958463641	0.00982739622100645	0.00982744913858559	0.00982757581409385	0.0098273211288365	0.0098276464816671	0.00982744176117491	0.00982731318836153	0.00982744176117492	0.00982764648166711	0.0098273211288365	0.00982757581409385	0.00982744913858559	0.00982739622100646	0.00982746958463642	0.00982750923674454	0.0098274955404312	0.00982746483698786	0.00982744205713456	0.00982743346879933	0.00982743586211756	0.0098274438145176	0.00982745290647296	0.00982746049672348	0.00982746548664363
flux1:	0.676330824972132	0.00953538562990086	0.00953538495147699	0.00953538373409444	0.00953538225653992	0.0095353808166329	0.00953537968929392	0.00953537908216564	0.00953537909225789	0.00953537966781023	0.00953538058075616	0.00953538141716828	0.00953538159618198	0.00953538043228406	0.00953537726112746	0.00953537165335545	0.00953536373880535	0.00953535464055606	0.00953534693977459	0.00953534488606049	0.00953535363437286	0.00953537614150214	0.00953540619452245	0.00953541965966611	0.00953538166207808	0.00953531167357305	0.00953536431041533	0.00953548734033445	0.00953524089974967	0.00953555715088936	0.00953535880400326	0.00953523402604237	0.00953535880400326	0.00953555715088936	0.00953524089974968	0.00953548734033445	0.00953536431041533	0.00953531167357305	0.00953538166207809	0.00953541965966611	0.00953540619452245	0.00953537614150214	0.00953535363437286	0.00953534488606049	0.00953534693977459	0.00953535464055606	0.00953536373880535	0.00953537165335545	0.00953537726112745
flux1:	0.676593273875885	0.00924380972192535	0.00924380979823743	0.00924380930004334	0.00924380844561887	0.00924380747742419	0.00924380662499661	0.00924380606499828	0.00924380588161467	0.0092438060312319	0.00924380631649777	0.00924380637681368	0.00924380570529655	0.00924380370642963	0.00924379981360835	0.009243793689817	0.00924378553249161	0.00924377648147904	0.00924376905353888	0.0092437673291299	0.00924377620269038	0.00924379839043747	0.00924382774670548	0.00924384093440817	0.00924380452076887	0.00924373778490988	0.00924379001323187	0.00924390935069266	0.00924367106347607	0.00924397816461633	0.00924378614463983	0.00924366515006934	0.00924378614463983	0.00924397816461634	0.00924367106347607	0.00924390935069266	0.00924379001323187	0.00924373778490988	0.00924380452076887	0.00924384093440817	0.00924382774670548	0.00924379839043747	0.00924377620269037	0.0092437673291299	0.00924376905353887	0.00924377648147905	0.0092437855324916	0.009243793689817	0.00924379981360835
flux1:	0.676855722779638	0.00895323597588513	0.00895323669256166	0.00895323680613531	0.00895323648210928	0.0089532359144067	0.00895323529260987	0.00895323476603946	0.00895323440761372	0.00895323418116202	0.00895323391703253	0.00895323330271172	0.00895323189804507	0.00895322918862199	0.00895322469559619	0.00895321816396696	0.00895320984910855	0.00895320089994655	0.00895319376470988	0.00895319235584553	0.00895320131474976	0.00895322312979394	0.00895325173458135	0.00895326458746889	0.00895322967242062	0.00895316605061965	0.00895321773401261	0.00895333332787932	0.00895310308102055	0.00895340099356925	0.00895321523941254	0.00895309800890502	0.00895321523941254	0.00895340099356925	0.00895310308102056	0.00895333332787932	0.00895321773401261	0.00895316605061965	0.00895322967242062	0.0089532645874689	0.00895325173458136	0.00895322312979394	0.00895320131474977	0.00895319235584553	0.00895319376470988	0.00895320089994655	0.00895320984910855	0.00895321816396697	0.00895322469559619
flux1:	0.677118171683392	0.00866413800094659	0.00866413924259543	0.00866413986225668	0.00866413998021612	0.00866413974836955	0.0086641393213503	0.00866413882426925	0.00866413831976863	0.00866413777782781	0.00866413705289896	0.00866413587477005	0.00866413386229821	0.00866413057292953	0.00866412560536378	0.00866411877620939	0.00866411038919532	0.00866410159486557	0.00866409476915057	0.00866409365803954	0.00866410265775013	0.00866412404168372	0.0086641518343501	0.00866416428723304	0.00866413077463803	0.00866407011669702	0.00866412111440794	0.00866423291290534	0.00866401057558259	0.00866429927271514	0.00866411971091373	0.00866400621804558	0.00866411971091373	0.00866429927271514	0.00866401057558259	0.00866423291290534	0.00866412111440794	0.00866407011669702	0.00866413077463803	0.00866416428723304	0.0086641518343501	0.00866412404168372	0.00866410265775013	0.00866409365803954	0.00866409476915057	0.00866410159486558	0.00866411038919532	0.00866411877620939	0.00866412560536379
flux1:	0.677380620587145	0.0083769704749343	0.00837697212969799	0.00837697315548881	0.00837697363450144	0.00837697368260956	0.00837697342395529	0.00837697296201019	0.00837697234959101	0.0083769715610416	0.00837697047090654	0.00837696884517621	0.00837696635380397	0.00837696261677543	0.00837695730019161	0.00837695028206614	0.00837694190522339	0.00837693331478956	0.00837692681111299	0.00837692597575649	0.00837693496798014	0.00837695585914558	0.00837698277580823	0.00837699475907487	0.00837696254605608	0.00837690469463316	0.00837695486575079	0.00837706281997562	0.00837684824736844	0.00837712771594792	0.0083769542626407	0.00837684447465531	0.0083769542626407	0.00837712771594791	0.00837684824736844	0.00837706281997562	0.00837695486575079	0.00837690469463316	0.00837696254605608	0.00837699475907487	0.00837698277580823	0.00837695585914557	0.00837693496798014	0.00837692597575649	0.00837692681111299	0.00837693331478956	0.00837694190522339	0.00837695028206614	0.00837695730019161
flux1:	0.677643069490898	0.00809216817885954	0.00809217014231395	0.00809217148319715	0.00809217225212284	0.00809217253431143	0.00809217242725327	0.00809217201478773	0.00809217133987912	0.00809217037908516	0.00809216902279729	0.0080921670670177	0.00809216422493666	0.00809216016996091	0.00809215462577943	0.0080921475220511	0.00809213923196693	0.00809213088877789	0.0080921247145429	0.00809212412892932	0.00809213306277053	0.00809215339826909	0.00809217937453967	0.00809219081752049	0.00809215979839061	0.00809210459328442	0.00809215380068939	0.00809225786788139	0.00809205090479118	0.00809232114708083	0.00809215370989564	0.00809204758844097	0.00809215370989564	0.00809232114708083	0.00809205090479118	0.00809225786788139	0.00809215380068939	0.00809210459328442	0.00809215979839062	0.00809219081752049	0.00809217937453967	0.00809215339826909	0.00809213306277053	0.00809212412892932	0.0080921247145429	0.00809213088877789	0.00809213923196694	0.00809214752205109	0.00809215462577943
flux1:	0.677905518394651	0.00781014514889879	0.00781014732714492	0.00781014890332459	0.00781014990223862	0.00781015038311282	0.00781015041998949	0.00781015007855916	0.00781014939152417	0.00781014833528407	0.00781014681178184	0.00781014464096395	0.00781014157168482	0.0078101373220873	0.00781013166418898	0.00781012457017727	0.0078101164355722	0.00781010837598366	0.00781010253310587	0.00781010216773569	0.00781011099105647	0.00781013070883368	0.00781015568250803	0.00781016651668479	0.00781013658663159	0.00781008386875238	0.00781013198270914	0.00781023212917463	0.00781003261336022	0.00781029364846482	0.00781013212826716	0.00781002963009317	0.00781013212826716	0.00781029364846482	0.00781003261336022	0.00781023212917463	0.00781013198270915	0.00781008386875238	0.00781013658663159	0.0078101665166848	0.00781015568250803	0.00781013070883369	0.00781011099105647	0.00781010216773569	0.00781010253310587	0.00781010837598366	0.0078101164355722	0.00781012457017727	0.00781013166418898
flux1:	0.678167967298405	0.00753129394619823	0.00753129625805675	0.0075312980023863	0.0075312991831339	0.00753129983745849	0.00753130001855029	0.00753129977498407	0.00753129912852283	0.0075312980529649	0.00753129645763665	0.00753129418067787	0.00753129099952052	0.00753128666898595	0.00753128100089351	0.00753127400163605	0.00753126608183138	0.00753125833444544	0.00753125281938669	0.00753125264207157	0.00753126130297878	0.00753128034389095	0.00753130425748557	0.00753131441943287	0.00753128547784623	0.00753123509276309	0.00753128199405421	0.00753137819765716	0.00753118596281119	0.00753143782779859	0.00753128212026914	0.00753118319787213	0.00753128212026914	0.00753143782779859	0.00753118596281119	0.00753137819765716	0.00753128199405421	0.00753123509276309	0.00753128547784623	0.00753131441943287	0.00753130425748557	0.00753128034389095	0.00753126130297878	0.00753125264207157	0.00753125281938669	0.00753125833444544	0.00753126608183138	0.00753127400163605	0.00753128100089351
flux1:	0.678430416202158	0.00725598504420632	0.00725598742248652	0.00725598928098748	0.00725599060693917	0.00725599141865699	0.00725599175053013	0.00725599163469731	0.00725599108116255	0.00725599005875494	0.00725598848030371	0.00725598619687259	0.00725598300803302	0.00725597869800461	0.00725597311074404	0.00725596627942365	0.0072559586234045	0.00725595120880116	0.00725594601296173	0.00725594598982871	0.0072559544382069	0.00725597274797816	0.00725599555101826	0.00725600498498147	0.00725597693833018	0.00725592873930846	0.00725597432183604	0.00725606657399437	0.00725588145230604	0.00725612420297573	0.00725597419999146	0.00725587880219678	0.00725597419999146	0.00725612420297574	0.00725588145230604	0.00725606657399437	0.00725597432183604	0.00725592873930846	0.00725597693833018	0.00725600498498147	0.00725599555101827	0.00725597274797816	0.0072559544382069	0.00725594598982871	0.00725594601296173	0.00725595120880116	0.0072559586234045	0.00725596627942365	0.00725597311074404
flux1:	0.678692865105911	0.006984566332585	0.006984568724457	0.00698457065602279	0.00698457210114288	0.00698457306187112	0.006984573555391	0.00698457359784146	0.00698457318663062	0.00698457228345958	0.00698457080120296	0.00698456859919264	0.00698456549347005	0.00698456129125471	0.00698455586192099	0.00698454925894934	0.00698454190499471	0.00698453483590677	0.00698452994631172	0.00698453004293832	0.006984538231947	0.00698455576293468	0.00698457741391374	0.00698458607394873	0.00698455883813722	0.00698451268860536	0.00698455686141026	0.00698464516855846	0.00698446699282968	0.00698470070411019	0.00698455629491421	0.00698446436739109	0.00698455629491421	0.00698470070411019	0.00698446699282968	0.00698464516855846	0.00698455686141026	0.00698451268860536	0.00698455883813722	0.00698458607394873	0.00698457741391374	0.00698455576293468	0.006984538231947	0.00698453004293832	0.00698452994631172	0.00698453483590677	0.00698454190499471	0.00698454925894934	0.00698455586192099
flux1:	0.678955314009665	0.0067173627361321	0.00671736510268243	0.00671736707808357	0.00671736862545491	0.00671736973261893	0.00671737040079772	0.00671737063043673	0.0067173704056103	0.00671736967905586	0.00671736836076576	0.00671736631439144	0.00671736336762173	0.00671735934521766	0.00671735413623452	0.00671734780895845	0.00671734078478608	0.00671733406665077	0.00671732946685601	0.00671732964945892	0.00671733753691972	0.00671735424961783	0.00671737471756616	0.0067173825691871	0.00671735607134938	0.00671731184676051	0.00671735453543516	0.00671743891993826	0.00671726752523838	0.00671749229121145	0.00671735336336552	0.00671726484907204	0.00671735336336552	0.00671749229121145	0.00671726752523838	0.00671743891993826	0.00671735453543517	0.00671731184676051	0.00671735607134938	0.0067173825691871	0.00671737471756616	0.00671735424961783	0.00671733753691972	0.00671732964945892	0.00671732946685601	0.00671733406665077	0.00671734078478608	0.00671734780895845	0.00671735413623452
flux1:	0.679217762913418	0.0064546759465517	0.00645467826164404	0.00645468026198134	0.00645468190194798	0.00645468315671989	0.00645468401256034	0.00645468445450545	0.00645468445275755	0.00645468394966676	0.0064546828500186	0.00645468101859827	0.00645467829080203	0.00645467450443071	0.00645466956346232	0.00645466354643305	0.00645465686978659	0.00645465050159671	0.00645464617273635	0.00645464640933901	0.00645465395894569	0.00645466982317149	0.00645468908879178	0.0064546961100968	0.00645467028980733	0.00645462787888666	0.00645466902638192	0.00645474952690725	0.00645458475177135	0.00645480068533329	0.00645466712545619	0.00645458196501454	0.00645466712545619	0.00645480068533329	0.00645458475177134	0.00645474952690725	0.00645466902638192	0.00645462787888666	0.00645467028980733	0.0064546961100968	0.00645468908879178	0.00645466982317149	0.00645465395894568	0.00645464640933901	0.00645464617273635	0.00645465050159671	0.00645465686978659	0.00645466354643305	0.00645466956346232
flux1:	0.679480211817171	0.00619678426435201	0.00619678651294418	0.0061967885277162	0.00619679025581345	0.00619679166101737	0.00619679271550018	0.0061967933892455	0.00619679363832418	0.00619679339374787	0.00619679255341307	0.00619679098083401	0.00619678851605431	0.00619678500634679	0.00619678036679363	0.00619677468251906	0.00619676836211239	0.00619676233748091	0.00619675825937669	0.00619675852088791	0.00619676570318532	0.0061967806989108	0.00619679875525734	0.00619680493752469	0.00619677974743181	0.00619673905282418	0.00619677861967291	0.0061968552910457	0.00619669697823745	0.00619690421042129	0.00619677590472355	0.00619669403672864	0.00619677590472355	0.00619690421042129	0.00619669697823745	0.0061968552910457	0.00619677861967291	0.00619673905282417	0.00619677974743181	0.00619680493752469	0.00619679875525734	0.00619678069891081	0.00619676570318532	0.00619675852088791	0.00619675825937669	0.00619676233748091	0.00619676836211239	0.00619677468251905	0.00619678036679363
flux1:	0.679742660720924	0.0059439425476153	0.00594394472370142	0.00594394674865704	0.00594394856349367	0.00594395012162738	0.00594395138196776	0.00594395229995204	0.00594395281759386	0.00594395285411783	0.00594395229949855	0.00594395101433875	0.005943948841112	0.00594394563387455	0.00594394131586554	0.00594393597595113	0.00594393001267631	0.00594392432102848	0.00594392047328699	0.00594392073443187	0.005943927527524	0.00594394164533066	0.00594395849803078	0.00594396384579888	0.00594393925170678	0.00594390019006013	0.00594393815405988	0.00594401106664619	0.00594385906352027	0.0059440577425124	0.00594393457714448	0.00594385593841119	0.00594393457714448	0.0059440577425124	0.00594385906352027	0.00594401106664619	0.00594393815405988	0.00594390019006013	0.00594393925170679	0.00594396384579888	0.00594395849803078	0.00594394164533065	0.005943927527524	0.00594392073443187	0.00594392047328699	0.00594392432102848	0.00594393001267632	0.00594393597595113	0.00594394131586554
flux1:	0.680005109624678	0.00569638226388791	0.0056963843682399	0.00569638640318329	0.00569638830442592	0.00569639001592482	0.00569639148419532	0.00569639265083883	0.00569639344424761	0.00569639377191557	0.00569639351548769	0.00569639253173213	0.00569639066411142	0.00569638777157536	0.00569638378335365	0.00569637878993023	0.00569637317823337	0.005696367806043	0.00569636416907421	0.00569636440913124	0.0056963707990933	0.00569638404024802	0.00569639970728151	0.00569640423794621	0.00569638021839133	0.00569634271993002	0.00569637907534287	0.00569644831401703	0.00569630247252784	0.00569649276242079	0.00569637462365679	0.00569629914941287	0.00569637462365679	0.00569649276242079	0.00569630247252785	0.00569644831401703	0.00569637907534288	0.00569634271993002	0.00569638021839133	0.00569640423794621	0.00569639970728151	0.00569638404024802	0.0056963707990933	0.00569636440913124	0.00569636416907421	0.005696367806043	0.00569637317823337	0.00569637878993023	0.00569638378335365
flux1:	0.680267558528431	0.00545431164096892	0.00545431367884437	0.00545431572554299	0.00545431771213011	0.00545431957397218	0.00545432124615764	0.00545432265739825	0.00545432372326563	0.00545432434005905	0.00545432438126133	0.00545432369952886	0.00545432213856018	0.00545431956100751	0.00545431590060096	0.00545431124793491	0.00545430597726773	0.00545430090926195	0.00545429746516398	0.00545429766847571	0.00545430364946137	0.00545431602562609	0.00545433053669657	0.00545433427967559	0.00545431082505826	0.005454274832714	0.00545430958905533	0.00545437525181907	0.00545423542823063	0.00545441750755969	0.0054543042818427	0.00545423190587542	0.0054543042818427	0.00545441750755969	0.00545423542823063	0.00545437525181907	0.00545430958905534	0.005454274832714	0.00545431082505826	0.00545433427967559	0.00545433053669657	0.00545431602562609	0.00545430364946137	0.00545429766847571	0.00545429746516398	0.00545430090926195	0.00545430597726773	0.00545431124793491	0.00545431590060096
flux1:	0.680530007432184	0.00521791591194963	0.00521791789091664	0.00521791995123984	0.00521792201992446	0.00521792402464218	0.00521792589015856	0.00521792753348575	0.00521792885851964	0.00521792975133301	0.00521793007791795	0.00521792968709731	0.00521792842263682	0.00521792615028755	0.00521792280735274	0.00521791848353839	0.00521791353980043	0.00521790876006784	0.00521790549333576	0.00521790564957524	0.00521791122362547	0.00521792275622976	0.00521793615177598	0.00521793914730294	0.0052179162586479	0.00521788172682721	0.00521791490732209	0.00521797710364989	0.00521784315800717	0.00521801721812193	0.00521790879199913	0.00521783944676463	0.00521790879199913	0.00521801721812192	0.00521784315800717	0.00521797710364989	0.00521791490732208	0.00521788172682721	0.0052179162586479	0.00521793914730294	0.00521793615177597	0.00521792275622976	0.00521791122362546	0.00521790564957523	0.00521790549333576	0.00521790876006784	0.00521791353980043	0.00521791848353839	0.00521792280735274
flux1:	0.680792456335937	0.00498735764946587	0.004987359577471	0.004987361651857	0.00498736379614413	0.00498736593127669	0.00498736797295377	0.00498736982790878	0.0049873713898099	0.00498737253583822	0.00498737312558348	0.0049873730047663	0.00498737201752236	0.00498737003256842	0.00498736699030208	0.00498736297894415	0.00498735834584202	0.00498735383879257	0.00498735073682343	0.00498735084101305	0.00498735601758632	0.00498736673690413	0.00498737906681033	0.00498738136443186	0.00498735905185842	0.00498732594493084	0.00498735758472334	0.0049874164337115	0.00498728822913558	0.00498745447245905	0.00498735073243532	0.00498728434914029	0.00498735073243532	0.00498745447245905	0.00498728822913558	0.0049874164337115	0.00498735758472334	0.00498732594493084	0.00498735905185843	0.00498738136443186	0.00498737906681033	0.00498736673690413	0.00498735601758631	0.00498735084101305	0.00498735073682343	0.00498735383879257	0.00498735834584202	0.00498736297894415	0.00498736699030208
flux1:	0.681054905239691	0.00476277718377289	0.00476277906754755	0.00476278115386426	0.00476278336337614	0.00476278561136278	0.00476278780586118	0.00476278984494609	0.00476279161375246	0.00476279298219223	0.00476279380486242	0.00476279392545723	0.00476279318914115	0.00476279146781852	0.00476278870484001	0.00476278498664562	0.00476278064690966	0.00476277639804908	0.0047627734514296	0.00476277350372244	0.00476277829897885	0.00476278824296121	0.00476279956503414	0.00476280122188825	0.00476277950287562	0.00476274779347026	0.00476277793767015	0.00476283356606695	0.00476271096793681	0.00476286960616337	0.00476277043850232	0.00476270694716661	0.00476277043850232	0.00476286960616337	0.00476271096793682	0.00476283356606695	0.00476277793767015	0.00476274779347026	0.00476277950287562	0.00476280122188825	0.00476279956503414	0.00476278824296121	0.00476277829897885	0.00476277350372244	0.00476277345142959	0.00476277639804908	0.00476278064690966	0.00476278498664562	0.00476278870484001
flux1:	0.681317354143444	0.00454429309895397	0.00454429494282164	0.00454429703565252	0.0045442992959228	0.00454430163440901	0.00454430395301674	0.00454430614293527	0.0045443080826398	0.00454430963659727	0.00454431065604292	0.00454431098395619	0.00454431046743378	0.00454430898203426	0.00454430647415508	0.0045443030283707	0.00454429896478448	0.00454429496128125	0.00454429216385881	0.00454429216910464	0.00454429660498574	0.00454430581790821	0.00454431619619286	0.00454431727514971	0.00454429617268239	0.00454426583987856	0.00454429454152895	0.00454434708172022	0.00454422995680016	0.00454438120908165	0.00454428649958091	0.0045442258290902	0.00454428649958091	0.00454438120908165	0.00454422995680016	0.00454434708172022	0.00454429454152895	0.00454426583987856	0.00454429617268239	0.00454431727514971	0.00454431619619286	0.00454430581790821	0.00454429660498574	0.00454429216910464	0.00454429216385881	0.00454429496128125	0.00454429896478449	0.0045443030283707	0.00454430647415508
flux1:	0.681579803047197	0.00433200280131423	0.00433200460642675	0.00433200669678147	0.00433200898945009	0.00433201139195381	0.00433201380168846	0.00433201610482835	0.00433201817516711	0.00433201987366473	0.00433202104994877	0.00433202154772788	0.00433202121707478	0.00433201993781404	0.00433201765962754	0.00433201446527185	0.0043320106614863	0.00433200689252362	0.00433200424127354	0.00433200420840144	0.00433200831155469	0.0043320168425424	0.00433202634554938	0.00433202691329414	0.00433200645397003	0.00433197748146314	0.0043320047995059	0.004332054387525	0.00433194260309236	0.00433208669425682	0.0043319963280224	0.00433193840617839	0.0043319963280224	0.00433208669425682	0.00433194260309236	0.004332054387525	0.0043320047995059	0.00433197748146314	0.00433200645397003	0.00433202691329414	0.00433202634554938	0.0043320168425424	0.00433200831155469	0.00433200420840145	0.00433200424127354	0.00433200689252362	0.0043320106614863	0.00433201446527185	0.00433201765962754
flux1:	0.68184225195095	0.00412598315380951	0.00412598491780886	0.0041259869932291	0.00412598929658574	0.00412599173345204	0.00412599419838176	0.0041259965744407	0.00412599873274902	0.00412600053272621	0.00412600182417739	0.00412600245302271	0.00412600227340246	0.00412600117007752	0.00412599909631863	0.00412599613318015	0.00412599257429974	0.0041259890312186	0.00412598652593107	0.0041259864671884	0.00412599026778944	0.00412599816928332	0.0041260068681994	0.00412600699333217	0.00412598720550899	0.00412595957982552	0.00412598557713437	0.00412603235075714	0.00412592577377852	0.0041260629326208	0.00412597679386174	0.00412592154743707	0.00412597679386174	0.0041260629326208	0.00412592577377852	0.00412603235075714	0.00412598557713437	0.00412595957982552	0.00412598720550899	0.00412600699333217	0.0041260068681994	0.00412599816928332	0.00412599026778944	0.0041259864671884	0.00412598652593106	0.0041259890312186	0.00412599257429974	0.00412599613318015	0.00412599909631863
flux1:	0.682104700854704	0.00392629117020141	0.00392629288727504	0.003926294932283	0.00392629722208864	0.00392629966164873	0.00392630214433887	0.0039263045519964	0.00392630675503424	0.00392630861324761	0.00392630997835391	0.00392631069992353	0.00392631063722545	0.003926309680614	0.00392630778725772	0.00392630503664223	0.00392630170958507	0.00392629838583577	0.00392629602865472	0.00392629595874647	0.00392629948927323	0.0039263068154996	0.00392631478244734	0.00392631453366825	0.00392629544571533	0.00392626915454121	0.003926293896082	0.00392633799305853	0.0039262364894543	0.00392636694713178	0.00392628491899289	0.0039262322737958	0.00392628491899289	0.00392636694713178	0.0039262364894543	0.00392633799305853	0.003926293896082	0.00392626915454121	0.00392629544571533	0.00392631453366825	0.00392631478244734	0.0039263068154996	0.00392629948927323	0.00392629595874646	0.00392629602865472	0.00392629838583578	0.00392630170958506	0.00392630503664223	0.00392630778725772
flux1:	0.682367149758457	0.00373296476253448	0.00373296642380927	0.00373296842062797	0.00373297067113245	0.00373297308097758	0.00373297554396982	0.00373297794251273	0.00373298014817113	0.0037329820229138	0.00373298342198556	0.00373298419993495	0.00373298422212794	0.00373298338510019	0.00373298165018473	0.0037329790954134	0.00373297598905962	0.00373297287998906	0.00373297067484026	0.00373297061001536	0.00373297390402732	0.00373298070952719	0.00373298801593307	0.00373298746037116	0.00373296909908326	0.00373294412975832	0.0037329676809247	0.00373300923738923	0.0037329126714182	0.00373303665997744	0.00373295862442372	0.00373290850537696	0.00373295862442372	0.00373303665997744	0.0037329126714182	0.00373300923738923	0.0037329676809247	0.00373294412975832	0.00373296909908326	0.00373298746037116	0.00373298801593307	0.00373298070952719	0.00373297390402732	0.00373297061001535	0.00373297067484026	0.00373297287998906	0.00373297598905962	0.0037329790954134	0.00373298165018473
flux1:	0.68262959866221	0.00354602353548004	0.00354602512968303	0.00354602705914729	0.00354602924421558	0.0035460315924966	0.00354603399973336	0.00354603635055236	0.00354603851936722	0.00354604037194366	0.00354604176849501	0.00354604256971379	0.00354604264789144	0.00354604190622405	0.00354604031040103	0.00354603793707314	0.00354603504222651	0.00354603214473461	0.00354603009668379	0.00354603005381407	0.00354603314478543	0.00354603948305466	0.00354604619817504	0.00354604539990879	0.00354602778912606	0.00354600412734558	0.00354602655250693	0.00354606570159622	0.00354597393538273	0.00354609168643622	0.00354601752419861	0.00354596985543535	0.00354601752419861	0.00354609168643622	0.00354597393538273	0.00354606570159622	0.00354602655250693	0.00354600412734558	0.00354602778912606	0.00354604539990879	0.00354604619817504	0.00354603948305466	0.00354603314478543	0.00354603005381407	0.00354603009668379	0.00354603214473461	0.00354603504222651	0.00354603793707314	0.00354604031040103
flux1:	0.682892047565963	0.0033654696210994	0.00336547113540397	0.00336547297797593	0.00336547507223725	0.00336547732890684	0.00336547964702461	0.00336548191491472	0.00336548401133092	0.00336548580724285	0.00336548716905976	0.0033654879645864	0.00336548807369784	0.00336548740659539	0.00336548593342313	0.00336548372946897	0.00336548103866378	0.00336547835076664	0.00336547646534922	0.00336547646104425	0.00336547938129422	0.00336548530357592	0.00336549149322057	0.00336549051202549	0.00336547367149201	0.00336545130024345	0.00336547266152922	0.00336550953222867	0.0033654224254467	0.00336553416901171	0.00336546375959927	0.00336541846457754	0.00336546375959927	0.00336553416901171	0.0033654224254467	0.00336550953222867	0.00336547266152922	0.00336545130024345	0.00336547367149201	0.00336549051202548	0.00336549149322057	0.00336548530357592	0.00336547938129422	0.00336547646104425	0.00336547646534923	0.00336547835076664	0.00336548103866378	0.00336548372946897	0.00336548593342313
flux1:	0.683154496469717	0.00319128854763201	0.00319128996860425	0.00319129170541007	0.00319129368535007	0.00319129582327608	0.00319129802270512	0.00319130017691916	0.00319130217026688	0.00319130388008466	0.0031913051799673	0.00319130594558177	0.00319130606485852	0.00319130545520261	0.00319130409121008	0.0031913020467669	0.00319129955395768	0.00319129707429711	0.0031912953568584	0.00319129540665412	0.00319129818641029	0.00319130374067167	0.00319130946615264	0.00319130835650008	0.00319129230097981	0.00319127119973018	0.00319129155606393	0.00319132627229111	0.0031912436820099	0.00319134964551486	0.00319128286729539	0.00319123986893124	0.00319128286729539	0.00319134964551486	0.0031912436820099	0.00319132627229111	0.00319129155606393	0.00319127119973018	0.00319129230097981	0.00319130835650008	0.00319130946615264	0.00319130374067167	0.00319129818641029	0.00319129540665412	0.0031912953568584	0.00319129707429711	0.00319129955395769	0.0031913020467669	0.00319130409121008
flux1:	0.68341694537347	0.0030234501360217	0.00302345145058475	0.00302345306439562	0.00302345490932416	0.00302345690521626	0.00302345896104163	0.00302346097606417	0.00302346284122825	0.00302346444114165	0.0030234656573261	0.00302346637383616	0.00302346648693937	0.00302346592129655	0.00302346465585417	0.00302346276300408	0.00302346046317702	0.00302345819051398	0.00302345664559593	0.00302345676324922	0.0030234594298707	0.00302346465998672	0.00302346997730923	0.00302346878762758	0.00302345352628532	0.00302343367042367	0.00302345307680803	0.00302348575673269	0.00302340753742251	0.00302350794488031	0.00302344467522751	0.00302340389604594	0.00302344467522751	0.00302350794488031	0.00302340753742251	0.00302348575673269	0.00302345307680803	0.00302343367042366	0.00302345352628532	0.00302346878762758	0.00302346997730923	0.00302346465998672	0.0030234594298707	0.00302345676324922	0.00302345664559593	0.00302345819051398	0.00302346046317702	0.00302346276300408	0.00302346465585417
flux1:	0.683679394277223	0.00286190941804111	0.00286191061438349	0.00286191209047619	0.0028619137833168	0.0028619156184258	0.00286191751098218	0.00286191936701018	0.00286192108479124	0.00286192255684984	0.0028619236731304	0.00286192432638068	0.00286192442130439	0.00286192388973243	0.00286192271477058	0.0028619209671812	0.00286191885592629	0.00286191678865382	0.00286191541945805	0.00286191561637126	0.00286191819375006	0.002861923138905	0.00286192809820615	0.00286192687040471	0.00286191240644792	0.00286189376697612	0.00286191227402155	0.00286194302961334	0.00286186903330203	0.00286196410464465	0.00286190422014682	0.00286186558244872	0.00286190422014682	0.00286196410464464	0.00286186903330203	0.00286194302961334	0.00286191227402155	0.00286189376697612	0.00286191240644791	0.00286192687040471	0.00286192809820615	0.002861923138905	0.00286191819375006	0.00286191561637126	0.00286191541945805	0.00286191678865382	0.0028619188559263	0.0028619209671812	0.00286192271477058
flux1:	0.683941843180977	0.00270660757006718	0.00270660863843302	0.00270660996528018	0.00270661149314441	0.00270661315371091	0.00270661486890155	0.00270661655203485	0.00270661810921745	0.00270661944128641	0.00270662044687162	0.00270662102751499	0.00270662109628852	0.00270662059198521	0.00270661950160437	0.00270661789411291	0.00270661596719283	0.00270661410289836	0.00270661291084927	0.0027066131956409	0.00270661570379007	0.00270662039809921	0.00270662504332944	0.00270662381257514	0.00270661014314295	0.00270659268659936	0.00270661034028001	0.00270663927706796	0.00270656935363414	0.00270665930419792	0.00270660268092136	0.00270656610696388	0.00270660268092136	0.00270665930419792	0.00270656935363414	0.00270663927706796	0.00270661034028001	0.00270659268659936	0.00270661014314295	0.00270662381257514	0.00270662504332944	0.00270662039809921	0.00270661570379007	0.0027066131956409	0.00270661291084927	0.00270661410289837	0.00270661596719283	0.00270661789411291	0.00270661950160437
flux1:	0.68420429208473	0.00255747285678464	0.00255747379009915	0.0025574749598554	0.00255747631438228	0.00255747779182876	0.00255747932117554	0.00255748082333616	0.00255748221249279	0.00255748339796064	0.00255748428710619	0.00255748479018371	0.00255748482842045	0.00255748434726157	0.00255748333727679	0.00255748186545567	0.00255748011840313	0.00255747845350467	0.00255747743792842	0.00255747781615819	0.00255748027098678	0.0025574847433305	0.00255748911216438	0.00255748790689236	0.0025574750231699	0.00255745871176259	0.00255747555337695	0.00255750277039868	0.00255743676798286	0.00255752180813132	0.0025574683219291	0.00255743373411608	0.0025574683219291	0.00255752180813132	0.00255743676798286	0.00255750277039868	0.00255747555337695	0.00255745871176259	0.0025574750231699	0.00255748790689236	0.00255748911216438	0.0025574847433305	0.00255748027098678	0.00255747781615819	0.00255747743792842	0.00255747845350466	0.00255748011840313	0.00255748186545567	0.00255748333727679
flux1:	0.684466740988483	0.00241442157935544	0.00241442237365517	0.00241442338242278	0.00241442455988043	0.0024144258507564	0.00241442719120258	0.00241442850981409	0.00241442972888457	0.0024144307661685	0.00241443153763554	0.0024144319620149	0.00241443196835636	0.00241443150836785	0.00241443057582819	0.00241442923556579	0.00241442766333515	0.00241442619280851	0.00241442535073703	0.00241442582478493	0.00241442823805171	0.00241443251210679	0.00241443663606157	0.00241443547819406	0.00241442336572364	0.00241440815764454	0.00241442422395281	0.00241444981386805	0.00241438757937989	0.00241446791424767	0.00241441744110362	0.00241438476218266	0.00241441744110362	0.00241446791424767	0.00241438757937989	0.00241444981386805	0.00241442422395281	0.00241440815764454	0.00241442336572364	0.00241443547819406	0.00241443663606157	0.00241443251210679	0.00241442823805171	0.00241442582478493	0.00241442535073703	0.00241442619280851	0.00241442766333515	0.00241442923556579	0.00241443057582819
flux1:	0.684729189892236	0.00227735902287701	0.00227735967753133	0.00227736052540486	0.00227736152656628	0.00227736263227004	0.00227736378576877	0.00227736492323693	0.00227736597492982	0.00227736686682847	0.00227736752321877	0.00227736787094146	0.0022773678464435	0.00227736740725023	0.0022773665499684	0.0022773653370928	0.0022773639337853	0.00227736265099289	0.00227736197709374	0.00227736254618635	0.00227736492561719	0.00227736902006346	0.0022773729247982	0.00227737183014035	0.00227736046929676	0.00227734631918403	0.00227736164269149	0.00227738569203113	0.00227732707172958	0.00227740290106996	0.00227735531746698	0.00227732447072925	0.00227735531746698	0.00227740290106996	0.00227732707172958	0.00227738569203113	0.00227736164269149	0.00227734631918403	0.00227736046929676	0.00227737183014035	0.0022773729247982	0.00227736902006346	0.00227736492561719	0.00227736254618635	0.00227736197709374	0.00227736265099289	0.0022773639337853	0.0022773653370928	0.0022773665499684
flux1:	0.68499163879599	0.00214618039825664	0.00214618091598249	0.00214618160688656	0.00214618243670454	0.00214618336301578	0.00214618433594593	0.00214618529898758	0.00214618619005421	0.00214618694299984	0.00214618749001845	0.00214618776560343	0.00214618771310791	0.00214618729539566	0.00214618651151743	0.0021461854214842	0.00214618418015904	0.00214618307678351	0.00214618256341069	0.00214618322378093	0.00214618557332924	0.0021461895022048	0.00214619320796853	0.0021461921867469	0.00214618155334117	0.00214616841285524	0.00214618302220885	0.00214620561173025	0.0021461504518524	0.00214622196997024	0.00214617715327183	0.00214614806275093	0.00214617715327183	0.00214622196997024	0.00214615045185241	0.00214620561173025	0.00214618302220885	0.00214616841285523	0.00214618155334117	0.0021461921867469	0.00214619320796853	0.0021461895022048	0.00214618557332925	0.00214618322378093	0.00214618256341069	0.00214618307678351	0.00214618418015905	0.0021461854214842	0.00214618651151743
flux1:	0.685254087699743	0.00202077177395531	0.00202077216064118	0.00202077270198723	0.00202077336910293	0.00202077412556764	0.00202077492802396	0.0020207757268941	0.00202077646732612	0.00202077709058614	0.00202077753627922	0.00202077774602621	0.0020207776695553	0.00202077727457651	0.00202077656221231	0.00202077558987047	0.00202077450244725	0.00202077356852687	0.00202077320588138	0.00202077395104345	0.00202077627126879	0.00202078004444372	0.00202078356663874	0.00202078262414633	0.00202077269012156	0.0020207605085996	0.00202077442906552	0.0020207956341845	0.00202074378159969	0.00202081117735173	0.00202076900618586	0.00202074159685206	0.00202076900618586	0.00202081117735173	0.00202074378159969	0.0020207956341845	0.00202077442906552	0.0020207605085996	0.00202077269012155	0.00202078262414633	0.00202078356663874	0.00202078004444372	0.00202077627126879	0.00202077395104345	0.00202077320588137	0.00202077356852687	0.00202077450244725	0.00202077558987047	0.00202077656221231
flux1:	0.685516536603496	0.00190101099338703	0.00190101125775305	0.00190101165995002	0.0019010121760765	0.00190101277528996	0.00190101342029585	0.00190101406796246	0.00190101467016167	0.00190101517503592	0.00190101552904555	0.00190101568037484	0.00190101558457834	0.00190101521372435	0.00190101457065832	0.00190101371010144	0.00190101276735296	0.00190101199141032	0.00190101176779457	0.001901012588912	0.00190101487744942	0.00190101850118636	0.00190102185101212	0.00190102098832377	0.00190101172250722	0.0019010004476623	0.00190101370165266	0.00190103359292435	0.00190098489579132	0.00190104835263662	0.00190100870727218	0.00190098290521865	0.00190100870727218	0.00190104835263662	0.00190098489579132	0.00190103359292435	0.00190101370165266	0.0019010004476623	0.00190101172250722	0.00190102098832377	0.00190102185101212	0.00190101850118636	0.00190101487744942	0.001901012588912	0.00190101176779457	0.00190101199141032	0.00190101276735296	0.00190101371010144	0.00190101457065832
flux1:	0.685778985507249	0.00178676857410448	0.00178676872723356	0.00178676900309291	0.00178676938231781	0.00178676983915248	0.00178677034184277	0.00178677085315567	0.00178677133111994	0.00178677173017348	0.00178677200304498	0.00178677210390264	0.00178677199358069	0.00178677164803615	0.00178677107152046	0.00178677031602378	0.00178676950765283	0.00178676887690353	0.00178676877905066	0.0017867696653731	0.00178677191746458	0.00178677539503431	0.00178677858017804	0.0017867777949018	0.00178676916377962	0.00178675874241291	0.00178677135003308	0.00178678999365572	0.00178674430206275	0.0017868039981475	0.00178676676085414	0.0017867424934723	0.00178676676085414	0.0017868039981475	0.00178674430206275	0.00178678999365573	0.00178677135003308	0.00178675874241291	0.00178676916377962	0.0017867777949018	0.00178677858017804	0.00178677539503431	0.00178677191746458	0.0017867696653731	0.00178676877905066	0.00178676887690353	0.00178676950765283	0.00178677031602377	0.00178677107152046
flux1:	0.686041434411003	0.00167790858524538	0.00167790864002513	0.00167790880410302	0.00167790906215497	0.00167790939297774	0.00167790976979484	0.00167791016068939	0.001677910529252	0.00167791083561631	0.00167791103818467	0.00167791109653456	0.00167791097625052	0.00167791065673767	0.00167791014337367	0.00167790948541195	0.00167790880020101	0.00167790830082608	0.00167790831428296	0.0016779092536265	0.00167791146268639	0.00167791479500791	0.00167791782035026	0.0016779171073831	0.00167790907586706	0.00167789945456481	0.00167791143415541	0.00167792889247438	0.00167788605904509	0.00167794216730788	0.00167790722269178	0.00167788441883325	0.00167790722269178	0.00167794216730788	0.00167788605904509	0.00167792889247438	0.00167791143415541	0.00167789945456481	0.00167790907586706	0.0016779171073831	0.00167791782035026	0.00167791479500791	0.00167791146268639	0.0016779092536265	0.00167790831428296	0.00167790830082608	0.00167790880020101	0.00167790948541195	0.00167791014337367
flux1:	0.686303883314756	0.00157428950006346	0.00157428947057997	0.00157428953849867	0.00157428969201917	0.00157428991393807	0.00157429018187906	0.00157429046864863	0.00157429074280027	0.00157429096956694	0.00157429111244161	0.00157429113585683	0.00157429100964718	0.00157429071626145	0.00157429026196319	0.00157428969329991	0.00157428911931954	0.00157428873678297	0.00157428884632491	0.00157428982557132	0.00157429198375876	0.00157429517003603	0.00157429803834336	0.00157429739060305	0.00157428992276306	0.00157428104855433	0.00157429241720617	0.00157430874919889	0.00157426862964934	0.00157432131793499	0.0015742885532443	0.00157426714336733	0.0015742885532443	0.00157432131793499	0.00157426862964934	0.00157430874919889	0.00157429241720617	0.00157428104855433	0.00157428992276306	0.00157429739060305	0.00157429803834336	0.00157429517003603	0.00157429198375876	0.00157428982557132	0.00157428884632491	0.00157428873678297	0.00157428911931954	0.00157428969329991	0.00157429026196319
flux1:	0.686566332218509	0.00147576502070983	0.00147576492163316	0.00147576490942046	0.00147576497527787	0.0014757651054523	0.00147576528139688	0.00147576548005984	0.00147576567437422	0.00147576583409694	0.00147576592725512	0.00147576592261436	0.00147576579379604	0.00147576552592815	0.00147576512595917	0.00147576463779402	0.00147576416265341	0.00147576388204569	0.00147576407210135	0.00147576507769308	0.00147576717646742	0.00147577021479794	0.00147577292737682	0.00147577233648669	0.0014757653962272	0.00147575721718284	0.00147576799120711	0.0014757832529335	0.0014757457065695	0.00147579513774189	0.00147576444313711	0.00147574435943626	0.00147576444313711	0.00147579513774189	0.0014757457065695	0.0014757832529335	0.00147576799120711	0.00147575721718284	0.0014757653962272	0.00147577233648669	0.00147577292737682	0.00147577021479794	0.00147576717646742	0.00147576507769308	0.00147576407210135	0.00147576388204569	0.00147576416265341	0.00147576463779402	0.00147576512595917
flux1:	0.686828781122262	0.0013821848727717	0.00138218471876889	0.00138218464224895	0.00138218463692481	0.00138218469196521	0.00138218479210653	0.00138218491788478	0.0013821850460603	0.0013821851503728	0.00138218520286436	0.00138218517615154	0.00138218504722085	0.00138218480355618	0.00138218445262723	0.00138218403578663	0.00138218364690905	0.00138218345329771	0.00138218370836425	0.00138218472677454	0.00138218675741296	0.00138218964534783	0.00138219220264188	0.00138219165954981	0.00138218521121329	0.00138217767697143	0.00138218787231209	0.00138220211731876	0.00138216700746552	0.00138221333951228	0.00138218460829853	0.00138216578481652	0.00138218460829853	0.00138221333951228	0.00138216700746552	0.00138220211731876	0.00138218787231209	0.00138217767697143	0.00138218521121329	0.00138219165954981	0.00138219220264188	0.00138218964534783	0.00138218675741296	0.00138218472677454	0.00138218370836425	0.00138218345329771	0.00138218364690905	0.00138218403578663	0.00138218445262723
flux1:	0.687091230026016	0.00129339556740522	0.00129339537261094	0.00129339524687301	0.00129339518594304	0.00129339518141827	0.00129339522080995	0.00129339528772805	0.00129339536224983	0.00129339542159981	0.00129339544135992	0.00129339539755986	0.0012933952701728	0.00129339504875533	0.00129339474116807	0.0012933943863227	0.00129339407122874	0.00129339394999832	0.00129339425502909	0.00129339527318986	0.00129339722725038	0.00129339996228977	0.00129340236440405	0.00129340185992204	0.00129339586880786	0.00129338893101587	0.00129339856359533	0.00129341184326581	0.00129337903762535	0.00129342242374904	0.00129339555256848	0.00129337792528986	0.00129339555256848	0.00129342242374904	0.00129337903762535	0.00129341184326581	0.00129339856359533	0.00129338893101587	0.00129339586880786	0.00129340185992204	0.00129340236440405	0.00129339996228977	0.00129339722725038	0.00129339527318986	0.00129339425502909	0.00129339394999832	0.00129339407122874	0.0012933943863227	0.00129339474116806
flux1:	0.687353678929769	0.0012092411292251	0.00120924090679305	0.00120924074575689	0.00120924064348107	0.00120924059354304	0.00120924058576778	0.00120924060637367	0.00120924063829317	0.00120924066178602	0.00120924065554641	0.00120924059862486	0.00120924047364528	0.00120924027199111	0.00120924000181227	0.00120923969970543	0.00120923944628817	0.00120923938345421	0.00120923972420448	0.00120924072987827	0.00120924259959558	0.00120924517960829	0.00120924742675105	0.00120924695200694	0.00120924138479849	0.00120923499746618	0.00120924408345951	0.00120925644730615	0.00120922581824069	0.00120926640693387	0.00120924129591783	0.00120922480284457	0.00120924129591783	0.00120926640693387	0.0012092258182407	0.00120925644730615	0.00120924408345951	0.00120923499746618	0.00120924138479849	0.00120924695200694	0.00120924742675105	0.00120924517960829	0.00120924259959558	0.00120924072987827	0.00120923972420448	0.00120923938345421	0.00120923944628817	0.00120923969970543	0.00120924000181227
flux1:	0.687616127833522	0.0011295637884256	0.00112956355017598	0.00112956336626491	0.00112956323529282	0.00112956315242065	0.00112956310937842	0.00112956309458013	0.00112956309340363	0.00112956308874468	0.00112956306203002	0.00112956299498338	0.00112956287258349	0.00112956268782822	0.00112956244907857	0.00112956219075059	0.0011295619875287	0.00112956197001315	0.0011295623333324	0.00112956331541882	0.00112956509402477	0.00112956751758518	0.00112956961042166	0.00112956915721892	0.00112956398231675	0.00112955810207941	0.00112956665811595	0.00112957815401249	0.00112954957875474	0.00112958751385742	0.0011295640667393	0.00112954864794866	0.0011295640667393	0.00112958751385742	0.00112954957875474	0.00112957815401249	0.00112956665811595	0.00112955810207941	0.00112956398231675	0.00112956915721892	0.00112956961042166	0.00112956751758518	0.00112956509402477	0.00112956331541882	0.0011295623333324	0.00112956197001315	0.0011295619875287	0.00112956219075059	0.00112956244907857
flux1:	0.687878576737275	0.00105420463591167	0.00105420439208264	0.00105420419600732	0.00105420404719803	0.00105420394205664	0.00105420387386428	0.00105420383287157	0.00105420380654423	0.00105420378006447	0.00105420373725813	0.00105420366221646	0.00105420354201344	0.00105420337107765	0.00105420315792135	0.00105420293491692	0.00105420277125439	0.00105420278711281	0.00105420316117627	0.00105420410994704	0.00105420579191175	0.00105420805855173	0.00105420999846906	0.00105420955955497	0.00105420474731725	0.00105419933361099	0.00105420737690572	0.00105421805126203	0.00105419141205551	0.00105422683279572	0.0010542049569862	0.00105419055467182	0.0010542049569862	0.00105422683279572	0.00105419141205551	0.00105421805126203	0.00105420737690572	0.00105419933361099	0.00105420474731725	0.00105420955955497	0.00105420999846906	0.00105420805855173	0.00105420579191175	0.00105420410994704	0.00105420316117627	0.00105420278711281	0.00105420277125439	0.00105420293491692	0.00105420315792135
flux1:	0.688141025641029	9.83004240508396e-4	9.83003999611795e-4	9.83003800261318e-4	9.83003642610355e-4	9.83003524013364e-4	9.83003439002433e-4	9.83003379358419e-4	9.83003334327478e-4	9.8300329107564e-4	9.83003235537349e-4	9.83003153903789e-4	9.83003035116523e-4	9.83002874875283e-4	9.83002681796767e-4	9.83002486344596e-4	9.83002352628639e-4	9.8300239122313e-4	9.83002765698346e-4	9.83003672959076e-4	9.83005254152635e-4	9.83007364529759e-4	9.83009153815681e-4	9.83008723061896e-4	9.83004245957191e-4	9.82999261112059e-4	9.83006809531318e-4	9.83016707414429e-4	9.82991891588729e-4	9.83024932607626e-4	9.83004539235102e-4	9.82991097732308e-4	9.83004539235102e-4	9.83024932607627e-4	9.8299189158873e-4	9.83016707414429e-4	9.83006809531318e-4	9.82999261112059e-4	9.83004245957191e-4	9.83008723061896e-4	9.83009153815682e-4	9.83007364529759e-4	9.83005254152635e-4	9.83003672959076e-4	9.83002765698347e-4	9.8300239122313e-4	9.83002352628638e-4	9.83002486344596e-4	9.83002681796768e-4
flux1:	0.688403474544782	9.15803227596037e-4	9.15802996371786e-4	9.15802800802797e-4	9.15802641464092e-4	9.15802516426112e-4	9.15802421222746e-4	9.15802348907734e-4	9.15802290246654e-4	9.15802234129638e-4	9.15802168347873e-4	9.15802080958348e-4	9.1580196256993e-4	9.15801810013298e-4	9.15801631971654e-4	9.15801457128504e-4	9.15801344900262e-4	9.15801397015082e-4	9.15801763163002e-4	9.15802622343172e-4	9.15804100121205e-4	9.15806056108272e-4	9.15807698049657e-4	9.15807270551849e-4	9.15803103231826e-4	9.15798512490469e-4	9.15805584559034e-4	9.15814749765941e-4	9.15791649753225e-4	9.1582244111759e-4	9.15803445036931e-4	9.1579091083363e-4	9.15803445036931e-4	9.15822441117589e-4	9.15791649753224e-4	9.15814749765942e-4	9.15805584559033e-4	9.15798512490469e-4	9.15803103231826e-4	9.15807270551849e-4	9.15807698049658e-4	9.15806056108272e-4	9.15804100121205e-4	9.15802622343172e-4	9.15801763163002e-4	9.15801397015082e-4	9.15801344900262e-4	9.15801457128504e-4	9.15801631971653e-4
flux1:	0.688665923448535	8.52442818783287e-4	8.52442602241482e-4	8.5244241575164e-4	8.5244226013861e-4	8.52442133999744e-4	8.52442033667947e-4	8.52441953256904e-4	8.52441884832092e-4	8.5244181878601e-4	8.52441744548508e-4	8.52441651837084e-4	8.52441532750423e-4	8.52441385125194e-4	8.52441217678231e-4	8.52441057432433e-4	8.52440959468049e-4	8.52441017368133e-4	8.52441368081159e-4	8.52442174256828e-4	8.52443547475993e-4	8.52445352179112e-4	8.524468510887e-4	8.52446423194589e-4	8.52442542496188e-4	8.52438313967666e-4	8.5244492882552e-4	8.52453403914668e-4	8.52431917214756e-4	8.52460584420085e-4	8.52442904193385e-4	8.52431225927961e-4	8.52442904193384e-4	8.52460584420085e-4	8.52431917214756e-4	8.52453403914669e-4	8.5244492882552e-4	8.52438313967666e-4	8.52442542496188e-4	8.52446423194589e-4	8.524468510887e-4	8.52445352179112e-4	8.52443547475993e-4	8.52442174256828e-4	8.52441368081159e-4	8.52441017368134e-4	8.52440959468049e-4	8.52441057432432e-4	8.52441217678232e-4
flux1:	0.688928372352288	7.92765332480894e-4	7.92765134017091e-4	7.92764960286416e-4	7.92764812234265e-4	7.92764688837962e-4	7.9276458706755e-4	7.92764501922522e-4	7.9276442658485e-4	7.92764352760407e-4	7.92764271328412e-4	7.92764173485817e-4	7.92764052662329e-4	7.92763907587311e-4	7.92763746980574e-4	7.92763596312856e-4	7.92763506655483e-4	7.9276356409068e-4	7.92763893872677e-4	7.92764643728685e-4	7.92765912700589e-4	7.92767570415487e-4	7.92768931597016e-4	7.92768500873408e-4	7.92764885761424e-4	7.92760990320812e-4	7.92767167638784e-4	7.92774993927843e-4	7.92755023029511e-4	7.92781686997429e-4	7.92765244850678e-4	7.92754373298409e-4	7.92765244850678e-4	7.9278168699743e-4	7.92755023029511e-4	7.92774993927843e-4	7.92767167638784e-4	7.92760990320812e-4	7.92764885761424e-4	7.92768500873408e-4	7.92768931597016e-4	7.92767570415487e-4	7.92765912700589e-4	7.92764643728684e-4	7.92763893872677e-4	7.9276356409068e-4	7.92763506655484e-4	7.92763596312855e-4	7.92763746980573e-4
flux1:	0.689190821256042	7.36614645475816e-4	7.36614467042569e-4	7.36614308324634e-4	7.36614170295249e-4	7.36614052200902e-4	7.36613951521757e-4	7.36613864001954e-4	7.36613783787084e-4	7.36613703734946e-4	7.3661361600897e-4	7.36613513124499e-4	7.36613389698578e-4	7.3661324524878e-4	7.36613088467437e-4	7.3661294336956e-4	7.36612857315107e-4	7.36612909475304e-4	7.36613214370631e-4	7.36613906111083e-4	7.36615072504487e-4	7.3661658862161e-4	7.3661781828476e-4	7.36617383435069e-4	7.36614014896769e-4	7.36610426041704e-4	7.36616185905552e-4	7.36623403443354e-4	7.36604855709865e-4	7.36629632783608e-4	7.36614354543141e-4	7.36604242592722e-4	7.36614354543141e-4	7.36629632783607e-4	7.36604855709865e-4	7.36623403443354e-4	7.36616185905553e-4	7.36610426041705e-4	7.36614014896769e-4	7.36617383435069e-4	7.3661781828476e-4	7.3661658862161e-4	7.36615072504487e-4	7.36613906111083e-4	7.36613214370631e-4	7.36612909475304e-4	7.36612857315107e-4	7.3661294336956e-4	7.36613088467437e-4
flux1:	0.689453270159795	6.83836615826206e-4	6.83836458143244e-4	6.83836315488056e-4	6.83836188799396e-4	6.83836077511999e-4	6.83835979517959e-4	6.8383589119216e-4	6.83835807516095e-4	6.83835722360753e-4	6.83835629028393e-4	6.83835521208126e-4	6.8383539457285e-4	6.83835249330535e-4	6.83835094114568e-4	6.8383495156852e-4	6.83834865610136e-4	6.83834909038088e-4	6.83835186518216e-4	6.83835819735032e-4	6.83836886437117e-4	6.83838267307144e-4	6.83839372443902e-4	6.83838933188108e-4	6.83835794091485e-4	6.83832487766712e-4	6.83837850539172e-4	6.83844498059484e-4	6.8382728558611e-4	6.83850287527792e-4	6.83836102540406e-4	6.83826705162016e-4	6.83836102540406e-4	6.83850287527792e-4	6.8382728558611e-4	6.83844498059484e-4	6.83837850539172e-4	6.83832487766711e-4	6.83835794091485e-4	6.83838933188108e-4	6.83839372443902e-4	6.83838267307144e-4	6.83836886437117e-4	6.83835819735032e-4	6.83835186518217e-4	6.83834909038088e-4	6.83834865610136e-4	6.83834951568519e-4	6.83835094114568e-4
flux1:	0.689715719063548	6.34279467604116e-4	6.34279330389687e-4	6.34279203881084e-4	6.34279088944469e-4	6.34278985145791e-4	6.34278890713976e-4	6.34278802562587e-4	6.34278716401606e-4	6.34278626994874e-4	6.3427852865425e-4	6.34278416111397e-4	6.34278285973536e-4	6.34278139046486e-4	6.34277983871719e-4	6.3427784179407e-4	6.34277753531821e-4	6.34277786001803e-4	6.34278034818881e-4	6.34278610328828e-4	6.3427958127671e-4	6.34280834047889e-4	6.34281822282009e-4	6.34281379210427e-4	6.34278454137414e-4	6.34275408537958e-4	6.34280394707681e-4	6.34286509572181e-4	6.34270549023033e-4	6.34291883016044e-4	6.34278724056362e-4	6.34269998262786e-4	6.34278724056362e-4	6.34291883016044e-4	6.34270549023034e-4	6.34286509572181e-4	6.34280394707681e-4	6.34275408537958e-4	6.34278454137414e-4	6.34281379210427e-4	6.34281822282009e-4	6.34280834047889e-4	6.34279581276709e-4	6.34278610328828e-4	6.34278034818881e-4	6.34277786001803e-4	6.34277753531821e-4	6.3427784179407e-4	6.34277983871719e-4
flux1:	0.689978167967302	5.87794138200976e-4	5.87794020408451e-4	5.87793909400751e-4	5.87793805951803e-4	5.87793709720073e-4	5.87793619214088e-4	5.87793531811148e-4	5.87793443858349e-4	5.8779335090677e-4	5.87793248161782e-4	5.87793131277479e-4	5.87792997682254e-4	5.87792848691678e-4	5.87792692720912e-4	5.8779254987835e-4	5.8779245790151e-4	5.87792478272501e-4	5.87792698289594e-4	5.87793217950291e-4	5.87794097943595e-4	5.8779523038194e-4	5.87796109802456e-4	5.87795664214184e-4	5.87792939279226e-4	5.87790134641936e-4	5.87794764667465e-4	5.87800382804461e-4	5.87785595235348e-4	5.87805363894851e-4	5.87793167063281e-4	5.87785071865354e-4	5.87793167063281e-4	5.8780536389485e-4	5.87785595235348e-4	5.8780038280446e-4	5.87794764667464e-4	5.87790134641935e-4	5.87792939279226e-4	5.87795664214184e-4	5.87796109802455e-4	5.8779523038194e-4	5.87794097943595e-4	5.8779321795029e-4	5.87792698289594e-4	5.87792478272501e-4	5.8779245790151e-4	5.8779254987835e-4	5.87792692720912e-4
flux1:	0.690240616871055	5.44234589084591e-4	5.44234489130564e-4	5.44234392471752e-4	5.44234299783509e-4	5.4423421079161e-4	5.44234124240329e-4	5.4423403790878e-4	5.44233948702323e-4	5.4423385286545e-4	5.4423374639173e-4	5.44233625746967e-4	5.44233489074928e-4	5.44233338117021e-4	5.4423318112681e-4	5.44233037029604e-4	5.44232940779538e-4	5.44232948831765e-4	5.44233140839322e-4	5.44233607354125e-4	5.44234401858866e-4	5.44235422161387e-4	5.44236201150156e-4	5.44235754885805e-4	5.44233217549096e-4	5.44230635941141e-4	5.44234930097073e-4	5.44240085941707e-4	5.44226396614925e-4	5.44244698008866e-4	5.44233402623096e-4	5.44225898980751e-4	5.44233402623096e-4	5.44244698008866e-4	5.44226396614925e-4	5.44240085941707e-4	5.44234930097073e-4	5.44230635941141e-4	5.44233217549097e-4	5.44235754885806e-4	5.44236201150156e-4	5.44235422161387e-4	5.44234401858866e-4	5.44233607354124e-4	5.44233140839322e-4	5.44232948831765e-4	5.44232940779537e-4	5.44233037029604e-4	5.4423318112681e-4
flux1:	0.690503065774808	5.03458081051231e-4	5.034579970241e-4	5.03457913255749e-4	5.03457830325588e-4	5.03457748010859e-4	5.03457665257358e-4	5.03457580193868e-4	5.03457490214849e-4	5.0345739217387e-4	5.03457282756444e-4	5.0345715913761e-4	5.03457020077529e-4	5.03456867663806e-4	5.03456709953076e-4	5.03456564733697e-4	5.03456464355295e-4	5.03456460618706e-4	5.03456626146148e-4	5.03457042867078e-4	5.03457757819892e-4	5.03458674429834e-4	5.03459361491754e-4	5.03458916768816e-4	5.03456555652149e-4	5.03454180763768e-4	5.03458158995031e-4	5.03462885435659e-4	5.03450223631782e-4	5.03467151314247e-4	5.03456699796837e-4	5.03449750566745e-4	5.03456699796837e-4	5.03467151314247e-4	5.03450223631782e-4	5.03462885435659e-4	5.03458158995031e-4	5.03454180763768e-4	5.03456555652149e-4	5.03458916768815e-4	5.03459361491754e-4	5.03458674429834e-4	5.03457757819892e-4	5.03457042867078e-4	5.03456626146148e-4	5.03456460618706e-4	5.03456464355295e-4	5.03456564733697e-4	5.03456709953076e-4
flux1:	0.690765514678561	4.65325415155131e-4	4.65325344996148e-4	4.65325272523427e-4	4.65325198228438e-4	4.65325121930158e-4	4.65325042748393e-4	4.65324959116607e-4	4.65324868856793e-4	4.65324769355076e-4	4.65324657900507e-4	4.65324532282461e-4	4.65324391785125e-4	4.65324238767326e-4	4.65324081054377e-4	4.65323935338378e-4	4.65323831527559e-4	4.65323817110047e-4	4.65323958240462e-4	4.65324328977122e-4	4.65324970597685e-4	4.65325792029245e-4	4.65326395632353e-4	4.6532595489002e-4	4.65323759601686e-4	4.65321576549123e-4	4.65325258338036e-4	4.65329586672463e-4	4.65317885503259e-4	4.65333528561377e-4	4.65323866325576e-4	4.65317436206383e-4	4.65323866325576e-4	4.65333528561378e-4	4.65317885503258e-4	4.65329586672463e-4	4.65325258338036e-4	4.65321576549124e-4	4.65323759601686e-4	4.6532595489002e-4	4.65326395632353e-4	4.65325792029245e-4	4.65324970597685e-4	4.65324328977122e-4	4.65323958240462e-4	4.65323817110048e-4	4.65323831527559e-4	4.65323935338378e-4	4.65324081054377e-4
flux1:	0.691027963582315	4.29701140617739e-4	4.29701082269518e-4	4.29701019497527e-4	4.29700952715939e-4	4.29700881779327e-4	4.29700805958471e-4	4.29700723951868e-4	4.29700633953508e-4	4.29700533812229e-4	4.29700421339329e-4	4.2970029485079e-4	4.29700154069157e-4	4.29700001554671e-4	4.29699844868934e-4	4.29699699644726e-4	4.29699593498849e-4	4.29699569921059e-4	4.29699689115785e-4	4.29700017956821e-4	4.29700592574761e-4	4.29701327253298e-4	4.29701855684326e-4	4.29701421443029e-4	4.29699382416759e-4	4.29697377559831e-4	4.29700781809398e-4	4.29704741713551e-4	4.29693937939263e-4	4.29708381054328e-4	4.29699456389846e-4	4.29693511865717e-4	4.29699456389846e-4	4.29708381054328e-4	4.29693937939263e-4	4.29704741713551e-4	4.29700781809398e-4	4.29697377559831e-4	4.29699382416759e-4	4.29701421443029e-4	4.29701855684326e-4	4.29701327253298e-4	4.29700592574761e-4	4.2970001795682e-4	4.29699689115785e-4	4.29699569921059e-4	4.29699593498849e-4	4.29699699644726e-4	4.29699844868934e-4
flux1:	0.691290412486068	3.96453731122952e-4	3.96453682643337e-4	3.96453628078802e-4	3.96453567777534e-4	3.96453501625351e-4	3.96453429023932e-4	3.96453348901157e-4	3.96453259772525e-4	3.9645315988569e-4	3.96453047499569e-4	3.96452921376085e-4	3.96452781597355e-4	3.96452630860956e-4	3.96452476435359e-4	3.9645233292879e-4	3.96452225805762e-4	3.96452194848165e-4	3.96452294786636e-4	3.96452585938877e-4	3.96453099839925e-4	3.96453755962026e-4	3.96454217201462e-4	3.96453791940845e-4	3.96451900292264e-4	3.96450061069664e-4	3.96453206005331e-4	3.96456825516046e-4	3.96446859369405e-4	3.96460182892244e-4	3.96451946852281e-4	3.96446456135437e-4	3.96451946852281e-4	3.96460182892244e-4	3.96446859369405e-4	3.96456825516046e-4	3.96453206005331e-4	3.96450061069664e-4	3.96451900292264e-4	3.96453791940845e-4	3.96454217201462e-4	3.96453755962026e-4	3.96453099839925e-4	3.96452585938877e-4	3.96452294786637e-4	3.96452194848165e-4	3.96452225805762e-4	3.9645233292879e-4	3.96452476435359e-4
flux1:	0.691552861389821	3.6545573099011e-4	3.65455690631745e-4	3.65455642951408e-4	3.65455588241918e-4	3.65455526416662e-4	3.65455456990044e-4	3.65455379086902e-4	3.65455291498163e-4	3.65455192811923e-4	3.65455081666554e-4	3.65454957196314e-4	3.65454819771228e-4	3.65454672168343e-4	3.65454521337437e-4	3.6545438089607e-4	3.65454274286807e-4	3.6545423785332e-4	3.65454321292189e-4	3.65454578941074e-4	3.65455038235676e-4	3.65455623651917e-4	3.6545602527107e-4	3.65455611328688e-4	3.65453858731389e-4	3.65452173515601e-4	3.65455076606605e-4	3.65458382119199e-4	3.65449197137757e-4	3.65461477177964e-4	3.65453883468473e-4	3.65448816441209e-4	3.65453883468473e-4	3.65461477177964e-4	3.65449197137757e-4	3.65458382119198e-4	3.65455076606605e-4	3.65452173515601e-4	3.65453858731389e-4	3.65455611328688e-4	3.6545602527107e-4	3.65455623651917e-4	3.65455038235677e-4	3.65454578941075e-4	3.65454321292189e-4	3.6545423785332e-4	3.65454274286807e-4	3.6545438089607e-4	3.65454521337437e-4
flux1:	0.691815310293574	3.3658387278603e-4	3.36583839044066e-4	3.36583797132884e-4	3.36583747299124e-4	3.3658368948001e-4	3.36583623285892e-4	3.36583548008879e-4	3.36583462673325e-4	3.3658336615472e-4	3.36583257409072e-4	3.36583135876512e-4	3.36583002150595e-4	3.3658285903661e-4	3.3658271314456e-4	3.36582577135457e-4	3.36582472553095e-4	3.36582432554299e-4	3.36582502208395e-4	3.36582730401819e-4	3.36583140917992e-4	3.36583663039832e-4	3.36584012121034e-4	3.36583611612724e-4	3.36581990194862e-4	3.36580448167363e-4	3.36583126067827e-4	3.36586142348425e-4	3.365776852161e-4	3.36588993744265e-4	3.36581998616091e-4	3.36577326772678e-4	3.36581998616091e-4	3.36588993744265e-4	3.365776852161e-4	3.36586142348425e-4	3.36583126067827e-4	3.36580448167363e-4	3.36581990194861e-4	3.36583611612724e-4	3.36584012121034e-4	3.36583663039832e-4	3.36583140917992e-4	3.36582730401819e-4	3.36582502208395e-4	3.36582432554299e-4	3.36582472553095e-4	3.36582577135457e-4	3.3658271314456e-4
flux1:	0.692077759197328	3.09719167989535e-4	3.09719139621436e-4	3.0971910258505e-4	3.09719057088261e-4	3.09719003088086e-4	3.09718940275147e-4	3.09718868081691e-4	3.0971878572745e-4	3.09718692327456e-4	3.09718587099895e-4	3.09718469731405e-4	3.0971834098215e-4	3.09718203641275e-4	3.09718063962868e-4	3.09717933686481e-4	3.0971783257451e-4	3.09717790832112e-4	3.09717849278482e-4	3.09718051834927e-4	3.09718419035784e-4	3.09718884766716e-4	3.0971918784662e-4	3.09718802608383e-4	3.09717304869583e-4	3.09715895916102e-4	3.09718364425265e-4	3.09721114637146e-4	3.09713335035293e-4	3.09723739997038e-4	3.09717302141303e-4	3.09712998530079e-4	3.09717302141303e-4	3.09723739997038e-4	3.09713335035293e-4	3.09721114637146e-4	3.09718364425265e-4	3.09715895916102e-4	3.09717304869584e-4	3.09718802608383e-4	3.09719187846619e-4	3.09718884766716e-4	3.09718419035784e-4	3.09718051834926e-4	3.09717849278482e-4	3.09717790832111e-4	3.0971783257451e-4	3.09717933686481e-4	3.09718063962868e-4
flux1:	0.692340208101081	2.84746972359491e-4	2.84746948381904e-4	2.84746915538584e-4	2.84746874004309e-4	2.84746823751478e-4	2.84746764536427e-4	2.84746695906922e-4	2.84746617243892e-4	2.84746527859244e-4	2.84746427184144e-4	2.84746315099481e-4	2.84746192482493e-4	2.84746062068724e-4	2.84745929745354e-4	2.84745806367053e-4	2.84745710027323e-4	2.84745668200392e-4	2.84745717805492e-4	2.84745898246077e-4	2.84746227171386e-4	2.84746642861435e-4	2.84746905896298e-4	2.84746537446584e-4	2.84745156194177e-4	2.84743870818998e-4	2.84746144859235e-4	2.84748650601959e-4	2.84741501069798e-4	2.84751066510197e-4	2.847451469571e-4	2.84741186122944e-4	2.847451469571e-4	2.84751066510197e-4	2.84741501069798e-4	2.8474865060196e-4	2.84746144859235e-4	2.84743870818998e-4	2.84745156194177e-4	2.84746537446584e-4	2.84746905896298e-4	2.84746642861435e-4	2.84746227171386e-4	2.84745898246077e-4	2.84745717805492e-4	2.84745668200393e-4	2.84745710027323e-4	2.84745806367053e-4	2.84745929745354e-4
flux1:	0.692602657004834	2.6155702767959e-4	2.6155700734774e-4	2.61556978205287e-4	2.61556940397967e-4	2.61556893908966e-4	2.6155683854695e-4	2.61556773953137e-4	2.61556699639361e-4	2.61556615076827e-4	2.61556519866652e-4	2.61556414038654e-4	2.61556298544869e-4	2.6155617603657e-4	2.6155605202819e-4	2.6155593652781e-4	2.61555846068362e-4	2.61555805600772e-4	2.61555848469834e-4	2.61556009972991e-4	2.61556305203151e-4	2.61556676624932e-4	2.61556904976048e-4	2.61556554496636e-4	2.61555282799482e-4	2.61554112057173e-4	2.61556205668064e-4	2.61558487027794e-4	2.61551922831679e-4	2.61560709028425e-4	2.61555271049416e-4	2.61551628976794e-4	2.61555271049416e-4	2.61560709028426e-4	2.61551922831679e-4	2.61558487027794e-4	2.61556205668064e-4	2.61554112057173e-4	2.61555282799482e-4	2.61556554496635e-4	2.61556904976048e-4	2.61556676624932e-4	2.61556305203151e-4	2.61556009972991e-4	2.61555848469834e-4	2.61555805600772e-4	2.61555846068362e-4	2.6155593652781e-4	2.6155605202819e-4
flux1:	0.692865105908588	2.4004348156112e-4	2.40043464336236e-4	2.40043438559188e-4	2.40043404349483e-4	2.40043361696538e-4	2.40043310449291e-4	2.40043250322971e-4	2.40043180933848e-4	2.40043101879845e-4	2.40043012894959e-4	2.40042914119299e-4	2.40042806544382e-4	2.40042692713042e-4	2.40042577766078e-4	2.40042470905002e-4	2.40042387206723e-4	2.40042349294414e-4	2.40042387241229e-4	2.40042532617925e-4	2.40042798258089e-4	2.40043130602029e-4	2.4004332903886e-4	2.40042997371958e-4	2.40041828529758e-4	2.40040763972322e-4	2.40042690318641e-4	2.40044765927787e-4	2.4003874493857e-4	2.40046808542195e-4	2.40041817555403e-4	2.40038471612071e-4	2.40041817555403e-4	2.40046808542195e-4	2.4003874493857e-4	2.40044765927787e-4	2.40042690318641e-4	2.40040763972322e-4	2.40041828529758e-4	2.40042997371958e-4	2.4004332903886e-4	2.40043130602029e-4	2.4004279825809e-4	2.40042532617925e-4	2.40042387241229e-4	2.40042349294413e-4	2.40042387206723e-4	2.40042470905002e-4	2.40042577766078e-4
flux1:	0.693127554812341	2.20104886981091e-4	2.20104872490998e-4	2.20104849863029e-4	2.20104819192377e-4	2.2010478047042e-4	2.20104733575794e-4	2.20104678280923e-4	2.20104614283822e-4	2.20104541281335e-4	2.20104459108953e-4	2.20104367984758e-4	2.20104268910939e-4	2.20104164303816e-4	2.20104058934237e-4	2.20103961238728e-4	2.20103884939121e-4	2.20103850515087e-4	2.20103885049833e-4	2.20104016736738e-4	2.20104256418316e-4	2.20104554304174e-4	2.201047270224e-4	2.2010441468137e-4	2.20103342206992e-4	2.20102375844176e-4	2.20104147235548e-4	2.20106034339785e-4	2.2010051691733e-4	2.20107911096725e-4	2.20103334575456e-4	2.20100263456855e-4	2.20103334575456e-4	2.20107911096725e-4	2.20100516917329e-4	2.20106034339785e-4	2.20104147235548e-4	2.20102375844176e-4	2.20103342206992e-4	2.2010441468137e-4	2.201047270224e-4	2.20104554304174e-4	2.20104256418316e-4	2.20104016736738e-4	2.20103885049833e-4	2.20103850515087e-4	2.20103884939121e-4	2.20103961238728e-4	2.20104058934237e-4
flux1:	0.693390003716094	2.01644183216667e-4	2.01644171214107e-4	2.01644151599765e-4	2.01644124445903e-4	2.01644089742108e-4	2.0164404738771e-4	2.01643997198133e-4	2.01643938934061e-4	2.01643872367992e-4	2.01643797410822e-4	2.01643714332131e-4	2.01643624121979e-4	2.01643529057607e-4	2.01643433547703e-4	2.01643345306609e-4	2.01643276798464e-4	2.01643246532969e-4	2.01643278865288e-4	2.01643398932937e-4	2.01643615829425e-4	2.01643883331098e-4	2.01644033982598e-4	2.01643741173471e-4	2.0164275878579e-4	2.01641883056204e-4	2.0164351097609e-4	2.01645225506767e-4	2.01640174390642e-4	2.01646948982223e-4	2.01642756366207e-4	2.01639940040655e-4	2.01642756366207e-4	2.01646948982223e-4	2.01640174390642e-4	2.01645225506767e-4	2.0164351097609e-4	2.01641883056204e-4	2.0164275878579e-4	2.01643741173471e-4	2.01644033982598e-4	2.01643883331098e-4	2.01643615829426e-4	2.01643398932937e-4	2.01643278865288e-4	2.01643246532969e-4	2.01643276798464e-4	2.01643345306609e-4	2.01643433547703e-4
flux1:	0.693652452619847	1.84568659810609e-4	1.84568650132994e-4	1.84568633442101e-4	1.84568609788405e-4	1.84568579156642e-4	1.84568541459458e-4	1.84568496543607e-4	1.84568444216752e-4	1.84568384307973e-4	1.84568316782347e-4	1.84568241939761e-4	1.84568160740731e-4	1.84568075315756e-4	1.84567989722655e-4	1.8456791099723e-4	1.84567850439629e-4	1.84567824752816e-4	1.84567855807198e-4	1.84567965980067e-4	1.8456816283409e-4	1.84568403514574e-4	1.84568535246385e-4	1.84568261897419e-4	1.84567363522129e-4	1.84566571272878e-4	1.84568066414628e-4	1.84569623064654e-4	1.84565003270045e-4	1.84571204928913e-4	1.84567367538101e-4	1.84564787192761e-4	1.84567367538101e-4	1.84571204928913e-4	1.84565003270045e-4	1.84569623064654e-4	1.84568066414628e-4	1.84566571272878e-4	1.84567363522129e-4	1.84568261897418e-4	1.84568535246385e-4	1.84568403514574e-4	1.8456816283409e-4	1.84567965980067e-4	1.84567855807198e-4	1.84567824752816e-4	1.84567850439629e-4	1.8456791099723e-4	1.84567989722655e-4
flux1:	0.693914901523601	1.6878990516632e-4	1.68789897699726e-4	1.68789883856794e-4	1.68789863667363e-4	1.68789837109055e-4	1.68789804102039e-4	1.68789764515113e-4	1.68789718190341e-4	1.687896649981e-4	1.68789604940762e-4	1.68789538332045e-4	1.68789466090227e-4	1.68789390195613e-4	1.6878931436934e-4	1.68789245012658e-4	1.68789192351593e-4	1.68789171435634e-4	1.68789201876091e-4	1.68789303561522e-4	1.68789482720018e-4	1.68789699673562e-4	1.68789815172948e-4	1.68789560969602e-4	1.68788740745636e-4	1.68788025218262e-4	1.68789397526117e-4	1.68790809827586e-4	1.68786588545486e-4	1.68792260897141e-4	1.68788751847759e-4	1.68786389835436e-4	1.68788751847759e-4	1.68792260897141e-4	1.68786588545486e-4	1.68790809827586e-4	1.68789397526117e-4	1.68788025218262e-4	1.68788740745636e-4	1.68789560969602e-4	1.68789815172948e-4	1.68789699673562e-4	1.68789482720017e-4	1.68789303561522e-4	1.68789201876091e-4	1.68789171435634e-4	1.68789192351593e-4	1.68789245012658e-4	1.6878931436934e-4
flux1:	0.694177350427354	1.54223741327343e-4	1.54223735976629e-4	1.54223724896787e-4	1.54223708098336e-4	1.5422368555035e-4	1.54223657176243e-4	1.54223622859711e-4	1.54223582467441e-4	1.54223535899168e-4	1.54223483181483e-4	1.54223424629528e-4	1.54223361110694e-4	1.54223294455166e-4	1.54223228063837e-4	1.5422316774725e-4	1.54223122743152e-4	1.54223106591103e-4	1.5422313685225e-4	1.5422323117533e-4	1.54223394630023e-4	1.54223590528694e-4	1.54223692071737e-4	1.54223456494662e-4	1.54222708784072e-4	1.54222063604846e-4	1.54223322317985e-4	1.54224602719942e-4	1.54220749220821e-4	1.5422593301209e-4	1.54222727134751e-4	1.54220566921541e-4	1.54222727134752e-4	1.5422593301209e-4	1.54220749220821e-4	1.54224602719942e-4	1.54223322317985e-4	1.54222063604846e-4	1.54222708784071e-4	1.54223456494661e-4	1.54223692071737e-4	1.54223590528694e-4	1.54223394630023e-4	1.54223231175331e-4	1.54223136852249e-4	1.54223106591103e-4	1.54223122743152e-4	1.5422316774725e-4	1.54223228063837e-4
flux1:	0.694439799331107	1.40790146445142e-4	1.40790143111182e-4	1.4079013468325e-4	1.40790121154098e-4	1.40790102483632e-4	1.40790078595575e-4	1.40790049383301e-4	1.4079001473075e-4	1.40789974557967e-4	1.40789928905936e-4	1.40789878082273e-4	1.40789822898203e-4	1.40789765036714e-4	1.40789707596512e-4	1.40789655840677e-4	1.40789618100272e-4	1.40789606539006e-4	1.40789636860911e-4	1.40789724702683e-4	1.40789874133273e-4	1.40790051275475e-4	1.40790140776891e-4	1.40789923140855e-4	1.40789242540278e-4	1.40788661713128e-4	1.40789815411095e-4	1.40790975356124e-4	1.40787460896388e-4	1.40792194144408e-4	1.40789267904103e-4	1.40787294017913e-4	1.40789267904103e-4	1.40792194144408e-4	1.40787460896388e-4	1.40790975356124e-4	1.40789815411095e-4	1.40788661713128e-4	1.40789242540278e-4	1.40789923140855e-4	1.40790140776891e-4	1.40790051275475e-4	1.40789874133273e-4	1.40789724702683e-4	1.40789636860911e-4	1.40789606539006e-4	1.40789618100271e-4	1.40789655840677e-4	1.40789707596512e-4
flux1:	0.69470224823486	1.28413166382314e-4	1.28413164946604e-4	1.28413159023247e-4	1.28413148589067e-4	1.28413133594889e-4	1.28413113962999e-4	1.28413089592838e-4	1.28413060380283e-4	1.28413026259065e-4	1.28412987277445e-4	1.28412943729409e-4	1.28412896367475e-4	1.28412846732554e-4	1.28412797640272e-4	1.28412753848431e-4	1.28412722858604e-4	1.28412715583492e-4	1.28412746047959e-4	1.28412828084659e-4	1.28412964902525e-4	1.28413125261407e-4	1.28413204323645e-4	1.28413003815656e-4	1.28412385167823e-4	1.28411863068463e-4	1.28412919716583e-4	1.28413969715104e-4	1.28410767445804e-4	1.28415085584106e-4	1.28412417001928e-4	1.28410614981939e-4	1.28412417001928e-4	1.28415085584106e-4	1.28410767445804e-4	1.28413969715104e-4	1.28412919716583e-4	1.28411863068463e-4	1.28412385167823e-4	1.28413003815656e-4	1.28413204323645e-4	1.28413125261407e-4	1.28412964902525e-4	1.28412828084659e-4	1.28412746047959e-4	1.28412715583492e-4	1.28412722858604e-4	1.28412753848431e-4	1.28412797640272e-4
flux1:	0.694964697138614	1.17020816836554e-4	1.17020817152765e-4	1.17020813547133e-4	1.17020805982617e-4	1.17020794401662e-4	1.17020778724332e-4	1.17020758853861e-4	1.1702073469442e-4	1.17020706188775e-4	1.17020673387548e-4	1.17020636567278e-4	1.1702059642137e-4	1.17020554355405e-4	1.17020512921549e-4	1.17020476413082e-4	1.17020451574735e-4	1.17020448184067e-4	1.17020478750394e-4	1.17020555491842e-4	1.17020680882452e-4	1.17020826152477e-4	1.17020896112567e-4	1.17020711827816e-4	1.17020150231879e-4	1.17019681602014e-4	1.17020648595707e-4	1.17021598297119e-4	1.17018683174501e-4	1.17022619195376e-4	1.17020187771936e-4	1.17018544119016e-4	1.17020187771936e-4	1.17022619195376e-4	1.17018683174501e-4	1.17021598297119e-4	1.17020648595707e-4	1.17019681602014e-4	1.17020150231879e-4	1.17020711827816e-4	1.17020896112567e-4	1.17020826152476e-4	1.17020680882452e-4	1.17020555491842e-4	1.17020478750394e-4	1.17020448184068e-4	1.17020451574735e-4	1.17020476413082e-4	1.17020512921549e-4
flux1:	0.695227146042367	1.06544977305445e-4	1.06544979197103e-4	1.06544977684917e-4	1.06544972720233e-4	1.06544964238269e-4	1.06544952156843e-4	1.0654493638175e-4	1.06544916823136e-4	1.06544893429706e-4	1.06544866251263e-4	1.06544835544853e-4	1.06544801945973e-4	1.06544766732723e-4	1.06544732213497e-4	1.06544702256052e-4	1.06544682916307e-4	1.06544682943855e-4	1.0654471348252e-4	1.06544785308166e-4	1.06544900270784e-4	1.06545031911184e-4	1.06545093884173e-4	1.0654492485877e-4	1.06544415678549e-4	1.06543995619318e-4	1.06544879826449e-4	1.06545738086505e-4	1.06543086784146e-4	1.06546671376683e-4	1.06544458017156e-4	1.06542960145321e-4	1.06544458017156e-4	1.06546671376683e-4	1.06543086784146e-4	1.06545738086505e-4	1.06544879826449e-4	1.06543995619318e-4	1.06544415678549e-4	1.0654492485877e-4	1.06545093884173e-4	1.06545031911184e-4	1.06544900270784e-4	1.06544785308166e-4	1.0654471348252e-4	1.06544682943855e-4	1.06544682916307e-4	1.06544702256052e-4	1.06544732213497e-4
flux1:	0.69548959494612	9.69212781435904e-5	9.6921281406678e-5	9.69212817325426e-5	9.6921279063242e-5	9.69212733282468e-5	9.69212644436458e-5	9.69212523173473e-5	9.69212368641421e-5	9.6921218036776e-5	9.69211958823582e-5	9.69211706377273e-5	9.69211428828269e-5	9.6921113776784e-5	9.69210854035977e-5	9.6921061242503e-5	9.69210467239941e-5	9.69210496685015e-5	9.69210799916228e-5	9.692114718316e-5	9.6921252566842e-5	9.69213718410545e-5	9.69214267592099e-5	9.69212719990362e-5	9.69208108686004e-5	9.69204348326754e-5	9.6921242633379e-5	9.69220175773587e-5	9.69196083997701e-5	9.6922870083083e-5	9.69208570239142e-5	9.6919493212867e-5	9.69208570239142e-5	9.69228700830831e-5	9.69196083997701e-5	9.69220175773588e-5	9.69212426333791e-5	9.69204348326754e-5	9.69208108686004e-5	9.69212719990362e-5	9.69214267592099e-5	9.69213718410546e-5	9.6921252566842e-5	9.692114718316e-5	9.69210799916227e-5	9.69210496685014e-5	9.69210467239941e-5	9.69210612425029e-5	9.69210854035977e-5
flux1:	0.695752043849873	8.8088981893096e-5	8.80889863022979e-5	8.80889881888703e-5	8.80889874879203e-5	8.80889841248116e-5	8.80889780147825e-5	8.80889690679428e-5	8.80889572031225e-5	8.8088942376064e-5	8.80889246302661e-5	8.80889041825942e-5	8.80888815605588e-5	8.80888578131159e-5	8.80888348186298e-5	8.80888157026442e-5	8.80888053290085e-5	8.80888106797808e-5	8.80888405675677e-5	8.80889033374034e-5	8.80889998726577e-5	8.80891078831648e-5	8.80891565305008e-5	8.80890150357906e-5	8.80885978620394e-5	8.80882616440616e-5	8.80889989676527e-5	8.80896980491403e-5	8.80875108467885e-5	8.80904760981179e-5	8.8088646835448e-5	8.80874061842835e-5	8.8088646835448e-5	8.80904760981178e-5	8.80875108467885e-5	8.80896980491403e-5	8.80889989676527e-5	8.80882616440616e-5	8.80885978620395e-5	8.80890150357906e-5	8.80891565305008e-5	8.80891078831649e-5	8.80889998726577e-5	8.80889033374034e-5	8.80888405675678e-5	8.80888106797809e-5	8.80888053290085e-5	8.80888157026442e-5	8.80888348186297e-5
flux1:	0.696014492753627	7.99908599962637e-5	7.99908653134881e-5	7.99908684722223e-5	7.99908694028628e-5	7.99908680283592e-5	7.99908642641662e-5	7.99908580230229e-5	7.99908492276644e-5	7.99908378363811e-5	7.9990823888806e-5	7.99908075826953e-5	7.99907893966955e-5	7.99907702784039e-5	7.99907519184667e-5	7.99907371212815e-5	7.99907302383255e-5	7.99907374964456e-5	7.99907667192315e-5	7.99908252344548e-5	7.99909135602306e-5	7.99910112785652e-5	7.99910543204993e-5	7.99909251060374e-5	7.99905480681924e-5	7.99902477934113e-5	7.9990920152236e-5	7.99915502074194e-5	7.99895662932624e-5	7.99922596707388e-5	7.9990598890611e-5	7.99894712727493e-5	7.9990598890611e-5	7.99922596707388e-5	7.99895662932624e-5	7.99915502074193e-5	7.99909201522361e-5	7.99902477934112e-5	7.99905480681926e-5	7.99909251060373e-5	7.99910543204992e-5	7.99910112785652e-5	7.99909135602305e-5	7.99908252344548e-5	7.99907667192316e-5	7.99907374964457e-5	7.99907302383255e-5	7.99907371212816e-5	7.99907519184666e-5
flux1:	0.69627694165738	7.25730659269673e-5	7.25730719109191e-5	7.25730760531829e-5	7.25730782815172e-5	7.25730785180917e-5	7.25730766797001e-5	7.25730726823069e-5	7.25730664527053e-5	7.25730579516591e-5	7.25730472150977e-5	7.25730344229204e-5	7.25730200086828e-5	7.25730048272175e-5	7.25729903983666e-5	7.25729792356044e-5	7.25729752279318e-5	7.25729839229372e-5	7.25730122586657e-5	7.25730666604173e-5	7.25731473464054e-5	7.25732356383314e-5	7.25732736465299e-5	7.25731557575596e-5	7.25728153036675e-5	7.257254741483e-5	7.25731599350261e-5	7.25737272326097e-5	7.25719293002682e-5	7.25743735602436e-5	7.25728670707072e-5	7.2571843090122e-5	7.25728670707072e-5	7.25743735602437e-5	7.25719293002683e-5	7.25737272326097e-5	7.25731599350261e-5	7.257254741483e-5	7.25728153036676e-5	7.25731557575596e-5	7.25732736465299e-5	7.25732356383314e-5	7.25731473464054e-5	7.25730666604173e-5	7.25730122586657e-5	7.25729839229371e-5	7.25729752279318e-5	7.25729792356045e-5	7.25729903983665e-5
flux1:	0.696539390561133	6.57850057037919e-5	6.57850121195127e-5	6.57850169670919e-5	6.57850201735051e-5	6.57850216616304e-5	6.57850213506729e-5	6.57850191604661e-5	6.57850150221455e-5	6.57850088990795e-5	6.57850008238979e-5	6.57849909600872e-5	6.5784979699902e-5	6.57849678136321e-5	6.57849566661306e-5	6.57849485078445e-5	6.57849468110076e-5	6.5784956513123e-5	6.57849837604174e-5	6.57850341788293e-5	6.57851077432517e-5	6.5785187389334e-5	6.57852208620002e-5	6.57851133861055e-5	6.57848062267916e-5	6.57845674694507e-5	6.57851249187358e-5	6.57856352056388e-5	6.57840072493919e-5	6.57862234583295e-5	6.57848581235403e-5	6.5783929072357e-5	6.57848581235403e-5	6.57862234583295e-5	6.57840072493919e-5	6.57856352056388e-5	6.57851249187358e-5	6.57845674694507e-5	6.57848062267916e-5	6.57851133861055e-5	6.57852208620002e-5	6.5785187389334e-5	6.57851077432516e-5	6.57850341788293e-5	6.57849837604173e-5	6.5784956513123e-5	6.57849468110076e-5	6.57849485078444e-5	6.57849566661305e-5
flux1:	0.696801839464887	5.95792066760236e-5	5.95792133035427e-5	5.95792185977868e-5	5.95792224865364e-5	5.95792248946725e-5	5.95792257447581e-5	5.9579224961092e-5	5.95792224794624e-5	5.95792182660566e-5	5.95792123507109e-5	5.95792048820009e-5	5.95791962145566e-5	5.95791870418671e-5	5.95791785884574e-5	5.95791728673777e-5	5.95791729758221e-5	5.95791833040517e-5	5.95792092911891e-5	5.95792558562312e-5	5.95793227794712e-5	5.95793944914135e-5	5.95794238694018e-5	5.95793259447528e-5	5.95790490445755e-5	5.95788364510768e-5	5.95793432637655e-5	5.95798018068515e-5	5.95783290436746e-5	5.95803366846483e-5	5.9579100361087e-5	5.95782581785996e-5	5.9579100361087e-5	5.95803366846483e-5	5.95783290436746e-5	5.95798018068515e-5	5.95793432637656e-5	5.95788364510768e-5	5.95790490445755e-5	5.95793259447528e-5	5.95794238694018e-5	5.95793944914135e-5	5.95793227794711e-5	5.95792558562312e-5	5.95792092911892e-5	5.95791833040517e-5	5.95791729758221e-5	5.95791728673776e-5	5.95791785884574e-5
flux1:	0.69706428836864	5.39111854015468e-5	5.39111920430316e-5	5.3911197552119e-5	5.39112018587e-5	5.3911204890722e-5	5.39112065748825e-5	5.39112068404335e-5	5.39112056280799e-5	5.39112029070411e-5	5.39111987048774e-5	5.3911193156713e-5	5.39111865830331e-5	5.39111796077256e-5	5.39111733284906e-5	5.39111695444233e-5	5.39111710156623e-5	5.39111816421878e-5	5.39112062324366e-5	5.39112490811311e-5	5.39113098156849e-5	5.39113742489047e-5	5.39113999281431e-5	5.3911310748569e-5	5.39110613153812e-5	5.39108721878492e-5	5.39113324873523e-5	5.39117441115022e-5	5.39104129053629e-5	5.39122299792773e-5	5.3911111454188e-5	5.39103486873606e-5	5.3911111454188e-5	5.39122299792773e-5	5.3910412905363e-5	5.39117441115022e-5	5.39113324873524e-5	5.39108721878491e-5	5.39110613153812e-5	5.3911310748569e-5	5.39113999281431e-5	5.39113742489046e-5	5.39113098156849e-5	5.39112490811311e-5	5.39112062324366e-5	5.39111816421878e-5	5.39111710156623e-5	5.39111695444233e-5	5.39111733284905e-5
flux1:	0.697326737272393	4.8739315365418e-5	4.87393218504503e-5	4.87393273745085e-5	4.87393318706159e-5	4.87393352706057e-5	4.87393375058947e-5	4.87393385110365e-5	4.87393382318244e-5	4.87393366406694e-5	4.87393337633253e-5	4.8739329722828e-5	4.87393248087438e-5	4.87393195819942e-5	4.87393150258168e-5	4.87393127467222e-5	4.87393152022794e-5	4.87393258537102e-5	4.87393489475773e-5	4.87393882281287e-5	4.87394432054091e-5	4.87395009683931e-5	4.87395233091411e-5	4.87394421265334e-5	4.87392175992973e-5	4.87390494919624e-5	4.8739467111064e-5	4.87398362339071e-5	4.8738634022541e-5	4.87402771442139e-5	4.87392660763669e-5	4.87385758418571e-5	4.87392660763669e-5	4.8740277144214e-5	4.8738634022541e-5	4.87398362339071e-5	4.8739467111064e-5	4.87390494919624e-5	4.87392175992973e-5	4.87394421265335e-5	4.87395233091411e-5	4.87395009683931e-5	4.87394432054091e-5	4.87393882281287e-5	4.87393489475774e-5	4.87393258537102e-5	4.87393152022794e-5	4.87393127467222e-5	4.87393150258168e-5
flux1:	0.697589186176146	4.40246952191036e-5	4.4024701407934e-5	4.40247067819561e-5	4.40247112780741e-5	4.4024714832591e-5	4.40247173820301e-5	4.40247188664418e-5	4.40247192367709e-5	4.40247184686977e-5	4.40247165865604e-5	4.40247137025369e-5	4.40247100782276e-5	4.40247062176537e-5	4.40247030008651e-5	4.40247018612068e-5	4.40247049849195e-5	4.40247154409887e-5	4.402473697596e-5	4.40247728493731e-5	4.4024822483937e-5	4.40248741449293e-5	4.4024893478415e-5	4.40248196029753e-5	4.40246176384707e-5	4.40244683396848e-5	4.40248468388958e-5	4.40251775025353e-5	4.40240927268996e-5	4.40255772161741e-5	4.40246640790344e-5	4.40240400267761e-5	4.40246640790344e-5	4.40255772161741e-5	4.40240927268996e-5	4.40251775025354e-5	4.40248468388958e-5	4.40244683396848e-5	4.40246176384707e-5	4.40248196029753e-5	4.4024893478415e-5	4.40248741449293e-5	4.4024822483937e-5	4.40247728493731e-5	4.402473697596e-5	4.40247154409887e-5	4.40247049849195e-5	4.40247018612068e-5	4.40247030008652e-5
flux1:	0.6978516350799	3.97310181534054e-5	3.97310239382264e-5	3.97310290329005e-5	3.97310333787132e-5	3.97310369168004e-5	3.97310395889941e-5	3.97310413408914e-5	3.9731042128537e-5	3.97310419308692e-5	3.9731040771108e-5	3.97310387516626e-5	3.97310361088428e-5	3.97310332952882e-5	3.97310310981048e-5	3.97310307950796e-5	3.97310343293756e-5	3.97310444196793e-5	3.9731064368042e-5	3.97310970078033e-5	3.97311416995554e-5	3.97311877911247e-5	3.97312044240904e-5	3.97311372229124e-5	3.97309556817605e-5	3.9730823196026e-5	3.97311658803079e-5	3.97314617803634e-5	3.97304838169384e-5	3.97318237850085e-5	3.97309998123764e-5	3.97304360907476e-5	3.97309998123764e-5	3.97318237850085e-5	3.97304838169384e-5	3.97314617803634e-5	3.97311658803078e-5	3.9730823196026e-5	3.97309556817605e-5	3.97311372229124e-5	3.97312044240904e-5	3.97311877911247e-5	3.97311416995553e-5	3.97310970078033e-5	3.9731064368042e-5	3.97310444196793e-5	3.97310343293756e-5	3.97310307950796e-5	3.97310310981047e-5
flux1:	0.698114083983653	3.58244429535498e-5	3.58244482579784e-5	3.58244529786831e-5	3.58244570616131e-5	3.58244604529062e-5	3.58244630997442e-5	3.58244649531854e-5	3.58244659742212e-5	3.58244661449507e-5	3.58244654876844e-5	3.58244640960107e-5	3.58244621833574e-5	3.58244601559842e-5	3.582445871734e-5	3.58244590055867e-5	3.58244627463159e-5	3.58244723456685e-5	3.58244907109699e-5	3.58245203013256e-5	3.58245604362285e-5	3.58246014582234e-5	3.58246156758669e-5	3.58245545703083e-5	3.58243915026941e-5	3.58242740330023e-5	3.58245839671311e-5	3.58248484793996e-5	3.58239675754779e-5	3.58251760066108e-5	3.58244331407797e-5	3.58239243633688e-5	3.58244331407797e-5	3.58251760066108e-5	3.58239675754779e-5	3.58248484793996e-5	3.58245839671311e-5	3.58242740330023e-5	3.58243915026942e-5	3.58245545703083e-5	3.58246156758669e-5	3.58246014582234e-5	3.58245604362285e-5	3.58245203013256e-5	3.58244907109699e-5	3.58244723456685e-5	3.5824462746316e-5	3.58244590055866e-5	3.582445871734e-5
flux1:	0.698376532887406	3.22734672226606e-5	3.22734719997235e-5	3.22734762840284e-5	3.22734800262868e-5	3.22734831776479e-5	3.22734856905441e-5	3.22734875213016e-5	3.22734886356184e-5	3.22734890185847e-5	3.22734886917289e-5	3.2273487740639e-5	3.22734863580218e-5	3.22734849082805e-5	3.22734840196102e-5	3.22734847049464e-5	3.22734884953075e-5	3.22734975182327e-5	3.22735143308768e-5	3.22735410641973e-5	3.22735770139499e-5	3.2273613435296e-5	3.22736255030469e-5	3.22735699652921e-5	3.22734235967187e-5	3.22733195274454e-5	3.22735995502575e-5	3.22738357552695e-5	3.2273042967334e-5	3.22741317961766e-5	3.22734626386335e-5	3.22730038526073e-5	3.22734626386335e-5	3.22741317961766e-5	3.2273042967334e-5	3.22738357552695e-5	3.22735995502575e-5	3.22733195274454e-5	3.22734235967188e-5	3.2273569965292e-5	3.22736255030469e-5	3.2273613435296e-5	3.22735770139499e-5	3.22735410641973e-5	3.22735143308768e-5	3.22734975182327e-5	3.22734884953075e-5	3.22734847049463e-5	3.22734840196102e-5
flux1:	0.698638981791159	2.90488032003749e-5	2.90488074293516e-5	2.90488112434093e-5	2.90488145979743e-5	2.9048817449086e-5	2.90488197542225e-5	2.90488214746981e-5	2.90488225806108e-5	2.90488230598176e-5	2.90488229331274e-5	2.90488222788336e-5	2.90488212708617e-5	2.90488202358435e-5	2.90488197343165e-5	2.90488206669876e-5	2.90488243910164e-5	2.90488327858256e-5	2.90488480982402e-5	2.90488721718841e-5	2.90489042929739e-5	2.90489365527032e-5	2.90489467172069e-5	2.904889626636e-5	2.90487649837123e-5	2.90486728642746e-5	2.90489256019997e-5	2.90491363077143e-5	2.90484234429641e-5	2.90494036276164e-5	2.90488013922876e-5	2.90483880483509e-5	2.90488013922876e-5	2.90494036276164e-5	2.90484234429641e-5	2.90491363077143e-5	2.90489256019998e-5	2.90486728642747e-5	2.90487649837123e-5	2.90488962663599e-5	2.90489467172069e-5	2.90489365527032e-5	2.90489042929739e-5	2.90488721718841e-5	2.90488480982402e-5	2.90488327858256e-5	2.90488243910164e-5	2.90488206669875e-5	2.90488197343164e-5
flux1:	0.698901430694913	2.61232565466307e-5	2.61232602291301e-5	2.61232635633548e-5	2.61232665092864e-5	2.61232690276363e-5	2.61232710806438e-5	2.61232726342718e-5	2.61232736626673e-5	2.61232741561923e-5	2.61232741349484e-5	2.61232736705481e-5	2.61232729198741e-5	2.61232721754781e-5	2.61232719371034e-5	2.61232730049497e-5	2.61232765809582e-5	2.6123284323787e-5	2.61232982055187e-5	2.61233198185372e-5	2.61233484509952e-5	2.61233769588277e-5	2.61233854484437e-5	2.6123339646432e-5	2.61232219845657e-5	2.61231405139935e-5	2.61233683928408e-5	2.6123556155689e-5	2.61229157167419e-5	2.61237973077703e-5	2.61232557767965e-5	2.61228837007321e-5	2.61232557767965e-5	2.61237973077702e-5	2.61229157167419e-5	2.6123556155689e-5	2.61233683928408e-5	2.61231405139935e-5	2.61232219845657e-5	2.6123339646432e-5	2.61233854484437e-5	2.61233769588277e-5	2.61233484509952e-5	2.61233198185372e-5	2.61232982055187e-5	2.61232843237871e-5	2.61232765809582e-5	2.61232730049497e-5	2.61232719371034e-5
flux1:	0.699163879598666	2.34716084070558e-5	2.34716115626897e-5	2.34716144270931e-5	2.34716169645635e-5	2.34716191401994e-5	2.34716209206635e-5	2.34716222761903e-5	2.34716231846006e-5	2.3471623638478e-5	2.34716236571985e-5	2.34716233062281e-5	2.34716227269733e-5	2.34716221812408e-5	2.34716221141763e-5	2.34716232360403e-5	2.34716266103138e-5	2.34716336994086e-5	2.34716462324189e-5	2.34716655823659e-5	2.3471691048479e-5	2.34717161852061e-5	2.34717232102646e-5	2.34716816577662e-5	2.34715762867863e-5	2.34715042993103e-5	2.34717095574397e-5	2.3471876701894e-5	2.34713018346531e-5	2.34720940402108e-5	2.34716075222163e-5	2.34712728879759e-5	2.34716075222163e-5	2.34720940402107e-5	2.34713018346531e-5	2.3471876701894e-5	2.34717095574397e-5	2.34715042993103e-5	2.34715762867863e-5	2.34716816577662e-5	2.34717232102646e-5	2.34717161852061e-5	2.3471691048479e-5	2.34716655823659e-5	2.34716462324189e-5	2.34716336994086e-5	2.34716266103138e-5	2.34716232360402e-5	2.34716221141764e-5
flux1:	0.699426328502419	2.1070501025749e-5	2.10705036877261e-5	2.10705061072381e-5	2.10705082526047e-5	2.10705100929842e-5	2.10705115990965e-5	2.10705127450527e-5	2.10705135119651e-5	2.10705138943514e-5	2.10705139108228e-5	2.10705136211727e-5	2.10705131527463e-5	2.10705127396223e-5	2.10705127779461e-5	2.1070513897556e-5	2.10705170385317e-5	2.10705234889958e-5	2.107053476336e-5	2.10705520433973e-5	2.1070574646567e-5	2.10705967644232e-5	2.10706025174145e-5	2.10705648499675e-5	2.10704705633045e-5	2.10704070150229e-5	2.10705917139989e-5	2.10707403508155e-5	2.10702247954578e-5	2.10709360426717e-5	2.10704993334773e-5	2.10701986377907e-5	2.10704993334773e-5	2.10709360426717e-5	2.10702247954578e-5	2.10707403508155e-5	2.10705917139989e-5	2.10704070150229e-5	2.10704705633045e-5	2.10705648499675e-5	2.10706025174145e-5	2.10705967644232e-5	2.1070574646567e-5	2.10705520433973e-5	2.107053476336e-5	2.10705234889958e-5	2.10705170385317e-5	2.1070513897556e-5	2.1070512777946e-5
flux1:	0.699688777406172	1.88983271239357e-5	1.88983293348507e-5	1.88983313448879e-5	1.88983331260676e-5	1.88983346512593e-5	1.88983358948619e-5	1.88983368344688e-5	1.88983374541074e-5	1.88983377499486e-5	1.88983377397923e-5	1.88983374781868e-5	1.88983370796972e-5	1.88983367534073e-5	1.88983368515154e-5	1.88983379320087e-5	1.8898340825084e-5	1.8898346664222e-5	1.88983567743592e-5	1.88983721707842e-5	1.88983921946517e-5	1.8898411617797e-5	1.88984162736213e-5	1.88983821580207e-5	1.88982978613664e-5	1.88982418180106e-5	1.88984078538034e-5	1.88985398970557e-5	1.88980779420767e-5	1.88987159348494e-5	1.88983242805641e-5	1.88980543190281e-5	1.88983242805641e-5	1.88987159348494e-5	1.88980779420767e-5	1.88985398970557e-5	1.88984078538034e-5	1.88982418180106e-5	1.88982978613664e-5	1.88983821580207e-5	1.88984162736213e-5	1.8898411617797e-5	1.88983921946517e-5	1.88983721707843e-5	1.88983567743592e-5	1.8898346664222e-5	1.8898340825084e-5	1.88983379320087e-5	1.88983368515154e-5
flux1:	0.699951226309926	1.69351232187446e-5	1.69351250267649e-5	1.69351266692486e-5	1.69351281215842e-5	1.69351293599987e-5	1.6935130362197e-5	1.69351311088711e-5	1.69351315866048e-5	1.6935131792957e-5	1.69351317448719e-5	1.69351314920409e-5	1.69351311374176e-5	1.69351308675665e-5	1.69351309953029e-5	1.69351320144764e-5	1.69351346575278e-5	1.6935139920863e-5	1.69351489623672e-5	1.69351626526273e-5	1.69351803605382e-5	1.69351973857272e-5	1.69352011020772e-5	1.69351702331212e-5	1.69350949342474e-5	1.69350455600365e-5	1.6935194673612e-5	1.6935311856613e-5	1.69348982958326e-5	1.69354700692053e-5	1.69351191316205e-5	1.69348769762218e-5	1.69351191316205e-5	1.69354700692053e-5	1.69348982958326e-5	1.6935311856613e-5	1.6935194673612e-5	1.69350455600365e-5	1.69350949342474e-5	1.69351702331212e-5	1.69352011020772e-5	1.69351973857272e-5	1.69351803605382e-5	1.69351626526274e-5	1.69351489623672e-5	1.6935139920863e-5	1.69351346575278e-5	1.69351320144764e-5	1.69351309953029e-5
flux1:	0.700213675213679	1.51624670155363e-5	1.5162468471127e-5	1.5162469791079e-5	1.51624709538179e-5	1.51624719385842e-5	1.51624727260287e-5	1.51624732995799e-5	1.51624736480435e-5	1.51624737701235e-5	1.51624736818704e-5	1.5162473428479e-5	1.51624731023576e-5	1.51624728697979e-5	1.51624730083527e-5	1.51624739546716e-5	1.51624763543121e-5	1.51624810822956e-5	1.51624891493859e-5	1.51625013006027e-5	1.51625169354349e-5	1.51625318329049e-5	1.51625347508193e-5	1.516250684843e-5	1.51624396478822e-5	1.51623961954273e-5	1.51625299829496e-5	1.51626338731358e-5	1.51622639655609e-5	1.51627759367736e-5	1.51624617609755e-5	1.51622447389973e-5	1.51624617609755e-5	1.51627759367736e-5	1.51622639655609e-5	1.51626338731358e-5	1.51625299829496e-5	1.51623961954273e-5	1.51624396478822e-5	1.51625068484299e-5	1.51625347508193e-5	1.51625318329049e-5	1.5162516935435e-5	1.51625013006027e-5	1.51624891493859e-5	1.51624810822956e-5	1.51624763543121e-5	1.51624739546715e-5	1.51624730083527e-5
flux1:	0.700476124117432	1.35633789695403e-5	1.35633801228045e-5	1.35633811655868e-5	1.35633820790312e-5	1.35633828450636e-5	1.35633834469435e-5	1.35633838704998e-5	1.35633841064546e-5	1.35633841544389e-5	1.35633840295832e-5	1.35633837729219e-5	1.3563383467294e-5	1.35633832607578e-5	1.3563383399323e-5	1.35633842686759e-5	1.35633864372294e-5	1.35633906726232e-5	1.3563397856194e-5	1.35634086241783e-5	1.35634224085247e-5	1.35634354231041e-5	1.35634376676984e-5	1.35634124744142e-5	1.35633525570471e-5	1.3563314358251e-5	1.35634342809003e-5	1.35635262937436e-5	1.35631957261627e-5	1.35636537425466e-5	1.35633727266543e-5	1.35631784009163e-5	1.35633727266543e-5	1.35636537425466e-5	1.35631957261627e-5	1.35635262937436e-5	1.35634342809003e-5	1.3563314358251e-5	1.35633525570471e-5	1.35634124744143e-5	1.35634376676984e-5	1.35634354231041e-5	1.35634224085247e-5	1.35634086241783e-5	1.3563397856194e-5	1.35633906726232e-5	1.35633864372294e-5	1.35633842686759e-5	1.3563383399323e-5
flux1:	0.700738573021185	1.21222280781183e-5	1.21222289767716e-5	1.21222297859815e-5	1.21222304893115e-5	1.21222310710665e-5	1.21222315168034e-5	1.21222318144452e-5	1.21222319563552e-5	1.21222319429012e-5	1.21222317882779e-5	1.21222315296774e-5	1.21222312412642e-5	1.21222310547145e-5	1.21222311878502e-5	1.21222319809973e-5	1.21222339341394e-5	1.21222377200204e-5	1.21222441062427e-5	1.21222536349611e-5	1.21222657716334e-5	1.21222771240478e-5	1.21222788054069e-5	1.21222560842271e-5	1.21222027115317e-5	1.21221691694148e-5	1.21222765628188e-5	1.21223579748113e-5	1.2122062826993e-5	1.21224722108253e-5	1.21222210777599e-5	1.21220472281336e-5	1.212222107776e-5	1.21224722108253e-5	1.2122062826993e-5	1.21223579748113e-5	1.21222765628188e-5	1.21221691694148e-5	1.21222027115317e-5	1.21222560842271e-5	1.21222788054069e-5	1.21222771240478e-5	1.21222657716334e-5	1.21222536349611e-5	1.21222441062427e-5	1.21222377200204e-5	1.21222339341394e-5	1.21222319809972e-5	1.21222311878502e-5
flux1:	0.701001021924939	1.08246419337123e-5	1.0824642621666e-5	1.08246432376554e-5	1.08246437673862e-5	1.08246441972619e-5	1.08246445148534e-5	1.0824644709902e-5	1.08246447761686e-5	1.08246447145924e-5	1.08246445384313e-5	1.08246442813336e-5	1.08246440096119e-5	1.08246438402396e-5	1.08246439658772e-5	1.08246446865185e-5	1.08246464415118e-5	1.08246498198263e-5	1.08246554892332e-5	1.08246639106643e-5	1.08246745834701e-5	1.08246844718086e-5	1.0824685686013e-5	1.08246652185555e-5	1.08246177217186e-5	1.0824588303093e-5	1.08246843863617e-5	1.08247563471201e-5	1.08244930594791e-5	1.08248586499274e-5	1.0824634421113e-5	1.08244790272581e-5	1.0824634421113e-5	1.08248586499274e-5	1.08244930594792e-5	1.08247563471201e-5	1.08246843863617e-5	1.08245883030931e-5	1.08246177217186e-5	1.08246652185555e-5	1.0824685686013e-5	1.08246844718086e-5	1.08246745834701e-5	1.08246639106643e-5	1.08246554892333e-5	1.08246498198263e-5	1.08246464415118e-5	1.08246446865185e-5	1.08246439658772e-5
flux1:	0.701263470828692	9.65742103936651e-6	9.65742155585944e-6	9.6574220148103e-6	9.65742240381473e-6	9.65742271111979e-6	9.65742292605542e-6	9.65742303993569e-6	9.65742304770498e-6	9.65742295073408e-6	9.65742276135387e-6	9.65742250995258e-6	9.65742225574479e-6	9.65742210252474e-6	9.65742222051763e-6	9.65742287389451e-6	9.65742444833092e-6	9.65742745891707e-6	9.65743248589765e-6	9.65743992020978e-6	9.65744929494422e-6	9.65745789624131e-6	9.65745872648844e-6	9.65744031142266e-6	9.65739808505189e-6	9.65737231396522e-6	9.65745819831544e-6	9.65752174183913e-6	9.65728708543309e-6	9.65761327771744e-6	9.65741324861467e-6	9.65727447387813e-6	9.65741324861467e-6	9.65761327771745e-6	9.6572870854331e-6	9.65752174183912e-6	9.65745819831544e-6	9.65737231396522e-6	9.65739808505191e-6	9.65744031142267e-6	9.65745872648844e-6	9.6574578962413e-6	9.65744929494422e-6	9.65743992020977e-6	9.65743248589765e-6	9.65742745891707e-6	9.65742444833091e-6	9.6574228738945e-6	9.65742222051764e-6
flux1:	0.701525919732445	8.60845736339874e-6	8.60845774259643e-6	8.60845807606941e-6	8.60845835307449e-6	8.60845856347397e-6	8.60845869812947e-6	8.60845874971081e-6	8.60845871415939e-6	8.60845859316088e-6	8.60845839813872e-6	8.6084581564895e-6	8.60845792102074e-6	8.60845778372859e-6	8.60845789485655e-6	8.60845848679275e-6	8.60845989775322e-6	8.60846257774615e-6	8.60846703036649e-6	8.60847358634731e-6	8.60848181194076e-6	8.60848928382481e-6	8.60848980160707e-6	8.60847325331397e-6	8.6084357497608e-6	8.60841320163044e-6	8.60848989858862e-6	8.60854595370713e-6	8.60833700242852e-6	8.60862778432554e-6	8.60844950169957e-6	8.60832567811983e-6	8.60844950169957e-6	8.60862778432553e-6	8.60833700242853e-6	8.60854595370713e-6	8.60848989858863e-6	8.60841320163044e-6	8.6084357497608e-6	8.60847325331397e-6	8.60848980160707e-6	8.60848928382482e-6	8.60848181194076e-6	8.60847358634731e-6	8.60846703036647e-6	8.60846257774616e-6	8.60845989775321e-6	8.60845848679275e-6	8.60845789485654e-6
flux1:	0.701788368636199	7.666657087535e-6	7.66665735850103e-6	7.66665759335815e-6	7.66665778282018e-6	7.66665791816024e-6	7.66665799157043e-6	7.66665799688564e-6	7.66665793088341e-6	7.6666577954675e-6	7.66665760118254e-6	7.66665737268593e-6	7.66665715701145e-6	7.66665703560669e-6	7.66665714093935e-6	7.66665767723035e-6	7.66665894077482e-6	7.66666132431035e-6	7.66666526438608e-6	7.666671040054e-6	7.66667824981567e-6	7.66668473217972e-6	7.66668499847917e-6	7.66667014589677e-6	7.66663687011368e-6	7.666617166475e-6	7.66668559564759e-6	7.66673499569238e-6	7.66654910052005e-6	7.66680808633423e-6	7.6666493271593e-6	7.66653894151939e-6	7.66664932715931e-6	7.66680808633423e-6	7.66654910052005e-6	7.66673499569238e-6	7.66668559564759e-6	7.66661716647498e-6	7.66663687011368e-6	7.66667014589675e-6	7.66668499847916e-6	7.66668473217972e-6	7.66667824981567e-6	7.66667104005401e-6	7.66666526438607e-6	7.66666132431035e-6	7.66665894077482e-6	7.66665767723035e-6	7.66665714093935e-6
flux1:	0.702050817539952	6.82186748308087e-6	6.8218676700253e-6	6.82186782863258e-6	6.82186795089117e-6	6.82186802930421e-6	6.8218680572165e-6	6.82186802946162e-6	6.82186794351476e-6	6.82186780141903e-6	6.82186761287526e-6	6.82186740003905e-6	6.82186720474919e-6	6.82186709903416e-6	6.82186719956682e-6	6.82186768563232e-6	6.82186881653754e-6	6.82187093467794e-6	6.82187441802703e-6	6.82187950136259e-6	6.82188581427028e-6	6.82189143092159e-6	6.82189149738768e-6	6.82187818300125e-6	6.82184868787139e-6	6.82183149167105e-6	6.82189248807543e-6	6.82193597980749e-6	6.82177074499086e-6	6.8220012071166e-6	6.82185995902315e-6	6.82176163989612e-6	6.82185995902314e-6	6.8220012071166e-6	6.82177074499085e-6	6.82193597980748e-6	6.82189248807543e-6	6.82183149167106e-6	6.82184868787138e-6	6.82187818300125e-6	6.82189149738768e-6	6.82189143092159e-6	6.82188581427029e-6	6.82187950136258e-6	6.82187441802704e-6	6.82187093467794e-6	6.82186881653755e-6	6.82186768563233e-6	6.8218671995668e-6
flux1:	0.702313266443705	6.0648078326758e-6	6.06480795538975e-6	6.06480805600702e-6	6.06480812762888e-6	6.06480816382872e-6	6.06480815894793e-6	6.0648081086739e-6	6.06480801106096e-6	6.06480786822816e-6	6.06480768907229e-6	6.06480749346925e-6	6.06480731859099e-6	6.06480722806601e-6	6.06480732454916e-6	6.06480776527479e-6	6.06480877694878e-6	6.06481065776294e-6	6.06481373457684e-6	6.06481820431978e-6	6.06482372631065e-6	6.06482858656577e-6	6.06482849664647e-6	6.0648165755885e-6	6.06479045767326e-6	6.06477546904312e-6	6.06482978999763e-6	6.06486804182688e-6	6.06472130287729e-6	6.06492620107586e-6	6.06480064424697e-6	6.06471314997895e-6	6.06480064424698e-6	6.06492620107587e-6	6.0647213028773e-6	6.06486804182688e-6	6.06482978999763e-6	6.06477546904312e-6	6.06479045767326e-6	6.06481657558849e-6	6.06482849664648e-6	6.06482858656577e-6	6.06482372631065e-6	6.06481820431977e-6	6.06481373457684e-6	6.06481065776292e-6	6.06480877694877e-6	6.06480776527478e-6	6.06480732454915e-6
flux1:	0.702575715347458	5.38700430051729e-6	5.38700437491348e-6	5.38700443219243e-6	5.38700446642534e-6	5.38700447211463e-6	5.38700444446151e-6	5.38700437988157e-6	5.38700427690728e-6	5.38700413768296e-6	5.38700397034455e-6	5.38700379269546e-6	5.3870036377212e-6	5.38700356156899e-6	5.38700365446661e-6	5.38700405417057e-6	5.38700495868328e-6	5.38700662742571e-6	5.38700934270829e-6	5.3870132691766e-6	5.38701809440177e-6	5.3870222945987e-6	5.38702208460277e-6	5.38701142383506e-6	5.3869883194915e-6	5.38697527194656e-6	5.38702360352077e-6	5.38705721305343e-6	5.38692701642513e-6	5.38710902493743e-6	5.3869975153684e-6	5.38691972294539e-6	5.38699751536839e-6	5.38710902493744e-6	5.38692701642512e-6	5.38705721305343e-6	5.38702360352076e-6	5.38697527194656e-6	5.3869883194915e-6	5.38701142383507e-6	5.38702208460278e-6	5.3870222945987e-6	5.38701809440178e-6	5.3870132691766e-6	5.38700934270828e-6	5.3870066274257e-6	5.38700495868329e-6	5.38700405417055e-6	5.38700365446659e-6
flux1:	0.702838164251212	4.78072864155935e-6	4.78072868025298e-6	4.78072870577839e-6	4.78072871305014e-6	4.78072869737577e-6	4.78072865469686e-6	4.78072858204796e-6	4.78072847835425e-6	4.78072834574538e-6	4.78072819164153e-6	4.78072803196593e-6	4.78072789595434e-6	4.78072783309898e-6	4.7807279226236e-6	4.78072828509816e-6	4.78072909328084e-6	4.78073057262357e-6	4.78073296665678e-6	4.78073641255273e-6	4.78074062457042e-6	4.78074424947958e-6	4.78074394955371e-6	4.78073442710796e-6	4.78071400893413e-6	4.78070266594565e-6	4.7807456289789e-6	4.78077512992899e-6	4.78065971427835e-6	4.78082124689474e-6	4.78072230092925e-6	4.78065319567661e-6	4.78072230092925e-6	4.78082124689473e-6	4.78065971427835e-6	4.78077512992899e-6	4.7807456289789e-6	4.78070266594565e-6	4.78071400893413e-6	4.78073442710796e-6	4.78074394955371e-6	4.78074424947959e-6	4.78074062457043e-6	4.78073641255273e-6	4.78073296665679e-6	4.78073057262357e-6	4.78072909328084e-6	4.78072828509818e-6	4.7807279226236e-6
flux1:	0.703100613154965	4.23894062993549e-6	4.23894064281454e-6	4.23894064563762e-6	4.23894063405161e-6	4.23894060405999e-6	4.23894055224047e-6	4.23894047615241e-6	4.23894037504072e-6	4.2389402509901e-6	4.23894011075064e-6	4.23893996854322e-6	4.23893985024981e-6	4.23893979944984e-6	4.23893988563415e-6	4.23894021422439e-6	4.23894093580025e-6	4.23894224608478e-6	4.23894435489162e-6	4.23894737607029e-6	4.23895104895811e-6	4.23895417307867e-6	4.23895380809059e-6	4.23894531235211e-6	4.2389272859251e-6	4.23891743782613e-6	4.2389555935245e-6	4.23898146202824e-6	4.23887924094561e-6	4.23902247415107e-6	4.23893475421421e-6	4.23887342027841e-6	4.2389347542142e-6	4.23902247415107e-6	4.23887924094561e-6	4.23898146202825e-6	4.2389555935245e-6	4.23891743782614e-6	4.23892728592511e-6	4.23894531235211e-6	4.23895380809059e-6	4.23895417307867e-6	4.23895104895811e-6	4.23894737607028e-6	4.23894435489163e-6	4.23894224608478e-6	4.23894093580025e-6	4.23894021422438e-6	4.23893988563415e-6
flux1:	0.703363062058718	3.75523407852449e-6	3.75523407327354e-6	3.7552340604038e-6	3.75523403619602e-6	3.75523399725436e-6	3.7552339407015e-6	3.75523386454035e-6	3.75523376827419e-6	3.75523365391942e-6	3.75523352760191e-6	3.75523340200423e-6	3.75523330001264e-6	3.75523325995964e-6	3.75523334273691e-6	3.75523364042867e-6	3.75523428415046e-6	3.75523544363567e-6	3.75523729941971e-6	3.75523994560322e-6	3.75524314497892e-6	3.75524583371612e-6	3.75524542403973e-6	3.75523785306218e-6	3.75522195394027e-6	3.75521341512718e-6	3.75524727025371e-6	3.75526993062557e-6	3.75517947674039e-6	3.7553063710512e-6	3.75522867250218e-6	3.75517428406642e-6	3.75522867250219e-6	3.75530637105119e-6	3.75517947674038e-6	3.75526993062557e-6	3.75524727025372e-6	3.75521341512718e-6	3.75522195394027e-6	3.75523785306217e-6	3.75524542403973e-6	3.75524583371612e-6	3.75524314497891e-6	3.75523994560322e-6	3.75523729941971e-6	3.75523544363568e-6	3.75523428415046e-6	3.75523364042867e-6	3.7552333427369e-6
flux1:	0.703625510962471	3.32378631506711e-6	3.32378629762446e-6	3.32378627445749e-6	3.32378624239489e-6	3.32378619855774e-6	3.32378614053455e-6	3.32378606670149e-6	3.32378597676855e-6	3.32378587266678e-6	3.32378575994286e-6	3.32378564989167e-6	3.32378556272732e-6	3.32378553213157e-6	3.3237856114071e-6	3.32378588090762e-6	3.3237864546848e-6	3.3237874797763e-6	3.32378911132508e-6	3.32379142675443e-6	3.32379421070053e-6	3.32379652142326e-6	3.32379608362668e-6	3.3237893444718e-6	3.3237753354357e-6	3.32376794183572e-6	3.32379795351147e-6	3.32381778347951e-6	3.32373781384641e-6	3.32385013345107e-6	3.32378137248216e-6	3.32373318567035e-6	3.32378137248215e-6	3.32385013345107e-6	3.32373781384642e-6	3.32381778347951e-6	3.32379795351147e-6	3.32376794183571e-6	3.3237753354357e-6	3.32378934447179e-6	3.32379608362668e-6	3.32379652142326e-6	3.32379421070052e-6	3.32379142675443e-6	3.32378911132508e-6	3.3237874797763e-6	3.32378645468479e-6	3.32378588090762e-6	3.3237856114071e-6
flux1:	0.703887959866225	2.93931097532821e-6	2.93931095026518e-6	2.93931092093833e-6	2.93931088464854e-6	2.93931083896069e-6	2.93931078186011e-6	2.93931071203602e-6	2.93931062936153e-6	2.93931053567028e-6	2.93931043597362e-6	2.9393103403166e-6	2.93931026653296e-6	2.93931024418699e-6	2.93931031989105e-6	2.93931056369259e-6	2.93931107469968e-6	2.93931198015237e-6	2.93931341319902e-6	2.93931543721974e-6	2.93931785711336e-6	2.93931984009639e-6	2.93931938753751e-6	2.93931339563695e-6	2.93930106415075e-6	2.93929467092871e-6	2.93932125106357e-6	2.93933858652394e-6	2.93926794920118e-6	2.93936728001561e-6	2.93930648252796e-6	2.93926382795258e-6	2.93930648252796e-6	2.93936728001561e-6	2.93926794920118e-6	2.93933858652394e-6	2.93932125106357e-6	2.93929467092871e-6	2.93930106415075e-6	2.93931339563695e-6	2.93931938753751e-6	2.9393198400964e-6	2.93931785711336e-6	2.93931543721974e-6	2.93931341319902e-6	2.93931198015236e-6	2.93931107469968e-6	2.93931056369259e-6	2.93931031989105e-6
flux1:	0.704150408769978	2.59701397040775e-6	2.59701394123157e-6	2.5970139089061e-6	2.59701387113827e-6	2.59701382587284e-6	2.59701377143217e-6	2.59701370676666e-6	2.59701363187608e-6	2.59701354848882e-6	2.59701346112273e-6	2.59701337869932e-6	2.59701331693437e-6	2.59701330175102e-6	2.59701337386991e-6	2.59701359429323e-6	2.59701404905607e-6	2.59701484814799e-6	2.5970161056901e-6	2.59701787327324e-6	2.59701997452536e-6	2.59702167378397e-6	2.59702121712106e-6	2.59701589565894e-6	2.59700505153411e-6	2.59699953101713e-6	2.59702305039198e-6	2.59703818971843e-6	2.59697585145678e-6	2.59706361769908e-6	2.59700990908948e-6	2.59697218500059e-6	2.59700990908948e-6	2.59706361769908e-6	2.59697585145678e-6	2.59703818971843e-6	2.59702305039198e-6	2.59699953101713e-6	2.59700505153411e-6	2.59701589565893e-6	2.59702121712106e-6	2.59702167378397e-6	2.59701997452536e-6	2.59701787327324e-6	2.5970161056901e-6	2.59701484814799e-6	2.59701404905606e-6	2.59701359429324e-6	2.59701337386992e-6
flux1:	0.704412857673731	2.29255248322131e-6	2.29255245260687e-6	2.29255241968341e-6	2.29255238250589e-6	2.29255233934337e-6	2.29255228880341e-6	2.29255223005306e-6	2.29255216318851e-6	2.29255208982816e-6	2.2925520140364e-6	2.29255194372618e-6	2.29255189273115e-6	2.29255188375802e-6	2.29255195234476e-6	2.29255215156321e-6	2.29255255602407e-6	2.29255326070252e-6	2.29255436328047e-6	2.29255590548415e-6	2.29255772819506e-6	2.29255918222147e-6	2.29255872984718e-6	2.2925540091657e-6	2.29254448241424e-6	2.29253972221462e-6	2.29256051423544e-6	2.29257372218115e-6	2.29251875714552e-6	2.29259623653174e-6	2.29254883232775e-6	2.29251549832323e-6	2.29254883232775e-6	2.29259623653174e-6	2.29251875714551e-6	2.29257372218114e-6	2.29256051423544e-6	2.29253972221461e-6	2.29254448241424e-6	2.2925540091657e-6	2.29255872984718e-6	2.29255918222147e-6	2.29255772819505e-6	2.29255590548415e-6	2.29255436328047e-6	2.29255326070253e-6	2.29255255602408e-6	2.29255215156321e-6	2.29255195234475e-6
flux1:	0.704675306577484	2.02199684829094e-6	2.021996818253e-6	2.02199678653004e-6	2.02199675147466e-6	2.02199671163185e-6	2.02199666584957e-6	2.0219966134736e-6	2.02199655467128e-6	2.02199649094899e-6	2.02199642595568e-6	2.02199636670012e-6	2.02199632534542e-6	2.02199632176033e-6	2.02199638692845e-6	2.02199656697625e-6	2.02199692654134e-6	2.0219975475451e-6	2.02199851348488e-6	2.02199985786169e-6	2.02200143740201e-6	2.02200267981354e-6	2.02200223822274e-6	2.02199805525258e-6	2.02198969411675e-6	2.02198559543718e-6	2.02200395958342e-6	2.02201547080842e-6	2.02196705025903e-6	2.02203538791717e-6	2.02199358520101e-6	2.02196415645971e-6	2.02199358520101e-6	2.02203538791717e-6	2.02196705025903e-6	2.02201547080842e-6	2.02200395958342e-6	2.02198559543718e-6	2.02198969411675e-6	2.02199805525258e-6	2.02200223822274e-6	2.02200267981354e-6	2.02200143740201e-6	2.02199985786169e-6	2.02199851348488e-6	2.0219975475451e-6	2.02199692654134e-6	2.02199656697624e-6	2.02199638692845e-6
flux1:	0.704937755481238	1.78179516918378e-6	1.78179514120158e-6	1.78179511198953e-6	1.78179508015397e-6	1.78179504447385e-6	1.7817950039991e-6	1.78179495822185e-6	1.78179490735986e-6	1.78179485280749e-6	1.78179479783395e-6	1.78179474863866e-6	1.78179471590379e-6	1.78179471699649e-6	1.78179477890267e-6	1.7817949416723e-6	1.78179526124598e-6	1.78179580820871e-6	1.78179665383445e-6	1.78179782479237e-6	1.78179919231807e-6	1.78180025242869e-6	1.78179982652885e-6	1.78179612424674e-6	1.7817887933954e-6	1.78178526950102e-6	1.78180147448914e-6	1.7818114967467e-6	1.78176887961046e-6	1.78182910080451e-6	1.78179227036997e-6	1.78176631237055e-6	1.78179227036997e-6	1.78182910080451e-6	1.78176887961046e-6	1.78181149674669e-6	1.78180147448914e-6	1.78178526950102e-6	1.78178879339541e-6	1.78179612424674e-6	1.78179982652885e-6	1.7818002524287e-6	1.78179919231807e-6	1.78179782479237e-6	1.78179665383445e-6	1.7817958082087e-6	1.78179526124598e-6	1.7817949416723e-6	1.78179477890267e-6
flux1:	0.705200204384991	1.56874052904529e-6	1.56874050415285e-6	1.56874047835548e-6	1.56874045047528e-6	1.56874041948909e-6	1.56874038461563e-6	1.56874034546608e-6	1.56874030229168e-6	1.56874025637646e-6	1.56874021064333e-6	1.56874017056815e-6	1.56874014552174e-6	1.56874015066873e-6	1.56874020948932e-6	1.56874035672286e-6	1.56874064073382e-6	1.56874112227307e-6	1.56874186209558e-6	1.56874288121936e-6	1.56874406412977e-6	1.56874496745422e-6	1.56874456082814e-6	1.56874128774448e-6	1.56873486662496e-6	1.56873184146945e-6	1.56874612815216e-6	1.56875484516356e-6	1.56871736943088e-6	1.56877039118273e-6	1.56873797037128e-6	1.56871509406278e-6	1.56873797037129e-6	1.56877039118273e-6	1.56871736943088e-6	1.56875484516356e-6	1.56874612815216e-6	1.56873184146946e-6	1.56873486662496e-6	1.56874128774448e-6	1.56874456082814e-6	1.56874496745422e-6	1.56874406412977e-6	1.56874288121936e-6	1.56874186209558e-6	1.56874112227306e-6	1.56874064073382e-6	1.56874035672286e-6	1.56874020948932e-6
flux1:	0.705462653288744	1.37994065163674e-6	1.37994063049003e-6	1.37994060866459e-6	1.37994058516568e-6	1.37994055913688e-6	1.3799405299375e-6	1.37994049727469e-6	1.37994046141956e-6	1.37994042354875e-6	1.37994038627015e-6	1.37994035441373e-6	1.37994033619029e-6	1.37994034482728e-6	1.37994040073401e-6	1.37994053401319e-6	1.37994078643666e-6	1.37994121023388e-6	1.37994185711972e-6	1.3799427434592e-6	1.37994376580615e-6	1.37994453450649e-6	1.37994414963527e-6	1.37994125931316e-6	1.37993564064962e-6	1.37993304764244e-6	1.37994563166311e-6	1.3799532057094e-6	1.37992028059461e-6	1.37996692228618e-6	1.37993840845263e-6	1.37991826584327e-6	1.37993840845263e-6	1.37996692228618e-6	1.37992028059461e-6	1.3799532057094e-6	1.37994563166311e-6	1.37993304764244e-6	1.37993564064961e-6	1.37994125931316e-6	1.37994414963527e-6	1.37994453450649e-6	1.37994376580615e-6	1.3799427434592e-6	1.37994185711972e-6	1.37994121023388e-6	1.37994078643666e-6	1.37994053401318e-6	1.37994040073401e-6
flux1:	0.705725102192497	1.21278987292199e-6	1.21278985585251e-6	1.21278983825767e-6	1.21278981929769e-6	1.21278979825639e-6	1.21278977460968e-6	1.21278974814136e-6	1.21278971913162e-6	1.21278968865378e-6	1.21278965902975e-6	1.21278963451369e-6	1.2127896222915e-6	1.21278963388861e-6	1.21278968702704e-6	1.21278980776558e-6	1.21279003214521e-6	1.21279040501994e-6	1.21279097034597e-6	1.21279174067666e-6	1.21279262353167e-6	1.21279327681429e-6	1.2127929152676e-6	1.21279036587477e-6	1.21278545430326e-6	1.21278323520649e-6	1.21279430942735e-6	1.21280088368372e-6	1.21277198249092e-6	1.21281297552455e-6	1.21278792008424e-6	1.2127702002177e-6	1.21278792008425e-6	1.21281297552455e-6	1.21277198249092e-6	1.21280088368372e-6	1.21279430942735e-6	1.21278323520649e-6	1.21278545430326e-6	1.21279036587477e-6	1.21279291526759e-6	1.21279327681429e-6	1.21279262353168e-6	1.21279174067666e-6	1.21279097034596e-6	1.21279040501994e-6	1.21279003214521e-6	1.21278980776558e-6	1.21278968702704e-6
flux1:	0.705987551096251	1.06494328652128e-6	1.06494327358352e-6	1.06494326022166e-6	1.06494324572684e-6	1.06494322950062e-6	1.06494321111528e-6	1.06494319041524e-6	1.06494316768137e-6	1.06494314388852e-6	1.06494312109968e-6	1.06494310305637e-6	1.06494309604005e-6	1.0649431100823e-6	1.06494316055598e-6	1.06494326999659e-6	1.06494346946856e-6	1.06494379744945e-6	1.06494429124593e-6	1.06494496030663e-6	1.06494572209199e-6	1.06494627656179e-6	1.06494593916118e-6	1.06494369305511e-6	1.06493940388611e-6	1.06493750782997e-6	1.06494724455087e-6	1.06495294518729e-6	1.0649275988273e-6	1.06496359541711e-6	1.06494159843033e-6	1.06492602371984e-6	1.06494159843032e-6	1.06496359541711e-6	1.0649275988273e-6	1.06495294518729e-6	1.06494724455087e-6	1.06493750782997e-6	1.06493940388611e-6	1.06494369305511e-6	1.06494593916118e-6	1.06494627656179e-6	1.06494572209199e-6	1.06494496030663e-6	1.06494429124593e-6	1.06494379744945e-6	1.06494346946856e-6	1.06494326999659e-6	1.06494316055598e-6
flux1:	0.706250000000004	9.34292930117851e-7	9.34292921134668e-7	9.34292911793101e-7	9.3429290149482e-7	9.34292889739949e-7	9.34292876180176e-7	9.34292860707512e-7	9.34292843597204e-7	9.34292825730999e-7	9.34292808938061e-7	9.34292796504306e-7	9.34292793913924e-7	9.34292809888849e-7	9.34292857750494e-7	9.34292956967716e-7	9.3429313428825e-7	9.34293422682926e-7	9.34293853767525e-7	9.34294434477982e-7	9.34295091266442e-7	9.34295561243783e-7	9.34295248203875e-7	9.34293271549552e-7	9.34289529648674e-7	9.3428791225475e-7	9.34296465238863e-7	9.34301403308773e-7	9.34279194415009e-7	9.34310775578385e-7	9.3429148082939e-7	9.34277803722416e-7	9.34291480829389e-7	9.34310775578384e-7	9.3427919441501e-7	9.34301403308773e-7	9.34296465238862e-7	9.34287912254748e-7	9.3428952964867e-7	9.34293271549551e-7	9.34295248203874e-7	9.34295561243782e-7	9.34295091266442e-7	9.34294434477981e-7	9.34293853767523e-7	9.34293422682926e-7	9.34293134288253e-7	9.34292956967715e-7	9.34292857750489e-7
[truncated: 13 more columns]
