# Supplementary material for: Spatial Resolution and Refractive Index Contrast of Resonant Photonic Crystal Surfaces for Biosensing
Source: IEEE Photonics J. Author manuscript; Available in PMC 2015 Sep 7. (PMC4561521; doi:10.1109/JPHOT.2015.2435699)
Supplement: fig6_data [file NIHMS64775-supplement-fig6_data.gz › Volumes/graham/MacBook_backup/PhD_folder_2015_06_02/paper_improvements/IEEE_J_Photonics/final_files/data_files/fig6/meep_data/18/ref.out]

-----------
Initializing structure...
Working in 2D dimensions.
Computational cell is 150 x 10 x 0 with resolution 25
     block, center = (0,-2.56637,0)
          size (150,4.86726,1e+20)
          axes (1,0,0), (0,1,0), (0,0,1)
          dielectric constant epsilon diagonal = (2.0736,2.0736,2.0736)
     block, center = (0,2.43363,0)
          size (150,5.13274,1e+20)
          axes (1,0,0), (0,1,0), (0,0,1)
          dielectric constant epsilon diagonal = (2.01583,2.01583,2.01583)
     block, center = (-37.5,0.309735,0)
          size (75,0.884956,1e+20)
          axes (1,0,0), (0,1,0), (0,0,1)
          dielectric constant epsilon diagonal = (2.01583,2.01583,2.01583)
     block, center = (74.5,0,0)
          size (0.65,0.265487,1e+20)
          axes (1,0,0), (0,1,0), (0,0,1)
          dielectric constant epsilon diagonal = (2.01583,2.01583,2.01583)
     block, center = (73.5,0,0)
          size (0.65,0.265487,1e+20)
          axes (1,0,0), (0,1,0), (0,0,1)
          dielectric constant epsilon diagonal = (2.01583,2.01583,2.01583)
     block, center = (72.5,0,0)
          size (0.65,0.265487,1e+20)
          axes (1,0,0), (0,1,0), (0,0,1)
          dielectric constant epsilon diagonal = (2.01583,2.01583,2.01583)
     block, center = (71.5,0,0)
          size (0.65,0.265487,1e+20)
          axes (1,0,0), (0,1,0), (0,0,1)
          dielectric constant epsilon diagonal = (2.01583,2.01583,2.01583)
     block, center = (70.5,0,0)
          size (0.65,0.265487,1e+20)
          axes (1,0,0), (0,1,0), (0,0,1)
          dielectric constant epsilon diagonal = (2.01583,2.01583,2.01583)
     block, center = (69.5,0,0)
          size (0.65,0.265487,1e+20)
          axes (1,0,0), (0,1,0), (0,0,1)
          dielectric constant epsilon diagonal = (2.01583,2.01583,2.01583)
     block, center = (68.5,0,0)
          size (0.65,0.265487,1e+20)
          axes (1,0,0), (0,1,0), (0,0,1)
          dielectric constant epsilon diagonal = (2.01583,2.01583,2.01583)
     block, center = (67.5,0,0)
          size (0.65,0.265487,1e+20)
          axes (1,0,0), (0,1,0), (0,0,1)
          dielectric constant epsilon diagonal = (2.01583,2.01583,2.01583)
     block, center = (66.5,0,0)
          size (0.65,0.265487,1e+20)
          axes (1,0,0), (0,1,0), (0,0,1)
          dielectric constant epsilon diagonal = (2.01583,2.01583,2.01583)
     block, center = (65.5,0,0)
          size (0.65,0.265487,1e+20)
          axes (1,0,0), (0,1,0), (0,0,1)
          dielectric constant epsilon diagonal = (2.01583,2.01583,2.01583)
     block, center = (64.5,0,0)
          size (0.65,0.265487,1e+20)
          axes (1,0,0), (0,1,0), (0,0,1)
          dielectric constant epsilon diagonal = (2.01583,2.01583,2.01583)
     block, center = (63.5,0,0)
          size (0.65,0.265487,1e+20)
          axes (1,0,0), (0,1,0), (0,0,1)
          dielectric constant epsilon diagonal = (2.01583,2.01583,2.01583)
     block, center = (62.5,0,0)
          size (0.65,0.265487,1e+20)
          axes (1,0,0), (0,1,0), (0,0,1)
          dielectric constant epsilon diagonal = (2.01583,2.01583,2.01583)
     block, center = (61.5,0,0)
          size (0.65,0.265487,1e+20)
          axes (1,0,0), (0,1,0), (0,0,1)
          dielectric constant epsilon diagonal = (2.01583,2.01583,2.01583)
     block, center = (60.5,0,0)
          size (0.65,0.265487,1e+20)
          axes (1,0,0), (0,1,0), (0,0,1)
          dielectric constant epsilon diagonal = (2.01583,2.01583,2.01583)
     block, center = (59.5,0,0)
          size (0.65,0.265487,1e+20)
          axes (1,0,0), (0,1,0), (0,0,1)
          dielectric constant epsilon diagonal = (2.01583,2.01583,2.01583)
     block, center = (58.5,0,0)
          size (0.65,0.265487,1e+20)
          axes (1,0,0), (0,1,0), (0,0,1)
          dielectric constant epsilon diagonal = (2.01583,2.01583,2.01583)
     block, center = (57.5,0,0)
          size (0.65,0.265487,1e+20)
          axes (1,0,0), (0,1,0), (0,0,1)
          dielectric constant epsilon diagonal = (2.01583,2.01583,2.01583)
     block, center = (56.5,0,0)
          size (0.65,0.265487,1e+20)
          axes (1,0,0), (0,1,0), (0,0,1)
          dielectric constant epsilon diagonal = (2.01583,2.01583,2.01583)
     block, center = (55.5,0,0)
          size (0.65,0.265487,1e+20)
          axes (1,0,0), (0,1,0), (0,0,1)
          dielectric constant epsilon diagonal = (2.01583,2.01583,2.01583)
     block, center = (54.5,0,0)
          size (0.65,0.265487,1e+20)
          axes (1,0,0), (0,1,0), (0,0,1)
          dielectric constant epsilon diagonal = (2.01583,2.01583,2.01583)
     block, center = (53.5,0,0)
          size (0.65,0.265487,1e+20)
          axes (1,0,0), (0,1,0), (0,0,1)
          dielectric constant epsilon diagonal = (2.01583,2.01583,2.01583)
     block, center = (52.5,0,0)
          size (0.65,0.265487,1e+20)
          axes (1,0,0), (0,1,0), (0,0,1)
          dielectric constant epsilon diagonal = (2.01583,2.01583,2.01583)
     block, center = (51.5,0,0)
          size (0.65,0.265487,1e+20)
          axes (1,0,0), (0,1,0), (0,0,1)
          dielectric constant epsilon diagonal = (2.01583,2.01583,2.01583)
     block, center = (50.5,0,0)
          size (0.65,0.265487,1e+20)
          axes (1,0,0), (0,1,0), (0,0,1)
          dielectric constant epsilon diagonal = (2.01583,2.01583,2.01583)
     block, center = (49.5,0,0)
          size (0.65,0.265487,1e+20)
          axes (1,0,0), (0,1,0), (0,0,1)
          dielectric constant epsilon diagonal = (2.01583,2.01583,2.01583)
     block, center = (48.5,0,0)
          size (0.65,0.265487,1e+20)
          axes (1,0,0), (0,1,0), (0,0,1)
          dielectric constant epsilon diagonal = (2.01583,2.01583,2.01583)
     block, center = (47.5,0,0)
          size (0.65,0.265487,1e+20)
          axes (1,0,0), (0,1,0), (0,0,1)
          dielectric constant epsilon diagonal = (2.01583,2.01583,2.01583)
     block, center = (46.5,0,0)
          size (0.65,0.265487,1e+20)
          axes (1,0,0), (0,1,0), (0,0,1)
          dielectric constant epsilon diagonal = (2.01583,2.01583,2.01583)
     block, center = (45.5,0,0)
          size (0.65,0.265487,1e+20)
          axes (1,0,0), (0,1,0), (0,0,1)
          dielectric constant epsilon diagonal = (2.01583,2.01583,2.01583)
     block, center = (44.5,0,0)
          size (0.65,0.265487,1e+20)
          axes (1,0,0), (0,1,0), (0,0,1)
          dielectric constant epsilon diagonal = (2.01583,2.01583,2.01583)
     block, center = (43.5,0,0)
          size (0.65,0.265487,1e+20)
          axes (1,0,0), (0,1,0), (0,0,1)
          dielectric constant epsilon diagonal = (2.01583,2.01583,2.01583)
     block, center = (42.5,0,0)
          size (0.65,0.265487,1e+20)
          axes (1,0,0), (0,1,0), (0,0,1)
          dielectric constant epsilon diagonal = (2.01583,2.01583,2.01583)
     block, center = (41.5,0,0)
          size (0.65,0.265487,1e+20)
          axes (1,0,0), (0,1,0), (0,0,1)
          dielectric constant epsilon diagonal = (2.01583,2.01583,2.01583)
     block, center = (40.5,0,0)
          size (0.65,0.265487,1e+20)
          axes (1,0,0), (0,1,0), (0,0,1)
          dielectric constant epsilon diagonal = (2.01583,2.01583,2.01583)
     block, center = (39.5,0,0)
          size (0.65,0.265487,1e+20)
          axes (1,0,0), (0,1,0), (0,0,1)
          dielectric constant epsilon diagonal = (2.01583,2.01583,2.01583)
     block, center = (38.5,0,0)
          size (0.65,0.265487,1e+20)
          axes (1,0,0), (0,1,0), (0,0,1)
          dielectric constant epsilon diagonal = (2.01583,2.01583,2.01583)
     block, center = (37.5,0,0)
          size (0.65,0.265487,1e+20)
          axes (1,0,0), (0,1,0), (0,0,1)
          dielectric constant epsilon diagonal = (2.01583,2.01583,2.01583)
     block, center = (36.5,0,0)
          size (0.65,0.265487,1e+20)
          axes (1,0,0), (0,1,0), (0,0,1)
          dielectric constant epsilon diagonal = (2.01583,2.01583,2.01583)
     block, center = (35.5,0,0)
          size (0.65,0.265487,1e+20)
          axes (1,0,0), (0,1,0), (0,0,1)
          dielectric constant epsilon diagonal = (2.01583,2.01583,2.01583)
     block, center = (34.5,0,0)
          size (0.65,0.265487,1e+20)
          axes (1,0,0), (0,1,0), (0,0,1)
          dielectric constant epsilon diagonal = (2.01583,2.01583,2.01583)
     block, center = (33.5,0,0)
          size (0.65,0.265487,1e+20)
          axes (1,0,0), (0,1,0), (0,0,1)
          dielectric constant epsilon diagonal = (2.01583,2.01583,2.01583)
     block, center = (32.5,0,0)
          size (0.65,0.265487,1e+20)
          axes (1,0,0), (0,1,0), (0,0,1)
          dielectric constant epsilon diagonal = (2.01583,2.01583,2.01583)
     block, center = (31.5,0,0)
          size (0.65,0.265487,1e+20)
          axes (1,0,0), (0,1,0), (0,0,1)
          dielectric constant epsilon diagonal = (2.01583,2.01583,2.01583)
     block, center = (30.5,0,0)
          size (0.65,0.265487,1e+20)
          axes (1,0,0), (0,1,0), (0,0,1)
          dielectric constant epsilon diagonal = (2.01583,2.01583,2.01583)
     block, center = (29.5,0,0)
          size (0.65,0.265487,1e+20)
          axes (1,0,0), (0,1,0), (0,0,1)
          dielectric constant epsilon diagonal = (2.01583,2.01583,2.01583)
     block, center = (28.5,0,0)
          size (0.65,0.265487,1e+20)
          axes (1,0,0), (0,1,0), (0,0,1)
          dielectric constant epsilon diagonal = (2.01583,2.01583,2.01583)
     block, center = (27.5,0,0)
          size (0.65,0.265487,1e+20)
          axes (1,0,0), (0,1,0), (0,0,1)
          dielectric constant epsilon diagonal = (2.01583,2.01583,2.01583)
     block, center = (26.5,0,0)
          size (0.65,0.265487,1e+20)
          axes (1,0,0), (0,1,0), (0,0,1)
          dielectric constant epsilon diagonal = (2.01583,2.01583,2.01583)
     block, center = (25.5,0,0)
          size (0.65,0.265487,1e+20)
          axes (1,0,0), (0,1,0), (0,0,1)
          dielectric constant epsilon diagonal = (2.01583,2.01583,2.01583)
     block, center = (24.5,0,0)
          size (0.65,0.265487,1e+20)
          axes (1,0,0), (0,1,0), (0,0,1)
          dielectric constant epsilon diagonal = (2.01583,2.01583,2.01583)
     block, center = (23.5,0,0)
          size (0.65,0.265487,1e+20)
          axes (1,0,0), (0,1,0), (0,0,1)
          dielectric constant epsilon diagonal = (2.01583,2.01583,2.01583)
     block, center = (22.5,0,0)
          size (0.65,0.265487,1e+20)
          axes (1,0,0), (0,1,0), (0,0,1)
          dielectric constant epsilon diagonal = (2.01583,2.01583,2.01583)
     block, center = (21.5,0,0)
          size (0.65,0.265487,1e+20)
          axes (1,0,0), (0,1,0), (0,0,1)
          dielectric constant epsilon diagonal = (2.01583,2.01583,2.01583)
     block, center = (20.5,0,0)
          size (0.65,0.265487,1e+20)
          axes (1,0,0), (0,1,0), (0,0,1)
          dielectric constant epsilon diagonal = (2.01583,2.01583,2.01583)
     block, center = (19.5,0,0)
          size (0.65,0.265487,1e+20)
          axes (1,0,0), (0,1,0), (0,0,1)
          dielectric constant epsilon diagonal = (2.01583,2.01583,2.01583)
     block, center = (18.5,0,0)
          size (0.65,0.265487,1e+20)
          axes (1,0,0), (0,1,0), (0,0,1)
          dielectric constant epsilon diagonal = (2.01583,2.01583,2.01583)
     block, center = (17.5,0,0)
          size (0.65,0.265487,1e+20)
          axes (1,0,0), (0,1,0), (0,0,1)
          dielectric constant epsilon diagonal = (2.01583,2.01583,2.01583)
     block, center = (16.5,0,0)
          size (0.65,0.265487,1e+20)
          axes (1,0,0), (0,1,0), (0,0,1)
          dielectric constant epsilon diagonal = (2.01583,2.01583,2.01583)
     block, center = (15.5,0,0)
          size (0.65,0.265487,1e+20)
          axes (1,0,0), (0,1,0), (0,0,1)
          dielectric constant epsilon diagonal = (2.01583,2.01583,2.01583)
     block, center = (14.5,0,0)
          size (0.65,0.265487,1e+20)
          axes (1,0,0), (0,1,0), (0,0,1)
          dielectric constant epsilon diagonal = (2.01583,2.01583,2.01583)
     block, center = (13.5,0,0)
          size (0.65,0.265487,1e+20)
          axes (1,0,0), (0,1,0), (0,0,1)
          dielectric constant epsilon diagonal = (2.01583,2.01583,2.01583)
     block, center = (12.5,0,0)
          size (0.65,0.265487,1e+20)
          axes (1,0,0), (0,1,0), (0,0,1)
          dielectric constant epsilon diagonal = (2.01583,2.01583,2.01583)
     block, center = (11.5,0,0)
          size (0.65,0.265487,1e+20)
          axes (1,0,0), (0,1,0), (0,0,1)
          dielectric constant epsilon diagonal = (2.01583,2.01583,2.01583)
     block, center = (10.5,0,0)
          size (0.65,0.265487,1e+20)
          axes (1,0,0), (0,1,0), (0,0,1)
          dielectric constant epsilon diagonal = (2.01583,2.01583,2.01583)
     block, center = (9.5,0,0)
          size (0.65,0.265487,1e+20)
          axes (1,0,0), (0,1,0), (0,0,1)
          dielectric constant epsilon diagonal = (2.01583,2.01583,2.01583)
     block, center = (8.5,0,0)
          size (0.65,0.265487,1e+20)
          axes (1,0,0), (0,1,0), (0,0,1)
          dielectric constant epsilon diagonal = (2.01583,2.01583,2.01583)
     block, center = (7.5,0,0)
          size (0.65,0.265487,1e+20)
          axes (1,0,0), (0,1,0), (0,0,1)
          dielectric constant epsilon diagonal = (2.01583,2.01583,2.01583)
     block, center = (6.5,0,0)
          size (0.65,0.265487,1e+20)
          axes (1,0,0), (0,1,0), (0,0,1)
          dielectric constant epsilon diagonal = (2.01583,2.01583,2.01583)
     block, center = (5.5,0,0)
          size (0.65,0.265487,1e+20)
          axes (1,0,0), (0,1,0), (0,0,1)
          dielectric constant epsilon diagonal = (2.01583,2.01583,2.01583)
     block, center = (4.5,0,0)
          size (0.65,0.265487,1e+20)
          axes (1,0,0), (0,1,0), (0,0,1)
          dielectric constant epsilon diagonal = (2.01583,2.01583,2.01583)
     block, center = (3.5,0,0)
          size (0.65,0.265487,1e+20)
          axes (1,0,0), (0,1,0), (0,0,1)
          dielectric constant epsilon diagonal = (2.01583,2.01583,2.01583)
     block, center = (2.5,0,0)
          size (0.65,0.265487,1e+20)
          axes (1,0,0), (0,1,0), (0,0,1)
          dielectric constant epsilon diagonal = (2.01583,2.01583,2.01583)
     block, center = (1.5,0,0)
          size (0.65,0.265487,1e+20)
          axes (1,0,0), (0,1,0), (0,0,1)
          dielectric constant epsilon diagonal = (2.01583,2.01583,2.01583)
     block, center = (0.5,0,0)
          size (0.65,0.265487,1e+20)
          axes (1,0,0), (0,1,0), (0,0,1)
          dielectric constant epsilon diagonal = (2.01583,2.01583,2.01583)
     block, center = (-0.5,0,0)
          size (0.65,0.265487,1e+20)
          axes (1,0,0), (0,1,0), (0,0,1)
          dielectric constant epsilon diagonal = (2.01583,2.01583,2.01583)
     block, center = (-1.5,0,0)
          size (0.65,0.265487,1e+20)
          axes (1,0,0), (0,1,0), (0,0,1)
          dielectric constant epsilon diagonal = (2.01583,2.01583,2.01583)
     block, center = (-2.5,0,0)
          size (0.65,0.265487,1e+20)
          axes (1,0,0), (0,1,0), (0,0,1)
          dielectric constant epsilon diagonal = (2.01583,2.01583,2.01583)
     block, center = (-3.5,0,0)
          size (0.65,0.265487,1e+20)
          axes (1,0,0), (0,1,0), (0,0,1)
          dielectric constant epsilon diagonal = (2.01583,2.01583,2.01583)
     block, center = (-4.5,0,0)
          size (0.65,0.265487,1e+20)
          axes (1,0,0), (0,1,0), (0,0,1)
          dielectric constant epsilon diagonal = (2.01583,2.01583,2.01583)
     block, center = (-5.5,0,0)
          size (0.65,0.265487,1e+20)
          axes (1,0,0), (0,1,0), (0,0,1)
          dielectric constant epsilon diagonal = (2.01583,2.01583,2.01583)
     block, center = (-6.5,0,0)
          size (0.65,0.265487,1e+20)
          axes (1,0,0), (0,1,0), (0,0,1)
          dielectric constant epsilon diagonal = (2.01583,2.01583,2.01583)
     block, center = (-7.5,0,0)
          size (0.65,0.265487,1e+20)
          axes (1,0,0), (0,1,0), (0,0,1)
          dielectric constant epsilon diagonal = (2.01583,2.01583,2.01583)
     block, center = (-8.5,0,0)
          size (0.65,0.265487,1e+20)
          axes (1,0,0), (0,1,0), (0,0,1)
          dielectric constant epsilon diagonal = (2.01583,2.01583,2.01583)
     block, center = (-9.5,0,0)
          size (0.65,0.265487,1e+20)
          axes (1,0,0), (0,1,0), (0,0,1)
          dielectric constant epsilon diagonal = (2.01583,2.01583,2.01583)
     block, center = (-10.5,0,0)
          size (0.65,0.265487,1e+20)
          axes (1,0,0), (0,1,0), (0,0,1)
          dielectric constant epsilon diagonal = (2.01583,2.01583,2.01583)
     block, center = (-11.5,0,0)
          size (0.65,0.265487,1e+20)
          axes (1,0,0), (0,1,0), (0,0,1)
          dielectric constant epsilon diagonal = (2.01583,2.01583,2.01583)
     block, center = (-12.5,0,0)
          size (0.65,0.265487,1e+20)
          axes (1,0,0), (0,1,0), (0,0,1)
          dielectric constant epsilon diagonal = (2.01583,2.01583,2.01583)
     block, center = (-13.5,0,0)
          size (0.65,0.265487,1e+20)
          axes (1,0,0), (0,1,0), (0,0,1)
          dielectric constant epsilon diagonal = (2.01583,2.01583,2.01583)
     block, center = (-14.5,0,0)
          size (0.65,0.265487,1e+20)
          axes (1,0,0), (0,1,0), (0,0,1)
          dielectric constant epsilon diagonal = (2.01583,2.01583,2.01583)
     block, center = (-15.5,0,0)
          size (0.65,0.265487,1e+20)
          axes (1,0,0), (0,1,0), (0,0,1)
          dielectric constant epsilon diagonal = (2.01583,2.01583,2.01583)
     block, center = (-16.5,0,0)
          size (0.65,0.265487,1e+20)
          axes (1,0,0), (0,1,0), (0,0,1)
          dielectric constant epsilon diagonal = (2.01583,2.01583,2.01583)
     block, center = (-17.5,0,0)
          size (0.65,0.265487,1e+20)
          axes (1,0,0), (0,1,0), (0,0,1)
          dielectric constant epsilon diagonal = (2.01583,2.01583,2.01583)
     block, center = (-18.5,0,0)
          size (0.65,0.265487,1e+20)
          axes (1,0,0), (0,1,0), (0,0,1)
          dielectric constant epsilon diagonal = (2.01583,2.01583,2.01583)
     block, center = (-19.5,0,0)
          size (0.65,0.265487,1e+20)
          axes (1,0,0), (0,1,0), (0,0,1)
          dielectric constant epsilon diagonal = (2.01583,2.01583,2.01583)
     block, center = (-20.5,0,0)
          size (0.65,0.265487,1e+20)
          axes (1,0,0), (0,1,0), (0,0,1)
          dielectric constant epsilon diagonal = (2.01583,2.01583,2.01583)
     block, center = (-21.5,0,0)
          size (0.65,0.265487,1e+20)
          axes (1,0,0), (0,1,0), (0,0,1)
          dielectric constant epsilon diagonal = (2.01583,2.01583,2.01583)
     block, center = (-22.5,0,0)
          size (0.65,0.265487,1e+20)
          axes (1,0,0), (0,1,0), (0,0,1)
          dielectric constant epsilon diagonal = (2.01583,2.01583,2.01583)
     block, center = (-23.5,0,0)
          size (0.65,0.265487,1e+20)
          axes (1,0,0), (0,1,0), (0,0,1)
          dielectric constant epsilon diagonal = (2.01583,2.01583,2.01583)
     block, center = (-24.5,0,0)
          size (0.65,0.265487,1e+20)
          axes (1,0,0), (0,1,0), (0,0,1)
          dielectric constant epsilon diagonal = (2.01583,2.01583,2.01583)
     block, center = (-25.5,0,0)
          size (0.65,0.265487,1e+20)
          axes (1,0,0), (0,1,0), (0,0,1)
          dielectric constant epsilon diagonal = (2.01583,2.01583,2.01583)
     block, center = (-26.5,0,0)
          size (0.65,0.265487,1e+20)
          axes (1,0,0), (0,1,0), (0,0,1)
          dielectric constant epsilon diagonal = (2.01583,2.01583,2.01583)
     block, center = (-27.5,0,0)
          size (0.65,0.265487,1e+20)
          axes (1,0,0), (0,1,0), (0,0,1)
          dielectric constant epsilon diagonal = (2.01583,2.01583,2.01583)
     block, center = (-28.5,0,0)
          size (0.65,0.265487,1e+20)
          axes (1,0,0), (0,1,0), (0,0,1)
          dielectric constant epsilon diagonal = (2.01583,2.01583,2.01583)
     block, center = (-29.5,0,0)
          size (0.65,0.265487,1e+20)
          axes (1,0,0), (0,1,0), (0,0,1)
          dielectric constant epsilon diagonal = (2.01583,2.01583,2.01583)
     block, center = (-30.5,0,0)
          size (0.65,0.265487,1e+20)
          axes (1,0,0), (0,1,0), (0,0,1)
          dielectric constant epsilon diagonal = (2.01583,2.01583,2.01583)
     block, center = (-31.5,0,0)
          size (0.65,0.265487,1e+20)
          axes (1,0,0), (0,1,0), (0,0,1)
          dielectric constant epsilon diagonal = (2.01583,2.01583,2.01583)
     block, center = (-32.5,0,0)
          size (0.65,0.265487,1e+20)
          axes (1,0,0), (0,1,0), (0,0,1)
          dielectric constant epsilon diagonal = (2.01583,2.01583,2.01583)
     block, center = (-33.5,0,0)
          size (0.65,0.265487,1e+20)
          axes (1,0,0), (0,1,0), (0,0,1)
          dielectric constant epsilon diagonal = (2.01583,2.01583,2.01583)
     block, center = (-34.5,0,0)
          size (0.65,0.265487,1e+20)
          axes (1,0,0), (0,1,0), (0,0,1)
          dielectric constant epsilon diagonal = (2.01583,2.01583,2.01583)
     block, center = (-35.5,0,0)
          size (0.65,0.265487,1e+20)
          axes (1,0,0), (0,1,0), (0,0,1)
          dielectric constant epsilon diagonal = (2.01583,2.01583,2.01583)
     block, center = (-36.5,0,0)
          size (0.65,0.265487,1e+20)
          axes (1,0,0), (0,1,0), (0,0,1)
          dielectric constant epsilon diagonal = (2.01583,2.01583,2.01583)
     block, center = (-37.5,0,0)
          size (0.65,0.265487,1e+20)
          axes (1,0,0), (0,1,0), (0,0,1)
          dielectric constant epsilon diagonal = (2.01583,2.01583,2.01583)
     block, center = (-38.5,0,0)
          size (0.65,0.265487,1e+20)
          axes (1,0,0), (0,1,0), (0,0,1)
          dielectric constant epsilon diagonal = (2.01583,2.01583,2.01583)
     block, center = (-39.5,0,0)
          size (0.65,0.265487,1e+20)
          axes (1,0,0), (0,1,0), (0,0,1)
          dielectric constant epsilon diagonal = (2.01583,2.01583,2.01583)
     block, center = (-40.5,0,0)
          size (0.65,0.265487,1e+20)
          axes (1,0,0), (0,1,0), (0,0,1)
          dielectric constant epsilon diagonal = (2.01583,2.01583,2.01583)
     block, center = (-41.5,0,0)
          size (0.65,0.265487,1e+20)
          axes (1,0,0), (0,1,0), (0,0,1)
          dielectric constant epsilon diagonal = (2.01583,2.01583,2.01583)
     block, center = (-42.5,0,0)
          size (0.65,0.265487,1e+20)
          axes (1,0,0), (0,1,0), (0,0,1)
          dielectric constant epsilon diagonal = (2.01583,2.01583,2.01583)
     block, center = (-43.5,0,0)
          size (0.65,0.265487,1e+20)
          axes (1,0,0), (0,1,0), (0,0,1)
          dielectric constant epsilon diagonal = (2.01583,2.01583,2.01583)
     block, center = (-44.5,0,0)
          size (0.65,0.265487,1e+20)
          axes (1,0,0), (0,1,0), (0,0,1)
          dielectric constant epsilon diagonal = (2.01583,2.01583,2.01583)
     block, center = (-45.5,0,0)
          size (0.65,0.265487,1e+20)
          axes (1,0,0), (0,1,0), (0,0,1)
          dielectric constant epsilon diagonal = (2.01583,2.01583,2.01583)
     block, center = (-46.5,0,0)
          size (0.65,0.265487,1e+20)
          axes (1,0,0), (0,1,0), (0,0,1)
          dielectric constant epsilon diagonal = (2.01583,2.01583,2.01583)
     block, center = (-47.5,0,0)
          size (0.65,0.265487,1e+20)
          axes (1,0,0), (0,1,0), (0,0,1)
          dielectric constant epsilon diagonal = (2.01583,2.01583,2.01583)
     block, center = (-48.5,0,0)
          size (0.65,0.265487,1e+20)
          axes (1,0,0), (0,1,0), (0,0,1)
          dielectric constant epsilon diagonal = (2.01583,2.01583,2.01583)
     block, center = (-49.5,0,0)
          size (0.65,0.265487,1e+20)
          axes (1,0,0), (0,1,0), (0,0,1)
          dielectric constant epsilon diagonal = (2.01583,2.01583,2.01583)
     block, center = (-50.5,0,0)
          size (0.65,0.265487,1e+20)
          axes (1,0,0), (0,1,0), (0,0,1)
          dielectric constant epsilon diagonal = (2.01583,2.01583,2.01583)
     block, center = (-51.5,0,0)
          size (0.65,0.265487,1e+20)
          axes (1,0,0), (0,1,0), (0,0,1)
          dielectric constant epsilon diagonal = (2.01583,2.01583,2.01583)
     block, center = (-52.5,0,0)
          size (0.65,0.265487,1e+20)
          axes (1,0,0), (0,1,0), (0,0,1)
          dielectric constant epsilon diagonal = (2.01583,2.01583,2.01583)
     block, center = (-53.5,0,0)
          size (0.65,0.265487,1e+20)
          axes (1,0,0), (0,1,0), (0,0,1)
          dielectric constant epsilon diagonal = (2.01583,2.01583,2.01583)
     block, center = (-54.5,0,0)
          size (0.65,0.265487,1e+20)
          axes (1,0,0), (0,1,0), (0,0,1)
          dielectric constant epsilon diagonal = (2.01583,2.01583,2.01583)
     block, center = (-55.5,0,0)
          size (0.65,0.265487,1e+20)
          axes (1,0,0), (0,1,0), (0,0,1)
          dielectric constant epsilon diagonal = (2.01583,2.01583,2.01583)
     block, center = (-56.5,0,0)
          size (0.65,0.265487,1e+20)
          axes (1,0,0), (0,1,0), (0,0,1)
          dielectric constant epsilon diagonal = (2.01583,2.01583,2.01583)
     block, center = (-57.5,0,0)
          size (0.65,0.265487,1e+20)
          axes (1,0,0), (0,1,0), (0,0,1)
          dielectric constant epsilon diagonal = (2.01583,2.01583,2.01583)
     block, center = (-58.5,0,0)
          size (0.65,0.265487,1e+20)
          axes (1,0,0), (0,1,0), (0,0,1)
          dielectric constant epsilon diagonal = (2.01583,2.01583,2.01583)
     block, center = (-59.5,0,0)
          size (0.65,0.265487,1e+20)
          axes (1,0,0), (0,1,0), (0,0,1)
          dielectric constant epsilon diagonal = (2.01583,2.01583,2.01583)
     block, center = (-60.5,0,0)
          size (0.65,0.265487,1e+20)
          axes (1,0,0), (0,1,0), (0,0,1)
          dielectric constant epsilon diagonal = (2.01583,2.01583,2.01583)
     block, center = (-61.5,0,0)
          size (0.65,0.265487,1e+20)
          axes (1,0,0), (0,1,0), (0,0,1)
          dielectric constant epsilon diagonal = (2.01583,2.01583,2.01583)
     block, center = (-62.5,0,0)
          size (0.65,0.265487,1e+20)
          axes (1,0,0), (0,1,0), (0,0,1)
          dielectric constant epsilon diagonal = (2.01583,2.01583,2.01583)
     block, center = (-63.5,0,0)
          size (0.65,0.265487,1e+20)
          axes (1,0,0), (0,1,0), (0,0,1)
          dielectric constant epsilon diagonal = (2.01583,2.01583,2.01583)
     block, center = (-64.5,0,0)
          size (0.65,0.265487,1e+20)
          axes (1,0,0), (0,1,0), (0,0,1)
          dielectric constant epsilon diagonal = (2.01583,2.01583,2.01583)
     block, center = (-65.5,0,0)
          size (0.65,0.265487,1e+20)
          axes (1,0,0), (0,1,0), (0,0,1)
          dielectric constant epsilon diagonal = (2.01583,2.01583,2.01583)
     block, center = (-66.5,0,0)
          size (0.65,0.265487,1e+20)
          axes (1,0,0), (0,1,0), (0,0,1)
          dielectric constant epsilon diagonal = (2.01583,2.01583,2.01583)
     block, center = (-67.5,0,0)
          size (0.65,0.265487,1e+20)
          axes (1,0,0), (0,1,0), (0,0,1)
          dielectric constant epsilon diagonal = (2.01583,2.01583,2.01583)
     block, center = (-68.5,0,0)
          size (0.65,0.265487,1e+20)
          axes (1,0,0), (0,1,0), (0,0,1)
          dielectric constant epsilon diagonal = (2.01583,2.01583,2.01583)
     block, center = (-69.5,0,0)
          size (0.65,0.265487,1e+20)
          axes (1,0,0), (0,1,0), (0,0,1)
          dielectric constant epsilon diagonal = (2.01583,2.01583,2.01583)
     block, center = (-70.5,0,0)
          size (0.65,0.265487,1e+20)
          axes (1,0,0), (0,1,0), (0,0,1)
          dielectric constant epsilon diagonal = (2.01583,2.01583,2.01583)
     block, center = (-71.5,0,0)
          size (0.65,0.265487,1e+20)
          axes (1,0,0), (0,1,0), (0,0,1)
          dielectric constant epsilon diagonal = (2.01583,2.01583,2.01583)
     block, center = (-72.5,0,0)
          size (0.65,0.265487,1e+20)
          axes (1,0,0), (0,1,0), (0,0,1)
          dielectric constant epsilon diagonal = (2.01583,2.01583,2.01583)
     block, center = (-73.5,0,0)
          size (0.65,0.265487,1e+20)
          axes (1,0,0), (0,1,0), (0,0,1)
          dielectric constant epsilon diagonal = (2.01583,2.01583,2.01583)
     block, center = (-74.5,0,0)
          size (0.65,0.265487,1e+20)
          axes (1,0,0), (0,1,0), (0,0,1)
          dielectric constant epsilon diagonal = (2.01583,2.01583,2.01583)
time for set_epsilon = 8.75437 s
-----------
Meep: using output directory "ref-out"
creating output file "ref-out/eps-000000.00.h5"...
Meep progress: 2.36/377.433631896973 = 0.6% done in 4.0s, 636.9s to go
on time step 123 (time=2.46), 0.0327386 s/step
Meep progress: 5.02/377.433631896973 = 1.3% done in 8.0s, 594.2s to go
on time step 257 (time=5.14), 0.0299823 s/step
Meep progress: 7.7/377.433631896973 = 2.0% done in 12.0s, 576.9s to go
on time step 391 (time=7.82), 0.0299312 s/step
Meep progress: 10.38/377.433631896973 = 2.8% done in 16.0s, 567.3s to go
on time step 525 (time=10.5), 0.0300223 s/step
Meep progress: 13.0/377.433631896973 = 3.4% done in 20.1s, 562.5s to go
on time step 656 (time=13.12), 0.0307192 s/step
Meep progress: 15.7/377.433631896973 = 4.2% done in 24.1s, 555.0s to go
on time step 791 (time=15.82), 0.0298457 s/step
Meep progress: 18.38/377.433631896973 = 4.9% done in 28.1s, 549.1s to go
on time step 925 (time=18.5), 0.02999 s/step
Meep progress: 21.06/377.433631896973 = 5.6% done in 32.1s, 543.6s to go
on time step 1059 (time=21.18), 0.0300423 s/step
Meep progress: 23.58/377.433631896973 = 6.2% done in 36.1s, 542.2s to go
on time step 1185 (time=23.7), 0.0317775 s/step
Meep progress: 26.12/377.433631896973 = 6.9% done in 40.2s, 540.1s to go
on time step 1312 (time=26.24), 0.0317292 s/step
Meep progress: 28.64/377.433631896973 = 7.6% done in 44.2s, 537.9s to go
on time step 1438 (time=28.76), 0.0318231 s/step
Meep progress: 31.16/377.433631896973 = 8.3% done in 48.2s, 535.3s to go
on time step 1565 (time=31.3), 0.031688 s/step
Meep progress: 33.78/377.433631896973 = 8.9% done in 52.2s, 531.0s to go
on time step 1696 (time=33.92), 0.0306487 s/step
Meep progress: 36.46/377.433631896973 = 9.7% done in 56.2s, 525.7s to go
on time step 1830 (time=36.6), 0.0300151 s/step
Meep progress: 39.12/377.433631896973 = 10.4% done in 60.2s, 520.9s to go
on time step 1963 (time=39.26), 0.0302147 s/step
Meep progress: 41.76/377.433631896973 = 11.1% done in 64.2s, 516.3s to go
on time step 2096 (time=41.92), 0.0303011 s/step
Meep progress: 44.32/377.433631896973 = 11.7% done in 68.2s, 512.8s to go
on time step 2225 (time=44.5), 0.0312318 s/step
Meep progress: 47.0/377.433631896973 = 12.5% done in 72.3s, 508.0s to go
on time step 2359 (time=47.18), 0.0300574 s/step
Meep progress: 49.66/377.433631896973 = 13.2% done in 76.3s, 503.4s to go
on time step 2492 (time=49.84), 0.0301056 s/step
Meep progress: 52.32/377.433631896973 = 13.9% done in 80.3s, 498.8s to go
on time step 2625 (time=52.5), 0.030128 s/step
Meep progress: 55.02/377.433631896973 = 14.6% done in 84.3s, 494.0s to go
on time step 2760 (time=55.2), 0.0298248 s/step
Meep progress: 57.7/377.433631896973 = 15.3% done in 88.3s, 489.4s to go
on time step 2894 (time=57.88), 0.0299916 s/step
Meep progress: 60.4/377.433631896973 = 16.0% done in 92.3s, 484.6s to go
on time step 3029 (time=60.58), 0.029635 s/step
Meep progress: 63.1/377.433631896973 = 16.7% done in 96.3s, 479.9s to go
on time step 3163 (time=63.26), 0.029882 s/step
Meep progress: 65.72/377.433631896973 = 17.4% done in 100.4s, 476.0s to go
on time step 3294 (time=65.88), 0.0307757 s/step
Meep progress: 68.22/377.433631896973 = 18.1% done in 104.4s, 473.2s to go
on time step 3419 (time=68.38), 0.0322377 s/step
Meep progress: 70.82/377.433631896973 = 18.8% done in 108.4s, 469.3s to go
on time step 3550 (time=71), 0.0306983 s/step
Meep progress: 73.5/377.433631896973 = 19.5% done in 112.4s, 464.8s to go
on time step 3684 (time=73.68), 0.0299203 s/step
Meep progress: 76.18/377.433631896973 = 20.2% done in 116.4s, 460.4s to go
on time step 3818 (time=76.36), 0.029971 s/step
Meep progress: 78.88/377.433631896973 = 20.9% done in 120.4s, 455.8s to go
on time step 3953 (time=79.06), 0.0297223 s/step
Meep progress: 81.56/377.433631896973 = 21.6% done in 124.4s, 451.4s to go
on time step 4088 (time=81.76), 0.0298344 s/step
Meep progress: 84.24/377.433631896973 = 22.3% done in 128.5s, 447.1s to go
on time step 4222 (time=84.44), 0.0300677 s/step
Meep progress: 86.9/377.433631896973 = 23.0% done in 132.5s, 442.9s to go
on time step 4355 (time=87.1), 0.0301488 s/step
Meep progress: 89.54/377.433631896973 = 23.7% done in 136.5s, 438.8s to go
on time step 4487 (time=89.74), 0.0303476 s/step
Meep progress: 92.12/377.433631896973 = 24.4% done in 140.5s, 435.2s to go
on time step 4615 (time=92.3), 0.0312539 s/step
Meep progress: 94.76/377.433631896973 = 25.1% done in 144.5s, 431.1s to go
on time step 4748 (time=94.96), 0.0302621 s/step
Meep progress: 97.44/377.433631896973 = 25.8% done in 148.5s, 426.8s to go
on time step 4882 (time=97.64), 0.030033 s/step
Meep progress: 100.12/377.433631896973 = 26.5% done in 152.6s, 422.5s to go
on time step 5016 (time=100.32), 0.0300348 s/step
Meep progress: 102.76/377.433631896973 = 27.2% done in 156.6s, 418.5s to go
on time step 5148 (time=102.96), 0.0304937 s/step
Meep progress: 105.38/377.433631896973 = 27.9% done in 160.6s, 414.6s to go
on time step 5279 (time=105.58), 0.0305375 s/step
Meep progress: 108.06/377.433631896973 = 28.6% done in 164.6s, 410.3s to go
on time step 5413 (time=108.26), 0.0300666 s/step
Meep progress: 110.72/377.433631896973 = 29.3% done in 168.6s, 406.2s to go
on time step 5547 (time=110.94), 0.0300393 s/step
Meep progress: 113.34/377.433631896973 = 30.0% done in 172.6s, 402.2s to go
on time step 5679 (time=113.58), 0.030518 s/step
Meep progress: 116.06/377.433631896973 = 30.7% done in 176.6s, 397.8s to go
on time step 5814 (time=116.28), 0.0296896 s/step
Meep progress: 118.72/377.433631896973 = 31.5% done in 180.7s, 393.7s to go
on time step 5947 (time=118.94), 0.0301878 s/step
Meep progress: 121.32/377.433631896973 = 32.1% done in 184.7s, 389.9s to go
on time step 6076 (time=121.52), 0.0310513 s/step
Meep progress: 123.94/377.433631896973 = 32.8% done in 188.7s, 385.9s to go
on time step 6207 (time=124.14), 0.0307509 s/step
Meep progress: 126.54/377.433631896973 = 33.5% done in 192.7s, 382.1s to go
on time step 6338 (time=126.76), 0.030737 s/step
Meep progress: 129.2/377.433631896973 = 34.2% done in 196.7s, 378.0s to go
on time step 6471 (time=129.42), 0.0302619 s/step
Meep progress: 131.86/377.433631896973 = 34.9% done in 200.8s, 373.9s to go
on time step 6604 (time=132.08), 0.0301688 s/step
Meep progress: 134.52/377.433631896973 = 35.6% done in 204.8s, 369.8s to go
on time step 6737 (time=134.74), 0.0301538 s/step
Meep progress: 137.18/377.433631896973 = 36.3% done in 208.8s, 365.6s to go
on time step 6870 (time=137.4), 0.0301156 s/step
Meep progress: 139.84/377.433631896973 = 37.1% done in 212.8s, 361.5s to go
on time step 7003 (time=140.06), 0.0302357 s/step
Meep progress: 142.5/377.433631896973 = 37.8% done in 216.8s, 357.4s to go
on time step 7136 (time=142.72), 0.030159 s/step
Meep progress: 145.2/377.433631896973 = 38.5% done in 220.8s, 353.2s to go
on time step 7271 (time=145.42), 0.0298175 s/step
Meep progress: 147.86/377.433631896973 = 39.2% done in 224.8s, 349.1s to go
on time step 7404 (time=148.08), 0.0301539 s/step
Meep progress: 150.52/377.433631896973 = 39.9% done in 228.9s, 345.0s to go
on time step 7537 (time=150.74), 0.0302646 s/step
Meep progress: 153.06/377.433631896973 = 40.6% done in 232.9s, 341.4s to go
on time step 7664 (time=153.28), 0.0316355 s/step
Meep progress: 155.72/377.433631896973 = 41.3% done in 236.9s, 337.3s to go
on time step 7797 (time=155.94), 0.0301612 s/step
Meep progress: 158.4/377.433631896973 = 42.0% done in 240.9s, 333.1s to go
on time step 7931 (time=158.62), 0.0299962 s/step
Meep progress: 161.06/377.433631896973 = 42.7% done in 244.9s, 329.0s to go
on time step 8064 (time=161.28), 0.0302003 s/step
Meep progress: 163.7/377.433631896973 = 43.4% done in 248.9s, 325.0s to go
on time step 8196 (time=163.92), 0.030339 s/step
Meep progress: 166.34/377.433631896973 = 44.1% done in 252.9s, 321.0s to go
on time step 8328 (time=166.56), 0.0303383 s/step
Meep progress: 168.84/377.433631896973 = 44.7% done in 257.0s, 317.5s to go
on time step 8453 (time=169.06), 0.0322352 s/step
Meep progress: 171.48/377.433631896973 = 45.4% done in 261.0s, 313.5s to go
on time step 8585 (time=171.7), 0.0304929 s/step
Meep progress: 174.16/377.433631896973 = 46.1% done in 265.0s, 309.3s to go
on time step 8719 (time=174.38), 0.0300119 s/step
Meep progress: 176.82/377.433631896973 = 46.8% done in 269.0s, 305.3s to go
on time step 8851 (time=177.02), 0.0303055 s/step
Meep progress: 179.5/377.433631896973 = 47.6% done in 273.1s, 301.1s to go
on time step 8985 (time=179.7), 0.0300031 s/step
Meep progress: 182.1/377.433631896973 = 48.2% done in 277.1s, 297.2s to go
on time step 9115 (time=182.3), 0.0308623 s/step
Meep progress: 184.66/377.433631896973 = 48.9% done in 281.1s, 293.4s to go
on time step 9243 (time=184.86), 0.0313211 s/step
Meep progress: 187.24/377.433631896973 = 49.6% done in 285.1s, 289.6s to go
on time step 9372 (time=187.44), 0.0312139 s/step
Meep progress: 189.74/377.433631896973 = 50.3% done in 289.1s, 286.0s to go
on time step 9498 (time=189.96), 0.031852 s/step
Meep progress: 192.42/377.433631896973 = 51.0% done in 293.1s, 281.8s to go
on time step 9631 (time=192.62), 0.0300897 s/step
Meep progress: 194.98/377.433631896973 = 51.7% done in 297.1s, 278.0s to go
on time step 9759 (time=195.18), 0.0313032 s/step
Meep progress: 197.62/377.433631896973 = 52.4% done in 301.2s, 274.0s to go
on time step 9891 (time=197.82), 0.0304268 s/step
Meep progress: 200.28/377.433631896973 = 53.1% done in 305.2s, 269.9s to go
on time step 10024 (time=200.48), 0.0301048 s/step
Meep progress: 202.94/377.433631896973 = 53.8% done in 309.2s, 265.8s to go
on time step 10157 (time=203.14), 0.030274 s/step
Meep progress: 205.6/377.433631896973 = 54.5% done in 313.2s, 261.8s to go
on time step 10290 (time=205.8), 0.030268 s/step
Meep progress: 208.14/377.433631896973 = 55.1% done in 317.2s, 258.0s to go
on time step 10416 (time=208.32), 0.0317577 s/step
Meep progress: 210.74/377.433631896973 = 55.8% done in 321.2s, 254.1s to go
on time step 10547 (time=210.94), 0.0306807 s/step
Meep progress: 213.38/377.433631896973 = 56.5% done in 325.2s, 250.0s to go
on time step 10680 (time=213.6), 0.030277 s/step
Meep progress: 216.04/377.433631896973 = 57.2% done in 329.3s, 246.0s to go
on time step 10813 (time=216.26), 0.0302911 s/step
Meep progress: 218.64/377.433631896973 = 57.9% done in 333.3s, 242.1s to go
on time step 10942 (time=218.84), 0.0311332 s/step
Meep progress: 221.2/377.433631896973 = 58.6% done in 337.3s, 238.2s to go
on time step 11070 (time=221.4), 0.0313385 s/step
Meep progress: 223.8/377.433631896973 = 59.3% done in 341.3s, 234.3s to go
on time step 11200 (time=224), 0.0309998 s/step
Meep progress: 226.3/377.433631896973 = 60.0% done in 345.3s, 230.6s to go
on time step 11325 (time=226.5), 0.0320066 s/step
Meep progress: 229.0/377.433631896973 = 60.7% done in 349.4s, 226.4s to go
on time step 11460 (time=229.2), 0.0297348 s/step
Meep progress: 231.66/377.433631896973 = 61.4% done in 353.4s, 222.4s to go
on time step 11593 (time=231.86), 0.0302613 s/step
Meep progress: 234.1/377.433631896973 = 62.0% done in 357.4s, 218.8s to go
on time step 11714 (time=234.28), 0.0331319 s/step
Meep progress: 236.58/377.433631896973 = 62.7% done in 361.4s, 215.2s to go
on time step 11839 (time=236.78), 0.0320805 s/step
Meep progress: 239.1/377.433631896973 = 63.3% done in 365.4s, 211.4s to go
on time step 11966 (time=239.32), 0.0316928 s/step
Meep progress: 241.64/377.433631896973 = 64.0% done in 369.4s, 207.6s to go
on time step 12094 (time=241.88), 0.0314317 s/step
Meep progress: 244.26/377.433631896973 = 64.7% done in 373.4s, 203.6s to go
on time step 12225 (time=244.5), 0.030541 s/step
Meep progress: 246.92/377.433631896973 = 65.4% done in 377.4s, 199.5s to go
on time step 12358 (time=247.16), 0.0301645 s/step
Meep progress: 249.58/377.433631896973 = 66.1% done in 381.4s, 195.4s to go
on time step 12491 (time=249.82), 0.0301837 s/step
Meep progress: 252.24/377.433631896973 = 66.8% done in 385.4s, 191.3s to go
on time step 12624 (time=252.48), 0.0302272 s/step
Meep progress: 254.9/377.433631896973 = 67.5% done in 389.5s, 187.2s to go
on time step 12757 (time=255.14), 0.0302623 s/step
Meep progress: 257.56/377.433631896973 = 68.2% done in 393.5s, 183.1s to go
on time step 12890 (time=257.8), 0.0302663 s/step
Meep progress: 260.22/377.433631896973 = 68.9% done in 397.5s, 179.1s to go
on time step 13023 (time=260.46), 0.0302235 s/step
Meep progress: 262.9/377.433631896973 = 69.7% done in 401.5s, 174.9s to go
on time step 13157 (time=263.14), 0.0300542 s/step
Meep progress: 265.56/377.433631896973 = 70.4% done in 405.5s, 170.8s to go
on time step 13291 (time=265.82), 0.0300672 s/step
Meep progress: 268.22/377.433631896973 = 71.1% done in 409.5s, 166.8s to go
on time step 13424 (time=268.48), 0.0301563 s/step
Meep progress: 270.9/377.433631896973 = 71.8% done in 413.6s, 162.6s to go
on time step 13558 (time=271.16), 0.0299951 s/step
Meep progress: 273.58/377.433631896973 = 72.5% done in 417.6s, 158.5s to go
on time step 13692 (time=273.84), 0.0299757 s/step
Meep progress: 276.24/377.433631896973 = 73.2% done in 421.6s, 154.4s to go
on time step 13825 (time=276.5), 0.0302281 s/step
Meep progress: 278.92/377.433631896973 = 73.9% done in 425.6s, 150.3s to go
on time step 13959 (time=279.18), 0.0300756 s/step
Meep progress: 281.58/377.433631896973 = 74.6% done in 429.7s, 146.3s to go
on time step 14092 (time=281.84), 0.0302758 s/step
Meep progress: 284.22/377.433631896973 = 75.3% done in 433.7s, 142.2s to go
on time step 14225 (time=284.5), 0.03023 s/step
Meep progress: 286.88/377.433631896973 = 76.0% done in 437.7s, 138.2s to go
on time step 14358 (time=287.16), 0.0302901 s/step
Meep progress: 289.56/377.433631896973 = 76.7% done in 441.7s, 134.0s to go
on time step 14492 (time=289.84), 0.0299915 s/step
Meep progress: 292.24/377.433631896973 = 77.4% done in 445.7s, 129.9s to go
on time step 14625 (time=292.5), 0.0301071 s/step
Meep progress: 294.92/377.433631896973 = 78.1% done in 449.8s, 125.8s to go
on time step 14759 (time=295.18), 0.0299814 s/step
Meep progress: 297.58/377.433631896973 = 78.8% done in 453.8s, 121.8s to go
on time step 14892 (time=297.84), 0.0301883 s/step
Meep progress: 300.26/377.433631896973 = 79.6% done in 457.8s, 117.7s to go
on time step 15026 (time=300.52), 0.0300364 s/step
Meep progress: 302.96/377.433631896973 = 80.3% done in 461.8s, 113.5s to go
on time step 15161 (time=303.22), 0.0298302 s/step
Meep progress: 305.64/377.433631896973 = 81.0% done in 465.8s, 109.4s to go
on time step 15295 (time=305.9), 0.0299039 s/step
Meep progress: 308.32/377.433631896973 = 81.7% done in 469.8s, 105.3s to go
on time step 15429 (time=308.58), 0.0300486 s/step
Meep progress: 310.98/377.433631896973 = 82.4% done in 473.9s, 101.3s to go
on time step 15562 (time=311.24), 0.0300777 s/step
Meep progress: 313.66/377.433631896973 = 83.1% done in 477.9s, 97.2s to go
on time step 15696 (time=313.92), 0.030007 s/step
Meep progress: 316.32/377.433631896973 = 83.8% done in 481.9s, 93.1s to go
on time step 15830 (time=316.6), 0.0300535 s/step
Meep progress: 318.98/377.433631896973 = 84.5% done in 485.9s, 89.0s to go
on time step 15963 (time=319.26), 0.0301119 s/step
Meep progress: 321.64/377.433631896973 = 85.2% done in 489.9s, 85.0s to go
on time step 16096 (time=321.92), 0.0301155 s/step
Meep progress: 324.3/377.433631896973 = 85.9% done in 493.9s, 80.9s to go
on time step 16228 (time=324.56), 0.0303897 s/step
Meep progress: 326.94/377.433631896973 = 86.6% done in 497.9s, 76.9s to go
on time step 16361 (time=327.22), 0.0303008 s/step
Meep progress: 329.6/377.433631896973 = 87.3% done in 501.9s, 72.8s to go
on time step 16493 (time=329.86), 0.0304696 s/step
Meep progress: 332.12/377.433631896973 = 88.0% done in 506.0s, 69.0s to go
on time step 16619 (time=332.38), 0.0319352 s/step
Meep progress: 334.76/377.433631896973 = 88.7% done in 510.0s, 65.0s to go
on time step 16752 (time=335.04), 0.0301185 s/step
Meep progress: 337.44/377.433631896973 = 89.4% done in 514.0s, 60.9s to go
on time step 16885 (time=337.7), 0.0301844 s/step
Meep progress: 340.1/377.433631896973 = 90.1% done in 518.0s, 56.9s to go
on time step 17018 (time=340.36), 0.0300818 s/step
Meep progress: 342.68/377.433631896973 = 90.8% done in 522.0s, 52.9s to go
on time step 17146 (time=342.92), 0.0312785 s/step
Meep progress: 345.26/377.433631896973 = 91.5% done in 526.1s, 49.0s to go
on time step 17275 (time=345.5), 0.031116 s/step
Meep progress: 347.94/377.433631896973 = 92.2% done in 530.1s, 44.9s to go
on time step 17410 (time=348.2), 0.029784 s/step
Meep progress: 350.64/377.433631896973 = 92.9% done in 534.1s, 40.8s to go
on time step 17546 (time=350.92), 0.0294365 s/step
Meep progress: 353.6/377.433631896973 = 93.7% done in 538.1s, 36.3s to go
on time step 17694 (time=353.88), 0.0271333 s/step
Meep progress: 356.56/377.433631896973 = 94.5% done in 542.1s, 31.7s to go
on time step 17842 (time=356.84), 0.0271592 s/step
Meep progress: 359.56/377.433631896973 = 95.3% done in 546.1s, 27.1s to go
on time step 17993 (time=359.86), 0.0266626 s/step
Meep progress: 362.58/377.433631896973 = 96.1% done in 550.1s, 22.5s to go
on time step 18144 (time=362.88), 0.0266204 s/step
Meep progress: 365.6/377.433631896973 = 96.9% done in 554.1s, 17.9s to go
on time step 18295 (time=365.9), 0.0265537 s/step
Meep progress: 368.62/377.433631896973 = 97.7% done in 558.2s, 13.3s to go
on time step 18446 (time=368.92), 0.0265247 s/step
Meep progress: 371.66/377.433631896973 = 98.5% done in 562.2s, 8.7s to go
on time step 18598 (time=371.96), 0.026452 s/step
Meep progress: 374.7/377.433631896973 = 99.3% done in 566.2s, 4.1s to go
on time step 18750 (time=375), 0.0264872 s/step
run 0 finished at t = 377.44 (18872 timesteps)
flux1:, 0.627777777777778, 7.46324015072422e-7, 7.46325672748031e-7, 7.46327107404115e-7, 7.46327611471635e-7, 7.46326868425429e-7, 7.46325151639203e-7, 7.46323253728411e-7, 7.46322141511463e-7, 7.46322470661049e-7, 7.46324191732342e-7, 7.46326476940121e-7, 7.46328072398282e-7, 7.46327967355229e-7, 7.46326059307992e-7, 7.46323399547328e-7, 7.4632172680957e-7, 7.4632236099358e-7, 7.46325031127638e-7, 7.46327592071498e-7, 7.46327440854876e-7, 7.46324338306432e-7, 7.46322185056196e-7, 7.46325532086727e-7, 7.46330327163305e-7, 7.46324198129305e-7, 7.463172530204e-7, 7.46332394719167e-7, 7.46315191998404e-7, 7.46338042106522e-7, 7.46323498250935e-7, 7.46315700077815e-7, 7.46323498250936e-7, 7.46338042106523e-7, 7.46315191998404e-7, 7.46332394719169e-7, 7.46317253020401e-7, 7.46324198129307e-7, 7.46330327163307e-7, 7.46325532086728e-7, 7.46322185056197e-7, 7.46324338306432e-7, 7.46327440854878e-7, 7.46327592071498e-7, 7.46325031127635e-7, 7.46322360993577e-7, 7.46321726809575e-7, 7.46323399547329e-7, 7.46326059307992e-7, 7.46327967355226e-7, 7.4632807239828e-7, 7.46326476940117e-7, 7.4632419173234e-7, 7.46322470661052e-7, 7.4632214151147e-7, 7.4632325372841e-7, 7.46325151639205e-7, 7.46326868425429e-7, 7.46327611471632e-7, 7.4632710740411e-7, 7.46325672748032e-7, 7.46324015072425e-7
flux1:, 0.628040226681531, 8.51972808298735e-7, 8.51974734326724e-7, 8.51976368822149e-7, 8.51976907648044e-7, 8.51976011750119e-7, 8.51974021503016e-7, 8.51971859658604e-7, 8.5197062652515e-7, 8.51971047162533e-7, 8.51973035290527e-7, 8.51975628575326e-7, 8.51977403537067e-7, 8.5197723708511e-7, 8.5197504719486e-7, 8.51972048202109e-7, 8.51970203594328e-7, 8.51970972373556e-7, 8.51974004541985e-7, 8.51976855549868e-7, 8.51976612245741e-7, 8.51973070494375e-7, 8.51970685840378e-7, 8.51974561804962e-7, 8.5197999566557e-7, 8.519729595072e-7, 8.51965103130661e-7, 8.51982372964113e-7, 8.5196269702211e-7, 8.5198879027134e-7, 8.51972172566766e-7, 8.51963256366154e-7, 8.51972172566766e-7, 8.51988790271341e-7, 8.5196269702211e-7, 8.51982372964114e-7, 8.5196510313066e-7, 8.51972959507199e-7, 8.51979995665571e-7, 8.51974561804962e-7, 8.5197068584038e-7, 8.51973070494372e-7, 8.51976612245741e-7, 8.51976855549866e-7, 8.51974004541983e-7, 8.51970972373556e-7, 8.51970203594329e-7, 8.51972048202112e-7, 8.51975047194861e-7, 8.51977237085107e-7, 8.51977403537067e-7, 8.51975628575324e-7, 8.51973035290526e-7, 8.51971047162529e-7, 8.51970626525156e-7, 8.51971859658604e-7, 8.51974021503016e-7, 8.51976011750124e-7, 8.51976907648043e-7, 8.51976368822144e-7, 8.51974734326725e-7, 8.51972808298741e-7
flux1:, 0.628302675585284, 9.71716546691552e-7, 9.71718755769541e-7, 9.71720601378092e-7, 9.71721177450249e-7, 9.71720121395757e-7, 9.71717844619384e-7, 9.7171540724293e-7, 9.7171404979499e-7, 9.71714569067032e-7, 9.71716837951624e-7, 9.71719750717321e-7, 9.71721705410564e-7, 9.71721463788232e-7, 9.71718971387908e-7, 9.71715620688093e-7, 9.71713614295355e-7, 9.71714551508728e-7, 9.71717983171476e-7, 9.71721130330521e-7, 9.71720746608684e-7, 9.71716688386093e-7, 9.71714048029212e-7, 9.71718543852198e-7, 9.71724720319289e-7, 9.71716676535793e-7, 9.71707813165396e-7, 9.71727490108874e-7, 9.71704986805734e-7, 9.71734730179273e-7, 9.71715736661578e-7, 9.71705542146193e-7, 9.7171573666158e-7, 9.71734730179274e-7, 9.71704986805732e-7, 9.71727490108876e-7, 9.71707813165396e-7, 9.71716676535792e-7, 9.7172472031929e-7, 9.71718543852199e-7, 9.71714048029211e-7, 9.71716688386092e-7, 9.71720746608684e-7, 9.71721130330522e-7, 9.71717983171476e-7, 9.71714551508727e-7, 9.71713614295358e-7, 9.71715620688092e-7, 9.71718971387909e-7, 9.71721463788229e-7, 9.71721705410566e-7, 9.71719750717324e-7, 9.71716837951621e-7, 9.71714569067032e-7, 9.71714049794996e-7, 9.71715407242918e-7, 9.71717844619381e-7, 9.71720121395756e-7, 9.71721177450242e-7, 9.71720601378087e-7, 9.71718755769542e-7, 9.71716546691551e-7
flux1:, 0.628565124489038, 1.10730971092451e-6, 1.10731221465144e-6, 1.10731428279846e-6, 1.10731490195208e-6, 1.10731368365747e-6, 1.10731111233472e-6, 1.10730839075803e-6, 1.10730690529225e-6, 1.10730752690994e-6, 1.10731008491565e-6, 1.10731332320898e-6, 1.10731545437232e-6, 1.1073151235432e-6, 1.10731231135279e-6, 1.10730860288604e-6, 1.1073064524339e-6, 1.10730759787555e-6, 1.10731146727322e-6, 1.10731490971118e-6, 1.10731432352521e-6, 1.10730965810816e-6, 1.10730673617869e-6, 1.10731195900808e-6, 1.1073190003292e-6, 1.10730984141813e-6, 1.10729986818397e-6, 1.10732226446621e-6, 1.10729652995795e-6, 1.10733037460257e-6, 1.10730865981477e-6, 1.10729700427555e-6, 1.10730865981478e-6, 1.10733037460257e-6, 1.10729652995795e-6, 1.10732226446621e-6, 1.10729986818397e-6, 1.10730984141813e-6, 1.1073190003292e-6, 1.10731195900808e-6, 1.10730673617869e-6, 1.10730965810816e-6, 1.10731432352521e-6, 1.10731490971118e-6, 1.10731146727322e-6, 1.10730759787555e-6, 1.1073064524339e-6, 1.10730860288604e-6, 1.1073123113528e-6, 1.1073151235432e-6, 1.10731545437232e-6, 1.10731332320898e-6, 1.10731008491564e-6, 1.10730752690994e-6, 1.10730690529225e-6, 1.10730839075802e-6, 1.10731111233472e-6, 1.10731368365748e-6, 1.10731490195208e-6, 1.10731428279845e-6, 1.10731221465144e-6, 1.10730971092452e-6
flux1:, 0.628827573392791, 1.2607075721909e-6, 1.26071037902537e-6, 1.26071268205077e-6, 1.26071335470786e-6, 1.26071197853037e-6, 1.26070911043055e-6, 1.26070609890951e-6, 1.26070448070454e-6, 1.26070520381747e-6, 1.26070805286075e-6, 1.26071161666755e-6, 1.26071391748839e-6, 1.2607134837299e-6, 1.26071033889921e-6, 1.26070627418676e-6, 1.26070400595113e-6, 1.26070540567263e-6, 1.26070975127992e-6, 1.26071347976389e-6, 1.26071261350514e-6, 1.26070723536535e-6, 1.26070400474725e-6, 1.26071008025252e-6, 1.26071812934038e-6, 1.26070774003737e-6, 1.26069654626489e-6, 1.26072201093687e-6, 1.26069258567038e-6, 1.26073103176399e-6, 1.26070620159738e-6, 1.26069287724764e-6, 1.26070620159739e-6, 1.26073103176399e-6, 1.26069258567038e-6, 1.26072201093687e-6, 1.26069654626489e-6, 1.26070774003737e-6, 1.26071812934038e-6, 1.26071008025252e-6, 1.26070400474725e-6, 1.26070723536535e-6, 1.26071261350514e-6, 1.26071347976389e-6, 1.26070975127993e-6, 1.26070540567264e-6, 1.26070400595113e-6, 1.26070627418676e-6, 1.26071033889921e-6, 1.26071348372989e-6, 1.26071391748839e-6, 1.26071161666755e-6, 1.26070805286075e-6, 1.26070520381746e-6, 1.26070448070454e-6, 1.2607060989095e-6, 1.26070911043055e-6, 1.26071197853037e-6, 1.26071335470785e-6, 1.26071268205076e-6, 1.26071037902537e-6, 1.2607075721909e-6
flux1:, 0.629090022296544, 1.43408682987207e-6, 1.43408994539701e-6, 1.43409249751506e-6, 1.43409323993203e-6, 1.43409171771515e-6, 1.43408855685867e-6, 1.43408525232381e-6, 1.43408349481638e-6, 1.43408431294889e-6, 1.43408744758263e-6, 1.43409133036049e-6, 1.43409379058078e-6, 1.43409324110168e-6, 1.43408975614063e-6, 1.43408534526034e-6, 1.43408299480248e-6, 1.43408470133229e-6, 1.43408956134211e-6, 1.43409355698488e-6, 1.43409231575976e-6, 1.4340861033185e-6, 1.43408253606897e-6, 1.43408961081164e-6, 1.43409883339186e-6, 1.43408708952204e-6, 1.4340745558596e-6, 1.43410347875706e-6, 1.43406984106261e-6, 1.43411344350141e-6, 1.43408504977134e-6, 1.43406982091834e-6, 1.43408504977134e-6, 1.43411344350141e-6, 1.43406984106261e-6, 1.43410347875706e-6, 1.4340745558596e-6, 1.43408708952204e-6, 1.43409883339186e-6, 1.43408961081164e-6, 1.43408253606897e-6, 1.4340861033185e-6, 1.43409231575976e-6, 1.43409355698488e-6, 1.43408956134211e-6, 1.43408470133229e-6, 1.43408299480248e-6, 1.43408534526034e-6, 1.43408975614064e-6, 1.43409324110167e-6, 1.43409379058078e-6, 1.43409133036049e-6, 1.43408744758262e-6, 1.43408431294889e-6, 1.43408349481639e-6, 1.4340852523238e-6, 1.43408855685868e-6, 1.43409171771514e-6, 1.43409323993203e-6, 1.43409249751507e-6, 1.43408994539702e-6, 1.43408682987207e-6
flux1:, 0.629352471200297, 1.62986807425344e-6, 1.6298715017784e-6, 1.62987432017623e-6, 1.62987515557873e-6, 1.62987350739143e-6, 1.62987006415401e-6, 1.62986646570473e-6, 1.62986455962173e-6, 1.62986545978894e-6, 1.62986886660342e-6, 1.62987305512363e-6, 1.62987566131147e-6, 1.62987498482411e-6, 1.62987115830703e-6, 1.62986642057151e-6, 1.62986403324094e-6, 1.62986610573423e-6, 1.62987151764875e-6, 1.62987575082882e-6, 1.62987402095334e-6, 1.62986683548765e-6, 1.62986290333802e-6, 1.62987114714754e-6, 1.62988173370881e-6, 1.62986850053693e-6, 1.62985449782569e-6, 1.62988731398557e-6, 1.62984887330398e-6, 1.62989824837402e-6, 1.62986578318067e-6, 1.62984838323666e-6, 1.62986578318067e-6, 1.62989824837402e-6, 1.62984887330398e-6, 1.62988731398557e-6, 1.62985449782569e-6, 1.62986850053693e-6, 1.62988173370881e-6, 1.62987114714754e-6, 1.62986290333802e-6, 1.62986683548765e-6, 1.62987402095334e-6, 1.62987575082882e-6, 1.62987151764875e-6, 1.62986610573423e-6, 1.62986403324094e-6, 1.62986642057152e-6, 1.62987115830703e-6, 1.62987498482411e-6, 1.62987566131147e-6, 1.62987305512363e-6, 1.62986886660341e-6, 1.62986545978894e-6, 1.62986455962173e-6, 1.62986646570472e-6, 1.62987006415401e-6, 1.62987350739143e-6, 1.62987515557873e-6, 1.62987432017622e-6, 1.6298715017784e-6, 1.62986807425344e-6
flux1:, 0.629614920104051, 1.85074019997324e-6, 1.85074394147607e-6, 1.85074704745575e-6, 1.85074800690991e-6, 1.85074626133416e-6, 1.85074255210895e-6, 1.85073866026405e-6, 1.85073659280874e-6, 1.85073755495495e-6, 1.85074121242467e-6, 1.85074568698821e-6, 1.85074842295204e-6, 1.85074761010101e-6, 1.85074344701111e-6, 1.85073841123428e-6, 1.85073604238826e-6, 1.8507385467372e-6, 1.85074454716136e-6, 1.8507489767789e-6, 1.85074662459095e-6, 1.85073830933469e-6, 1.85073398424816e-6, 1.85074359252023e-6, 1.85075575994787e-6, 1.85074088990548e-6, 1.8507252777449e-6, 1.85076247234613e-6, 1.8507185621365e-6, 1.85077439535101e-6, 1.85073728528297e-6, 1.85071741363087e-6, 1.85073728528297e-6, 1.85077439535101e-6, 1.85071856213649e-6, 1.85076247234614e-6, 1.8507252777449e-6, 1.85074088990548e-6, 1.85075575994787e-6, 1.85074359252023e-6, 1.85073398424816e-6, 1.85073830933469e-6, 1.85074662459095e-6, 1.8507489767789e-6, 1.85074454716135e-6, 1.8507385467372e-6, 1.85073604238827e-6, 1.85073841123429e-6, 1.85074344701112e-6, 1.85074761010101e-6, 1.85074842295203e-6, 1.8507456869882e-6, 1.85074121242468e-6, 1.85073755495496e-6, 1.85073659280875e-6, 1.85073866026404e-6, 1.85074255210894e-6, 1.85074626133417e-6, 1.85074800690992e-6, 1.85074704745574e-6, 1.85074394147608e-6, 1.85074019997326e-6
flux1:, 0.629877369007804, 2.09968690034781e-6, 2.0996909577201e-6, 2.09969437774915e-6, 2.09969550059034e-6, 2.09969369440711e-6, 2.09968974076036e-6, 2.09968555650832e-6, 2.09968331073188e-6, 2.099684307655e-6, 2.09968818656298e-6, 2.09969292164051e-6, 2.0996957689383e-6, 2.09969481246082e-6, 2.09969032402576e-6, 2.09968502826089e-6, 2.09968274316092e-6, 2.09968575211374e-6, 2.09969237686675e-6, 2.09969695007016e-6, 2.09969382116299e-6, 2.09968420063982e-6, 2.0996794553879e-6, 2.0996906512092e-6, 2.09970464397124e-6, 2.09968797363296e-6, 2.09967059859811e-6, 2.09971271250704e-6, 2.09966258288766e-6, 2.09972563818623e-6, 2.09968323842833e-6, 2.09966055715708e-6, 2.09968323842833e-6, 2.09972563818623e-6, 2.09966258288766e-6, 2.09971271250704e-6, 2.09967059859811e-6, 2.09968797363296e-6, 2.09970464397124e-6, 2.0996906512092e-6, 2.0996794553879e-6, 2.09968420063982e-6, 2.099693821163e-6, 2.09969695007016e-6, 2.09969237686674e-6, 2.09968575211373e-6, 2.09968274316092e-6, 2.0996850282609e-6, 2.09969032402576e-6, 2.09969481246082e-6, 2.0996957689383e-6, 2.0996929216405e-6, 2.09968818656297e-6, 2.099684307655e-6, 2.09968331073189e-6, 2.09968555650829e-6, 2.09968974076035e-6, 2.09969369440711e-6, 2.09969550059033e-6, 2.09969437774915e-6, 2.0996909577201e-6, 2.09968690034782e-6
flux1:, 0.630139817911557, 2.38001537679196e-6, 2.38001975330732e-6, 2.38002351980108e-6, 2.38002485342167e-6, 2.3800230305508e-6, 2.38001885783491e-6, 2.38001438156487e-6, 2.38001193608518e-6, 2.38001293402587e-6, 2.38001699859149e-6, 2.38002196391551e-6, 2.38002490238148e-6, 2.38002379685167e-6, 2.38001899970947e-6, 2.38001349034781e-6, 2.38001136370953e-6, 2.38001495706872e-6, 2.3800222417455e-6, 2.38002689427069e-6, 2.38002281324735e-6, 2.38001169286157e-6, 2.38000650156921e-6, 2.38001953756102e-6, 2.38003562831039e-6, 2.38001697448947e-6, 2.37999766796195e-6, 2.38004530397134e-6, 2.37998811415072e-6, 2.38005924466526e-6, 2.38001083307318e-6, 2.37998496359802e-6, 2.38001083307317e-6, 2.38005924466526e-6, 2.37998811415072e-6, 2.38004530397134e-6, 2.37999766796195e-6, 2.38001697448947e-6, 2.38003562831039e-6, 2.38001953756102e-6, 2.38000650156921e-6, 2.38001169286158e-6, 2.38002281324735e-6, 2.38002689427068e-6, 2.3800222417455e-6, 2.38001495706872e-6, 2.38001136370953e-6, 2.3800134903478e-6, 2.38001899970946e-6, 2.38002379685168e-6, 2.38002490238148e-6, 2.38002196391551e-6, 2.38001699859149e-6, 2.38001293402587e-6, 2.3800119360852e-6, 2.38001438156486e-6, 2.3800188578349e-6, 2.38002303055079e-6, 2.38002485342167e-6, 2.38002351980109e-6, 2.38001975330733e-6, 2.38001537679197e-6
flux1:, 0.63040226681531, 2.69538740118055e-6, 2.69539210305269e-6, 2.69539625467532e-6, 2.69539785346104e-6, 2.69539606302865e-6, 2.69539169845302e-6, 2.69538692888825e-6, 2.69538425814709e-6, 2.69538521822759e-6, 2.69538942804828e-6, 2.69539459015478e-6, 2.69539759833575e-6, 2.69539633932407e-6, 2.6953912538564e-6, 2.6953855839875e-6, 2.69538369918402e-6, 2.69538796417537e-6, 2.69539594530313e-6, 2.6954006025687e-6, 2.69539537340838e-6, 2.69538253930471e-6, 2.69537687789978e-6, 2.69539203766655e-6, 2.69541052712186e-6, 2.69538968196058e-6, 2.69536825754164e-6, 2.6954220874029e-6, 2.69535689795502e-6, 2.69543705855238e-6, 2.69538182975081e-6, 2.69535234933069e-6, 2.69538182975081e-6, 2.69543705855238e-6, 2.69535689795502e-6, 2.6954220874029e-6, 2.69536825754164e-6, 2.69538968196058e-6, 2.69541052712186e-6, 2.69539203766655e-6, 2.69537687789978e-6, 2.69538253930471e-6, 2.69539537340837e-6, 2.69540060256871e-6, 2.69539594530313e-6, 2.69538796417538e-6, 2.69538369918402e-6, 2.69538558398751e-6, 2.6953912538564e-6, 2.69539633932406e-6, 2.69539759833575e-6, 2.69539459015478e-6, 2.69538942804829e-6, 2.69538521822758e-6, 2.6953842581471e-6, 2.69538692888824e-6, 2.69539169845302e-6, 2.69539606302866e-6, 2.69539785346103e-6, 2.69539625467531e-6, 2.69539210305269e-6, 2.69538740118056e-6
flux1:, 0.630664715719064, 3.04985287206273e-6, 3.04985790990689e-6, 3.04986249114659e-6, 3.04986441435493e-6, 3.04986270779376e-6, 3.04985817800106e-6, 3.04985311129852e-6, 3.04985018656964e-6, 3.04985106726236e-6, 3.04985538015156e-6, 3.04986070433224e-6, 3.04986375969429e-6, 3.04986234215987e-6, 3.04985698983559e-6, 3.04985121679407e-6, 3.04984966473969e-6, 3.04985469666545e-6, 3.04986341360855e-6, 3.04986799270199e-6, 3.04986139980996e-6, 3.04984661899475e-6, 3.04984046548683e-6, 3.04985806455424e-6, 3.04987928052927e-6, 3.04985600547002e-6, 3.04983225595745e-6, 3.04989302830986e-6, 3.04981879334322e-6, 3.0499090551493e-6, 3.04984611470073e-6, 3.0498125528599e-6, 3.04984611470073e-6, 3.0499090551493e-6, 3.04981879334322e-6, 3.04989302830985e-6, 3.04983225595744e-6, 3.04985600547002e-6, 3.04987928052927e-6, 3.04985806455424e-6, 3.04984046548683e-6, 3.04984661899475e-6, 3.04986139980996e-6, 3.04986799270199e-6, 3.04986341360855e-6, 3.04985469666545e-6, 3.04984966473969e-6, 3.04985121679408e-6, 3.04985698983559e-6, 3.04986234215987e-6, 3.04986375969429e-6, 3.04986070433225e-6, 3.04985538015157e-6, 3.04985106726237e-6, 3.04985018656965e-6, 3.0498531112985e-6, 3.04985817800105e-6, 3.04986270779376e-6, 3.04986441435492e-6, 3.04986249114659e-6, 3.04985790990688e-6, 3.04985287206273e-6
flux1:, 0.630927164622817, 3.44788600806471e-6, 3.44789139802335e-6, 3.44789645777844e-6, 3.44789876617102e-6, 3.44789719330685e-6, 3.44789252155671e-6, 3.44788715077627e-6, 3.44788394214849e-6, 3.44788470293461e-6, 3.44788907869971e-6, 3.44789453128292e-6, 3.44789761001997e-6, 3.44789602574804e-6, 3.44789042533923e-6, 3.44788460739486e-6, 3.44788348516867e-6, 3.44788938847701e-6, 3.44789888624129e-6, 3.44790329891302e-6, 3.44789510890131e-6, 3.4478781295956e-6, 3.44787146409905e-6, 3.44789185023215e-6, 3.44791614570159e-6, 3.44789016424307e-6, 3.44786385816639e-6, 3.44793240747386e-6, 3.44784796672771e-6, 3.44794953382723e-6, 3.44787789249906e-6, 3.44783972735284e-6, 3.44787789249906e-6, 3.44794953382723e-6, 3.44784796672771e-6, 3.44793240747385e-6, 3.4478638581664e-6, 3.44789016424306e-6, 3.44791614570159e-6, 3.44789185023215e-6, 3.44787146409905e-6, 3.4478781295956e-6, 3.44789510890131e-6, 3.44790329891302e-6, 3.44789888624129e-6, 3.447889388477e-6, 3.44788348516867e-6, 3.44788460739486e-6, 3.44789042533923e-6, 3.44789602574804e-6, 3.44789761001996e-6, 3.4478945312829e-6, 3.4478890786997e-6, 3.44788470293461e-6, 3.44788394214849e-6, 3.44788715077625e-6, 3.44789252155671e-6, 3.44789719330686e-6, 3.44789876617103e-6, 3.44789645777844e-6, 3.44789139802335e-6, 3.44788600806472e-6
flux1:, 0.63118961352657, 3.89442432347623e-6, 3.89443008772398e-6, 3.89443567663475e-6, 3.89443842771519e-6, 3.89443703185366e-6, 3.89443223497427e-6, 3.89442655015561e-6, 3.89442302971224e-6, 3.8944236360569e-6, 3.89442804120793e-6, 3.89443359203999e-6, 3.8944366682928e-6, 3.89443490219641e-6, 3.89442906476113e-6, 3.89442325695156e-6, 3.89442266625556e-6, 3.8944295561727e-6, 3.89443988925062e-6, 3.89444404600262e-6, 3.89443401021207e-6, 3.89441456238142e-6, 3.89440736679284e-6, 3.89443091960146e-6, 3.8944586697163e-6, 3.8944296588865e-6, 3.89440053661297e-6, 3.89447779321792e-6, 3.89438186409788e-6, 3.89449609258084e-6, 3.89441466071337e-6, 3.89437131518608e-6, 3.89441466071337e-6, 3.89449609258084e-6, 3.89438186409788e-6, 3.89447779321791e-6, 3.89440053661296e-6, 3.89442965888649e-6, 3.8944586697163e-6, 3.89443091960147e-6, 3.89440736679284e-6, 3.89441456238142e-6, 3.89443401021206e-6, 3.89444404600263e-6, 3.89443988925062e-6, 3.8944295561727e-6, 3.89442266625557e-6, 3.89442325695156e-6, 3.89442906476114e-6, 3.8944349021964e-6, 3.8944366682928e-6, 3.89443359203999e-6, 3.89442804120794e-6, 3.8944236360569e-6, 3.89442302971224e-6, 3.89442655015559e-6, 3.89443223497428e-6, 3.89443703185365e-6, 3.89443842771519e-6, 3.89443567663475e-6, 3.89443008772399e-6, 3.89442432347624e-6
flux1:, 0.631452062430323, 4.39491053181318e-6, 4.39491669812356e-6, 4.39492286440337e-6, 4.39492610617091e-6, 4.39492491827396e-6, 4.39492000360377e-6, 4.39491399271161e-6, 4.39491013910764e-6, 4.39491056882351e-6, 4.39491498214303e-6, 4.39492060709426e-6, 4.39492365137298e-6, 4.39492167650049e-6, 4.3949155990731e-6, 4.39490984823147e-6, 4.39490989381457e-6, 4.39491789869215e-6, 4.39492913606476e-6, 4.39493295137798e-6, 4.39492080910966e-6, 4.39489860508954e-6, 4.39489086233123e-6, 4.39491799209339e-6, 4.39494959009956e-6, 4.39491717061199e-6, 4.39488494005555e-6, 4.394971941457e-6, 4.39486311098944e-6, 4.39499153048249e-6, 4.39489911242474e-6, 4.39484995033469e-6, 4.39489911242474e-6, 4.39499153048249e-6, 4.39486311098944e-6, 4.394971941457e-6, 4.39488494005555e-6, 4.39491717061199e-6, 4.39494959009956e-6, 4.3949179920934e-6, 4.39489086233123e-6, 4.39489860508954e-6, 4.39492080910966e-6, 4.39493295137798e-6, 4.39492913606476e-6, 4.39491789869216e-6, 4.39490989381457e-6, 4.39490984823146e-6, 4.39491559907309e-6, 4.39492167650048e-6, 4.39492365137298e-6, 4.39492060709426e-6, 4.39491498214302e-6, 4.39491056882351e-6, 4.39491013910766e-6, 4.39491399271158e-6, 4.39492000360377e-6, 4.39492491827396e-6, 4.39492610617092e-6, 4.39492286440336e-6, 4.39491669812357e-6, 4.39491053181319e-6
flux1:, 0.631714511334077, 4.95533752297915e-6, 4.95534412302072e-6, 4.95535090658345e-6, 4.95535466979519e-6, 4.9553537019224e-6, 4.955348664518e-6, 4.95534231552429e-6, 4.95533812012192e-6, 4.95533837112466e-6, 4.95534278995522e-6, 4.95534847323073e-6, 4.95535144983296e-6, 4.95534922096071e-6, 4.95534287895384e-6, 4.95533721804315e-6, 4.95533800625603e-6, 4.95534727078441e-6, 4.95535950215971e-6, 4.95536290084752e-6, 4.95534838321931e-6, 4.95532311832852e-6, 4.95531481107586e-6, 4.95534595675051e-6, 4.95538180881401e-6, 4.95534553391751e-6, 4.95530986590391e-6, 4.9554077693571e-6, 4.95528448600013e-6, 4.9554288237763e-6, 4.95532411231335e-6, 4.95526843428152e-6, 4.95532411231334e-6, 4.95542882377629e-6, 4.95528448600013e-6, 4.95540776935709e-6, 4.95530986590392e-6, 4.9553455339175e-6, 4.95538180881402e-6, 4.95534595675051e-6, 4.95531481107586e-6, 4.95532311832852e-6, 4.95534838321931e-6, 4.95536290084753e-6, 4.95535950215971e-6, 4.9553472707844e-6, 4.95533800625604e-6, 4.95533721804315e-6, 4.95534287895383e-6, 4.9553492209607e-6, 4.95535144983296e-6, 4.95534847323071e-6, 4.95534278995521e-6, 4.95533837112465e-6, 4.95533812012193e-6, 4.95534231552427e-6, 4.955348664518e-6, 4.95535370192239e-6, 4.95535466979519e-6, 4.95535090658345e-6, 4.95534412302072e-6, 4.95533752297916e-6
flux1:, 0.63197696023783, 5.58229655825202e-6, 5.58230362429463e-6, 5.58231104904801e-6, 5.58231533808268e-6, 5.58231457636231e-6, 5.58230939679781e-6, 5.58230270115648e-6, 5.5822981758154e-6, 5.58229827518481e-6, 5.582302722216e-6, 5.582308458213e-6, 5.58231132144299e-6, 5.58230876719071e-6, 5.58230210558915e-6, 5.58229654752215e-6, 5.58229818520031e-6, 5.58230887462139e-6, 5.58232221793412e-6, 5.58232514253981e-6, 5.58230797682589e-6, 5.58227932983512e-6, 5.58227043866502e-6, 5.58230606511404e-6, 5.58234658412008e-6, 5.58230592720243e-6, 5.58226645056671e-6, 5.58237654708676e-6, 5.58223711228284e-6, 5.58239931998657e-6, 5.58228089062836e-6, 5.58221792974748e-6, 5.58228089062836e-6, 5.58239931998657e-6, 5.58223711228283e-6, 5.58237654708677e-6, 5.58226645056671e-6, 5.58230592720242e-6, 5.58234658412007e-6, 5.58230606511404e-6, 5.58227043866501e-6, 5.58227932983512e-6, 5.58230797682588e-6, 5.58232514253982e-6, 5.58232221793412e-6, 5.58230887462138e-6, 5.58229818520032e-6, 5.58229654752215e-6, 5.58230210558916e-6, 5.58230876719071e-6, 5.582311321443e-6, 5.58230845821301e-6, 5.58230272221601e-6, 5.58229827518483e-6, 5.58229817581541e-6, 5.58230270115647e-6, 5.58230939679782e-6, 5.58231457636231e-6, 5.58231533808267e-6, 5.582311049048e-6, 5.58230362429465e-6, 5.58229655825203e-6
flux1:, 0.632239409141583, 6.2830288249713e-6, 6.28303638472453e-6, 6.28304444899982e-6, 6.28304923153511e-6, 6.28304862902062e-6, 6.2830432721317e-6, 6.28303622986423e-6, 6.28303141639567e-6, 6.28303143055485e-6, 6.28303596081162e-6, 6.28304175524038e-6, 6.28304444426848e-6, 6.28304145775289e-6, 6.28303438127139e-6, 6.28302891246334e-6, 6.28303150635638e-6, 6.28304381178104e-6, 6.28305842190896e-6, 6.2830608409829e-6, 6.28304075523146e-6, 6.28300838853463e-6, 6.28299888945853e-6, 6.2830394839632e-6, 6.28308508242971e-6, 6.28303942349471e-6, 6.28299572000836e-6, 6.2831194498392e-6, 6.28296200912942e-6, 6.28314429208616e-6, 6.28301059702747e-6, 6.28293951420231e-6, 6.28301059702747e-6, 6.28314429208616e-6, 6.28296200912943e-6, 6.28311944983921e-6, 6.28299572000836e-6, 6.28303942349471e-6, 6.28308508242972e-6, 6.28303948396321e-6, 6.28299888945854e-6, 6.28300838853463e-6, 6.28304075523147e-6, 6.28306084098289e-6, 6.28305842190896e-6, 6.28304381178104e-6, 6.28303150635638e-6, 6.28302891246334e-6, 6.28303438127139e-6, 6.28304145775287e-6, 6.28304444426848e-6, 6.28304175524039e-6, 6.28303596081162e-6, 6.28303143055486e-6, 6.28303141639568e-6, 6.28303622986422e-6, 6.28304327213172e-6, 6.28304862902062e-6, 6.28304923153512e-6, 6.28304444899982e-6, 6.28303638472453e-6, 6.28302882497132e-6
flux1:, 0.632501858045337, 7.06548048863312e-6, 7.06548855801874e-6, 7.06549722323589e-6, 7.06550241908148e-6, 7.06550188893207e-6, 7.0654963038665e-6, 7.06548893040909e-6, 7.06548391159067e-6, 7.06548395730155e-6, 7.06548866496331e-6, 7.0654945349392e-6, 7.06549696719694e-6, 7.0654933953361e-6, 7.06548575781309e-6, 7.06548033178269e-6, 7.06548398876048e-6, 7.06549813364679e-6, 7.06551421221281e-6, 7.06551612921401e-6, 7.06549285687384e-6, 7.06545641619467e-6, 7.06544627758055e-6, 7.06549234581325e-6, 7.06554342814539e-6, 7.06549203934295e-6, 7.06544363858907e-6, 7.06558260816812e-6, 7.06540514161717e-6, 7.06560999061839e-6, 7.06545935211106e-6, 7.06537923095622e-6, 7.06545935211108e-6, 7.0656099906184e-6, 7.06540514161718e-6, 7.06558260816813e-6, 7.06544363858906e-6, 7.06549203934294e-6, 7.06554342814539e-6, 7.06549234581325e-6, 7.06544627758054e-6, 7.06545641619468e-6, 7.06549285687383e-6, 7.06551612921401e-6, 7.0655142122128e-6, 7.06549813364679e-6, 7.06548398876049e-6, 7.06548033178269e-6, 7.06548575781307e-6, 7.06549339533609e-6, 7.06549696719695e-6, 7.06549453493919e-6, 7.06548866496332e-6, 7.06548395730155e-6, 7.06548391159068e-6, 7.06548893040907e-6, 7.0654963038665e-6, 7.06550188893208e-6, 7.06550241908148e-6, 7.06549722323589e-6, 7.06548855801875e-6, 7.06548048863312e-6
flux1:, 0.63276430694909, 7.93836137486568e-6, 7.93836994864117e-6, 7.93837912646501e-6, 7.93838459602518e-6, 7.93838400551367e-6, 7.93837812742771e-6, 7.9383704622957e-6, 7.93836537421115e-6, 7.93836562996643e-6, 7.93837065458295e-6, 7.93837662740985e-6, 7.93837869049623e-6, 7.93837432219199e-6, 7.93836591559914e-6, 7.9383604469951e-6, 7.93836527525735e-6, 7.93838152304148e-6, 7.93839932907024e-6, 7.93840079153616e-6, 7.938374075761e-6, 7.93833318922388e-6, 7.93832236816211e-6, 7.93837442986379e-6, 7.93843138426608e-6, 7.93837341472015e-6, 7.93831978905181e-6, 7.93847578946615e-6, 7.93827610106254e-6, 7.938506326432e-6, 7.93833692923566e-6, 7.93824677038764e-6, 7.93833692923567e-6, 7.938506326432e-6, 7.93827610106254e-6, 7.93847578946615e-6, 7.93831978905181e-6, 7.93837341472013e-6, 7.93843138426609e-6, 7.93837442986378e-6, 7.93832236816211e-6, 7.93833318922387e-6, 7.93837407576101e-6, 7.93840079153617e-6, 7.93839932907024e-6, 7.93838152304149e-6, 7.93836527525735e-6, 7.93836044699509e-6, 7.93836591559914e-6, 7.93837432219198e-6, 7.93837869049621e-6, 7.93837662740984e-6, 7.93837065458296e-6, 7.93836562996644e-6, 7.93836537421116e-6, 7.93837046229568e-6, 7.93837812742771e-6, 7.93838400551365e-6, 7.93838459602519e-6, 7.93837912646497e-6, 7.93836994864119e-6, 7.9383613748657e-6
flux1:, 0.633026755852843, 8.91120740655031e-6, 8.91121644685657e-6, 8.91122598526852e-6, 8.91123151823875e-6, 8.91123068413085e-6, 8.91122443781374e-6, 8.9112165550093e-6, 8.91121160032887e-6, 8.91121231760321e-6, 8.91121784922897e-6, 8.91122395963387e-6, 8.91122550181197e-6, 8.91122005536772e-6, 8.9112105989239e-6, 8.9112049584039e-6, 8.91121106989625e-6, 8.91122973268498e-6, 8.91124959376972e-6, 8.91125070229778e-6, 8.91122029954004e-6, 8.91117457593918e-6, 8.91116301417427e-6, 8.91122159888408e-6, 8.91128478934465e-6, 8.91121924958741e-6, 8.91115980931586e-6, 8.91133483620052e-6, 8.91111054180952e-6, 8.91136930946437e-6, 8.91117919196675e-6, 8.9110779066374e-6, 8.91117919196674e-6, 8.91136930946438e-6, 8.91111054180953e-6, 8.91133483620053e-6, 8.91115980931586e-6, 8.91121924958741e-6, 8.91128478934465e-6, 8.91122159888407e-6, 8.91116301417427e-6, 8.91117457593917e-6, 8.91122029954005e-6, 8.91125070229779e-6, 8.91124959376971e-6, 8.911229732685e-6, 8.91121106989626e-6, 8.91120495840389e-6, 8.91121059892389e-6, 8.91122005536771e-6, 8.91122550181198e-6, 8.91122395963386e-6, 8.91121784922898e-6, 8.91121231760322e-6, 8.91121160032888e-6, 8.91121655500928e-6, 8.91122443781372e-6, 8.91123068413084e-6, 8.91123151823876e-6, 8.91122598526849e-6, 8.9112164468566e-6, 8.91120740655031e-6
flux1:, 0.633289204756596, 9.99444691248973e-6, 9.9944563355833e-6, 9.99446600447785e-6, 9.9944713094878e-6, 9.99446999534135e-6, 9.99446330095557e-6, 9.99445532089023e-6, 9.99445078254729e-6, 9.9944522962655e-6, 9.99445857901472e-6, 9.99446486466107e-6, 9.99446568415195e-6, 9.99445879442116e-6, 9.99444792440028e-6, 9.99444193482337e-6, 9.99444944902229e-6, 9.99447089715418e-6, 9.99449322066766e-6, 9.99449413715146e-6, 9.99445981961223e-6, 9.99440884573524e-6, 9.99439646535871e-6, 9.99446210864825e-6, 9.99453186750451e-6, 9.99445761388143e-6, 9.99439170284731e-6, 9.99458797762851e-6, 9.99433649098359e-6, 9.99462736011106e-6, 9.99441440363202e-6, 9.99430080620166e-6, 9.99441440363202e-6, 9.99462736011106e-6, 9.99433649098359e-6, 9.9945879776285e-6, 9.99439170284731e-6, 9.99445761388144e-6, 9.99453186750452e-6, 9.99446210864824e-6, 9.99439646535871e-6, 9.99440884573524e-6, 9.99445981961222e-6, 9.99449413715145e-6, 9.99449322066765e-6, 9.99447089715421e-6, 9.9944494490223e-6, 9.99444193482336e-6, 9.99444792440029e-6, 9.99445879442115e-6, 9.99446568415194e-6, 9.99446486466106e-6, 9.99445857901472e-6, 9.99445229626551e-6, 9.99445078254729e-6, 9.99445532089019e-6, 9.99446330095558e-6, 9.99446999534134e-6, 9.99447130948777e-6, 9.99446600447784e-6, 9.99445633558331e-6, 9.99444691248975e-6
flux1:, 0.63355165366035, 1.11994709131397e-5, 1.11994805747869e-5, 1.11994900518787e-5, 1.11994947478753e-5, 1.11994926637711e-5, 1.11994854447595e-5, 1.1199477547281e-5, 1.11994738018436e-5, 1.11994765393382e-5, 1.11994838728749e-5, 1.11994903680818e-5, 1.11994902015082e-5, 1.11994814074115e-5, 1.11994686683232e-5, 1.11994621027258e-5, 1.11994711518855e-5, 1.11994958240533e-5, 1.11995211078151e-5, 1.11995220622883e-5, 1.11994836187587e-5, 1.11994269556547e-5, 1.11994136548426e-5, 1.11994868956105e-5, 1.11995635172963e-5, 1.11994792367592e-5, 1.11994061284377e-5, 1.11996261207677e-5, 1.11993446368946e-5, 1.11996715987774e-5, 1.11994335144974e-5, 1.11993063139193e-5, 1.11994335144974e-5, 1.11996715987775e-5, 1.11993446368946e-5, 1.11996261207677e-5, 1.11994061284377e-5, 1.11994792367592e-5, 1.11995635172963e-5, 1.11994868956105e-5, 1.11994136548426e-5, 1.11994269556547e-5, 1.11994836187587e-5, 1.11995220622883e-5, 1.11995211078151e-5, 1.11994958240533e-5, 1.11994711518855e-5, 1.11994621027258e-5, 1.11994686683232e-5, 1.11994814074115e-5, 1.11994902015083e-5, 1.11994903680818e-5, 1.11994838728749e-5, 1.11994765393382e-5, 1.11994738018436e-5, 1.11994775472809e-5, 1.11994854447595e-5, 1.11994926637711e-5, 1.11994947478753e-5, 1.11994900518786e-5, 1.11994805747869e-5, 1.11994709131397e-5
flux1:, 0.633814102564103, 1.25387074759626e-5, 1.25387171562034e-5, 1.2538726014188e-5, 1.25387296243915e-5, 1.25387264295172e-5, 1.25387186225537e-5, 1.2538711060475e-5, 1.2538708590362e-5, 1.25387130780387e-5, 1.25387218165687e-5, 1.25387285442937e-5, 1.25387270547879e-5, 1.25387157879674e-5, 1.25387006258554e-5, 1.25386932076632e-5, 1.25387039435305e-5, 1.25387323570305e-5, 1.25387611987217e-5, 1.25387624940866e-5, 1.25387197287061e-5, 1.25386569068416e-5, 1.25386425560117e-5, 1.25387239354974e-5, 1.25388076721506e-5, 1.25387118678906e-5, 1.2538630762169e-5, 1.25388772133445e-5, 1.25385626887267e-5, 1.2538930206168e-5, 1.25386645190605e-5, 1.25385223088217e-5, 1.25386645190605e-5, 1.2538930206168e-5, 1.25385626887267e-5, 1.25388772133445e-5, 1.2538630762169e-5, 1.25387118678906e-5, 1.25388076721506e-5, 1.25387239354975e-5, 1.25386425560117e-5, 1.25386569068416e-5, 1.25387197287061e-5, 1.25387624940866e-5, 1.25387611987217e-5, 1.25387323570305e-5, 1.25387039435305e-5, 1.25386932076632e-5, 1.25387006258554e-5, 1.25387157879674e-5, 1.25387270547879e-5, 1.25387285442937e-5, 1.25387218165687e-5, 1.25387130780387e-5, 1.2538708590362e-5, 1.2538711060475e-5, 1.25387186225537e-5, 1.25387264295171e-5, 1.25387296243914e-5, 1.25387260141879e-5, 1.25387171562034e-5, 1.25387074759626e-5
flux1:, 0.634076551467856, 1.40257002177019e-5, 1.4025709605922e-5, 1.40257173019633e-5, 1.4025719251209e-5, 1.4025714559577e-5, 1.40257061262308e-5, 1.40256992385577e-5, 1.40256986421269e-5, 1.40257055090458e-5, 1.40257160574694e-5, 1.40257230197706e-5, 1.4025719785422e-5, 1.40257053609224e-5, 1.40256871195599e-5, 1.40256785254369e-5, 1.40256911273274e-5, 1.40257238878716e-5, 1.40257569923817e-5, 1.40257590062493e-5, 1.40257117347197e-5, 1.40256422480323e-5, 1.40256266868923e-5, 1.40257167501574e-5, 1.40258078098281e-5, 1.40256987882186e-5, 1.40256088089628e-5, 1.40258847560628e-5, 1.40255338847842e-5, 1.40259469315172e-5, 1.40256509606135e-5, 1.40254922069835e-5, 1.40256509606135e-5, 1.40259469315172e-5, 1.40255338847842e-5, 1.40258847560628e-5, 1.40256088089628e-5, 1.40256987882186e-5, 1.40258078098281e-5, 1.40257167501574e-5, 1.40256266868923e-5, 1.40256422480323e-5, 1.40257117347197e-5, 1.40257590062493e-5, 1.40257569923817e-5, 1.40257238878716e-5, 1.40256911273274e-5, 1.40256785254369e-5, 1.40256871195599e-5, 1.40257053609224e-5, 1.4025719785422e-5, 1.40257230197706e-5, 1.40257160574693e-5, 1.40257055090458e-5, 1.40256986421269e-5, 1.40256992385576e-5, 1.40257061262308e-5, 1.4025714559577e-5, 1.4025719251209e-5, 1.40257173019633e-5, 1.4025709605922e-5, 1.40257002177019e-5
flux1:, 0.634339000371609, 1.56751910132344e-5, 1.5675199694699e-5, 1.56752055633798e-5, 1.56752051795784e-5, 1.56751985689643e-5, 1.56751895085111e-5, 1.56751837323781e-5, 1.5675185730831e-5, 1.56751957084484e-5, 1.56752085154706e-5, 1.56752156828455e-5, 1.56752101863285e-5, 1.56751917962794e-5, 1.56751697170356e-5, 1.56751595826865e-5, 1.56751742666836e-5, 1.56752120770806e-5, 1.56752502608887e-5, 1.5675253443735e-5, 1.56752014865729e-5, 1.56751247855162e-5, 1.56751078215653e-5, 1.5675207122263e-5, 1.56753056704957e-5, 1.56751815298142e-5, 1.56750817233104e-5, 1.56753905237357e-5, 1.56749997087781e-5, 1.56754638082065e-5, 1.56751346424903e-5, 1.56749576707718e-5, 1.56751346424903e-5, 1.56754638082065e-5, 1.56749997087781e-5, 1.56753905237357e-5, 1.56750817233104e-5, 1.56751815298142e-5, 1.56753056704957e-5, 1.5675207122263e-5, 1.56751078215653e-5, 1.56751247855162e-5, 1.56752014865729e-5, 1.56752534437351e-5, 1.56752502608887e-5, 1.56752120770806e-5, 1.56751742666836e-5, 1.56751595826865e-5, 1.56751697170356e-5, 1.56751917962793e-5, 1.56752101863285e-5, 1.56752156828455e-5, 1.56752085154706e-5, 1.56751957084484e-5, 1.5675185730831e-5, 1.56751837323781e-5, 1.56751895085111e-5, 1.56751985689643e-5, 1.56752051795784e-5, 1.56752055633798e-5, 1.5675199694699e-5, 1.56751910132344e-5
flux1:, 0.634601449275363, 1.75032069504072e-5, 1.75032143955773e-5, 1.75032176464587e-5, 1.75032141667521e-5, 1.75032051906909e-5, 1.75031955532658e-5, 1.75031914334293e-5, 1.75031968734441e-5, 1.75032107908607e-5, 1.75032263390368e-5, 1.75032336392278e-5, 1.75032252595879e-5, 1.75032019709095e-5, 1.75031751970099e-5, 1.75031631261276e-5, 1.75031801550245e-5, 1.75032238219228e-5, 1.75032680135577e-5, 1.75032728824232e-5, 1.7503216054902e-5, 1.75031315386729e-5, 1.75031129478009e-5, 1.75032220571e-5, 1.7503328222667e-5, 1.75031868440323e-5, 1.75030761783436e-5, 1.75034215343994e-5, 1.75029868532432e-5, 1.75035081158397e-5, 1.75031425850638e-5, 1.75029455635647e-5, 1.75031425850638e-5, 1.75035081158397e-5, 1.75029868532432e-5, 1.75034215343993e-5, 1.75030761783436e-5, 1.75031868440323e-5, 1.7503328222667e-5, 1.75032220571e-5, 1.75031129478009e-5, 1.75031315386729e-5, 1.75032160549021e-5, 1.75032728824232e-5, 1.75032680135577e-5, 1.75032238219228e-5, 1.75031801550245e-5, 1.75031631261276e-5, 1.75031751970099e-5, 1.75032019709095e-5, 1.75032252595879e-5, 1.75032336392278e-5, 1.75032263390368e-5, 1.75032107908607e-5, 1.75031968734442e-5, 1.75031914334293e-5, 1.75031955532658e-5, 1.7503205190691e-5, 1.75032141667521e-5, 1.75032176464587e-5, 1.75032143955773e-5, 1.75032069504072e-5
flux1:, 0.634863898179116, 1.95271515473435e-5, 1.95271571054073e-5, 1.95271568262526e-5, 1.95271494082102e-5, 1.95271376106072e-5, 1.95271275096485e-5, 1.95271257042705e-5, 1.95271355553165e-5, 1.95271543295351e-5, 1.95271731224488e-5, 1.95271804295031e-5, 1.95271684371891e-5, 1.95271391943406e-5, 1.9527106780137e-5, 1.95270923565288e-5, 1.95271120499813e-5, 1.95271624877723e-5, 1.95272137233936e-5, 1.95272208504112e-5, 1.95271589489568e-5, 1.95270659571929e-5, 1.95270454870898e-5, 1.9527165007629e-5, 1.95272788931504e-5, 1.95271179340537e-5, 1.95269952992827e-5, 1.95273812824132e-5, 1.95268984460881e-5, 1.95274836048044e-5, 1.95270782445479e-5, 1.95268591659977e-5, 1.95270782445479e-5, 1.95274836048045e-5, 1.95268984460881e-5, 1.95273812824132e-5, 1.95269952992827e-5, 1.95271179340537e-5, 1.95272788931504e-5, 1.9527165007629e-5, 1.95270454870898e-5, 1.95270659571929e-5, 1.95271589489568e-5, 1.95272208504112e-5, 1.95272137233936e-5, 1.95271624877723e-5, 1.95271120499813e-5, 1.95270923565288e-5, 1.9527106780137e-5, 1.95271391943406e-5, 1.95271684371891e-5, 1.95271804295031e-5, 1.95271731224488e-5, 1.95271543295351e-5, 1.95271355553165e-5, 1.95271257042704e-5, 1.95271275096486e-5, 1.95271376106072e-5, 1.95271494082101e-5, 1.95271568262525e-5, 1.95271571054073e-5, 1.95271515473435e-5
flux1:, 0.635126347082869, 2.17659002228661e-5, 2.17659031209356e-5, 2.17658982874775e-5, 2.17658860253789e-5, 2.17658709569758e-5, 2.1765860579704e-5, 2.17658618611123e-5, 2.17658772065091e-5, 2.17659018274357e-5, 2.17659243744523e-5, 2.17659314990055e-5, 2.17659150552972e-5, 2.17658786890112e-5, 2.17658396147163e-5, 2.17658224174574e-5, 2.17658451616689e-5, 2.1765903392596e-5, 2.17659628057719e-5, 2.17659728009286e-5, 2.17659055858624e-5, 2.1765803390213e-5, 2.17657807673351e-5, 2.17659113530466e-5, 2.17660330511527e-5, 2.17658499418677e-5, 2.17657141512532e-5, 2.17661452255258e-5, 2.17656095302987e-5, 2.17662659734087e-5, 2.17658169837476e-5, 2.1765573643909e-5, 2.17658169837476e-5, 2.17662659734087e-5, 2.17656095302987e-5, 2.17661452255258e-5, 2.17657141512532e-5, 2.17658499418677e-5, 2.17660330511527e-5, 2.17659113530467e-5, 2.17657807673351e-5, 2.17658033902129e-5, 2.17659055858624e-5, 2.17659728009286e-5, 2.1765962805772e-5, 2.1765903392596e-5, 2.17658451616689e-5, 2.17658224174574e-5, 2.17658396147163e-5, 2.17658786890112e-5, 2.17659150552972e-5, 2.17659314990055e-5, 2.17659243744523e-5, 2.17659018274357e-5, 2.17658772065091e-5, 2.17658618611122e-5, 2.1765860579704e-5, 2.17658709569758e-5, 2.17658860253789e-5, 2.17658982874774e-5, 2.17659031209356e-5, 2.17659002228661e-5
flux1:, 0.635388795986622, 2.42398999819229e-5, 2.42398993312583e-5, 2.42398888241059e-5, 2.42398707699868e-5, 2.42398520056124e-5, 2.42398416201204e-5, 2.42398468692648e-5, 2.42398688902567e-5, 2.42399004004606e-5, 2.4239927199764e-5, 2.42399338816675e-5, 2.42399120436431e-5, 2.42398672864529e-5, 2.42398204785734e-5, 2.42398000998181e-5, 2.42398263559524e-5, 2.42398935054577e-5, 2.42399623103263e-5, 2.42399757980313e-5, 2.42399029727232e-5, 2.42397907687894e-5, 2.42397657096382e-5, 2.42399080921961e-5, 2.42400377077453e-5, 2.42398296507789e-5, 2.42396794424919e-5, 2.42401604869402e-5, 2.42395667579107e-5, 2.42403025588181e-5, 2.42398057560878e-5, 2.42395357293493e-5, 2.42398057560879e-5, 2.42403025588181e-5, 2.42395667579107e-5, 2.42401604869403e-5, 2.42396794424919e-5, 2.42398296507789e-5, 2.42400377077453e-5, 2.4239908092196e-5, 2.42397657096382e-5, 2.42397907687894e-5, 2.42399029727232e-5, 2.42399757980313e-5, 2.42399623103263e-5, 2.42398935054577e-5, 2.42398263559524e-5, 2.42398000998181e-5, 2.42398204785734e-5, 2.42398672864529e-5, 2.42399120436431e-5, 2.42399338816675e-5, 2.4239927199764e-5, 2.42399004004606e-5, 2.42398688902568e-5, 2.42398468692647e-5, 2.42398416201204e-5, 2.42398520056124e-5, 2.42398707699868e-5, 2.42398888241059e-5, 2.42398993312583e-5, 2.4239899981923e-5
flux1:, 0.635651244890376, 2.69712732459584e-5, 2.69712680563716e-5, 2.69712506852673e-5, 2.69712258739978e-5, 2.6971203029236e-5, 2.69711929866853e-5, 2.69712031801439e-5, 2.69712331325516e-5, 2.69712726021403e-5, 2.69713041230231e-5, 2.69713100275371e-5, 2.69712817596439e-5, 2.69712272687842e-5, 2.69711716262114e-5, 2.69711476910742e-5, 2.69711780014861e-5, 2.69712552878828e-5, 2.69713347550536e-5, 2.69713523443061e-5, 2.69712735309917e-5, 2.69711504312274e-5, 2.69711226586519e-5, 2.6971277681149e-5, 2.69714153598287e-5, 2.69711793324153e-5, 2.69710133718504e-5, 2.69715497013232e-5, 2.69708922273362e-5, 2.69717161710538e-5, 2.69711669323155e-5, 2.69708675441084e-5, 2.69711669323155e-5, 2.69717161710538e-5, 2.69708922273362e-5, 2.69715497013232e-5, 2.69710133718504e-5, 2.69711793324153e-5, 2.69714153598287e-5, 2.6971277681149e-5, 2.69711226586519e-5, 2.69711504312274e-5, 2.69712735309917e-5, 2.69713523443061e-5, 2.69713347550536e-5, 2.69712552878828e-5, 2.69711780014861e-5, 2.69711476910742e-5, 2.69711716262115e-5, 2.69712272687842e-5, 2.69712817596439e-5, 2.6971310027537e-5, 2.69713041230231e-5, 2.69712726021403e-5, 2.69712331325516e-5, 2.69712031801438e-5, 2.69711929866853e-5, 2.6971203029236e-5, 2.69712258739978e-5, 2.69712506852672e-5, 2.69712680563716e-5, 2.69712732459584e-5
flux1:, 0.635913693794129, 2.99839257230745e-5, 2.99839149263136e-5, 2.99838894614766e-5, 2.998385693871e-5, 2.99838296843737e-5, 2.99838204147998e-5, 2.99838366034389e-5, 2.9983875786829e-5, 2.99839242841673e-5, 2.99839609497823e-5, 2.99839656685881e-5, 2.99839298617062e-5, 2.99838642496634e-5, 2.99837986750648e-5, 2.99837708627564e-5, 2.99838058540797e-5, 2.99838945717545e-5, 2.99839859965525e-5, 2.99840082447843e-5, 2.99839229575054e-5, 2.99837879857306e-5, 2.99837572508769e-5, 2.99839259091288e-5, 2.99840718725146e-5, 2.99838046319678e-5, 2.99836215142635e-5, 2.9984218898501e-5, 2.99834913579725e-5, 2.99844129642012e-5, 2.99838061642155e-5, 2.99834744601633e-5, 2.99838061642155e-5, 2.99844129642012e-5, 2.99834913579725e-5, 2.9984218898501e-5, 2.99836215142635e-5, 2.99838046319678e-5, 2.99840718725146e-5, 2.99839259091288e-5, 2.99837572508769e-5, 2.99837879857305e-5, 2.99839229575054e-5, 2.99840082447842e-5, 2.99839859965525e-5, 2.99838945717545e-5, 2.99838058540798e-5, 2.99837708627564e-5, 2.99837986750648e-5, 2.99838642496634e-5, 2.99839298617062e-5, 2.99839656685881e-5, 2.99839609497823e-5, 2.99839242841674e-5, 2.9983875786829e-5, 2.99838366034388e-5, 2.99838204147998e-5, 2.99838296843737e-5, 2.998385693871e-5, 2.99838894614766e-5, 2.99839149263137e-5, 2.99839257230746e-5
flux1:, 0.636176142697882, 3.33036581744037e-5, 3.33036406568391e-5, 3.33036058665869e-5, 3.33035647179916e-5, 3.33035327906287e-5, 3.33035247909962e-5, 3.33035480697501e-5, 3.33035977895284e-5, 3.33036563489198e-5, 3.33036985208943e-5, 3.33037015791203e-5, 3.33036570777361e-5, 3.33035789503473e-5, 3.33035023861431e-5, 3.33034704513384e-5, 3.33035108334715e-5, 3.33036123290304e-5, 3.33037169920069e-5, 3.33037443629914e-5, 3.33036519783294e-5, 3.33035040665492e-5, 3.33034701769263e-5, 3.33036536685192e-5, 3.33038082553704e-5, 3.33035063468931e-5, 3.33033045993583e-5, 3.3303969280128e-5, 3.33031646576275e-5, 3.33041942006461e-5, 3.33035241413816e-5, 3.33031568531838e-5, 3.33035241413816e-5, 3.33041942006461e-5, 3.33031646576274e-5, 3.3303969280128e-5, 3.33033045993583e-5, 3.33035063468931e-5, 3.33038082553704e-5, 3.33036536685192e-5, 3.33034701769263e-5, 3.33035040665492e-5, 3.33036519783294e-5, 3.33037443629914e-5, 3.33037169920068e-5, 3.33036123290304e-5, 3.33035108334716e-5, 3.33034704513384e-5, 3.33035023861431e-5, 3.33035789503473e-5, 3.33036570777361e-5, 3.33037015791203e-5, 3.33036985208943e-5, 3.33036563489199e-5, 3.33035977895284e-5, 3.33035480697501e-5, 3.33035247909962e-5, 3.33035327906286e-5, 3.33035647179915e-5, 3.3303605866587e-5, 3.33036406568391e-5, 3.33036581744038e-5
flux1:, 0.636438591601635, 3.69582818913074e-5, 3.69582565356318e-5, 3.69582112288823e-5, 3.69581606086998e-5, 3.69581238153078e-5, 3.69581176287297e-5, 3.6958149097455e-5, 3.69582106207969e-5, 3.6958280208625e-5, 3.69583281750603e-5, 3.69583290453547e-5, 3.69582746830859e-5, 3.69581826846295e-5, 3.69580941524711e-5, 3.69580579457201e-5, 3.69581045058293e-5, 3.69582201468782e-5, 3.69583392669004e-5, 3.69583720834847e-5, 3.69582718099711e-5, 3.69581097981786e-5, 3.69580726520957e-5, 3.69582724329512e-5, 3.69584361461719e-5, 3.69580959124914e-5, 3.69578739965697e-5, 3.69586127028391e-5, 3.69577231965796e-5, 3.69588717224914e-5, 3.69581320554644e-5, 3.69577255636084e-5, 3.69581320554644e-5, 3.69588717224914e-5, 3.69577231965796e-5, 3.69586127028391e-5, 3.69578739965697e-5, 3.69580959124913e-5, 3.69584361461718e-5, 3.69582724329512e-5, 3.69580726520956e-5, 3.69581097981787e-5, 3.69582718099711e-5, 3.69583720834847e-5, 3.69583392669004e-5, 3.69582201468782e-5, 3.69581045058293e-5, 3.69580579457201e-5, 3.69580941524711e-5, 3.69581826846296e-5, 3.69582746830859e-5, 3.69583290453547e-5, 3.69583281750603e-5, 3.6958280208625e-5, 3.69582106207969e-5, 3.6958149097455e-5, 3.69581176287297e-5, 3.69581238153079e-5, 3.69581606086997e-5, 3.69582112288823e-5, 3.69582565356318e-5, 3.69582818913075e-5
flux1:, 0.636701040505389, 4.09777376529401e-5, 4.09777033878855e-5, 4.09776464595467e-5, 4.09775856162313e-5, 4.09775438314571e-5, 4.09775400169086e-5, 4.09775807328518e-5, 4.09776552399511e-5, 4.09777367211173e-5, 4.09777906895156e-5, 4.09777888139162e-5, 4.09777234571531e-5, 4.09776163213714e-5, 4.09775149636716e-5, 4.09774744495471e-5, 4.09775280403645e-5, 4.09776591769969e-5, 4.09777938576842e-5, 4.09778322504772e-5, 4.09777230977493e-5, 4.09775457373333e-5, 4.09775053646863e-5, 4.09777232125168e-5, 4.09778967708143e-5, 4.09775143627684e-5, 4.09772706751507e-5, 4.09780906364664e-5, 4.09771075572036e-5, 4.09783868994673e-5, 4.09775705415152e-5, 4.09771208350338e-5, 4.09775705415152e-5, 4.09783868994673e-5, 4.09771075572036e-5, 4.09780906364664e-5, 4.09772706751507e-5, 4.09775143627684e-5, 4.09778967708144e-5, 4.09777232125168e-5, 4.09775053646862e-5, 4.09775457373333e-5, 4.09777230977492e-5, 4.09778322504771e-5, 4.09777938576842e-5, 4.09776591769969e-5, 4.09775280403645e-5, 4.09774744495471e-5, 4.09775149636716e-5, 4.09776163213715e-5, 4.09777234571532e-5, 4.09777888139161e-5, 4.09777906895156e-5, 4.09777367211173e-5, 4.0977655239951e-5, 4.09775807328517e-5, 4.09775400169085e-5, 4.09775438314571e-5, 4.09775856162312e-5, 4.09776464595466e-5, 4.09777033878855e-5, 4.097773765294e-5
flux1:, 0.636963489409142, 4.53942178849472e-5, 4.53941737412445e-5, 4.53941042179584e-5, 4.53940325144979e-5, 4.53939856688557e-5, 4.53939847612933e-5, 4.5394035684391e-5, 4.5394124217053e-5, 4.53942183238059e-5, 4.53942784203752e-5, 4.53942732403215e-5, 4.53941958391815e-5, 4.53940724446398e-5, 4.53939575663684e-5, 4.53939128380024e-5, 4.53939743599579e-5, 4.539412227947e-5, 4.53942734502454e-5, 4.53943173037831e-5, 4.53941980527066e-5, 4.53940040139709e-5, 4.53939606230028e-5, 4.5394198706569e-5, 4.53943830994363e-5, 4.539395448639e-5, 4.53936873588827e-5, 4.53945963173524e-5, 4.5393509979598e-5, 4.53949327741883e-5, 4.53940318176075e-5, 4.53935344512169e-5, 4.53940318176074e-5, 4.53949327741883e-5, 4.5393509979598e-5, 4.53945963173523e-5, 4.53936873588827e-5, 4.539395448639e-5, 4.53943830994363e-5, 4.53941987065689e-5, 4.53939606230028e-5, 4.53940040139709e-5, 4.53941980527065e-5, 4.53943173037831e-5, 4.53942734502453e-5, 4.539412227947e-5, 4.53939743599579e-5, 4.53939128380023e-5, 4.53939575663684e-5, 4.53940724446399e-5, 4.53941958391815e-5, 4.53942732403215e-5, 4.53942784203752e-5, 4.5394218323806e-5, 4.5394124217053e-5, 4.5394035684391e-5, 4.53939847612932e-5, 4.53939856688556e-5, 4.53940325144979e-5, 4.53941042179583e-5, 4.53941737412445e-5, 4.53942178849473e-5
flux1:, 0.637225938312895, 5.02422916885612e-5, 5.02422368585741e-5, 5.02421539418225e-5, 5.02420708683563e-5, 5.02420189264505e-5, 5.02420213879508e-5, 5.02420833209105e-5, 5.0242186731035e-5, 5.02422940364481e-5, 5.02423603129911e-5, 5.02423513072937e-5, 5.02422609524501e-5, 5.02421203800957e-5, 5.02419914887711e-5, 5.02419427774921e-5, 5.02420131545652e-5, 5.0242179030451e-5, 5.02423473840022e-5, 5.02423962822856e-5, 5.0242265457372e-5, 5.02420533414818e-5, 5.02420073707418e-5, 5.02422683233319e-5, 5.02424648675438e-5, 5.02419858462939e-5, 5.02416935440826e-5, 5.02426997656164e-5, 5.02414993725057e-5, 5.02430790744943e-5, 5.02420846928211e-5, 5.02415347419058e-5, 5.02420846928211e-5, 5.02430790744942e-5, 5.02414993725058e-5, 5.02426997656165e-5, 5.02416935440826e-5, 5.02419858462939e-5, 5.02424648675438e-5, 5.02422683233319e-5, 5.02420073707418e-5, 5.02420533414819e-5, 5.0242265457372e-5, 5.02423962822855e-5, 5.02423473840021e-5, 5.0242179030451e-5, 5.02420131545652e-5, 5.02419427774921e-5, 5.0241991488771e-5, 5.02421203800957e-5, 5.02422609524501e-5, 5.02423513072937e-5, 5.02423603129911e-5, 5.02422940364482e-5, 5.0242186731035e-5, 5.02420833209105e-5, 5.02420213879507e-5, 5.02420189264505e-5, 5.02420708683562e-5, 5.02421539418225e-5, 5.02422368585742e-5, 5.02422916885612e-5
flux1:, 0.637488387216649, 5.55590323537597e-5, 5.55589662514748e-5, 5.55588693547655e-5, 5.55587745313329e-5, 5.55587174597081e-5, 5.55587236230652e-5, 5.55587971489162e-5, 5.55589160498559e-5, 5.55590369482093e-5, 5.55591093974229e-5, 5.55590961273652e-5, 5.55589921106284e-5, 5.55588337008985e-5, 5.55586905425196e-5, 5.55586382214578e-5, 5.55587183710867e-5, 5.55589032079468e-5, 5.55590891364292e-5, 5.55591423100495e-5, 5.5558998155535e-5, 5.55587665109585e-5, 5.55587186852328e-5, 5.55590056802665e-5, 5.55592160756627e-5, 5.55586822762836e-5, 5.55583629942943e-5, 5.55594752800552e-5, 5.55581488036624e-5, 5.55598997074552e-5, 5.55588020585206e-5, 5.55581940725594e-5, 5.55588020585205e-5, 5.55598997074552e-5, 5.55581488036624e-5, 5.55594752800552e-5, 5.55583629942943e-5, 5.55586822762836e-5, 5.55592160756627e-5, 5.55590056802665e-5, 5.55587186852328e-5, 5.55587665109584e-5, 5.5558998155535e-5, 5.55591423100494e-5, 5.55590891364291e-5, 5.55589032079469e-5, 5.55587183710867e-5, 5.55586382214578e-5, 5.55586905425196e-5, 5.55588337008985e-5, 5.55589921106284e-5, 5.55590961273651e-5, 5.55591093974229e-5, 5.55590369482093e-5, 5.5558916049856e-5, 5.55587971489162e-5, 5.55587236230653e-5, 5.55587174597081e-5, 5.55587745313329e-5, 5.55588693547656e-5, 5.55589662514749e-5, 5.55590323537599e-5
flux1:, 0.637750836120402, 6.13841469121861e-5, 6.13840692295973e-5, 6.13839580063467e-5, 6.13838511740566e-5, 6.13837888991007e-5, 6.13837989062297e-5, 6.13838843267375e-5, 6.13840190508143e-5, 6.13841537469904e-5, 6.13842323264493e-5, 6.13842144864587e-5, 6.13840963622967e-5, 6.13839197686937e-5, 6.13837623572689e-5, 6.13837069380863e-5, 6.13837977360058e-5, 6.13840023126087e-5, 6.13842058454306e-5, 6.13842621227709e-5, 6.13841025836732e-5, 6.13838499268719e-5, 6.13838013153646e-5, 6.13841181415162e-5, 6.1384344523459e-5, 6.138375141039e-5, 6.13834032675525e-5, 6.13846309668683e-5, 6.13831650262198e-5, 6.13851022921224e-5, 6.13838904203394e-5, 6.13832183755005e-5, 6.13838904203394e-5, 6.13851022921224e-5, 6.13831650262198e-5, 6.13846309668683e-5, 6.13834032675525e-5, 6.13837514103899e-5, 6.1384344523459e-5, 6.13841181415161e-5, 6.13838013153646e-5, 6.13838499268719e-5, 6.13841025836732e-5, 6.13842621227709e-5, 6.13842058454306e-5, 6.13840023126087e-5, 6.13837977360058e-5, 6.13837069380864e-5, 6.13837623572689e-5, 6.13839197686937e-5, 6.13840963622967e-5, 6.13842144864588e-5, 6.13842323264493e-5, 6.13841537469904e-5, 6.13840190508143e-5, 6.13838843267374e-5, 6.13837989062297e-5, 6.13837888991008e-5, 6.13838511740566e-5, 6.13839580063467e-5, 6.13840692295974e-5, 6.13841469121862e-5
flux1:, 0.638013285024155, 6.77601072241994e-5, 6.77600179796656e-5, 6.7759892338571e-5, 6.77597733381639e-5, 6.77597056954732e-5, 6.77597194338782e-5, 6.7759816712827e-5, 6.77599672784232e-5, 6.77601157880596e-5, 6.77602004524784e-5, 6.77601779240135e-5, 6.77600455685477e-5, 6.77598508042538e-5, 6.77596794426529e-5, 6.77596215649533e-5, 6.77597238064334e-5, 6.77599486197941e-5, 6.77601693662664e-5, 6.7760227131428e-5, 6.77600498407779e-5, 6.77597746805181e-5, 6.77597267550673e-5, 6.77600778878182e-5, 6.77603228733816e-5, 6.775966573996e-5, 6.77592867713117e-5, 6.7760639797621e-5, 6.77590195370907e-5, 6.77611592272607e-5, 6.77598209674197e-5, 6.77590782191444e-5, 6.77598209674197e-5, 6.77611592272607e-5, 6.77590195370907e-5, 6.77606397976211e-5, 6.77592867713116e-5, 6.775966573996e-5, 6.77603228733815e-5, 6.77600778878183e-5, 6.77597267550673e-5, 6.77597746805181e-5, 6.7760049840778e-5, 6.7760227131428e-5, 6.77601693662663e-5, 6.77599486197941e-5, 6.77597238064333e-5, 6.77596215649533e-5, 6.77596794426529e-5, 6.77598508042538e-5, 6.77600455685477e-5, 6.77601779240135e-5, 6.77602004524784e-5, 6.77601157880596e-5, 6.77599672784233e-5, 6.77598167128269e-5, 6.77597194338783e-5, 6.77597056954732e-5, 6.77597733381639e-5, 6.7759892338571e-5, 6.77600179796657e-5, 6.77601072241995e-5
flux1:, 0.638275733927908, 7.47322820304393e-5, 7.47321816043963e-5, 7.47320417095298e-5, 7.47319104472302e-5, 7.47318371249062e-5, 7.47318541663747e-5, 7.47319628821668e-5, 7.47321289737115e-5, 7.47322911353113e-5, 7.4732381875853e-5, 7.47323547813409e-5, 7.47322084447796e-5, 7.47319959187138e-5, 7.47318112087869e-5, 7.47317516222875e-5, 7.47318659818958e-5, 7.47321111957977e-5, 7.4732348296287e-5, 7.47324054564502e-5, 7.47322077296545e-5, 7.47319085938937e-5, 7.47318632845183e-5, 7.47322539506342e-5, 7.47325206753335e-5, 7.47317946299516e-5, 7.47313827767014e-5, 7.47328716283978e-5, 7.47310805995505e-5, 7.4733439726733e-5, 7.47319616118137e-5, 7.47311408483234e-5, 7.47319616118137e-5, 7.47334397267329e-5, 7.47310805995505e-5, 7.47328716283978e-5, 7.47313827767014e-5, 7.47317946299516e-5, 7.47325206753335e-5, 7.47322539506342e-5, 7.47318632845183e-5, 7.47319085938938e-5, 7.47322077296544e-5, 7.47324054564502e-5, 7.4732348296287e-5, 7.47321111957977e-5, 7.47318659818958e-5, 7.47317516222876e-5, 7.47318112087869e-5, 7.47319959187138e-5, 7.47322084447796e-5, 7.47323547813409e-5, 7.4732381875853e-5, 7.47322911353113e-5, 7.47321289737116e-5, 7.47319628821667e-5, 7.47318541663747e-5, 7.47318371249061e-5, 7.47319104472302e-5, 7.47320417095298e-5, 7.47321816043964e-5, 7.47322820304393e-5
flux1:, 0.638538182831662, 8.23490693319584e-5, 8.2348958485477e-5, 8.23488047391133e-5, 8.23486611407992e-5, 8.23485816202669e-5, 8.23486011667215e-5, 8.23487204789678e-5, 8.23489014428072e-5, 8.23490769422446e-5, 8.23491738307449e-5, 8.23491425836238e-5, 8.23489829316726e-5, 8.23487534703878e-5, 8.234855631069e-5, 8.23484958508663e-5, 8.23486228435268e-5, 8.23488882454197e-5, 8.23491403348551e-5, 8.23491942996921e-5, 8.23489731366598e-5, 8.23486486005092e-5, 8.23486083451383e-5, 8.2349044576241e-5, 8.23493367179826e-5, 8.23485366601144e-5, 8.23480897579864e-5, 8.23497255463022e-5, 8.23477455965696e-5, 8.23503421892233e-5, 8.23487093649237e-5, 8.2347802562635e-5, 8.23487093649237e-5, 8.23503421892234e-5, 8.23477455965695e-5, 8.23497255463021e-5, 8.23480897579863e-5, 8.23485366601145e-5, 8.23493367179826e-5, 8.2349044576241e-5, 8.23486083451383e-5, 8.23486486005092e-5, 8.23489731366597e-5, 8.23491942996921e-5, 8.23491403348551e-5, 8.23488882454198e-5, 8.23486228435269e-5, 8.23484958508663e-5, 8.234855631069e-5, 8.23487534703877e-5, 8.23489829316726e-5, 8.23491425836238e-5, 8.23491738307449e-5, 8.23490769422446e-5, 8.23489014428072e-5, 8.23487204789678e-5, 8.23486011667214e-5, 8.2348581620267e-5, 8.23486611407992e-5, 8.23488047391132e-5, 8.2348958485477e-5, 8.23490693319585e-5
flux1:, 0.638800631735415, 9.0662028394388e-5, 9.06619082665591e-5, 9.06617412738067e-5, 9.06615852298093e-5, 9.06614987288446e-5, 9.06615195708565e-5, 9.06616482055888e-5, 9.06618430641118e-5, 9.06620314710341e-5, 9.066213470606e-5, 9.06621000523095e-5, 9.06619281918492e-5, 9.06616830439076e-5, 9.06614746139407e-5, 9.06614141725593e-5, 9.06615541193142e-5, 9.06618390898825e-5, 9.06621042775209e-5, 9.06621519530318e-5, 9.06619040482736e-5, 9.06615527610771e-5, 9.06615205459538e-5, 9.06620092171673e-5, 9.06623310040914e-5, 9.06614515885921e-5, 9.06609673550043e-5, 9.06627618412882e-5, 9.06605730130602e-5, 9.06634262006039e-5, 9.06616223493583e-5, 9.06606207312144e-5, 9.06616223493583e-5, 9.06634262006038e-5, 9.06605730130603e-5, 9.06627618412882e-5, 9.06609673550043e-5, 9.06614515885922e-5, 9.06623310040915e-5, 9.06620092171672e-5, 9.06615205459538e-5, 9.06615527610771e-5, 9.06619040482735e-5, 9.06621519530317e-5, 9.06621042775208e-5, 9.06618390898825e-5, 9.06615541193142e-5, 9.06614141725594e-5, 9.06614746139407e-5, 9.06616830439076e-5, 9.06619281918491e-5, 9.06621000523094e-5, 9.066213470606e-5, 9.0662031471034e-5, 9.06618430641118e-5, 9.06616482055887e-5, 9.06615195708564e-5, 9.06614987288445e-5, 9.06615852298091e-5, 9.06617412738067e-5, 9.06619082665591e-5, 9.06620283943881e-5
flux1:, 0.639063080639168, 9.97260106014931e-5, 9.97258826825158e-5, 9.97257031981875e-5, 9.97255345023814e-5, 9.97254399259951e-5, 9.97254604197989e-5, 9.97255966775451e-5, 9.97258041630458e-5, 9.97260049775983e-5, 9.9726114928326e-5, 9.97260779743393e-5, 9.97258954586873e-5, 9.9725636278611e-5, 9.97254180092348e-5, 9.972535850195e-5, 9.97255115043594e-5, 9.97258150042642e-5, 9.97260908734488e-5, 9.972612867219e-5, 9.97258504325933e-5, 9.97254711417325e-5, 9.97254505287261e-5, 9.97259993783532e-5, 9.97263555774131e-5, 9.97253911657594e-5, 9.97248671866353e-5, 9.97268328315242e-5, 9.97244132753098e-5, 9.97275433971518e-5, 9.97255506743766e-5, 9.97244446721055e-5, 9.97255506743767e-5, 9.97275433971518e-5, 9.97244132753097e-5, 9.97268328315242e-5, 9.97248671866352e-5, 9.97253911657595e-5, 9.97263555774132e-5, 9.97259993783532e-5, 9.97254505287262e-5, 9.97254711417324e-5, 9.97258504325932e-5, 9.97261286721901e-5, 9.97260908734487e-5, 9.97258150042641e-5, 9.97255115043593e-5, 9.97253585019501e-5, 9.97254180092347e-5, 9.9725636278611e-5, 9.97258954586874e-5, 9.97260779743393e-5, 9.97261149283259e-5, 9.97260049775983e-5, 9.97258041630458e-5, 9.9725596677545e-5, 9.9725460419799e-5, 9.97254399259951e-5, 9.97255345023814e-5, 9.97257031981874e-5, 9.97258826825158e-5, 9.97260106014933e-5
flux1:, 0.639325529542921, 1.09599288311875e-4, 1.09599154390004e-4, 1.09598963249719e-4, 1.09598781537956e-4, 1.09598677443527e-4, 1.09598695512309e-4, 1.09598837302549e-4, 1.09599055911168e-4, 1.09599268618294e-4, 1.09599385861353e-4, 1.09599348082743e-4, 1.09599156892094e-4, 1.09598885701714e-4, 1.0959865923226e-4, 1.09598601566204e-4, 1.09598767493746e-4, 1.09599088072011e-4, 1.09599371703288e-4, 1.09599395572369e-4, 1.09599083141783e-4, 1.09598674710441e-4, 1.09598669847417e-4, 1.09599287473761e-4, 1.09599683357214e-4, 1.09598627954721e-4, 1.09598061671978e-4, 1.09600211698999e-4, 1.09597537604229e-4, 1.09600966346022e-4, 1.0959876533116e-4, 1.09597544552386e-4, 1.0959876533116e-4, 1.09600966346022e-4, 1.09597537604229e-4, 1.09600211698999e-4, 1.09598061671978e-4, 1.09598627954721e-4, 1.09599683357214e-4, 1.09599287473761e-4, 1.09598669847416e-4, 1.09598674710441e-4, 1.09599083141783e-4, 1.09599395572369e-4, 1.09599371703288e-4, 1.09599088072011e-4, 1.09598767493746e-4, 1.09598601566204e-4, 1.0959865923226e-4, 1.09598885701714e-4, 1.09599156892094e-4, 1.09599348082743e-4, 1.09599385861353e-4, 1.09599268618294e-4, 1.09599055911167e-4, 1.09598837302549e-4, 1.09598695512309e-4, 1.09598677443527e-4, 1.09598781537956e-4, 1.09598963249719e-4, 1.09599154390004e-4, 1.09599288311875e-4
flux1:, 0.639587978446675, 1.20343680800205e-4, 1.20343542882398e-4, 1.20343340921643e-4, 1.20343145615772e-4, 1.20343030199245e-4, 1.20343043364059e-4, 1.20343188268467e-4, 1.20343416333177e-4, 1.20343640460554e-4, 1.20343765804328e-4, 1.20343729030239e-4, 1.20343531523511e-4, 1.20343250649535e-4, 1.20343017773159e-4, 1.20342962818147e-4, 1.20343141313183e-4, 1.2034347714143e-4, 1.20343765161746e-4, 1.20343770629228e-4, 1.20343419918397e-4, 1.20342981334228e-4, 1.20342996944705e-4, 1.20343692776562e-4, 1.20344134064087e-4, 1.20342981242601e-4, 1.20342369943599e-4, 1.20344718419661e-4, 1.20341763966402e-4, 1.20345514526523e-4, 1.20343084191136e-4, 1.2034173739217e-4, 1.20343084191136e-4, 1.20345514526523e-4, 1.20341763966402e-4, 1.20344718419661e-4, 1.20342369943599e-4, 1.20342981242601e-4, 1.20344134064087e-4, 1.20343692776562e-4, 1.20342996944705e-4, 1.20342981334228e-4, 1.20343419918397e-4, 1.20343770629228e-4, 1.20343765161746e-4, 1.2034347714143e-4, 1.20343141313182e-4, 1.20342962818147e-4, 1.20343017773159e-4, 1.20343250649535e-4, 1.20343531523511e-4, 1.20343729030239e-4, 1.20343765804329e-4, 1.20343640460554e-4, 1.20343416333177e-4, 1.20343188268467e-4, 1.20343043364059e-4, 1.20343030199245e-4, 1.20343145615772e-4, 1.20343340921643e-4, 1.20343542882398e-4, 1.20343680800205e-4
flux1:, 0.639850427350428, 1.3202467629191e-4, 1.32024536499978e-4, 1.32024324466565e-4, 1.32024114731302e-4, 1.32023985841269e-4, 1.32023991286011e-4, 1.32024136651435e-4, 1.32024372431524e-4, 1.32024607606075e-4, 1.32024742096535e-4, 1.32024708464434e-4, 1.32024507299711e-4, 1.32024219287497e-4, 1.32023981887345e-4, 1.32023930454928e-4, 1.32024120959786e-4, 1.32024469895951e-4, 1.32024758555764e-4, 1.3202474079522e-4, 1.32024347514988e-4, 1.320238778865e-4, 1.32023919235153e-4, 1.32024703473118e-4, 1.32025196247972e-4, 1.32023939054117e-4, 1.32023279864531e-4, 1.32025841799536e-4, 1.32022579133922e-4, 1.32026676422533e-4, 1.32023994117221e-4, 1.32022509182159e-4, 1.32023994117221e-4, 1.32026676422533e-4, 1.32022579133922e-4, 1.32025841799536e-4, 1.32023279864531e-4, 1.32023939054117e-4, 1.32025196247972e-4, 1.32024703473118e-4, 1.32023919235153e-4, 1.32023877886499e-4, 1.32024347514988e-4, 1.3202474079522e-4, 1.32024758555764e-4, 1.32024469895951e-4, 1.32024120959786e-4, 1.32023930454928e-4, 1.32023981887345e-4, 1.32024219287497e-4, 1.32024507299711e-4, 1.32024708464434e-4, 1.32024742096535e-4, 1.32024607606075e-4, 1.32024372431524e-4, 1.32024136651435e-4, 1.3202399128601e-4, 1.32023985841269e-4, 1.32024114731302e-4, 1.32024324466565e-4, 1.32024536499978e-4, 1.3202467629191e-4
flux1:, 0.640112876254181, 1.44711549027677e-4, 1.44711409473941e-4, 1.44711187940943e-4, 1.44710962661458e-4, 1.44710817847444e-4, 1.44710812520946e-4, 1.44710955581292e-4, 1.44711197364188e-4, 1.44711443361168e-4, 1.44711588263234e-4, 1.44711560139902e-4, 1.4471135816195e-4, 1.44711065666917e-4, 1.44710825646753e-4, 1.44710778481716e-4, 1.44710980292134e-4, 1.44711339976403e-4, 1.44711625255431e-4, 1.44711579167401e-4, 1.44711138862563e-4, 1.4471063740003e-4, 1.44710710231149e-4, 1.44711593757781e-4, 1.44712144356363e-4, 1.44710775206032e-4, 1.44710065087773e-4, 1.44712856555189e-4, 1.44709255790645e-4, 1.44713726662791e-4, 1.4471076812408e-4, 1.44709132050619e-4, 1.4471076812408e-4, 1.44713726662791e-4, 1.44709255790645e-4, 1.44712856555189e-4, 1.44710065087773e-4, 1.44710775206032e-4, 1.44712144356363e-4, 1.44711593757781e-4, 1.44710710231149e-4, 1.4471063740003e-4, 1.44711138862562e-4, 1.44711579167401e-4, 1.44711625255431e-4, 1.44711339976403e-4, 1.44710980292134e-4, 1.44710778481716e-4, 1.44710825646753e-4, 1.44711065666917e-4, 1.4471135816195e-4, 1.44711560139902e-4, 1.44711588263234e-4, 1.44711443361168e-4, 1.44711197364188e-4, 1.44710955581292e-4, 1.44710812520946e-4, 1.44710817847444e-4, 1.44710962661458e-4, 1.44711187940943e-4, 1.44711409473941e-4, 1.44711549027677e-4
flux1:, 0.640375325157934, 1.58477470222808e-4, 1.58477332871511e-4, 1.58477102159109e-4, 1.58476859947309e-4, 1.58476696547518e-4, 1.58476677303985e-4, 1.58476815328184e-4, 1.58477061537898e-4, 1.58477318315851e-4, 1.58477475064654e-4, 1.5847745493029e-4, 1.58477255025268e-4, 1.58476960684849e-4, 1.5847671989873e-4, 1.58476677687846e-4, 1.58476890036351e-4, 1.58477258020877e-4, 1.58477535761833e-4, 1.58477456069862e-4, 1.5847696415054e-4, 1.58476430128519e-4, 1.58476540575371e-4, 1.58477534833397e-4, 1.58478149708617e-4, 1.58476660269107e-4, 1.58475896024986e-4, 1.58478934304648e-4, 1.58474963550047e-4, 1.58479837073183e-4, 1.58476576450708e-4, 1.58474775342798e-4, 1.58476576450708e-4, 1.58479837073183e-4, 1.58474963550047e-4, 1.58478934304648e-4, 1.58475896024986e-4, 1.58476660269107e-4, 1.58478149708617e-4, 1.58477534833397e-4, 1.58476540575372e-4, 1.58476430128519e-4, 1.5847696415054e-4, 1.58477456069862e-4, 1.58477535761833e-4, 1.58477258020877e-4, 1.58476890036351e-4, 1.58476677687846e-4, 1.5847671989873e-4, 1.58476960684849e-4, 1.58477255025268e-4, 1.5847745493029e-4, 1.58477475064654e-4, 1.58477318315851e-4, 1.58477061537898e-4, 1.58476815328183e-4, 1.58476677303985e-4, 1.58476696547518e-4, 1.58476859947309e-4, 1.58477102159108e-4, 1.58477332871511e-4, 1.58477470222809e-4
flux1:, 0.640637774061688, 1.73399611716247e-4, 1.73399478239127e-4, 1.73399238354723e-4, 1.73398977591765e-4, 1.7339879286389e-4, 1.73398756640635e-4, 1.73398887101701e-4, 1.73399136406773e-4, 1.73399404121368e-4, 1.73399574238565e-4, 1.73399564532544e-4, 1.73399369451888e-4, 1.73399075742542e-4, 1.73398835928982e-4, 1.73398799331631e-4, 1.73399021503448e-4, 1.73399395415873e-4, 1.73399661484017e-4, 1.73399542841862e-4, 1.73398994608965e-4, 1.73398427307927e-4, 1.73398581772076e-4, 1.73399698611191e-4, 1.73400384171318e-4, 1.73398765233217e-4, 1.73397943519997e-4, 1.73401247263672e-4, 1.73396872678416e-4, 1.73402180433389e-4, 1.73398590336793e-4, 1.7339660940387e-4, 1.73398590336793e-4, 1.73402180433389e-4, 1.73396872678416e-4, 1.73401247263672e-4, 1.73397943519997e-4, 1.73398765233217e-4, 1.73400384171318e-4, 1.73399698611191e-4, 1.73398581772077e-4, 1.73398427307927e-4, 1.73398994608965e-4, 1.73399542841862e-4, 1.73399661484017e-4, 1.73399395415873e-4, 1.73399021503448e-4, 1.73398799331631e-4, 1.73398835928982e-4, 1.73399075742541e-4, 1.73399369451888e-4, 1.73399564532544e-4, 1.73399574238565e-4, 1.73399404121369e-4, 1.73399136406773e-4, 1.73398887101701e-4, 1.73398756640635e-4, 1.73398792863891e-4, 1.73398977591764e-4, 1.73399238354723e-4, 1.73399478239127e-4, 1.73399611716247e-4
flux1:, 0.640900222965441, 1.89559241036445e-4, 1.89559112672748e-4, 1.89558863279085e-4, 1.89558582200445e-4, 1.89558373496928e-4, 1.89558317525805e-4, 1.89558438283862e-4, 1.89558689696539e-4, 1.89558968686458e-4, 1.89559153658081e-4, 1.89559156586914e-4, 1.89558968744475e-4, 1.89558677829792e-4, 1.89558440556377e-4, 1.89558410261167e-4, 1.89558641743875e-4, 1.89559019482917e-4, 1.89559269947606e-4, 1.89559107053128e-4, 1.8955849771428e-4, 1.89557896339628e-4, 1.89558101340626e-4, 1.89559352835028e-4, 1.89560115260991e-4, 1.89558356602632e-4, 1.89557473954014e-4, 1.89561063373309e-4, 1.89556249247963e-4, 1.89562025661019e-4, 1.8955807722488e-4, 1.89555900787082e-4, 1.8955807722488e-4, 1.89562025661019e-4, 1.89556249247963e-4, 1.89561063373309e-4, 1.89557473954014e-4, 1.89558356602633e-4, 1.89560115260991e-4, 1.89559352835028e-4, 1.89558101340626e-4, 1.89557896339628e-4, 1.8955849771428e-4, 1.89559107053128e-4, 1.89559269947606e-4, 1.89559019482917e-4, 1.89558641743875e-4, 1.89558410261167e-4, 1.89558440556377e-4, 1.89558677829792e-4, 1.89558968744475e-4, 1.89559156586914e-4, 1.89559153658082e-4, 1.89558968686458e-4, 1.89558689696539e-4, 1.89558438283862e-4, 1.89558317525805e-4, 1.89558373496928e-4, 1.89558582200445e-4, 1.89558863279085e-4, 1.89559112672748e-4, 1.89559241036445e-4
flux1:, 0.641162671869194, 2.07041806545936e-4, 2.07041683978518e-4, 2.07041424399159e-4, 2.07041121226759e-4, 2.07040886213106e-4, 2.07040808259253e-4, 2.07040917749384e-4, 2.07041170707096e-4, 2.07041461445834e-4, 2.07041662560016e-4, 2.07041679870417e-4, 2.07041501119095e-4, 2.070412146964e-4, 2.07040981321079e-4, 2.07040958131708e-4, 2.07041198798116e-4, 2.07041578757469e-4, 2.07041810090161e-4, 2.07041597800545e-4, 2.07040922472912e-4, 2.07040286050636e-4, 2.07040548048107e-4, 2.07041946288649e-4, 2.07042791334174e-4, 2.07040881582127e-4, 2.07039934442923e-4, 2.07043831518041e-4, 2.07038540377606e-4, 2.07044823079329e-4, 2.07040486043309e-4, 2.07038097541613e-4, 2.07040486043309e-4, 2.07044823079329e-4, 2.07038540377606e-4, 2.07043831518041e-4, 2.07039934442923e-4, 2.07040881582127e-4, 2.07042791334174e-4, 2.07041946288649e-4, 2.07040548048107e-4, 2.07040286050636e-4, 2.07040922472912e-4, 2.07041597800545e-4, 2.07041810090161e-4, 2.07041578757469e-4, 2.07041198798116e-4, 2.07040958131708e-4, 2.07040981321079e-4, 2.070412146964e-4, 2.07041501119095e-4, 2.07041679870417e-4, 2.07041662560016e-4, 2.07041461445834e-4, 2.07041170707096e-4, 2.07040917749383e-4, 2.07040808259253e-4, 2.07040886213106e-4, 2.07041121226759e-4, 2.07041424399159e-4, 2.07041683978518e-4, 2.07041806545936e-4
flux1:, 0.641425120772948, 2.25937011265132e-4, 2.25936894525007e-4, 2.25936623795349e-4, 2.25936296918625e-4, 2.25936033830276e-4, 2.25935932448954e-4, 2.25936029863062e-4, 2.25936284283069e-4, 2.25936587291849e-4, 2.25936805437028e-4, 2.25936838159608e-4, 2.25936669555879e-4, 2.25936388709861e-4, 2.25936160364991e-4, 2.2593614531723e-4, 2.2593639563896e-4, 2.25936776953584e-4, 2.25936986235103e-4, 2.25936719677225e-4, 2.25935973374039e-4, 2.25935300623517e-4, 2.25935625815466e-4, 2.25937182682148e-4, 2.25938115462483e-4, 2.2593604195213e-4, 2.2593502672449e-4, 2.25939255431093e-4, 2.25933448156368e-4, 2.25940278361707e-4, 2.25935521161867e-4, 2.25932903171676e-4, 2.25935521161867e-4, 2.25940278361707e-4, 2.25933448156368e-4, 2.25939255431093e-4, 2.2593502672449e-4, 2.2593604195213e-4, 2.25938115462483e-4, 2.25937182682148e-4, 2.25935625815466e-4, 2.25935300623517e-4, 2.25935973374039e-4, 2.25936719677225e-4, 2.25936986235103e-4, 2.25936776953584e-4, 2.2593639563896e-4, 2.2593614531723e-4, 2.25936160364991e-4, 2.25936388709861e-4, 2.25936669555879e-4, 2.25936838159608e-4, 2.25936805437028e-4, 2.25936587291849e-4, 2.25936284283069e-4, 2.25936029863062e-4, 2.25935932448954e-4, 2.25936033830276e-4, 2.25936296918625e-4, 2.25936623795349e-4, 2.25936894525007e-4, 2.25937011265132e-4
flux1:, 0.641687569676701, 2.46338873918336e-4, 2.46338762329822e-4, 2.46338479299806e-4, 2.46338127504383e-4, 2.46337835434134e-4, 2.4633771023383e-4, 2.46337795684512e-4, 2.46338051983092e-4, 2.46338367702005e-4, 2.46338603129e-4, 2.4633865130082e-4, 2.46338492867504e-4, 2.46338217940145e-4, 2.46337995544708e-4, 2.46337990054723e-4, 2.46338251341628e-4, 2.46338634148339e-4, 2.46338819276677e-4, 2.46338493945989e-4, 2.46337671544133e-4, 2.46336960730097e-4, 2.46337354833214e-4, 2.46339081755594e-4, 2.46340106531894e-4, 2.46337855172562e-4, 2.46336768274593e-4, 2.46341354824661e-4, 2.46334990785433e-4, 2.46342413687216e-4, 2.46337203553249e-4, 2.46334337799511e-4, 2.46337203553249e-4, 2.46342413687216e-4, 2.46334990785433e-4, 2.46341354824661e-4, 2.46336768274593e-4, 2.46337855172562e-4, 2.46340106531893e-4, 2.46339081755594e-4, 2.46337354833214e-4, 2.46336960730097e-4, 2.46337671544133e-4, 2.46338493945989e-4, 2.46338819276677e-4, 2.46338634148339e-4, 2.46338251341628e-4, 2.46337990054723e-4, 2.46337995544708e-4, 2.46338217940145e-4, 2.46338492867504e-4, 2.4633865130082e-4, 2.46338603129e-4, 2.46338367702005e-4, 2.46338051983092e-4, 2.46337795684512e-4, 2.4633771023383e-4, 2.46337835434133e-4, 2.46338127504383e-4, 2.46338479299806e-4, 2.46338762329822e-4, 2.46338873918336e-4
flux1:, 0.641950018580454, 2.68345775693055e-4, 2.68345667870575e-4, 2.68345371362284e-4, 2.6834499410117e-4, 2.68344673305721e-4, 2.68344525203388e-4, 2.68344599857241e-4, 2.68344858926044e-4, 2.68345187543049e-4, 2.68345439597382e-4, 2.68345501974296e-4, 2.68345352473613e-4, 2.6834508295993e-4, 2.6834486726426e-4, 2.68344873306343e-4, 2.68345147964518e-4, 2.68345533666628e-4, 2.68345693555239e-4, 2.68345305396366e-4, 2.68344401583342e-4, 2.68343650350696e-4, 2.68344118370424e-4, 2.68346026085313e-4, 2.68347146052895e-4, 2.68344701202323e-4, 2.68343539138753e-4, 2.68348512229929e-4, 2.68341549421992e-4, 2.68349614588606e-4, 2.68343917640568e-4, 2.68340785012088e-4, 2.68343917640568e-4, 2.68349614588606e-4, 2.68341549421992e-4, 2.68348512229929e-4, 2.68343539138753e-4, 2.68344701202323e-4, 2.68347146052895e-4, 2.68346026085313e-4, 2.68344118370424e-4, 2.68343650350696e-4, 2.68344401583342e-4, 2.68345305396366e-4, 2.68345693555239e-4, 2.68345533666628e-4, 2.68345147964518e-4, 2.68344873306343e-4, 2.6834486726426e-4, 2.6834508295993e-4, 2.68345352473612e-4, 2.68345501974296e-4, 2.68345439597382e-4, 2.68345187543049e-4, 2.68344858926044e-4, 2.6834459985724e-4, 2.68344525203388e-4, 2.68344673305722e-4, 2.6834499410117e-4, 2.68345371362284e-4, 2.68345667870575e-4, 2.68345775693055e-4
flux1:, 0.642212467484207, 2.92060491156953e-4, 2.92060385062226e-4, 2.92060074081875e-4, 2.92059671780023e-4, 2.92059323990925e-4, 2.92059155443529e-4, 2.9205922161162e-4, 2.92059484745739e-4, 2.92059825986183e-4, 2.92060092820252e-4, 2.92060166592481e-4, 2.92060023322596e-4, 2.92059757801392e-4, 2.92059549467102e-4, 2.92059569776527e-4, 2.92059861575126e-4, 2.9206025309894e-4, 2.92060387854591e-4, 2.92059933317024e-4, 2.92058942516797e-4, 2.9205814771385e-4, 2.92058693713941e-4, 2.92060792031378e-4, 2.9206200912101e-4, 2.92059353473947e-4, 2.92058112917714e-4, 2.92063503984211e-4, 2.92055899160629e-4, 2.92064660926941e-4, 2.92058442264015e-4, 2.92055022824272e-4, 2.92058442264014e-4, 2.92064660926942e-4, 2.92055899160629e-4, 2.92063503984211e-4, 2.92058112917714e-4, 2.92059353473947e-4, 2.9206200912101e-4, 2.92060792031379e-4, 2.92058693713941e-4, 2.9205814771385e-4, 2.92058942516798e-4, 2.92059933317024e-4, 2.92060387854591e-4, 2.9206025309894e-4, 2.92059861575126e-4, 2.92059569776527e-4, 2.92059549467103e-4, 2.92059757801392e-4, 2.92060023322596e-4, 2.92060166592481e-4, 2.92060092820252e-4, 2.92059825986183e-4, 2.92059484745739e-4, 2.9205922161162e-4, 2.92059155443528e-4, 2.92059323990925e-4, 2.92059671780023e-4, 2.92060074081875e-4, 2.92060385062227e-4, 2.92060491156953e-4
flux1:, 0.642474916387961, 3.17590201737378e-4, 3.17590094802516e-4, 3.17589768801947e-4, 3.1758934318085e-4, 3.17588971902223e-4, 3.17588787097931e-4, 3.17588848272304e-4, 3.17589117047382e-4, 3.17589469930131e-4, 3.17589748207992e-4, 3.17589828734428e-4, 3.17589687363274e-4, 3.1758942347113e-4, 3.17589223186847e-4, 3.17589261480945e-4, 3.17589575815656e-4, 3.17589977845079e-4, 3.17590088913781e-4, 3.17589564976691e-4, 3.17588481255405e-4, 3.17587638752925e-4, 3.17588265636049e-4, 3.17590563225888e-4, 3.17591877927854e-4, 3.17588992423457e-4, 3.17587670306216e-4, 3.17593513762999e-4, 3.17585222548593e-4, 3.1759474038783e-4, 3.17587964160777e-4, 3.17584237152233e-4, 3.17587964160777e-4, 3.1759474038783e-4, 3.17585222548593e-4, 3.17593513762999e-4, 3.17587670306216e-4, 3.17588992423457e-4, 3.17591877927854e-4, 3.17590563225888e-4, 3.17588265636049e-4, 3.17587638752925e-4, 3.17588481255405e-4, 3.17589564976691e-4, 3.17590088913781e-4, 3.17589977845079e-4, 3.17589575815657e-4, 3.17589261480945e-4, 3.17589223186847e-4, 3.1758942347113e-4, 3.17589687363274e-4, 3.17589828734428e-4, 3.17589748207992e-4, 3.17589469930132e-4, 3.17589117047382e-4, 3.17588848272304e-4, 3.17588787097931e-4, 3.17588971902223e-4, 3.1758934318085e-4, 3.17589768801947e-4, 3.17590094802516e-4, 3.17590201737378e-4
flux1:, 0.642737365291714, 3.45046490135974e-4, 3.45046379453609e-4, 3.45046038631643e-4, 3.45045593036694e-4, 3.45045203810029e-4, 3.45045008802453e-4, 3.45045069629647e-4, 3.45045345728703e-4, 3.45045708298638e-4, 3.45045992909054e-4, 3.45046073487344e-4, 3.4504592793732e-4, 3.45045662392437e-4, 3.45045471023407e-4, 3.4504553223131e-4, 3.45045876370213e-4, 3.45046295544537e-4, 3.45046385814166e-4, 3.45045789975431e-4, 3.45044606929683e-4, 3.45043711445055e-4, 3.45044420757543e-4, 3.45046924969918e-4, 3.45048336190889e-4, 3.4504519994316e-4, 3.45043793551771e-4, 3.45050127022503e-4, 3.45041103999384e-4, 3.45051442862655e-4, 3.4504407232104e-4, 3.45040016159752e-4, 3.4504407232104e-4, 3.45051442862655e-4, 3.45041103999384e-4, 3.45050127022503e-4, 3.45043793551771e-4, 3.4504519994316e-4, 3.45048336190889e-4, 3.45046924969918e-4, 3.45044420757542e-4, 3.45043711445055e-4, 3.45044606929683e-4, 3.45045789975431e-4, 3.45046385814166e-4, 3.45046295544537e-4, 3.45045876370213e-4, 3.4504553223131e-4, 3.45045471023407e-4, 3.45045662392437e-4, 3.45045927937319e-4, 3.45046073487344e-4, 3.45045992909054e-4, 3.45045708298638e-4, 3.45045345728704e-4, 3.45045069629646e-4, 3.45045008802452e-4, 3.45045203810029e-4, 3.45045593036694e-4, 3.45046038631643e-4, 3.45046379453609e-4, 3.45046490135974e-4
flux1:, 0.642999814195467, 3.74545314027744e-4, 3.74545196604237e-4, 3.74544842233257e-4, 3.74544381943167e-4, 3.7454398255836e-4, 3.74543785328517e-4, 3.74543851514212e-4, 3.74544136508838e-4, 3.74544505559097e-4, 3.74544789355009e-4, 3.74544861045089e-4, 3.74544703441248e-4, 3.74544432121443e-4, 3.74544250888269e-4, 3.74544341377121e-4, 3.74544724672938e-4, 3.74545169732434e-4, 3.74545243581315e-4, 3.74544573807339e-4, 3.74543284439533e-4, 3.74542329376979e-4, 3.74543121151988e-4, 3.74545837885415e-4, 3.74547342847931e-4, 3.74543933102712e-4, 3.74542440177808e-4, 3.74549304696101e-4, 3.74539503447352e-4, 3.74550734056858e-4, 3.74542731561782e-4, 3.74538323819022e-4, 3.74542731561782e-4, 3.74550734056858e-4, 3.74539503447352e-4, 3.74549304696101e-4, 3.74542440177808e-4, 3.74543933102712e-4, 3.74547342847931e-4, 3.74545837885415e-4, 3.74543121151989e-4, 3.74542329376979e-4, 3.74543284439533e-4, 3.74544573807338e-4, 3.74545243581315e-4, 3.74545169732434e-4, 3.74544724672938e-4, 3.74544341377121e-4, 3.74544250888268e-4, 3.74544432121443e-4, 3.74544703441248e-4, 3.74544861045089e-4, 3.74544789355009e-4, 3.74544505559097e-4, 3.74544136508838e-4, 3.74543851514212e-4, 3.74543785328516e-4, 3.7454398255836e-4, 3.74544381943167e-4, 3.74544842233256e-4, 3.74545196604237e-4, 3.74545314027744e-4
flux1:, 0.64326226309922, 4.06206957379622e-4, 4.062068304417e-4, 4.06206465200189e-4, 4.06205997695236e-4, 4.06205598327082e-4, 4.06205408760259e-4, 4.06205486903077e-4, 4.06205781997857e-4, 4.06206152798629e-4, 4.06206426382851e-4, 4.06206477901524e-4, 4.06206298593898e-4, 4.06206016670158e-4, 4.06205847348866e-4, 4.06205975132088e-4, 4.06206409183715e-4, 4.06206891047856e-4, 4.06206954329862e-4, 4.06206208964692e-4, 4.06204805551941e-4, 4.06203782871179e-4, 4.06204655525147e-4, 4.06207589155884e-4, 4.06209183349546e-4, 4.06205475470727e-4, 4.06203894302573e-4, 4.06211334475392e-4, 4.06200707573665e-4, 4.06212906655539e-4, 4.06204233648751e-4, 4.0619945101641e-4, 4.06204233648751e-4, 4.0621290665554e-4, 4.06200707573666e-4, 4.06211334475393e-4, 4.06203894302573e-4, 4.06205475470727e-4, 4.06209183349546e-4, 4.06207589155884e-4, 4.06204655525147e-4, 4.06203782871179e-4, 4.06204805551941e-4, 4.06206208964692e-4, 4.06206954329862e-4, 4.06206891047856e-4, 4.06206409183714e-4, 4.06205975132088e-4, 4.06205847348867e-4, 4.06206016670158e-4, 4.06206298593898e-4, 4.06206477901523e-4, 4.06206426382851e-4, 4.06206152798629e-4, 4.06205781997857e-4, 4.06205486903077e-4, 4.06205408760259e-4, 4.06205598327082e-4, 4.06205997695236e-4, 4.06206465200189e-4, 4.062068304417e-4, 4.06206957379622e-4
flux1:, 0.643524712002974, 4.40155957720146e-4, 4.40155819059399e-4, 4.40155447347055e-4, 4.4015498251156e-4, 4.40154595762503e-4, 4.40154425530825e-4, 4.40154522888048e-4, 4.40154828641458e-4, 4.40155194694996e-4, 4.40155446272798e-4, 4.4015546397547e-4, 4.40155251643439e-4, 4.40154953767027e-4, 4.40154798899706e-4, 4.4015497381092e-4, 4.40155472556807e-4, 4.40156004321003e-4, 4.40156064279783e-4, 4.40155241914278e-4, 4.40153715879078e-4, 4.40152616005805e-4, 4.40153566303149e-4, 4.40156719688601e-4, 4.40158396880916e-4, 4.40154364367264e-4, 4.40152693883286e-4, 4.40160758005088e-4, 4.40149256933273e-4, 4.40162507376461e-4, 4.40153124297205e-4, 4.40147942533947e-4, 4.40153124297205e-4, 4.40162507376461e-4, 4.40149256933274e-4, 4.40160758005089e-4, 4.40152693883286e-4, 4.40154364367264e-4, 4.40158396880916e-4, 4.40156719688601e-4, 4.40153566303149e-4, 4.40152616005805e-4, 4.40153715879078e-4, 4.40155241914278e-4, 4.40156064279784e-4, 4.40156004321003e-4, 4.40155472556807e-4, 4.4015497381092e-4, 4.40154798899706e-4, 4.40154953767027e-4, 4.40155251643439e-4, 4.4015546397547e-4, 4.40155446272798e-4, 4.40155194694995e-4, 4.40154828641458e-4, 4.40154522888048e-4, 4.40154425530826e-4, 4.40154595762503e-4, 4.4015498251156e-4, 4.40155447347055e-4, 4.40155819059399e-4, 4.40155957720146e-4
flux1:, 0.643787160906727, 4.76521007700549e-4, 4.7652085603462e-4, 4.76520484243598e-4, 4.76520034478233e-4, 4.76519675311109e-4, 4.76519537657541e-4, 4.7651966185066e-4, 4.76519977889818e-4, 4.76520330733369e-4, 4.76520546052184e-4, 4.76520514015564e-4, 4.76520255858433e-4, 4.76519936395812e-4, 4.76519799498187e-4, 4.76520033313282e-4, 4.76520613039761e-4, 4.76521209878449e-4, 4.76521274985972e-4, 4.76520374290233e-4, 4.76518716082942e-4, 4.76517527874937e-4, 4.76518550975156e-4, 4.76521925542675e-4, 4.76523677855714e-4, 4.76519292388439e-4, 4.76517532226166e-4, 4.76526272332581e-4, 4.76513847324596e-4, 4.76528238253261e-4, 4.7651810439524e-4, 4.76512498250793e-4, 4.7651810439524e-4, 4.76528238253261e-4, 4.76513847324597e-4, 4.76526272332581e-4, 4.76517532226167e-4, 4.76519292388439e-4, 4.76523677855714e-4, 4.76521925542674e-4, 4.76518550975156e-4, 4.76517527874937e-4, 4.76518716082942e-4, 4.76520374290233e-4, 4.76521274985972e-4, 4.7652120987845e-4, 4.76520613039761e-4, 4.76520033313282e-4, 4.76519799498187e-4, 4.76519936395812e-4, 4.76520255858433e-4, 4.76520514015564e-4, 4.76520546052184e-4, 4.7652033073337e-4, 4.76519977889818e-4, 4.7651966185066e-4, 4.76519537657541e-4, 4.76519675311109e-4, 4.76520034478233e-4, 4.76520484243598e-4, 4.7652085603462e-4, 4.76521007700549e-4
flux1:, 0.64404960981048, 5.15434829308203e-4, 5.15434664632488e-4, 5.15434301346766e-4, 5.15433881568059e-4, 5.15433567117228e-4, 5.15433476542466e-4, 5.15433635215916e-4, 5.15433959966061e-4, 5.15434289045417e-4, 5.15434451440228e-4, 5.15434351656099e-4, 5.15434033669743e-4, 5.15433686975653e-4, 5.15433572725641e-4, 5.15433879215067e-4, 5.15434558464262e-4, 5.15435237431048e-4, 5.15435317148898e-4, 5.15434336673883e-4, 5.15432535678214e-4, 5.15431246460693e-4, 5.15432336060565e-4, 5.15435931990631e-4, 5.15437750047487e-4, 5.15432981567065e-4, 5.15431132125882e-4, 5.15440603976477e-4, 5.15427203767899e-4, 5.1544283051673e-4, 5.15431903819006e-4, 5.15425846934506e-4, 5.15431903819006e-4, 5.1544283051673e-4, 5.15427203767899e-4, 5.15440603976477e-4, 5.15431132125883e-4, 5.15432981567065e-4, 5.15437750047487e-4, 5.15435931990631e-4, 5.15432336060565e-4, 5.15431246460694e-4, 5.15432535678214e-4, 5.15434336673883e-4, 5.15435317148898e-4, 5.15435237431047e-4, 5.15434558464262e-4, 5.15433879215067e-4, 5.15433572725641e-4, 5.15433686975653e-4, 5.15434033669743e-4, 5.15434351656099e-4, 5.15434451440228e-4, 5.15434289045417e-4, 5.15433959966061e-4, 5.15433635215916e-4, 5.15433476542466e-4, 5.15433567117228e-4, 5.15433881568059e-4, 5.15434301346765e-4, 5.15434664632488e-4, 5.15434829308203e-4
flux1:, 0.644312058714234, 5.57034019128868e-4, 5.57033843028861e-4, 5.57033499123809e-4, 5.57033126632068e-4, 5.57032875887223e-4, 5.57032847747454e-4, 5.57033048199061e-4, 5.57033378651396e-4, 5.57033671287302e-4, 5.5703376184723e-4, 5.57033574532699e-4, 5.57033181867116e-4, 5.57032802582377e-4, 5.57032716971908e-4, 5.57033111865917e-4, 5.57033911230569e-4, 5.57034690949839e-4, 5.57034795415388e-4, 5.5703373337213e-4, 5.57031777845862e-4, 5.57030373528753e-4, 5.57031522109833e-4, 5.57035338619676e-4, 5.57037211761956e-4, 5.57032028571256e-4, 5.57030091036176e-4, 5.57040354017253e-4, 5.57025925497938e-4, 5.57042889482141e-4, 5.57031126249811e-4, 5.57024591032912e-4, 5.5703112624981e-4, 5.57042889482141e-4, 5.57025925497938e-4, 5.57040354017253e-4, 5.57030091036176e-4, 5.57032028571256e-4, 5.57037211761956e-4, 5.57035338619676e-4, 5.57031522109833e-4, 5.57030373528753e-4, 5.57031777845861e-4, 5.57033733372131e-4, 5.57034795415388e-4, 5.57034690949839e-4, 5.5703391123057e-4, 5.57033111865917e-4, 5.57032716971909e-4, 5.57032802582377e-4, 5.57033181867116e-4, 5.57033574532699e-4, 5.5703376184723e-4, 5.57033671287303e-4, 5.57033378651396e-4, 5.57033048199061e-4, 5.57032847747454e-4, 5.57032875887223e-4, 5.57033126632068e-4, 5.57033499123809e-4, 5.57033843028861e-4, 5.57034019128869e-4
flux1:, 0.644574507617987, 6.0145886310397e-4, 6.01458678996288e-4, 6.01458367612798e-4, 6.01458061815108e-4, 6.0145789517931e-4, 6.0145794520965e-4, 6.01458194015973e-4, 6.01458525558835e-4, 6.01458767026624e-4, 6.01458764893674e-4, 6.01458468917659e-4, 6.01457986305093e-4, 6.01457569662248e-4, 6.01457520093809e-4, 6.01458020945221e-4, 6.01458962741428e-4, 6.01459862990374e-4, 6.01460002633945e-4, 6.01458856661313e-4, 6.01456733724631e-4, 6.01455199012536e-4, 6.0145639820098e-4, 6.01460433930933e-4, 6.01462350505521e-4, 6.01456719394618e-4, 6.01454695725659e-4, 6.0146581266597e-4, 6.01450300429944e-4, 6.01468708904931e-4, 6.01456063457856e-4, 6.0144902093215e-4, 6.01456063457857e-4, 6.01468708904931e-4, 6.01450300429943e-4, 6.0146581266597e-4, 6.01454695725659e-4, 6.01456719394618e-4, 6.01462350505521e-4, 6.01460433930933e-4, 6.0145639820098e-4, 6.01455199012536e-4, 6.0145673372463e-4, 6.01458856661313e-4, 6.01460002633945e-4, 6.01459862990374e-4, 6.01458962741429e-4, 6.0145802094522e-4, 6.01457520093809e-4, 6.01457569662247e-4, 6.01457986305094e-4, 6.01458468917659e-4, 6.01458764893674e-4, 6.01458767026624e-4, 6.01458525558835e-4, 6.01458194015973e-4, 6.0145794520965e-4, 6.01457895179309e-4, 6.01458061815109e-4, 6.01458367612797e-4, 6.01458678996289e-4, 6.0145886310397e-4
flux1:, 0.64483695652174, 6.48853119296222e-4, 6.48852932566414e-4, 6.48852668938341e-4, 6.48852450920691e-4, 6.48852389652266e-4, 6.48852533437308e-4, 6.48852836100709e-4, 6.4885316243897e-4, 6.48853336178177e-4, 6.48853218983292e-4, 6.48852792402553e-4, 6.48852204640608e-4, 6.48851746757753e-4, 6.48851742067376e-4, 6.4885236799936e-4, 6.48853475813084e-4, 6.4885451699826e-4, 6.48854702101533e-4, 6.48853469035482e-4, 6.48851164718928e-4, 6.48849483421903e-4, 6.48850724463465e-4, 6.4885497796403e-4, 6.48856925674018e-4, 6.48850812060647e-4, 6.48848704942021e-4, 6.48860741836947e-4, 6.48844087628647e-4, 6.48864053338304e-4, 6.48850477589071e-4, 6.48842897218523e-4, 6.48850477589072e-4, 6.48864053338304e-4, 6.48844087628647e-4, 6.48860741836947e-4, 6.4884870494202e-4, 6.48850812060647e-4, 6.48856925674018e-4, 6.4885497796403e-4, 6.48850724463465e-4, 6.48849483421903e-4, 6.48851164718928e-4, 6.48853469035482e-4, 6.48854702101533e-4, 6.4885451699826e-4, 6.48853475813084e-4, 6.4885236799936e-4, 6.48851742067376e-4, 6.48851746757753e-4, 6.48852204640608e-4, 6.48852792402553e-4, 6.48853218983292e-4, 6.48853336178177e-4, 6.4885316243897e-4, 6.48852836100709e-4, 6.48852533437309e-4, 6.48852389652266e-4, 6.48852450920691e-4, 6.48852668938341e-4, 6.48852932566414e-4, 6.48853119296222e-4
flux1:, 0.645099405425493, 6.99363767259984e-4, 6.99363585267734e-4, 6.99363386388029e-4, 6.99363278339387e-4, 6.99363343895787e-4, 6.99363596314815e-4, 6.99363956961337e-4, 6.9936427014699e-4, 6.99364358112457e-4, 6.99364102546984e-4, 6.99363523238226e-4, 6.9936281570737e-4, 6.99362313848725e-4, 6.99362364238641e-4, 6.99363135569351e-4, 6.99364433678204e-4, 6.99365636216318e-4, 6.99365876426328e-4, 6.99364552085107e-4, 6.9936205144781e-4, 6.99360206897476e-4, 6.99361481245662e-4, 6.99365951558518e-4, 6.99367917869673e-4, 6.9936128594799e-4, 6.99359098692526e-4, 6.99372124335503e-4, 6.99354266395995e-4, 6.99375907112648e-4, 6.99361350078154e-4, 6.99353199568381e-4, 6.99361350078154e-4, 6.99375907112648e-4, 6.99354266395995e-4, 6.99372124335503e-4, 6.99359098692526e-4, 6.9936128594799e-4, 6.99367917869673e-4, 6.99365951558518e-4, 6.99361481245661e-4, 6.99360206897476e-4, 6.9936205144781e-4, 6.99364552085107e-4, 6.99365876426328e-4, 6.99365636216318e-4, 6.99364433678205e-4, 6.99363135569351e-4, 6.99362364238641e-4, 6.99362313848725e-4, 6.99362815707369e-4, 6.99363523238226e-4, 6.99364102546985e-4, 6.99364358112457e-4, 6.9936427014699e-4, 6.99363956961337e-4, 6.99363596314814e-4, 6.99363343895787e-4, 6.99363278339387e-4, 6.99363386388029e-4, 6.99363585267735e-4, 6.99363767259984e-4
flux1:, 0.645361854329247, 7.53140722715312e-4, 7.53140554642719e-4, 7.53140438762371e-4, 7.53140463263328e-4, 7.53140676573491e-4, 7.53141051252789e-4, 7.53141472410318e-4, 7.53141763003436e-4, 7.53141746162578e-4, 7.53141328675411e-4, 7.53140575042964e-4, 7.53139734233824e-4, 7.53139187014848e-4, 7.53139303881892e-4, 7.53140241623159e-4, 7.53141754301498e-4, 7.53143137919981e-4, 7.53143441736695e-4, 7.53142020737292e-4, 7.5313930806405e-4, 7.53137283635067e-4, 7.53138583644968e-4, 7.5314327096597e-4, 7.53145243556752e-4, 7.53138056446085e-4, 7.53135792851875e-4, 7.53149878375582e-4, 7.53130750697287e-4, 7.53154188661413e-4, 7.53138595916031e-4, 7.53129840995612e-4, 7.53138595916031e-4, 7.53154188661413e-4, 7.53130750697288e-4, 7.53149878375583e-4, 7.53135792851875e-4, 7.53138056446085e-4, 7.53145243556752e-4, 7.5314327096597e-4, 7.53138583644968e-4, 7.53137283635066e-4, 7.5313930806405e-4, 7.53142020737292e-4, 7.53143441736695e-4, 7.53143137919981e-4, 7.53141754301498e-4, 7.53140241623159e-4, 7.53139303881893e-4, 7.53139187014848e-4, 7.53139734233824e-4, 7.53140575042964e-4, 7.53141328675411e-4, 7.53141746162578e-4, 7.53141763003436e-4, 7.53141472410317e-4, 7.53141051252789e-4, 7.53140676573491e-4, 7.53140463263329e-4, 7.53140438762371e-4, 7.53140554642719e-4, 7.53140722715312e-4
flux1:, 0.645624303233, 8.10336516344851e-4, 8.10336372871213e-4, 8.10336358835526e-4, 8.10336538034544e-4, 8.10336918733935e-4, 8.10337427541951e-4, 8.10337910026568e-4, 8.10338167399945e-4, 8.10338026372655e-4, 8.10337423974779e-4, 8.10336475707025e-4, 8.10335489729464e-4, 8.10334897245205e-4, 8.10335092895332e-4, 8.10336218129099e-4, 8.10337968851363e-4, 8.10339551829982e-4, 8.10339926088661e-4, 8.1033840170975e-4, 8.10335460792364e-4, 8.10333240524158e-4, 8.10334560238516e-4, 8.10339466645572e-4, 8.10341433885404e-4, 8.10333653770052e-4, 8.1033131792841e-4, 8.10346536262575e-4, 8.10326067766411e-4, 8.10351429039052e-4, 8.10334742120946e-4, 8.10325346307152e-4, 8.10334742120946e-4, 8.10351429039052e-4, 8.10326067766411e-4, 8.10346536262575e-4, 8.1033131792841e-4, 8.10333653770052e-4, 8.10341433885404e-4, 8.10339466645572e-4, 8.10334560238516e-4, 8.10333240524157e-4, 8.10335460792365e-4, 8.1033840170975e-4, 8.10339926088661e-4, 8.10339551829983e-4, 8.10337968851363e-4, 8.10336218129099e-4, 8.10335092895332e-4, 8.10334897245205e-4, 8.10335489729464e-4, 8.10336475707026e-4, 8.10337423974778e-4, 8.10338026372655e-4, 8.10338167399945e-4, 8.10337910026568e-4, 8.10337427541951e-4, 8.10336918733934e-4, 8.10336538034544e-4, 8.10336358835526e-4, 8.10336372871214e-4, 8.10336516344852e-4
flux1:, 0.645886752136753, 8.71105935674367e-4, 8.71105828471043e-4, 8.71105934909431e-4, 8.71106289619828e-4, 8.7110685528865e-4, 8.71107507910889e-4, 8.71108050845387e-4, 8.71108263638654e-4, 8.71107979467083e-4, 8.71107170616902e-4, 8.71106009458676e-4, 8.71104868503064e-4, 8.711042323607e-4, 8.71104519605522e-4, 8.71105852749038e-4, 8.71107863313465e-4, 8.71109661693448e-4, 8.71110111065282e-4, 8.71108475170821e-4, 8.7110528967527e-4, 8.71102858983136e-4, 8.71104194991076e-4, 8.71109325214687e-4, 8.71111276652281e-4, 8.71102864903312e-4, 8.71100460959704e-4, 8.71116886216751e-4, 8.71094999871111e-4, 8.71122413617156e-4, 8.71104569402947e-4, 8.71094493757777e-4, 8.71104569402947e-4, 8.71122413617156e-4, 8.71094999871111e-4, 8.71116886216752e-4, 8.71100460959703e-4, 8.71102864903312e-4, 8.71111276652281e-4, 8.71109325214687e-4, 8.71104194991076e-4, 8.71102858983135e-4, 8.7110528967527e-4, 8.71108475170821e-4, 8.71110111065282e-4, 8.71109661693448e-4, 8.71107863313465e-4, 8.71105852749038e-4, 8.71104519605522e-4, 8.711042323607e-4, 8.71104868503065e-4, 8.71106009458676e-4, 8.71107170616902e-4, 8.71107979467083e-4, 8.71108263638654e-4, 8.71108050845387e-4, 8.7110750791089e-4, 8.7110685528865e-4, 8.71106289619829e-4, 8.71105934909431e-4, 8.71105828471042e-4, 8.71105935674367e-4
flux1:, 0.646149201040506, 9.35605629157171e-4, 9.35605570208245e-4, 9.35605814605991e-4, 9.35606363366125e-4, 9.35607128815571e-4, 9.35607932444749e-4, 9.35608533427094e-4, 9.35608690146769e-4, 9.35608245172374e-4, 9.35607210707143e-4, 9.35605821211075e-4, 9.35604517931991e-4, 9.35603841172497e-4, 9.35604232810566e-4, 9.35605792789082e-4, 9.35608082390789e-4, 9.35610109182615e-4, 9.35610635718395e-4, 9.35608878754042e-4, 9.35605432670269e-4, 9.35602779128828e-4, 9.35604131471592e-4, 9.35609493681209e-4, 9.35611420522473e-4, 9.35602337792831e-4, 9.35599869665189e-4, 9.35617576469815e-4, 9.35594188376236e-4, 9.35623786101551e-4, 9.35604716168105e-4, 9.35593919051613e-4, 9.35604716168105e-4, 9.35623786101551e-4, 9.35594188376237e-4, 9.35617576469815e-4, 9.35599869665188e-4, 9.35602337792831e-4, 9.35611420522472e-4, 9.35609493681209e-4, 9.35604131471592e-4, 9.35602779128828e-4, 9.35605432670269e-4, 9.35608878754042e-4, 9.35610635718394e-4, 9.35610109182616e-4, 9.35608082390789e-4, 9.35605792789082e-4, 9.35604232810566e-4, 9.35603841172497e-4, 9.35604517931991e-4, 9.35605821211075e-4, 9.35607210707143e-4, 9.35608245172374e-4, 9.3560869014677e-4, 9.35608533427094e-4, 9.35607932444748e-4, 9.35607128815572e-4, 9.35606363366125e-4, 9.35605814605991e-4, 9.35605570208244e-4, 9.35605629157172e-4
flux1:, 0.64641164994426, 0.00100399367176433, 0.0010039936725324, 0.00100399407022465, 0.00100399482837139, 0.0010039958050244, 0.00100399676419745, 0.00100399741962855, 0.00100399750938015, 0.00100399688819566, 0.00100399561226727, 0.00100399398248424, 0.00100399251227873, 0.0010039917991782, 0.00100399230737148, 0.00100399411072514, 0.00100399669501396, 0.00100399895943827, 0.0010039995621798, 0.00100399767325115, 0.00100399395141695, 0.00100399106559278, 0.00100399243868515, 0.00100399804526044, 0.0010039999408138, 0.00100399014709894, 0.00100398761816111, 0.00100400668094436, 0.00100398169941986, 0.00100401361418989, 0.00100399324418502, 0.00100398168101412, 0.00100399324418502, 0.00100401361418989, 0.00100398169941986, 0.00100400668094436, 0.00100398761816111, 0.00100399014709894, 0.0010039999408138, 0.00100399804526044, 0.00100399243868515, 0.00100399106559278, 0.00100399395141695, 0.00100399767325115, 0.0010039995621798, 0.00100399895943827, 0.00100399669501396, 0.00100399411072514, 0.00100399230737148, 0.0010039917991782, 0.00100399251227873, 0.00100399398248424, 0.00100399561226727, 0.00100399688819566, 0.00100399750938015, 0.00100399741962855, 0.00100399676419745, 0.0010039958050244, 0.00100399482837139, 0.00100399407022465, 0.0010039936725324, 0.00100399367176433
flux1:, 0.646674098848013, 0.00107642909158203, 0.00107642916205255, 0.00107642972519175, 0.00107643070400238, 0.00107643189941431, 0.00107643301602097, 0.00107643372159082, 0.00107643373491794, 0.0010764329253525, 0.00107643139632074, 0.00107642951838907, 0.00107642787954532, 0.00107642713529344, 0.00107642777085766, 0.00107642983081701, 0.00107643272098071, 0.00107643522777884, 0.00107643590246161, 0.00107643386949905, 0.0010764298581838, 0.00107642673448793, 0.00107642813801899, 0.00107643400627205, 0.00107643586633849, 0.0010764253209964, 0.00107642273373748, 0.00107644322602033, 0.00107641655071089, 0.00107645091638224, 0.00107642916542886, 0.00107641678845069, 0.00107642916542886, 0.00107645091638225, 0.00107641655071089, 0.00107644322602033, 0.00107642273373748, 0.0010764253209964, 0.00107643586633849, 0.00107643400627205, 0.00107642813801899, 0.00107642673448793, 0.0010764298581838, 0.00107643386949904, 0.00107643590246162, 0.00107643522777884, 0.00107643272098071, 0.00107642983081701, 0.00107642777085767, 0.00107642713529344, 0.00107642787954532, 0.00107642951838907, 0.00107643139632074, 0.0010764329253525, 0.00107643373491794, 0.00107643372159082, 0.00107643301602097, 0.00107643189941431, 0.00107643070400238, 0.00107642972519175, 0.00107642916205255, 0.00107642909158203
flux1:, 0.646936547751766, 0.00115307135713889, 0.00115307150479018, 0.00115307224134685, 0.00115307344730665, 0.00115307486486669, 0.00115307613834477, 0.00115307688966428, 0.0011530768194585, 0.00115307581354659, 0.00115307402477949, 0.00115307189537409, 0.00115307008907249, 0.00115306931933394, 0.00115307009097013, 0.00115307241654118, 0.00115307561845854, 0.00115307836730961, 0.00115307910617716, 0.00115307691618729, 0.00115307260371534, 0.00115306924124108, 0.00115307069101403, 0.00115307684382673, 0.00115307866701178, 0.00115306732873819, 0.00115306468441211, 0.00115308667810736, 0.00115305819917082, 0.00115309514967008, 0.00115307192983016, 0.00115305868791987, 0.00115307192983016, 0.00115309514967008, 0.00115305819917082, 0.00115308667810736, 0.00115306468441211, 0.00115306732873819, 0.00115307866701178, 0.00115307684382673, 0.00115307069101403, 0.00115306924124108, 0.00115307260371534, 0.00115307691618729, 0.00115307910617716, 0.00115307836730961, 0.00115307561845854, 0.00115307241654118, 0.00115307009097013, 0.00115306931933394, 0.00115307008907249, 0.00115307189537409, 0.00115307402477949, 0.00115307581354659, 0.0011530768194585, 0.00115307688966428, 0.00115307613834477, 0.00115307486486669, 0.00115307344730665, 0.00115307224134685, 0.00115307150479018, 0.00115307135713889
flux1:, 0.647198996655519, 0.0012340798254235, 0.0012340800541819, 0.00123408096704419, 0.00123408240129542, 0.00123408404014146, 0.00123408546786246, 0.00123408626121557, 0.00123408610365083, 0.00123408489852924, 0.00123408284905972, 0.00123408046966706, 0.00123407849982296, 0.00123407771019657, 0.00123407862369902, 0.0012340812188048, 0.00123408473231499, 0.0012340877173948, 0.00123408850914113, 0.00123408614853886, 0.00123408152592661, 0.00123407792923338, 0.00123407944790153, 0.00123408591424182, 0.00123408770216852, 0.00123407552892579, 0.00123407282720829, 0.00123409639197253, 0.0012340659893715, 0.00123410565805772, 0.00123408087388362, 0.00123406671237654, 0.00123408087388362, 0.00123410565805772, 0.00123406598937151, 0.00123409639197253, 0.00123407282720829, 0.00123407552892579, 0.00123408770216852, 0.00123408591424182, 0.00123407944790153, 0.00123407792923339, 0.00123408152592661, 0.00123408614853886, 0.00123408850914113, 0.0012340877173948, 0.00123408473231499, 0.0012340812188048, 0.00123407862369902, 0.00123407771019657, 0.00123407849982296, 0.00123408046966706, 0.00123408284905972, 0.00123408489852924, 0.00123408610365083, 0.00123408626121557, 0.00123408546786246, 0.00123408404014146, 0.00123408240129542, 0.00123408096704419, 0.0012340800541819, 0.0012340798254235
flux1:, 0.647461445559273, 0.0013196131508086, 0.00131961346005801, 0.00131961454629759, 0.00131961620431973, 0.0013196180594886, 0.00131961963732331, 0.00131962047050164, 0.00131962022593758, 0.00131961882461174, 0.00131961651960204, 0.00131961389659327, 0.00131961176954058, 0.00131961096494027, 0.00131961202242371, 0.00131961488515244, 0.001319618703487, 0.00131962191320047, 0.00131962274305121, 0.00131962019806037, 0.00131961525963618, 0.00131961143943702, 0.00131961305709218, 0.00131961987237401, 0.00131962162977813, 0.00131960857867916, 0.00131960581735222, 0.00131963102002176, 0.00131959856296844, 0.00131964108211578, 0.00131961463031643, 0.00131959949088489, 0.00131961463031643, 0.00131964108211578, 0.00131959856296844, 0.00131963102002176, 0.00131960581735222, 0.00131960857867916, 0.00131962162977813, 0.00131961987237401, 0.00131961305709218, 0.00131961143943702, 0.00131961525963618, 0.00131962019806037, 0.00131962274305121, 0.00131962191320047, 0.001319618703487, 0.00131961488515244, 0.00131961202242371, 0.00131961096494027, 0.00131961176954059, 0.00131961389659327, 0.00131961651960204, 0.00131961882461174, 0.00131962022593758, 0.00131962047050164, 0.00131961963732331, 0.0013196180594886, 0.00131961620431973, 0.00131961454629759, 0.00131961346005801, 0.0013196131508086
flux1:, 0.647723894463026, 0.00140982865537168, 0.00140982903909248, 0.00140983028946186, 0.00140983216102357, 0.00140983422384419, 0.00140983594688361, 0.00140983682005382, 0.00140983649384645, 0.00140983490576697, 0.00140983235673782, 0.0014098295012221, 0.00140982722524698, 0.00140982640923796, 0.00140982760843215, 0.00140983073044408, 0.00140983483986509, 0.00140983825677856, 0.00140983910671462, 0.00140983636381911, 0.00140983110779041, 0.00140982708149896, 0.00140982883606945, 0.00140983604232428, 0.00140983777701662, 0.00140982380416863, 0.00140982097885441, 0.00140984788299963, 0.0014098132295938, 0.00140985873003007, 0.00140983049927846, 0.00140981431986281, 0.00140983049927846, 0.00140985873003007, 0.0014098132295938, 0.00140984788299963, 0.00140982097885441, 0.00140982380416863, 0.00140983777701662, 0.00140983604232428, 0.00140982883606945, 0.00140982708149896, 0.00140983110779041, 0.0014098363638191, 0.00140983910671462, 0.00140983825677856, 0.00140983483986509, 0.00140983073044408, 0.00140982760843215, 0.00140982640923796, 0.00140982722524698, 0.0014098295012221, 0.00140983235673782, 0.00140983490576697, 0.00140983649384645, 0.00140983682005382, 0.00140983594688361, 0.00140983422384419, 0.00140983216102357, 0.00140983028946186, 0.00140982903909248, 0.00140982865537168
flux1:, 0.647986343366779, 0.00150488166138664, 0.0015048821075009, 0.00150488350621984, 0.00150488557562936, 0.00150488783435056, 0.00150488969774262, 0.00150489061428684, 0.00150489021744129, 0.00150488845883519, 0.0015048856836254, 0.00150488261107656, 0.00150488019582185, 0.00150487936995353, 0.00150488070361761, 0.00150488406976117, 0.00150488844944419, 0.0015048920504361, 0.00150489289955612, 0.00150488994597709, 0.00150488437490647, 0.00150488016699986, 0.0015048821044183, 0.00150488975025036, 0.00150489147293597, 0.001504876533252, 0.0015048736372197, 0.00150490230285188, 0.00150486529995104, 0.00150491391088465, 0.00150488378179087, 0.00150486649659364, 0.00150488378179087, 0.00150491391088465, 0.00150486529995104, 0.00150490230285188, 0.00150487363721971, 0.001504876533252, 0.00150489147293597, 0.00150488975025036, 0.0015048821044183, 0.00150488016699986, 0.00150488437490647, 0.00150488994597709, 0.00150489289955612, 0.0015048920504361, 0.00150488844944419, 0.00150488406976117, 0.00150488070361761, 0.00150487936995353, 0.00150488019582185, 0.00150488261107656, 0.0015048856836254, 0.00150488845883519, 0.00150489021744129, 0.00150489061428684, 0.00150488969774262, 0.00150488783435056, 0.00150488557562936, 0.00150488350621984, 0.0015048821075009, 0.00150488166138664
flux1:, 0.648248792270532, 0.00160492478706178, 0.00160492527705774, 0.00160492680193445, 0.00160492904859826, 0.00160493148922526, 0.00160493348907398, 0.00160493445633635, 0.00160493400593707, 0.00160493209984506, 0.00160492912227895, 0.00160492585194182, 0.00160492330771382, 0.00160492247089792, 0.0016049239264078, 0.00160492751459186, 0.00160493213678417, 0.00160493589342388, 0.00160493671843327, 0.00160493354260304, 0.00160492766375351, 0.00160492330590971, 0.00160492548001614, 0.00160493362032019, 0.00160493534426954, 0.00160491939125918, 0.00160491641532875, 0.00160494689879053, 0.00160490738214704, 0.0016049592312107, 0.00160492707648124, 0.00160490861603188, 0.00160492707648124, 0.0016049592312107, 0.00160490738214703, 0.00160494689879053, 0.00160491641532875, 0.00160491939125918, 0.00160493534426954, 0.00160493362032019, 0.00160492548001614, 0.00160492330590971, 0.00160492766375351, 0.00160493354260304, 0.00160493671843327, 0.00160493589342388, 0.00160493213678417, 0.00160492751459186, 0.0016049239264078, 0.00160492247089792, 0.00160492330771382, 0.00160492585194182, 0.00160492912227895, 0.00160493209984506, 0.00160493400593707, 0.00160493445633635, 0.00160493348907398, 0.00160493148922526, 0.00160492904859826, 0.00160492680193445, 0.00160492527705774, 0.00160492478706178
flux1:, 0.648511241174286, 0.00171010720690694, 0.00171010771580638, 0.00171010933872264, 0.0017101117380027, 0.00171011434529894, 0.00171011647956111, 0.00171011750942971, 0.00171011702878758, 0.00171011500477009, 0.00171011185402436, 0.00171010840812101, 0.0017101057451407, 0.00171010489312727, 0.00171010645228786, 0.0017101102336498, 0.00171011506412472, 0.0017101189432782, 0.00171011971908463, 0.00171011631108341, 0.00171011013659362, 0.00171010566756688, 0.00171010813972019, 0.00171011683514834, 0.0017101185757219, 0.00171010156127559, 0.00171009849384113, 0.00171013084790836, 0.001710088642602, 0.00171014385613504, 0.00171010954093411, 0.00171008983223008, 0.00171010954093411, 0.00171014385613504, 0.001710088642602, 0.00171013084790836, 0.00171009849384113, 0.00171010156127559, 0.0017101185757219, 0.00171011683514834, 0.00171010813972019, 0.00171010566756688, 0.00171011013659362, 0.00171011631108341, 0.00171011971908463, 0.0017101189432782, 0.00171011506412472, 0.0017101102336498, 0.00171010645228787, 0.00171010489312727, 0.0017101057451407, 0.001710108408121, 0.00171011185402436, 0.00171011500477009, 0.00171011702878758, 0.00171011750942971, 0.00171011647956111, 0.00171011434529894, 0.0017101117380027, 0.00171010933872264, 0.00171010771580638, 0.00171010720690694
flux1:, 0.648773690078039, 0.00182057387843235, 0.00182057437514968, 0.00182057606291825, 0.00182057858725724, 0.00182058134585152, 0.00182058361515701, 0.00182058472441119, 0.00182058424287641, 0.00182058213636533, 0.00182057884604336, 0.00182057524881341, 0.0018205724764628, 0.00182057160146925, 0.00182057324059817, 0.00182057717999742, 0.00182058217881281, 0.00182058614346296, 0.00182058684384989, 0.00182058319576899, 0.00182057674262212, 0.00182057220782703, 0.00182057504620701, 0.00182058436238054, 0.00182058613641494, 0.00182056801059884, 0.00182056483779281, 0.00182059911200905, 0.00182055403319566, 0.00182061273677873, 0.00182057611930191, 0.00182055508602973, 0.00182057611930191, 0.00182061273677873, 0.00182055403319566, 0.00182059911200905, 0.00182056483779281, 0.00182056801059884, 0.00182058613641494, 0.00182058436238054, 0.00182057504620701, 0.00182057220782703, 0.00182057674262212, 0.00182058319576899, 0.00182058684384989, 0.00182058614346296, 0.00182058217881281, 0.00182057717999742, 0.00182057324059817, 0.00182057160146925, 0.0018205724764628, 0.00182057524881341, 0.00182057884604336, 0.00182058213636533, 0.00182058424287641, 0.00182058472441119, 0.00182058361515701, 0.00182058134585152, 0.00182057858725724, 0.00182057606291825, 0.00182057437514968, 0.00182057387843235
flux1:, 0.649036138981792, 0.00193646473720316, 0.00193646518532472, 0.00193646690090424, 0.00193646952116705, 0.00193647241669193, 0.00193647482500961, 0.00193647603536796, 0.00193647558777068, 0.00193647343906138, 0.00193647004600022, 0.001936466322623, 0.00193646344874384, 0.00193646253929007, 0.00193646422961135, 0.00193646828646532, 0.00193647340902069, 0.00193647741927791, 0.00193647801762106, 0.00193647412381535, 0.0019364674135702, 0.00193646286435468, 0.00193646614294858, 0.0019364761494208, 0.00193647797449167, 0.00193645868537177, 0.00193645539138759, 0.00193649163264553, 0.00193644348663214, 0.00193650580587885, 0.00193646673814196, 0.00193644430097937, 0.00193646673814196, 0.00193650580587885, 0.00193644348663214, 0.00193649163264553, 0.00193645539138759, 0.00193645868537177, 0.00193647797449167, 0.0019364761494208, 0.00193646614294858, 0.00193646286435468, 0.0019364674135702, 0.00193647412381535, 0.00193647801762106, 0.00193647741927792, 0.00193647340902069, 0.00193646828646532, 0.00193646422961135, 0.00193646253929007, 0.00193646344874384, 0.001936466322623, 0.00193647004600022, 0.00193647343906138, 0.00193647558777068, 0.00193647603536796, 0.00193647482500961, 0.00193647241669193, 0.00193646952116705, 0.00193646690090424, 0.00193646518532472, 0.00193646473720316
flux1:, 0.649298587885546, 0.00205791386260264, 0.00205791422159005, 0.00205791592561738, 0.00205791861257739, 0.00205792163275436, 0.00205792418782573, 0.00205792552564063, 0.00205792515133862, 0.00205792300423677, 0.00205791954708993, 0.00205791572254748, 0.00205791275285301, 0.00205791179385121, 0.00205791350222574, 0.00205791763168977, 0.0020579228300612, 0.00205792684432865, 0.00205792731431467, 0.00205792317150828, 0.00205791622976884, 0.00205791172236778, 0.00205791551964783, 0.0020579262886355, 0.0020579281822186, 0.00205790767573391, 0.00205790424331969, 0.00205794249669426, 0.00205789108233997, 0.00205795714393919, 0.00205791547277792, 0.00205789154977531, 0.00205791547277792, 0.00205795714393919, 0.00205789108233997, 0.00205794249669426, 0.00205790424331969, 0.00205790767573391, 0.0020579281822186, 0.0020579262886355, 0.00205791551964783, 0.00205791172236778, 0.00205791622976884, 0.00205792317150828, 0.00205792731431467, 0.00205792684432865, 0.0020579228300612, 0.00205791763168977, 0.00205791350222574, 0.00205791179385121, 0.00205791275285301, 0.00205791572254748, 0.00205791954708993, 0.00205792300423677, 0.00205792515133862, 0.00205792552564063, 0.00205792418782573, 0.00205792163275436, 0.00205791861257739, 0.00205791592561738, 0.00205791422159005, 0.00205791386260264
flux1:, 0.649561036789299, 0.00218504861698349, 0.00218504884377745, 0.00218505049635271, 0.0021850532222346, 0.00218505635781579, 0.00218505907128485, 0.00218506056684484, 0.00218506030837833, 0.00218505820853696, 0.00218505472619266, 0.0021850508241419, 0.00218504776180191, 0.0021850467349407, 0.00218504842494551, 0.00218505257942162, 0.00218505780393829, 0.00218506178018541, 0.0021850620964885, 0.00218505770370153, 0.00218505055931119, 0.0021850461534859, 0.00218505055079841, 0.00218506215570995, 0.00218506413426849, 0.00218504235417288, 0.00218503876530315, 0.00218507907513078, 0.00218502418556005, 0.00218509411855068, 0.00218504968681806, 0.00218502419385465, 0.00218504968681806, 0.00218509411855069, 0.00218502418556005, 0.00218507907513078, 0.00218503876530315, 0.00218504235417288, 0.00218506413426849, 0.00218506215570995, 0.00218505055079841, 0.0021850461534859, 0.00218505055931119, 0.00218505770370153, 0.0021850620964885, 0.00218506178018541, 0.00218505780393829, 0.00218505257942162, 0.00218504842494551, 0.0021850467349407, 0.00218504776180191, 0.0021850508241419, 0.00218505472619266, 0.00218505820853696, 0.00218506030837833, 0.00218506056684484, 0.00218505907128485, 0.00218505635781579, 0.0021850532222346, 0.0021850504963527, 0.00218504884377745, 0.00218504861698349
flux1:, 0.649823485693052, 0.00231798876121766, 0.00231798881218909, 0.00231799037482544, 0.00231799311480392, 0.00231799636028054, 0.00231799924745992, 0.00231800093388114, 0.00231800083525825, 0.00231799882826178, 0.00231799535817097, 0.00231799139989865, 0.00231798824535415, 0.00231798712980441, 0.00231798876315556, 0.00231799289409646, 0.00231799809510769, 0.00231800199219701, 0.00231800213106775, 0.00231799748933827, 0.00231799017329635, 0.00231798593067977, 0.00231799101038056, 0.00231800352418052, 0.00231800560221199, 0.00231798249010307, 0.00231797872682781, 0.00231802113801469, 0.00231796256261609, 0.00231803649986461, 0.00231798914780469, 0.00231796199911147, 0.00231798914780469, 0.00231803649986461, 0.00231796256261609, 0.00231802113801469, 0.00231797872682781, 0.00231798249010307, 0.00231800560221199, 0.00231800352418052, 0.00231799101038056, 0.00231798593067977, 0.00231799017329635, 0.00231799748933827, 0.00231800213106775, 0.00231800199219701, 0.00231799809510769, 0.00231799289409646, 0.00231798876315556, 0.00231798712980441, 0.00231798824535415, 0.00231799139989865, 0.00231799535817098, 0.00231799882826177, 0.00231800083525825, 0.00231800093388114, 0.00231799924745992, 0.00231799636028054, 0.00231799311480392, 0.00231799037482544, 0.00231798881218909, 0.00231798876121766
flux1:, 0.650085934596805, 0.0024568455499779, 0.00245684538314474, 0.00245684682077562, 0.00245684955432278, 0.00245685290831696, 0.00245685598754798, 0.00245685789925986, 0.00245685800392041, 0.00245685613319223, 0.00245685270969242, 0.0024568487132277, 0.00245684546428278, 0.00245684423773668, 0.00245684577603158, 0.00245684983598823, 0.00245685496575605, 0.00245685874476149, 0.00245685868448391, 0.00245685379636743, 0.00245684634047983, 0.00245684232266322, 0.00245684816604842, 0.00245686165950777, 0.00245686384858731, 0.00245683934403802, 0.00245683538950031, 0.00245687994903052, 0.00245681747570036, 0.00245689555553867, 0.00245684512230661, 0.00245681623104536, 0.00245684512230662, 0.00245689555553867, 0.00245681747570036, 0.00245687994903052, 0.00245683538950031, 0.00245683934403802, 0.00245686384858731, 0.00245686165950777, 0.00245684816604842, 0.00245684232266322, 0.00245684634047983, 0.00245685379636743, 0.00245685868448391, 0.00245685874476149, 0.00245685496575605, 0.00245684983598823, 0.00245684577603158, 0.00245684423773668, 0.00245684546428278, 0.0024568487132277, 0.00245685270969242, 0.00245685613319223, 0.00245685800392041, 0.00245685789925986, 0.00245685598754798, 0.00245685290831696, 0.00245684955432278, 0.00245684682077562, 0.00245684538314474, 0.0024568455499779
flux1:, 0.650348383500559, 0.00260172081040734, 0.00260172038780902, 0.00260172167073152, 0.00260172438270589, 0.00260172784797612, 0.00260173113956306, 0.00260173331041963, 0.00260173365894942, 0.00260173196357701, 0.0026017286163049, 0.00260172459576108, 0.00260172124798694, 0.00260171988802333, 0.00260172129475792, 0.00260172523960146, 0.00260173025424228, 0.00260173387969346, 0.00260173360087042, 0.00260172846971071, 0.00260172090500085, 0.00260171717141292, 0.00260172385650775, 0.00260173839639796, 0.00260174070425821, 0.00260171474506324, 0.00260171058466745, 0.0026017573432693, 0.00260169076084631, 0.00260177312881615, 0.00260171945410644, 0.00260168873299096, 0.00260171945410644, 0.00260177312881615, 0.00260169076084631, 0.0026017573432693, 0.00260171058466745, 0.00260171474506324, 0.00260174070425821, 0.00260173839639796, 0.00260172385650775, 0.00260171717141291, 0.00260172090500085, 0.00260172846971071, 0.00260173360087042, 0.00260173387969346, 0.00260173025424228, 0.00260172523960146, 0.00260172129475792, 0.00260171988802333, 0.00260172124798694, 0.00260172459576108, 0.0026017286163049, 0.00260173196357701, 0.00260173365894942, 0.00260173331041963, 0.00260173113956306, 0.00260172784797612, 0.00260172438270588, 0.00260172167073151, 0.00260172038780902, 0.00260172081040734
flux1:, 0.650610832404312, 0.00275270600814581, 0.00275270529824595, 0.00275270640387195, 0.00275270908525018, 0.00275271266826046, 0.0027527161929861, 0.00275271865406181, 0.00275271928175222, 0.00275271779433709, 0.00275271454682539, 0.00275271051203363, 0.00275270705950328, 0.00275270554525197, 0.00275270678804824, 0.00275271057928125, 0.00275271544067159, 0.00275271888165836, 0.00275271836729237, 0.0027527129962696, 0.00275270535119171, 0.00275270195683648, 0.00275270955611622, 0.0027527252034123, 0.00275272763310008, 0.00275270015564419, 0.00275269577834746, 0.00275274479226462, 0.00275267389308905, 0.00275276070372857, 0.0027527036294659, 0.00275267099140933, 0.0027527036294659, 0.00275276070372857, 0.00275267389308905, 0.00275274479226462, 0.00275269577834746, 0.00275270015564419, 0.00275272763310008, 0.0027527252034123, 0.00275270955611622, 0.00275270195683648, 0.00275270535119171, 0.0027527129962696, 0.00275271836729237, 0.00275271888165836, 0.00275271544067159, 0.00275271057928125, 0.00275270678804824, 0.00275270554525197, 0.00275270705950328, 0.00275271051203363, 0.00275271454682538, 0.00275271779433709, 0.00275271928175222, 0.00275271865406181, 0.0027527161929861, 0.00275271266826046, 0.00275270908525019, 0.00275270640387195, 0.00275270529824595, 0.00275270600814581
flux1:, 0.650873281308065, 0.00290988130499099, 0.00290988028496404, 0.0029098811992524, 0.00290988384742022, 0.00290988755744824, 0.00290989133470728, 0.00290989411186347, 0.00290989504623006, 0.00290989379087786, 0.00290989065942827, 0.00290988661591282, 0.00290988305226521, 0.00290988136632111, 0.00290988241928162, 0.00290988602634081, 0.00290989070389716, 0.00290989393497166, 0.00290989317031862, 0.00290988756129521, 0.00290987985980672, 0.00290987685294002, 0.00290988543106716, 0.00290990223922879, 0.00290990478837827, 0.00290987572812721, 0.00290987112781761, 0.00290992246062042, 0.00290984704314015, 0.0029099384617392, 0.00290987783378079, 0.00290984319255028, 0.00290987783378079, 0.00290993846173919, 0.00290984704314015, 0.00290992246062042, 0.00290987112781761, 0.00290987572812721, 0.00290990478837827, 0.00290990223922879, 0.00290988543106716, 0.00290987685294002, 0.00290987985980673, 0.00290988756129521, 0.00290989317031862, 0.00290989393497166, 0.00290989070389716, 0.00290988602634081, 0.00290988241928162, 0.0029098813663211, 0.00290988305226521, 0.00290988661591282, 0.00290989065942827, 0.00290989379087786, 0.00290989504623006, 0.00290989411186347, 0.00290989133470728, 0.00290988755744824, 0.00290988384742022, 0.0029098811992524, 0.00290988028496404, 0.002909881304991
flux1:, 0.651135730211818, 0.00307331461276731, 0.00307331327051845, 0.00307331398897096, 0.00307331660751304, 0.00307332045530401, 0.00307332450092137, 0.003073327612254, 0.00307332887064238, 0.00307332786121076, 0.00307332485412508, 0.00307332080345162, 0.00307331712326187, 0.00307331525377866, 0.00307331609986797, 0.00307331950231184, 0.00307332397455414, 0.00307332697637474, 0.00307332594855988, 0.0030733201007591, 0.00307331236032387, 0.00307330978015926, 0.00307331939182755, 0.00307333740522924, 0.00307334006548759, 0.00307330935759618, 0.0030733045345116, 0.0030733582588749, 0.00307327813021208, 0.0030733743344561, 0.0030733100042492, 0.00307327327510821, 0.0030733100042492, 0.0030733743344561, 0.00307327813021208, 0.0030733582588749, 0.0030733045345116, 0.00307330935759618, 0.00307334006548759, 0.00307333740522924, 0.00307331939182755, 0.00307330978015926, 0.00307331236032387, 0.0030733201007591, 0.00307332594855988, 0.00307332697637474, 0.00307332397455414, 0.00307331950231184, 0.00307331609986797, 0.00307331525377866, 0.00307331712326187, 0.00307332080345162, 0.00307332485412508, 0.00307332786121076, 0.00307332887064238, 0.003073327612254, 0.00307332450092137, 0.00307332045530401, 0.00307331660751304, 0.00307331398897096, 0.00307331327051845, 0.00307331461276731
flux1:, 0.651398179115572, 0.00324306064825968, 0.00324305898403077, 0.00324305951215452, 0.00324306211011303, 0.00324306610611778, 0.00324307042994893, 0.00324307388324852, 0.00324307547066363, 0.00324307470938024, 0.00324307182661663, 0.00324306776712318, 0.00324306396753238, 0.00324306191040576, 0.00324306254374603, 0.00324306573321596, 0.00324306998902832, 0.00324307274870056, 0.00324307144610074, 0.00324306535466796, 0.00324305758427379, 0.00324305545881748, 0.00324306614679676, 0.00324308539937651, 0.00324308815601318, 0.00324305573603703, 0.00324305069817149, 0.00324310689753755, 0.00324302187592337, 0.00324312305734156, 0.00324305488347754, 0.00324301598379469, 0.00324305488347754, 0.00324312305734156, 0.00324302187592338, 0.00324310689753755, 0.00324305069817149, 0.00324305573603703, 0.00324308815601318, 0.00324308539937651, 0.00324306614679676, 0.00324305545881748, 0.00324305758427379, 0.00324306535466796, 0.00324307144610074, 0.00324307274870056, 0.00324306998902832, 0.00324306573321596, 0.00324306254374603, 0.00324306191040576, 0.00324306396753238, 0.00324306776712318, 0.00324307182661663, 0.00324307470938024, 0.00324307547066364, 0.00324307388324852, 0.00324307042994893, 0.00324306610611778, 0.00324306211011304, 0.00324305951215452, 0.00324305898403077, 0.00324306064825969
flux1:, 0.651660628019325, 0.00341915999434345, 0.00341915802177151, 0.00341915837493775, 0.00341916096554375, 0.003419165117815, 0.00341916972125169, 0.00341917351162121, 0.00341917541891643, 0.00341917489546738, 0.0034191721287675, 0.00341916805666303, 0.0034191641391981, 0.00341916190023126, 0.00341916232819095, 0.00341916531003626, 0.00341916934954744, 0.00341917186063075, 0.00341917027204223, 0.00341916392655269, 0.00341915612483703, 0.00341915446895534, 0.00341916626243045, 0.00341918677662159, 0.00341918960834526, 0.00341915541303539, 0.00341915017747254, 0.00341920894751356, 0.00341911886449559, 0.00341922522962799, 0.00341915307923404, 0.00341911192903753, 0.00341915307923404, 0.00341922522962799, 0.00341911886449559, 0.00341920894751356, 0.00341915017747254, 0.00341915541303539, 0.00341918960834526, 0.00341918677662159, 0.00341916626243045, 0.00341915446895534, 0.00341915612483703, 0.00341916392655269, 0.00341917027204224, 0.00341917186063075, 0.00341916934954744, 0.00341916531003626, 0.00341916232819095, 0.00341916190023126, 0.0034191641391981, 0.00341916805666303, 0.0034191721287675, 0.00341917489546738, 0.00341917541891643, 0.0034191735116212, 0.00341916972125168, 0.003419165117815, 0.00341916096554374, 0.00341915837493775, 0.00341915802177151, 0.00341915999434345
flux1:, 0.651923076923078, 0.00360163817269291, 0.00360163591921212, 0.00360163612187696, 0.00360163872079732, 0.00360164303265037, 0.00360164790617688, 0.00360165201395981, 0.00360165421651505, 0.00360165390768514, 0.00360165124119227, 0.00360164715198156, 0.00360164312447419, 0.00360164072140599, 0.00360164096635795, 0.00360164376082138, 0.00360164759584133, 0.0036016498580076, 0.0036016479716351, 0.00360164135462382, 0.00360163350820722, 0.00360163232203081, 0.00360164523532288, 0.00360166702132581, 0.00360166990032429, 0.00360163386847681, 0.00360162846258587, 0.0036016899123788, 0.00360159461470658, 0.00360170638590692, 0.00360163013581811, 0.00360158665827537, 0.00360163013581811, 0.00360170638590692, 0.00360159461470657, 0.0036016899123788, 0.00360162846258587, 0.00360163386847681, 0.00360166990032429, 0.00360166702132581, 0.00360164523532288, 0.00360163232203081, 0.00360163350820722, 0.00360164135462382, 0.0036016479716351, 0.0036016498580076, 0.00360164759584133, 0.00360164376082138, 0.00360164096635795, 0.00360164072140599, 0.00360164312447419, 0.00360164715198156, 0.00360165124119227, 0.00360165390768514, 0.00360165421651505, 0.00360165201395981, 0.00360164790617688, 0.00360164303265037, 0.00360163872079732, 0.00360163612187696, 0.00360163591921212, 0.00360163817269291
flux1:, 0.652185525826831, 0.00379050473369011, 0.00379050224020202, 0.00379050232449537, 0.00379050494767638, 0.0037905094152497, 0.00379051453620906, 0.00379051892537844, 0.00379052138237973, 0.00379052125229975, 0.00379051866365891, 0.00379051455382638, 0.00379051043232204, 0.00379050789659048, 0.00379050799721978, 0.00379051064009318, 0.00379051429405992, 0.00379051631240834, 0.00379051411472618, 0.00379050720032562, 0.00379049928245519, 0.00379049855021909, 0.00379051258196832, 0.00379053563740799, 0.00379053852961659, 0.00379050060294235, 0.0037904950653701, 0.00379055931819885, 0.00379045866929766, 0.00379057608509504, 0.00379049562275384, 0.00379044974455795, 0.00379049562275384, 0.00379057608509504, 0.00379045866929766, 0.00379055931819885, 0.0037904950653701, 0.00379050060294235, 0.00379053852961659, 0.00379053563740799, 0.00379051258196832, 0.00379049855021909, 0.00379049928245519, 0.00379050720032563, 0.00379051411472619, 0.00379051631240834, 0.00379051429405992, 0.00379051064009318, 0.00379050799721978, 0.00379050789659048, 0.00379051043232204, 0.00379051455382638, 0.00379051866365891, 0.00379052125229975, 0.00379052138237973, 0.00379051892537844, 0.00379051453620906, 0.0037905094152497, 0.00379050494767638, 0.00379050232449537, 0.00379050224020202, 0.00379050473369011
flux1:, 0.652447974730585, 0.00398575236936629, 0.00398574968914527, 0.00398574969287826, 0.00398575235410423, 0.00398575696397812, 0.00398576229471356, 0.00398576691186099, 0.00398576956627034, 0.00398576956729588, 0.00398576702919621, 0.00398576289805694, 0.00398575870859132, 0.00398575608670432, 0.00398575609875614, 0.00398575864143462, 0.00398576214884739, 0.00398576393290043, 0.00398576140745112, 0.00398575416022741, 0.00398574612982941, 0.00398574581923881, 0.00398576095211446, 0.00398578526211539, 0.00398578812770817, 0.00398574825168251, 0.0039857426330748, 0.00398580982678099, 0.00398570370773319, 0.00398582702268498, 0.00398574224672248, 0.00398569389836886, 0.00398574224672248, 0.00398582702268498, 0.00398570370773319, 0.00398580982678099, 0.0039857426330748, 0.00398574825168251, 0.00398578812770817, 0.00398578526211539, 0.00398576095211446, 0.00398574581923881, 0.00398574612982941, 0.00398575416022741, 0.00398576140745112, 0.00398576393290042, 0.00398576214884739, 0.00398575864143462, 0.00398575609875614, 0.00398575608670432, 0.00398575870859132, 0.00398576289805693, 0.00398576702919621, 0.00398576956729588, 0.00398576956627034, 0.00398576691186099, 0.00398576229471356, 0.00398575696397812, 0.00398575235410423, 0.00398574969287826, 0.00398574968914527, 0.00398575236936629
flux1:, 0.652710423634338, 0.00418735605540102, 0.00418735325225023, 0.0041873532164358, 0.00418735592475279, 0.00418736065179956, 0.00418736613833115, 0.00418737091237454, 0.0041873736916466, 0.00418737376585758, 0.00418737124794615, 0.00418736709955126, 0.00418736287966413, 0.0041873602340556, 0.00418736023043125, 0.00418736273931748, 0.00418736614465682, 0.00418736770708172, 0.00418736483328882, 0.00418735720736962, 0.00418734900860281, 0.00418734907079988, 0.00418736527178546, 0.00418739080948036, 0.00418739360356801, 0.00418735172821598, 0.0041873460916066, 0.0041874163784199, 0.00418730468838593, 0.00418743417236763, 0.00418734499282959, 0.00418729410877053, 0.00418734499282959, 0.00418743417236763, 0.00418730468838593, 0.0041874163784199, 0.0041873460916066, 0.00418735172821598, 0.00418739360356801, 0.00418739080948036, 0.00418736527178546, 0.00418734907079988, 0.00418734900860281, 0.00418735720736962, 0.00418736483328882, 0.00418736770708172, 0.00418736614465682, 0.00418736273931747, 0.00418736023043125, 0.0041873602340556, 0.00418736287966413, 0.00418736709955127, 0.00418737124794615, 0.00418737376585758, 0.0041873736916466, 0.00418737091237454, 0.00418736613833116, 0.00418736065179956, 0.00418735592475279, 0.0041873532164358, 0.00418735325225023, 0.00418735605540102
flux1:, 0.652972872538091, 0.0043952722283602, 0.00439526937408375, 0.00439526934010683, 0.00439527209728695, 0.00439527690292924, 0.00439528247431172, 0.00439528731700927, 0.00439529013457412, 0.00439529021584736, 0.00439528768691475, 0.00439528353188308, 0.00439527933173895, 0.00439527674100194, 0.00439527681113452, 0.00439527936637293, 0.00439528272253413, 0.00439528407765371, 0.00439528082973409, 0.00439527276831782, 0.00439526433070607, 0.0043952647008934, 0.00439528192217461, 0.00439530864964452, 0.00439531132315107, 0.00439526740372235, 0.00439526182453387, 0.00439533537032669, 0.00439521802635479, 0.00439535396324891, 0.00439526030144164, 0.00439520682010976, 0.00439526030144164, 0.00439535396324891, 0.00439521802635479, 0.00439533537032669, 0.00439526182453387, 0.00439526740372235, 0.00439531132315107, 0.00439530864964452, 0.00439528192217461, 0.0043952647008934, 0.00439526433070607, 0.00439527276831782, 0.00439528082973409, 0.00439528407765371, 0.00439528272253413, 0.00439527936637293, 0.00439527681113452, 0.00439527674100194, 0.00439527933173895, 0.00439528353188308, 0.00439528768691475, 0.00439529021584736, 0.00439529013457412, 0.00439528731700927, 0.00439528247431172, 0.00439527690292923, 0.00439527209728695, 0.00439526934010683, 0.00439526937408375, 0.00439527222836019
flux1:, 0.653235321441844, 0.0046094380044822, 0.00460943517579053, 0.00460943518239987, 0.00460943798063575, 0.00460944281168334, 0.00460944838016383, 0.00460945318748515, 0.00460945594497424, 0.00460945596154457, 0.00460945339185741, 0.00460944924899581, 0.00460944513198856, 0.00460944269039819, 0.00460944293886869, 0.0046094456324206, 0.00460944899871321, 0.00460945016088595, 0.00460944650695097, 0.00460943794227856, 0.0046094291814832, 0.00460942978023674, 0.00460944796069581, 0.00460947583032137, 0.00460947833100253, 0.00460943232848947, 0.00460942689410068, 0.00460950387702969, 0.00460938081322398, 0.00460952349898956, 0.00460942528693363, 0.00460936915063026, 0.00460942528693363, 0.00460952349898956, 0.00460938081322398, 0.00460950387702969, 0.00460942689410068, 0.00460943232848947, 0.00460947833100253, 0.00460947583032137, 0.0046094479606958, 0.00460942978023674, 0.0046094291814832, 0.00460943794227856, 0.00460944650695096, 0.00460945016088595, 0.00460944899871321, 0.0046094456324206, 0.00460944293886869, 0.00460944269039819, 0.00460944513198856, 0.00460944924899581, 0.00460945339185741, 0.00460945596154456, 0.00460945594497424, 0.00460945318748514, 0.00460944838016383, 0.00460944281168335, 0.00460943798063575, 0.00460943518239987, 0.00460943517579054, 0.0046094380044822
flux1:, 0.653497770345598, 0.00482977044640715, 0.00482976772141889, 0.0048297678017391, 0.00482977062176199, 0.00482977540997794, 0.00482978087203684, 0.00482978552639555, 0.00482978811654467, 0.00482978799393556, 0.00482978535757275, 0.00482978125514684, 0.00482977729788072, 0.00482977511414763, 0.00482977565853658, 0.00482977859163946, 0.00482978203143133, 0.00482978301339362, 0.00482977891482743, 0.00482976976868463, 0.00482976058795411, 0.00482976132323093, 0.00482978039052573, 0.00482980934671034, 0.00482981162026706, 0.00482976350172317, 0.0048297583105709, 0.00482983891908869, 0.00482971008512849, 0.00482985982525427, 0.00482975700474918, 0.00482969815939907, 0.00482975700474917, 0.00482985982525427, 0.00482971008512849, 0.00482983891908869, 0.0048297583105709, 0.00482976350172317, 0.00482981162026706, 0.00482980934671034, 0.00482978039052574, 0.00482976132323093, 0.00482976058795411, 0.00482976976868463, 0.00482977891482743, 0.00482978301339362, 0.00482978203143132, 0.00482977859163946, 0.00482977565853658, 0.00482977511414763, 0.00482977729788072, 0.00482978125514685, 0.00482978535757276, 0.00482978799393556, 0.00482978811654467, 0.00482978552639555, 0.00482978087203684, 0.00482977540997794, 0.00482977062176198, 0.0048297678017391, 0.00482976772141889, 0.00482977044640715
flux1:, 0.653760219249351, 0.00505616588429357, 0.00505616333883595, 0.00505616351761368, 0.00505616632741766, 0.00505617098993318, 0.00505617622824676, 0.00505618060155238, 0.00505618291167207, 0.00505618257584773, 0.00505617985288516, 0.00505617582940945, 0.00505617212097274, 0.00505617031620196, 0.00505617128420804, 0.00505617456429543, 0.00505617814240108, 0.00505617895367359, 0.00505617436487116, 0.00505616454967042, 0.00505615484197814, 0.00505615561179516, 0.00505617548497573, 0.00505620546618299, 0.00505620745741761, 0.00505615719603824, 0.00505615235623816, 0.00505623678648115, 0.00505610214550977, 0.00505625925187753, 0.00505615177319569, 0.00505609016797517, 0.00505615177319569, 0.00505625925187753, 0.00505610214550976, 0.00505623678648115, 0.00505615235623816, 0.00505615719603824, 0.00505620745741761, 0.00505620546618299, 0.00505617548497573, 0.00505615561179516, 0.00505615484197814, 0.00505616454967042, 0.00505617436487115, 0.00505617895367359, 0.00505617814240107, 0.00505617456429544, 0.00505617128420804, 0.00505617031620195, 0.00505617212097274, 0.00505617582940945, 0.00505617985288516, 0.00505618257584774, 0.00505618291167207, 0.00505618060155238, 0.00505617622824676, 0.00505617098993318, 0.00505616632741766, 0.00505616351761368, 0.00505616333883595, 0.00505616588429357
flux1:, 0.654022668153104, 0.00528849929776032, 0.00528849700169843, 0.00528849729299714, 0.00528850004732932, 0.00528850448798501, 0.00528850937429687, 0.00528851333173218, 0.00528851524759728, 0.0052885146281655, 0.00528851180655221, 0.00528850791098557, 0.00528850455146427, 0.00528850325633243, 0.00528850478222847, 0.00528850851941757, 0.00528851229934976, 0.00528851294481233, 0.00528850781334765, 0.00528849723381559, 0.00528848688466675, 0.00528848758039614, 0.005288508172985, 0.00528853911401796, 0.00528854076797542, 0.00528848834291097, 0.00528848397039962, 0.00528857242298412, 0.00528843194891257, 0.00528859673612068, 0.00528848455636564, 0.00528842014321633, 0.00528848455636564, 0.00528859673612067, 0.00528843194891257, 0.00528857242298412, 0.00528848397039962, 0.00528848834291097, 0.00528854076797542, 0.00528853911401796, 0.00528850817298501, 0.00528848758039614, 0.00528848688466675, 0.00528849723381559, 0.00528850781334765, 0.00528851294481233, 0.00528851229934976, 0.00528850851941757, 0.00528850478222847, 0.00528850325633243, 0.00528850455146427, 0.00528850791098557, 0.00528851180655221, 0.0052885146281655, 0.00528851524759728, 0.00528851333173218, 0.00528850937429687, 0.00528850448798501, 0.00528850004732932, 0.00528849729299714, 0.00528849700169843, 0.00528849929776032
flux1:, 0.654285117056858, 0.00552662376504177, 0.00552662177888057, 0.00552662218442505, 0.00552662482516414, 0.00552662893680422, 0.00552663333563815, 0.00552663674002124, 0.00552663814999741, 0.00552663718327967, 0.00552663426025616, 0.00552663055151385, 0.0055266276497295, 0.00552662700093512, 0.00552662922146885, 0.00552663352475003, 0.00552663756596607, 0.00552663804470307, 0.00552663231198161, 0.0055266208674506, 0.00552660975830718, 0.00552661026850362, 0.00552663149194289, 0.00552666332637711, 0.00552666458941335, 0.00552660998529575, 0.00552660620151676, 0.00552669887780064, 0.00552655255209792, 0.00552672533331927, 0.00552660841449882, 0.0055265411475452, 0.00552660841449882, 0.00552672533331927, 0.00552655255209792, 0.00552669887780065, 0.00552660620151676, 0.00552660998529575, 0.00552666458941335, 0.00552666332637711, 0.00552663149194289, 0.00552661026850362, 0.00552660975830717, 0.0055266208674506, 0.00552663231198161, 0.00552663804470307, 0.00552663756596607, 0.00552663352475003, 0.00552662922146885, 0.00552662700093511, 0.0055266276497295, 0.00552663055151385, 0.00552663426025617, 0.00552663718327966, 0.00552663814999741, 0.00552663674002124, 0.00552663333563815, 0.00552662893680422, 0.00552662482516414, 0.00552662218442505, 0.00552662177888057, 0.00552662376504178
flux1:, 0.654547565960611, 0.00577036998563112, 0.005770368357632, 0.00577036886597499, 0.00577037132347254, 0.00577037499116084, 0.00577037876425243, 0.00577038148079879, 0.0057703822800004, 0.00577038091178298, 0.0057703778947098, 0.00577037444043659, 0.00577037211093475, 0.00577037224701785, 0.00577037529689985, 0.00577038027018456, 0.00577038462546486, 0.00577038492997374, 0.00577037853240069, 0.00577036611967373, 0.00577035413191447, 0.00577035434656009, 0.00577037611390713, 0.00577040877658114, 0.00577040959730142, 0.00577035280347736, 0.00577034973265592, 0.00577044683054981, 0.00577029463861799, 0.00577047572108867, 0.00577035402796749, 0.00577028386286178, 0.00577035402796748, 0.00577047572108867, 0.00577029463861799, 0.00577044683054981, 0.00577034973265592, 0.00577035280347736, 0.00577040959730142, 0.00577040877658114, 0.00577037611390713, 0.00577035434656009, 0.00577035413191447, 0.00577036611967373, 0.00577037853240069, 0.00577038492997374, 0.00577038462546486, 0.00577038027018456, 0.00577037529689985, 0.00577037224701785, 0.00577037211093475, 0.00577037444043659, 0.0057703778947098, 0.00577038091178298, 0.0057703822800004, 0.00577038148079879, 0.00577037876425243, 0.00577037499116084, 0.00577037132347254, 0.00577036886597499, 0.005770368357632, 0.00577036998563112
flux1:, 0.654810014864364, 0.00601954588252267, 0.00601954464655749, 0.00601954523319677, 0.00601954742859769, 0.00601955053366438, 0.0060195535449363, 0.00601955544620159, 0.00601955554046124, 0.00601955372825004, 0.00601955063474287, 0.00601954750933239, 0.00601954586869178, 0.00601954692535978, 0.00601955093251056, 0.00601955667070883, 0.006019561383805, 0.00601956149964504, 0.00601955437031542, 0.00601954088704159, 0.0060195279063429, 0.00601952772137037, 0.00601954995110647, 0.00601958338056606, 0.00601958371058161, 0.00601952472006021, 0.00601952248613133, 0.0060196241955672, 0.0060194661228231, 0.00601965580307852, 0.00601952930088938, 0.00601945619411095, 0.00601952930088938, 0.00601965580307852, 0.00601946612282311, 0.0060196241955672, 0.00601952248613132, 0.0060195247200602, 0.00601958371058161, 0.00601958338056606, 0.00601954995110647, 0.00601952772137037, 0.0060195279063429, 0.00601954088704159, 0.00601955437031542, 0.00601956149964504, 0.006019561383805, 0.00601955667070883, 0.00601955093251056, 0.00601954692535978, 0.00601954586869178, 0.00601954750933239, 0.00601955063474287, 0.00601955372825004, 0.00601955554046124, 0.00601955544620159, 0.00601955354493631, 0.00601955053366438, 0.00601954742859769, 0.00601954523319676, 0.00601954464655749, 0.00601954588252267
flux1:, 0.655072463768117, 0.0062739362899305, 0.00627393546425933, 0.00627393609277851, 0.0062739379412736, 0.0062739403660412, 0.00627394248690217, 0.00627394345766147, 0.00627394276709114, 0.00627394048171383, 0.00627393733901809, 0.006273934620907, 0.00627393378348448, 0.00627393588861698, 0.00627394096936839, 0.00627394755467452, 0.00627395265835479, 0.0062739525642927, 0.0062739446351802, 0.00627392998364688, 0.00627391590464167, 0.00627391522657395, 0.00627393784637902, 0.00627397198717055, 0.00627397178162953, 0.00627391058976821, 0.00627390931304469, 0.00627401581123244, 0.00627385183903847, 0.0062740503980305, 0.00627391905013253, 0.00627384295827378, 0.00627391905013253, 0.0062740503980305, 0.00627385183903846, 0.00627401581123244, 0.00627390931304469, 0.00627391058976821, 0.00627397178162953, 0.00627397198717055, 0.00627393784637902, 0.00627391522657395, 0.00627391590464167, 0.00627392998364688, 0.0062739446351802, 0.0062739525642927, 0.00627395265835479, 0.00627394755467452, 0.00627394096936839, 0.00627393588861698, 0.00627393378348448, 0.006273934620907, 0.00627393733901809, 0.00627394048171383, 0.00627394276709114, 0.00627394345766147, 0.00627394248690217, 0.0062739403660412, 0.0062739379412736, 0.00627393609277851, 0.00627393546425933, 0.0062739362899305
flux1:, 0.655334912671871, 0.00653330273206702, 0.00653330231917479, 0.00653330294341511, 0.0065333043583124, 0.00653330599129525, 0.0065333071060066, 0.00653330704781542, 0.00653330550975149, 0.00653330273618207, 0.00653329957976321, 0.00653329734807756, 0.00653329742134461, 0.00653330068988066, 0.0065333069443407, 0.00653331444290324, 0.00653331995750786, 0.00653331962618992, 0.00653331083078087, 0.00653329492199939, 0.00653327965304699, 0.0065332784035767, 0.0065333013539165, 0.00653333615862755, 0.00653333537648755, 0.00653327197945561, 0.00653327177314023, 0.00653338321976137, 0.00653321332136411, 0.00653342101960587, 0.00653328478518719, 0.00653320566425966, 0.00653328478518719, 0.00653342101960587, 0.00653321332136411, 0.00653338321976137, 0.00653327177314023, 0.00653327197945561, 0.00653333537648755, 0.00653333615862755, 0.0065333013539165, 0.0065332784035767, 0.00653327965304699, 0.00653329492199939, 0.00653331083078087, 0.00653331962618992, 0.00653331995750786, 0.00653331444290324, 0.0065333069443407, 0.00653330068988066, 0.00653329742134461, 0.00653329734807756, 0.00653329957976321, 0.00653330273618207, 0.00653330550975149, 0.00653330704781542, 0.0065333071060066, 0.00653330599129525, 0.0065333043583124, 0.00653330294341511, 0.00653330231917479, 0.00653330273206702
flux1:, 0.655597361575624, 0.00679738329821319, 0.00679738328577459, 0.00679738385297493, 0.00679738475041256, 0.00679738549173687, 0.00679738550256944, 0.0067973843377546, 0.00679738190890523, 0.0067973786462285, 0.00679737551760359, 0.00679737384827927, 0.00679737492794351, 0.00679737945687523, 0.00679738696467032, 0.00679739542381142, 0.00679740135640662, 0.00679740075555788, 0.00679739103184608, 0.00679737378978097, 0.00679735725766247, 0.00679735537798481, 0.00679737861535784, 0.00679741404631194, 0.00679741265033405, 0.00679734704340949, 0.00679734801007221, 0.00679746454257372, 0.00679728867921967, 0.00679750575211246, 0.00679736458403818, 0.00679728238883468, 0.00679736458403818, 0.00679750575211246, 0.00679728867921967, 0.00679746454257373, 0.0067973480100722, 0.00679734704340949, 0.00679741265033404, 0.00679741404631193, 0.00679737861535784, 0.00679735537798481, 0.00679735725766246, 0.00679737378978097, 0.00679739103184608, 0.00679740075555788, 0.00679740135640662, 0.00679739542381142, 0.00679738696467032, 0.00679737945687523, 0.00679737492794351, 0.00679737384827927, 0.00679737551760359, 0.0067973786462285, 0.00679738190890523, 0.0067973843377546, 0.00679738550256944, 0.00679738549173687, 0.00679738475041256, 0.00679738385297493, 0.00679738328577459, 0.00679738329821319
flux1:, 0.655859810479377, 0.00706589261888768, 0.00706589298185634, 0.00706589343662571, 0.00706589374069196, 0.00706589350745065, 0.00706589233934702, 0.00706589001419477, 0.00706588667184665, 0.00706588293232936, 0.00706587987621615, 0.00706587883776035, 0.00706588100289336, 0.00706588686660178, 0.00706589568320349, 0.00706590512933225, 0.00706591147352201, 0.00706591056764091, 0.00706589986137007, 0.00706588122714056, 0.00706586338148307, 0.0070658608361951, 0.00706588433589364, 0.00706592036641825, 0.00706591832287873, 0.00706585049864782, 0.0070658527268003, 0.00706597445595986, 0.00706579257336324, 0.00706601922686213, 0.00706587306976992, 0.00706578775331777, 0.00706587306976992, 0.00706601922686214, 0.00706579257336324, 0.00706597445595986, 0.0070658527268003, 0.00706585049864782, 0.00706591832287873, 0.00706592036641825, 0.00706588433589364, 0.0070658608361951, 0.00706586338148307, 0.00706588122714056, 0.00706589986137008, 0.00706591056764092, 0.00706591147352201, 0.00706590512933225, 0.00706589568320349, 0.00706588686660177, 0.00706588100289336, 0.00706587883776035, 0.00706587987621615, 0.00706588293232936, 0.00706588667184665, 0.00706589001419477, 0.00706589233934702, 0.00706589350745066, 0.00706589374069196, 0.00706589343662571, 0.00706589298185634, 0.00706589261888768
flux1:, 0.65612225938313, 0.00733852194744801, 0.00733852265118603, 0.00733852294010563, 0.00733852258808571, 0.00733852131932309, 0.0073385189237911, 0.00733851541073377, 0.00733851115292535, 0.00733850696021574, 0.00733850402112573, 0.00733850367022157, 0.00733850697863434, 0.00733851422480213, 0.00733852437862858, 0.0073385348159632, 0.00733854155238447, 0.00733854030486787, 0.00733852857288342, 0.00733850850875134, 0.007338489325981, 0.00733848610636692, 0.00733850986462055, 0.00733854647982513, 0.00733854375795582, 0.00733847370449874, 0.00733847726540614, 0.00733860427134228, 0.00733841629667634, 0.00733865270344828, 0.00733850149218968, 0.00733841300532966, 0.00733850149218968, 0.00733865270344828, 0.00733841629667634, 0.00733860427134228, 0.00733847726540614, 0.00733847370449874, 0.00733854375795582, 0.00733854647982513, 0.00733850986462055, 0.00733848610636692, 0.007338489325981, 0.00733850850875135, 0.00733852857288342, 0.00733854030486788, 0.00733854155238447, 0.00733853481596319, 0.00733852437862858, 0.00733851422480213, 0.00733850697863434, 0.00733850367022157, 0.00733850402112573, 0.00733850696021574, 0.00733851115292534, 0.00733851541073376, 0.0073385189237911, 0.00733852131932309, 0.00733852258808571, 0.00733852294010563, 0.00733852265118603, 0.00733852194744801
flux1:, 0.656384708286884, 0.00761493935091802, 0.00761494035520462, 0.00761494043179652, 0.00761493937923376, 0.00761493704025536, 0.00761493339824588, 0.00761492869689676, 0.00761492354152217, 0.00761491892805747, 0.00761491614650492, 0.00761491652369118, 0.00761492100780373, 0.00761492965412748, 0.00761494114458107, 0.00761495255475858, 0.00761495965224708, 0.00761495802785063, 0.00761494524140124, 0.00761492373435262, 0.0076149032209818, 0.00761489934751953, 0.00761492338291038, 0.00761496057993131, 0.0076149571511179, 0.00761488485027214, 0.00761488979514387, 0.00761502212394024, 0.00761482796351545, 0.00761507425973274, 0.0076149179182513, 0.0076148262093735, 0.0076149179182513, 0.00761507425973274, 0.00761482796351545, 0.00761502212394024, 0.00761488979514387, 0.00761488485027214, 0.0076149571511179, 0.00761496057993131, 0.00761492338291038, 0.00761489934751954, 0.00761490322098179, 0.00761492373435262, 0.00761494524140124, 0.00761495802785063, 0.00761495965224709, 0.00761495255475857, 0.00761494114458107, 0.00761492965412748, 0.00761492100780373, 0.00761491652369118, 0.00761491614650492, 0.00761491892805747, 0.00761492354152218, 0.00761492869689676, 0.00761493339824587, 0.00761493704025536, 0.00761493937923375, 0.00761494043179652, 0.00761494035520461, 0.00761493935091802
flux1:, 0.656647157190637, 0.00789479001325524, 0.00789479127693926, 0.00789479110669429, 0.00789478933194152, 0.00789478591766224, 0.00789478104122876, 0.00789477517817408, 0.0078947691610471, 0.0078947641648021, 0.00789476157334034, 0.00789476269901339, 0.00789476836246087, 0.0078947783943595, 0.00789479119092459, 0.00789480353353442, 0.00789481095091042, 0.00789480891841974, 0.00789479506623689, 0.00789477213096545, 0.00789475032603479, 0.00789474584998245, 0.00789477020404709, 0.00789480799174087, 0.00789480382852314, 0.00789472925432315, 0.0078947356120209, 0.00789487327312044, 0.00789467281089621, 0.00789492909379322, 0.00789476753451852, 0.00789467254948173, 0.00789476753451852, 0.00789492909379322, 0.0078946728108962, 0.00789487327312044, 0.00789473561202091, 0.00789472925432315, 0.00789480382852314, 0.00789480799174087, 0.00789477020404709, 0.00789474584998245, 0.00789475032603479, 0.00789477213096545, 0.00789479506623689, 0.00789480891841974, 0.00789481095091042, 0.00789480353353442, 0.00789479119092459, 0.0078947783943595, 0.00789476836246088, 0.00789476269901339, 0.00789476157334034, 0.0078947641648021, 0.0078947691610471, 0.00789477517817408, 0.00789478104122876, 0.00789478591766224, 0.00789478933194152, 0.00789479110669429, 0.00789479127693926, 0.00789479001325524
flux1:, 0.65690960609439, 0.00817769665363522, 0.00817769813963717, 0.00817769770476565, 0.00817769521270794, 0.00817769074979068, 0.00817768468238739, 0.00817767770971323, 0.00817767088168326, 0.00817766554244618, 0.00817766316177017, 0.00817766503275905, 0.00817767184795609, 0.00817768321743472, 0.00817769725991317, 0.00817771047394464, 0.00817771816233007, 0.00817771569729637, 0.00817770078827299, 0.00817767646938598, 0.00817765344590611, 0.00817764844985771, 0.00817767318682277, 0.00817771158491255, 0.00817770665984533, 0.00817762977723872, 0.00817763755262937, 0.00817778051713666, 0.00817757361419, 0.00817783994048892, 0.00817767306431008, 0.0081775747465668, 0.00817767306431008, 0.00817783994048892, 0.00817757361418999, 0.00817778051713666, 0.00817763755262937, 0.00817762977723872, 0.00817770665984533, 0.00817771158491255, 0.00817767318682277, 0.0081776484498577, 0.00817765344590611, 0.00817767646938598, 0.00817770078827299, 0.00817771569729637, 0.00817771816233007, 0.00817771047394464, 0.00817769725991317, 0.00817768321743472, 0.00817767184795609, 0.00817766503275905, 0.00817766316177017, 0.00817766554244619, 0.00817767088168326, 0.00817767770971323, 0.0081776846823874, 0.00817769074979068, 0.00817769521270795, 0.00817769770476565, 0.00817769813963717, 0.00817769665363523
flux1:, 0.657172054998143, 0.0084632600616649, 0.00846326174198901, 0.00846326104555204, 0.00846325787021218, 0.00846325241780305, 0.00846324523314906, 0.00846323722575384, 0.00846322964903023, 0.00846322400443078, 0.00846322183980098, 0.00846322442675608, 0.00846323233360737, 0.00846324495938973, 0.00846326015929903, 0.00846327416544567, 0.00846328207099014, 0.00846327915836688, 0.00846326322366113, 0.00846323759694743, 0.00846321346221673, 0.00846320805955468, 0.00846323326518661, 0.00846327230289397, 0.00846326658734028, 0.00846318735127776, 0.00846319652434248, 0.00846334472434608, 0.00846313121939077, 0.0084634076046755, 0.00846323530153902, 0.00846313359248031, 0.00846323530153902, 0.0084634076046755, 0.00846313121939077, 0.00846334472434608, 0.00846319652434248, 0.00846318735127776, 0.00846326658734028, 0.00846327230289397, 0.00846323326518661, 0.00846320805955468, 0.00846321346221673, 0.00846323759694743, 0.00846326322366114, 0.00846327915836688, 0.00846328207099014, 0.00846327416544567, 0.00846326015929903, 0.00846324495938973, 0.00846323233360737, 0.00846322442675608, 0.00846322183980098, 0.00846322400443079, 0.00846322964903023, 0.00846323722575383, 0.00846324523314906, 0.00846325241780304, 0.00846325787021219, 0.00846326104555204, 0.008463261741989, 0.00846326006166489
flux1:, 0.657434503901897, 0.00875105975073192, 0.00875106161112628, 0.00875106068022037, 0.00875105688600554, 0.00875105053494452, 0.0087510423344613, 0.00875103338627793, 0.00875102513017299, 0.00875101921171974, 0.00875101724996266, 0.00875102049577249, 0.00875102940167314, 0.00875104317065727, 0.00875105941376143, 0.00875107411747865, 0.00875108218434288, 0.00875107882085304, 0.00875106191525445, 0.00875103508788547, 0.00875100998260156, 0.00875100431581456, 0.00875103009540257, 0.00875106980962017, 0.00875106327255578, 0.00875098162754445, 0.0087509921533338, 0.00875114548232782, 0.00875092519334279, 0.00875121161242854, 0.00875103376258405, 0.00875092860211143, 0.00875103376258405, 0.00875121161242854, 0.00875092519334279, 0.00875114548232782, 0.0087509921533338, 0.00875098162754444, 0.00875106327255578, 0.00875106980962018, 0.00875103009540257, 0.00875100431581456, 0.00875100998260157, 0.00875103508788547, 0.00875106191525445, 0.00875107882085303, 0.00875108218434288, 0.00875107411747865, 0.00875105941376143, 0.00875104317065727, 0.00875102940167314, 0.00875102049577249, 0.00875101724996266, 0.00875101921171974, 0.00875102513017299, 0.00875103338627793, 0.0087510423344613, 0.00875105053494452, 0.00875105688600555, 0.00875106068022037, 0.00875106161112628, 0.00875105975073192
flux1:, 0.65769695280565, 0.00904065472997859, 0.00904065677388159, 0.00904065566158846, 0.00904065134300519, 0.00904064421347235, 0.00904063512238406, 0.00904062534170505, 0.00904061647805211, 0.00904061030744959, 0.00904060851477648, 0.00904061233418649, 0.00904062211539899, 0.00904063688543168, 0.0090406540353167, 0.00904066933048823, 0.00904067750391166, 0.00904067369997574, 0.00904065590239501, 0.00904062801196635, 0.00904060210809419, 0.00904059634597615, 0.00904062282150252, 0.00904066325458665, 0.00904065586150096, 0.00904057174169731, 0.00904058355119339, 0.00904074186564194, 0.00904051459262823, 0.00904081098093999, 0.00904062745683321, 0.00904051878415604, 0.00904062745683321, 0.00904081098093999, 0.00904051459262823, 0.00904074186564194, 0.00904058355119338, 0.00904057174169731, 0.00904065586150096, 0.00904066325458665, 0.00904062282150252, 0.00904059634597615, 0.00904060210809419, 0.00904062801196635, 0.00904065590239501, 0.00904067369997575, 0.00904067750391166, 0.00904066933048823, 0.00904065403531671, 0.00904063688543169, 0.00904062211539899, 0.00904061233418649, 0.00904060851477647, 0.00904061030744959, 0.00904061647805211, 0.00904062534170505, 0.00904063512238406, 0.00904064421347235, 0.00904065134300519, 0.00904065566158847, 0.00904065677388158, 0.00904065472997859
flux1:, 0.657959401709403, 0.00933158439464347, 0.00933158664608061, 0.00933158543195455, 0.00933158071170111, 0.0093315729493486, 0.00933156311161683, 0.00933155261577528, 0.00933154321430839, 0.00933153680032441, 0.0093315351211781, 0.00933153940173457, 0.00933154990616433, 0.00933156551006314, 0.0093315834126165, 0.00933159918564852, 0.0093316074149163, 0.00933160319598311, 0.00933158460895665, 0.00933155582132376, 0.00933152931873401, 0.00933152365252558, 0.00933155095911481, 0.00933159215639567, 0.00933158386837402, 0.00933149719827585, 0.00933151020019127, 0.00933167332223701, 0.00933143885107986, 0.00933174510701669, 0.00933155577580465, 0.00933144353045333, 0.00933155577580465, 0.00933174510701669, 0.00933143885107986, 0.00933167332223701, 0.00933151020019127, 0.00933149719827584, 0.00933158386837402, 0.00933159215639567, 0.00933155095911481, 0.00933152365252557, 0.00933152931873401, 0.00933155582132376, 0.00933158460895665, 0.00933160319598311, 0.0093316074149163, 0.00933159918564852, 0.0093315834126165, 0.00933156551006315, 0.00933154990616432, 0.00933153940173457, 0.0093315351211781, 0.00933153680032441, 0.00933154321430839, 0.00933155261577528, 0.00933156311161682, 0.00933157294934859, 0.00933158071170111, 0.00933158543195455, 0.00933158664608061, 0.00933158439464347
flux1:, 0.658221850613157, 0.0096233695337685, 0.00962337203891416, 0.00962337082785871, 0.00962336585329787, 0.00962335762400906, 0.00962334719634635, 0.00962333610605387, 0.0096233262300499, 0.00962331956618476, 0.00962331792327991, 0.00962332252765731, 0.00962333357898035, 0.00962334982966948, 0.00962336831827369, 0.00962338445240928, 0.009623392693531, 0.00962338810067378, 0.00962336884881454, 0.00962333935472602, 0.00962331247666948, 0.00962330711525007, 0.00962333539702074, 0.00962337740414364, 0.00962336817721175, 0.00962327887298514, 0.00962329295649284, 0.00962346067776867, 0.00962321878513819, 0.00962353477336223, 0.0096233395000012, 0.00962322362303659, 0.0096233395000012, 0.00962353477336223, 0.00962321878513819, 0.00962346067776867, 0.00962329295649284, 0.00962327887298514, 0.00962336817721174, 0.00962337740414364, 0.00962333539702074, 0.00962330711525007, 0.00962331247666948, 0.00962333935472602, 0.00962336884881454, 0.00962338810067378, 0.009623392693531, 0.00962338445240929, 0.00962336831827369, 0.00962334982966948, 0.00962333357898035, 0.00962332252765731, 0.00962331792327991, 0.00962331956618476, 0.00962332623004989, 0.00962333610605387, 0.00962334719634635, 0.00962335762400907, 0.00962336585329787, 0.00962337082785872, 0.00962337203891416, 0.00962336953376849
flux1:, 0.65848429951691, 0.00991551345351434, 0.00991551628070662, 0.00991551520018648, 0.00991551013829962, 0.0099155016218034, 0.00991549076707408, 0.00991547920074506, 0.00991546890322499, 0.00991546196639848, 0.009915460262062, 0.00991546503176226, 0.00991547643478812, 0.00991549313135426, 0.00991551203256392, 0.00991552841219437, 0.00991553663011582, 0.00991553171978704, 0.00991551194715864, 0.0099154819577434, 0.00991545494527957, 0.00991545010956124, 0.00991547951503238, 0.00991552237525258, 0.00991551216005472, 0.0099154201315083, 0.00991543516985764, 0.00991560725631624, 0.0099153577154964, 0.00991568327105015, 0.00991548192188175, 0.00991536235727444, 0.00991548192188175, 0.00991568327105014, 0.00991535771549639, 0.00991560725631624, 0.00991543516985764, 0.0099154201315083, 0.00991551216005471, 0.00991552237525257, 0.00991547951503238, 0.00991545010956124, 0.00991545494527957, 0.00991548195774341, 0.00991551194715864, 0.00991553171978704, 0.00991553663011582, 0.00991552841219437, 0.00991551203256392, 0.00991549313135426, 0.00991547643478812, 0.00991546503176226, 0.00991546026206199, 0.00991546196639849, 0.00991546890322499, 0.00991547920074506, 0.00991549076707408, 0.0099155016218034, 0.00991551013829962, 0.00991551520018648, 0.00991551628070662, 0.00991551345351434
flux1:, 0.658746748420663, 0.0102075032135832, 0.0102075064516714, 0.0102075056473088, 0.0102075006783299, 0.010207492060975, 0.0102074809413365, 0.0102074690097404, 0.0102074583305024, 0.0102074510809238, 0.0102074491997729, 0.0102074539601116, 0.0102074655071956, 0.0102074824416184, 0.0102075015810618, 0.0102075180958071, 0.0102075262659961, 0.0102075211088727, 0.0102075009753139, 0.0102074707165334, 0.0102074438220803, 0.0102074397387923, 0.0102074704160182, 0.0102075141675763, 0.0102075029094452, 0.0102074080626335, 0.0102074239175711, 0.0102076001152041, 0.0102073427026994, 0.0102076776358199, 0.0102074700825599, 0.0102073467787035, 0.0102074700825599, 0.0102076776358199, 0.0102073427026994, 0.0102076001152041, 0.0102074239175711, 0.0102074080626335, 0.0102075029094452, 0.0102075141675763, 0.0102074704160182, 0.0102074397387923, 0.0102074438220803, 0.0102074707165334, 0.0102075009753139, 0.0102075211088727, 0.0102075262659961, 0.0102075180958071, 0.0102075015810618, 0.0102074824416184, 0.0102074655071956, 0.0102074539601116, 0.0102074491997729, 0.0102074510809238, 0.0102074583305024, 0.0102074690097404, 0.0102074809413365, 0.010207492060975, 0.0102075006783299, 0.0102075056473088, 0.0102075064516714, 0.0102075032135832
flux1:, 0.659009197324416, 0.0104988109735037, 0.0104988147285139, 0.0104988143582241, 0.0104988096682419, 0.0104988011352973, 0.010498789905462, 0.0104987777070333, 0.0104987666707487, 0.0104987590530701, 0.0104987568659915, 0.0104987614322104, 0.0104987729104695, 0.0104987898747397, 0.0104988090829692, 0.0104988256313087, 0.0104988337405853, 0.0104988284194812, 0.0104988080959612, 0.0104987778021885, 0.0104987512824054, 0.0104987481774899, 0.0104987802691118, 0.0104988249428133, 0.0104988125822721, 0.0104987148226819, 0.0104987313495573, 0.0104989113908363, 0.0104986458935674, 0.0104989899950368, 0.0104987761190503, 0.0104986490303681, 0.0104987761190503, 0.0104989899950368, 0.0104986458935674, 0.0104989113908363, 0.0104987313495573, 0.0104987148226819, 0.0104988125822721, 0.0104988249428133, 0.0104987802691118, 0.0104987481774899, 0.0104987512824054, 0.0104987778021885, 0.0104988080959612, 0.0104988284194812, 0.0104988337405853, 0.0104988256313087, 0.0104988090829692, 0.0104987898747397, 0.0104987729104695, 0.0104987614322104, 0.0104987568659915, 0.0104987590530701, 0.0104987666707487, 0.0104987777070333, 0.010498789905462, 0.0104988011352973, 0.0104988096682419, 0.0104988143582241, 0.0104988147285139, 0.0104988109735037
flux1:, 0.65927164622817, 0.0107888954448028, 0.010788899835019, 0.0107889000619418, 0.0107888958348343, 0.0107888875627234, 0.0107888763637225, 0.0107888639808275, 0.0107888525963717, 0.0107888445421508, 0.0107888419114644, 0.0107888460957437, 0.0107888572947769, 0.0107888740880888, 0.0107888932061017, 0.0107889096983565, 0.0107889177448784, 0.0107889123517501, 0.0107888920148862, 0.0107888619218225, 0.0107888360300743, 0.0107888341219344, 0.0107888677603437, 0.0107889133774589, 0.0107888998511738, 0.0107887990874165, 0.0107888161408183, 0.0107889997516553, 0.0107887259745248, 0.0107890790213712, 0.0107888587181038, 0.0107887278067001, 0.0107888587181038, 0.0107890790213712, 0.0107887259745248, 0.0107889997516553, 0.0107888161408183, 0.0107887990874165, 0.0107888998511738, 0.0107889133774589, 0.0107888677603437, 0.0107888341219344, 0.0107888360300743, 0.0107888619218225, 0.0107888920148862, 0.0107889123517501, 0.0107889177448784, 0.0107889096983565, 0.0107888932061018, 0.0107888740880888, 0.0107888572947769, 0.0107888460957437, 0.0107888419114644, 0.0107888445421508, 0.0107888525963717, 0.0107888639808275, 0.0107888763637225, 0.0107888875627234, 0.0107888958348343, 0.0107889000619418, 0.010788899835019, 0.0107888954448028
flux1:, 0.659534095131923, 0.01107720344438, 0.0110772085940505, 0.0110772095786224, 0.0110772059877448, 0.0110771981366377, 0.0110771870904519, 0.011077174586859, 0.0110771628479763, 0.0110771542793933, 0.0110771510650112, 0.0110771546840898, 0.0110771654038699, 0.0110771818395612, 0.0110772007237269, 0.0110772170842292, 0.0110772250765868, 0.0110772197087111, 0.01107719953463, 0.0110771698718082, 0.0110771448504854, 0.0110771443433413, 0.0110771796461476, 0.0110772262167319, 0.0110772114589109, 0.0110771076068148, 0.0110771250465538, 0.0110773119535481, 0.0110770297271333, 0.0110773914884773, 0.0110771646718993, 0.0110770299092067, 0.0110771646718993, 0.0110773914884773, 0.0110770297271333, 0.0110773119535482, 0.0110771250465538, 0.0110771076068148, 0.0110772114589109, 0.0110772262167319, 0.0110771796461476, 0.0110771443433413, 0.0110771448504854, 0.0110771698718082, 0.01107719953463, 0.0110772197087111, 0.0110772250765868, 0.0110772170842292, 0.0110772007237269, 0.0110771818395612, 0.0110771654038699, 0.0110771546840898, 0.0110771510650112, 0.0110771542793933, 0.0110771628479763, 0.011077174586859, 0.0110771870904519, 0.0110771981366377, 0.0110772059877448, 0.0110772095786224, 0.0110772085940505, 0.01107720344438
flux1:, 0.659796544035676, 0.0113631715436932, 0.0113631775756744, 0.0113631794672622, 0.0113631766673402, 0.0113631693745215, 0.0113631585798942, 0.0113631459996254, 0.0113631338869459, 0.0113631247216398, 0.011363120787959, 0.0113631236710294, 0.0113631337296063, 0.0113631496415254, 0.0113631681676801, 0.0113631843360075, 0.011363192291437, 0.011363187046888, 0.011363167204655, 0.0113631381878118, 0.0113631142607989, 0.0113631153384072, 0.011363152404391, 0.0113631999261065, 0.0113631838703145, 0.0113630768572859, 0.0113630945545159, 0.0113632844922375, 0.0113629936803502, 0.011363363923183, 0.0113631305300983, 0.0113629918984661, 0.0113631305300983, 0.011363363923183, 0.0113629936803502, 0.0113632844922375, 0.0113630945545159, 0.0113630768572859, 0.0113631838703145, 0.0113631999261065, 0.011363152404391, 0.0113631153384072, 0.0113631142607989, 0.0113631381878118, 0.011363167204655, 0.011363187046888, 0.011363192291437, 0.0113631843360075, 0.0113631681676801, 0.0113631496415254, 0.0113631337296063, 0.0113631236710294, 0.011363120787959, 0.0113631247216398, 0.0113631338869459, 0.0113631459996254, 0.0113631585798942, 0.0113631693745215, 0.0113631766673402, 0.0113631794672622, 0.0113631775756744, 0.0113631715436932
flux1:, 0.660058992939429, 0.0116462278076917, 0.0116462348354292, 0.0116462377639878, 0.0116462358836771, 0.0116462292580711, 0.0116462187877609, 0.0116462061554185, 0.0116461936397566, 0.0116461837965651, 0.011646179019779, 0.011646181016286, 0.0116461902569446, 0.011646205504945, 0.0116462235714583, 0.0116462395026627, 0.0116462474444362, 0.0116462424170371, 0.0116462230619125, 0.0116461948855288, 0.0116461722511152, 0.0116461750710973, 0.011646213976811, 0.0116462624343055, 0.0116462450156404, 0.0116461347851396, 0.01164615262839, 0.0116463453464341, 0.0116460458532835, 0.0116464243479571, 0.0116461843420275, 0.0116460418361999, 0.0116461843420275, 0.0116464243479571, 0.0116460458532835, 0.0116463453464341, 0.01164615262839, 0.0116461347851396, 0.0116462450156404, 0.0116462624343055, 0.011646213976811, 0.0116461750710973, 0.0116461722511152, 0.0116461948855288, 0.0116462230619125, 0.0116462424170371, 0.0116462474444362, 0.0116462395026627, 0.0116462235714583, 0.011646205504945, 0.0116461902569446, 0.011646181016286, 0.011646179019779, 0.0116461837965651, 0.0116461936397566, 0.0116462061554185, 0.0116462187877609, 0.0116462292580712, 0.0116462358836771, 0.0116462377639878, 0.0116462348354292, 0.0116462278076917
flux1:, 0.660321441843183, 0.0119257936167587, 0.0119258017360715, 0.0119258058043161, 0.011925804939861, 0.0119257990580398, 0.0119257889576804, 0.0119257762802514, 0.0119257633270307, 0.0119257527323537, 0.0119257470078193, 0.0119257479947851, 0.0119257562923099, 0.0119257707666116, 0.0119257882962793, 0.0119258039600969, 0.0119258119142026, 0.0119258071881697, 0.0119257884549749, 0.0119257612852912, 0.0119257401098117, 0.0119257447988171, 0.0119257855959666, 0.0119258349608379, 0.0119258161183896, 0.011925702634351, 0.0119257205352384, 0.0119259158047872, 0.0119256075814842, 0.0119259941067013, 0.0119257474820426, 0.0119256011104752, 0.0119257474820426, 0.0119259941067013, 0.0119256075814842, 0.0119259158047872, 0.0119257205352384, 0.011925702634351, 0.0119258161183896, 0.0119258349608379, 0.0119257855959666, 0.011925744798817, 0.0119257401098117, 0.0119257612852912, 0.0119257884549749, 0.0119258071881697, 0.0119258119142027, 0.0119258039600969, 0.0119257882962793, 0.0119257707666116, 0.0119257562923099, 0.0119257479947851, 0.0119257470078193, 0.0119257527323536, 0.0119257633270307, 0.0119257762802514, 0.0119257889576804, 0.0119257990580398, 0.011925804939861, 0.0119258058043161, 0.0119258017360715, 0.0119257936167587
flux1:, 0.660583890746936, 0.0122012855642964, 0.0122012948454649, 0.0122013001220317, 0.01220130033241, 0.0122012952363233, 0.0122012855249682, 0.0122012727950148, 0.0122012593695821, 0.0122012479640296, 0.0122012412133095, 0.0122012411018098, 0.0122012483675477, 0.0122012619917562, 0.0122012789324369, 0.012201294311525, 0.0122013023027991, 0.0122012979473226, 0.0122012799442116, 0.0122012539130197, 0.0122012343254869, 0.0122012409753843, 0.0122012836890944, 0.0122013339204381, 0.0122013135999296, 0.0122011968509465, 0.0122012147493301, 0.0122014123689649, 0.0122010954191215, 0.0122014897662277, 0.0122012365504437, 0.012201086336411, 0.0122012365504437, 0.0122014897662277, 0.0122010954191214, 0.0122014123689649, 0.0122012147493301, 0.0122011968509465, 0.0122013135999296, 0.0122013339204381, 0.0122012836890944, 0.0122012409753843, 0.0122012343254869, 0.0122012539130197, 0.0122012799442116, 0.0122012979473226, 0.0122013023027991, 0.012201294311525, 0.0122012789324369, 0.0122012619917562, 0.0122012483675477, 0.0122012411018098, 0.0122012412133095, 0.0122012479640296, 0.0122012593695821, 0.0122012727950148, 0.0122012855249682, 0.0122012952363233, 0.01220130033241, 0.0122013001220317, 0.0122012948454649, 0.0122012855642964
flux1:, 0.660846339650689, 0.0124721174219503, 0.0124721279026169, 0.0124721344166494, 0.0124721357205082, 0.0124721314170835, 0.0124721220894048, 0.012472109289454, 0.0124720953629783, 0.0124720831079298, 0.0124720752851202, 0.0124720740255666, 0.0124720802110285, 0.0124720929436691, 0.0124721092676475, 0.0124721243549525, 0.0124721324028635, 0.0124721284668948, 0.012472111269824, 0.0124720864693124, 0.0124720685572721, 0.0124720772225229, 0.0124721218505477, 0.0124721728960564, 0.0124721510525507, 0.0124720310556397, 0.0124720489239979, 0.0124722487245265, 0.0124719231087267, 0.0124723250851275, 0.0124720653416647, 0.0124719113241186, 0.0124720653416647, 0.0124723250851275, 0.0124719231087267, 0.0124722487245265, 0.0124720489239979, 0.0124720310556397, 0.0124721510525507, 0.0124721728960564, 0.0124721218505477, 0.0124720772225229, 0.0124720685572721, 0.0124720864693124, 0.012472111269824, 0.0124721284668948, 0.0124721324028634, 0.0124721243549525, 0.0124721092676475, 0.0124720929436691, 0.0124720802110285, 0.0124720740255666, 0.0124720752851201, 0.0124720831079298, 0.0124720953629783, 0.012472109289454, 0.0124721220894048, 0.0124721314170835, 0.0124721357205082, 0.0124721344166494, 0.0124721279026169, 0.0124721174219503
flux1:, 0.661108788554442, 0.0127377021638824, 0.0127377138432425, 0.0127377215807692, 0.0127377239553624, 0.0127377204180058, 0.0127377114480164, 0.0127376985558819, 0.0127376841114788, 0.0127376709951622, 0.0127376620921392, 0.0127376596780711, 0.0127376647768796, 0.0127376766113759, 0.0127376923135063, 0.0127377071089203, 0.0127377152232417, 0.0127377117307619, 0.0127376953789343, 0.0127376718578326, 0.0127376556646257, 0.0127376663609456, 0.0127377128738443, 0.0127377646713981, 0.0127377412719405, 0.0127376180757085, 0.0127376359225332, 0.0127378377706243, 0.0127375036095791, 0.0127379130411357, 0.0127376468708623, 0.0127374891050068, 0.0127376468708623, 0.0127379130411357, 0.0127375036095791, 0.0127378377706243, 0.0127376359225332, 0.0127376180757085, 0.0127377412719405, 0.0127377646713981, 0.0127377128738443, 0.0127376663609456, 0.0127376556646257, 0.0127376718578326, 0.0127376953789343, 0.0127377117307619, 0.0127377152232417, 0.0127377071089203, 0.0127376923135063, 0.0127376766113759, 0.0127376647768796, 0.0127376596780711, 0.0127376620921392, 0.0127376709951622, 0.0127376841114788, 0.0127376985558819, 0.0127377114480164, 0.0127377204180058, 0.0127377239553624, 0.0127377215807692, 0.0127377138432425, 0.0127377021638824
flux1:, 0.661371237458196, 0.0129974540409224, 0.0129974668756249, 0.0129974757779972, 0.0129974791602187, 0.012997476332138, 0.0129974676782053, 0.0129974546729015, 0.0129974397115959, 0.0129974257543012, 0.0129974158045577, 0.0129974122747106, 0.0129974163227796, 0.0129974272858865, 0.0129974423806344, 0.0129974568871451, 0.0129974650637709, 0.0129974620098067, 0.0129974465023397, 0.0129974242635594, 0.0129974097871196, 0.0129974224914814, 0.0129974708337394, 0.0129975233133998, 0.0129974983394589, 0.012997372026507, 0.0129973898985412, 0.0129975936989982, 0.0129972511752367, 0.0129976679075298, 0.0129973954494683, 0.0129972340070264, 0.0129973954494683, 0.0129976679075298, 0.0129972511752367, 0.0129975936989982, 0.0129973898985412, 0.012997372026507, 0.0129974983394589, 0.0129975233133998, 0.0129974708337394, 0.0129974224914814, 0.0129974097871196, 0.0129974242635594, 0.0129974465023397, 0.0129974620098067, 0.0129974650637709, 0.0129974568871451, 0.0129974423806344, 0.0129974272858865, 0.0129974163227796, 0.0129974122747106, 0.0129974158045577, 0.0129974257543012, 0.0129974397115959, 0.0129974546729015, 0.0129974676782053, 0.012997476332138, 0.0129974791602187, 0.0129974757779972, 0.0129974668756249, 0.0129974540409224
flux1:, 0.661633686361949, 0.0132507906948916, 0.0132508045969783, 0.0132508145615229, 0.0132508188510057, 0.0132508166501624, 0.013250808260996, 0.0132507951288595, 0.0132507796749846, 0.0132507649330578, 0.0132507540138622, 0.0132507494523598, 0.013250752526279, 0.0132507626750577, 0.013250777192621, 0.0132507914121938, 0.0132507996293576, 0.0132507969769939, 0.0132507822710123, 0.0132507612709247, 0.0132507484641819, 0.0132507631161573, 0.0132508132081871, 0.0132508662944855, 0.0132508397440588, 0.0132507104324788, 0.0132507284156592, 0.013250934112214, 0.0132505834702114, 0.0132510073686048, 0.0132507287997744, 0.0132505637689324, 0.0132507287997744, 0.0132510073686048, 0.0132505834702114, 0.013250934112214, 0.0132507284156592, 0.0132507104324788, 0.0132508397440588, 0.0132508662944855, 0.0132508132081871, 0.0132507631161573, 0.0132507484641819, 0.0132507612709247, 0.0132507822710123, 0.0132507969769939, 0.0132507996293576, 0.0132507914121938, 0.013250777192621, 0.0132507626750577, 0.013250752526279, 0.0132507494523598, 0.0132507540138622, 0.0132507649330578, 0.0132507796749846, 0.0132507951288595, 0.013250808260996, 0.0132508166501624, 0.0132508188510057, 0.0132508145615229, 0.0132508045969783, 0.0132507906948916
flux1:, 0.661896135265702, 0.0134971353028865, 0.0134971501399833, 0.0134971610228936, 0.013497166087023, 0.0134971644124167, 0.0134971562336464, 0.0134971429742489, 0.0134971270798995, 0.0134971116482116, 0.0134970998808989, 0.013497094415508, 0.0134970966291937, 0.0134971060466919, 0.0134971200284339, 0.0134971339578891, 0.0134971421730401, 0.0134971398516409, 0.0134971258619452, 0.0134971060113726, 0.0134970947842628, 0.0134971112886446, 0.0134971630295651, 0.0134972166439605, 0.0134971885332141, 0.013497056377062, 0.0134970745960761, 0.013497282170631, 0.013496923715331, 0.0134973546638101, 0.0134970701981665, 0.013496901683192, 0.0134970701981665, 0.0134973546638101, 0.013496923715331, 0.013497282170631, 0.0134970745960761, 0.013497056377062, 0.0134971885332141, 0.0134972166439605, 0.0134971630295651, 0.0134971112886446, 0.0134970947842628, 0.0134971060113726, 0.0134971258619452, 0.0134971398516409, 0.0134971421730401, 0.0134971339578891, 0.0134971200284339, 0.0134971060466919, 0.0134970966291937, 0.013497094415508, 0.0134970998808989, 0.0134971116482116, 0.0134971270798995, 0.0134971429742489, 0.0134971562336464, 0.0134971644124167, 0.013497166087023, 0.0134971610228936, 0.0134971501399833, 0.0134971353028865
flux1:, 0.662158584169456, 0.0137359187408484, 0.0137359343386906, 0.0137359459600464, 0.0137359516406149, 0.0137359503795211, 0.0137359423604345, 0.0137359289918728, 0.0137359127400693, 0.0137358967527294, 0.013735884301025, 0.0137358780995067, 0.0137358795992669, 0.0137358883891358, 0.0137359018826016, 0.013735915509756, 0.0137359236573242, 0.0137359215621267, 0.013735908162522, 0.0137358893294448, 0.0137358795524651, 0.0137358977830574, 0.0137359510541162, 0.013736005117486, 0.0137359754818139, 0.0137358406704807, 0.0137358592868933, 0.0137360687572039, 0.0137357028509451, 0.0137361407497536, 0.0137358506362459, 0.0137356787567852, 0.0137358506362458, 0.0137361407497536, 0.0137357028509451, 0.0137360687572039, 0.0137358592868933, 0.0137358406704807, 0.0137359754818139, 0.013736005117486, 0.0137359510541162, 0.0137358977830574, 0.0137358795524651, 0.0137358893294448, 0.013735908162522, 0.0137359215621267, 0.0137359236573242, 0.013735915509756, 0.0137359018826016, 0.0137358883891358, 0.0137358795992669, 0.0137358780995067, 0.013735884301025, 0.0137358967527294, 0.0137359127400693, 0.0137359289918728, 0.0137359423604345, 0.0137359503795211, 0.0137359516406149, 0.0137359459600464, 0.0137359343386906, 0.0137359187408484
flux1:, 0.662421033073209, 0.0139665817553398, 0.0139665979025702, 0.013966610053247, 0.013966616174379, 0.0139666152100941, 0.0139666073100863, 0.0139665938732619, 0.0139665773795424, 0.0139665610087103, 0.0139665480750868, 0.0139665413397747, 0.01396654229802, 0.0139665505783546, 0.0139665636321669, 0.0139665769325027, 0.0139665849227463, 0.0139665829159362, 0.0139665699422357, 0.0139665519561507, 0.0139665434653283, 0.0139665632697442, 0.0139666179382178, 0.0139666723732437, 0.0139666412676527, 0.013966504024091, 0.0139665232330525, 0.0139667346488974, 0.0139663617068143, 0.0139668064689587, 0.0139665109887522, 0.0139663358788282, 0.0139665109887522, 0.0139668064689587, 0.0139663617068143, 0.0139667346488974, 0.0139665232330525, 0.013966504024091, 0.0139666412676527, 0.0139666723732436, 0.0139666179382178, 0.0139665632697443, 0.0139665434653283, 0.0139665519561507, 0.0139665699422357, 0.0139665829159362, 0.0139665849227463, 0.0139665769325027, 0.0139665636321669, 0.0139665505783546, 0.01396654229802, 0.0139665413397747, 0.0139665480750868, 0.0139665610087103, 0.0139665773795424, 0.0139665938732619, 0.0139666073100863, 0.0139666152100941, 0.013966616174379, 0.013966610053247, 0.0139665979025702, 0.0139665817553398
flux1:, 0.662683481976962, 0.0141885771320958, 0.014188593587137, 0.0141886060372444, 0.0141886124141351, 0.0141886116337494, 0.0141886038280483, 0.014188590389597, 0.01418857380184, 0.0141885572545931, 0.0141885440747638, 0.0141885370355915, 0.0141885376434902, 0.0141885455402183, 0.0141885581991571, 0.0141885711332569, 0.0141885788523402, 0.0141885767656478, 0.014188564020293, 0.014188546678081, 0.01418853928117, 0.014188560486434, 0.0141886164098252, 0.0141886711431387, 0.0141886386418918, 0.0141884992197022, 0.0141885192453047, 0.0141887326832495, 0.0141883531672735, 0.0141888047140084, 0.014188504176955, 0.0141883259836902, 0.014188504176955, 0.0141888047140084, 0.0141883531672736, 0.0141887326832495, 0.0141885192453048, 0.0141884992197022, 0.0141886386418919, 0.0141886711431387, 0.0141886164098252, 0.014188560486434, 0.01418853928117, 0.014188546678081, 0.014188564020293, 0.0141885767656478, 0.0141885788523402, 0.0141885711332569, 0.0141885581991571, 0.0141885455402183, 0.0141885376434902, 0.0141885370355915, 0.0141885440747637, 0.0141885572545931, 0.01418857380184, 0.014188590389597, 0.0141886038280483, 0.0141886116337494, 0.0141886124141351, 0.0141886060372444, 0.014188593587137, 0.0141885771320958
flux1:, 0.662945930880715, 0.0144013718496482, 0.0144013883493123, 0.0144014008577065, 0.0144014073056682, 0.014401406607381, 0.0144013988916477, 0.014401385545257, 0.0144013690416312, 0.0144013525549478, 0.0144013393906977, 0.0144013322969811, 0.0144013327564127, 0.0144013403965828, 0.0144013526971419, 0.0144013652090925, 0.0144013725204798, 0.0144013701592683, 0.0144013574174325, 0.0144013404905326, 0.0144013339741964, 0.0144013563929161, 0.0144014134232552, 0.0144014683872221, 0.0144014345827006, 0.014401293262128, 0.0144013143515288, 0.0144015299084473, 0.0144011443200838, 0.0144016025755362, 0.0144012973159975, 0.0144011161981031, 0.0144012973159975, 0.0144016025755362, 0.0144011443200838, 0.0144015299084473, 0.0144013143515288, 0.014401293262128, 0.0144014345827006, 0.0144014683872221, 0.0144014134232552, 0.0144013563929161, 0.0144013339741964, 0.0144013404905326, 0.0144013574174325, 0.0144013701592683, 0.0144013725204798, 0.0144013652090925, 0.0144013526971419, 0.0144013403965828, 0.0144013327564127, 0.0144013322969811, 0.0144013393906977, 0.0144013525549478, 0.0144013690416312, 0.014401385545257, 0.0144013988916477, 0.014401406607381, 0.0144014073056682, 0.0144014008577065, 0.0144013883493123, 0.0144013718496482
flux1:, 0.663208379784469, 0.014604449206112, 0.0146044654755035, 0.0146044777998478, 0.0146044841431325, 0.0146044834426477, 0.0146044758361187, 0.0146044627020622, 0.0146044464871091, 0.0146044303211346, 0.0146044174517843, 0.0146044105631257, 0.0146044110783223, 0.0146044185836424, 0.0146044305503323, 0.014604442567247, 0.0146044493144344, 0.0146044464631786, 0.0146044334801531, 0.0146044167227771, 0.0146044108604755, 0.0146044342973257, 0.0146044922853817, 0.01460454741942, 0.0146045124202054, 0.0146043695031398, 0.0146043919196229, 0.0146046097051904, 0.0146042185772965, 0.0146046834624177, 0.0146043738345721, 0.014604189960647, 0.0146043738345721, 0.0146046834624177, 0.0146042185772965, 0.0146046097051904, 0.0146043919196229, 0.0146043695031399, 0.0146045124202054, 0.01460454741942, 0.0146044922853817, 0.0146044342973257, 0.0146044108604755, 0.0146044167227771, 0.0146044334801531, 0.0146044464631786, 0.0146044493144344, 0.014604442567247, 0.0146044305503323, 0.0146044185836424, 0.0146044110783223, 0.0146044105631257, 0.0146044174517843, 0.0146044303211346, 0.0146044464871091, 0.0146044627020622, 0.0146044758361187, 0.0146044834426477, 0.0146044841431325, 0.0146044777998478, 0.0146044654755035, 0.014604449206112
flux1:, 0.663470828688222, 0.014797310907127, 0.0147973266703048, 0.0147973385771114, 0.0147973446569927, 0.0147973438925888, 0.0147973364395135, 0.0147973236623379, 0.0147973079613016, 0.0147972923911625, 0.014797280104034, 0.0147972736807703, 0.0147972744500506, 0.0147972819310131, 0.0147972935736342, 0.0147973050063847, 0.0147973110169218, 0.0147973074459032, 0.0147972939655026, 0.0147972771235803, 0.0147972716838476, 0.0147972959421015, 0.014797354741319, 0.0147974099926712, 0.0147973739208786, 0.0147972297249983, 0.0147972537401924, 0.0147974738686069, 0.0147970777564307, 0.0147975491824968, 0.014797235555279, 0.0147970491019723, 0.014797235555279, 0.0147975491824968, 0.0147970777564307, 0.0147974738686069, 0.0147972537401924, 0.0147972297249983, 0.0147973739208786, 0.0147974099926712, 0.014797354741319, 0.0147972959421015, 0.0147972716838476, 0.0147972771235803, 0.0147972939655026, 0.0147973074459032, 0.0147973110169218, 0.0147973050063847, 0.0147972935736342, 0.0147972819310131, 0.0147972744500506, 0.0147972736807703, 0.014797280104034, 0.0147972923911625, 0.0147973079613016, 0.0147973236623379, 0.0147973364395135, 0.0147973438925888, 0.0147973446569927, 0.0147973385771114, 0.0147973266703048, 0.014797310907127
flux1:, 0.663733277591975, 0.0149794791029276, 0.0149794940937374, 0.0149795053678243, 0.014979511049462, 0.0149795101854134, 0.0149795029546456, 0.014979490699059, 0.014979475750684, 0.0149794610572028, 0.0149794496375183, 0.0149794439311535, 0.0149794451391461, 0.0149794526900418, 0.0149794640020983, 0.0149794747472786, 0.0149794798379605, 0.0149794753109442, 0.0149794610746159, 0.0149794438951235, 0.0149794386499122, 0.0149794635377528, 0.0149795230077461, 0.0149795783316562, 0.0149795413195914, 0.0149793961718277, 0.0149794220573348, 0.0149796446385588, 0.0149792441103293, 0.0149797219722315, 0.0149794047240655, 0.0149792158741584, 0.0149794047240655, 0.0149797219722315, 0.0149792441103293, 0.0149796446385588, 0.0149794220573348, 0.0149793961718277, 0.0149795413195914, 0.0149795783316562, 0.0149795230077461, 0.0149794635377528, 0.0149794386499122, 0.0149794438951235, 0.0149794610746159, 0.0149794753109442, 0.0149794798379605, 0.0149794747472786, 0.0149794640020983, 0.0149794526900418, 0.0149794451391461, 0.0149794439311535, 0.0149794496375183, 0.0149794610572028, 0.014979475750684, 0.014979490699059, 0.0149795029546456, 0.0149795101854134, 0.014979511049462, 0.0149795053678243, 0.0149794940937374, 0.0149794791029276
flux1:, 0.663995726495728, 0.0151504983626093, 0.0151505123350814, 0.0151505227879094, 0.0151505279656002, 0.0151505269937265, 0.0151505200764443, 0.0151505085215685, 0.0151504945696815, 0.0151504810294147, 0.0151504707500919, 0.0151504659941608, 0.0151504678048893, 0.0151504754999579, 0.0151504864583156, 0.0151504964013907, 0.0151505003844345, 0.0151504946670371, 0.015150479423321, 0.015150461663629, 0.0151504563963882, 0.0151504817327515, 0.0151505417422157, 0.0151505971014928, 0.0151505592877364, 0.0151504135172708, 0.0151504415359897, 0.0151506666668268, 0.0151502622942042, 0.015150746463779, 0.0151504259772743, 0.0151502349177404, 0.0151504259772743, 0.015150746463779, 0.0151502622942042, 0.0151506666668268, 0.0151504415359897, 0.0151504135172708, 0.0151505592877364, 0.0151505971014928, 0.0151505417422157, 0.0151504817327515, 0.0151504563963882, 0.015150461663629, 0.015150479423321, 0.0151504946670371, 0.0151505003844345, 0.0151504964013907, 0.0151504864583156, 0.0151504754999578, 0.0151504678048893, 0.0151504659941608, 0.0151504707500919, 0.0151504810294147, 0.0151504945696815, 0.0151505085215685, 0.0151505200764443, 0.0151505269937265, 0.0151505279656002, 0.0151505227879094, 0.0151505123350814, 0.0151504983626093
flux1:, 0.664258175399482, 0.0153099375738602, 0.0153099503115891, 0.0153099597880115, 0.0153099643885244, 0.0153099633277671, 0.0153099568334163, 0.0153099461656699, 0.0153099334499444, 0.0153099213250105, 0.0153099124368321, 0.0153099088386207, 0.0153099113897682, 0.0153099192806705, 0.0153099298464893, 0.0153099388660097, 0.0153099415559729, 0.0153099344243864, 0.015309917938351, 0.0153098993752211, 0.0153098938883957, 0.0153099195081198, 0.0153099799370488, 0.0153100353010332, 0.0153099968260908, 0.015309850757122, 0.0153098811545691, 0.015310108909902, 0.0153097012586004, 0.015310191578255, 0.0153098682350343, 0.0153096751551373, 0.0153098682350343, 0.015310191578255, 0.0153097012586004, 0.015310108909902, 0.0153098811545691, 0.015309850757122, 0.0153099968260908, 0.0153100353010332, 0.0153099799370488, 0.0153099195081198, 0.0153098938883957, 0.0153098993752211, 0.015309917938351, 0.0153099344243864, 0.0153099415559729, 0.0153099388660097, 0.0153099298464892, 0.0153099192806705, 0.0153099113897682, 0.0153099088386207, 0.0153099124368321, 0.0153099213250105, 0.0153099334499445, 0.0153099461656699, 0.0153099568334163, 0.0153099633277671, 0.0153099643885244, 0.0153099597880115, 0.0153099503115891, 0.0153099375738602
flux1:, 0.664520624303235, 0.0154573917567407, 0.0154574030807195, 0.0154574114637751, 0.0154574154475956, 0.0154574143416448, 0.0154574083923156, 0.0154573987972884, 0.0154573875436451, 0.0154573770718341, 0.0154573697944529, 0.0154573675279533, 0.0154573709265651, 0.015457379041285, 0.015457389162181, 0.0154573971348792, 0.0154573983560258, 0.0154573896057392, 0.0154573716680117, 0.0154573521058885, 0.0154573462275504, 0.0154573719856417, 0.0154574327267811, 0.0154574880697635, 0.0154574490714436, 0.0154573030159773, 0.0154573360119157, 0.0154575664364302, 0.0154571560573218, 0.0154576523341996, 0.0154573265100211, 0.0154571315995077, 0.0154573265100211, 0.0154576523341996, 0.0154571560573218, 0.0154575664364302, 0.0154573360119157, 0.0154573030159773, 0.0154574490714436, 0.0154574880697635, 0.0154574327267811, 0.0154573719856417, 0.0154573462275504, 0.0154573521058885, 0.0154573716680117, 0.0154573896057392, 0.0154573983560258, 0.0154573971348792, 0.015457389162181, 0.015457379041285, 0.0154573709265651, 0.0154573675279533, 0.0154573697944529, 0.0154573770718341, 0.0154573875436451, 0.0154573987972884, 0.0154574083923156, 0.0154574143416448, 0.0154574154475956, 0.0154574114637751, 0.0154574030807195, 0.0154573917567407
flux1:, 0.664783073206988, 0.0155924837805109, 0.0155924935549896, 0.01559250076849, 0.0155925041289262, 0.015592503042047, 0.015592497765598, 0.0155924894193471, 0.0155924798304811, 0.0155924712161284, 0.0155924657303316, 0.0155924649307484, 0.0155924692505483, 0.0155924775937493, 0.0155924872070688, 0.0155924940135982, 0.0155924936073865, 0.0155924830615325, 0.0155924634965527, 0.0155924427748236, 0.015592436364186, 0.015592462139057, 0.0155925230985609, 0.0155925783977372, 0.0155925390064393, 0.0155923932573623, 0.0155924290380412, 0.0155926621387475, 0.0155922495597388, 0.0155927515606532, 0.0155924236209795, 0.0155922270684188, 0.0155924236209795, 0.0155927515606532, 0.0155922495597388, 0.0155926621387475, 0.0155924290380412, 0.0155923932573623, 0.0155925390064393, 0.0155925783977372, 0.0155925230985608, 0.015592462139057, 0.015592436364186, 0.0155924427748236, 0.0155924634965527, 0.0155924830615325, 0.0155924936073865, 0.0155924940135982, 0.0155924872070688, 0.0155924775937493, 0.0155924692505483, 0.0155924649307484, 0.0155924657303316, 0.0155924712161284, 0.0155924798304811, 0.0155924894193471, 0.015592497765598, 0.015592503042047, 0.0155925041289262, 0.01559250076849, 0.0155924935549896, 0.0155924837805109
flux1:, 0.665045522110741, 0.0157148659730425, 0.0157148741090952, 0.0157148801178958, 0.015714882878137, 0.0157148818894631, 0.0157148774117939, 0.0157148704720386, 0.0157148627185662, 0.0157148561246437, 0.0157148525662361, 0.0157148533262752, 0.015714858606684, 0.0157148671614651, 0.015714876198484, 0.0157148817295154, 0.0157148795618606, 0.0157148670788239, 0.0157148457519808, 0.0157148237509206, 0.0157148167025399, 0.0157148423981218, 0.0157149034954233, 0.0157149587284939, 0.0157149190626029, 0.0157147738872968, 0.0157148125985886, 0.0157150483384257, 0.0157146340573669, 0.0157151415047055, 0.0157148118008528, 0.0157146137921694, 0.0157148118008528, 0.0157151415047055, 0.0157146340573669, 0.0157150483384257, 0.0157148125985886, 0.0157147738872968, 0.0157149190626029, 0.0157149587284939, 0.0157149034954233, 0.0157148423981218, 0.0157148167025399, 0.0157148237509206, 0.0157148457519808, 0.0157148670788239, 0.0157148795618606, 0.0157148817295154, 0.015714876198484, 0.0157148671614651, 0.015714858606684, 0.0157148533262752, 0.0157148525662361, 0.0157148561246437, 0.0157148627185662, 0.0157148704720386, 0.0157148774117939, 0.0157148818894631, 0.015714882878137, 0.0157148801178958, 0.0157148741090952, 0.0157148659730425
flux1:, 0.665307971014495, 0.0158242216129747, 0.0158242280696074, 0.0158242328775949, 0.0158242350859417, 0.0158242342826019, 0.0158242307195352, 0.0158242253172484, 0.0158242195299444, 0.0158242150717623, 0.0158242135273466, 0.0158242158954288, 0.0158242221422808, 0.015824230873194, 0.0158242392640008, 0.0158242434263602, 0.0158242393943261, 0.0158242248742733, 0.0158242016976272, 0.0158241783428007, 0.0158241705893253, 0.0158241961360131, 0.0158242573029594, 0.0158243124455058, 0.0158242726070901, 0.0158241282418265, 0.0158241699835204, 0.0158244082762888, 0.01582399275514, 0.0158245053239072, 0.0158241741898844, 0.0158239749071243, 0.0158241741898844, 0.0158245053239072, 0.01582399275514, 0.0158244082762888, 0.0158241699835204, 0.0158241282418265, 0.0158242726070901, 0.0158243124455058, 0.0158242573029594, 0.0158241961360131, 0.0158241705893253, 0.0158241783428007, 0.0158242016976272, 0.0158242248742733, 0.0158242393943261, 0.0158242434263602, 0.0158242392640008, 0.015824230873194, 0.0158242221422808, 0.0158242158954288, 0.0158242135273466, 0.0158242150717624, 0.0158242195299444, 0.0158242253172484, 0.0158242307195352, 0.0158242342826019, 0.0158242350859417, 0.0158242328775949, 0.0158242280696074, 0.0158242216129747
flux1:, 0.665570419918248, 0.0159202662955074, 0.0159202710782836, 0.0159202747242564, 0.0159202764478577, 0.0159202759173825, 0.0159202733666508, 0.0159202695985303, 0.0159202658620773, 0.0159202636029114, 0.0159202641077464, 0.0159202680881819, 0.0159202752760444, 0.0159202841331683, 0.0159202918119422, 0.0159202945344639, 0.0159202885720507, 0.0159202719620817, 0.0159202468984327, 0.0159202221633949, 0.0159202136767875, 0.0159202390312293, 0.0159203002105673, 0.0159203552333557, 0.0159203153043613, 0.0159201719496957, 0.0159202167711633, 0.0159204574779879, 0.0159200411384178, 0.0159205584545433, 0.0159202262046676, 0.0159200258250247, 0.0159202262046676, 0.0159205584545433, 0.0159200411384178, 0.0159204574779879, 0.0159202167711633, 0.0159201719496957, 0.0159203153043613, 0.0159203552333557, 0.0159203002105673, 0.0159202390312293, 0.0159202136767875, 0.0159202221633949, 0.0159202468984327, 0.0159202719620817, 0.0159202885720507, 0.0159202945344639, 0.0159202918119422, 0.0159202841331683, 0.0159202752760444, 0.0159202680881819, 0.0159202641077464, 0.0159202636029114, 0.0159202658620773, 0.0159202695985303, 0.0159202733666508, 0.0159202759173825, 0.0159202764478577, 0.0159202747242564, 0.0159202710782836, 0.0159202662955074
flux1:, 0.665832868822001, 0.0160027491635234, 0.0160027523208437, 0.0160027548725891, 0.0160027561901168, 0.0160027560126175, 0.0160027545464529, 0.016002752468718, 0.0160027508173119, 0.0160027507661707, 0.0160027533041818, 0.0160027588592446, 0.01600276693516, 0.016002775858962, 0.0160027827693335, 0.0160027840081021, 0.0160027760908343, 0.0160027573885149, 0.0160027304536474, 0.0160027043608528, 0.0160026951520788, 0.0160027202958704, 0.0160027814392032, 0.0160028363055716, 0.0160027963446902, 0.0160026541620354, 0.01600270205944, 0.0160029449869077, 0.0160025282074461, 0.0160030498474404, 0.0160027167747828, 0.016002515469906, 0.0160027167747828, 0.0160030498474404, 0.0160025282074461, 0.0160029449869077, 0.01600270205944, 0.0160026541620354, 0.0160027963446902, 0.0160028363055716, 0.0160027814392032, 0.0160027202958704, 0.0160026951520788, 0.0160027043608528, 0.0160027304536474, 0.0160027573885149, 0.0160027760908343, 0.0160027840081021, 0.0160027827693335, 0.016002775858962, 0.0160027669351601, 0.0160027588592446, 0.0160027533041818, 0.0160027507661707, 0.0160027508173119, 0.016002752468718, 0.0160027545464529, 0.0160027560126174, 0.0160027561901168, 0.0160027548725891, 0.0160027523208437, 0.0160027491635234
flux1:, 0.666095317725754, 0.0160714539966174, 0.0160714556139273, 0.0160714571609111, 0.016071458154666, 0.0160714583952993, 0.0160714580540954, 0.016071457677985, 0.0160714580930475, 0.0160714602046869, 0.0160714647105919, 0.0160714717643328, 0.0160714806527302, 0.0160714895794086, 0.0160714956795779, 0.0160714954222602, 0.0160714855703253, 0.0160714648254214, 0.0160714360884326, 0.0160714087083415, 0.0160713988255818, 0.0160714237629802, 0.0160714848283371, 0.0160715394918232, 0.0160714995321906, 0.0160713586417107, 0.0160714095568704, 0.0160716544569247, 0.0160712375717334, 0.0160717630637261, 0.0160714294394101, 0.0160712273749988, 0.0160714294394101, 0.0160717630637261, 0.0160712375717334, 0.0160716544569246, 0.0160714095568704, 0.0160713586417107, 0.0160714995321906, 0.0160715394918232, 0.0160714848283371, 0.0160714237629802, 0.0160713988255818, 0.0160714087083415, 0.0160714360884326, 0.0160714648254214, 0.0160714855703253, 0.0160714954222602, 0.0160714956795779, 0.0160714895794086, 0.0160714806527302, 0.0160714717643328, 0.0160714647105919, 0.0160714602046869, 0.0160714580930475, 0.016071457677985, 0.0160714580540954, 0.0160714583952993, 0.016071458154666, 0.0160714571609111, 0.0160714556139273, 0.0160714539966174
flux1:, 0.666357766629508, 0.0161262001515377, 0.0161262003438654, 0.0161262009890322, 0.0161262017370107, 0.0161262024392264, 0.0161262032266834, 0.016126204515942, 0.016126206926078, 0.0161262111032522, 0.0161262174666601, 0.0161262259102115, 0.0161262355186742, 0.0161262443856469, 0.0161262496529448, 0.0161262479219473, 0.0161262362016992, 0.0161262135160183, 0.0161261830977194, 0.0161261545461659, 0.0161261440716725, 0.0161261688264783, 0.0161262297756608, 0.0161262841780206, 0.016126244225867, 0.0161261047057808, 0.0161261585267421, 0.0161264050983539, 0.0161259883976199, 0.0161265172237631, 0.0161261832971096, 0.0161259806327953, 0.0161261832971096, 0.0161265172237631, 0.0161259883976199, 0.0161264050983539, 0.0161261585267421, 0.0161261047057808, 0.016126244225867, 0.0161262841780206, 0.0161262297756608, 0.0161261688264783, 0.0161261440716725, 0.0161261545461659, 0.0161261830977194, 0.0161262135160183, 0.0161262362016992, 0.0161262479219473, 0.0161262496529448, 0.0161262443856469, 0.0161262355186742, 0.0161262259102115, 0.0161262174666601, 0.0161262111032522, 0.016126206926078, 0.016126204515942, 0.0161262032266834, 0.0161262024392264, 0.0161262017370107, 0.0161262009890322, 0.0161262003438654, 0.0161262001515377
flux1:, 0.666620215533261, 0.0161668433485285, 0.0161668422518513, 0.0161668421030805, 0.0161668426715292, 0.0161668438515511, 0.0161668457316317, 0.0161668486021606, 0.0161668528853817, 0.0161668589832069, 0.0161668670544462, 0.0161668767524981, 0.016166886978037, 0.0161668957292368, 0.0161669001638394, 0.0161668970180844, 0.0161668835417983, 0.0161668590671214, 0.0161668271365804, 0.0161667975705371, 0.0161667866163076, 0.0161668112281031, 0.0161668720239743, 0.0161669260937256, 0.0161668861280667, 0.0161667480153991, 0.0161668045787062, 0.0161670524712762, 0.0161666362031685, 0.0161671678033433, 0.0161668338028202, 0.0161666306923194, 0.0161668338028202, 0.0161671678033433, 0.0161666362031685, 0.0161670524712762, 0.0161668045787062, 0.0161667480153991, 0.0161668861280667, 0.0161669260937256, 0.0161668720239743, 0.0161668112281031, 0.0161667866163076, 0.0161667975705371, 0.0161668271365804, 0.0161668590671214, 0.0161668835417983, 0.0161668970180844, 0.0161669001638394, 0.0161668957292368, 0.016166886978037, 0.0161668767524981, 0.0161668670544462, 0.0161668589832069, 0.0161668528853818, 0.0161668486021606, 0.0161668457316317, 0.0161668438515511, 0.0161668426715292, 0.0161668421030805, 0.0161668422518513, 0.0161668433485285
flux1:, 0.666882664437014, 0.0161932762990669, 0.0161932740610689, 0.0161932732228465, 0.0161932736597989, 0.0161932753027116, 0.0161932781986308, 0.0161932825203619, 0.0161932885084761, 0.0161932963406714, 0.0161933059380235, 0.0161933167360998, 0.0161933274715605, 0.0161933360622118, 0.0161933396897659, 0.0161933352249425, 0.0161933201487886, 0.0161932940829567, 0.0161932608523333, 0.0161932304642748, 0.0161932191667664, 0.0161932436867158, 0.0161933042906031, 0.0161933579422021, 0.0161933179156149, 0.016193181208376, 0.0161932403029652, 0.0161934891213454, 0.0161930734954257, 0.0161936072721401, 0.0161932734070509, 0.0161930699985666, 0.0161932734070509, 0.0161936072721401, 0.0161930734954257, 0.0161934891213454, 0.0161932403029652, 0.016193181208376, 0.0161933179156149, 0.0161933579422021, 0.0161933042906031, 0.0161932436867158, 0.0161932191667664, 0.0161932304642749, 0.0161932608523333, 0.0161932940829567, 0.0161933201487886, 0.0161933352249425, 0.0161933396897659, 0.0161933360622118, 0.0161933274715605, 0.0161933167360998, 0.0161933059380235, 0.0161932963406714, 0.0161932885084761, 0.0161932825203619, 0.0161932781986308, 0.0161932753027116, 0.0161932736597989, 0.0161932732228464, 0.0161932740610689, 0.0161932762990669
flux1:, 0.667145113340768, 0.0162054291715079, 0.0162054259423187, 0.0162054245081604, 0.0162054248383797, 0.0162054268960996, 0.0162054306914516, 0.0162054362923788, 0.0162054437773302, 0.0162054531240136, 0.016205464041958, 0.0162054757740868, 0.0162054869143224, 0.0162054953149078, 0.0162054981878796, 0.0162054925351021, 0.0162054760553849, 0.0162054486366928, 0.016205414354583, 0.0162053833657022, 0.0162053718798393, 0.0162053963662719, 0.0162054567356401, 0.0162055098693747, 0.0162054697098569, 0.0162053343705762, 0.0162053957431599, 0.0162056450541281, 0.0162052302460457, 0.016205765570376, 0.0162054320331899, 0.0162052284700299, 0.0162054320331899, 0.016205765570376, 0.0162052302460457, 0.0162056450541281, 0.0162053957431599, 0.0162053343705762, 0.0162054697098569, 0.0162055098693747, 0.0162054567356401, 0.0162053963662719, 0.0162053718798393, 0.0162053833657022, 0.016205414354583, 0.0162054486366928, 0.0162054760553849, 0.0162054925351021, 0.0162054981878796, 0.0162054953149078, 0.0162054869143224, 0.0162054757740868, 0.016205464041958, 0.0162054531240136, 0.0162054437773302, 0.0162054362923788, 0.0162054306914516, 0.0162054268960996, 0.0162054248383797, 0.0162054245081604, 0.0162054259423186, 0.0162054291715079
flux1:, 0.667407562244521, 0.0162032698921827, 0.0162032658156737, 0.0162032638617784, 0.0162032640834378, 0.0162032664747226, 0.0162032710167245, 0.0162032776889061, 0.0162032864307503, 0.0162032970473847, 0.0162033090654242, 0.0162033215617901, 0.016203333009254, 0.0162033412084288, 0.0162033434060582, 0.0162033367289443, 0.016203319076737, 0.0162032905768526, 0.0162032555204234, 0.0162032241730002, 0.0162032126657525, 0.0162032371797494, 0.0162032972662844, 0.0162033497689282, 0.0162033093827966, 0.0162031753432836, 0.0162032387050359, 0.0162034880450009, 0.0162030742022649, 0.0162036104206518, 0.0162032773898621, 0.0162030738112329, 0.0162032773898621, 0.0162036104206518, 0.0162030742022649, 0.0162034880450009, 0.0162032387050359, 0.0162031753432836, 0.0162033093827966, 0.0162033497689282, 0.0162032972662843, 0.0162032371797494, 0.0162032126657525, 0.0162032241730002, 0.0162032555204234, 0.0162032905768526, 0.016203319076737, 0.0162033367289443, 0.0162033434060582, 0.0162033412084289, 0.016203333009254, 0.0162033215617901, 0.0162033090654242, 0.0162032970473847, 0.0162032864307503, 0.0162032776889061, 0.0162032710167245, 0.0162032664747226, 0.0162032640834378, 0.0162032638617784, 0.0162032658156737, 0.0162032698921827
flux1:, 0.667670011148274, 0.016186804280507, 0.0161867994866748, 0.016186797067196, 0.0161867971505143, 0.0161867997630437, 0.0161868048677476, 0.0161868123749859, 0.0161868221110996, 0.0161868337381363, 0.0161868466297503, 0.0161868597239303, 0.0161868713933871, 0.0161868793996637, 0.0161868810264825, 0.0161868735167403, 0.0161868549511188, 0.0161868256668141, 0.0161867901330556, 0.0161867586823029, 0.0161867473261188, 0.0161867719273134, 0.0161868316755318, 0.0161868834217699, 0.0161868426975057, 0.0161867098646618, 0.016186774898969, 0.0161870237826438, 0.0161866110312225, 0.0161871474729123, 0.0161868151162873, 0.0161866116582189, 0.0161868151162873, 0.0161871474729123, 0.0161866110312224, 0.0161870237826438, 0.016186774898969, 0.0161867098646618, 0.0161868426975057, 0.0161868834217699, 0.0161868316755318, 0.0161867719273134, 0.0161867473261188, 0.0161867586823029, 0.0161867901330556, 0.0161868256668141, 0.0161868549511188, 0.0161868735167403, 0.0161868810264825, 0.0161868793996637, 0.0161868713933871, 0.0161868597239303, 0.0161868466297503, 0.0161868337381363, 0.0161868221110996, 0.0161868123749859, 0.0161868048677476, 0.0161867997630437, 0.0161867971505143, 0.016186797067196, 0.0161867994866748, 0.016186804280507
flux1:, 0.667932460052027, 0.0161560760176641, 0.0161560706165436, 0.0161560677607568, 0.0161560676486758, 0.0161560703431042, 0.0161560758023191, 0.0161560838891307, 0.0161560943441946, 0.0161561067169362, 0.0161561202582169, 0.0161561337936393, 0.0161561456157501, 0.0161561534578467, 0.0161561546407985, 0.0161561465124898, 0.0161561273126349, 0.0161560975566638, 0.0161560618531157, 0.0161560305588412, 0.0161560195252167, 0.0161560442680011, 0.0161561036144679, 0.0161561544690644, 0.0161561132819722, 0.0161559815444388, 0.0161560479154394, 0.0161562958451851, 0.0161558842966614, 0.0161564202815574, 0.0161560887596415, 0.0161558855559944, 0.0161560887596415, 0.0161564202815574, 0.0161558842966614, 0.0161562958451851, 0.0161560479154394, 0.0161559815444388, 0.0161561132819722, 0.0161561544690644, 0.0161561036144679, 0.0161560442680011, 0.0161560195252167, 0.0161560305588412, 0.0161560618531157, 0.0161560975566638, 0.0161561273126349, 0.0161561465124898, 0.0161561546407985, 0.0161561534578467, 0.0161561456157501, 0.0161561337936393, 0.0161561202582169, 0.0161561067169362, 0.0161560943441946, 0.0161560838891307, 0.0161560758023191, 0.0161560703431042, 0.0161560676486758, 0.0161560677607568, 0.0161560706165436, 0.0161560760176641
flux1:, 0.668194908955781, 0.0161111664494049, 0.0161111605268487, 0.0161111572383594, 0.0161111568492187, 0.0161111594649821, 0.0161111650545423, 0.0161111734559631, 0.0161111843522245, 0.0161111972104264, 0.0161112111879872, 0.016111225023308, 0.0161112369469189, 0.0161112446727479, 0.0161112455570231, 0.016111237039737, 0.016111217496226, 0.0161111875877186, 0.0161111520230452, 0.0161111211414655, 0.0161111105949097, 0.0161111355252073, 0.0161111943984106, 0.0161112442190515, 0.0161112024365643, 0.0161110716719552, 0.0161111390335697, 0.0161113855090925, 0.0161109752680866, 0.0161115101147696, 0.0161111795844832, 0.0161109767679849, 0.0161111795844832, 0.0161115101147696, 0.0161109752680866, 0.0161113855090925, 0.0161111390335697, 0.0161110716719552, 0.0161112024365643, 0.0161112442190515, 0.0161111943984106, 0.0161111355252073, 0.0161111105949097, 0.0161111211414655, 0.0161111520230452, 0.0161111875877186, 0.016111217496226, 0.016111237039737, 0.016111245557023, 0.0161112446727479, 0.0161112369469189, 0.016111225023308, 0.0161112111879872, 0.0161111972104264, 0.0161111843522245, 0.0161111734559631, 0.0161111650545423, 0.0161111594649821, 0.0161111568492187, 0.0161111572383594, 0.0161111605268487, 0.0161111664494049
flux1:, 0.668457357859534, 0.0160521942244616, 0.0160521878399858, 0.0160521840979897, 0.0160521833300272, 0.0160521856925745, 0.0160521911815171, 0.0160521996332473, 0.0160522107005604, 0.0160522237973204, 0.016052238015117, 0.0160522520282795, 0.0160522640213248, 0.0160522716956742, 0.0160522724394456, 0.016052263770672, 0.0160522441763189, 0.0160522144310768, 0.0160521793058623, 0.0160521490818859, 0.0160521391745168, 0.0160521643272486, 0.0160522226481408, 0.0160522712888511, 0.0160522287762818, 0.0160520988587304, 0.016052166863861, 0.0160524113919362, 0.0160520025635032, 0.0160525355971786, 0.0160522062153671, 0.0160520039186295, 0.0160522062153671, 0.0160525355971786, 0.0160520025635032, 0.0160524113919363, 0.016052166863861, 0.0160520988587304, 0.0160522287762817, 0.0160522712888511, 0.0160522226481408, 0.0160521643272486, 0.0160521391745168, 0.0160521490818859, 0.0160521793058623, 0.0160522144310768, 0.0160522441763189, 0.016052263770672, 0.0160522724394456, 0.0160522716956742, 0.0160522640213249, 0.0160522520282795, 0.016052238015117, 0.0160522237973204, 0.0160522107005604, 0.0160521996332473, 0.0160521911815171, 0.0160521856925745, 0.0160521833300272, 0.0160521840979897, 0.0160521878399858, 0.0160521942244617
flux1:, 0.668719806763287, 0.0159793147709938, 0.0159793079577531, 0.0159793037202215, 0.0159793024576083, 0.0159793043866455, 0.0159793095468091, 0.0159793177951852, 0.0159793287803522, 0.0159793418898868, 0.0159793561746644, 0.0159793702654945, 0.0159793823145062, 0.0159793900155446, 0.0159793907838503, 0.0159793822008842, 0.0159793628415079, 0.0159793335625864, 0.0159792991607026, 0.0159792698209679, 0.0159792606879307, 0.0159792860852597, 0.0159793437684394, 0.0159793910834415, 0.0159793477099615, 0.0159792185176978, 0.0159792868272811, 0.0159795289311823, 0.0159791216278997, 0.0159796521880356, 0.0159793241148242, 0.0159791224712905, 0.0159793241148242, 0.0159796521880356, 0.0159791216278997, 0.0159795289311823, 0.0159792868272811, 0.0159792185176978, 0.0159793477099615, 0.0159793910834414, 0.0159793437684393, 0.0159792860852597, 0.0159792606879307, 0.0159792698209679, 0.0159792991607026, 0.0159793335625864, 0.0159793628415079, 0.0159793822008842, 0.0159793907838503, 0.0159793900155446, 0.0159793823145062, 0.0159793702654945, 0.0159793561746644, 0.0159793418898868, 0.0159793287803522, 0.0159793177951852, 0.0159793095468091, 0.0159793043866455, 0.0159793024576083, 0.0159793037202215, 0.0159793079577531, 0.0159793147709938
flux1:, 0.66898225566704, 0.0158927196143769, 0.0158927123811881, 0.0158927075897282, 0.0158927057097541, 0.0158927070280265, 0.0158927116435603, 0.0158927194548628, 0.015892730129844, 0.0158927430538247, 0.0158927572589917, 0.0158927713502658, 0.0158927834585667, 0.0158927912733707, 0.0158927922314381, 0.0158927839631716, 0.015892765108669, 0.0158927365776149, 0.0158927031584786, 0.0158926749053901, 0.0158926666612459, 0.0158926923116415, 0.0158927492671122, 0.0158927951149696, 0.0158927507595835, 0.015892622182258, 0.0158926904738582, 0.0158929297021847, 0.0158925240506649, 0.0158930514981033, 0.0158927248999254, 0.0158925240447056, 0.0158927248999254, 0.0158930514981033, 0.015892524050665, 0.0158929297021847, 0.0158926904738582, 0.015892622182258, 0.0158927507595835, 0.0158927951149696, 0.0158927492671122, 0.0158926923116415, 0.0158926666612459, 0.0158926749053901, 0.0158927031584786, 0.0158927365776149, 0.015892765108669, 0.0158927839631716, 0.0158927922314381, 0.0158927912733707, 0.0158927834585667, 0.0158927713502658, 0.0158927572589917, 0.0158927430538247, 0.015892730129844, 0.0158927194548628, 0.0158927116435603, 0.0158927070280265, 0.0158927057097541, 0.0158927075897282, 0.0158927123811881, 0.0158927196143769
flux1:, 0.669244704570794, 0.0157926355405042, 0.0157926278757038, 0.0157926224617376, 0.015792619842691, 0.0157926203848012, 0.0157926242610839, 0.0157926314297304, 0.0157926415983661, 0.0157926541705733, 0.0157926681783947, 0.0157926822154102, 0.0157926944001449, 0.0157927024195023, 0.015792703725838, 0.0157926959848013, 0.0157926778808933, 0.0157926503499648, 0.015792618141958, 0.01579259114891, 0.0157925838850888, 0.0157926097832092, 0.0157926659186212, 0.0157927101664947, 0.0157926647237752, 0.0157925366692591, 0.0157926046449144, 0.0157928405795395, 0.0157924367261281, 0.0157929604494754, 0.0157926355016574, 0.0157924355722097, 0.0157926355016574, 0.0157929604494754, 0.0157924367261281, 0.0157928405795395, 0.0157926046449144, 0.0157925366692591, 0.0157926647237752, 0.0157927101664947, 0.0157926659186212, 0.0157926097832092, 0.0157925838850888, 0.01579259114891, 0.015792618141958, 0.0157926503499648, 0.0157926778808933, 0.0157926959848013, 0.015792703725838, 0.0157927024195023, 0.0157926944001449, 0.0157926822154102, 0.0157926681783947, 0.0157926541705733, 0.0157926415983661, 0.0157926314297304, 0.0157926242610839, 0.0157926203848012, 0.0157926198426911, 0.0157926224617376, 0.0157926278757038, 0.0157926355405042
flux1:, 0.669507153474547, 0.0156793236096033, 0.0156793154864074, 0.0156793093782303, 0.0156793059074784, 0.0156793055282357, 0.0156793084997439, 0.0156793148549871, 0.0156793243579607, 0.0156793364471174, 0.0156793501692192, 0.0156793641179827, 0.0156793764062021, 0.0156793847189872, 0.0156793865185741, 0.0156793794935777, 0.0156793623545543, 0.0156793360402098, 0.0156793052354733, 0.0156792796433888, 0.0156792734267504, 0.0156792995540987, 0.0156793547773525, 0.0156793973051849, 0.0156793506905456, 0.0156792230909543, 0.0156792904840211, 0.0156795227469199, 0.0156791208623785, 0.0156796402835132, 0.0156793171723219, 0.0156791183089517, 0.0156793171723219, 0.0156796402835132, 0.0156791208623785, 0.0156795227469199, 0.0156792904840211, 0.0156792230909543, 0.0156793506905456, 0.0156793973051849, 0.0156793547773525, 0.0156792995540987, 0.0156792734267504, 0.0156792796433888, 0.0156793052354733, 0.0156793360402098, 0.0156793623545543, 0.0156793794935777, 0.0156793865185741, 0.0156793847189872, 0.0156793764062021, 0.0156793641179827, 0.0156793501692192, 0.0156793364471173, 0.0156793243579607, 0.0156793148549871, 0.0156793084997439, 0.0156793055282357, 0.0156793059074784, 0.0156793093782303, 0.0156793154864074, 0.0156793236096032
flux1:, 0.6697696023783, 0.0155530780263634, 0.0155530694093084, 0.0155530625395419, 0.015553058121306, 0.015553056703139, 0.0155530586398678, 0.0155530640507081, 0.0155530727685851, 0.0155530842793294, 0.0155530976555992, 0.0155531114998214, 0.0155531239238935, 0.0155531326113324, 0.0155531350292691, 0.0155531288789675, 0.0155531128817159, 0.0155530879595892, 0.0155530587103376, 0.0155530346255921, 0.0155530294980806, 0.0155530558243514, 0.015553110046424, 0.0155531507508716, 0.0155531029051667, 0.0155529757218926, 0.0155530423026714, 0.0155532705614332, 0.0155528708444505, 0.0155533854230197, 0.0155530643470979, 0.0155528666932484, 0.0155530643470979, 0.0155533854230197, 0.0155528708444505, 0.0155532705614332, 0.0155530423026714, 0.0155529757218926, 0.0155531029051667, 0.0155531507508716, 0.015553110046424, 0.0155530558243514, 0.0155530294980806, 0.0155530346255921, 0.0155530587103376, 0.0155530879595892, 0.0155531128817159, 0.0155531288789675, 0.0155531350292691, 0.0155531326113324, 0.0155531239238935, 0.0155531114998215, 0.0155530976555992, 0.0155530842793294, 0.0155530727685851, 0.0155530640507081, 0.0155530586398678, 0.015553056703139, 0.0155530581213059, 0.0155530625395419, 0.0155530694093084, 0.0155530780263634
flux1:, 0.670032051282053, 0.0154142248729435, 0.0154142157249235, 0.0154142080378546, 0.015414202600204, 0.0154142000592258, 0.0154142008713531, 0.0154142052494778, 0.0154142131037596, 0.0154142239758236, 0.0154142369718778, 0.0154142507090287, 0.0154142633016779, 0.0154142724318288, 0.0154142755677242, 0.0154142704153802, 0.0154142556949155, 0.0154142322964296, 0.0154142047128629, 0.0154141822065939, 0.0154141781859264, 0.0154142046709294, 0.0154142578087687, 0.0154142966067052, 0.0154142474999758, 0.0154141207275506, 0.0154141863075316, 0.0154144102794146, 0.0154140129588338, 0.0154145221956536, 0.0154142033667986, 0.0154140070691194, 0.0154142033667986, 0.0154145221956536, 0.0154140129588337, 0.0154144102794146, 0.0154141863075316, 0.0154141207275506, 0.0154142474999758, 0.0154142966067052, 0.0154142578087687, 0.0154142046709294, 0.0154141781859264, 0.0154141822065939, 0.0154142047128629, 0.0154142322964296, 0.0154142556949155, 0.0154142704153802, 0.0154142755677242, 0.0154142724318288, 0.0154142633016779, 0.0154142507090287, 0.0154142369718778, 0.0154142239758236, 0.0154142131037596, 0.0154142052494778, 0.0154142008713531, 0.0154142000592258, 0.015414202600204, 0.0154142080378546, 0.0154142157249235, 0.0154142248729435
flux1:, 0.670294500185807, 0.0152631207121631, 0.0152631110015557, 0.015263102459874, 0.0152630959605134, 0.015263092250912, 0.0152630918915024, 0.0152630951921767, 0.0152631021444202, 0.015263112350171, 0.015263124953633, 0.0152631385903544, 0.0152631513796501, 0.0152631610024093, 0.0152631649258095, 0.0152631608554755, 0.015263147502124, 0.0152631257128196, 0.0152630998626362, 0.0152630789713829, 0.0152630760526646, 0.0152631026486854, 0.0152631546280182, 0.0152631914594528, 0.0152631410936724, 0.0152630147623309, 0.0152630791969468, 0.0152632986513888, 0.0152629039870957, 0.0152634074264068, 0.0152630910696696, 0.0152628962778567, 0.0152630910696696, 0.0152634074264068, 0.0152629039870957, 0.0152632986513888, 0.0152630791969468, 0.0152630147623309, 0.0152631410936724, 0.0152631914594528, 0.0152631546280182, 0.0152631026486854, 0.0152630760526646, 0.0152630789713829, 0.0152630998626362, 0.0152631257128196, 0.015263147502124, 0.0152631608554755, 0.0152631649258095, 0.0152631610024093, 0.0152631513796501, 0.0152631385903545, 0.015263124953633, 0.015263112350171, 0.0152631021444202, 0.0152630951921767, 0.0152630918915024, 0.015263092250912, 0.0152630959605134, 0.015263102459874, 0.0152631110015557, 0.0152631207121631
flux1:, 0.67055694908956, 0.0151001510688877, 0.0151001407762632, 0.0151001313667562, 0.0151001237972596, 0.0151001189137931, 0.0151001173794479, 0.0151001196003932, 0.0151001256495475, 0.0151001351901322, 0.0151001474060188, 0.0151001609532191, 0.0151001739578302, 0.0151001841007435, 0.0151001888478123, 0.0151001859020831, 0.0151001739603921, 0.0151001538199705, 0.0151001297294193, 0.0151001104569781, 0.015100108615101, 0.0151001352695433, 0.0151001860274448, 0.0151002208577212, 0.015100169268433, 0.0151000434452982, 0.0151001066351341, 0.0151003213946908, 0.0150999296771544, 0.0151004269077303, 0.0151001132608424, 0.015099920127254, 0.0151001132608425, 0.0151004269077303, 0.0150999296771544, 0.0151003213946908, 0.0151001066351341, 0.0151000434452982, 0.015100169268433, 0.0151002208577212, 0.0151001860274448, 0.0151001352695433, 0.015100108615101, 0.0151001104569781, 0.0151001297294192, 0.0151001538199705, 0.0151001739603921, 0.0151001859020831, 0.0151001888478123, 0.0151001841007435, 0.0151001739578302, 0.0151001609532191, 0.0151001474060188, 0.0151001351901323, 0.0151001256495475, 0.0151001196003932, 0.0151001173794479, 0.0151001189137931, 0.0151001237972596, 0.0151001313667562, 0.0151001407762632, 0.0151001510688877
flux1:, 0.670819397993313, 0.0149257287982872, 0.0149257179222412, 0.0149257076600782, 0.0149256990483287, 0.0149256930268122, 0.0149256903562908, 0.0149256915346957, 0.0149256967128934, 0.0149257056132929, 0.0149257174588449, 0.0149257309268044, 0.0149257441518139, 0.0149257548169305, 0.0149257603885427, 0.0149257585679529, 0.0149257480373248, 0.0149257295413323, 0.0149257071976755, 0.0149256895180138, 0.0149256887106674, 0.0149257153688129, 0.0149257648558994, 0.0149257976770726, 0.0149257449338552, 0.014925619722723, 0.0149256816131882, 0.0149258915529284, 0.0149255031014384, 0.0149259937565819, 0.0149256830687393, 0.0149254917477971, 0.0149256830687393, 0.0149259937565819, 0.0149255031014384, 0.0149258915529284, 0.0149256816131882, 0.014925619722723, 0.0149257449338552, 0.0149257976770726, 0.0149257648558994, 0.0149257153688129, 0.0149256887106674, 0.0149256895180138, 0.0149257071976755, 0.0149257295413323, 0.0149257480373248, 0.0149257585679528, 0.0149257603885427, 0.0149257548169304, 0.0149257441518139, 0.0149257309268044, 0.0149257174588449, 0.0149257056132928, 0.0149256967128934, 0.0149256915346957, 0.0149256903562908, 0.0149256930268122, 0.0149256990483287, 0.0149257076600782, 0.0149257179222412, 0.0149257287982872
flux1:, 0.671081846897066, 0.0147402923502762, 0.0147402809119944, 0.0147402698433319, 0.0147402602540322, 0.0147402531698262, 0.0147402494407721, 0.0147402496486743, 0.0147402540157917, 0.0147402623191307, 0.0147402738184366, 0.0147402872122422, 0.014740300645778, 0.0147403118077211, 0.0147403181690576, 0.0147403174331257, 0.0147403082700954, 0.0147402913731093, 0.0147402707283166, 0.0147402545893463, 0.0147402547604508, 0.0147402813681754, 0.0147403295503001, 0.014740360381622, 0.0147403065873694, 0.0147401821271201, 0.014740242706646, 0.0147404477520858, 0.0147400629117791, 0.0147405466682784, 0.0147402391983377, 0.014740049845736, 0.0147402391983377, 0.0147405466682784, 0.0147400629117791, 0.0147404477520858, 0.014740242706646, 0.0147401821271201, 0.0147403065873694, 0.014740360381622, 0.0147403295503001, 0.0147402813681754, 0.0147402547604508, 0.0147402545893463, 0.0147402707283166, 0.0147402913731093, 0.0147403082700954, 0.0147403174331257, 0.0147403181690576, 0.0147403118077211, 0.014740300645778, 0.0147402872122422, 0.0147402738184366, 0.0147402623191306, 0.0147402540157917, 0.0147402496486743, 0.0147402494407721, 0.0147402531698262, 0.0147402602540322, 0.0147402698433319, 0.0147402809119944, 0.0147402923502762
flux1:, 0.67134429580082, 0.014544303940027, 0.0145442919862843, 0.0145442801890354, 0.0145442697222777, 0.0145442616868975, 0.0145442570109055, 0.0145442563492608, 0.0145442599866086, 0.0145442677480945, 0.0145442789268502, 0.0145442922424419, 0.014544305853328, 0.0145443174586934, 0.0145443245403498, 0.014544324810193, 0.014544316932202, 0.0145443015523173, 0.0145442825277672, 0.0145442678557561, 0.0145442689391209, 0.0145442954454143, 0.014544342304773, 0.0145443711922586, 0.014544316481304, 0.0145441929430236, 0.0145442522399023, 0.0145444523636128, 0.0145440715014211, 0.0145445480775723, 0.0145442440917315, 0.014544056863478, 0.0145442440917315, 0.0145445480775723, 0.0145440715014211, 0.0145444523636128, 0.0145442522399023, 0.0145441929430236, 0.014544316481304, 0.0145443711922586, 0.014544342304773, 0.0145442954454143, 0.0145442689391209, 0.0145442678557561, 0.0145442825277672, 0.0145443015523173, 0.014544316932202, 0.014544324810193, 0.0145443245403498, 0.0145443174586934, 0.014544305853328, 0.0145442922424419, 0.0145442789268502, 0.0145442677480945, 0.0145442599866086, 0.0145442563492608, 0.0145442570109055, 0.0145442616868975, 0.0145442697222777, 0.0145442801890354, 0.0145442919862843, 0.014544303940027
flux1:, 0.671606744704573, 0.0143382476349756, 0.0143382352393858, 0.0143382228221152, 0.0143382116101129, 0.0143382027661855, 0.0143381972825243, 0.014338195874338, 0.0143381988778741, 0.0143382061587346, 0.014338217039456, 0.0143382302605233, 0.0143382439970908, 0.0143382559652102, 0.0143382636657599, 0.0143382648281333, 0.0143382581185909, 0.0143382441429629, 0.0143382266348954, 0.0143382133392796, 0.0143382152622922, 0.0143382416214477, 0.014338287157031, 0.0143383141721132, 0.0143382587072737, 0.0143381362902151, 0.0143381943682392, 0.0143383895853019, 0.0143380130849896, 0.0143384822378175, 0.0143381820068733, 0.0143379970581954, 0.0143381820068733, 0.0143384822378176, 0.0143380130849896, 0.0143383895853019, 0.0143381943682392, 0.0143381362902151, 0.0143382587072737, 0.0143383141721132, 0.014338287157031, 0.0143382416214477, 0.0143382152622922, 0.0143382133392796, 0.0143382266348954, 0.0143382441429629, 0.0143382581185909, 0.0143382648281333, 0.0143382636657599, 0.0143382559652102, 0.0143382439970908, 0.0143382302605233, 0.014338217039456, 0.0143382061587346, 0.0143381988778741, 0.014338195874338, 0.0143381972825243, 0.0143382027661855, 0.0143382116101129, 0.0143382228221152, 0.0143382352393858, 0.0143382476349756
flux1:, 0.671869193608326, 0.014122627369208, 0.0141226146316574, 0.0141226017306832, 0.0141225899328746, 0.0141225804477529, 0.0141225743161244, 0.0141225722990497, 0.0141225747725096, 0.0141225816342779, 0.0141225922322404, 0.0141226053281452, 0.0141226191182743, 0.0141226313433086, 0.0141226395331888, 0.0141226414457434, 0.014122635760117, 0.0141226230512801, 0.0141226069367279, 0.0141225949150858, 0.0141225976022501, 0.0141226237756133, 0.0141226680029746, 0.0141226932402974, 0.014122637208958, 0.0141225161355088, 0.0141225730886172, 0.014122763451136, 0.0141223917076234, 0.0141228532294554, 0.0141225570257385, 0.0141223745098898, 0.0141225570257386, 0.0141228532294554, 0.0141223917076235, 0.014122763451136, 0.0141225730886172, 0.0141225161355088, 0.014122637208958, 0.0141226932402974, 0.0141226680029746, 0.0141226237756133, 0.0141225976022501, 0.0141225949150858, 0.0141226069367279, 0.0141226230512801, 0.014122635760117, 0.0141226414457434, 0.0141226395331888, 0.0141226313433086, 0.0141226191182743, 0.0141226053281452, 0.0141225922322404, 0.0141225816342779, 0.0141225747725096, 0.0141225722990497, 0.0141225743161244, 0.0141225804477529, 0.0141225899328746, 0.0141226017306832, 0.0141226146316574, 0.014122627369208
flux1:, 0.67213164251208, 0.0138979648965127, 0.0138979519408347, 0.0138979387157268, 0.0138979265125503, 0.0138979165709625, 0.0138979099637117, 0.0138979074825313, 0.0138979095308531, 0.013897916030309, 0.0138979263504276, 0.0138979392752626, 0.0138979530276537, 0.013897965381912, 0.0138979739084409, 0.013897976405944, 0.0138979715785874, 0.0138979599812492, 0.0138979451241714, 0.0138979342671314, 0.0138979376432917, 0.0138979636004883, 0.0138980065508317, 0.013898030125265, 0.0138979737346553, 0.01389785424452, 0.0138979101906746, 0.0138980957815802, 0.0138977291947686, 0.0138981829093273, 0.0138978910034276, 0.0138977110704343, 0.0138978910034276, 0.0138981829093273, 0.0138977291947686, 0.0138980957815802, 0.0138979101906746, 0.01389785424452, 0.0138979737346552, 0.013898030125265, 0.0138980065508317, 0.0138979636004882, 0.0138979376432917, 0.0138979342671314, 0.0138979451241714, 0.0138979599812492, 0.0138979715785874, 0.013897976405944, 0.0138979739084409, 0.013897965381912, 0.0138979530276537, 0.0138979392752626, 0.0138979263504276, 0.013897916030309, 0.0138979095308531, 0.0138979074825313, 0.0138979099637117, 0.0138979165709625, 0.0138979265125503, 0.0138979387157268, 0.0138979519408347, 0.0138979648965127
flux1:, 0.672394091415833, 0.0136647976937013, 0.0136647846637584, 0.0136647712915183, 0.0136647588772292, 0.0136647486733815, 0.0136647417675842, 0.0136647389669732, 0.0136647406903549, 0.0136647468753723, 0.0136647569101698, 0.013664769602987, 0.0136647832095905, 0.0136647955479073, 0.0136648042411916, 0.0136648071424181, 0.0136648029938235, 0.0136647923418332, 0.0136647785991822, 0.0136647687950535, 0.0136647727881719, 0.0136647985077639, 0.0136648402263896, 0.0136648622693858, 0.0136648057412311, 0.0136646880850531, 0.0136647431596007, 0.0136649240859945, 0.0136645630543164, 0.01366500881251, 0.0136647214699041, 0.0136645442652909, 0.0136647214699041, 0.0136650088125101, 0.0136645630543164, 0.0136649240859945, 0.0136647431596007, 0.0136646880850531, 0.0136648057412311, 0.0136648622693858, 0.0136648402263896, 0.0136647985077639, 0.0136647727881719, 0.0136647687950535, 0.0136647785991822, 0.0136647923418332, 0.0136648029938235, 0.0136648071424181, 0.0136648042411916, 0.0136647955479073, 0.0136647832095905, 0.013664769602987, 0.0136647569101698, 0.0136647468753723, 0.0136647406903548, 0.0136647389669732, 0.0136647417675842, 0.0136647486733815, 0.0136647588772292, 0.0136647712915183, 0.0136647846637584, 0.0136647976937014
flux1:, 0.672656540319586, 0.0134236768260311, 0.0134236638804722, 0.0134236505487521, 0.0134236381236942, 0.0134236278532573, 0.0134236208230987, 0.0134236178410299, 0.0134236193298997, 0.0134236252363824, 0.0134236349651193, 0.0134236473512949, 0.0134236606907624, 0.013423672855715, 0.0134236815351669, 0.0134236846501494, 0.0134236809943081, 0.0134236711175019, 0.0134236583449775, 0.0134236494839241, 0.0134236540273107, 0.0134236794968681, 0.0134237200410432, 0.0134237406964756, 0.0134236842612285, 0.0134235686938944, 0.0134236230426702, 0.0134237994289648, 0.0134234443428866, 0.0134238820184672, 0.0134235994961638, 0.0134234251596973, 0.0134235994961638, 0.0134238820184671, 0.0134234443428866, 0.0134237994289648, 0.0134236230426702, 0.0134235686938944, 0.0134236842612285, 0.0134237406964756, 0.0134237200410432, 0.0134236794968681, 0.0134236540273107, 0.0134236494839241, 0.0134236583449775, 0.0134236711175019, 0.0134236809943081, 0.0134236846501494, 0.0134236815351669, 0.013423672855715, 0.0134236606907624, 0.0134236473512949, 0.0134236349651193, 0.0134236252363824, 0.0134236193298997, 0.0134236178410299, 0.0134236208230987, 0.0134236278532573, 0.0134236381236942, 0.0134236505487521, 0.0134236638804722, 0.0134236768260311
flux1:, 0.672918989223339, 0.0131751647867032, 0.0131751520927397, 0.0131751389925059, 0.0131751267552695, 0.0131751166076706, 0.0131751096174909, 0.013175106579585, 0.0131751079106957, 0.0131751135607069, 0.0131751229496709, 0.0131751349433025, 0.0131751478852702, 0.0131751597129775, 0.0131751681941427, 0.0131751713314632, 0.0131751679830275, 0.0131751587136822, 0.0131751467709568, 0.0131751387485695, 0.0131751437824996, 0.0131751689981021, 0.0131752084344537, 0.0131752278541037, 0.0131751717449686, 0.0131750585188441, 0.0131751122912771, 0.0131752842723781, 0.0131749355080734, 0.0131753649933354, 0.0131750875366447, 0.0131749162011333, 0.0131750875366447, 0.0131753649933354, 0.0131749355080734, 0.0131752842723781, 0.0131751122912771, 0.0131750585188441, 0.0131751717449686, 0.0131752278541037, 0.0131752084344537, 0.0131751689981021, 0.0131751437824996, 0.0131751387485695, 0.0131751467709568, 0.0131751587136822, 0.0131751679830275, 0.0131751713314632, 0.0131751681941427, 0.0131751597129775, 0.0131751478852702, 0.0131751349433025, 0.0131751229496709, 0.0131751135607069, 0.0131751079106957, 0.013175106579585, 0.0131751096174909, 0.0131751166076706, 0.0131751267552695, 0.0131751389925059, 0.0131751520927397, 0.0131751647867032
flux1:, 0.673181438127093, 0.0129198333224449, 0.0129198210490415, 0.0129198083671093, 0.012919796506997, 0.0129197866584001, 0.0129197798567253, 0.012919776871779, 0.0129197781055579, 0.0129197835066723, 0.0129197925105549, 0.0129198040177289, 0.0129198164276999, 0.0129198277539217, 0.01291983585531, 0.0129198388291274, 0.0129198356100913, 0.0129198267887474, 0.0129198155439852, 0.0129198082641475, 0.012919813736838, 0.012919838702058, 0.0129198771036065, 0.0129198954424735, 0.0129198398894452, 0.0129197292477827, 0.0129197825902469, 0.0129199503050152, 0.0129196082184107, 0.0129200294200843, 0.0129197572596104, 0.0129195890497925, 0.0129197572596104, 0.0129200294200843, 0.0129196082184107, 0.0129199503050152, 0.0129197825902469, 0.0129197292477827, 0.0129198398894452, 0.0129198954424735, 0.0129198771036065, 0.012919838702058, 0.012919813736838, 0.0129198082641475, 0.0129198155439852, 0.0129198267887474, 0.0129198356100913, 0.0129198388291274, 0.01291983585531, 0.0129198277539217, 0.0129198164276999, 0.0129198040177289, 0.0129197925105549, 0.0129197835066723, 0.0129197781055579, 0.012919776871779, 0.0129197798567253, 0.0129197866584001, 0.012919796506997, 0.0129198083671093, 0.0129198210490415, 0.0129198333224449
flux1:, 0.673443887030846, 0.0126582612571256, 0.0126582495680254, 0.0126582374798852, 0.0126582261700732, 0.0126582167773754, 0.0126582102921792, 0.0126582074490206, 0.0126582086282249, 0.0126582137740544, 0.0126582223382786, 0.0126582332610016, 0.0126582450055659, 0.0126582556718108, 0.012658263221432, 0.0126582658579642, 0.0126582626036185, 0.0126582540840777, 0.0126582434176173, 0.0126582367946025, 0.0126582426625563, 0.0126582673869968, 0.0126583048299623, 0.0126583222415791, 0.0126582674657064, 0.0126581596364522, 0.0126582126860929, 0.0126583762712947, 0.012658041192671, 0.0126584540281472, 0.0126581873770908, 0.012658022408644, 0.0126581873770908, 0.0126584540281472, 0.012658041192671, 0.0126583762712947, 0.0126582126860929, 0.0126581596364522, 0.0126582674657064, 0.0126583222415791, 0.0126583048299624, 0.0126582673869968, 0.0126582426625563, 0.0126582367946025, 0.0126582434176173, 0.0126582540840777, 0.0126582626036185, 0.0126582658579642, 0.012658263221432, 0.0126582556718108, 0.0126582450055659, 0.0126582332610016, 0.0126582223382786, 0.0126582137740544, 0.0126582086282249, 0.0126582074490206, 0.0126582102921792, 0.0126582167773754, 0.0126582261700732, 0.0126582374798852, 0.0126582495680254, 0.0126582612571256
flux1:, 0.673706335934599, 0.0123910323251848, 0.0123910213721864, 0.0123910100355074, 0.0123909994272327, 0.0123909906233305, 0.0123909845586884, 0.0123909819244261, 0.012390983074075, 0.0123909879458526, 0.0123909960096638, 0.0123910062502129, 0.0123910172023317, 0.0123910270616903, 0.0123910339030232, 0.0123910360462377, 0.0123910326101975, 0.0123910242635521, 0.0123910140706691, 0.012391008030449, 0.0123910142582096, 0.0123910387556944, 0.0123910753162208, 0.0123910919481498, 0.0123910381562214, 0.0123909333464273, 0.0123909862256594, 0.0123911458105888, 0.012390818039886, 0.0123912224338911, 0.0123909614857336, 0.0123907998644261, 0.0123909614857336, 0.0123912224338911, 0.012390818039886, 0.0123911458105888, 0.0123909862256594, 0.0123909333464273, 0.0123910381562214, 0.0123910919481498, 0.0123910753162208, 0.0123910387556944, 0.0123910142582096, 0.012391008030449, 0.0123910140706691, 0.0123910242635521, 0.0123910326101975, 0.0123910360462377, 0.0123910339030232, 0.0123910270616903, 0.0123910172023317, 0.0123910062502129, 0.0123909960096638, 0.0123909879458526, 0.012390983074075, 0.0123909819244261, 0.0123909845586884, 0.0123909906233305, 0.0123909994272327, 0.0123910100355074, 0.0123910213721864, 0.0123910323251848
flux1:, 0.673968784838352, 0.0121187330263873, 0.0121187229432587, 0.0121187124924043, 0.0121187027104344, 0.0121186946009272, 0.0121186890351392, 0.0121186866547855, 0.0121186877832644, 0.0121186923523121, 0.0121186998524047, 0.0121187093178411, 0.012118719361924, 0.0121187282843634, 0.0121187342815197, 0.0121187357978375, 0.0121187320559958, 0.0121187237735961, 0.0121187139663111, 0.0121187084470984, 0.0121187150064848, 0.0121187392930134, 0.0121187750439538, 0.0121187910336312, 0.0121187384134616, 0.012118636804473, 0.0121186896163157, 0.0121188453182357, 0.0121185251211859, 0.0121189210029942, 0.0121186659296184, 0.0121185077506229, 0.0121186659296184, 0.0121189210029942, 0.0121185251211859, 0.0121188453182357, 0.0121186896163157, 0.012118636804473, 0.0121187384134615, 0.0121187910336312, 0.0121187750439538, 0.0121187392930134, 0.0121187150064848, 0.0121187084470984, 0.0121187139663111, 0.0121187237735961, 0.0121187320559958, 0.0121187357978375, 0.0121187342815197, 0.0121187282843634, 0.012118719361924, 0.0121187093178411, 0.0121186998524047, 0.0121186923523121, 0.0121186877832644, 0.0121186866547855, 0.0121186890351392, 0.0121186946009272, 0.0121187027104344, 0.0121187124924043, 0.0121187229432587, 0.0121187330263873
flux1:, 0.674231233742106, 0.011841950513049, 0.0118419414104125, 0.0118419319522235, 0.0118419230917817, 0.0118419157531913, 0.0118419107383571, 0.0118419086357296, 0.0118419097369021, 0.0118419139677647, 0.0118419208421956, 0.0118419294487776, 0.0118419384853002, 0.011841946362193, 0.0118419514040853, 0.0118419521859534, 0.0118419480392698, 0.0118419397345929, 0.0118419302425388, 0.0118419251946193, 0.0118419320635352, 0.0118419561551254, 0.0118419911630293, 0.0118420066341056, 0.0118419553505649, 0.011841857094126, 0.0118419099184972, 0.0118420618390079, 0.011841749444177, 0.0118421367454257, 0.0118418876957096, 0.0118417330430923, 0.0118418876957096, 0.0118421367454257, 0.011841749444177, 0.0118420618390079, 0.0118419099184972, 0.011841857094126, 0.0118419553505649, 0.0118420066341056, 0.0118419911630294, 0.0118419561551254, 0.0118419320635352, 0.0118419251946193, 0.0118419302425388, 0.0118419397345929, 0.0118419480392698, 0.0118419521859534, 0.0118419514040853, 0.011841946362193, 0.0118419384853003, 0.0118419294487776, 0.0118419208421956, 0.0118419139677647, 0.0118419097369021, 0.0118419086357296, 0.0118419107383571, 0.0118419157531913, 0.0118419230917817, 0.0118419319522235, 0.0118419414104125, 0.011841950513049
flux1:, 0.674493682645859, 0.0115612705204238, 0.0115612624818706, 0.0115612540928912, 0.0115612462181151, 0.0115612396976103, 0.0115612352605655, 0.0115612334403026, 0.0115612344964133, 0.0115612383504126, 0.0115612445425453, 0.0115612522197947, 0.0115612601692335, 0.0115612669169357, 0.0115612709203138, 0.0115612708885626, 0.0115612662646537, 0.0115612578740881, 0.0115612486444909, 0.0115612440294342, 0.011561251190364, 0.0115612751009046, 0.0115613094233353, 0.0115613244826345, 0.0115612746745384, 0.0115611798899102, 0.0115612327809648, 0.0115613810033641, 0.0115610766001524, 0.0115614552532946, 0.0115612123521976, 0.0115610612985875, 0.0115612123521976, 0.0115614552532946, 0.0115610766001524, 0.0115613810033641, 0.0115612327809648, 0.0115611798899102, 0.0115612746745384, 0.0115613244826345, 0.0115613094233353, 0.0115612751009046, 0.011561251190364, 0.0115612440294342, 0.0115612486444909, 0.0115612578740881, 0.0115612662646537, 0.0115612708885626, 0.0115612709203138, 0.0115612669169357, 0.0115612601692335, 0.0115612522197947, 0.0115612445425453, 0.0115612383504126, 0.0115612344964133, 0.0115612334403026, 0.0115612352605655, 0.0115612396976103, 0.0115612462181151, 0.0115612540928912, 0.0115612624818706, 0.0115612705204238
flux1:, 0.674756131549612, 0.0112772753503973, 0.0112772684300077, 0.0112772611552334, 0.0112772542991567, 0.0112772486156868, 0.0112772447601319, 0.0112772432106064, 0.0112772441957293, 0.0112772476346815, 0.0112772530969114, 0.0112772597911118, 0.0112772665970159, 0.011277272159364, 0.0112772750706412, 0.0112772741755996, 0.0112772690291536, 0.0112772605117623, 0.011277251508629, 0.0112772472979899, 0.0112772547362999, 0.0112772784755346, 0.0112773121588261, 0.0112773268940219, 0.0112772786719566, 0.0112771874441048, 0.0112772404286545, 0.0112773850163195, 0.011277088753932, 0.0112774586913343, 0.0112772220394771, 0.0112770746459156, 0.0112772220394771, 0.0112774586913343, 0.011277088753932, 0.0112773850163195, 0.0112772404286545, 0.0112771874441048, 0.0112772786719566, 0.0112773268940219, 0.0112773121588261, 0.0112772784755346, 0.0112772547362999, 0.0112772472979899, 0.011277251508629, 0.0112772605117623, 0.0112772690291536, 0.0112772741755996, 0.0112772750706412, 0.011277272159364, 0.0112772665970159, 0.0112772597911118, 0.0112772530969114, 0.0112772476346815, 0.0112772441957293, 0.0112772432106064, 0.0112772447601319, 0.0112772486156868, 0.0112772542991567, 0.0112772611552334, 0.0112772684300077, 0.0112772753503973
flux1:, 0.675018580453365, 0.0109905419180231, 0.0109905361393723, 0.0109905299925091, 0.0109905241584688, 0.0109905193051375, 0.0109905160147413, 0.0109905147116186, 0.0109905155953855, 0.0109905185852278, 0.0109905232822669, 0.0109905289592116, 0.0109905345902823, 0.0109905389399333, 0.0109905407357837, 0.0109905389571847, 0.0109905332692725, 0.0109905246056378, 0.0109905158082729, 0.0109905119819114, 0.010990519684081, 0.0109905432558313, 0.0109905763333745, 0.0109905908114442, 0.0109905442565651, 0.010990456635432, 0.0109905097124439, 0.0109906507082182, 0.0109903626955822, 0.0109907238492494, 0.0109904935229709, 0.010990349838937, 0.0109904935229709, 0.0109907238492494, 0.0109903626955822, 0.0109906507082182, 0.0109905097124439, 0.010990456635432, 0.0109905442565651, 0.0109905908114442, 0.0109905763333745, 0.0109905432558313, 0.010990519684081, 0.0109905119819114, 0.0109905158082729, 0.0109905246056378, 0.0109905332692725, 0.0109905389571847, 0.0109905407357837, 0.0109905389399333, 0.0109905345902823, 0.0109905289592116, 0.0109905232822669, 0.0109905185852278, 0.0109905155953855, 0.0109905147116186, 0.0109905160147413, 0.0109905193051375, 0.0109905241584688, 0.0109905299925091, 0.0109905361393723, 0.0109905419180231
flux1:, 0.675281029357119, 0.0107016398697532, 0.0107016352263938, 0.0107016301915299, 0.0107016253558269, 0.0107016213032803, 0.0107016185454944, 0.010701617455663, 0.0107016182070121, 0.0107016207211066, 0.0107016246326358, 0.0107016292794916, 0.0107016337305923, 0.0107016368691926, 0.0107016375559569, 0.0107016349017168, 0.0107016286781179, 0.0107016198684048, 0.0107016112693997, 0.0107016078135552, 0.0107016157654561, 0.0107016391661765, 0.0107016716572963, 0.0107016859237856, 0.0107016410875876, 0.010701557088422, 0.0107016102295516, 0.0107017476560881, 0.0107014679626637, 0.0107018202645495, 0.0107015963164109, 0.0107014563800092, 0.0107015963164109, 0.0107018202645495, 0.0107014679626637, 0.0107017476560881, 0.0107016102295516, 0.010701557088422, 0.0107016410875876, 0.0107016859237856, 0.0107016716572963, 0.0107016391661765, 0.0107016157654561, 0.0107016078135552, 0.0107016112693997, 0.0107016198684048, 0.0107016286781179, 0.0107016349017168, 0.0107016375559569, 0.0107016368691926, 0.0107016337305923, 0.0107016292794916, 0.0107016246326358, 0.0107016207211066, 0.0107016182070121, 0.010701617455663, 0.0107016185454944, 0.0107016213032803, 0.0107016253558269, 0.0107016301915299, 0.0107016352263938, 0.0107016398697532
flux1:, 0.675543478260872, 0.0104111297814946, 0.0104111262388168, 0.0104111222733323, 0.0104111183889138, 0.0104111150894736, 0.0104111128197788, 0.0104111119053809, 0.0104111124960789, 0.0104111145179931, 0.0104111176405399, 0.0104111212667435, 0.0104111245588231, 0.0104111265160455, 0.0104111261280375, 0.0104111226320371, 0.0104111159007317, 0.0104111069621319, 0.0104110985649803, 0.0104110954702383, 0.0104111036555695, 0.0104111268733086, 0.0104111587827666, 0.0104111728618591, 0.0104111297668834, 0.0104110493715624, 0.0104111025226433, 0.0104112363836194, 0.0104109650410212, 0.0104113084238615, 0.0104110908835532, 0.0104109547218509, 0.0104110908835532, 0.0104113084238615, 0.0104109650410212, 0.0104112363836194, 0.0104111025226433, 0.0104110493715624, 0.0104111297668834, 0.0104111728618591, 0.0104111587827666, 0.0104111268733086, 0.0104111036555695, 0.0104110954702383, 0.0104110985649803, 0.0104111069621319, 0.0104111159007317, 0.0104111226320371, 0.0104111261280375, 0.0104111265160455, 0.0104111245588231, 0.0104111212667435, 0.0104111176405399, 0.0104111145179931, 0.0104111124960789, 0.0104111119053809, 0.0104111128197788, 0.0104111150894736, 0.0104111183889138, 0.0104111222733323, 0.0104111262388168, 0.0104111297814946
flux1:, 0.675805927164625, 0.0101195614438533, 0.0101195589421488, 0.0101195559806293, 0.0101195529815192, 0.010119550373772, 0.0101195485400703, 0.0101195477623736, 0.0101195481700991, 0.0101195496957057, 0.0101195520436536, 0.0101195546808158, 0.0101195568597816, 0.0101195576913226, 0.01011955628817, 0.0101195520072032, 0.0101195448152094, 0.0101195357789413, 0.0101195275954421, 0.0101195248547222, 0.0101195332536933, 0.0101195562675087, 0.0101195875856368, 0.0101196014809955, 0.0101195601223996, 0.010119483281646, 0.0101195363650244, 0.0101196666471204, 0.0101194036514458, 0.0101197380500368, 0.0101195269256345, 0.0101193945551275, 0.0101195269256345, 0.0101197380500368, 0.0101194036514458, 0.0101196666471204, 0.0101195363650244, 0.010119483281646, 0.0101195601223996, 0.0101196014809955, 0.0101195875856368, 0.0101195562675087, 0.0101195332536933, 0.0101195248547222, 0.0101195275954421, 0.0101195357789413, 0.0101195448152094, 0.0101195520072032, 0.01011955628817, 0.0101195576913227, 0.0101195568597816, 0.0101195546808158, 0.0101195520436536, 0.0101195496957057, 0.0101195481700991, 0.0101195477623736, 0.0101195485400703, 0.010119550373772, 0.0101195529815192, 0.0101195559806293, 0.0101195589421488, 0.0101195614438533
flux1:, 0.676068376068379, 0.00982747224114017, 0.00982747069963462, 0.00982746865851148, 0.00982746646469216, 0.00982746447823976, 0.00982746302512414, 0.00982746234800822, 0.00982746255882411, 0.00982746359761342, 0.00982746520330454, 0.00982746690414837, 0.00982746803877647, 0.00982746782345053, 0.00982746548664363, 0.00982746049672348, 0.00982745290647296, 0.0098274438145176, 0.00982743586211755, 0.00982743346879933, 0.00982744205713456, 0.00982746483698786, 0.0098274955404312, 0.00982750923674454, 0.00982746958463641, 0.00982739622100645, 0.00982744913858559, 0.00982757581409385, 0.0098273211288365, 0.0098276464816671, 0.00982744176117491, 0.00982731318836153, 0.00982744176117492, 0.00982764648166711, 0.0098273211288365, 0.00982757581409385, 0.00982744913858559, 0.00982739622100646, 0.00982746958463642, 0.00982750923674454, 0.0098274955404312, 0.00982746483698786, 0.00982744205713456, 0.00982743346879933, 0.00982743586211756, 0.0098274438145176, 0.00982745290647296, 0.00982746049672348, 0.00982746548664363, 0.00982746782345053, 0.00982746803877646, 0.00982746690414837, 0.00982746520330454, 0.00982746359761342, 0.0098274625588241, 0.00982746234800821, 0.00982746302512414, 0.00982746447823976, 0.00982746646469216, 0.00982746865851148, 0.00982747069963462, 0.00982747224114017
flux1:, 0.676330824972132, 0.00953538562990086, 0.00953538495147699, 0.00953538373409444, 0.00953538225653992, 0.0095353808166329, 0.00953537968929392, 0.00953537908216564, 0.00953537909225789, 0.00953537966781023, 0.00953538058075616, 0.00953538141716828, 0.00953538159618198, 0.00953538043228406, 0.00953537726112746, 0.00953537165335545, 0.00953536373880535, 0.00953535464055606, 0.00953534693977459, 0.00953534488606049, 0.00953535363437286, 0.00953537614150214, 0.00953540619452245, 0.00953541965966611, 0.00953538166207808, 0.00953531167357305, 0.00953536431041533, 0.00953548734033445, 0.00953524089974967, 0.00953555715088936, 0.00953535880400326, 0.00953523402604237, 0.00953535880400326, 0.00953555715088936, 0.00953524089974968, 0.00953548734033445, 0.00953536431041533, 0.00953531167357305, 0.00953538166207809, 0.00953541965966611, 0.00953540619452245, 0.00953537614150214, 0.00953535363437286, 0.00953534488606049, 0.00953534693977459, 0.00953535464055606, 0.00953536373880535, 0.00953537165335545, 0.00953537726112745, 0.00953538043228406, 0.00953538159618197, 0.00953538141716828, 0.00953538058075616, 0.00953537966781023, 0.00953537909225788, 0.00953537908216564, 0.00953537968929392, 0.0095353808166329, 0.00953538225653992, 0.00953538373409444, 0.009535384951477, 0.00953538562990086
flux1:, 0.676593273875885, 0.00924380972192535, 0.00924380979823743, 0.00924380930004334, 0.00924380844561887, 0.00924380747742419, 0.00924380662499661, 0.00924380606499828, 0.00924380588161467, 0.0092438060312319, 0.00924380631649777, 0.00924380637681368, 0.00924380570529655, 0.00924380370642963, 0.00924379981360835, 0.009243793689817, 0.00924378553249161, 0.00924377648147904, 0.00924376905353888, 0.0092437673291299, 0.00924377620269038, 0.00924379839043747, 0.00924382774670548, 0.00924384093440817, 0.00924380452076887, 0.00924373778490988, 0.00924379001323187, 0.00924390935069266, 0.00924367106347607, 0.00924397816461633, 0.00924378614463983, 0.00924366515006934, 0.00924378614463983, 0.00924397816461634, 0.00924367106347607, 0.00924390935069266, 0.00924379001323187, 0.00924373778490988, 0.00924380452076887, 0.00924384093440817, 0.00924382774670548, 0.00924379839043747, 0.00924377620269037, 0.0092437673291299, 0.00924376905353887, 0.00924377648147905, 0.0092437855324916, 0.009243793689817, 0.00924379981360835, 0.00924380370642963, 0.00924380570529655, 0.00924380637681369, 0.00924380631649777, 0.0092438060312319, 0.00924380588161467, 0.00924380606499828, 0.00924380662499662, 0.00924380747742419, 0.00924380844561887, 0.00924380930004334, 0.00924380979823743, 0.00924380972192535
flux1:, 0.676855722779638, 0.00895323597588513, 0.00895323669256166, 0.00895323680613531, 0.00895323648210928, 0.0089532359144067, 0.00895323529260987, 0.00895323476603946, 0.00895323440761372, 0.00895323418116202, 0.00895323391703253, 0.00895323330271172, 0.00895323189804507, 0.00895322918862199, 0.00895322469559619, 0.00895321816396696, 0.00895320984910855, 0.00895320089994655, 0.00895319376470988, 0.00895319235584553, 0.00895320131474976, 0.00895322312979394, 0.00895325173458135, 0.00895326458746889, 0.00895322967242062, 0.00895316605061965, 0.00895321773401261, 0.00895333332787932, 0.00895310308102055, 0.00895340099356925, 0.00895321523941254, 0.00895309800890502, 0.00895321523941254, 0.00895340099356925, 0.00895310308102056, 0.00895333332787932, 0.00895321773401261, 0.00895316605061965, 0.00895322967242062, 0.0089532645874689, 0.00895325173458136, 0.00895322312979394, 0.00895320131474977, 0.00895319235584553, 0.00895319376470988, 0.00895320089994655, 0.00895320984910855, 0.00895321816396697, 0.00895322469559619, 0.00895322918862199, 0.00895323189804508, 0.00895323330271171, 0.00895323391703253, 0.00895323418116202, 0.00895323440761372, 0.00895323476603946, 0.00895323529260987, 0.0089532359144067, 0.00895323648210929, 0.0089532368061353, 0.00895323669256165, 0.00895323597588514
flux1:, 0.677118171683392, 0.00866413800094659, 0.00866413924259543, 0.00866413986225668, 0.00866413998021612, 0.00866413974836955, 0.0086641393213503, 0.00866413882426925, 0.00866413831976863, 0.00866413777782781, 0.00866413705289896, 0.00866413587477005, 0.00866413386229821, 0.00866413057292953, 0.00866412560536378, 0.00866411877620939, 0.00866411038919532, 0.00866410159486557, 0.00866409476915057, 0.00866409365803954, 0.00866410265775013, 0.00866412404168372, 0.0086641518343501, 0.00866416428723304, 0.00866413077463803, 0.00866407011669702, 0.00866412111440794, 0.00866423291290534, 0.00866401057558259, 0.00866429927271514, 0.00866411971091373, 0.00866400621804558, 0.00866411971091373, 0.00866429927271514, 0.00866401057558259, 0.00866423291290534, 0.00866412111440794, 0.00866407011669702, 0.00866413077463803, 0.00866416428723304, 0.0086641518343501, 0.00866412404168372, 0.00866410265775013, 0.00866409365803954, 0.00866409476915057, 0.00866410159486558, 0.00866411038919532, 0.00866411877620939, 0.00866412560536379, 0.00866413057292953, 0.00866413386229821, 0.00866413587477005, 0.00866413705289896, 0.00866413777782781, 0.00866413831976863, 0.00866413882426925, 0.0086641393213503, 0.00866413974836955, 0.00866413998021612, 0.00866413986225668, 0.00866413924259543, 0.00866413800094659
flux1:, 0.677380620587145, 0.0083769704749343, 0.00837697212969799, 0.00837697315548881, 0.00837697363450144, 0.00837697368260956, 0.00837697342395529, 0.00837697296201019, 0.00837697234959101, 0.0083769715610416, 0.00837697047090654, 0.00837696884517621, 0.00837696635380397, 0.00837696261677543, 0.00837695730019161, 0.00837695028206614, 0.00837694190522339, 0.00837693331478956, 0.00837692681111299, 0.00837692597575649, 0.00837693496798014, 0.00837695585914558, 0.00837698277580823, 0.00837699475907487, 0.00837696254605608, 0.00837690469463316, 0.00837695486575079, 0.00837706281997562, 0.00837684824736844, 0.00837712771594792, 0.0083769542626407, 0.00837684447465531, 0.0083769542626407, 0.00837712771594791, 0.00837684824736844, 0.00837706281997562, 0.00837695486575079, 0.00837690469463316, 0.00837696254605608, 0.00837699475907487, 0.00837698277580823, 0.00837695585914557, 0.00837693496798014, 0.00837692597575649, 0.00837692681111299, 0.00837693331478956, 0.00837694190522339, 0.00837695028206614, 0.00837695730019161, 0.00837696261677543, 0.00837696635380397, 0.00837696884517621, 0.00837697047090654, 0.0083769715610416, 0.00837697234959101, 0.00837697296201019, 0.00837697342395529, 0.00837697368260956, 0.00837697363450144, 0.00837697315548881, 0.00837697212969799, 0.0083769704749343
flux1:, 0.677643069490898, 0.00809216817885954, 0.00809217014231395, 0.00809217148319715, 0.00809217225212284, 0.00809217253431143, 0.00809217242725327, 0.00809217201478773, 0.00809217133987912, 0.00809217037908516, 0.00809216902279729, 0.0080921670670177, 0.00809216422493666, 0.00809216016996091, 0.00809215462577943, 0.0080921475220511, 0.00809213923196693, 0.00809213088877789, 0.0080921247145429, 0.00809212412892932, 0.00809213306277053, 0.00809215339826909, 0.00809217937453967, 0.00809219081752049, 0.00809215979839061, 0.00809210459328442, 0.00809215380068939, 0.00809225786788139, 0.00809205090479118, 0.00809232114708083, 0.00809215370989564, 0.00809204758844097, 0.00809215370989564, 0.00809232114708083, 0.00809205090479118, 0.00809225786788139, 0.00809215380068939, 0.00809210459328442, 0.00809215979839062, 0.00809219081752049, 0.00809217937453967, 0.00809215339826909, 0.00809213306277053, 0.00809212412892932, 0.0080921247145429, 0.00809213088877789, 0.00809213923196694, 0.00809214752205109, 0.00809215462577943, 0.00809216016996091, 0.00809216422493666, 0.00809216706701769, 0.00809216902279728, 0.00809217037908516, 0.00809217133987912, 0.00809217201478773, 0.00809217242725327, 0.00809217253431143, 0.00809217225212284, 0.00809217148319715, 0.00809217014231395, 0.00809216817885954
flux1:, 0.677905518394651, 0.00781014514889879, 0.00781014732714492, 0.00781014890332459, 0.00781014990223862, 0.00781015038311282, 0.00781015041998949, 0.00781015007855916, 0.00781014939152417, 0.00781014833528407, 0.00781014681178184, 0.00781014464096395, 0.00781014157168482, 0.0078101373220873, 0.00781013166418898, 0.00781012457017727, 0.0078101164355722, 0.00781010837598366, 0.00781010253310587, 0.00781010216773569, 0.00781011099105647, 0.00781013070883368, 0.00781015568250803, 0.00781016651668479, 0.00781013658663159, 0.00781008386875238, 0.00781013198270914, 0.00781023212917463, 0.00781003261336022, 0.00781029364846482, 0.00781013212826716, 0.00781002963009317, 0.00781013212826716, 0.00781029364846482, 0.00781003261336022, 0.00781023212917463, 0.00781013198270915, 0.00781008386875238, 0.00781013658663159, 0.0078101665166848, 0.00781015568250803, 0.00781013070883369, 0.00781011099105647, 0.00781010216773569, 0.00781010253310587, 0.00781010837598366, 0.0078101164355722, 0.00781012457017727, 0.00781013166418898, 0.00781013732208729, 0.00781014157168482, 0.00781014464096396, 0.00781014681178184, 0.00781014833528407, 0.00781014939152417, 0.00781015007855916, 0.00781015041998949, 0.00781015038311282, 0.00781014990223862, 0.00781014890332459, 0.00781014732714492, 0.00781014514889879
flux1:, 0.678167967298405, 0.00753129394619823, 0.00753129625805675, 0.0075312980023863, 0.0075312991831339, 0.00753129983745849, 0.00753130001855029, 0.00753129977498407, 0.00753129912852283, 0.0075312980529649, 0.00753129645763665, 0.00753129418067787, 0.00753129099952052, 0.00753128666898595, 0.00753128100089351, 0.00753127400163605, 0.00753126608183138, 0.00753125833444544, 0.00753125281938669, 0.00753125264207157, 0.00753126130297878, 0.00753128034389095, 0.00753130425748557, 0.00753131441943287, 0.00753128547784623, 0.00753123509276309, 0.00753128199405421, 0.00753137819765716, 0.00753118596281119, 0.00753143782779859, 0.00753128212026914, 0.00753118319787213, 0.00753128212026914, 0.00753143782779859, 0.00753118596281119, 0.00753137819765716, 0.00753128199405421, 0.00753123509276309, 0.00753128547784623, 0.00753131441943287, 0.00753130425748557, 0.00753128034389095, 0.00753126130297878, 0.00753125264207157, 0.00753125281938669, 0.00753125833444544, 0.00753126608183138, 0.00753127400163605, 0.00753128100089351, 0.00753128666898595, 0.00753129099952051, 0.00753129418067787, 0.00753129645763665, 0.0075312980529649, 0.00753129912852282, 0.00753129977498407, 0.00753130001855029, 0.00753129983745849, 0.0075312991831339, 0.0075312980023863, 0.00753129625805675, 0.00753129394619823
flux1:, 0.678430416202158, 0.00725598504420632, 0.00725598742248652, 0.00725598928098748, 0.00725599060693917, 0.00725599141865699, 0.00725599175053013, 0.00725599163469731, 0.00725599108116255, 0.00725599005875494, 0.00725598848030371, 0.00725598619687259, 0.00725598300803302, 0.00725597869800461, 0.00725597311074404, 0.00725596627942365, 0.0072559586234045, 0.00725595120880116, 0.00725594601296173, 0.00725594598982871, 0.0072559544382069, 0.00725597274797816, 0.00725599555101826, 0.00725600498498147, 0.00725597693833018, 0.00725592873930846, 0.00725597432183604, 0.00725606657399437, 0.00725588145230604, 0.00725612420297573, 0.00725597419999146, 0.00725587880219678, 0.00725597419999146, 0.00725612420297574, 0.00725588145230604, 0.00725606657399437, 0.00725597432183604, 0.00725592873930846, 0.00725597693833018, 0.00725600498498147, 0.00725599555101827, 0.00725597274797816, 0.0072559544382069, 0.00725594598982871, 0.00725594601296173, 0.00725595120880116, 0.0072559586234045, 0.00725596627942365, 0.00725597311074404, 0.00725597869800461, 0.00725598300803302, 0.00725598619687259, 0.0072559884803037, 0.00725599005875494, 0.00725599108116255, 0.00725599163469731, 0.00725599175053013, 0.00725599141865699, 0.00725599060693917, 0.00725598928098748, 0.00725598742248652, 0.00725598504420632
flux1:, 0.678692865105911, 0.006984566332585, 0.006984568724457, 0.00698457065602279, 0.00698457210114288, 0.00698457306187112, 0.006984573555391, 0.00698457359784146, 0.00698457318663062, 0.00698457228345958, 0.00698457080120296, 0.00698456859919264, 0.00698456549347005, 0.00698456129125471, 0.00698455586192099, 0.00698454925894934, 0.00698454190499471, 0.00698453483590677, 0.00698452994631172, 0.00698453004293832, 0.006984538231947, 0.00698455576293468, 0.00698457741391374, 0.00698458607394873, 0.00698455883813722, 0.00698451268860536, 0.00698455686141026, 0.00698464516855846, 0.00698446699282968, 0.00698470070411019, 0.00698455629491421, 0.00698446436739109, 0.00698455629491421, 0.00698470070411019, 0.00698446699282968, 0.00698464516855846, 0.00698455686141026, 0.00698451268860536, 0.00698455883813722, 0.00698458607394873, 0.00698457741391374, 0.00698455576293468, 0.006984538231947, 0.00698453004293832, 0.00698452994631172, 0.00698453483590677, 0.00698454190499471, 0.00698454925894934, 0.00698455586192099, 0.00698456129125471, 0.00698456549347005, 0.00698456859919264, 0.00698457080120296, 0.00698457228345958, 0.00698457318663062, 0.00698457359784145, 0.006984573555391, 0.00698457306187112, 0.00698457210114289, 0.00698457065602279, 0.006984568724457, 0.006984566332585
flux1:, 0.678955314009665, 0.0067173627361321, 0.00671736510268243, 0.00671736707808357, 0.00671736862545491, 0.00671736973261893, 0.00671737040079772, 0.00671737063043673, 0.0067173704056103, 0.00671736967905586, 0.00671736836076576, 0.00671736631439144, 0.00671736336762173, 0.00671735934521766, 0.00671735413623452, 0.00671734780895845, 0.00671734078478608, 0.00671733406665077, 0.00671732946685601, 0.00671732964945892, 0.00671733753691972, 0.00671735424961783, 0.00671737471756616, 0.0067173825691871, 0.00671735607134938, 0.00671731184676051, 0.00671735453543516, 0.00671743891993826, 0.00671726752523838, 0.00671749229121145, 0.00671735336336552, 0.00671726484907204, 0.00671735336336552, 0.00671749229121145, 0.00671726752523838, 0.00671743891993826, 0.00671735453543517, 0.00671731184676051, 0.00671735607134938, 0.0067173825691871, 0.00671737471756616, 0.00671735424961783, 0.00671733753691972, 0.00671732964945892, 0.00671732946685601, 0.00671733406665077, 0.00671734078478608, 0.00671734780895845, 0.00671735413623452, 0.00671735934521766, 0.00671736336762172, 0.00671736631439144, 0.00671736836076576, 0.00671736967905586, 0.0067173704056103, 0.00671737063043673, 0.00671737040079772, 0.00671736973261893, 0.00671736862545491, 0.00671736707808356, 0.00671736510268243, 0.0067173627361321
flux1:, 0.679217762913418, 0.0064546759465517, 0.00645467826164404, 0.00645468026198134, 0.00645468190194798, 0.00645468315671989, 0.00645468401256034, 0.00645468445450545, 0.00645468445275755, 0.00645468394966676, 0.0064546828500186, 0.00645468101859827, 0.00645467829080203, 0.00645467450443071, 0.00645466956346232, 0.00645466354643305, 0.00645465686978659, 0.00645465050159671, 0.00645464617273635, 0.00645464640933901, 0.00645465395894569, 0.00645466982317149, 0.00645468908879178, 0.0064546961100968, 0.00645467028980733, 0.00645462787888666, 0.00645466902638192, 0.00645474952690725, 0.00645458475177135, 0.00645480068533329, 0.00645466712545619, 0.00645458196501454, 0.00645466712545619, 0.00645480068533329, 0.00645458475177134, 0.00645474952690725, 0.00645466902638192, 0.00645462787888666, 0.00645467028980733, 0.0064546961100968, 0.00645468908879178, 0.00645466982317149, 0.00645465395894568, 0.00645464640933901, 0.00645464617273635, 0.00645465050159671, 0.00645465686978659, 0.00645466354643305, 0.00645466956346232, 0.00645467450443071, 0.00645467829080202, 0.00645468101859827, 0.0064546828500186, 0.00645468394966676, 0.00645468445275754, 0.00645468445450545, 0.00645468401256034, 0.00645468315671989, 0.00645468190194798, 0.00645468026198134, 0.00645467826164404, 0.0064546759465517
flux1:, 0.679480211817171, 0.00619678426435201, 0.00619678651294418, 0.0061967885277162, 0.00619679025581345, 0.00619679166101737, 0.00619679271550018, 0.0061967933892455, 0.00619679363832418, 0.00619679339374787, 0.00619679255341307, 0.00619679098083401, 0.00619678851605431, 0.00619678500634679, 0.00619678036679363, 0.00619677468251906, 0.00619676836211239, 0.00619676233748091, 0.00619675825937669, 0.00619675852088791, 0.00619676570318532, 0.0061967806989108, 0.00619679875525734, 0.00619680493752469, 0.00619677974743181, 0.00619673905282418, 0.00619677861967291, 0.0061968552910457, 0.00619669697823745, 0.00619690421042129, 0.00619677590472355, 0.00619669403672864, 0.00619677590472355, 0.00619690421042129, 0.00619669697823745, 0.0061968552910457, 0.00619677861967291, 0.00619673905282417, 0.00619677974743181, 0.00619680493752469, 0.00619679875525734, 0.00619678069891081, 0.00619676570318532, 0.00619675852088791, 0.00619675825937669, 0.00619676233748091, 0.00619676836211239, 0.00619677468251905, 0.00619678036679363, 0.00619678500634679, 0.00619678851605431, 0.00619679098083401, 0.00619679255341307, 0.00619679339374787, 0.00619679363832418, 0.0061967933892455, 0.00619679271550018, 0.00619679166101737, 0.00619679025581345, 0.0061967885277162, 0.00619678651294418, 0.00619678426435201
flux1:, 0.679742660720924, 0.0059439425476153, 0.00594394472370142, 0.00594394674865704, 0.00594394856349367, 0.00594395012162738, 0.00594395138196776, 0.00594395229995204, 0.00594395281759386, 0.00594395285411783, 0.00594395229949855, 0.00594395101433875, 0.005943948841112, 0.00594394563387455, 0.00594394131586554, 0.00594393597595113, 0.00594393001267631, 0.00594392432102848, 0.00594392047328699, 0.00594392073443187, 0.005943927527524, 0.00594394164533066, 0.00594395849803078, 0.00594396384579888, 0.00594393925170678, 0.00594390019006013, 0.00594393815405988, 0.00594401106664619, 0.00594385906352027, 0.0059440577425124, 0.00594393457714448, 0.00594385593841119, 0.00594393457714448, 0.0059440577425124, 0.00594385906352027, 0.00594401106664619, 0.00594393815405988, 0.00594390019006013, 0.00594393925170679, 0.00594396384579888, 0.00594395849803078, 0.00594394164533065, 0.005943927527524, 0.00594392073443187, 0.00594392047328699, 0.00594392432102848, 0.00594393001267632, 0.00594393597595113, 0.00594394131586554, 0.00594394563387455, 0.00594394884111199, 0.00594395101433875, 0.00594395229949855, 0.00594395285411783, 0.00594395281759386, 0.00594395229995204, 0.00594395138196776, 0.00594395012162738, 0.00594394856349367, 0.00594394674865704, 0.00594394472370142, 0.0059439425476153
flux1:, 0.680005109624678, 0.00569638226388791, 0.0056963843682399, 0.00569638640318329, 0.00569638830442592, 0.00569639001592482, 0.00569639148419532, 0.00569639265083883, 0.00569639344424761, 0.00569639377191557, 0.00569639351548769, 0.00569639253173213, 0.00569639066411142, 0.00569638777157536, 0.00569638378335365, 0.00569637878993023, 0.00569637317823337, 0.005696367806043, 0.00569636416907421, 0.00569636440913124, 0.0056963707990933, 0.00569638404024802, 0.00569639970728151, 0.00569640423794621, 0.00569638021839133, 0.00569634271993002, 0.00569637907534287, 0.00569644831401703, 0.00569630247252784, 0.00569649276242079, 0.00569637462365679, 0.00569629914941287, 0.00569637462365679, 0.00569649276242079, 0.00569630247252785, 0.00569644831401703, 0.00569637907534288, 0.00569634271993002, 0.00569638021839133, 0.00569640423794621, 0.00569639970728151, 0.00569638404024802, 0.0056963707990933, 0.00569636440913124, 0.00569636416907421, 0.005696367806043, 0.00569637317823337, 0.00569637878993023, 0.00569638378335365, 0.00569638777157536, 0.00569639066411142, 0.00569639253173213, 0.00569639351548769, 0.00569639377191557, 0.00569639344424761, 0.00569639265083883, 0.00569639148419532, 0.00569639001592482, 0.00569638830442592, 0.00569638640318329, 0.0056963843682399, 0.00569638226388791
flux1:, 0.680267558528431, 0.00545431164096892, 0.00545431367884437, 0.00545431572554299, 0.00545431771213011, 0.00545431957397218, 0.00545432124615764, 0.00545432265739825, 0.00545432372326563, 0.00545432434005905, 0.00545432438126133, 0.00545432369952886, 0.00545432213856018, 0.00545431956100751, 0.00545431590060096, 0.00545431124793491, 0.00545430597726773, 0.00545430090926195, 0.00545429746516398, 0.00545429766847571, 0.00545430364946137, 0.00545431602562609, 0.00545433053669657, 0.00545433427967559, 0.00545431082505826, 0.005454274832714, 0.00545430958905533, 0.00545437525181907, 0.00545423542823063, 0.00545441750755969, 0.0054543042818427, 0.00545423190587542, 0.0054543042818427, 0.00545441750755969, 0.00545423542823063, 0.00545437525181907, 0.00545430958905534, 0.005454274832714, 0.00545431082505826, 0.00545433427967559, 0.00545433053669657, 0.00545431602562609, 0.00545430364946137, 0.00545429766847571, 0.00545429746516398, 0.00545430090926195, 0.00545430597726773, 0.00545431124793491, 0.00545431590060096, 0.00545431956100751, 0.00545432213856018, 0.00545432369952885, 0.00545432438126134, 0.00545432434005905, 0.00545432372326563, 0.00545432265739825, 0.00545432124615764, 0.00545431957397217, 0.00545431771213011, 0.00545431572554299, 0.00545431367884437, 0.00545431164096892
flux1:, 0.680530007432184, 0.00521791591194963, 0.00521791789091664, 0.00521791995123984, 0.00521792201992446, 0.00521792402464218, 0.00521792589015856, 0.00521792753348575, 0.00521792885851964, 0.00521792975133301, 0.00521793007791795, 0.00521792968709731, 0.00521792842263682, 0.00521792615028755, 0.00521792280735274, 0.00521791848353839, 0.00521791353980043, 0.00521790876006784, 0.00521790549333576, 0.00521790564957524, 0.00521791122362547, 0.00521792275622976, 0.00521793615177598, 0.00521793914730294, 0.0052179162586479, 0.00521788172682721, 0.00521791490732209, 0.00521797710364989, 0.00521784315800717, 0.00521801721812193, 0.00521790879199913, 0.00521783944676463, 0.00521790879199913, 0.00521801721812192, 0.00521784315800717, 0.00521797710364989, 0.00521791490732208, 0.00521788172682721, 0.0052179162586479, 0.00521793914730294, 0.00521793615177597, 0.00521792275622976, 0.00521791122362546, 0.00521790564957523, 0.00521790549333576, 0.00521790876006784, 0.00521791353980043, 0.00521791848353839, 0.00521792280735274, 0.00521792615028755, 0.00521792842263682, 0.00521792968709731, 0.00521793007791795, 0.00521792975133301, 0.00521792885851964, 0.00521792753348575, 0.00521792589015856, 0.00521792402464217, 0.00521792201992446, 0.00521791995123984, 0.00521791789091664, 0.00521791591194963
flux1:, 0.680792456335937, 0.00498735764946587, 0.004987359577471, 0.004987361651857, 0.00498736379614413, 0.00498736593127669, 0.00498736797295377, 0.00498736982790878, 0.0049873713898099, 0.00498737253583822, 0.00498737312558348, 0.0049873730047663, 0.00498737201752236, 0.00498737003256842, 0.00498736699030208, 0.00498736297894415, 0.00498735834584202, 0.00498735383879257, 0.00498735073682343, 0.00498735084101305, 0.00498735601758632, 0.00498736673690413, 0.00498737906681033, 0.00498738136443186, 0.00498735905185842, 0.00498732594493084, 0.00498735758472334, 0.0049874164337115, 0.00498728822913558, 0.00498745447245905, 0.00498735073243532, 0.00498728434914029, 0.00498735073243532, 0.00498745447245905, 0.00498728822913558, 0.0049874164337115, 0.00498735758472334, 0.00498732594493084, 0.00498735905185843, 0.00498738136443186, 0.00498737906681033, 0.00498736673690413, 0.00498735601758631, 0.00498735084101305, 0.00498735073682343, 0.00498735383879257, 0.00498735834584202, 0.00498736297894415, 0.00498736699030208, 0.00498737003256842, 0.00498737201752236, 0.0049873730047663, 0.00498737312558347, 0.00498737253583822, 0.0049873713898099, 0.00498736982790879, 0.00498736797295377, 0.00498736593127669, 0.00498736379614413, 0.004987361651857, 0.004987359577471, 0.00498735764946587
flux1:, 0.681054905239691, 0.00476277718377289, 0.00476277906754755, 0.00476278115386426, 0.00476278336337614, 0.00476278561136278, 0.00476278780586118, 0.00476278984494609, 0.00476279161375246, 0.00476279298219223, 0.00476279380486242, 0.00476279392545723, 0.00476279318914115, 0.00476279146781852, 0.00476278870484001, 0.00476278498664562, 0.00476278064690966, 0.00476277639804908, 0.0047627734514296, 0.00476277350372244, 0.00476277829897885, 0.00476278824296121, 0.00476279956503414, 0.00476280122188825, 0.00476277950287562, 0.00476274779347026, 0.00476277793767015, 0.00476283356606695, 0.00476271096793681, 0.00476286960616337, 0.00476277043850232, 0.00476270694716661, 0.00476277043850232, 0.00476286960616337, 0.00476271096793682, 0.00476283356606695, 0.00476277793767015, 0.00476274779347026, 0.00476277950287562, 0.00476280122188825, 0.00476279956503414, 0.00476278824296121, 0.00476277829897885, 0.00476277350372244, 0.00476277345142959, 0.00476277639804908, 0.00476278064690966, 0.00476278498664562, 0.00476278870484001, 0.00476279146781853, 0.00476279318914115, 0.00476279392545723, 0.00476279380486243, 0.00476279298219222, 0.00476279161375247, 0.00476278984494609, 0.00476278780586118, 0.00476278561136278, 0.00476278336337614, 0.00476278115386426, 0.00476277906754755, 0.00476277718377289
flux1:, 0.681317354143444, 0.00454429309895397, 0.00454429494282164, 0.00454429703565252, 0.0045442992959228, 0.00454430163440901, 0.00454430395301674, 0.00454430614293527, 0.0045443080826398, 0.00454430963659727, 0.00454431065604292, 0.00454431098395619, 0.00454431046743378, 0.00454430898203426, 0.00454430647415508, 0.0045443030283707, 0.00454429896478448, 0.00454429496128125, 0.00454429216385881, 0.00454429216910464, 0.00454429660498574, 0.00454430581790821, 0.00454431619619286, 0.00454431727514971, 0.00454429617268239, 0.00454426583987856, 0.00454429454152895, 0.00454434708172022, 0.00454422995680016, 0.00454438120908165, 0.00454428649958091, 0.0045442258290902, 0.00454428649958091, 0.00454438120908165, 0.00454422995680016, 0.00454434708172022, 0.00454429454152895, 0.00454426583987856, 0.00454429617268239, 0.00454431727514971, 0.00454431619619286, 0.00454430581790821, 0.00454429660498574, 0.00454429216910464, 0.00454429216385881, 0.00454429496128125, 0.00454429896478449, 0.0045443030283707, 0.00454430647415508, 0.00454430898203426, 0.00454431046743378, 0.00454431098395619, 0.00454431065604292, 0.00454430963659726, 0.0045443080826398, 0.00454430614293527, 0.00454430395301674, 0.004544301634409, 0.0045442992959228, 0.00454429703565252, 0.00454429494282163, 0.00454429309895397
flux1:, 0.681579803047197, 0.00433200280131423, 0.00433200460642675, 0.00433200669678147, 0.00433200898945009, 0.00433201139195381, 0.00433201380168846, 0.00433201610482835, 0.00433201817516711, 0.00433201987366473, 0.00433202104994877, 0.00433202154772788, 0.00433202121707478, 0.00433201993781404, 0.00433201765962754, 0.00433201446527185, 0.0043320106614863, 0.00433200689252362, 0.00433200424127354, 0.00433200420840144, 0.00433200831155469, 0.0043320168425424, 0.00433202634554938, 0.00433202691329414, 0.00433200645397003, 0.00433197748146314, 0.0043320047995059, 0.004332054387525, 0.00433194260309236, 0.00433208669425682, 0.0043319963280224, 0.00433193840617839, 0.0043319963280224, 0.00433208669425682, 0.00433194260309236, 0.004332054387525, 0.0043320047995059, 0.00433197748146314, 0.00433200645397003, 0.00433202691329414, 0.00433202634554938, 0.0043320168425424, 0.00433200831155469, 0.00433200420840145, 0.00433200424127354, 0.00433200689252362, 0.0043320106614863, 0.00433201446527185, 0.00433201765962754, 0.00433201993781404, 0.00433202121707478, 0.00433202154772788, 0.00433202104994877, 0.00433201987366473, 0.00433201817516711, 0.00433201610482835, 0.00433201380168846, 0.00433201139195381, 0.00433200898945009, 0.00433200669678147, 0.00433200460642675, 0.00433200280131423
flux1:, 0.68184225195095, 0.00412598315380951, 0.00412598491780886, 0.0041259869932291, 0.00412598929658574, 0.00412599173345204, 0.00412599419838176, 0.0041259965744407, 0.00412599873274902, 0.00412600053272621, 0.00412600182417739, 0.00412600245302271, 0.00412600227340246, 0.00412600117007752, 0.00412599909631863, 0.00412599613318015, 0.00412599257429974, 0.0041259890312186, 0.00412598652593107, 0.0041259864671884, 0.00412599026778944, 0.00412599816928332, 0.0041260068681994, 0.00412600699333217, 0.00412598720550899, 0.00412595957982552, 0.00412598557713437, 0.00412603235075714, 0.00412592577377852, 0.0041260629326208, 0.00412597679386174, 0.00412592154743707, 0.00412597679386174, 0.0041260629326208, 0.00412592577377852, 0.00412603235075714, 0.00412598557713437, 0.00412595957982552, 0.00412598720550899, 0.00412600699333217, 0.0041260068681994, 0.00412599816928332, 0.00412599026778944, 0.0041259864671884, 0.00412598652593106, 0.0041259890312186, 0.00412599257429974, 0.00412599613318015, 0.00412599909631863, 0.00412600117007752, 0.00412600227340246, 0.00412600245302271, 0.00412600182417739, 0.00412600053272621, 0.00412599873274902, 0.0041259965744407, 0.00412599419838176, 0.00412599173345204, 0.00412598929658574, 0.00412598699322909, 0.00412598491780886, 0.00412598315380951
flux1:, 0.682104700854704, 0.00392629117020141, 0.00392629288727504, 0.003926294932283, 0.00392629722208864, 0.00392629966164873, 0.00392630214433887, 0.0039263045519964, 0.00392630675503424, 0.00392630861324761, 0.00392630997835391, 0.00392631069992353, 0.00392631063722545, 0.003926309680614, 0.00392630778725772, 0.00392630503664223, 0.00392630170958507, 0.00392629838583577, 0.00392629602865472, 0.00392629595874647, 0.00392629948927323, 0.0039263068154996, 0.00392631478244734, 0.00392631453366825, 0.00392629544571533, 0.00392626915454121, 0.003926293896082, 0.00392633799305853, 0.0039262364894543, 0.00392636694713178, 0.00392628491899289, 0.0039262322737958, 0.00392628491899289, 0.00392636694713178, 0.0039262364894543, 0.00392633799305853, 0.003926293896082, 0.00392626915454121, 0.00392629544571533, 0.00392631453366825, 0.00392631478244734, 0.0039263068154996, 0.00392629948927323, 0.00392629595874646, 0.00392629602865472, 0.00392629838583578, 0.00392630170958506, 0.00392630503664223, 0.00392630778725772, 0.003926309680614, 0.00392631063722545, 0.00392631069992353, 0.00392630997835391, 0.00392630861324761, 0.00392630675503424, 0.00392630455199641, 0.00392630214433886, 0.00392629966164873, 0.00392629722208864, 0.003926294932283, 0.00392629288727505, 0.00392629117020141
flux1:, 0.682367149758457, 0.00373296476253448, 0.00373296642380927, 0.00373296842062797, 0.00373297067113245, 0.00373297308097758, 0.00373297554396982, 0.00373297794251273, 0.00373298014817113, 0.0037329820229138, 0.00373298342198556, 0.00373298419993495, 0.00373298422212794, 0.00373298338510019, 0.00373298165018473, 0.0037329790954134, 0.00373297598905962, 0.00373297287998906, 0.00373297067484026, 0.00373297061001536, 0.00373297390402732, 0.00373298070952719, 0.00373298801593307, 0.00373298746037116, 0.00373296909908326, 0.00373294412975832, 0.0037329676809247, 0.00373300923738923, 0.0037329126714182, 0.00373303665997744, 0.00373295862442372, 0.00373290850537696, 0.00373295862442372, 0.00373303665997744, 0.0037329126714182, 0.00373300923738923, 0.0037329676809247, 0.00373294412975832, 0.00373296909908326, 0.00373298746037116, 0.00373298801593307, 0.00373298070952719, 0.00373297390402732, 0.00373297061001535, 0.00373297067484026, 0.00373297287998906, 0.00373297598905962, 0.0037329790954134, 0.00373298165018473, 0.00373298338510019, 0.00373298422212794, 0.00373298419993495, 0.00373298342198556, 0.00373298202291381, 0.00373298014817113, 0.00373297794251273, 0.00373297554396981, 0.00373297308097758, 0.00373297067113245, 0.00373296842062797, 0.00373296642380927, 0.00373296476253448
flux1:, 0.68262959866221, 0.00354602353548004, 0.00354602512968303, 0.00354602705914729, 0.00354602924421558, 0.0035460315924966, 0.00354603399973336, 0.00354603635055236, 0.00354603851936722, 0.00354604037194366, 0.00354604176849501, 0.00354604256971379, 0.00354604264789144, 0.00354604190622405, 0.00354604031040103, 0.00354603793707314, 0.00354603504222651, 0.00354603214473461, 0.00354603009668379, 0.00354603005381407, 0.00354603314478543, 0.00354603948305466, 0.00354604619817504, 0.00354604539990879, 0.00354602778912606, 0.00354600412734558, 0.00354602655250693, 0.00354606570159622, 0.00354597393538273, 0.00354609168643622, 0.00354601752419861, 0.00354596985543535, 0.00354601752419861, 0.00354609168643622, 0.00354597393538273, 0.00354606570159622, 0.00354602655250693, 0.00354600412734558, 0.00354602778912606, 0.00354604539990879, 0.00354604619817504, 0.00354603948305466, 0.00354603314478543, 0.00354603005381407, 0.00354603009668379, 0.00354603214473461, 0.00354603504222651, 0.00354603793707314, 0.00354604031040103, 0.00354604190622404, 0.00354604264789144, 0.00354604256971379, 0.00354604176849501, 0.00354604037194366, 0.00354603851936722, 0.00354603635055237, 0.00354603399973336, 0.0035460315924966, 0.00354602924421558, 0.00354602705914729, 0.00354602512968303, 0.00354602353548004
flux1:, 0.682892047565963, 0.0033654696210994, 0.00336547113540397, 0.00336547297797593, 0.00336547507223725, 0.00336547732890684, 0.00336547964702461, 0.00336548191491472, 0.00336548401133092, 0.00336548580724285, 0.00336548716905976, 0.0033654879645864, 0.00336548807369784, 0.00336548740659539, 0.00336548593342313, 0.00336548372946897, 0.00336548103866378, 0.00336547835076664, 0.00336547646534922, 0.00336547646104425, 0.00336547938129422, 0.00336548530357592, 0.00336549149322057, 0.00336549051202549, 0.00336547367149201, 0.00336545130024345, 0.00336547266152922, 0.00336550953222867, 0.0033654224254467, 0.00336553416901171, 0.00336546375959927, 0.00336541846457754, 0.00336546375959927, 0.00336553416901171, 0.0033654224254467, 0.00336550953222867, 0.00336547266152922, 0.00336545130024345, 0.00336547367149201, 0.00336549051202548, 0.00336549149322057, 0.00336548530357592, 0.00336547938129422, 0.00336547646104425, 0.00336547646534923, 0.00336547835076664, 0.00336548103866378, 0.00336548372946897, 0.00336548593342313, 0.00336548740659538, 0.00336548807369784, 0.0033654879645864, 0.00336548716905976, 0.00336548580724285, 0.00336548401133092, 0.00336548191491472, 0.00336547964702461, 0.00336547732890684, 0.00336547507223725, 0.00336547297797593, 0.00336547113540397, 0.0033654696210994
flux1:, 0.683154496469717, 0.00319128854763201, 0.00319128996860425, 0.00319129170541007, 0.00319129368535007, 0.00319129582327608, 0.00319129802270512, 0.00319130017691916, 0.00319130217026688, 0.00319130388008466, 0.0031913051799673, 0.00319130594558177, 0.00319130606485852, 0.00319130545520261, 0.00319130409121008, 0.0031913020467669, 0.00319129955395768, 0.00319129707429711, 0.0031912953568584, 0.00319129540665412, 0.00319129818641029, 0.00319130374067167, 0.00319130946615264, 0.00319130835650008, 0.00319129230097981, 0.00319127119973018, 0.00319129155606393, 0.00319132627229111, 0.0031912436820099, 0.00319134964551486, 0.00319128286729539, 0.00319123986893124, 0.00319128286729539, 0.00319134964551486, 0.0031912436820099, 0.00319132627229111, 0.00319129155606393, 0.00319127119973018, 0.00319129230097981, 0.00319130835650008, 0.00319130946615264, 0.00319130374067167, 0.00319129818641029, 0.00319129540665412, 0.0031912953568584, 0.00319129707429711, 0.00319129955395769, 0.0031913020467669, 0.00319130409121008, 0.00319130545520261, 0.00319130606485852, 0.00319130594558177, 0.0031913051799673, 0.00319130388008466, 0.00319130217026688, 0.00319130017691916, 0.00319129802270512, 0.00319129582327609, 0.00319129368535007, 0.00319129170541007, 0.00319128996860425, 0.00319128854763202
flux1:, 0.68341694537347, 0.0030234501360217, 0.00302345145058475, 0.00302345306439562, 0.00302345490932416, 0.00302345690521626, 0.00302345896104163, 0.00302346097606417, 0.00302346284122825, 0.00302346444114165, 0.0030234656573261, 0.00302346637383616, 0.00302346648693937, 0.00302346592129655, 0.00302346465585417, 0.00302346276300408, 0.00302346046317702, 0.00302345819051398, 0.00302345664559593, 0.00302345676324922, 0.0030234594298707, 0.00302346465998672, 0.00302346997730923, 0.00302346878762758, 0.00302345352628532, 0.00302343367042367, 0.00302345307680803, 0.00302348575673269, 0.00302340753742251, 0.00302350794488031, 0.00302344467522751, 0.00302340389604594, 0.00302344467522751, 0.00302350794488031, 0.00302340753742251, 0.00302348575673269, 0.00302345307680803, 0.00302343367042366, 0.00302345352628532, 0.00302346878762758, 0.00302346997730923, 0.00302346465998672, 0.0030234594298707, 0.00302345676324922, 0.00302345664559593, 0.00302345819051398, 0.00302346046317702, 0.00302346276300408, 0.00302346465585417, 0.00302346592129655, 0.00302346648693937, 0.00302346637383616, 0.0030234656573261, 0.00302346444114165, 0.00302346284122825, 0.00302346097606417, 0.00302345896104163, 0.00302345690521626, 0.00302345490932416, 0.00302345306439562, 0.00302345145058475, 0.0030234501360217
flux1:, 0.683679394277223, 0.00286190941804111, 0.00286191061438349, 0.00286191209047619, 0.0028619137833168, 0.0028619156184258, 0.00286191751098218, 0.00286191936701018, 0.00286192108479124, 0.00286192255684984, 0.0028619236731304, 0.00286192432638068, 0.00286192442130439, 0.00286192388973243, 0.00286192271477058, 0.0028619209671812, 0.00286191885592629, 0.00286191678865382, 0.00286191541945805, 0.00286191561637126, 0.00286191819375006, 0.002861923138905, 0.00286192809820615, 0.00286192687040471, 0.00286191240644792, 0.00286189376697612, 0.00286191227402155, 0.00286194302961334, 0.00286186903330203, 0.00286196410464465, 0.00286190422014682, 0.00286186558244872, 0.00286190422014682, 0.00286196410464464, 0.00286186903330203, 0.00286194302961334, 0.00286191227402155, 0.00286189376697612, 0.00286191240644791, 0.00286192687040471, 0.00286192809820615, 0.002861923138905, 0.00286191819375006, 0.00286191561637126, 0.00286191541945805, 0.00286191678865382, 0.0028619188559263, 0.0028619209671812, 0.00286192271477058, 0.00286192388973243, 0.00286192442130439, 0.00286192432638068, 0.0028619236731304, 0.00286192255684984, 0.00286192108479124, 0.00286191936701018, 0.00286191751098219, 0.00286191561842579, 0.0028619137833168, 0.00286191209047619, 0.00286191061438349, 0.00286190941804111
flux1:, 0.683941843180977, 0.00270660757006718, 0.00270660863843302, 0.00270660996528018, 0.00270661149314441, 0.00270661315371091, 0.00270661486890155, 0.00270661655203485, 0.00270661810921745, 0.00270661944128641, 0.00270662044687162, 0.00270662102751499, 0.00270662109628852, 0.00270662059198521, 0.00270661950160437, 0.00270661789411291, 0.00270661596719283, 0.00270661410289836, 0.00270661291084927, 0.0027066131956409, 0.00270661570379007, 0.00270662039809921, 0.00270662504332944, 0.00270662381257514, 0.00270661014314295, 0.00270659268659936, 0.00270661034028001, 0.00270663927706796, 0.00270656935363414, 0.00270665930419792, 0.00270660268092136, 0.00270656610696388, 0.00270660268092136, 0.00270665930419792, 0.00270656935363414, 0.00270663927706796, 0.00270661034028001, 0.00270659268659936, 0.00270661014314295, 0.00270662381257514, 0.00270662504332944, 0.00270662039809921, 0.00270661570379007, 0.0027066131956409, 0.00270661291084927, 0.00270661410289837, 0.00270661596719283, 0.00270661789411291, 0.00270661950160437, 0.00270662059198521, 0.00270662109628852, 0.00270662102751499, 0.00270662044687162, 0.00270661944128641, 0.00270661810921745, 0.00270661655203485, 0.00270661486890155, 0.00270661315371091, 0.0027066114931444, 0.00270660996528018, 0.00270660863843302, 0.00270660757006718
flux1:, 0.68420429208473, 0.00255747285678464, 0.00255747379009915, 0.0025574749598554, 0.00255747631438228, 0.00255747779182876, 0.00255747932117554, 0.00255748082333616, 0.00255748221249279, 0.00255748339796064, 0.00255748428710619, 0.00255748479018371, 0.00255748482842045, 0.00255748434726157, 0.00255748333727679, 0.00255748186545567, 0.00255748011840313, 0.00255747845350467, 0.00255747743792842, 0.00255747781615819, 0.00255748027098678, 0.0025574847433305, 0.00255748911216438, 0.00255748790689236, 0.0025574750231699, 0.00255745871176259, 0.00255747555337695, 0.00255750277039868, 0.00255743676798286, 0.00255752180813132, 0.0025574683219291, 0.00255743373411608, 0.0025574683219291, 0.00255752180813132, 0.00255743676798286, 0.00255750277039868, 0.00255747555337695, 0.00255745871176259, 0.0025574750231699, 0.00255748790689236, 0.00255748911216438, 0.0025574847433305, 0.00255748027098678, 0.00255747781615819, 0.00255747743792842, 0.00255747845350466, 0.00255748011840313, 0.00255748186545567, 0.00255748333727679, 0.00255748434726157, 0.00255748482842045, 0.00255748479018371, 0.00255748428710619, 0.00255748339796064, 0.00255748221249279, 0.00255748082333616, 0.00255747932117554, 0.00255747779182877, 0.00255747631438228, 0.0025574749598554, 0.00255747379009915, 0.00255747285678464
flux1:, 0.684466740988483, 0.00241442157935544, 0.00241442237365517, 0.00241442338242278, 0.00241442455988043, 0.0024144258507564, 0.00241442719120258, 0.00241442850981409, 0.00241442972888457, 0.0024144307661685, 0.00241443153763554, 0.0024144319620149, 0.00241443196835636, 0.00241443150836785, 0.00241443057582819, 0.00241442923556579, 0.00241442766333515, 0.00241442619280851, 0.00241442535073703, 0.00241442582478493, 0.00241442823805171, 0.00241443251210679, 0.00241443663606157, 0.00241443547819406, 0.00241442336572364, 0.00241440815764454, 0.00241442422395281, 0.00241444981386805, 0.00241438757937989, 0.00241446791424767, 0.00241441744110362, 0.00241438476218266, 0.00241441744110362, 0.00241446791424767, 0.00241438757937989, 0.00241444981386805, 0.00241442422395281, 0.00241440815764454, 0.00241442336572364, 0.00241443547819406, 0.00241443663606157, 0.00241443251210679, 0.00241442823805171, 0.00241442582478493, 0.00241442535073703, 0.00241442619280851, 0.00241442766333515, 0.00241442923556579, 0.00241443057582819, 0.00241443150836785, 0.00241443196835636, 0.0024144319620149, 0.00241443153763554, 0.0024144307661685, 0.00241442972888457, 0.00241442850981409, 0.00241442719120258, 0.0024144258507564, 0.00241442455988043, 0.00241442338242278, 0.00241442237365517, 0.00241442157935544
flux1:, 0.684729189892236, 0.00227735902287701, 0.00227735967753133, 0.00227736052540486, 0.00227736152656628, 0.00227736263227004, 0.00227736378576877, 0.00227736492323693, 0.00227736597492982, 0.00227736686682847, 0.00227736752321877, 0.00227736787094146, 0.0022773678464435, 0.00227736740725023, 0.0022773665499684, 0.0022773653370928, 0.0022773639337853, 0.00227736265099289, 0.00227736197709374, 0.00227736254618635, 0.00227736492561719, 0.00227736902006346, 0.0022773729247982, 0.00227737183014035, 0.00227736046929676, 0.00227734631918403, 0.00227736164269149, 0.00227738569203113, 0.00227732707172958, 0.00227740290106996, 0.00227735531746698, 0.00227732447072925, 0.00227735531746698, 0.00227740290106996, 0.00227732707172958, 0.00227738569203113, 0.00227736164269149, 0.00227734631918403, 0.00227736046929676, 0.00227737183014035, 0.0022773729247982, 0.00227736902006346, 0.00227736492561719, 0.00227736254618635, 0.00227736197709374, 0.00227736265099289, 0.0022773639337853, 0.0022773653370928, 0.0022773665499684, 0.00227736740725023, 0.0022773678464435, 0.00227736787094146, 0.00227736752321877, 0.00227736686682847, 0.00227736597492982, 0.00227736492323693, 0.00227736378576877, 0.00227736263227005, 0.00227736152656628, 0.00227736052540486, 0.00227735967753133, 0.00227735902287701
flux1:, 0.68499163879599, 0.00214618039825664, 0.00214618091598249, 0.00214618160688656, 0.00214618243670454, 0.00214618336301578, 0.00214618433594593, 0.00214618529898758, 0.00214618619005421, 0.00214618694299984, 0.00214618749001845, 0.00214618776560343, 0.00214618771310791, 0.00214618729539566, 0.00214618651151743, 0.0021461854214842, 0.00214618418015904, 0.00214618307678351, 0.00214618256341069, 0.00214618322378093, 0.00214618557332924, 0.0021461895022048, 0.00214619320796853, 0.0021461921867469, 0.00214618155334117, 0.00214616841285524, 0.00214618302220885, 0.00214620561173025, 0.0021461504518524, 0.00214622196997024, 0.00214617715327183, 0.00214614806275093, 0.00214617715327183, 0.00214622196997024, 0.00214615045185241, 0.00214620561173025, 0.00214618302220885, 0.00214616841285523, 0.00214618155334117, 0.0021461921867469, 0.00214619320796853, 0.0021461895022048, 0.00214618557332925, 0.00214618322378093, 0.00214618256341069, 0.00214618307678351, 0.00214618418015905, 0.0021461854214842, 0.00214618651151743, 0.00214618729539566, 0.00214618771310791, 0.00214618776560343, 0.00214618749001845, 0.00214618694299984, 0.00214618619005421, 0.00214618529898758, 0.00214618433594593, 0.00214618336301578, 0.00214618243670454, 0.00214618160688656, 0.00214618091598249, 0.00214618039825664
flux1:, 0.685254087699743, 0.00202077177395531, 0.00202077216064118, 0.00202077270198723, 0.00202077336910293, 0.00202077412556764, 0.00202077492802396, 0.0020207757268941, 0.00202077646732612, 0.00202077709058614, 0.00202077753627922, 0.00202077774602621, 0.0020207776695553, 0.00202077727457651, 0.00202077656221231, 0.00202077558987047, 0.00202077450244725, 0.00202077356852687, 0.00202077320588138, 0.00202077395104345, 0.00202077627126879, 0.00202078004444372, 0.00202078356663874, 0.00202078262414633, 0.00202077269012156, 0.0020207605085996, 0.00202077442906552, 0.0020207956341845, 0.00202074378159969, 0.00202081117735173, 0.00202076900618586, 0.00202074159685206, 0.00202076900618586, 0.00202081117735173, 0.00202074378159969, 0.0020207956341845, 0.00202077442906552, 0.0020207605085996, 0.00202077269012155, 0.00202078262414633, 0.00202078356663874, 0.00202078004444372, 0.00202077627126879, 0.00202077395104345, 0.00202077320588137, 0.00202077356852687, 0.00202077450244725, 0.00202077558987047, 0.00202077656221231, 0.00202077727457651, 0.0020207776695553, 0.00202077774602621, 0.00202077753627922, 0.00202077709058614, 0.00202077646732612, 0.00202077572689409, 0.00202077492802396, 0.00202077412556764, 0.00202077336910293, 0.00202077270198723, 0.00202077216064118, 0.00202077177395531
flux1:, 0.685516536603496, 0.00190101099338703, 0.00190101125775305, 0.00190101165995002, 0.0019010121760765, 0.00190101277528996, 0.00190101342029585, 0.00190101406796246, 0.00190101467016167, 0.00190101517503592, 0.00190101552904555, 0.00190101568037484, 0.00190101558457834, 0.00190101521372435, 0.00190101457065832, 0.00190101371010144, 0.00190101276735296, 0.00190101199141032, 0.00190101176779457, 0.001901012588912, 0.00190101487744942, 0.00190101850118636, 0.00190102185101212, 0.00190102098832377, 0.00190101172250722, 0.0019010004476623, 0.00190101370165266, 0.00190103359292435, 0.00190098489579132, 0.00190104835263662, 0.00190100870727218, 0.00190098290521865, 0.00190100870727218, 0.00190104835263662, 0.00190098489579132, 0.00190103359292435, 0.00190101370165266, 0.0019010004476623, 0.00190101172250722, 0.00190102098832377, 0.00190102185101212, 0.00190101850118636, 0.00190101487744942, 0.001901012588912, 0.00190101176779457, 0.00190101199141032, 0.00190101276735296, 0.00190101371010144, 0.00190101457065832, 0.00190101521372435, 0.00190101558457834, 0.00190101568037484, 0.00190101552904555, 0.00190101517503592, 0.00190101467016167, 0.00190101406796246, 0.00190101342029585, 0.00190101277528996, 0.0019010121760765, 0.00190101165995002, 0.00190101125775305, 0.00190101099338703
flux1:, 0.685778985507249, 0.00178676857410448, 0.00178676872723356, 0.00178676900309291, 0.00178676938231781, 0.00178676983915248, 0.00178677034184277, 0.00178677085315567, 0.00178677133111994, 0.00178677173017348, 0.00178677200304498, 0.00178677210390264, 0.00178677199358069, 0.00178677164803615, 0.00178677107152046, 0.00178677031602378, 0.00178676950765283, 0.00178676887690353, 0.00178676877905066, 0.0017867696653731, 0.00178677191746458, 0.00178677539503431, 0.00178677858017804, 0.0017867777949018, 0.00178676916377962, 0.00178675874241291, 0.00178677135003308, 0.00178678999365572, 0.00178674430206275, 0.0017868039981475, 0.00178676676085414, 0.0017867424934723, 0.00178676676085414, 0.0017868039981475, 0.00178674430206275, 0.00178678999365573, 0.00178677135003308, 0.00178675874241291, 0.00178676916377962, 0.0017867777949018, 0.00178677858017804, 0.00178677539503431, 0.00178677191746458, 0.0017867696653731, 0.00178676877905066, 0.00178676887690353, 0.00178676950765283, 0.00178677031602377, 0.00178677107152046, 0.00178677164803615, 0.00178677199358069, 0.00178677210390264, 0.00178677200304498, 0.00178677173017348, 0.00178677133111994, 0.00178677085315567, 0.00178677034184277, 0.00178676983915248, 0.00178676938231781, 0.00178676900309291, 0.00178676872723356, 0.00178676857410448
flux1:, 0.686041434411003, 0.00167790858524538, 0.00167790864002513, 0.00167790880410302, 0.00167790906215497, 0.00167790939297774, 0.00167790976979484, 0.00167791016068939, 0.001677910529252, 0.00167791083561631, 0.00167791103818467, 0.00167791109653456, 0.00167791097625052, 0.00167791065673767, 0.00167791014337367, 0.00167790948541195, 0.00167790880020101, 0.00167790830082608, 0.00167790831428296, 0.0016779092536265, 0.00167791146268639, 0.00167791479500791, 0.00167791782035026, 0.0016779171073831, 0.00167790907586706, 0.00167789945456481, 0.00167791143415541, 0.00167792889247438, 0.00167788605904509, 0.00167794216730788, 0.00167790722269178, 0.00167788441883325, 0.00167790722269178, 0.00167794216730788, 0.00167788605904509, 0.00167792889247438, 0.00167791143415541, 0.00167789945456481, 0.00167790907586706, 0.0016779171073831, 0.00167791782035026, 0.00167791479500791, 0.00167791146268639, 0.0016779092536265, 0.00167790831428296, 0.00167790830082608, 0.00167790880020101, 0.00167790948541195, 0.00167791014337367, 0.00167791065673767, 0.00167791097625052, 0.00167791109653456, 0.00167791103818467, 0.00167791083561631, 0.001677910529252, 0.00167791016068939, 0.00167790976979484, 0.00167790939297774, 0.00167790906215497, 0.00167790880410302, 0.00167790864002513, 0.00167790858524538
flux1:, 0.686303883314756, 0.00157428950006346, 0.00157428947057997, 0.00157428953849867, 0.00157428969201917, 0.00157428991393807, 0.00157429018187906, 0.00157429046864863, 0.00157429074280027, 0.00157429096956694, 0.00157429111244161, 0.00157429113585683, 0.00157429100964718, 0.00157429071626145, 0.00157429026196319, 0.00157428969329991, 0.00157428911931954, 0.00157428873678297, 0.00157428884632491, 0.00157428982557132, 0.00157429198375876, 0.00157429517003603, 0.00157429803834336, 0.00157429739060305, 0.00157428992276306, 0.00157428104855433, 0.00157429241720617, 0.00157430874919889, 0.00157426862964934, 0.00157432131793499, 0.0015742885532443, 0.00157426714336733, 0.0015742885532443, 0.00157432131793499, 0.00157426862964934, 0.00157430874919889, 0.00157429241720617, 0.00157428104855433, 0.00157428992276306, 0.00157429739060305, 0.00157429803834336, 0.00157429517003603, 0.00157429198375876, 0.00157428982557132, 0.00157428884632491, 0.00157428873678297, 0.00157428911931954, 0.00157428969329991, 0.00157429026196319, 0.00157429071626145, 0.00157429100964718, 0.00157429113585683, 0.00157429111244161, 0.00157429096956694, 0.00157429074280027, 0.00157429046864863, 0.00157429018187906, 0.00157428991393807, 0.00157428969201917, 0.00157428953849867, 0.00157428947057997, 0.00157428950006346
flux1:, 0.686566332218509, 0.00147576502070983, 0.00147576492163316, 0.00147576490942046, 0.00147576497527787, 0.0014757651054523, 0.00147576528139688, 0.00147576548005984, 0.00147576567437422, 0.00147576583409694, 0.00147576592725512, 0.00147576592261436, 0.00147576579379604, 0.00147576552592815, 0.00147576512595917, 0.00147576463779402, 0.00147576416265341, 0.00147576388204569, 0.00147576407210135, 0.00147576507769308, 0.00147576717646742, 0.00147577021479794, 0.00147577292737682, 0.00147577233648669, 0.0014757653962272, 0.00147575721718284, 0.00147576799120711, 0.0014757832529335, 0.0014757457065695, 0.00147579513774189, 0.00147576444313711, 0.00147574435943626, 0.00147576444313711, 0.00147579513774189, 0.0014757457065695, 0.0014757832529335, 0.00147576799120711, 0.00147575721718284, 0.0014757653962272, 0.00147577233648669, 0.00147577292737682, 0.00147577021479794, 0.00147576717646742, 0.00147576507769308, 0.00147576407210135, 0.00147576388204569, 0.00147576416265341, 0.00147576463779402, 0.00147576512595917, 0.00147576552592815, 0.00147576579379604, 0.00147576592261436, 0.00147576592725512, 0.00147576583409694, 0.00147576567437422, 0.00147576548005984, 0.00147576528139688, 0.0014757651054523, 0.00147576497527787, 0.00147576490942046, 0.00147576492163316, 0.00147576502070983
flux1:, 0.686828781122262, 0.0013821848727717, 0.00138218471876889, 0.00138218464224895, 0.00138218463692481, 0.00138218469196521, 0.00138218479210653, 0.00138218491788478, 0.0013821850460603, 0.0013821851503728, 0.00138218520286436, 0.00138218517615154, 0.00138218504722085, 0.00138218480355618, 0.00138218445262723, 0.00138218403578663, 0.00138218364690905, 0.00138218345329771, 0.00138218370836425, 0.00138218472677454, 0.00138218675741296, 0.00138218964534783, 0.00138219220264188, 0.00138219165954981, 0.00138218521121329, 0.00138217767697143, 0.00138218787231209, 0.00138220211731876, 0.00138216700746552, 0.00138221333951228, 0.00138218460829853, 0.00138216578481652, 0.00138218460829853, 0.00138221333951228, 0.00138216700746552, 0.00138220211731876, 0.00138218787231209, 0.00138217767697143, 0.00138218521121329, 0.00138219165954981, 0.00138219220264188, 0.00138218964534783, 0.00138218675741296, 0.00138218472677454, 0.00138218370836425, 0.00138218345329771, 0.00138218364690905, 0.00138218403578663, 0.00138218445262723, 0.00138218480355618, 0.00138218504722085, 0.00138218517615154, 0.00138218520286436, 0.0013821851503728, 0.0013821850460603, 0.00138218491788478, 0.00138218479210653, 0.00138218469196521, 0.00138218463692481, 0.00138218464224895, 0.00138218471876889, 0.0013821848727717
flux1:, 0.687091230026016, 0.00129339556740522, 0.00129339537261094, 0.00129339524687301, 0.00129339518594304, 0.00129339518141827, 0.00129339522080995, 0.00129339528772805, 0.00129339536224983, 0.00129339542159981, 0.00129339544135992, 0.00129339539755986, 0.0012933952701728, 0.00129339504875533, 0.00129339474116807, 0.0012933943863227, 0.00129339407122874, 0.00129339394999832, 0.00129339425502909, 0.00129339527318986, 0.00129339722725038, 0.00129339996228977, 0.00129340236440405, 0.00129340185992204, 0.00129339586880786, 0.00129338893101587, 0.00129339856359533, 0.00129341184326581, 0.00129337903762535, 0.00129342242374904, 0.00129339555256848, 0.00129337792528986, 0.00129339555256848, 0.00129342242374904, 0.00129337903762535, 0.00129341184326581, 0.00129339856359533, 0.00129338893101587, 0.00129339586880786, 0.00129340185992204, 0.00129340236440405, 0.00129339996228977, 0.00129339722725038, 0.00129339527318986, 0.00129339425502909, 0.00129339394999832, 0.00129339407122874, 0.0012933943863227, 0.00129339474116806, 0.00129339504875533, 0.0012933952701728, 0.00129339539755986, 0.00129339544135992, 0.0012933954215998, 0.00129339536224983, 0.00129339528772805, 0.00129339522080995, 0.00129339518141827, 0.00129339518594305, 0.00129339524687301, 0.00129339537261094, 0.00129339556740522
flux1:, 0.687353678929769, 0.0012092411292251, 0.00120924090679305, 0.00120924074575689, 0.00120924064348107, 0.00120924059354304, 0.00120924058576778, 0.00120924060637367, 0.00120924063829317, 0.00120924066178602, 0.00120924065554641, 0.00120924059862486, 0.00120924047364528, 0.00120924027199111, 0.00120924000181227, 0.00120923969970543, 0.00120923944628817, 0.00120923938345421, 0.00120923972420448, 0.00120924072987827, 0.00120924259959558, 0.00120924517960829, 0.00120924742675105, 0.00120924695200694, 0.00120924138479849, 0.00120923499746618, 0.00120924408345951, 0.00120925644730615, 0.00120922581824069, 0.00120926640693387, 0.00120924129591783, 0.00120922480284457, 0.00120924129591783, 0.00120926640693387, 0.0012092258182407, 0.00120925644730615, 0.00120924408345951, 0.00120923499746618, 0.00120924138479849, 0.00120924695200694, 0.00120924742675105, 0.00120924517960829, 0.00120924259959558, 0.00120924072987827, 0.00120923972420448, 0.00120923938345421, 0.00120923944628817, 0.00120923969970543, 0.00120924000181227, 0.00120924027199111, 0.00120924047364527, 0.00120924059862486, 0.00120924065554641, 0.00120924066178602, 0.00120924063829317, 0.00120924060637367, 0.00120924058576778, 0.00120924059354304, 0.00120924064348107, 0.00120924074575689, 0.00120924090679305, 0.00120924112922511
flux1:, 0.687616127833522, 0.0011295637884256, 0.00112956355017598, 0.00112956336626491, 0.00112956323529282, 0.00112956315242065, 0.00112956310937842, 0.00112956309458013, 0.00112956309340363, 0.00112956308874468, 0.00112956306203002, 0.00112956299498338, 0.00112956287258349, 0.00112956268782822, 0.00112956244907857, 0.00112956219075059, 0.0011295619875287, 0.00112956197001315, 0.0011295623333324, 0.00112956331541882, 0.00112956509402477, 0.00112956751758518, 0.00112956961042166, 0.00112956915721892, 0.00112956398231675, 0.00112955810207941, 0.00112956665811595, 0.00112957815401249, 0.00112954957875474, 0.00112958751385742, 0.0011295640667393, 0.00112954864794866, 0.0011295640667393, 0.00112958751385742, 0.00112954957875474, 0.00112957815401249, 0.00112956665811595, 0.00112955810207941, 0.00112956398231675, 0.00112956915721892, 0.00112956961042166, 0.00112956751758518, 0.00112956509402477, 0.00112956331541882, 0.0011295623333324, 0.00112956197001315, 0.0011295619875287, 0.00112956219075059, 0.00112956244907857, 0.00112956268782822, 0.00112956287258349, 0.00112956299498338, 0.00112956306203002, 0.00112956308874468, 0.00112956309340362, 0.00112956309458013, 0.00112956310937842, 0.00112956315242065, 0.00112956323529282, 0.00112956336626491, 0.00112956355017598, 0.0011295637884256
flux1:, 0.687878576737275, 0.00105420463591167, 0.00105420439208264, 0.00105420419600732, 0.00105420404719803, 0.00105420394205664, 0.00105420387386428, 0.00105420383287157, 0.00105420380654423, 0.00105420378006447, 0.00105420373725813, 0.00105420366221646, 0.00105420354201344, 0.00105420337107765, 0.00105420315792135, 0.00105420293491692, 0.00105420277125439, 0.00105420278711281, 0.00105420316117627, 0.00105420410994704, 0.00105420579191175, 0.00105420805855173, 0.00105420999846906, 0.00105420955955497, 0.00105420474731725, 0.00105419933361099, 0.00105420737690572, 0.00105421805126203, 0.00105419141205551, 0.00105422683279572, 0.0010542049569862, 0.00105419055467182, 0.0010542049569862, 0.00105422683279572, 0.00105419141205551, 0.00105421805126203, 0.00105420737690572, 0.00105419933361099, 0.00105420474731725, 0.00105420955955497, 0.00105420999846906, 0.00105420805855173, 0.00105420579191175, 0.00105420410994704, 0.00105420316117627, 0.00105420278711281, 0.00105420277125439, 0.00105420293491692, 0.00105420315792135, 0.00105420337107766, 0.00105420354201344, 0.00105420366221646, 0.00105420373725813, 0.00105420378006447, 0.00105420380654423, 0.00105420383287157, 0.00105420387386428, 0.00105420394205664, 0.00105420404719803, 0.00105420419600732, 0.00105420439208264, 0.00105420463591167
flux1:, 0.688141025641029, 9.83004240508396e-4, 9.83003999611795e-4, 9.83003800261318e-4, 9.83003642610355e-4, 9.83003524013364e-4, 9.83003439002433e-4, 9.83003379358419e-4, 9.83003334327478e-4, 9.8300329107564e-4, 9.83003235537349e-4, 9.83003153903789e-4, 9.83003035116523e-4, 9.83002874875283e-4, 9.83002681796767e-4, 9.83002486344596e-4, 9.83002352628639e-4, 9.8300239122313e-4, 9.83002765698346e-4, 9.83003672959076e-4, 9.83005254152635e-4, 9.83007364529759e-4, 9.83009153815681e-4, 9.83008723061896e-4, 9.83004245957191e-4, 9.82999261112059e-4, 9.83006809531318e-4, 9.83016707414429e-4, 9.82991891588729e-4, 9.83024932607626e-4, 9.83004539235102e-4, 9.82991097732308e-4, 9.83004539235102e-4, 9.83024932607627e-4, 9.8299189158873e-4, 9.83016707414429e-4, 9.83006809531318e-4, 9.82999261112059e-4, 9.83004245957191e-4, 9.83008723061896e-4, 9.83009153815682e-4, 9.83007364529759e-4, 9.83005254152635e-4, 9.83003672959076e-4, 9.83002765698347e-4, 9.8300239122313e-4, 9.83002352628638e-4, 9.83002486344596e-4, 9.83002681796768e-4, 9.83002874875283e-4, 9.83003035116523e-4, 9.83003153903789e-4, 9.8300323553735e-4, 9.8300329107564e-4, 9.83003334327478e-4, 9.83003379358419e-4, 9.83003439002433e-4, 9.83003524013363e-4, 9.83003642610355e-4, 9.83003800261317e-4, 9.83003999611794e-4, 9.83004240508397e-4
flux1:, 0.688403474544782, 9.15803227596037e-4, 9.15802996371786e-4, 9.15802800802797e-4, 9.15802641464092e-4, 9.15802516426112e-4, 9.15802421222746e-4, 9.15802348907734e-4, 9.15802290246654e-4, 9.15802234129638e-4, 9.15802168347873e-4, 9.15802080958348e-4, 9.1580196256993e-4, 9.15801810013298e-4, 9.15801631971654e-4, 9.15801457128504e-4, 9.15801344900262e-4, 9.15801397015082e-4, 9.15801763163002e-4, 9.15802622343172e-4, 9.15804100121205e-4, 9.15806056108272e-4, 9.15807698049657e-4, 9.15807270551849e-4, 9.15803103231826e-4, 9.15798512490469e-4, 9.15805584559034e-4, 9.15814749765941e-4, 9.15791649753225e-4, 9.1582244111759e-4, 9.15803445036931e-4, 9.1579091083363e-4, 9.15803445036931e-4, 9.15822441117589e-4, 9.15791649753224e-4, 9.15814749765942e-4, 9.15805584559033e-4, 9.15798512490469e-4, 9.15803103231826e-4, 9.15807270551849e-4, 9.15807698049658e-4, 9.15806056108272e-4, 9.15804100121205e-4, 9.15802622343172e-4, 9.15801763163002e-4, 9.15801397015082e-4, 9.15801344900262e-4, 9.15801457128504e-4, 9.15801631971653e-4, 9.15801810013299e-4, 9.1580196256993e-4, 9.15802080958348e-4, 9.15802168347873e-4, 9.15802234129638e-4, 9.15802290246654e-4, 9.15802348907733e-4, 9.15802421222745e-4, 9.15802516426112e-4, 9.15802641464092e-4, 9.15802800802797e-4, 9.15802996371786e-4, 9.15803227596037e-4
flux1:, 0.688665923448535, 8.52442818783287e-4, 8.52442602241482e-4, 8.5244241575164e-4, 8.5244226013861e-4, 8.52442133999744e-4, 8.52442033667947e-4, 8.52441953256904e-4, 8.52441884832092e-4, 8.5244181878601e-4, 8.52441744548508e-4, 8.52441651837084e-4, 8.52441532750423e-4, 8.52441385125194e-4, 8.52441217678231e-4, 8.52441057432433e-4, 8.52440959468049e-4, 8.52441017368133e-4, 8.52441368081159e-4, 8.52442174256828e-4, 8.52443547475993e-4, 8.52445352179112e-4, 8.524468510887e-4, 8.52446423194589e-4, 8.52442542496188e-4, 8.52438313967666e-4, 8.5244492882552e-4, 8.52453403914668e-4, 8.52431917214756e-4, 8.52460584420085e-4, 8.52442904193385e-4, 8.52431225927961e-4, 8.52442904193384e-4, 8.52460584420085e-4, 8.52431917214756e-4, 8.52453403914669e-4, 8.5244492882552e-4, 8.52438313967666e-4, 8.52442542496188e-4, 8.52446423194589e-4, 8.524468510887e-4, 8.52445352179112e-4, 8.52443547475993e-4, 8.52442174256828e-4, 8.52441368081159e-4, 8.52441017368134e-4, 8.52440959468049e-4, 8.52441057432432e-4, 8.52441217678232e-4, 8.52441385125194e-4, 8.52441532750422e-4, 8.52441651837083e-4, 8.52441744548508e-4, 8.5244181878601e-4, 8.52441884832093e-4, 8.52441953256904e-4, 8.52442033667946e-4, 8.52442133999744e-4, 8.5244226013861e-4, 8.52442415751641e-4, 8.52442602241482e-4, 8.52442818783287e-4
flux1:, 0.688928372352288, 7.92765332480894e-4, 7.92765134017091e-4, 7.92764960286416e-4, 7.92764812234265e-4, 7.92764688837962e-4, 7.9276458706755e-4, 7.92764501922522e-4, 7.9276442658485e-4, 7.92764352760407e-4, 7.92764271328412e-4, 7.92764173485817e-4, 7.92764052662329e-4, 7.92763907587311e-4, 7.92763746980574e-4, 7.92763596312856e-4, 7.92763506655483e-4, 7.9276356409068e-4, 7.92763893872677e-4, 7.92764643728685e-4, 7.92765912700589e-4, 7.92767570415487e-4, 7.92768931597016e-4, 7.92768500873408e-4, 7.92764885761424e-4, 7.92760990320812e-4, 7.92767167638784e-4, 7.92774993927843e-4, 7.92755023029511e-4, 7.92781686997429e-4, 7.92765244850678e-4, 7.92754373298409e-4, 7.92765244850678e-4, 7.9278168699743e-4, 7.92755023029511e-4, 7.92774993927843e-4, 7.92767167638784e-4, 7.92760990320812e-4, 7.92764885761424e-4, 7.92768500873408e-4, 7.92768931597016e-4, 7.92767570415487e-4, 7.92765912700589e-4, 7.92764643728684e-4, 7.92763893872677e-4, 7.9276356409068e-4, 7.92763506655484e-4, 7.92763596312855e-4, 7.92763746980573e-4, 7.92763907587311e-4, 7.92764052662329e-4, 7.92764173485817e-4, 7.92764271328413e-4, 7.92764352760407e-4, 7.9276442658485e-4, 7.92764501922523e-4, 7.9276458706755e-4, 7.92764688837962e-4, 7.92764812234265e-4, 7.92764960286416e-4, 7.92765134017091e-4, 7.92765332480894e-4
flux1:, 0.689190821256042, 7.36614645475816e-4, 7.36614467042569e-4, 7.36614308324634e-4, 7.36614170295249e-4, 7.36614052200902e-4, 7.36613951521757e-4, 7.36613864001954e-4, 7.36613783787084e-4, 7.36613703734946e-4, 7.3661361600897e-4, 7.36613513124499e-4, 7.36613389698578e-4, 7.3661324524878e-4, 7.36613088467437e-4, 7.3661294336956e-4, 7.36612857315107e-4, 7.36612909475304e-4, 7.36613214370631e-4, 7.36613906111083e-4, 7.36615072504487e-4, 7.3661658862161e-4, 7.3661781828476e-4, 7.36617383435069e-4, 7.36614014896769e-4, 7.36610426041704e-4, 7.36616185905552e-4, 7.36623403443354e-4, 7.36604855709865e-4, 7.36629632783608e-4, 7.36614354543141e-4, 7.36604242592722e-4, 7.36614354543141e-4, 7.36629632783607e-4, 7.36604855709865e-4, 7.36623403443354e-4, 7.36616185905553e-4, 7.36610426041705e-4, 7.36614014896769e-4, 7.36617383435069e-4, 7.3661781828476e-4, 7.3661658862161e-4, 7.36615072504487e-4, 7.36613906111083e-4, 7.36613214370631e-4, 7.36612909475304e-4, 7.36612857315107e-4, 7.3661294336956e-4, 7.36613088467437e-4, 7.3661324524878e-4, 7.36613389698578e-4, 7.366135131245e-4, 7.3661361600897e-4, 7.36613703734946e-4, 7.36613783787084e-4, 7.36613864001954e-4, 7.36613951521757e-4, 7.36614052200902e-4, 7.36614170295249e-4, 7.36614308324634e-4, 7.36614467042569e-4, 7.36614645475816e-4
flux1:, 0.689453270159795, 6.83836615826206e-4, 6.83836458143244e-4, 6.83836315488056e-4, 6.83836188799396e-4, 6.83836077511999e-4, 6.83835979517959e-4, 6.8383589119216e-4, 6.83835807516095e-4, 6.83835722360753e-4, 6.83835629028393e-4, 6.83835521208126e-4, 6.8383539457285e-4, 6.83835249330535e-4, 6.83835094114568e-4, 6.8383495156852e-4, 6.83834865610136e-4, 6.83834909038088e-4, 6.83835186518216e-4, 6.83835819735032e-4, 6.83836886437117e-4, 6.83838267307144e-4, 6.83839372443902e-4, 6.83838933188108e-4, 6.83835794091485e-4, 6.83832487766712e-4, 6.83837850539172e-4, 6.83844498059484e-4, 6.8382728558611e-4, 6.83850287527792e-4, 6.83836102540406e-4, 6.83826705162016e-4, 6.83836102540406e-4, 6.83850287527792e-4, 6.8382728558611e-4, 6.83844498059484e-4, 6.83837850539172e-4, 6.83832487766711e-4, 6.83835794091485e-4, 6.83838933188108e-4, 6.83839372443902e-4, 6.83838267307144e-4, 6.83836886437117e-4, 6.83835819735032e-4, 6.83835186518217e-4, 6.83834909038088e-4, 6.83834865610136e-4, 6.83834951568519e-4, 6.83835094114568e-4, 6.83835249330535e-4, 6.8383539457285e-4, 6.83835521208126e-4, 6.83835629028393e-4, 6.83835722360753e-4, 6.83835807516095e-4, 6.8383589119216e-4, 6.83835979517959e-4, 6.83836077511999e-4, 6.83836188799396e-4, 6.83836315488056e-4, 6.83836458143245e-4, 6.83836615826205e-4
flux1:, 0.689715719063548, 6.34279467604116e-4, 6.34279330389687e-4, 6.34279203881084e-4, 6.34279088944469e-4, 6.34278985145791e-4, 6.34278890713976e-4, 6.34278802562587e-4, 6.34278716401606e-4, 6.34278626994874e-4, 6.3427852865425e-4, 6.34278416111397e-4, 6.34278285973536e-4, 6.34278139046486e-4, 6.34277983871719e-4, 6.3427784179407e-4, 6.34277753531821e-4, 6.34277786001803e-4, 6.34278034818881e-4, 6.34278610328828e-4, 6.3427958127671e-4, 6.34280834047889e-4, 6.34281822282009e-4, 6.34281379210427e-4, 6.34278454137414e-4, 6.34275408537958e-4, 6.34280394707681e-4, 6.34286509572181e-4, 6.34270549023033e-4, 6.34291883016044e-4, 6.34278724056362e-4, 6.34269998262786e-4, 6.34278724056362e-4, 6.34291883016044e-4, 6.34270549023034e-4, 6.34286509572181e-4, 6.34280394707681e-4, 6.34275408537958e-4, 6.34278454137414e-4, 6.34281379210427e-4, 6.34281822282009e-4, 6.34280834047889e-4, 6.34279581276709e-4, 6.34278610328828e-4, 6.34278034818881e-4, 6.34277786001803e-4, 6.34277753531821e-4, 6.3427784179407e-4, 6.34277983871719e-4, 6.34278139046485e-4, 6.34278285973536e-4, 6.34278416111396e-4, 6.3427852865425e-4, 6.34278626994873e-4, 6.34278716401607e-4, 6.34278802562587e-4, 6.34278890713976e-4, 6.3427898514579e-4, 6.34279088944469e-4, 6.34279203881084e-4, 6.34279330389687e-4, 6.34279467604116e-4
flux1:, 0.689978167967302, 5.87794138200976e-4, 5.87794020408451e-4, 5.87793909400751e-4, 5.87793805951803e-4, 5.87793709720073e-4, 5.87793619214088e-4, 5.87793531811148e-4, 5.87793443858349e-4, 5.8779335090677e-4, 5.87793248161782e-4, 5.87793131277479e-4, 5.87792997682254e-4, 5.87792848691678e-4, 5.87792692720912e-4, 5.8779254987835e-4, 5.8779245790151e-4, 5.87792478272501e-4, 5.87792698289594e-4, 5.87793217950291e-4, 5.87794097943595e-4, 5.8779523038194e-4, 5.87796109802456e-4, 5.87795664214184e-4, 5.87792939279226e-4, 5.87790134641936e-4, 5.87794764667465e-4, 5.87800382804461e-4, 5.87785595235348e-4, 5.87805363894851e-4, 5.87793167063281e-4, 5.87785071865354e-4, 5.87793167063281e-4, 5.8780536389485e-4, 5.87785595235348e-4, 5.8780038280446e-4, 5.87794764667464e-4, 5.87790134641935e-4, 5.87792939279226e-4, 5.87795664214184e-4, 5.87796109802455e-4, 5.8779523038194e-4, 5.87794097943595e-4, 5.8779321795029e-4, 5.87792698289594e-4, 5.87792478272501e-4, 5.8779245790151e-4, 5.8779254987835e-4, 5.87792692720912e-4, 5.87792848691678e-4, 5.87792997682254e-4, 5.87793131277478e-4, 5.87793248161782e-4, 5.8779335090677e-4, 5.87793443858349e-4, 5.87793531811148e-4, 5.87793619214088e-4, 5.87793709720074e-4, 5.87793805951803e-4, 5.87793909400751e-4, 5.87794020408451e-4, 5.87794138200976e-4
flux1:, 0.690240616871055, 5.44234589084591e-4, 5.44234489130564e-4, 5.44234392471752e-4, 5.44234299783509e-4, 5.4423421079161e-4, 5.44234124240329e-4, 5.4423403790878e-4, 5.44233948702323e-4, 5.4423385286545e-4, 5.4423374639173e-4, 5.44233625746967e-4, 5.44233489074928e-4, 5.44233338117021e-4, 5.4423318112681e-4, 5.44233037029604e-4, 5.44232940779538e-4, 5.44232948831765e-4, 5.44233140839322e-4, 5.44233607354125e-4, 5.44234401858866e-4, 5.44235422161387e-4, 5.44236201150156e-4, 5.44235754885805e-4, 5.44233217549096e-4, 5.44230635941141e-4, 5.44234930097073e-4, 5.44240085941707e-4, 5.44226396614925e-4, 5.44244698008866e-4, 5.44233402623096e-4, 5.44225898980751e-4, 5.44233402623096e-4, 5.44244698008866e-4, 5.44226396614925e-4, 5.44240085941707e-4, 5.44234930097073e-4, 5.44230635941141e-4, 5.44233217549097e-4, 5.44235754885806e-4, 5.44236201150156e-4, 5.44235422161387e-4, 5.44234401858866e-4, 5.44233607354124e-4, 5.44233140839322e-4, 5.44232948831765e-4, 5.44232940779537e-4, 5.44233037029604e-4, 5.4423318112681e-4, 5.44233338117021e-4, 5.44233489074928e-4, 5.44233625746967e-4, 5.4423374639173e-4, 5.4423385286545e-4, 5.44233948702322e-4, 5.4423403790878e-4, 5.44234124240329e-4, 5.4423421079161e-4, 5.44234299783509e-4, 5.44234392471752e-4, 5.44234489130564e-4, 5.44234589084592e-4
flux1:, 0.690503065774808, 5.03458081051231e-4, 5.034579970241e-4, 5.03457913255749e-4, 5.03457830325588e-4, 5.03457748010859e-4, 5.03457665257358e-4, 5.03457580193868e-4, 5.03457490214849e-4, 5.0345739217387e-4, 5.03457282756444e-4, 5.0345715913761e-4, 5.03457020077529e-4, 5.03456867663806e-4, 5.03456709953076e-4, 5.03456564733697e-4, 5.03456464355295e-4, 5.03456460618706e-4, 5.03456626146148e-4, 5.03457042867078e-4, 5.03457757819892e-4, 5.03458674429834e-4, 5.03459361491754e-4, 5.03458916768816e-4, 5.03456555652149e-4, 5.03454180763768e-4, 5.03458158995031e-4, 5.03462885435659e-4, 5.03450223631782e-4, 5.03467151314247e-4, 5.03456699796837e-4, 5.03449750566745e-4, 5.03456699796837e-4, 5.03467151314247e-4, 5.03450223631782e-4, 5.03462885435659e-4, 5.03458158995031e-4, 5.03454180763768e-4, 5.03456555652149e-4, 5.03458916768815e-4, 5.03459361491754e-4, 5.03458674429834e-4, 5.03457757819892e-4, 5.03457042867078e-4, 5.03456626146148e-4, 5.03456460618706e-4, 5.03456464355295e-4, 5.03456564733697e-4, 5.03456709953076e-4, 5.03456867663806e-4, 5.03457020077529e-4, 5.0345715913761e-4, 5.03457282756444e-4, 5.0345739217387e-4, 5.03457490214849e-4, 5.03457580193868e-4, 5.03457665257358e-4, 5.03457748010859e-4, 5.03457830325589e-4, 5.03457913255749e-4, 5.034579970241e-4, 5.03458081051231e-4
flux1:, 0.690765514678561, 4.65325415155131e-4, 4.65325344996148e-4, 4.65325272523427e-4, 4.65325198228438e-4, 4.65325121930158e-4, 4.65325042748393e-4, 4.65324959116607e-4, 4.65324868856793e-4, 4.65324769355076e-4, 4.65324657900507e-4, 4.65324532282461e-4, 4.65324391785125e-4, 4.65324238767326e-4, 4.65324081054377e-4, 4.65323935338378e-4, 4.65323831527559e-4, 4.65323817110047e-4, 4.65323958240462e-4, 4.65324328977122e-4, 4.65324970597685e-4, 4.65325792029245e-4, 4.65326395632353e-4, 4.6532595489002e-4, 4.65323759601686e-4, 4.65321576549123e-4, 4.65325258338036e-4, 4.65329586672463e-4, 4.65317885503259e-4, 4.65333528561377e-4, 4.65323866325576e-4, 4.65317436206383e-4, 4.65323866325576e-4, 4.65333528561378e-4, 4.65317885503258e-4, 4.65329586672463e-4, 4.65325258338036e-4, 4.65321576549124e-4, 4.65323759601686e-4, 4.6532595489002e-4, 4.65326395632353e-4, 4.65325792029245e-4, 4.65324970597685e-4, 4.65324328977122e-4, 4.65323958240462e-4, 4.65323817110048e-4, 4.65323831527559e-4, 4.65323935338378e-4, 4.65324081054377e-4, 4.65324238767326e-4, 4.65324391785125e-4, 4.65324532282462e-4, 4.65324657900507e-4, 4.65324769355076e-4, 4.65324868856793e-4, 4.65324959116607e-4, 4.65325042748393e-4, 4.65325121930158e-4, 4.65325198228438e-4, 4.65325272523427e-4, 4.65325344996148e-4, 4.65325415155131e-4
flux1:, 0.691027963582315, 4.29701140617739e-4, 4.29701082269518e-4, 4.29701019497527e-4, 4.29700952715939e-4, 4.29700881779327e-4, 4.29700805958471e-4, 4.29700723951868e-4, 4.29700633953508e-4, 4.29700533812229e-4, 4.29700421339329e-4, 4.2970029485079e-4, 4.29700154069157e-4, 4.29700001554671e-4, 4.29699844868934e-4, 4.29699699644726e-4, 4.29699593498849e-4, 4.29699569921059e-4, 4.29699689115785e-4, 4.29700017956821e-4, 4.29700592574761e-4, 4.29701327253298e-4, 4.29701855684326e-4, 4.29701421443029e-4, 4.29699382416759e-4, 4.29697377559831e-4, 4.29700781809398e-4, 4.29704741713551e-4, 4.29693937939263e-4, 4.29708381054328e-4, 4.29699456389846e-4, 4.29693511865717e-4, 4.29699456389846e-4, 4.29708381054328e-4, 4.29693937939263e-4, 4.29704741713551e-4, 4.29700781809398e-4, 4.29697377559831e-4, 4.29699382416759e-4, 4.29701421443029e-4, 4.29701855684326e-4, 4.29701327253298e-4, 4.29700592574761e-4, 4.2970001795682e-4, 4.29699689115785e-4, 4.29699569921059e-4, 4.29699593498849e-4, 4.29699699644726e-4, 4.29699844868934e-4, 4.29700001554671e-4, 4.29700154069157e-4, 4.2970029485079e-4, 4.29700421339329e-4, 4.29700533812229e-4, 4.29700633953508e-4, 4.29700723951868e-4, 4.29700805958471e-4, 4.29700881779327e-4, 4.29700952715939e-4, 4.29701019497526e-4, 4.29701082269518e-4, 4.29701140617739e-4
flux1:, 0.691290412486068, 3.96453731122952e-4, 3.96453682643337e-4, 3.96453628078802e-4, 3.96453567777534e-4, 3.96453501625351e-4, 3.96453429023932e-4, 3.96453348901157e-4, 3.96453259772525e-4, 3.9645315988569e-4, 3.96453047499569e-4, 3.96452921376085e-4, 3.96452781597355e-4, 3.96452630860956e-4, 3.96452476435359e-4, 3.9645233292879e-4, 3.96452225805762e-4, 3.96452194848165e-4, 3.96452294786636e-4, 3.96452585938877e-4, 3.96453099839925e-4, 3.96453755962026e-4, 3.96454217201462e-4, 3.96453791940845e-4, 3.96451900292264e-4, 3.96450061069664e-4, 3.96453206005331e-4, 3.96456825516046e-4, 3.96446859369405e-4, 3.96460182892244e-4, 3.96451946852281e-4, 3.96446456135437e-4, 3.96451946852281e-4, 3.96460182892244e-4, 3.96446859369405e-4, 3.96456825516046e-4, 3.96453206005331e-4, 3.96450061069664e-4, 3.96451900292264e-4, 3.96453791940845e-4, 3.96454217201462e-4, 3.96453755962026e-4, 3.96453099839925e-4, 3.96452585938877e-4, 3.96452294786637e-4, 3.96452194848165e-4, 3.96452225805762e-4, 3.9645233292879e-4, 3.96452476435359e-4, 3.96452630860956e-4, 3.96452781597355e-4, 3.96452921376085e-4, 3.96453047499569e-4, 3.96453159885689e-4, 3.96453259772525e-4, 3.96453348901157e-4, 3.96453429023932e-4, 3.96453501625351e-4, 3.96453567777533e-4, 3.96453628078802e-4, 3.96453682643337e-4, 3.96453731122952e-4
flux1:, 0.691552861389821, 3.6545573099011e-4, 3.65455690631745e-4, 3.65455642951408e-4, 3.65455588241918e-4, 3.65455526416662e-4, 3.65455456990044e-4, 3.65455379086902e-4, 3.65455291498163e-4, 3.65455192811923e-4, 3.65455081666554e-4, 3.65454957196314e-4, 3.65454819771228e-4, 3.65454672168343e-4, 3.65454521337437e-4, 3.6545438089607e-4, 3.65454274286807e-4, 3.6545423785332e-4, 3.65454321292189e-4, 3.65454578941074e-4, 3.65455038235676e-4, 3.65455623651917e-4, 3.6545602527107e-4, 3.65455611328688e-4, 3.65453858731389e-4, 3.65452173515601e-4, 3.65455076606605e-4, 3.65458382119199e-4, 3.65449197137757e-4, 3.65461477177964e-4, 3.65453883468473e-4, 3.65448816441209e-4, 3.65453883468473e-4, 3.65461477177964e-4, 3.65449197137757e-4, 3.65458382119198e-4, 3.65455076606605e-4, 3.65452173515601e-4, 3.65453858731389e-4, 3.65455611328688e-4, 3.6545602527107e-4, 3.65455623651917e-4, 3.65455038235677e-4, 3.65454578941075e-4, 3.65454321292189e-4, 3.6545423785332e-4, 3.65454274286807e-4, 3.6545438089607e-4, 3.65454521337437e-4, 3.65454672168343e-4, 3.65454819771228e-4, 3.65454957196314e-4, 3.65455081666554e-4, 3.65455192811924e-4, 3.65455291498163e-4, 3.65455379086902e-4, 3.65455456990044e-4, 3.65455526416662e-4, 3.65455588241918e-4, 3.65455642951408e-4, 3.65455690631745e-4, 3.6545573099011e-4
flux1:, 0.691815310293574, 3.3658387278603e-4, 3.36583839044066e-4, 3.36583797132884e-4, 3.36583747299124e-4, 3.3658368948001e-4, 3.36583623285892e-4, 3.36583548008879e-4, 3.36583462673325e-4, 3.3658336615472e-4, 3.36583257409072e-4, 3.36583135876512e-4, 3.36583002150595e-4, 3.3658285903661e-4, 3.3658271314456e-4, 3.36582577135457e-4, 3.36582472553095e-4, 3.36582432554299e-4, 3.36582502208395e-4, 3.36582730401819e-4, 3.36583140917992e-4, 3.36583663039832e-4, 3.36584012121034e-4, 3.36583611612724e-4, 3.36581990194862e-4, 3.36580448167363e-4, 3.36583126067827e-4, 3.36586142348425e-4, 3.365776852161e-4, 3.36588993744265e-4, 3.36581998616091e-4, 3.36577326772678e-4, 3.36581998616091e-4, 3.36588993744265e-4, 3.365776852161e-4, 3.36586142348425e-4, 3.36583126067827e-4, 3.36580448167363e-4, 3.36581990194861e-4, 3.36583611612724e-4, 3.36584012121034e-4, 3.36583663039832e-4, 3.36583140917992e-4, 3.36582730401819e-4, 3.36582502208395e-4, 3.36582432554299e-4, 3.36582472553095e-4, 3.36582577135457e-4, 3.3658271314456e-4, 3.3658285903661e-4, 3.36583002150595e-4, 3.36583135876512e-4, 3.36583257409072e-4, 3.3658336615472e-4, 3.36583462673325e-4, 3.36583548008879e-4, 3.36583623285892e-4, 3.3658368948001e-4, 3.36583747299124e-4, 3.36583797132884e-4, 3.36583839044066e-4, 3.3658387278603e-4
flux1:, 0.692077759197328, 3.09719167989535e-4, 3.09719139621436e-4, 3.0971910258505e-4, 3.09719057088261e-4, 3.09719003088086e-4, 3.09718940275147e-4, 3.09718868081691e-4, 3.0971878572745e-4, 3.09718692327456e-4, 3.09718587099895e-4, 3.09718469731405e-4, 3.0971834098215e-4, 3.09718203641275e-4, 3.09718063962868e-4, 3.09717933686481e-4, 3.0971783257451e-4, 3.09717790832112e-4, 3.09717849278482e-4, 3.09718051834927e-4, 3.09718419035784e-4, 3.09718884766716e-4, 3.0971918784662e-4, 3.09718802608383e-4, 3.09717304869583e-4, 3.09715895916102e-4, 3.09718364425265e-4, 3.09721114637146e-4, 3.09713335035293e-4, 3.09723739997038e-4, 3.09717302141303e-4, 3.09712998530079e-4, 3.09717302141303e-4, 3.09723739997038e-4, 3.09713335035293e-4, 3.09721114637146e-4, 3.09718364425265e-4, 3.09715895916102e-4, 3.09717304869584e-4, 3.09718802608383e-4, 3.09719187846619e-4, 3.09718884766716e-4, 3.09718419035784e-4, 3.09718051834926e-4, 3.09717849278482e-4, 3.09717790832111e-4, 3.0971783257451e-4, 3.09717933686481e-4, 3.09718063962868e-4, 3.09718203641276e-4, 3.0971834098215e-4, 3.09718469731405e-4, 3.09718587099895e-4, 3.09718692327456e-4, 3.0971878572745e-4, 3.09718868081692e-4, 3.09718940275147e-4, 3.09719003088086e-4, 3.09719057088261e-4, 3.0971910258505e-4, 3.09719139621436e-4, 3.09719167989535e-4
flux1:, 0.692340208101081, 2.84746972359491e-4, 2.84746948381904e-4, 2.84746915538584e-4, 2.84746874004309e-4, 2.84746823751478e-4, 2.84746764536427e-4, 2.84746695906922e-4, 2.84746617243892e-4, 2.84746527859244e-4, 2.84746427184144e-4, 2.84746315099481e-4, 2.84746192482493e-4, 2.84746062068724e-4, 2.84745929745354e-4, 2.84745806367053e-4, 2.84745710027323e-4, 2.84745668200392e-4, 2.84745717805492e-4, 2.84745898246077e-4, 2.84746227171386e-4, 2.84746642861435e-4, 2.84746905896298e-4, 2.84746537446584e-4, 2.84745156194177e-4, 2.84743870818998e-4, 2.84746144859235e-4, 2.84748650601959e-4, 2.84741501069798e-4, 2.84751066510197e-4, 2.847451469571e-4, 2.84741186122944e-4, 2.847451469571e-4, 2.84751066510197e-4, 2.84741501069798e-4, 2.8474865060196e-4, 2.84746144859235e-4, 2.84743870818998e-4, 2.84745156194177e-4, 2.84746537446584e-4, 2.84746905896298e-4, 2.84746642861435e-4, 2.84746227171386e-4, 2.84745898246077e-4, 2.84745717805492e-4, 2.84745668200393e-4, 2.84745710027323e-4, 2.84745806367053e-4, 2.84745929745354e-4, 2.84746062068724e-4, 2.84746192482493e-4, 2.84746315099481e-4, 2.84746427184144e-4, 2.84746527859244e-4, 2.84746617243892e-4, 2.84746695906922e-4, 2.84746764536427e-4, 2.84746823751478e-4, 2.84746874004309e-4, 2.84746915538584e-4, 2.84746948381904e-4, 2.84746972359491e-4
flux1:, 0.692602657004834, 2.6155702767959e-4, 2.6155700734774e-4, 2.61556978205287e-4, 2.61556940397967e-4, 2.61556893908966e-4, 2.6155683854695e-4, 2.61556773953137e-4, 2.61556699639361e-4, 2.61556615076827e-4, 2.61556519866652e-4, 2.61556414038654e-4, 2.61556298544869e-4, 2.6155617603657e-4, 2.6155605202819e-4, 2.6155593652781e-4, 2.61555846068362e-4, 2.61555805600772e-4, 2.61555848469834e-4, 2.61556009972991e-4, 2.61556305203151e-4, 2.61556676624932e-4, 2.61556904976048e-4, 2.61556554496636e-4, 2.61555282799482e-4, 2.61554112057173e-4, 2.61556205668064e-4, 2.61558487027794e-4, 2.61551922831679e-4, 2.61560709028425e-4, 2.61555271049416e-4, 2.61551628976794e-4, 2.61555271049416e-4, 2.61560709028426e-4, 2.61551922831679e-4, 2.61558487027794e-4, 2.61556205668064e-4, 2.61554112057173e-4, 2.61555282799482e-4, 2.61556554496635e-4, 2.61556904976048e-4, 2.61556676624932e-4, 2.61556305203151e-4, 2.61556009972991e-4, 2.61555848469834e-4, 2.61555805600772e-4, 2.61555846068362e-4, 2.6155593652781e-4, 2.6155605202819e-4, 2.6155617603657e-4, 2.61556298544869e-4, 2.61556414038654e-4, 2.61556519866652e-4, 2.61556615076827e-4, 2.61556699639361e-4, 2.61556773953137e-4, 2.6155683854695e-4, 2.61556893908966e-4, 2.61556940397967e-4, 2.61556978205287e-4, 2.6155700734774e-4, 2.6155702767959e-4
flux1:, 0.692865105908588, 2.4004348156112e-4, 2.40043464336236e-4, 2.40043438559188e-4, 2.40043404349483e-4, 2.40043361696538e-4, 2.40043310449291e-4, 2.40043250322971e-4, 2.40043180933848e-4, 2.40043101879845e-4, 2.40043012894959e-4, 2.40042914119299e-4, 2.40042806544382e-4, 2.40042692713042e-4, 2.40042577766078e-4, 2.40042470905002e-4, 2.40042387206723e-4, 2.40042349294414e-4, 2.40042387241229e-4, 2.40042532617925e-4, 2.40042798258089e-4, 2.40043130602029e-4, 2.4004332903886e-4, 2.40042997371958e-4, 2.40041828529758e-4, 2.40040763972322e-4, 2.40042690318641e-4, 2.40044765927787e-4, 2.4003874493857e-4, 2.40046808542195e-4, 2.40041817555403e-4, 2.40038471612071e-4, 2.40041817555403e-4, 2.40046808542195e-4, 2.4003874493857e-4, 2.40044765927787e-4, 2.40042690318641e-4, 2.40040763972322e-4, 2.40041828529758e-4, 2.40042997371958e-4, 2.4004332903886e-4, 2.40043130602029e-4, 2.4004279825809e-4, 2.40042532617925e-4, 2.40042387241229e-4, 2.40042349294413e-4, 2.40042387206723e-4, 2.40042470905002e-4, 2.40042577766078e-4, 2.40042692713042e-4, 2.40042806544382e-4, 2.40042914119299e-4, 2.40043012894958e-4, 2.40043101879845e-4, 2.40043180933848e-4, 2.40043250322971e-4, 2.40043310449291e-4, 2.40043361696538e-4, 2.40043404349483e-4, 2.40043438559188e-4, 2.40043464336236e-4, 2.4004348156112e-4
flux1:, 0.693127554812341, 2.20104886981091e-4, 2.20104872490998e-4, 2.20104849863029e-4, 2.20104819192377e-4, 2.2010478047042e-4, 2.20104733575794e-4, 2.20104678280923e-4, 2.20104614283822e-4, 2.20104541281335e-4, 2.20104459108953e-4, 2.20104367984758e-4, 2.20104268910939e-4, 2.20104164303816e-4, 2.20104058934237e-4, 2.20103961238728e-4, 2.20103884939121e-4, 2.20103850515087e-4, 2.20103885049833e-4, 2.20104016736738e-4, 2.20104256418316e-4, 2.20104554304174e-4, 2.201047270224e-4, 2.2010441468137e-4, 2.20103342206992e-4, 2.20102375844176e-4, 2.20104147235548e-4, 2.20106034339785e-4, 2.2010051691733e-4, 2.20107911096725e-4, 2.20103334575456e-4, 2.20100263456855e-4, 2.20103334575456e-4, 2.20107911096725e-4, 2.20100516917329e-4, 2.20106034339785e-4, 2.20104147235548e-4, 2.20102375844176e-4, 2.20103342206992e-4, 2.2010441468137e-4, 2.201047270224e-4, 2.20104554304174e-4, 2.20104256418316e-4, 2.20104016736738e-4, 2.20103885049833e-4, 2.20103850515087e-4, 2.20103884939121e-4, 2.20103961238728e-4, 2.20104058934237e-4, 2.20104164303816e-4, 2.20104268910939e-4, 2.20104367984758e-4, 2.20104459108953e-4, 2.20104541281335e-4, 2.20104614283822e-4, 2.20104678280923e-4, 2.20104733575794e-4, 2.2010478047042e-4, 2.20104819192377e-4, 2.20104849863029e-4, 2.20104872490998e-4, 2.20104886981091e-4
flux1:, 0.693390003716094, 2.01644183216667e-4, 2.01644171214107e-4, 2.01644151599765e-4, 2.01644124445903e-4, 2.01644089742108e-4, 2.0164404738771e-4, 2.01643997198133e-4, 2.01643938934061e-4, 2.01643872367992e-4, 2.01643797410822e-4, 2.01643714332131e-4, 2.01643624121979e-4, 2.01643529057607e-4, 2.01643433547703e-4, 2.01643345306609e-4, 2.01643276798464e-4, 2.01643246532969e-4, 2.01643278865288e-4, 2.01643398932937e-4, 2.01643615829425e-4, 2.01643883331098e-4, 2.01644033982598e-4, 2.01643741173471e-4, 2.0164275878579e-4, 2.01641883056204e-4, 2.0164351097609e-4, 2.01645225506767e-4, 2.01640174390642e-4, 2.01646948982223e-4, 2.01642756366207e-4, 2.01639940040655e-4, 2.01642756366207e-4, 2.01646948982223e-4, 2.01640174390642e-4, 2.01645225506767e-4, 2.0164351097609e-4, 2.01641883056204e-4, 2.0164275878579e-4, 2.01643741173471e-4, 2.01644033982598e-4, 2.01643883331098e-4, 2.01643615829426e-4, 2.01643398932937e-4, 2.01643278865288e-4, 2.01643246532969e-4, 2.01643276798464e-4, 2.01643345306609e-4, 2.01643433547703e-4, 2.01643529057608e-4, 2.01643624121979e-4, 2.01643714332131e-4, 2.01643797410822e-4, 2.01643872367992e-4, 2.01643938934061e-4, 2.01643997198134e-4, 2.0164404738771e-4, 2.01644089742108e-4, 2.01644124445903e-4, 2.01644151599765e-4, 2.01644171214107e-4, 2.01644183216667e-4
flux1:, 0.693652452619847, 1.84568659810609e-4, 1.84568650132994e-4, 1.84568633442101e-4, 1.84568609788405e-4, 1.84568579156642e-4, 1.84568541459458e-4, 1.84568496543607e-4, 1.84568444216752e-4, 1.84568384307973e-4, 1.84568316782347e-4, 1.84568241939761e-4, 1.84568160740731e-4, 1.84568075315756e-4, 1.84567989722655e-4, 1.8456791099723e-4, 1.84567850439629e-4, 1.84567824752816e-4, 1.84567855807198e-4, 1.84567965980067e-4, 1.8456816283409e-4, 1.84568403514574e-4, 1.84568535246385e-4, 1.84568261897419e-4, 1.84567363522129e-4, 1.84566571272878e-4, 1.84568066414628e-4, 1.84569623064654e-4, 1.84565003270045e-4, 1.84571204928913e-4, 1.84567367538101e-4, 1.84564787192761e-4, 1.84567367538101e-4, 1.84571204928913e-4, 1.84565003270045e-4, 1.84569623064654e-4, 1.84568066414628e-4, 1.84566571272878e-4, 1.84567363522129e-4, 1.84568261897418e-4, 1.84568535246385e-4, 1.84568403514574e-4, 1.8456816283409e-4, 1.84567965980067e-4, 1.84567855807198e-4, 1.84567824752816e-4, 1.84567850439629e-4, 1.8456791099723e-4, 1.84567989722655e-4, 1.84568075315756e-4, 1.84568160740731e-4, 1.8456824193976e-4, 1.84568316782347e-4, 1.84568384307973e-4, 1.84568444216752e-4, 1.84568496543607e-4, 1.84568541459457e-4, 1.84568579156642e-4, 1.84568609788405e-4, 1.84568633442101e-4, 1.84568650132994e-4, 1.84568659810609e-4
flux1:, 0.693914901523601, 1.6878990516632e-4, 1.68789897699726e-4, 1.68789883856794e-4, 1.68789863667363e-4, 1.68789837109055e-4, 1.68789804102039e-4, 1.68789764515113e-4, 1.68789718190341e-4, 1.687896649981e-4, 1.68789604940762e-4, 1.68789538332045e-4, 1.68789466090227e-4, 1.68789390195613e-4, 1.6878931436934e-4, 1.68789245012658e-4, 1.68789192351593e-4, 1.68789171435634e-4, 1.68789201876091e-4, 1.68789303561522e-4, 1.68789482720018e-4, 1.68789699673562e-4, 1.68789815172948e-4, 1.68789560969602e-4, 1.68788740745636e-4, 1.68788025218262e-4, 1.68789397526117e-4, 1.68790809827586e-4, 1.68786588545486e-4, 1.68792260897141e-4, 1.68788751847759e-4, 1.68786389835436e-4, 1.68788751847759e-4, 1.68792260897141e-4, 1.68786588545486e-4, 1.68790809827586e-4, 1.68789397526117e-4, 1.68788025218262e-4, 1.68788740745636e-4, 1.68789560969602e-4, 1.68789815172948e-4, 1.68789699673562e-4, 1.68789482720017e-4, 1.68789303561522e-4, 1.68789201876091e-4, 1.68789171435634e-4, 1.68789192351593e-4, 1.68789245012658e-4, 1.6878931436934e-4, 1.68789390195613e-4, 1.68789466090227e-4, 1.68789538332045e-4, 1.68789604940762e-4, 1.687896649981e-4, 1.68789718190341e-4, 1.68789764515113e-4, 1.68789804102039e-4, 1.68789837109055e-4, 1.68789863667363e-4, 1.68789883856794e-4, 1.68789897699726e-4, 1.6878990516632e-4
flux1:, 0.694177350427354, 1.54223741327343e-4, 1.54223735976629e-4, 1.54223724896787e-4, 1.54223708098336e-4, 1.5422368555035e-4, 1.54223657176243e-4, 1.54223622859711e-4, 1.54223582467441e-4, 1.54223535899168e-4, 1.54223483181483e-4, 1.54223424629528e-4, 1.54223361110694e-4, 1.54223294455166e-4, 1.54223228063837e-4, 1.5422316774725e-4, 1.54223122743152e-4, 1.54223106591103e-4, 1.5422313685225e-4, 1.5422323117533e-4, 1.54223394630023e-4, 1.54223590528694e-4, 1.54223692071737e-4, 1.54223456494662e-4, 1.54222708784072e-4, 1.54222063604846e-4, 1.54223322317985e-4, 1.54224602719942e-4, 1.54220749220821e-4, 1.5422593301209e-4, 1.54222727134751e-4, 1.54220566921541e-4, 1.54222727134752e-4, 1.5422593301209e-4, 1.54220749220821e-4, 1.54224602719942e-4, 1.54223322317985e-4, 1.54222063604846e-4, 1.54222708784071e-4, 1.54223456494661e-4, 1.54223692071737e-4, 1.54223590528694e-4, 1.54223394630023e-4, 1.54223231175331e-4, 1.54223136852249e-4, 1.54223106591103e-4, 1.54223122743152e-4, 1.5422316774725e-4, 1.54223228063837e-4, 1.54223294455166e-4, 1.54223361110694e-4, 1.54223424629528e-4, 1.54223483181483e-4, 1.54223535899168e-4, 1.54223582467441e-4, 1.54223622859711e-4, 1.54223657176243e-4, 1.5422368555035e-4, 1.54223708098336e-4, 1.54223724896787e-4, 1.54223735976629e-4, 1.54223741327343e-4
flux1:, 0.694439799331107, 1.40790146445142e-4, 1.40790143111182e-4, 1.4079013468325e-4, 1.40790121154098e-4, 1.40790102483632e-4, 1.40790078595575e-4, 1.40790049383301e-4, 1.4079001473075e-4, 1.40789974557967e-4, 1.40789928905936e-4, 1.40789878082273e-4, 1.40789822898203e-4, 1.40789765036714e-4, 1.40789707596512e-4, 1.40789655840677e-4, 1.40789618100272e-4, 1.40789606539006e-4, 1.40789636860911e-4, 1.40789724702683e-4, 1.40789874133273e-4, 1.40790051275475e-4, 1.40790140776891e-4, 1.40789923140855e-4, 1.40789242540278e-4, 1.40788661713128e-4, 1.40789815411095e-4, 1.40790975356124e-4, 1.40787460896388e-4, 1.40792194144408e-4, 1.40789267904103e-4, 1.40787294017913e-4, 1.40789267904103e-4, 1.40792194144408e-4, 1.40787460896388e-4, 1.40790975356124e-4, 1.40789815411095e-4, 1.40788661713128e-4, 1.40789242540278e-4, 1.40789923140855e-4, 1.40790140776891e-4, 1.40790051275475e-4, 1.40789874133273e-4, 1.40789724702683e-4, 1.40789636860911e-4, 1.40789606539006e-4, 1.40789618100271e-4, 1.40789655840677e-4, 1.40789707596512e-4, 1.40789765036714e-4, 1.40789822898203e-4, 1.40789878082273e-4, 1.40789928905936e-4, 1.40789974557967e-4, 1.4079001473075e-4, 1.40790049383301e-4, 1.40790078595575e-4, 1.40790102483632e-4, 1.40790121154098e-4, 1.4079013468325e-4, 1.40790143111182e-4, 1.40790146445142e-4
flux1:, 0.69470224823486, 1.28413166382314e-4, 1.28413164946604e-4, 1.28413159023247e-4, 1.28413148589067e-4, 1.28413133594889e-4, 1.28413113962999e-4, 1.28413089592838e-4, 1.28413060380283e-4, 1.28413026259065e-4, 1.28412987277445e-4, 1.28412943729409e-4, 1.28412896367475e-4, 1.28412846732554e-4, 1.28412797640272e-4, 1.28412753848431e-4, 1.28412722858604e-4, 1.28412715583492e-4, 1.28412746047959e-4, 1.28412828084659e-4, 1.28412964902525e-4, 1.28413125261407e-4, 1.28413204323645e-4, 1.28413003815656e-4, 1.28412385167823e-4, 1.28411863068463e-4, 1.28412919716583e-4, 1.28413969715104e-4, 1.28410767445804e-4, 1.28415085584106e-4, 1.28412417001928e-4, 1.28410614981939e-4, 1.28412417001928e-4, 1.28415085584106e-4, 1.28410767445804e-4, 1.28413969715104e-4, 1.28412919716583e-4, 1.28411863068463e-4, 1.28412385167823e-4, 1.28413003815656e-4, 1.28413204323645e-4, 1.28413125261407e-4, 1.28412964902525e-4, 1.28412828084659e-4, 1.28412746047959e-4, 1.28412715583492e-4, 1.28412722858604e-4, 1.28412753848431e-4, 1.28412797640272e-4, 1.28412846732554e-4, 1.28412896367475e-4, 1.28412943729409e-4, 1.28412987277445e-4, 1.28413026259065e-4, 1.28413060380283e-4, 1.28413089592838e-4, 1.28413113962999e-4, 1.28413133594889e-4, 1.28413148589067e-4, 1.28413159023247e-4, 1.28413164946604e-4, 1.28413166382315e-4
flux1:, 0.694964697138614, 1.17020816836554e-4, 1.17020817152765e-4, 1.17020813547133e-4, 1.17020805982617e-4, 1.17020794401662e-4, 1.17020778724332e-4, 1.17020758853861e-4, 1.1702073469442e-4, 1.17020706188775e-4, 1.17020673387548e-4, 1.17020636567278e-4, 1.1702059642137e-4, 1.17020554355405e-4, 1.17020512921549e-4, 1.17020476413082e-4, 1.17020451574735e-4, 1.17020448184067e-4, 1.17020478750394e-4, 1.17020555491842e-4, 1.17020680882452e-4, 1.17020826152477e-4, 1.17020896112567e-4, 1.17020711827816e-4, 1.17020150231879e-4, 1.17019681602014e-4, 1.17020648595707e-4, 1.17021598297119e-4, 1.17018683174501e-4, 1.17022619195376e-4, 1.17020187771936e-4, 1.17018544119016e-4, 1.17020187771936e-4, 1.17022619195376e-4, 1.17018683174501e-4, 1.17021598297119e-4, 1.17020648595707e-4, 1.17019681602014e-4, 1.17020150231879e-4, 1.17020711827816e-4, 1.17020896112567e-4, 1.17020826152476e-4, 1.17020680882452e-4, 1.17020555491842e-4, 1.17020478750394e-4, 1.17020448184068e-4, 1.17020451574735e-4, 1.17020476413082e-4, 1.17020512921549e-4, 1.17020554355405e-4, 1.1702059642137e-4, 1.17020636567278e-4, 1.17020673387548e-4, 1.17020706188775e-4, 1.1702073469442e-4, 1.1702075885386e-4, 1.17020778724332e-4, 1.17020794401662e-4, 1.17020805982618e-4, 1.17020813547133e-4, 1.17020817152765e-4, 1.17020816836554e-4
flux1:, 0.695227146042367, 1.06544977305445e-4, 1.06544979197103e-4, 1.06544977684917e-4, 1.06544972720233e-4, 1.06544964238269e-4, 1.06544952156843e-4, 1.0654493638175e-4, 1.06544916823136e-4, 1.06544893429706e-4, 1.06544866251263e-4, 1.06544835544853e-4, 1.06544801945973e-4, 1.06544766732723e-4, 1.06544732213497e-4, 1.06544702256052e-4, 1.06544682916307e-4, 1.06544682943855e-4, 1.0654471348252e-4, 1.06544785308166e-4, 1.06544900270784e-4, 1.06545031911184e-4, 1.06545093884173e-4, 1.0654492485877e-4, 1.06544415678549e-4, 1.06543995619318e-4, 1.06544879826449e-4, 1.06545738086505e-4, 1.06543086784146e-4, 1.06546671376683e-4, 1.06544458017156e-4, 1.06542960145321e-4, 1.06544458017156e-4, 1.06546671376683e-4, 1.06543086784146e-4, 1.06545738086505e-4, 1.06544879826449e-4, 1.06543995619318e-4, 1.06544415678549e-4, 1.0654492485877e-4, 1.06545093884173e-4, 1.06545031911184e-4, 1.06544900270784e-4, 1.06544785308166e-4, 1.0654471348252e-4, 1.06544682943855e-4, 1.06544682916307e-4, 1.06544702256052e-4, 1.06544732213497e-4, 1.06544766732723e-4, 1.06544801945974e-4, 1.06544835544853e-4, 1.06544866251263e-4, 1.06544893429706e-4, 1.06544916823135e-4, 1.0654493638175e-4, 1.06544952156843e-4, 1.06544964238269e-4, 1.06544972720233e-4, 1.06544977684917e-4, 1.06544979197103e-4, 1.06544977305445e-4
flux1:, 0.69548959494612, 9.69212781435904e-5, 9.6921281406678e-5, 9.69212817325426e-5, 9.6921279063242e-5, 9.69212733282468e-5, 9.69212644436458e-5, 9.69212523173473e-5, 9.69212368641421e-5, 9.6921218036776e-5, 9.69211958823582e-5, 9.69211706377273e-5, 9.69211428828269e-5, 9.6921113776784e-5, 9.69210854035977e-5, 9.6921061242503e-5, 9.69210467239941e-5, 9.69210496685015e-5, 9.69210799916228e-5, 9.692114718316e-5, 9.6921252566842e-5, 9.69213718410545e-5, 9.69214267592099e-5, 9.69212719990362e-5, 9.69208108686004e-5, 9.69204348326754e-5, 9.6921242633379e-5, 9.69220175773587e-5, 9.69196083997701e-5, 9.6922870083083e-5, 9.69208570239142e-5, 9.6919493212867e-5, 9.69208570239142e-5, 9.69228700830831e-5, 9.69196083997701e-5, 9.69220175773588e-5, 9.69212426333791e-5, 9.69204348326754e-5, 9.69208108686004e-5, 9.69212719990362e-5, 9.69214267592099e-5, 9.69213718410546e-5, 9.6921252566842e-5, 9.692114718316e-5, 9.69210799916227e-5, 9.69210496685014e-5, 9.69210467239941e-5, 9.69210612425029e-5, 9.69210854035977e-5, 9.69211137767841e-5, 9.69211428828269e-5, 9.69211706377273e-5, 9.69211958823583e-5, 9.69212180367759e-5, 9.6921236864142e-5, 9.69212523173473e-5, 9.69212644436458e-5, 9.69212733282468e-5, 9.6921279063242e-5, 9.69212817325426e-5, 9.69212814066779e-5, 9.69212781435903e-5
flux1:, 0.695752043849873, 8.8088981893096e-5, 8.80889863022979e-5, 8.80889881888703e-5, 8.80889874879203e-5, 8.80889841248116e-5, 8.80889780147825e-5, 8.80889690679428e-5, 8.80889572031225e-5, 8.8088942376064e-5, 8.80889246302661e-5, 8.80889041825942e-5, 8.80888815605588e-5, 8.80888578131159e-5, 8.80888348186298e-5, 8.80888157026442e-5, 8.80888053290085e-5, 8.80888106797808e-5, 8.80888405675677e-5, 8.80889033374034e-5, 8.80889998726577e-5, 8.80891078831648e-5, 8.80891565305008e-5, 8.80890150357906e-5, 8.80885978620394e-5, 8.80882616440616e-5, 8.80889989676527e-5, 8.80896980491403e-5, 8.80875108467885e-5, 8.80904760981179e-5, 8.8088646835448e-5, 8.80874061842835e-5, 8.8088646835448e-5, 8.80904760981178e-5, 8.80875108467885e-5, 8.80896980491403e-5, 8.80889989676527e-5, 8.80882616440616e-5, 8.80885978620395e-5, 8.80890150357906e-5, 8.80891565305008e-5, 8.80891078831649e-5, 8.80889998726577e-5, 8.80889033374034e-5, 8.80888405675678e-5, 8.80888106797809e-5, 8.80888053290085e-5, 8.80888157026442e-5, 8.80888348186297e-5, 8.80888578131158e-5, 8.80888815605587e-5, 8.80889041825942e-5, 8.80889246302661e-5, 8.80889423760641e-5, 8.80889572031225e-5, 8.80889690679427e-5, 8.80889780147825e-5, 8.80889841248116e-5, 8.80889874879203e-5, 8.80889881888702e-5, 8.8088986302298e-5, 8.8088981893096e-5
flux1:, 0.696014492753627, 7.99908599962637e-5, 7.99908653134881e-5, 7.99908684722223e-5, 7.99908694028628e-5, 7.99908680283592e-5, 7.99908642641662e-5, 7.99908580230229e-5, 7.99908492276644e-5, 7.99908378363811e-5, 7.9990823888806e-5, 7.99908075826953e-5, 7.99907893966955e-5, 7.99907702784039e-5, 7.99907519184667e-5, 7.99907371212815e-5, 7.99907302383255e-5, 7.99907374964456e-5, 7.99907667192315e-5, 7.99908252344548e-5, 7.99909135602306e-5, 7.99910112785652e-5, 7.99910543204993e-5, 7.99909251060374e-5, 7.99905480681924e-5, 7.99902477934113e-5, 7.9990920152236e-5, 7.99915502074194e-5, 7.99895662932624e-5, 7.99922596707388e-5, 7.9990598890611e-5, 7.99894712727493e-5, 7.9990598890611e-5, 7.99922596707388e-5, 7.99895662932624e-5, 7.99915502074193e-5, 7.99909201522361e-5, 7.99902477934112e-5, 7.99905480681926e-5, 7.99909251060373e-5, 7.99910543204992e-5, 7.99910112785652e-5, 7.99909135602305e-5, 7.99908252344548e-5, 7.99907667192316e-5, 7.99907374964457e-5, 7.99907302383255e-5, 7.99907371212816e-5, 7.99907519184666e-5, 7.99907702784039e-5, 7.99907893966955e-5, 7.99908075826953e-5, 7.9990823888806e-5, 7.99908378363811e-5, 7.99908492276644e-5, 7.99908580230228e-5, 7.99908642641663e-5, 7.99908680283592e-5, 7.99908694028628e-5, 7.99908684722222e-5, 7.9990865313488e-5, 7.99908599962636e-5
flux1:, 0.69627694165738, 7.25730659269673e-5, 7.25730719109191e-5, 7.25730760531829e-5, 7.25730782815172e-5, 7.25730785180917e-5, 7.25730766797001e-5, 7.25730726823069e-5, 7.25730664527053e-5, 7.25730579516591e-5, 7.25730472150977e-5, 7.25730344229204e-5, 7.25730200086828e-5, 7.25730048272175e-5, 7.25729903983666e-5, 7.25729792356044e-5, 7.25729752279318e-5, 7.25729839229372e-5, 7.25730122586657e-5, 7.25730666604173e-5, 7.25731473464054e-5, 7.25732356383314e-5, 7.25732736465299e-5, 7.25731557575596e-5, 7.25728153036675e-5, 7.257254741483e-5, 7.25731599350261e-5, 7.25737272326097e-5, 7.25719293002682e-5, 7.25743735602436e-5, 7.25728670707072e-5, 7.2571843090122e-5, 7.25728670707072e-5, 7.25743735602437e-5, 7.25719293002683e-5, 7.25737272326097e-5, 7.25731599350261e-5, 7.257254741483e-5, 7.25728153036676e-5, 7.25731557575596e-5, 7.25732736465299e-5, 7.25732356383314e-5, 7.25731473464054e-5, 7.25730666604173e-5, 7.25730122586657e-5, 7.25729839229371e-5, 7.25729752279318e-5, 7.25729792356045e-5, 7.25729903983665e-5, 7.25730048272175e-5, 7.25730200086827e-5, 7.25730344229204e-5, 7.25730472150978e-5, 7.25730579516591e-5, 7.25730664527052e-5, 7.2573072682307e-5, 7.25730766797e-5, 7.25730785180918e-5, 7.25730782815173e-5, 7.25730760531828e-5, 7.25730719109191e-5, 7.25730659269674e-5
flux1:, 0.696539390561133, 6.57850057037919e-5, 6.57850121195127e-5, 6.57850169670919e-5, 6.57850201735051e-5, 6.57850216616304e-5, 6.57850213506729e-5, 6.57850191604661e-5, 6.57850150221455e-5, 6.57850088990795e-5, 6.57850008238979e-5, 6.57849909600872e-5, 6.5784979699902e-5, 6.57849678136321e-5, 6.57849566661306e-5, 6.57849485078445e-5, 6.57849468110076e-5, 6.5784956513123e-5, 6.57849837604174e-5, 6.57850341788293e-5, 6.57851077432517e-5, 6.5785187389334e-5, 6.57852208620002e-5, 6.57851133861055e-5, 6.57848062267916e-5, 6.57845674694507e-5, 6.57851249187358e-5, 6.57856352056388e-5, 6.57840072493919e-5, 6.57862234583295e-5, 6.57848581235403e-5, 6.5783929072357e-5, 6.57848581235403e-5, 6.57862234583295e-5, 6.57840072493919e-5, 6.57856352056388e-5, 6.57851249187358e-5, 6.57845674694507e-5, 6.57848062267916e-5, 6.57851133861055e-5, 6.57852208620002e-5, 6.5785187389334e-5, 6.57851077432516e-5, 6.57850341788293e-5, 6.57849837604173e-5, 6.5784956513123e-5, 6.57849468110076e-5, 6.57849485078444e-5, 6.57849566661305e-5, 6.57849678136321e-5, 6.5784979699902e-5, 6.57849909600872e-5, 6.57850008238979e-5, 6.57850088990795e-5, 6.57850150221455e-5, 6.57850191604661e-5, 6.57850213506729e-5, 6.57850216616303e-5, 6.57850201735051e-5, 6.57850169670919e-5, 6.57850121195126e-5, 6.5785005703792e-5
flux1:, 0.696801839464887, 5.95792066760236e-5, 5.95792133035427e-5, 5.95792185977868e-5, 5.95792224865364e-5, 5.95792248946725e-5, 5.95792257447581e-5, 5.9579224961092e-5, 5.95792224794624e-5, 5.95792182660566e-5, 5.95792123507109e-5, 5.95792048820009e-5, 5.95791962145566e-5, 5.95791870418671e-5, 5.95791785884574e-5, 5.95791728673777e-5, 5.95791729758221e-5, 5.95791833040517e-5, 5.95792092911891e-5, 5.95792558562312e-5, 5.95793227794712e-5, 5.95793944914135e-5, 5.95794238694018e-5, 5.95793259447528e-5, 5.95790490445755e-5, 5.95788364510768e-5, 5.95793432637655e-5, 5.95798018068515e-5, 5.95783290436746e-5, 5.95803366846483e-5, 5.9579100361087e-5, 5.95782581785996e-5, 5.9579100361087e-5, 5.95803366846483e-5, 5.95783290436746e-5, 5.95798018068515e-5, 5.95793432637656e-5, 5.95788364510768e-5, 5.95790490445755e-5, 5.95793259447528e-5, 5.95794238694018e-5, 5.95793944914135e-5, 5.95793227794711e-5, 5.95792558562312e-5, 5.95792092911892e-5, 5.95791833040517e-5, 5.95791729758221e-5, 5.95791728673776e-5, 5.95791785884574e-5, 5.9579187041867e-5, 5.95791962145566e-5, 5.95792048820008e-5, 5.95792123507109e-5, 5.95792182660566e-5, 5.95792224794625e-5, 5.95792249610919e-5, 5.95792257447581e-5, 5.95792248946725e-5, 5.95792224865365e-5, 5.95792185977868e-5, 5.95792133035427e-5, 5.95792066760235e-5
flux1:, 0.69706428836864, 5.39111854015468e-5, 5.39111920430316e-5, 5.3911197552119e-5, 5.39112018587e-5, 5.3911204890722e-5, 5.39112065748825e-5, 5.39112068404335e-5, 5.39112056280799e-5, 5.39112029070411e-5, 5.39111987048774e-5, 5.3911193156713e-5, 5.39111865830331e-5, 5.39111796077256e-5, 5.39111733284906e-5, 5.39111695444233e-5, 5.39111710156623e-5, 5.39111816421878e-5, 5.39112062324366e-5, 5.39112490811311e-5, 5.39113098156849e-5, 5.39113742489047e-5, 5.39113999281431e-5, 5.3911310748569e-5, 5.39110613153812e-5, 5.39108721878492e-5, 5.39113324873523e-5, 5.39117441115022e-5, 5.39104129053629e-5, 5.39122299792773e-5, 5.3911111454188e-5, 5.39103486873606e-5, 5.3911111454188e-5, 5.39122299792773e-5, 5.3910412905363e-5, 5.39117441115022e-5, 5.39113324873524e-5, 5.39108721878491e-5, 5.39110613153812e-5, 5.3911310748569e-5, 5.39113999281431e-5, 5.39113742489046e-5, 5.39113098156849e-5, 5.39112490811311e-5, 5.39112062324366e-5, 5.39111816421878e-5, 5.39111710156623e-5, 5.39111695444233e-5, 5.39111733284905e-5, 5.39111796077256e-5, 5.39111865830331e-5, 5.3911193156713e-5, 5.39111987048774e-5, 5.39112029070411e-5, 5.391120562808e-5, 5.39112068404335e-5, 5.39112065748825e-5, 5.39112048907219e-5, 5.39112018587001e-5, 5.3911197552119e-5, 5.39111920430316e-5, 5.39111854015468e-5
flux1:, 0.697326737272393, 4.8739315365418e-5, 4.87393218504503e-5, 4.87393273745085e-5, 4.87393318706159e-5, 4.87393352706057e-5, 4.87393375058947e-5, 4.87393385110365e-5, 4.87393382318244e-5, 4.87393366406694e-5, 4.87393337633253e-5, 4.8739329722828e-5, 4.87393248087438e-5, 4.87393195819942e-5, 4.87393150258168e-5, 4.87393127467222e-5, 4.87393152022794e-5, 4.87393258537102e-5, 4.87393489475773e-5, 4.87393882281287e-5, 4.87394432054091e-5, 4.87395009683931e-5, 4.87395233091411e-5, 4.87394421265334e-5, 4.87392175992973e-5, 4.87390494919624e-5, 4.8739467111064e-5, 4.87398362339071e-5, 4.8738634022541e-5, 4.87402771442139e-5, 4.87392660763669e-5, 4.87385758418571e-5, 4.87392660763669e-5, 4.8740277144214e-5, 4.8738634022541e-5, 4.87398362339071e-5, 4.8739467111064e-5, 4.87390494919624e-5, 4.87392175992973e-5, 4.87394421265335e-5, 4.87395233091411e-5, 4.87395009683931e-5, 4.87394432054091e-5, 4.87393882281287e-5, 4.87393489475774e-5, 4.87393258537102e-5, 4.87393152022794e-5, 4.87393127467222e-5, 4.87393150258168e-5, 4.87393195819942e-5, 4.87393248087439e-5, 4.8739329722828e-5, 4.87393337633253e-5, 4.87393366406694e-5, 4.87393382318244e-5, 4.87393385110364e-5, 4.87393375058946e-5, 4.87393352706057e-5, 4.87393318706159e-5, 4.87393273745085e-5, 4.87393218504503e-5, 4.8739315365418e-5
flux1:, 0.697589186176146, 4.40246952191036e-5, 4.4024701407934e-5, 4.40247067819561e-5, 4.40247112780741e-5, 4.4024714832591e-5, 4.40247173820301e-5, 4.40247188664418e-5, 4.40247192367709e-5, 4.40247184686977e-5, 4.40247165865604e-5, 4.40247137025369e-5, 4.40247100782276e-5, 4.40247062176537e-5, 4.40247030008651e-5, 4.40247018612068e-5, 4.40247049849195e-5, 4.40247154409887e-5, 4.402473697596e-5, 4.40247728493731e-5, 4.4024822483937e-5, 4.40248741449293e-5, 4.4024893478415e-5, 4.40248196029753e-5, 4.40246176384707e-5, 4.40244683396848e-5, 4.40248468388958e-5, 4.40251775025353e-5, 4.40240927268996e-5, 4.40255772161741e-5, 4.40246640790344e-5, 4.40240400267761e-5, 4.40246640790344e-5, 4.40255772161741e-5, 4.40240927268996e-5, 4.40251775025354e-5, 4.40248468388958e-5, 4.40244683396848e-5, 4.40246176384707e-5, 4.40248196029753e-5, 4.4024893478415e-5, 4.40248741449293e-5, 4.4024822483937e-5, 4.40247728493731e-5, 4.402473697596e-5, 4.40247154409887e-5, 4.40247049849195e-5, 4.40247018612068e-5, 4.40247030008652e-5, 4.40247062176537e-5, 4.40247100782276e-5, 4.40247137025369e-5, 4.40247165865604e-5, 4.40247184686976e-5, 4.40247192367709e-5, 4.40247188664417e-5, 4.40247173820301e-5, 4.4024714832591e-5, 4.40247112780741e-5, 4.40247067819561e-5, 4.4024701407934e-5, 4.40246952191036e-5
flux1:, 0.6978516350799, 3.97310181534054e-5, 3.97310239382264e-5, 3.97310290329005e-5, 3.97310333787132e-5, 3.97310369168004e-5, 3.97310395889941e-5, 3.97310413408914e-5, 3.9731042128537e-5, 3.97310419308692e-5, 3.9731040771108e-5, 3.97310387516626e-5, 3.97310361088428e-5, 3.97310332952882e-5, 3.97310310981048e-5, 3.97310307950796e-5, 3.97310343293756e-5, 3.97310444196793e-5, 3.9731064368042e-5, 3.97310970078033e-5, 3.97311416995554e-5, 3.97311877911247e-5, 3.97312044240904e-5, 3.97311372229124e-5, 3.97309556817605e-5, 3.9730823196026e-5, 3.97311658803079e-5, 3.97314617803634e-5, 3.97304838169384e-5, 3.97318237850085e-5, 3.97309998123764e-5, 3.97304360907476e-5, 3.97309998123764e-5, 3.97318237850085e-5, 3.97304838169384e-5, 3.97314617803634e-5, 3.97311658803078e-5, 3.9730823196026e-5, 3.97309556817605e-5, 3.97311372229124e-5, 3.97312044240904e-5, 3.97311877911247e-5, 3.97311416995553e-5, 3.97310970078033e-5, 3.9731064368042e-5, 3.97310444196793e-5, 3.97310343293756e-5, 3.97310307950796e-5, 3.97310310981047e-5, 3.97310332952881e-5, 3.97310361088428e-5, 3.97310387516626e-5, 3.97310407711079e-5, 3.97310419308692e-5, 3.9731042128537e-5, 3.97310413408914e-5, 3.97310395889941e-5, 3.97310369168004e-5, 3.97310333787132e-5, 3.97310290329005e-5, 3.97310239382264e-5, 3.97310181534054e-5
flux1:, 0.698114083983653, 3.58244429535498e-5, 3.58244482579784e-5, 3.58244529786831e-5, 3.58244570616131e-5, 3.58244604529062e-5, 3.58244630997442e-5, 3.58244649531854e-5, 3.58244659742212e-5, 3.58244661449507e-5, 3.58244654876844e-5, 3.58244640960107e-5, 3.58244621833574e-5, 3.58244601559842e-5, 3.582445871734e-5, 3.58244590055867e-5, 3.58244627463159e-5, 3.58244723456685e-5, 3.58244907109699e-5, 3.58245203013256e-5, 3.58245604362285e-5, 3.58246014582234e-5, 3.58246156758669e-5, 3.58245545703083e-5, 3.58243915026941e-5, 3.58242740330023e-5, 3.58245839671311e-5, 3.58248484793996e-5, 3.58239675754779e-5, 3.58251760066108e-5, 3.58244331407797e-5, 3.58239243633688e-5, 3.58244331407797e-5, 3.58251760066108e-5, 3.58239675754779e-5, 3.58248484793996e-5, 3.58245839671311e-5, 3.58242740330023e-5, 3.58243915026942e-5, 3.58245545703083e-5, 3.58246156758669e-5, 3.58246014582234e-5, 3.58245604362285e-5, 3.58245203013256e-5, 3.58244907109699e-5, 3.58244723456685e-5, 3.5824462746316e-5, 3.58244590055866e-5, 3.582445871734e-5, 3.58244601559842e-5, 3.58244621833574e-5, 3.58244640960107e-5, 3.58244654876844e-5, 3.58244661449507e-5, 3.58244659742212e-5, 3.58244649531854e-5, 3.58244630997441e-5, 3.58244604529062e-5, 3.58244570616131e-5, 3.58244529786831e-5, 3.58244482579784e-5, 3.58244429535498e-5
flux1:, 0.698376532887406, 3.22734672226606e-5, 3.22734719997235e-5, 3.22734762840284e-5, 3.22734800262868e-5, 3.22734831776479e-5, 3.22734856905441e-5, 3.22734875213016e-5, 3.22734886356184e-5, 3.22734890185847e-5, 3.22734886917289e-5, 3.2273487740639e-5, 3.22734863580218e-5, 3.22734849082805e-5, 3.22734840196102e-5, 3.22734847049464e-5, 3.22734884953075e-5, 3.22734975182327e-5, 3.22735143308768e-5, 3.22735410641973e-5, 3.22735770139499e-5, 3.2273613435296e-5, 3.22736255030469e-5, 3.22735699652921e-5, 3.22734235967187e-5, 3.22733195274454e-5, 3.22735995502575e-5, 3.22738357552695e-5, 3.2273042967334e-5, 3.22741317961766e-5, 3.22734626386335e-5, 3.22730038526073e-5, 3.22734626386335e-5, 3.22741317961766e-5, 3.2273042967334e-5, 3.22738357552695e-5, 3.22735995502575e-5, 3.22733195274454e-5, 3.22734235967188e-5, 3.2273569965292e-5, 3.22736255030469e-5, 3.2273613435296e-5, 3.22735770139499e-5, 3.22735410641973e-5, 3.22735143308768e-5, 3.22734975182327e-5, 3.22734884953075e-5, 3.22734847049463e-5, 3.22734840196102e-5, 3.22734849082806e-5, 3.22734863580218e-5, 3.22734877406389e-5, 3.22734886917289e-5, 3.22734890185846e-5, 3.22734886356184e-5, 3.22734875213016e-5, 3.2273485690544e-5, 3.22734831776479e-5, 3.22734800262868e-5, 3.22734762840284e-5, 3.22734719997235e-5, 3.22734672226606e-5
flux1:, 0.698638981791159, 2.90488032003749e-5, 2.90488074293516e-5, 2.90488112434093e-5, 2.90488145979743e-5, 2.9048817449086e-5, 2.90488197542225e-5, 2.90488214746981e-5, 2.90488225806108e-5, 2.90488230598176e-5, 2.90488229331274e-5, 2.90488222788336e-5, 2.90488212708617e-5, 2.90488202358435e-5, 2.90488197343165e-5, 2.90488206669876e-5, 2.90488243910164e-5, 2.90488327858256e-5, 2.90488480982402e-5, 2.90488721718841e-5, 2.90489042929739e-5, 2.90489365527032e-5, 2.90489467172069e-5, 2.904889626636e-5, 2.90487649837123e-5, 2.90486728642746e-5, 2.90489256019997e-5, 2.90491363077143e-5, 2.90484234429641e-5, 2.90494036276164e-5, 2.90488013922876e-5, 2.90483880483509e-5, 2.90488013922876e-5, 2.90494036276164e-5, 2.90484234429641e-5, 2.90491363077143e-5, 2.90489256019998e-5, 2.90486728642747e-5, 2.90487649837123e-5, 2.90488962663599e-5, 2.90489467172069e-5, 2.90489365527032e-5, 2.90489042929739e-5, 2.90488721718841e-5, 2.90488480982402e-5, 2.90488327858256e-5, 2.90488243910164e-5, 2.90488206669875e-5, 2.90488197343164e-5, 2.90488202358435e-5, 2.90488212708617e-5, 2.90488222788336e-5, 2.90488229331274e-5, 2.90488230598177e-5, 2.90488225806108e-5, 2.90488214746981e-5, 2.90488197542224e-5, 2.9048817449086e-5, 2.90488145979743e-5, 2.90488112434093e-5, 2.90488074293516e-5, 2.90488032003749e-5
flux1:, 0.698901430694913, 2.61232565466307e-5, 2.61232602291301e-5, 2.61232635633548e-5, 2.61232665092864e-5, 2.61232690276363e-5, 2.61232710806438e-5, 2.61232726342718e-5, 2.61232736626673e-5, 2.61232741561923e-5, 2.61232741349484e-5, 2.61232736705481e-5, 2.61232729198741e-5, 2.61232721754781e-5, 2.61232719371034e-5, 2.61232730049497e-5, 2.61232765809582e-5, 2.6123284323787e-5, 2.61232982055187e-5, 2.61233198185372e-5, 2.61233484509952e-5, 2.61233769588277e-5, 2.61233854484437e-5, 2.6123339646432e-5, 2.61232219845657e-5, 2.61231405139935e-5, 2.61233683928408e-5, 2.6123556155689e-5, 2.61229157167419e-5, 2.61237973077703e-5, 2.61232557767965e-5, 2.61228837007321e-5, 2.61232557767965e-5, 2.61237973077702e-5, 2.61229157167419e-5, 2.6123556155689e-5, 2.61233683928408e-5, 2.61231405139935e-5, 2.61232219845657e-5, 2.6123339646432e-5, 2.61233854484437e-5, 2.61233769588277e-5, 2.61233484509952e-5, 2.61233198185372e-5, 2.61232982055187e-5, 2.61232843237871e-5, 2.61232765809582e-5, 2.61232730049497e-5, 2.61232719371034e-5, 2.61232721754781e-5, 2.61232729198741e-5, 2.61232736705481e-5, 2.61232741349484e-5, 2.61232741561922e-5, 2.61232736626673e-5, 2.61232726342718e-5, 2.61232710806438e-5, 2.61232690276363e-5, 2.61232665092864e-5, 2.61232635633548e-5, 2.61232602291301e-5, 2.61232565466307e-5
flux1:, 0.699163879598666, 2.34716084070558e-5, 2.34716115626897e-5, 2.34716144270931e-5, 2.34716169645635e-5, 2.34716191401994e-5, 2.34716209206635e-5, 2.34716222761903e-5, 2.34716231846006e-5, 2.3471623638478e-5, 2.34716236571985e-5, 2.34716233062281e-5, 2.34716227269733e-5, 2.34716221812408e-5, 2.34716221141763e-5, 2.34716232360403e-5, 2.34716266103138e-5, 2.34716336994086e-5, 2.34716462324189e-5, 2.34716655823659e-5, 2.3471691048479e-5, 2.34717161852061e-5, 2.34717232102646e-5, 2.34716816577662e-5, 2.34715762867863e-5, 2.34715042993103e-5, 2.34717095574397e-5, 2.3471876701894e-5, 2.34713018346531e-5, 2.34720940402108e-5, 2.34716075222163e-5, 2.34712728879759e-5, 2.34716075222163e-5, 2.34720940402107e-5, 2.34713018346531e-5, 2.3471876701894e-5, 2.34717095574397e-5, 2.34715042993103e-5, 2.34715762867863e-5, 2.34716816577662e-5, 2.34717232102646e-5, 2.34717161852061e-5, 2.3471691048479e-5, 2.34716655823659e-5, 2.34716462324189e-5, 2.34716336994086e-5, 2.34716266103138e-5, 2.34716232360402e-5, 2.34716221141764e-5, 2.34716221812408e-5, 2.34716227269733e-5, 2.34716233062281e-5, 2.34716236571985e-5, 2.3471623638478e-5, 2.34716231846006e-5, 2.34716222761902e-5, 2.34716209206634e-5, 2.34716191401994e-5, 2.34716169645636e-5, 2.34716144270931e-5, 2.34716115626897e-5, 2.34716084070558e-5
flux1:, 0.699426328502419, 2.1070501025749e-5, 2.10705036877261e-5, 2.10705061072381e-5, 2.10705082526047e-5, 2.10705100929842e-5, 2.10705115990965e-5, 2.10705127450527e-5, 2.10705135119651e-5, 2.10705138943514e-5, 2.10705139108228e-5, 2.10705136211727e-5, 2.10705131527463e-5, 2.10705127396223e-5, 2.10705127779461e-5, 2.1070513897556e-5, 2.10705170385317e-5, 2.10705234889958e-5, 2.107053476336e-5, 2.10705520433973e-5, 2.1070574646567e-5, 2.10705967644232e-5, 2.10706025174145e-5, 2.10705648499675e-5, 2.10704705633045e-5, 2.10704070150229e-5, 2.10705917139989e-5, 2.10707403508155e-5, 2.10702247954578e-5, 2.10709360426717e-5, 2.10704993334773e-5, 2.10701986377907e-5, 2.10704993334773e-5, 2.10709360426717e-5, 2.10702247954578e-5, 2.10707403508155e-5, 2.10705917139989e-5, 2.10704070150229e-5, 2.10704705633045e-5, 2.10705648499675e-5, 2.10706025174145e-5, 2.10705967644232e-5, 2.1070574646567e-5, 2.10705520433973e-5, 2.107053476336e-5, 2.10705234889958e-5, 2.10705170385317e-5, 2.1070513897556e-5, 2.1070512777946e-5, 2.10705127396223e-5, 2.10705131527463e-5, 2.10705136211727e-5, 2.10705139108227e-5, 2.10705138943514e-5, 2.10705135119651e-5, 2.10705127450527e-5, 2.10705115990965e-5, 2.10705100929842e-5, 2.10705082526048e-5, 2.10705061072381e-5, 2.10705036877261e-5, 2.1070501025749e-5
flux1:, 0.699688777406172, 1.88983271239357e-5, 1.88983293348507e-5, 1.88983313448879e-5, 1.88983331260676e-5, 1.88983346512593e-5, 1.88983358948619e-5, 1.88983368344688e-5, 1.88983374541074e-5, 1.88983377499486e-5, 1.88983377397923e-5, 1.88983374781868e-5, 1.88983370796972e-5, 1.88983367534073e-5, 1.88983368515154e-5, 1.88983379320087e-5, 1.8898340825084e-5, 1.8898346664222e-5, 1.88983567743592e-5, 1.88983721707842e-5, 1.88983921946517e-5, 1.8898411617797e-5, 1.88984162736213e-5, 1.88983821580207e-5, 1.88982978613664e-5, 1.88982418180106e-5, 1.88984078538034e-5, 1.88985398970557e-5, 1.88980779420767e-5, 1.88987159348494e-5, 1.88983242805641e-5, 1.88980543190281e-5, 1.88983242805641e-5, 1.88987159348494e-5, 1.88980779420767e-5, 1.88985398970557e-5, 1.88984078538034e-5, 1.88982418180106e-5, 1.88982978613664e-5, 1.88983821580207e-5, 1.88984162736213e-5, 1.8898411617797e-5, 1.88983921946517e-5, 1.88983721707843e-5, 1.88983567743592e-5, 1.8898346664222e-5, 1.8898340825084e-5, 1.88983379320087e-5, 1.88983368515154e-5, 1.88983367534073e-5, 1.88983370796972e-5, 1.88983374781868e-5, 1.88983377397923e-5, 1.88983377499486e-5, 1.88983374541075e-5, 1.88983368344688e-5, 1.88983358948619e-5, 1.88983346512592e-5, 1.88983331260676e-5, 1.88983313448879e-5, 1.88983293348507e-5, 1.88983271239356e-5
[truncated: 32,735 more chars]
