# Supplementary material for: Spatial Resolution and Refractive Index Contrast of Resonant Photonic Crystal Surfaces for Biosensing
Source: IEEE Photonics J. Author manuscript; Available in PMC 2015 Sep 7. (PMC4561521; doi:10.1109/JPHOT.2015.2435699)
Supplement: fig6_data [file NIHMS64775-supplement-fig6_data.gz › Volumes/graham/MacBook_backup/PhD_folder_2015_06_02/paper_improvements/IEEE_J_Photonics/final_files/data_files/fig6/meep_data/18/t.dat]

flux1:	0.627777777777778	6.2502018741305e-7	6.19746043785379e-7	6.149927663958e-7	6.10635060306163e-7	6.06667631950456e-7	6.03241843392955e-7	6.0062227063813e-7	5.99087271272006e-7	5.9882099445907e-7	5.99845882966314e-7	6.02023959534643e-7	6.05122332131773e-7	6.08909898257195e-7	6.13240952839987e-7	6.18090048651192e-7	6.23525058269547e-7	6.29632425540259e-7	6.3642968756366e-7	6.43806344794867e-7	6.51520891949686e-7	6.59254891372914e-7	6.66698140069714e-7	6.73626970774492e-7	6.79946002834349e-7	6.85677574500972e-7	6.90871382032429e-7	6.95459685030796e-7	6.9943713953927e-7	7.02572641633254e-7	7.04780154785652e-7	7.05414286524628e-7	7.04700712450958e-7	7.03037959531578e-7	7.00139287349728e-7	6.9636288285542e-7	6.91890291703846e-7	6.86898958389602e-7	6.81290477464501e-7	6.75043192900076e-7	6.68168480021075e-7	6.60757275319364e-7	6.53025191959593e-7	6.45282532811199e-7	6.37851512116098e-7	6.30977005464429e-7	6.24772093323321e-7	6.19221993328928e-7	6.14243626354394e-7
flux1:	0.628040226681531	7.14543693730752e-7	7.08104273852629e-7	7.02224236136188e-7	6.96788460289118e-7	6.91803898715052e-7	6.8744229066448e-7	6.83998328833277e-7	6.81786612354831e-7	6.81026489400185e-7	6.81767041172344e-7	6.83883566529664e-7	6.87142622104685e-7	6.91302297334705e-7	6.96201522615675e-7	7.01800012258415e-7	7.08153394097117e-7	7.15336651914453e-7	7.23352233504769e-7	7.32066638806912e-7	7.41205931366639e-7	7.5041191583778e-7	7.5933158469233e-7	7.67699240543691e-7	7.75380740063573e-7	7.82366444412522e-7	7.88682952930614e-7	7.94237594122249e-7	7.99009998851486e-7	8.02739626285807e-7	8.0534448084803e-7	8.06104954411753e-7	8.05275960529787e-7	8.03304395948103e-7	7.99860734879614e-7	7.95327620510031e-7	7.89922282950458e-7	7.83840482995281e-7	7.76998085384486e-7	7.69406146663125e-7	7.61104684526757e-7	7.52218495439552e-7	7.43006685044442e-7	7.33826165421677e-7	7.2504068240657e-7	7.16926923483703e-7	7.09619825325218e-7	7.03119627706171e-7	6.97356044737302e-7
flux1:	0.628302675585284	8.19882351775315e-7	8.12633409414208e-7	8.05940809452633e-7	7.99689541023781e-7	7.93886325655454e-7	7.88709856243656e-7	7.84472811715317e-7	7.81517332439086e-7	7.80093964186462e-7	7.80279126801123e-7	7.81965615694581e-7	7.8492533953965e-7	7.88911448677674e-7	7.93752454729305e-7	7.99397544288431e-7	8.05895112403747e-7	8.13316246446331e-7	8.21660048808698e-7	8.30786626985408e-7	8.40410339076895e-7	8.5015584121968e-7	8.59648651989658e-7	8.68598291114173e-7	8.76844382254883e-7	8.84355603670065e-7	8.91146318090801e-7	8.97108497585937e-7	9.02215137437832e-7	9.06194061815324e-7	9.08974455644119e-7	9.09774959758349e-7	9.08882964258739e-7	9.0679285876157e-7	9.03123674068698e-7	8.9826579080951e-7	8.92464763206003e-7	8.85922022973831e-7	8.78555098755406e-7	8.70402053599816e-7	8.61522160839978e-7	8.52059004376565e-7	8.4229647682098e-7	8.32617267384685e-7	8.23405076081295e-7	8.149480168111e-7	8.07385726070891e-7	8.00720762116809e-7	7.94887243983047e-7
flux1:	0.628565124489038	9.44015300013863e-7	9.36415644973354e-7	9.29310633610971e-7	9.22572523224724e-7	9.16191938556941e-7	9.10337870127438e-7	9.05326575558536e-7	9.01518269012236e-7	8.99191566462923e-7	8.98453111429161e-7	8.99220243644436e-7	9.01278837096443e-7	9.0438500057443e-7	9.08362967926471e-7	9.13156399224015e-7	9.18812347784769e-7	9.25407430593535e-7	9.32952550591531e-7	9.41323008220334e-7	9.50248145654482e-7	9.59363998244622e-7	9.68300794767068e-7	9.76763877288306e-7	9.84581451111396e-7	9.91712686331761e-7	9.98171849085378e-7	1.00384579256813e-6	1.00871238567955e-6	1.01251029556805e-6	1.01518888779378e-6	1.01592051520067e-6	1.01503026348223e-6	1.01305874034788e-6	1.00956097701098e-6	1.00491629930901e-6	9.99385964388083e-7	9.9316409664504e-7	9.86154079134399e-7	9.78413779955995e-7	9.70011999998855e-7	9.61094134523187e-7	9.51946154436735e-7	9.42950294383783e-7	9.34482702399559e-7	9.26816863511256e-7	9.20075205483998e-7	9.14246468625313e-7	9.09258677329797e-7
flux1:	0.628827573392791	1.08948482053194e-6	1.08205270644746e-6	1.07498579906813e-6	1.06812965776626e-6	1.06144090474562e-6	1.05506001416476e-6	1.04929101240405e-6	1.04450270477697e-6	1.04100018162979e-6	1.03892589459644e-6	1.03823186074983e-6	1.03872911203222e-6	1.04018602990796e-6	1.04242879940218e-6	1.04539971329819e-6	1.04914941911442e-6	1.05376933752095e-6	1.05929859352969e-6	1.06565200085864e-6	1.07260413859662e-6	1.07983430119466e-6	1.08700581970323e-6	1.09384125308004e-6	1.10017207074033e-6	1.10595957900389e-6	1.1112288350247e-6	1.11587033857439e-6	1.11988065884994e-6	1.12303427855057e-6	1.12531205256403e-6	1.12585593545021e-6	1.12503673168146e-6	1.1234404702741e-6	1.12054064754642e-6	1.11668669360595e-6	1.11213799775407e-6	1.10707013256887e-6	1.10135542747577e-6	1.09506463916859e-6	1.08826839905749e-6	1.0810978478141e-6	1.07381709599445e-6	1.06677884928664e-6	1.06032066943371e-6	1.05467202913609e-6	1.04991380955441e-6	1.04600363928579e-6	1.04285298444796e-6
flux1:	0.629090022296544	1.2580599181767e-6	1.25132289516563e-6	1.24475673978368e-6	1.23816715772283e-6	1.23145850483706e-6	1.2247230804286e-6	1.21823636625477e-6	1.2123667647735e-6	1.20744593719862e-6	1.20366029249191e-6	1.20100933508913e-6	1.19934234111538e-6	1.19844971403031e-6	1.19816461036844e-6	1.19842964792126e-6	1.19930108779462e-6	1.20089197059945e-6	1.20328468402955e-6	1.20645761771218e-6	1.21026114868491e-6	1.21444971018524e-6	1.21874712360983e-6	1.22291246896036e-6	1.22679245201494e-6	1.23035908903986e-6	1.2336552856379e-6	1.23658037433709e-6	1.23916456556633e-6	1.24124274558736e-6	1.24284117109274e-6	1.24308454865054e-6	1.24240082621648e-6	1.24142218008348e-6	1.23951742901228e-6	1.23698948893113e-6	1.23407452505582e-6	1.23092202276969e-6	1.22735774303717e-6	1.22346060863789e-6	1.21929963993972e-6	1.21497944758154e-6	1.21072030202149e-6	1.20681668653147e-6	1.20353620356804e-6	1.20103473906288e-6	1.19932788202472e-6	1.19832649913606e-6	1.19791754833192e-6
flux1:	0.629352471200297	1.45052279905554e-6	1.44496804806621e-6	1.4393416909692e-6	1.43339915097221e-6	1.42697571047655e-6	1.42009642911502e-6	1.41299228410158e-6	1.40602296823775e-6	1.39954809767728e-6	1.39380789615768e-6	1.38886372410434e-6	1.38461686812741e-6	1.38088871974798e-6	1.37752198156065e-6	1.37445745116883e-6	1.37175442547488e-6	1.36954975406587e-6	1.3679799808149e-6	1.36710754076195e-6	1.36688577624343e-6	1.36717242466419e-6	1.36777484534369e-6	1.36850310800736e-6	1.36922612144642e-6	1.36992991058227e-6	1.37067632390253e-6	1.37137344377887e-6	1.37209968985813e-6	1.37277135235207e-6	1.37347658103568e-6	1.37332992743167e-6	1.37283151091267e-6	1.37266297816136e-6	1.37205978790969e-6	1.37126614520041e-6	1.37047185854842e-6	1.36979804030978e-6	1.36901223469946e-6	1.36820069785058e-6	1.36743328303749e-6	1.36678201333455e-6	1.3664064122962e-6	1.36651789112621e-6	1.36728596970601e-6	1.36876672238141e-6	1.37089059389631e-6	1.37351056110366e-6	1.37648599178758e-6
flux1:	0.629614920104051	1.66665053464611e-6	1.66268212492813e-6	1.6583816316278e-6	1.65344806766844e-6	1.64763400527489e-6	1.64088022747068e-6	1.63335838105528e-6	1.62541175500391e-6	1.61742969049652e-6	1.60971630052944e-6	1.60240900552699e-6	1.59547394497447e-6	1.58877041483611e-6	1.58214987034492e-6	1.57554451821094e-6	1.56900851195932e-6	1.5626984907634e-6	1.55680952032266e-6	1.55150180642092e-6	1.54685182716218e-6	1.54284154143671e-6	1.53937760248682e-6	1.53632855174631e-6	1.53358587661351e-6	1.53114621128765e-6	1.52908424841014e-6	1.52731054716316e-6	1.52596434589364e-6	1.52505771843223e-6	1.52475930269984e-6	1.52417160020177e-6	1.52388522551653e-6	1.52463815454885e-6	1.52549916382353e-6	1.52664774913741e-6	1.52820512941757e-6	1.53026781277183e-6	1.53253934748318e-6	1.53511752995487e-6	1.53808204085742e-6	1.54147397030749e-6	1.54538277771618e-6	1.54991898278368e-6	1.55513262724275e-6	1.56096052521647e-6	1.56723507187345e-6	1.57374718554312e-6	1.58033217615113e-6
flux1:	0.629877369007804	1.90543547757583e-6	1.90334327781993e-6	1.90068062236286e-6	1.89708922502914e-6	1.89222985087619e-6	1.88594528880081e-6	1.87833486016625e-6	1.86971813767422e-6	1.86051515306441e-6	1.85110232766548e-6	1.8417051106631e-6	1.83236465411224e-6	1.82298192125339e-6	1.81341255519773e-6	1.80356880009954e-6	1.79348585037416e-6	1.7833292972768e-6	1.77334905403648e-6	1.76380767821557e-6	1.75491505843397e-6	1.74678827208412e-6	1.73943966055399e-6	1.7327955625945e-6	1.72676327638989e-6	1.72133963625812e-6	1.71659888487422e-6	1.71244168167746e-6	1.70907728553003e-6	1.70661899098873e-6	1.70533565277047e-6	1.70430484367138e-6	1.70422845575576e-6	1.70591182733556e-6	1.7082207988326e-6	1.71127138282993e-6	1.71509786964972e-6	1.71978185903834e-6	1.72496410898434e-6	1.73076355235724e-6	1.73728473520149e-6	1.74454740399008e-6	1.75257068634275e-6	1.76135580766527e-6	1.77082147432274e-6	1.78077531034882e-6	1.79094795516722e-6	1.80107255466679e-6	1.81097122934514e-6
flux1:	0.630139817911557	2.16554530816599e-6	2.16548786229884e-6	2.16468792855604e-6	2.16273436026489e-6	2.1591923582899e-6	2.15379732349514e-6	2.14656570450574e-6	2.13778621454774e-6	2.12790857397805e-6	2.1173864126163e-6	2.106540904647e-6	2.09549408042293e-6	2.08418843115211e-6	2.07247566718057e-6	2.06023300067089e-6	2.04745825961311e-6	2.03430892029973e-6	2.02107776238387e-6	2.00812399040636e-6	1.99578965501836e-6	1.98432634243175e-6	1.97384831788831e-6	1.96433093545581e-6	1.95568401676515e-6	1.94788810937588e-6	1.94099785080597e-6	1.93488668028288e-6	1.92983860964756e-6	1.9260635332095e-6	1.92394999413034e-6	1.9225261654947e-6	1.92262718362521e-6	1.92514116385301e-6	1.92869412648183e-6	1.93334708009398e-6	1.93903576958934e-6	1.94584140157388e-6	1.95335007007726e-6	1.96171626549023e-6	1.97108882177088e-6	1.98148250430313e-6	1.99285499135739e-6	2.00510037399024e-6	2.01800533231037e-6	2.03124941770963e-6	2.04446797565027e-6	2.05734929382122e-6	2.06971995110136e-6
flux1:	0.63040226681531	2.44597417564957e-6	2.44797530387849e-6	2.44916921742045e-6	2.44910081932048e-6	2.44724138159637e-6	2.44321441850259e-6	2.4369459376584e-6	2.42868681310381e-6	2.41891271504264e-6	2.40815447151691e-6	2.39683084678666e-6	2.38514517810973e-6	2.37307718671924e-6	2.36046377158032e-6	2.3471299942492e-6	2.33301532540988e-6	2.31824762230634e-6	2.30314340748721e-6	2.28814300836658e-6	2.27370793312195e-6	2.26021233005914e-6	2.24785915372852e-6	2.23665718050972e-6	2.22650066571784e-6	2.21733336598802e-6	2.20916781129282e-6	2.20183004837428e-6	2.19567865607991e-6	2.19100589014637e-6	2.18833759249234e-6	2.18661751046927e-6	2.18683567235727e-6	2.18998247213248e-6	2.19440909764513e-6	2.20013620337347e-6	2.20699821026592e-6	2.21509330251431e-6	2.2239666161287e-6	2.23382603276237e-6	2.24488594048562e-6	2.25717687356716e-6	2.27061175874757e-6	2.28498990912043e-6	2.29997651869257e-6	2.31513515213792e-6	2.33002185950172e-6	2.34430028789278e-6	2.35782404522283e-6
flux1:	0.630664715719064	2.74679001997273e-6	2.75074681172044e-6	2.75396908904449e-6	2.75596943219137e-6	2.75613140990472e-6	2.75396705089224e-6	2.74930774403485e-6	2.74236005784285e-6	2.73361909693245e-6	2.7236874936383e-6	2.71307698490462e-6	2.70206681271383e-6	2.69066576052268e-6	2.6786834839139e-6	2.66587579495069e-6	2.65210285774436e-6	2.63743972599406e-6	2.62220293491035e-6	2.60689077561305e-6	2.59206200310092e-6	2.5781920051051e-6	2.56555187246976e-6	2.55416374593436e-6	2.54388592040387e-6	2.53460366350375e-6	2.52626482105361e-6	2.51862770783738e-6	2.51212068287156e-6	2.50709662409193e-6	2.50423292220522e-6	2.5023459919926e-6	2.50260064358313e-6	2.50611235517436e-6	2.51092652456804e-6	2.51704213208838e-6	2.52419922874036e-6	2.53253067043315e-6	2.54155744276055e-6	2.55156005718181e-6	2.56283863303067e-6	2.57546142531246e-6	2.5893185362426e-6	2.60413513390801e-6	2.61947503295175e-6	2.63480700732627e-6	2.64963104066626e-6	2.66361092112248e-6	2.67665186355868e-6
flux1:	0.630927164622817	3.06985026763891e-6	3.07554894376367e-6	3.08073630418958e-6	3.08490448513291e-6	3.08735849856234e-6	3.0875035180506e-6	3.08507574522916e-6	3.0802322558867e-6	3.07347920866515e-6	3.06548103724164e-6	3.05683192941602e-6	3.0478763401155e-6	3.03864086953368e-6	3.02889527087398e-6	3.01831105353214e-6	3.00665088640143e-6	2.99391541550873e-6	2.98039644007407e-6	2.96662314584283e-6	2.95322354202608e-6	2.94074716275616e-6	2.92950871104555e-6	2.9195221623782e-6	2.91058993669288e-6	2.90251894381425e-6	2.89517310220857e-6	2.88822527415511e-6	2.88216533904103e-6	2.87738118523559e-6	2.87471162797602e-6	2.87279896526648e-6	2.87299987877101e-6	2.87657987210352e-6	2.88125296189474e-6	2.88701619543071e-6	2.89353124975608e-6	2.90098098071324e-6	2.90887889259685e-6	2.9175965699839e-6	2.92753625583729e-6	2.93882371895976e-6	2.95134998149325e-6	2.96479171812395e-6	2.97863774361021e-6	2.99228881335843e-6	3.00521552823657e-6	3.01710736158171e-6	3.02794422477216e-6
flux1:	0.63118961352657	3.41934757431747e-6	3.42648360385629e-6	3.43347461192077e-6	3.43980155132305e-6	3.44470050583681e-6	3.4474772538069e-6	3.44777576899352e-6	3.44570084669113e-6	3.44176135493277e-6	3.43667106159247e-6	3.431092119788e-6	3.4254197361472e-6	3.4196851711932e-6	3.41360650408095e-6	3.40675940905848e-6	3.39879584147062e-6	3.38962517510248e-6	3.37949280534513e-6	3.36893263710796e-6	3.35861323945287e-6	3.34913024804742e-6	3.34081754221588e-6	3.33366103261373e-6	3.32739031149464e-6	3.32171845622975e-6	3.31641237327102e-6	3.31104670199062e-6	3.30616295632366e-6	3.30215923829881e-6	3.30004112148916e-6	3.29823087477628e-6	3.29829099698649e-6	3.301662725783e-6	3.30570844180918e-6	3.31044065152027e-6	3.31546530261655e-6	3.32102583382544e-6	3.32664135370556e-6	3.33279025903177e-6	3.33998770968203e-6	3.34843179567844e-6	3.35803638401814e-6	3.36845618343992e-6	3.37913311308872e-6	3.38942744189873e-6	3.39880575962016e-6	3.40700524738937e-6	3.41409867955547e-6
flux1:	0.631452062430323	3.80206427916404e-6	3.81026402420852e-6	3.81880057872625e-6	3.82714747380035e-6	3.83447898236293e-6	3.84000967308737e-6	3.84329727748971e-6	3.8443952065525e-6	3.84380943091557e-6	3.8422914902946e-6	3.84055624569452e-6	3.83903380253503e-6	3.83774636642351e-6	3.83635005640416e-6	3.83431718692093e-6	3.83118189642868e-6	3.82675257991318e-6	3.82121356948748e-6	3.81508339341082e-6	3.80904753023608e-6	3.80372408333524e-6	3.79944590570323e-6	3.79615520888571e-6	3.79349638880107e-6	3.79107909959429e-6	3.78856788796791e-6	3.78543271321309e-6	3.78225754902192e-6	3.7794317826279e-6	3.77812946869009e-6	3.77651252031736e-6	3.77636061263385e-6	3.77931586803215e-6	3.78237246933646e-6	3.78557007079869e-6	3.78848427915676e-6	3.79142332484896e-6	3.79391841683142e-6	3.7965666449868e-6	3.80000086515194e-6	3.80449966371316e-6	3.81001666137438e-6	3.81620760323342e-6	3.82249215346115e-6	3.82821293390123e-6	3.83285152017609e-6	3.83620725308674e-6	3.83845632456224e-6
flux1:	0.631714511334077	4.22725852475392e-6	4.23610115909871e-6	4.24583457000329e-6	4.2559206641738e-6	4.26547328990558e-6	4.27362204159794e-6	4.27984639986942e-6	4.28415412479586e-6	4.28704851370296e-6	4.28931238436376e-6	4.29170134666316e-6	4.29466611275313e-6	4.29820688673548e-6	4.30190891642299e-6	4.30513688812568e-6	4.30730583801687e-6	4.30812176853915e-6	4.30770334487539e-6	4.30654444043266e-6	4.30533437647678e-6	4.30469959598571e-6	4.30495952095609e-6	4.30600296825777e-6	4.30738171353415e-6	4.30859826501783e-6	4.30921707147782e-6	4.30860330447017e-6	4.30737741746364e-6	4.3059116068451e-6	4.3055486079015e-6	4.30415905969653e-6	4.30375009020242e-6	4.30618827875734e-6	4.30808350609905e-6	4.3095057966108e-6	4.3100236436997e-6	4.31000735646645e-6	4.30899819070032e-6	4.30771989067592e-6	4.30692301447581e-6	4.30696815533033e-6	4.30785842405957e-6	4.30926611989983e-6	4.31060477062429e-6	4.31121222500214e-6	4.31059311896279e-6	4.30861275270507e-6	4.30555232737679e-6
flux1:	0.63197696023783	4.70617040503668e-6	4.7152103381391e-6	4.7257156441505e-6	4.73712279652171e-6	4.74847784838742e-6	4.75882671105662e-6	4.76757903584298e-6	4.77470817539426e-6	4.78072370845097e-6	4.78644259150601e-6	4.79265687061384e-6	4.79982824967134e-6	4.80792387086202e-6	4.81644973790331e-6	4.82465992933358e-6	4.83185308207134e-6	4.83763921016134e-6	4.84207832466701e-6	4.84564463851087e-6	4.84903324196109e-6	4.85287829023495e-6	4.85748356370121e-6	4.86268113112762e-6	4.86792663117911e-6	4.8726159282541e-6	4.87622128435316e-6	4.87800792122523e-6	4.87863220734937e-6	4.87845439811079e-6	4.87898763830451e-6	4.87779193209193e-6	4.87711335879331e-6	4.87906446993758e-6	4.87985072786608e-6	4.87956560832929e-6	4.87778643527965e-6	4.87493664878128e-6	4.87055647248606e-6	4.86550149497551e-6	4.8606380116274e-6	4.85640515154653e-6	4.85285736958788e-6	4.84968868747194e-6	4.84630997712184e-6	4.84205299777626e-6	4.83643936361491e-6	4.8293919834143e-6	4.82129005075783e-6
flux1:	0.632239409141583	5.25121155864308e-6	5.2600025153842e-6	5.27080426539387e-6	5.2830039539154e-6	5.29556135808473e-6	5.30743211213243e-6	5.31796282174407e-6	5.32710904603028e-6	5.33540637042582e-6	5.34372169082559e-6	5.35289070008092e-6	5.36338395708475e-6	5.37512715567694e-6	5.38753784849827e-6	5.39975496379761e-6	5.41096431952738e-6	5.42069205439505e-6	5.42895783996554e-6	5.43623696823765e-6	5.44324966942578e-6	5.45065286563e-6	5.45874350293666e-6	5.46729897958235e-6	5.47567694276158e-6	5.48316832519962e-6	5.48916324475484e-6	5.49283409289997e-6	5.49487954977821e-6	5.49566816944723e-6	5.49689032708882e-6	5.49578749985295e-6	5.49486021152814e-6	5.49648667692054e-6	5.49643878196183e-6	5.4948161844114e-6	5.49120929608071e-6	5.48608136910798e-6	5.4789526632362e-6	5.47081522758224e-6	5.46265104031023e-6	5.45497242006923e-6	5.44787998877336e-6	5.44108302703612e-6	5.43397814442393e-6	5.42587310903439e-6	5.41628500883528e-6	5.40517432288026e-6	5.39300472295437e-6
flux1:	0.632501858045337	5.87497148596817e-6	5.88309332819296e-6	5.89370408749191e-6	5.90610850988574e-6	5.91914930531072e-6	5.9316749231533e-6	5.94297168782515e-6	5.95299815692883e-6	5.96234696776229e-6	5.97196574427061e-6	5.98275518962555e-6	5.99520207730294e-6	6.00918537277875e-6	6.02402261384331e-6	6.03872835113253e-6	6.05237622766995e-6	6.06442289122843e-6	6.07487501024154e-6	6.08424449148392e-6	6.09331342433135e-6	6.10279212922922e-6	6.11298965443614e-6	6.12363425607455e-6	6.13398246018669e-6	6.14321943389627e-6	6.15066091851447e-6	6.15539241741434e-6	6.15816881403142e-6	6.15940102222523e-6	6.16097196014675e-6	6.15980559593672e-6	6.15867915124791e-6	6.16025538400732e-6	6.1598297143975e-6	6.1574818156172e-6	6.15280501501404e-6	6.14628745972185e-6	6.13740531036741e-6	6.12729392463882e-6	6.11705696805874e-6	6.10727658660305e-6	6.0980895556252e-6	6.0892028489267e-6	6.07997185167638e-6	6.06964585715283e-6	6.05770159610876e-6	6.04410787917154e-6	6.02939641107774e-6
flux1:	0.63276430694909	6.58922322981304e-6	6.59631144615758e-6	6.60628105032809e-6	6.61831453130547e-6	6.63109480363949e-6	6.64333448409821e-6	6.65425595524997e-6	6.66384341255661e-6	6.67278749844145e-6	6.68216215325265e-6	6.69296932284191e-6	6.70572971314097e-6	6.72027354258719e-6	6.73580326303094e-6	6.7511925439814e-6	6.76539686672044e-6	6.77781587342479e-6	6.78847557733917e-6	6.79797136654696e-6	6.80719836928577e-6	6.81696397734488e-6	6.82761595823124e-6	6.83883985890779e-6	6.84978381587392e-6	6.85952026989898e-6	6.86729175195455e-6	6.87209806821478e-6	6.87477101304771e-6	6.87580808684909e-6	6.87731099854116e-6	6.87589126302627e-6	6.87463403397786e-6	6.8765064267921e-6	6.8762674021287e-6	6.87394468574937e-6	6.86910960098273e-6	6.8622619293318e-6	6.85280801841815e-6	6.84203836201986e-6	6.83119377343341e-6	6.82092851514815e-6	6.81140367287766e-6	6.80229751094351e-6	6.79288399406975e-6	6.7823055259273e-6	6.76995183889227e-6	6.75576587155234e-6	6.74033239167214e-6
flux1:	0.633026755852843	7.40412746701627e-6	7.40990326013961e-6	7.41887301751891e-6	7.43005413457056e-6	7.44191729935817e-6	7.45299892531616e-6	7.46244529829002e-6	7.47028737113726e-6	7.47736107431052e-6	7.48492421257677e-6	7.49412945615304e-6	7.50555902230608e-6	7.51899567244485e-6	7.53350797997801e-6	7.54780373474567e-6	7.56070497822154e-6	7.57156081242508e-6	7.58044874064054e-6	7.5881001257896e-6	7.59558325382541e-6	7.6038545566999e-6	7.61333123426694e-6	7.62366101987892e-6	7.63387034494655e-6	7.64290347531533e-6	7.649921148853e-6	7.65383099782341e-6	7.65556734381276e-6	7.6557628627788e-6	7.65677595080843e-6	7.65490810708775e-6	7.65359380844883e-6	7.65612759752126e-6	7.6566536891847e-6	7.65511462454044e-6	7.65102259707884e-6	7.64488064740485e-6	7.63600186312998e-6	7.6258505948897e-6	7.61583132744258e-6	7.60668080480956e-6	7.59857382098527e-6	7.59112831459092e-6	7.58348777123292e-6	7.57463053758236e-6	7.56380753817013e-6	7.55090208377404e-6	7.53654293286512e-6
flux1:	0.633289204756596	8.32781094275899e-6	8.3321075946389e-6	8.3398602332016e-6	8.34988036684901e-6	8.36036850689593e-6	8.36963453089662e-6	8.37672661169344e-6	8.3817379413321e-6	8.38569772822463e-6	8.39011163056589e-6	8.39634174413114e-6	8.40506739930921e-6	8.41602866991366e-6	8.42813895032334e-6	8.43990752206307e-6	8.4499976171591e-6	8.45770499029149e-6	8.46318488345202e-6	8.46735542530703e-6	8.47151950970972e-6	8.47683647229505e-6	8.48382365207375e-6	8.49209269617723e-6	8.50052883510089e-6	8.50792404726132e-6	8.51333798834318e-6	8.51557042483654e-6	8.51568577630243e-6	8.51449758419812e-6	8.5146688616469e-6	8.51218328839136e-6	8.51087598949116e-6	8.51439791463807e-6	8.51618352770342e-6	8.51606121585043e-6	8.51344010138176e-6	8.50882571199951e-6	8.50141989197484e-6	8.49288680811021e-6	8.48483117874299e-6	8.4780909075094e-6	8.47284744343991e-6	8.46862593774579e-6	8.46438761971033e-6	8.45888808124064e-6	8.45118962232642e-6	8.44108844270071e-6	8.42925768031268e-6
flux1:	0.63355165366035	9.36643387892817e-6	9.3692133521504e-6	9.37570759285884e-6	9.38448937777933e-6	9.39343154850904e-6	9.40056073288277e-6	9.40479473797988e-6	9.40629439448246e-6	9.40632367465799e-6	9.40669872787588e-6	9.40905287704686e-6	9.41420326782037e-6	9.42185607728553e-6	9.43074865871325e-6	9.43915489246253e-6	9.44554535358069e-6	9.44914867121271e-6	9.45021279472074e-6	9.4498836018848e-6	9.44975253867133e-6	9.45123034966481e-6	9.4549612928773e-6	9.46051926401112e-6	9.46662483629417e-6	9.47188760479113e-6	9.47523808195715e-6	9.47534357722786e-6	9.47342448788249e-6	9.47051021684623e-6	9.46962213361332e-6	9.46640042174745e-6	9.46514036616819e-6	9.46988691975261e-6	9.473257545402e-6	9.47494782784761e-6	9.47422081811005e-6	9.47159320688067e-6	9.46614481457258e-6	9.4597710679918e-6	9.45431941090257e-6	9.45075332037319e-6	9.44925820883565e-6	9.44923750532045e-6	9.44942286018721e-6	9.44829536901828e-6	9.44468874387487e-6	9.43829628189531e-6	9.42984730876495e-6
flux1:	0.633814102564103	1.05247712097798e-5	1.05261245008582e-5	1.05315035790878e-5	1.05392239613953e-5	1.05467811329722e-5	1.05518605672686e-5	1.0553207965625e-5	1.05510428276988e-5	1.05468908036135e-5	1.05429305585879e-5	1.05411240338653e-5	1.05424684553693e-5	1.05466500444675e-5	1.0552214405607e-5	1.05571647318571e-5	1.05597407827111e-5	1.05590795707345e-5	1.05555210750732e-5	1.05504621659269e-5	1.05458202458475e-5	1.05432934315922e-5	1.05436726636598e-5	1.05464905596934e-5	1.05502803768961e-5	1.05534389862884e-5	1.05547359599855e-5	1.05526749926765e-5	1.05486527823545e-5	1.05439315639025e-5	1.05419439134677e-5	1.05379362522944e-5	1.05367286033594e-5	1.05428086210942e-5	1.05478642772004e-5	1.05514560517228e-5	1.05526680856309e-5	1.05520471668333e-5	1.05485472260229e-5	1.05443278367555e-5	1.0541520474552e-5	1.05412388018541e-5	1.05436727046163e-5	1.0548082127539e-5	1.05529335832049e-5	1.05563976799472e-5	1.05570570939992e-5	1.05545024189318e-5	1.05495422950759e-5
flux1:	0.634076551467856	1.18072309500213e-5	1.18073570521245e-5	1.18119236833212e-5	1.18189912461274e-5	1.18256440494665e-5	1.1829173607129e-5	1.18281040763582e-5	1.18226866081475e-5	1.18147128436719e-5	1.18067557389628e-5	1.18011509167238e-5	1.1799115976117e-5	1.18003381267078e-5	1.18031668839026e-5	1.18053089943381e-5	1.18047373072781e-5	1.18004642464339e-5	1.17929026376969e-5	1.17836989738546e-5	1.17751092924214e-5	1.17691362756797e-5	1.17667285142516e-5	1.17673752591297e-5	1.17694075977905e-5	1.177098752141e-5	1.17706958867822e-5	1.17668391508684e-5	1.17610014962508e-5	1.17546709557834e-5	1.17517346763271e-5	1.17469653796877e-5	1.17457734017816e-5	1.17531509519725e-5	1.17597474569653e-5	1.17650078487196e-5	1.17678241818028e-5	1.17688023877176e-5	1.17667710530346e-5	1.17641821361245e-5	1.17634817932394e-5	1.17659506002163e-5	1.17717833913249e-5	1.17800843699669e-5	1.17890376619318e-5	1.17964912652464e-5	1.18007785238752e-5	1.18014062203049e-5	1.1799294545462e-5
flux1:	0.634339000371609	1.32191403344565e-5	1.32183018539343e-5	1.32224577746837e-5	1.32294420718783e-5	1.32359178608274e-5	1.32387416087074e-5	1.32361612985861e-5	1.32284119211968e-5	1.3217525744715e-5	1.32064727473197e-5	1.31979877665454e-5	1.31935442310886e-5	1.31928608880234e-5	1.31941053403198e-5	1.31946807509609e-5	1.3192266805781e-5	1.31857136966011e-5	1.31754682376966e-5	1.31633954296054e-5	1.31520714470347e-5	1.31437973982811e-5	1.31396814466372e-5	1.31391735440506e-5	1.3140404060335e-5	1.3141296329132e-5	1.31402282661342e-5	1.31352782364971e-5	1.31282170979324e-5	1.31207236375621e-5	1.31171639165508e-5	1.31117242880827e-5	1.31104675856608e-5	1.31189670833826e-5	1.3126737168788e-5	1.3133153271979e-5	1.31369303672544e-5	1.31387718865078e-5	1.3137381577647e-5	1.31355198998968e-5	1.31359570088223e-5	1.31401395600575e-5	1.31482627768573e-5	1.3159273055411e-5	1.31710782169474e-5	1.31812219721472e-5	1.31878191716043e-5	1.319033133096e-5	1.3189827607096e-5
flux1:	0.634601449275363	1.47680669674211e-5	1.47665250081426e-5	1.47706803638181e-5	1.4778200752646e-5	1.47853487840104e-5	1.47885225227497e-5	1.4785636653655e-5	1.47768397243129e-5	1.47643442433555e-5	1.47514840894793e-5	1.47413939096334e-5	1.47358319899921e-5	1.47345920187356e-5	1.47356996893821e-5	1.47362751673301e-5	1.47336965962409e-5	1.47266142647982e-5	1.47154508093742e-5	1.4702225861493e-5	1.46897819442855e-5	1.46806866441725e-5	1.46762017827614e-5	1.46757537101009e-5	1.46772987094476e-5	1.46785466485869e-5	1.46776817280691e-5	1.46725315826556e-5	1.46650391219276e-5	1.46570090504947e-5	1.46532824093936e-5	1.46473127346744e-5	1.46458701834084e-5	1.46552012022812e-5	1.46636093808743e-5	1.46704767139395e-5	1.46743907030712e-5	1.4676198947697e-5	1.46744751237987e-5	1.46722843466938e-5	1.46726983729257e-5	1.46773016120392e-5	1.46862740202245e-5	1.46984113284231e-5	1.47113774560623e-5	1.47224650226228e-5	1.47296333572942e-5	1.47323563171784e-5	1.47318897401453e-5
flux1:	0.634863898179116	1.6464923679137e-5	1.64628596241314e-5	1.64673246340701e-5	1.64759154816078e-5	1.6484550680486e-5	1.64891687211264e-5	1.6487293614021e-5	1.64788940269865e-5	1.64662642024937e-5	1.6453028994184e-5	1.64426957404992e-5	1.6437330289239e-5	1.64368611921467e-5	1.64392446578131e-5	1.64413739979359e-5	1.64403423038226e-5	1.6434566774638e-5	1.64243698580443e-5	1.64118283021076e-5	1.63999603501353e-5	1.63915420068721e-5	1.63879773255032e-5	1.63887017472041e-5	1.6391557221657e-5	1.63941037170485e-5	1.63943730756496e-5	1.63899323998661e-5	1.63828675426172e-5	1.6375014784218e-5	1.63716502287034e-5	1.6365314961785e-5	1.63635310856379e-5	1.63733263989188e-5	1.6381744578968e-5	1.6388282632678e-5	1.63914883360649e-5	1.63924077399063e-5	1.63894675518644e-5	1.63860067381231e-5	1.63853360104155e-5	1.63891130397319e-5	1.63974695977003e-5	1.64090647327598e-5	1.64213779576296e-5	1.64315408619333e-5	1.64374533572092e-5	1.64386766713315e-5	1.64366865177952e-5
flux1:	0.635126347082869	1.8324639083497e-5	1.83220751454741e-5	1.83269519503463e-5	1.83369279044922e-5	1.83476720290757e-5	1.83546863378123e-5	1.8355047686676e-5	1.8348428334837e-5	1.83370669610354e-5	1.83247660291096e-5	1.8315351052974e-5	1.831121377454e-5	1.83124977905386e-5	1.83171997132091e-5	1.83220831078305e-5	1.83240021204801e-5	1.83211155576361e-5	1.83135537621602e-5	1.83033204233998e-5	1.82934829135591e-5	1.82869431131831e-5	1.82852332787985e-5	1.8287851989921e-5	1.82926254928043e-5	1.82970724907683e-5	1.82991518998771e-5	1.82961761713046e-5	1.8290330900788e-5	1.82833619712113e-5	1.82808996277854e-5	1.8274361296889e-5	1.82720542587374e-5	1.82819120792604e-5	1.82896986900453e-5	1.82951681702191e-5	1.82969548070297e-5	1.8296365039679e-5	1.82916450458197e-5	1.82863448990577e-5	1.82839060691386e-5	1.8285952815046e-5	1.82925133261062e-5	1.83021275681619e-5	1.83121759320624e-5	1.83197555183273e-5	1.83228353268818e-5	1.83211543695644e-5	1.83164331983606e-5
flux1:	0.635388795986622	2.03662571225168e-5	2.03629897958097e-5	2.03680846576282e-5	2.03794320686939e-5	2.03925839160967e-5	2.04026523294434e-5	2.04062109962419e-5	2.04024966045851e-5	2.03935177730628e-5	2.03831034197554e-5	2.03753186928772e-5	2.03728988151282e-5	2.03763062650441e-5	2.03837282256863e-5	2.03919387129404e-5	2.03976302655273e-5	2.03986873596264e-5	2.03949421825481e-5	2.03881648543042e-5	2.03813121780836e-5	2.03773079608626e-5	2.03777989276925e-5	2.03824247791742e-5	2.03891361499119e-5	2.03955669780512e-5	2.03997228388401e-5	2.03986835090267e-5	2.03946782458867e-5	2.03892157092152e-5	2.03881568104812e-5	2.03815544417516e-5	2.03785236520679e-5	2.03880444588391e-5	2.03946093480779e-5	2.03984053339222e-5	2.03983153036909e-5	2.03959766642456e-5	2.03894017968929e-5	2.03822551868763e-5	2.03779541544164e-5	2.03779383734884e-5	2.03820512349514e-5	2.03887314156124e-5	2.03953682976e-5	2.03991850951546e-5	2.03983788043237e-5	2.03929702545028e-5	2.03849398318992e-5
flux1:	0.635651244890376	2.26124435453214e-5	2.26080035037146e-5	2.26127776550411e-5	2.26250951958042e-5	2.26405576596957e-5	2.26539536828321e-5	2.26612960414899e-5	2.26612245855188e-5	2.26553095939892e-5	2.26472229191549e-5	2.26411726879955e-5	2.26402592436641e-5	2.26453940300537e-5	2.26551454130254e-5	2.26664795982262e-5	2.26760341661466e-5	2.26814118216786e-5	2.26820275123464e-5	2.26792300435354e-5	2.26756770617529e-5	2.2674192856951e-5	2.26765275133773e-5	2.26825640829295e-5	2.26905580247163e-5	2.2698461152266e-5	2.27044831296978e-5	2.27055068946863e-5	2.27037381002057e-5	2.27002795038172e-5	2.27010589103905e-5	2.26944957423965e-5	2.2690527390298e-5	2.26993373199486e-5	2.27041781469482e-5	2.27058786939112e-5	2.27037633982028e-5	2.26998817315267e-5	2.26919389370945e-5	2.26835847308133e-5	2.26780139467513e-5	2.26762878531717e-5	2.26779571927048e-5	2.26813743664174e-5	2.26840646507604e-5	2.26835681167022e-5	2.26784963003146e-5	2.26692685130118e-5	2.26581307337439e-5
flux1:	0.635913693794129	2.50885023827568e-5	2.50821506792999e-5	2.5085722065781e-5	2.5098225280735e-5	2.51155068705142e-5	2.5132111975275e-5	2.51434292321945e-5	2.51473186968045e-5	2.51446748985099e-5	2.51388040792549e-5	2.5133950092031e-5	2.51336092903642e-5	2.51392997342888e-5	2.51501994208276e-5	2.51636849225486e-5	2.51764695495052e-5	2.51858721191384e-5	2.51907584418596e-5	2.5191844424219e-5	2.51912760239433e-5	2.51916432348201e-5	2.51947924044245e-5	2.52009743246273e-5	2.52089652499734e-5	2.52172774620435e-5	2.52245134955855e-5	2.52274045521891e-5	2.52280560919357e-5	2.52269771642236e-5	2.52299642837375e-5	2.52235073867408e-5	2.52183769002705e-5	2.52261331631681e-5	2.52288358219312e-5	2.52281955823968e-5	2.52241957992885e-5	2.52193920057681e-5	2.52110913887845e-5	2.52027721654315e-5	2.51971722640598e-5	2.51947439338345e-5	2.51946127263799e-5	2.51950549881703e-5	2.51938730818467e-5	2.51891399584979e-5	2.51800927504904e-5	2.51676785172706e-5	2.51544085284016e-5
flux1:	0.636176142697882	2.78211143529848e-5	2.78118784991668e-5	2.78130773923821e-5	2.78246697128023e-5	2.78429633460897e-5	2.7862345741413e-5	2.78775079950523e-5	2.78853260910768e-5	2.78857575808076e-5	2.78815177297363e-5	2.78767762050261e-5	2.78754701599652e-5	2.78799091026752e-5	2.78901417104919e-5	2.79042014643045e-5	2.79190242370775e-5	2.79316432515969e-5	2.7940229980218e-5	2.79446354554234e-5	2.79462626590242e-5	2.79473231358931e-5	2.79497567100382e-5	2.79543242031881e-5	2.79605661930716e-5	2.79678280338687e-5	2.79753154856215e-5	2.79796562109648e-5	2.79827713876619e-5	2.79843717369879e-5	2.79898988008863e-5	2.79835903563913e-5	2.79770617542545e-5	2.79834401941613e-5	2.79836445650532e-5	2.79805357339693e-5	2.79749907982756e-5	2.79701804789182e-5	2.79629104065711e-5	2.79563108859435e-5	2.79524028939896e-5	2.79507713594555e-5	2.79499638992277e-5	2.79481854655124e-5	2.79436665379329e-5	2.79352489159526e-5	2.79230275944048e-5	2.79086199646685e-5	2.78948012868015e-5
flux1:	0.636438591601635	3.08370770237784e-5	3.08238228853995e-5	3.08212936956658e-5	3.0830692816947e-5	3.08490182704708e-5	3.0870583246778e-5	3.08892931083007e-5	3.09008148588812e-5	3.09038895905779e-5	3.09004074515578e-5	3.08943584769444e-5	3.08901824255136e-5	3.08911897968431e-5	3.08985860841138e-5	3.09113264621426e-5	3.09267229859269e-5	3.09415163217524e-5	3.09530244643714e-5	3.09599847930399e-5	3.09628124913614e-5	3.09631906920939e-5	3.0963153513825e-5	3.09641260895041e-5	3.09666741589412e-5	3.09712662827908e-5	3.0977931716515e-5	3.09832392252047e-5	3.0988835880681e-5	3.09934148302034e-5	3.10018245069088e-5	3.09957015596723e-5	3.09875246553332e-5	3.09921944005874e-5	3.09895355551915e-5	3.09838511321602e-5	3.0977157515492e-5	3.09733661214447e-5	3.09686715332918e-5	3.09656698754517e-5	3.09653917529304e-5	3.09662799845308e-5	3.09661377816956e-5	3.09630982889465e-5	3.09559768838064e-5	3.09446345579469e-5	3.0930274038462e-5	3.09153397913306e-5	3.09028746876494e-5
flux1:	0.636701040505389	3.41623363402462e-5	3.41438644962067e-5	3.41361964275316e-5	3.41420928300898e-5	3.41594747424809e-5	3.41826549809104e-5	3.42046468967197e-5	3.42196646481989e-5	3.42249408309658e-5	3.42213046659247e-5	3.42124708165579e-5	3.42034611756984e-5	3.41988166394047e-5	3.42012013885044e-5	3.42107642211108e-5	3.4225344315851e-5	3.42413724281937e-5	3.42551401123398e-5	3.42640096729495e-5	3.426715550292e-5	3.42655797794143e-5	3.42614139170852e-5	3.42569067207447e-5	3.42539157834333e-5	3.4254326945409e-5	3.42592112335742e-5	3.42651136971805e-5	3.42733136621092e-5	3.42812555909827e-5	3.42929544330948e-5	3.42870715676203e-5	3.42769788039543e-5	3.42795728682854e-5	3.42736147498186e-5	3.42651588961284e-5	3.42576110622751e-5	3.42557646749217e-5	3.42550947170837e-5	3.42574776236951e-5	3.42626794984201e-5	3.42677217881125e-5	3.42694907793138e-5	3.42660438367935e-5	3.42569400943081e-5	3.42433186128116e-5	3.42277529769092e-5	3.42136856471261e-5	3.42044410887818e-5
flux1:	0.636963489409142	3.78215456397598e-5	3.77966957075596e-5	3.77825584862795e-5	3.7783775138404e-5	3.77994192725891e-5	3.78238628194913e-5	3.78491021030136e-5	3.78676391503482e-5	3.7874899505811e-5	3.78704197435162e-5	3.78575557515917e-5	3.78420064608216e-5	3.78297850016717e-5	3.78253210899972e-5	3.78302251356172e-5	3.78430034617106e-5	3.78597458869652e-5	3.78755326843897e-5	3.78860824757914e-5	3.78890736297298e-5	3.78846754365121e-5	3.78751200209561e-5	3.78636369861473e-5	3.78536365990858e-5	3.78487066320278e-5	3.78511654980995e-5	3.78575561791341e-5	3.78686952720942e-5	3.78805398931632e-5	3.78960414587323e-5	3.78904896465591e-5	3.78781947841732e-5	3.78782875371746e-5	3.78684694649439e-5	3.78568643035832e-5	3.78485160329775e-5	3.78492541181963e-5	3.78537322332706e-5	3.78629326191423e-5	3.78750939936539e-5	3.78855444345891e-5	3.78900828399783e-5	3.78866854266376e-5	3.78758125766275e-5	3.78601424038024e-5	3.78438899573008e-5	3.7831678867669e-5	3.7827143100672e-5
flux1:	0.637225938312895	4.18382802287768e-5	4.18060250986906e-5	4.17842845936743e-5	4.17799055372666e-5	4.17933345043184e-5	4.18190461643436e-5	4.18478792045887e-5	4.18703551548322e-5	4.18797943173819e-5	4.18742174360977e-5	4.18565502938407e-5	4.18332734161054e-5	4.18121163418401e-5	4.17995742899338e-5	4.17989730036265e-5	4.18096090782931e-5	4.18271864373969e-5	4.18453822046316e-5	4.18580031357606e-5	4.18609812136332e-5	4.18535051027955e-5	4.1837909674966e-5	4.1818552888059e-5	4.18006412565857e-5	4.17897275244838e-5	4.17895620560775e-5	4.17966923509114e-5	4.18113795039275e-5	4.18278539891021e-5	4.18477963882694e-5	4.18427115389031e-5	4.18279123794187e-5	4.18250144675628e-5	4.18106296594735e-5	4.17952659765996e-5	4.17858472560398e-5	4.17893997319423e-5	4.17996646075706e-5	4.18165754374768e-5	4.18366025416796e-5	4.18531267149739e-5	4.18606990221088e-5	4.18572101699797e-5	4.18441743457305e-5	4.18260642925842e-5	4.18090066180195e-5	4.17989966040326e-5	4.18000199961983e-5
flux1:	0.637488387216649	4.6235894446213e-5	4.61954090404454e-5	4.61652018230077e-5	4.61546430819415e-5	4.61657596559914e-5	4.61931592410854e-5	4.62263744443789e-5	4.6253678817249e-5	4.62659979872465e-5	4.62596257723378e-5	4.62369956194529e-5	4.6205474795062e-5	4.61747430227949e-5	4.61536413257157e-5	4.61474410460528e-5	4.61563321910019e-5	4.61755774400915e-5	4.61972604883832e-5	4.62130190531364e-5	4.62168021973019e-5	4.62066787982485e-5	4.61850854966226e-5	4.61576392725843e-5	4.61315583017063e-5	4.61145910307769e-5	4.61120775299829e-5	4.61205625337035e-5	4.61396662290108e-5	4.61616629124582e-5	4.61867899799814e-5	4.61823465207037e-5	4.61647333069041e-5	4.61583118304641e-5	4.61385315672043e-5	4.61185826924891e-5	4.6107496146867e-5	4.61136534470495e-5	4.61298034714259e-5	4.61547039695445e-5	4.61828470657005e-5	4.62054403153224e-5	4.62156441472106e-5	4.62112627438478e-5	4.6195007623292e-5	4.61733871708431e-5	4.61546981848787e-5	4.61464965616959e-5	4.61531729838411e-5
flux1:	0.637750836120402	5.10388639768432e-5	5.09895596934349e-5	5.09503147834544e-5	5.09333228983909e-5	5.09423832654655e-5	5.09722601915048e-5	5.10110366092928e-5	5.10444856047236e-5	5.10608680079262e-5	5.10545550192408e-5	5.10274294801462e-5	5.09878390890679e-5	5.09476219195512e-5	5.09182117319418e-5	5.09070242171529e-5	5.0915225822017e-5	5.0937579866305e-5	5.09644007759508e-5	5.09849251938344e-5	5.09909078546712e-5	5.0979172719046e-5	5.09522526526678e-5	5.09171298011461e-5	5.08832104059435e-5	5.08606274960501e-5	5.08564382508166e-5	5.08671670131035e-5	5.08917221779743e-5	5.092021642142e-5	5.09513188640964e-5	5.09477066406507e-5	5.09269768357735e-5	5.09165038867624e-5	5.08904520207425e-5	5.08649572922567e-5	5.08513612263131e-5	5.08595455189325e-5	5.08811958654477e-5	5.09138003155318e-5	5.09497029444987e-5	5.09777495997881e-5	5.09895924353258e-5	5.09829536352782e-5	5.09618716124771e-5	5.09351056029573e-5	5.09133553843647e-5	5.09059117844496e-5	5.09176267189149e-5
flux1:	0.638013285024155	5.62743413839217e-5	5.62158664055082e-5	5.61672746797185e-5	5.61438537072167e-5	5.61513515949207e-5	5.61847165082217e-5	5.62304603149345e-5	5.62716364439274e-5	5.62936032352662e-5	5.62886327422668e-5	5.6257996341281e-5	5.62110899734335e-5	5.6162075215746e-5	5.61251774598251e-5	5.6110116739375e-5	5.61191013231511e-5	5.6146345725662e-5	5.61802507368279e-5	5.62074628287863e-5	5.62173699354685e-5	5.62054465188314e-5	5.61743097718367e-5	5.61323800455519e-5	5.60913774569818e-5	5.60639573485808e-5	5.60589886831271e-5	5.60729524056681e-5	5.61039980494509e-5	5.61399134636373e-5	5.61777346871179e-5	5.61751210004046e-5	5.61509999950352e-5	5.61360270002255e-5	5.61028991070281e-5	5.60709084928723e-5	5.60538745517278e-5	5.60632973533603e-5	5.60897326772122e-5	5.61293431595728e-5	5.61722041608199e-5	5.62046590925529e-5	5.62167674016662e-5	5.62061815647188e-5	5.61783766350545e-5	5.61445386185874e-5	5.61179593260712e-5	5.61098068644137e-5	5.61254421175097e-5
flux1:	0.638275733927908	6.19735947962436e-5	6.19058097891674e-5	6.18477539744012e-5	6.18180375261524e-5	6.18245190984171e-5	6.18623749836581e-5	6.19164680298028e-5	6.19669680992099e-5	6.19961414447694e-5	6.19940082647164e-5	6.19611577975433e-5	6.19080600778372e-5	6.18513031678762e-5	6.18080392816992e-5	6.17904071612145e-5	6.18017089745834e-5	6.18355841564669e-5	6.18784275803068e-5	6.19141704613005e-5	6.19297164221095e-5	6.19191136276713e-5	6.18850427959681e-5	6.18373921441781e-5	6.179025759279e-5	6.17588931323126e-5	6.17540388134538e-5	6.17721090160475e-5	6.18104823998392e-5	6.18545222065709e-5	6.18996412570617e-5	6.18981231549229e-5	6.18703893168949e-5	6.18506392216179e-5	6.18098510712285e-5	6.17706090019943e-5	6.17493255165106e-5	6.17591968027899e-5	6.17895797338034e-5	6.18352989867431e-5	6.18841007340023e-5	6.19197451744948e-5	6.19306572284564e-5	6.19144423993952e-5	6.1878095739845e-5	6.18353511667893e-5	6.18022168834604e-5	6.17918278015629e-5	6.18100780845209e-5
flux1:	0.638538182831662	6.81730142581959e-5	6.80959602364893e-5	6.80284280209131e-5	6.79925251613276e-5	6.79983695121205e-5	6.80414422008519e-5	6.810494642189e-5	6.81660844392347e-5	6.82039065443802e-5	6.82060577879093e-5	6.81723574215877e-5	6.81143164560401e-5	6.80509698956261e-5	6.80024517439104e-5	6.79833812839899e-5	6.79981987241855e-5	6.80399817845662e-5	6.80931023012757e-5	6.81387385103355e-5	6.81612646142651e-5	6.81532607563894e-5	6.81174375517744e-5	6.80651247482505e-5	6.80127763266435e-5	6.79782475418595e-5	6.79741691549576e-5	6.79968699256935e-5	6.80429933515097e-5	6.80954645926439e-5	6.81481739945308e-5	6.81477282625939e-5	6.81162398655465e-5	6.80917052321312e-5	6.80430485886426e-5	6.79961859430778e-5	6.79701671354879e-5	6.79799084328319e-5	6.80134899978127e-5	6.80644351334647e-5	6.81181743017003e-5	6.81558788505628e-5	6.81643515429298e-5	6.81411877971563e-5	6.80949528871127e-5	6.80419782144499e-5	6.8001024979377e-5	6.79872083888653e-5	6.80069399132407e-5
flux1:	0.638800631735415	7.49144574403914e-5	7.48283356367853e-5	7.47513426601958e-5	7.47091921816499e-5	7.47143996561721e-5	7.47628767472071e-5	7.48362487350379e-5	7.49087717721702e-5	7.49562404517925e-5	7.49638368249366e-5	7.4930497808716e-5	7.48686659981934e-5	7.47997404294617e-5	7.47467946618635e-5	7.47269307360641e-5	7.47457687389138e-5	7.47958948666731e-5	7.48597399860781e-5	7.49158031401461e-5	7.4945973996238e-5	7.49413644690195e-5	7.49046627962961e-5	7.48485426837611e-5	7.47917001519799e-5	7.47545055781148e-5	7.4751453413082e-5	7.47787742565898e-5	7.48324731414414e-5	7.48931327940567e-5	7.49533307478474e-5	7.49537698242428e-5	7.4918490942121e-5	7.48895244201309e-5	7.4833306020952e-5	7.47790066828949e-5	7.47482657466453e-5	7.47576777590487e-5	7.47939541464496e-5	7.48494101599251e-5	7.49072648446369e-5	7.49461887887819e-5	7.49514433931523e-5	7.49206703458267e-5	7.48640160940146e-5	7.48003705720565e-5	7.47511731012181e-5	7.47334325981091e-5	7.47540040528062e-5
flux1:	0.639063080639168	8.22448495071829e-5	8.2150030804938e-5	8.20635777755466e-5	8.20148429241425e-5	8.20188714150619e-5	8.20721970626582e-5	8.21550659979675e-5	8.22389400584224e-5	8.22964200620259e-5	8.23101780736078e-5	8.22781243364286e-5	8.22134302526072e-5	8.21396521216737e-5	8.20826469281383e-5	8.20619350378086e-5	8.20843613561739e-5	8.21421642557787e-5	8.22160381590501e-5	8.22820112984287e-5	8.23196398531827e-5	8.23186134279105e-5	8.22815189645912e-5	8.22221877340866e-5	8.21613225112059e-5	8.21216162921102e-5	8.21193437419279e-5	8.21506313914441e-5	8.22110163478406e-5	8.2278964513745e-5	8.23460784679231e-5	8.23470195162635e-5	8.23080420374714e-5	8.22754267762805e-5	8.22125692606072e-5	8.21516824552603e-5	8.21168338340186e-5	8.2126178714265e-5	8.21649502530117e-5	8.22244150800012e-5	8.22857953654443e-5	8.23254642917651e-5	8.23273079355965e-5	8.22890973889286e-5	8.2222527374694e-5	8.2148903207944e-5	8.20921333444524e-5	8.20709105947408e-5	8.20923849489641e-5
flux1:	0.639325529542921	9.02151204757762e-5	9.01121944339761e-5	9.00162736201755e-5	8.99602990646162e-5	8.99619771442095e-5	9.00187381112442e-5	9.01097875047985e-5	9.02040968697157e-5	9.02712514774369e-5	9.02914106995287e-5	9.02612735981143e-5	9.01944276827287e-5	9.01162367262466e-5	9.00550557714052e-5	9.00326861044416e-5	9.00572505285898e-5	9.01208719473143e-5	9.02028560913863e-5	9.02771234022593e-5	9.03211668395523e-5	9.03233476185543e-5	9.02860357625766e-5	9.02239259349997e-5	9.01593510585054e-5	9.01170088516308e-5	9.01148023545544e-5	9.01487527995024e-5	9.02141851389782e-5	9.02878211038561e-5	9.0360773608103e-5	9.03616254021439e-5	9.03191848674372e-5	9.02841760495381e-5	9.02162670036528e-5	9.01503477711242e-5	9.01126193027143e-5	9.01225968626008e-5	9.01639075298907e-5	9.02270054046873e-5	9.02914610422463e-5	9.03316918432548e-5	9.0330478424441e-5	9.02858405559659e-5	9.02109423776116e-5	9.01292444352975e-5	9.00667615812359e-5	9.00435169127894e-5	9.00667169365074e-5
flux1:	0.639587978446675	9.88787194720967e-5	9.87685817272966e-5	9.8663234512449e-5	9.85990715032435e-5	9.85965992604155e-5	9.86545176960922e-5	9.87514896836261e-5	9.88544698294261e-5	9.89303321466949e-5	9.89567647727606e-5	9.89290214305042e-5	9.88606675195268e-5	9.87783647455543e-5	9.87125389758072e-5	9.86870574399955e-5	9.8711386937312e-5	9.87778687393835e-5	9.88649275482256e-5	9.89449087626682e-5	9.8993640005321e-5	9.89982945445391e-5	9.89608616211995e-5	9.88964786324702e-5	9.88285697375056e-5	9.87833757027491e-5	9.87801954201908e-5	9.88149450739103e-5	9.88830874218492e-5	9.89601316051385e-5	9.90373509481685e-5	9.90373196156089e-5	9.89918034793895e-5	9.89561374334322e-5	9.88854229343197e-5	9.88166981306596e-5	9.87778537132293e-5	9.87894754977823e-5	9.8833439845036e-5	9.88997115237905e-5	9.89667045704851e-5	9.9007382577762e-5	9.90038131758868e-5	9.89544312269733e-5	9.88737465345057e-5	9.87869893282453e-5	9.87217495350529e-5	9.86988667072574e-5	9.87252626550552e-5
flux1:	0.639850427350428	1.08290051967693e-4	1.08174016431181e-4	1.08059428720352e-4	1.07985916749895e-4	1.07976944731398e-4	1.08032969891723e-4	1.08132785015275e-4	1.08241981093054e-4	1.08325154360806e-4	1.08357602424221e-4	1.08332838622377e-4	1.08263828353499e-4	1.08177848906946e-4	1.08106819457631e-4	1.08076378959347e-4	1.0809742248162e-4	1.08162954962415e-4	1.08251198918554e-4	1.08333635719283e-4	1.08384955661714e-4	1.08391325975349e-4	1.08354131050984e-4	1.08288387574156e-4	1.08217892551665e-4	1.08169809383003e-4	1.08164509232022e-4	1.08197801756009e-4	1.08265737408537e-4	1.08343309010665e-4	1.08422778394337e-4	1.08420889269586e-4	1.08372837209811e-4	1.08338710282126e-4	1.08268039975584e-4	1.0819931263079e-4	1.08161506112876e-4	1.08175895712862e-4	1.08222448323134e-4	1.08291058199166e-4	1.08359642626608e-4	1.08400391820331e-4	1.08395192294752e-4	1.08343119291474e-4	1.08259864229482e-4	1.0817191332076e-4	1.08107723195622e-4	1.08088264759447e-4	1.08119721382981e-4
flux1:	0.640112876254181	1.18503216100537e-4	1.18383128035707e-4	1.1825973786132e-4	1.18175616133012e-4	1.18157374841957e-4	1.18207844928197e-4	1.1830680634508e-4	1.18419322688476e-4	1.18508270446115e-4	1.18546666214418e-4	1.18525914058851e-4	1.18457649885745e-4	1.18368903368209e-4	1.18292356478935e-4	1.18255048855177e-4	1.18269412174639e-4	1.1832967854958e-4	1.18414723180789e-4	1.1849605350326e-4	1.18547876559306e-4	1.18555568538841e-4	1.18519613743384e-4	1.18454190432527e-4	1.18382560202246e-4	1.18332021435361e-4	1.18323597109644e-4	1.18352985275156e-4	1.18417375868701e-4	1.18492105540207e-4	1.18571437545482e-4	1.18566567305684e-4	1.1851666412071e-4	1.18486688276627e-4	1.18419427571453e-4	1.18353944591213e-4	1.18319540904696e-4	1.18337707348232e-4	1.1838633115655e-4	1.18455755041046e-4	1.18524231526286e-4	1.18564047219359e-4	1.18557591023873e-4	1.18504873850418e-4	1.1842257241982e-4	1.18337790754793e-4	1.18278965831201e-4	1.18266338833883e-4	1.18304781899468e-4
flux1:	0.640375325157934	1.29571356825102e-4	1.29449677485085e-4	1.29318262618089e-4	1.29222276272949e-4	1.29191717835442e-4	1.29232549415335e-4	1.29326583944022e-4	1.29439371205406e-4	1.29532737733428e-4	1.29577541715639e-4	1.29562621287511e-4	1.2949739329878e-4	1.29407594153266e-4	1.29325789411295e-4	1.29279978902148e-4	1.29284270160857e-4	1.29334807336302e-4	1.29412146900926e-4	1.29488883977951e-4	1.29539511701562e-4	1.29548852336075e-4	1.295161153387e-4	1.29453764248164e-4	1.29383426262674e-4	1.29331580635509e-4	1.29319385873064e-4	1.29342420290274e-4	1.29399664826422e-4	1.29467816565465e-4	1.29544336180745e-4	1.29535247862653e-4	1.29484310081388e-4	1.29461454896384e-4	1.29401384170242e-4	1.2934269821161e-4	1.29314104521401e-4	1.29336743454257e-4	1.29386242201874e-4	1.29454009728491e-4	1.29519635710697e-4	1.29556562970093e-4	1.2954852305883e-4	1.29496836734525e-4	1.29418948321508e-4	1.29341827403933e-4	1.29292834253623e-4	1.29290445621778e-4	1.29337527622182e-4
flux1:	0.640637774061688	1.41546821137719e-4	1.41426656061196e-4	1.41288370987739e-4	1.41179337880843e-4	1.41133250761726e-4	1.41160110365462e-4	1.41244993701592e-4	1.41355113425148e-4	1.41452007282073e-4	1.41504490884289e-4	1.41498278760104e-4	1.41439515738871e-4	1.41351423124082e-4	1.41265434380667e-4	1.41210012231096e-4	1.41201117820219e-4	1.41237612559385e-4	1.41302926520188e-4	1.41371959565424e-4	1.41420358468053e-4	1.41432638299187e-4	1.41406275310934e-4	1.41350988273844e-4	1.41285491058467e-4	1.41234335293782e-4	1.4121821235645e-4	1.41232573130358e-4	1.41278934261936e-4	1.41336512423811e-4	1.41407332899204e-4	1.41392706760464e-4	1.4134166422303e-4	1.41329194812629e-4	1.41280414441727e-4	1.41232268700493e-4	1.41211814597914e-4	1.41239186945712e-4	1.41287561106631e-4	1.41350120442945e-4	1.41408949810139e-4	1.41439886492595e-4	1.41428997498428e-4	1.41379371413976e-4	1.41308993819198e-4	1.41243850357257e-4	1.41209012642282e-4	1.41219994520241e-4	1.41276840397059e-4
flux1:	0.640900222965441	1.54482112063671e-4	1.54367163681206e-4	1.54223505247408e-4	1.54100319498583e-4	1.54035387143165e-4	1.54043808548234e-4	1.54115329706624e-4	1.54220143109046e-4	1.54320323643589e-4	1.54382731690798e-4	1.54389289358312e-4	1.54341657043521e-4	1.54259158449514e-4	1.54170963382639e-4	1.54105460903384e-4	1.54080689544845e-4	1.54099147627426e-4	1.54148476821218e-4	1.54207229784142e-4	1.54253150163905e-4	1.54270689467584e-4	1.54255050371583e-4	1.54212038377272e-4	1.54156018732031e-4	1.54108376858785e-4	1.54088666205007e-4	1.5409220904284e-4	1.5412388443963e-4	1.54166710040365e-4	1.54228791207273e-4	1.54207246689076e-4	1.54157120010654e-4	1.54158537510758e-4	1.54125391167165e-4	1.54091646024918e-4	1.5408153804375e-4	1.54113458625455e-4	1.54157924141052e-4	1.54210674790608e-4	1.54257578962135e-4	1.54278260060767e-4	1.54262250833467e-4	1.54214948820757e-4	1.54154659164316e-4	1.54105459331503e-4	1.54088789594317e-4	1.54115856540845e-4	1.54182952197294e-4
flux1:	0.641162671869194	1.68431444793381e-4	1.68325884223366e-4	1.68178581775828e-4	1.68040148320873e-4	1.67952941268897e-4	1.67938370778235e-4	1.67992409621159e-4	1.68089656534903e-4	1.68193583528708e-4	1.68269134044776e-4	1.68293653945891e-4	1.682629609338e-4	1.68190963823376e-4	1.6810335012281e-4	1.68027880774468e-4	1.67984947508213e-4	1.67981707569604e-4	1.68011471332602e-4	1.68057891025016e-4	1.68101799269891e-4	1.68127812917863e-4	1.68128247042844e-4	1.68103713242679e-4	1.68062672884882e-4	1.68022012616334e-4	1.6799943509759e-4	1.67990146817893e-4	1.68003281825635e-4	1.68027035424836e-4	1.68077222690674e-4	1.68047330463685e-4	1.67999204577395e-4	1.6801819070349e-4	1.68005209134104e-4	1.6798981425215e-4	1.6799216916391e-4	1.68028111899582e-4	1.68065271125111e-4	1.68102777593154e-4	1.68131664944755e-4	1.68136849564003e-4	1.68112571074995e-4	1.68067152725955e-4	1.68019014648394e-4	1.67989354324647e-4	1.67994539465539e-4	1.68040005508761e-4	1.681172583118e-4
flux1:	0.641425120772948	1.83452550838072e-4	1.83360820653032e-4	1.83211666016889e-4	1.83056781899402e-4	1.82943695918316e-4	1.82901472140924e-4	1.8293398927982e-4	1.83021750161622e-4	1.83130485689589e-4	1.83223195692105e-4	1.83271756676709e-4	1.83264665084109e-4	1.83208799772588e-4	1.83125096481765e-4	1.83040139064157e-4	1.82977002778758e-4	1.82948608571686e-4	1.82955476223882e-4	1.82987863460132e-4	1.83030702907995e-4	1.83068981629443e-4	1.83091455146882e-4	1.83092185500859e-4	1.83072103169072e-4	1.83042215718973e-4	1.83017651940333e-4	1.82993536367698e-4	1.82984194771259e-4	1.82984438023864e-4	1.83019489966768e-4	1.829797773167e-4	1.82934770406189e-4	1.829751316465e-4	1.8298698750943e-4	1.82993985614852e-4	1.83010923824469e-4	1.83050221547286e-4	1.83076362580526e-4	1.83092724810227e-4	1.83096935989282e-4	1.83080777478291e-4	1.83044509815837e-4	1.83000059146226e-4	1.82965783430079e-4	1.82959011361061e-4	1.8298953804624e-4	1.83055479664006e-4	1.83142438310535e-4
flux1:	0.641687569676701	1.99608294531074e-4	1.99534869981062e-4	1.99385520532173e-4	1.9921273850068e-4	1.99069912949382e-4	1.98995211221944e-4	1.99002175420476e-4	1.99078737642855e-4	1.99193720197822e-4	1.99308079860149e-4	1.99387239835844e-4	1.99410815816708e-4	1.99376992172934e-4	1.99300674900563e-4	1.99206750415412e-4	1.99121359024729e-4	1.99064344150175e-4	1.99045014378295e-4	1.99061751758096e-4	1.99104586958783e-4	1.99159052008693e-4	1.99209636289126e-4	1.9924246864114e-4	1.99249308055793e-4	1.99233908820683e-4	1.99208127225717e-4	1.99167064856648e-4	1.9913119230923e-4	1.99103393076386e-4	1.991200139657e-4	1.99068970524304e-4	1.9902819686319e-4	1.99093798553797e-4	1.99135252783128e-4	1.99168786330977e-4	1.99202546785738e-4	1.99244638929559e-4	1.99256110598326e-4	1.99245434745957e-4	1.99218256365261e-4	1.99174799195738e-4	1.99122683315644e-4	1.99078152208406e-4	1.99059358891617e-4	1.99078790255196e-4	1.9913815658348e-4	1.99226667298626e-4	1.99322847754824e-4
flux1:	0.641950018580454	2.1696768388326e-4	2.16916830762913e-4	2.16768630675289e-4	2.16576153674337e-4	2.16399418980989e-4	2.16287207507321e-4	2.16264505462533e-4	2.16328177935155e-4	2.16450914661307e-4	2.16591460475947e-4	2.16707744060378e-4	2.16768914197238e-4	2.16762805842235e-4	2.1669705528806e-4	2.16594380155329e-4	2.16484406992687e-4	2.16395075078581e-4	2.16346045258795e-4	2.16345303291732e-4	2.16388929993762e-4	2.16463144816038e-4	2.16547460376984e-4	2.16618716331581e-4	2.16657911818794e-4	2.16660238140889e-4	2.16633639291447e-4	2.16573277210759e-4	2.16506702157293e-4	2.16446295421104e-4	2.16441193783369e-4	2.16377286820119e-4	2.16341811590734e-4	2.16436488976705e-4	2.16512303322652e-4	2.16576586380487e-4	2.16629612756004e-4	2.16674279394402e-4	2.1666787150904e-4	2.16624764385735e-4	2.16559981003264e-4	2.16483703456383e-4	2.16412217421373e-4	2.16366804422573e-4	2.16365306988374e-4	2.16414446845482e-4	2.16506378005201e-4	2.16619830976009e-4	2.16725065089798e-4
flux1:	0.642212467484207	2.35605975668243e-4	2.35581545934876e-4	2.35435413159051e-4	2.35221070781249e-4	2.35005977358272e-4	2.34851037648362e-4	2.34794419455055e-4	2.34843351290655e-4	2.34975088740979e-4	2.35145942900195e-4	2.3530529928264e-4	2.35410295917836e-4	2.3543684140769e-4	2.35384148795772e-4	2.35272359609595e-4	2.35135025794366e-4	2.3500931937177e-4	2.34926736529106e-4	2.34906248907436e-4	2.34950860491531e-4	2.35047590371855e-4	2.35170297188679e-4	2.35285265851086e-4	2.35361270603845e-4	2.35383754551427e-4	2.35356199696291e-4	2.35273928284845e-4	2.35172444896632e-4	2.35074961298524e-4	2.35044955274331e-4	2.34966663729754e-4	2.34937447992054e-4	2.35064881472059e-4	2.35179672204029e-4	2.35278889956708e-4	2.35353837795739e-4	2.3540135759138e-4	2.35374614084953e-4	2.35294621385999e-4	2.35187020984368e-4	2.35073336475775e-4	2.34979728379623e-4	2.34933204965572e-4	2.34951228150939e-4	2.35033914758998e-4	2.35162490329761e-4	2.35303714328927e-4	2.3541842540676e-4
flux1:	0.642474916387961	2.55603769921664e-4	2.55609070347208e-4	2.55465488855375e-4	2.55226837375384e-4	2.54968808788423e-4	2.5476586490463e-4	2.54670972984071e-4	2.54703029329951e-4	2.5484446302931e-4	2.55048907402876e-4	2.55256214590312e-4	2.55410092541991e-4	2.55473099875287e-4	2.55435006909798e-4	2.5531304339265e-4	2.55145110500129e-4	2.54978650229487e-4	2.54858323094271e-4	2.54815309258889e-4	2.54860297179556e-4	2.54981194014641e-4	2.55145604230418e-4	2.55308151287128e-4	2.55424117051029e-4	2.55468194892196e-4	2.55438971438844e-4	2.55332030647866e-4	2.5519159666875e-4	2.55052881683372e-4	2.54995065965674e-4	2.54900939926666e-4	2.54878774633596e-4	2.55042320088082e-4	2.55200334879694e-4	2.55338442785859e-4	2.55438069450751e-4	2.5548925283615e-4	2.55440660018702e-4	2.55320583334659e-4	2.55166346021301e-4	2.55011989624896e-4	2.54894592335199e-4	2.54847501171996e-4	2.54887756093067e-4	2.55008146057399e-4	2.55177758200856e-4	2.55350042982619e-4	2.55475361498497e-4
flux1:	0.642737365291714	2.77045219480187e-4	2.77082975231103e-4	2.76942114912276e-4	2.76676682596473e-4	2.76371314705181e-4	2.7611529525459e-4	2.75977805749613e-4	2.75990537346048e-4	2.7614160559351e-4	2.76381744293606e-4	2.76640420396592e-4	2.76846709414822e-4	2.76948628648987e-4	2.76925664418024e-4	2.767918689131e-4	2.76589855750142e-4	2.76378199906378e-4	2.76215819343973e-4	2.76147100272519e-4	2.76191033890961e-4	2.76336490954007e-4	2.76544347627389e-4	2.76756690805857e-4	2.76914315704059e-4	2.76980404835528e-4	2.76948352736993e-4	2.76814085569726e-4	2.76631146977055e-4	2.76447677905051e-4	2.76359656413365e-4	2.76248404181208e-4	2.76233833438446e-4	2.76436305397942e-4	2.76641118112362e-4	2.76821530422421e-4	2.76948452021797e-4	2.7700452673089e-4	2.76933547069485e-4	2.76771604407108e-4	2.76568534545768e-4	2.76371791953182e-4	2.76230175499073e-4	2.76183856072047e-4	2.76249427590142e-4	2.76411776406989e-4	2.76626869708214e-4	2.76833747407175e-4	2.76971408747693e-4
flux1:	0.642999814195467	3.00015692908785e-4	3.00088110118933e-4	2.99950074059846e-4	2.99655747069458e-4	2.99299246386495e-4	2.9898567431725e-4	2.98801551897753e-4	2.98792268116936e-4	2.98952049437385e-4	2.99228587555988e-4	2.99540341521477e-4	2.99800867454672e-4	2.99942760950304e-4	2.99934599044878e-4	2.9978704849623e-4	2.9954768124864e-4	2.992868098684e-4	2.99078379454683e-4	2.98980687698647e-4	2.99021474816962e-4	2.9919065313663e-4	2.99442076139128e-4	2.99704726349135e-4	2.99904266980802e-4	2.99991902447831e-4	2.99955690010426e-4	2.99791929612832e-4	2.99563857863286e-4	2.99333146078961e-4	2.9921332127047e-4	2.9908392045221e-4	2.99077155918336e-4	2.99320570121167e-4	2.99574704177449e-4	2.99799883744476e-4	2.99956210977383e-4	3.00018569293261e-4	2.99925526567353e-4	2.9972135884472e-4	2.99468960176303e-4	2.99229736800985e-4	2.99064695661049e-4	2.99021135129383e-4	2.99115180019308e-4	2.99323416218304e-4	2.9958800503672e-4	2.99832798786635e-4	2.99984807703364e-4
flux1:	0.64326226309922	3.24599372779365e-4	3.24708286243698e-4	3.24573462074388e-4	3.24248979183451e-4	3.23838704024145e-4	3.23464178471238e-4	3.23230014563583e-4	3.23195938974052e-4	3.23362641755456e-4	3.23674775885562e-4	3.24039495862865e-4	3.24354366066027e-4	3.24536064738806e-4	3.24541879169019e-4	3.24378918056927e-4	3.24099773931472e-4	3.23786752459945e-4	3.23529182058933e-4	3.2339961952352e-4	3.23434803124473e-4	3.23625787037486e-4	3.23919344745226e-4	3.24231171194656e-4	3.24471575707741e-4	3.2457966113733e-4	3.24538164441109e-4	3.24343710793121e-4	3.24069312810465e-4	3.23790359220969e-4	3.23638255863512e-4	3.23490079258477e-4	3.23490909401254e-4	3.23776200287715e-4	3.2408070723223e-4	3.24351690590672e-4	3.24538582611178e-4	3.24608431076847e-4	3.24494287190501e-4	3.24248849935247e-4	3.23948281998907e-4	3.23668050502246e-4	3.23481465430801e-4	3.23443016876919e-4	3.2356831764963e-4	3.23825456759283e-4	3.24142465009473e-4	3.24427644999842e-4	3.2459573915564e-4
flux1:	0.643524712002974	3.50877308148331e-4	3.51024386662022e-4	3.50893860470684e-4	3.50539363068151e-4	3.50074406871488e-4	3.49637115669235e-4	3.49350493694883e-4	3.49288954116298e-4	3.49459958917181e-4	3.49805345411013e-4	3.50221090964299e-4	3.50588804667168e-4	3.50809200831362e-4	3.50828158878604e-4	3.5064905926261e-4	3.50329320633008e-4	3.4996305516006e-4	3.49654829022529e-4	3.49491386811759e-4	3.49518496877021e-4	3.49728502206786e-4	3.50061335731633e-4	3.50419683194188e-4	3.5069877343967e-4	3.50825874223044e-4	3.50778589333398e-4	3.50553708965345e-4	3.50233750716129e-4	3.49907507503168e-4	3.49724098731179e-4	3.49557041471496e-4	3.49564741022775e-4	3.49891477051119e-4	3.50245509456014e-4	3.50561418132756e-4	3.507786138886e-4	3.50856589390036e-4	3.5072267827014e-4	3.50438084528105e-4	3.50092067258745e-4	3.49773762422597e-4	3.49568409474078e-4	3.49537455339594e-4	3.49695912831301e-4	3.5000339799725e-4	3.50373908545019e-4	3.5070033862952e-4	3.50885325958466e-4
flux1:	0.643787160906727	3.7892635605442e-4	3.79113332009325e-4	3.78989314183738e-4	3.78606886526058e-4	3.78088629605223e-4	3.77588816795564e-4	3.77248632680318e-4	3.77157221186524e-4	3.77329118192467e-4	3.77703865259503e-4	3.78166907702361e-4	3.78584527997053e-4	3.78841929442065e-4	3.78873732277729e-4	3.78679379185541e-4	3.78320587650288e-4	3.77902557498605e-4	3.77544364216321e-4	3.77346397459432e-4	3.77363258392462e-4	3.77588801282554e-4	3.7795671496923e-4	3.78357490037445e-4	3.78672110557468e-4	3.78816707299817e-4	3.78764114911911e-4	3.78510987770524e-4	3.78148663801422e-4	3.7777844866763e-4	3.77566447520934e-4	3.77381039989184e-4	3.77394286085919e-4	3.77760409862506e-4	3.78160833951102e-4	3.78518431023371e-4	3.78763826261562e-4	3.78849651691331e-4	3.7869744524749e-4	3.78376835609982e-4	3.77989579924789e-4	3.77637522562015e-4	3.77416917209662e-4	3.77395573813072e-4	3.7758774272851e-4	3.77944822630481e-4	3.78367349478963e-4	3.78733534779324e-4	3.7893460708021e-4
flux1:	0.64404960981048	4.08819255773029e-4	4.0904814870147e-4	4.08934362816897e-4	4.08528498730308e-4	4.07961055756069e-4	4.07401369163642e-4	4.07008035387382e-4	4.06884672466697e-4	4.070532336624e-4	4.07451858687194e-4	4.07956707437383e-4	4.08420023933195e-4	4.08712485629296e-4	4.08757859344905e-4	4.0855135233836e-4	4.08158046173818e-4	4.07692895813596e-4	4.07288106363656e-4	4.07056658888215e-4	4.07061558129259e-4	4.07298500409881e-4	4.07695942252261e-4	4.08133596442967e-4	4.08479659168236e-4	4.08640289710877e-4	4.08584100497553e-4	4.0830714452647e-4	4.07908430365992e-4	4.07500242403806e-4	4.07264323964475e-4	4.07061815970233e-4	4.07078617928668e-4	4.07480238113576e-4	4.07921330118667e-4	4.083146781979e-4	4.085840112284e-4	4.08676256848217e-4	4.08507229144253e-4	4.08154734785182e-4	4.0773196684847e-4	4.07351889397584e-4	4.07120246612413e-4	4.07110201216085e-4	4.07334971235231e-4	4.07738227161622e-4	4.08208127295509e-4	4.08609578912356e-4	4.08823711100962e-4
flux1:	0.644312058714234	4.40625821450778e-4	4.40899136049879e-4	4.40801133649341e-4	4.40379079237051e-4	4.39769584768246e-4	4.39155244762926e-4	4.38710722343641e-4	4.3855357468394e-4	4.38713614103369e-4	4.39128919809806e-4	4.39668283772384e-4	4.40171905701999e-4	4.40497466793145e-4	4.40558519116363e-4	4.40345595530511e-4	4.39925731184194e-4	4.39421623385352e-4	4.38976526333916e-4	4.3871442574254e-4	4.3870607745097e-4	4.38949494757396e-4	4.39369381946213e-4	4.398367512504e-4	4.40209135523016e-4	4.40384382413783e-4	4.40327616567167e-4	4.40033641572824e-4	4.39607482617133e-4	4.39170181060682e-4	4.38917108433612e-4	4.3869951383908e-4	4.38717163207016e-4	4.39148420973398e-4	4.39621682418198e-4	4.40041946034536e-4	4.40328637358582e-4	4.40424631804416e-4	4.40240261958504e-4	4.3986109831702e-4	4.39410215531634e-4	4.39009432289074e-4	4.38771794790609e-4	4.3877433980682e-4	4.39028840198974e-4	4.39471951902686e-4	4.39981073915376e-4	4.40409889528339e-4	4.4063141881804e-4
flux1:	0.644574507617987	4.74414971596721e-4	4.74735865820383e-4	4.74661248006859e-4	4.74233191775925e-4	4.73591891620002e-4	4.72930650279955e-4	4.72438282397617e-4	4.72245512956555e-4	4.72390616585508e-4	4.72813466733022e-4	4.73378126122577e-4	4.73915472379677e-4	4.7427225420429e-4	4.74352642592842e-4	4.74141861307551e-4	4.73706956104593e-4	4.73175627807232e-4	4.72699372987807e-4	4.72411061093971e-4	4.72388344687321e-4	4.72632210237042e-4	4.73065601673446e-4	4.73553607780455e-4	4.73945918970374e-4	4.74134239790475e-4	4.74081130441546e-4	4.73779303714439e-4	4.73337619426356e-4	4.72882945278119e-4	4.72621585237032e-4	4.72391681881727e-4	4.72406728414718e-4	4.72859753806769e-4	4.73353866597028e-4	4.73789281312238e-4	4.74084445372679e-4	4.74180347937813e-4	4.73982265508174e-4	4.73582953926525e-4	4.73113307869073e-4	4.72701028637268e-4	4.72463571027487e-4	4.72479855922289e-4	4.727596186804e-4	4.73233417363552e-4	4.73770044878772e-4	4.74214767467973e-4	4.74435212933957e-4
flux1:	0.64483695652174	5.10257100747205e-4	5.10629533792937e-4	5.10588079575263e-4	5.10167186014039e-4	5.0950733213931e-4	5.08809226087491e-4	5.0827338353286e-4	5.08042749793633e-4	5.08164893556085e-4	5.08583904966976e-4	5.091625047741e-4	5.09725693816923e-4	5.10111852982552e-4	5.10216750895438e-4	5.10019419975074e-4	5.09584401050318e-4	5.09040914128357e-4	5.08545168803112e-4	5.08236286062256e-4	5.08197793072282e-4	5.08434522801722e-4	5.0887019163927e-4	5.09367459174634e-4	5.09771695591891e-4	5.09971136572018e-4	5.09926885489841e-4	5.09628525280142e-4	5.09186035449327e-4	5.08728477044963e-4	5.08469705348945e-4	5.08230991450503e-4	5.08239249151833e-4	5.0870421362501e-4	5.09205139258479e-4	5.09641146451523e-4	5.09933764258648e-4	5.1002477518104e-4	5.09815012485957e-4	5.094036840621e-4	5.08926939338657e-4	5.08514676488737e-4	5.08285142358264e-4	5.08316612054928e-4	5.0861597645085e-4	5.09108781654525e-4	5.09657879486485e-4	5.10103648713927e-4	5.10311786935635e-4
flux1:	0.645099405425493	5.48226192681339e-4	5.48655070965014e-4	5.48658786504561e-4	5.4826109010625e-4	5.47598664242318e-4	5.46875597009833e-4	5.46301181550894e-4	5.46029535249765e-4	5.46118647010938e-4	5.46519851775238e-4	5.47098664941163e-4	5.47678345057632e-4	5.48091914997799e-4	5.48227805355766e-4	5.48057682378035e-4	5.476404753973e-4	5.47102705262232e-4	5.46601078484076e-4	5.46277872274877e-4	5.46221344441921e-4	5.46441296035438e-4	5.4686529913437e-4	5.47357784074431e-4	5.47763999840266e-4	5.47971868259734e-4	5.47942314127028e-4	5.47660555427071e-4	5.4723445933243e-4	5.46790981461667e-4	5.46547490388156e-4	5.46304104117565e-4	5.46300689739371e-4	5.46765952447721e-4	5.4725716451686e-4	5.47676690066417e-4	5.47953906267956e-4	5.48034562626614e-4	5.47815846115025e-4	5.4740254666424e-4	5.46933026050276e-4	5.465350030099e-4	5.46323186880769e-4	5.46372127467973e-4	5.46684818991234e-4	5.47183005457837e-4	5.47726726332925e-4	5.48155688863213e-4	5.48337855825552e-4
flux1:	0.645361854329247	5.88401106051976e-4	5.8889244374146e-4	5.88955551500132e-4	5.8859974016805e-4	5.87953049887094e-4	5.8721826373699e-4	5.86610143171881e-4	5.86292914189524e-4	5.86336465408685e-4	5.86703026413635e-4	5.87265763798994e-4	5.87850953732145e-4	5.88289639194072e-4	5.88463997457159e-4	5.88336827511021e-4	5.87957757255922e-4	5.87445701999398e-4	5.86953032288101e-4	5.86621696236865e-4	5.86543471661905e-4	5.86734519736169e-4	5.87129886534064e-4	5.87600633168751e-4	5.87996704465916e-4	5.88209293465983e-4	5.88200570090087e-4	5.87949963325574e-4	5.8755951719067e-4	5.8714918513265e-4	5.86935213792883e-4	5.86691826132799e-4	5.86671230847498e-4	5.87123569716103e-4	5.87586398570338e-4	5.87970240408136e-4	5.88217733580247e-4	5.88282222322373e-4	5.88058217972605e-4	5.8765511434294e-4	5.87210019317347e-4	5.86843463588174e-4	5.86661620427031e-4	5.86731699693278e-4	5.87051479645967e-4	5.87540181442649e-4	5.88058551864316e-4	5.88450458767019e-4	5.8859101229571e-4
flux1:	0.645624303233	6.30865630989149e-4	6.31426729123296e-4	6.31565609468858e-4	6.31272726302681e-4	6.30661923403924e-4	6.29929431248336e-4	6.29291893578379e-4	6.28922655623962e-4	6.28905383207493e-4	6.29217460410191e-4	6.29745218370821e-4	6.30323242158214e-4	6.30784245963506e-4	6.3100519191971e-4	6.30938166878555e-4	6.30619261787267e-4	6.3015427467203e-4	6.29685894557598e-4	6.29351961085193e-4	6.29246555486044e-4	6.29393870225108e-4	6.29740533938838e-4	6.30169674937509e-4	6.30541272786438e-4	6.30753728192294e-4	6.30771987562007e-4	6.30568090620673e-4	6.30234130293729e-4	6.29877662395003e-4	6.29708672117554e-4	6.29470363607249e-4	6.2942655716914e-4	6.29851472729656e-4	6.30265537846689e-4	6.3059282459295e-4	6.30795198797655e-4	6.30837619695693e-4	6.30613050370804e-4	6.30234441883195e-4	6.29833839861837e-4	6.29519042603141e-4	6.29382101980251e-4	6.29478781620831e-4	6.29800048462381e-4	6.30263889260012e-4	6.3073557321345e-4	6.3106847293176e-4	6.3115033179817e-4
flux1:	0.645886752136753	6.75707185186057e-4	6.7634681181338e-4	6.76579893274414e-4	6.76372974465617e-4	6.75819538419093e-4	6.75103582238649e-4	6.74439893502621e-4	6.74010106324616e-4	6.73913961442477e-4	6.74148821329798e-4	6.74620251846132e-4	6.75176845677227e-4	6.75656801677931e-4	6.75932794798816e-4	6.75944014397083e-4	6.7570830448196e-4	6.75312348910691e-4	6.74883433435062e-4	6.74551330803034e-4	6.74411264545865e-4	6.74497399212982e-4	6.74772467017893e-4	6.75137552467326e-4	6.75468396478654e-4	6.75674788879713e-4	6.75726041938135e-4	6.75585049280262e-4	6.75329493330696e-4	6.75048768259504e-4	6.74941080549643e-4	6.74713210019985e-4	6.74639775791275e-4	6.75021856536725e-4	6.75365566229591e-4	6.75614257277293e-4	6.75755416541262e-4	6.75769946757645e-4	6.75550522768117e-4	6.75212587723421e-4	6.74879083847744e-4	6.74639132380987e-4	6.74564614444466e-4	6.74695325692468e-4	6.75013559086265e-4	6.75437303370716e-4	6.75840346100291e-4	6.76091284388199e-4	6.76096463900052e-4
flux1:	0.646149201040506	7.23014330022311e-4	7.23742858136483e-4	7.24090430794563e-4	7.23994078685928e-4	7.23520290825285e-4	7.2283487601613e-4	7.22147008141028e-4	7.21646010796175e-4	7.21450408971577e-4	7.21582845272256e-4	7.21974608014019e-4	7.22494251069644e-4	7.22989311884532e-4	7.23328940619595e-4	7.23436931949741e-4	7.2330780521777e-4	7.23002805156056e-4	7.22627881766449e-4	7.22300732387934e-4	7.22116674006051e-4	7.22122021813686e-4	7.22300432262507e-4	7.22577124089218e-4	7.22849543854038e-4	7.23043165748431e-4	7.23133256842266e-4	7.23071680190226e-4	7.22917026714221e-4	7.22734556505779e-4	7.22704961315337e-4	7.22493029921615e-4	7.22383328647349e-4	7.22706670626771e-4	7.22957778655311e-4	7.23105192782215e-4	7.23168684798376e-4	7.23149629164165e-4	7.22941772414708e-4	7.22662023628479e-4	7.22420081219805e-4	7.22280216360084e-4	7.22287789187773e-4	7.22461801389742e-4	7.22773772721579e-4	7.23142821263508e-4	7.23455300998459e-4	7.23600963573508e-4	7.23511051942049e-4
flux1:	0.64641164994426	7.72873568170428e-4	7.73703005447767e-4	7.74186911673105e-4	7.74226782362332e-4	7.7385519534055e-4	7.73213725970836e-4	7.72502292236611e-4	7.71917588700058e-4	7.71599998366773e-4	7.71603092284194e-4	7.71890606924633e-4	7.72357087091677e-4	7.72863174942689e-4	7.73275051006359e-4	7.73498364101891e-4	7.73499006837036e-4	7.73306323584137e-4	7.72998975034308e-4	7.72678661352948e-4	7.72439903099186e-4	7.72343525001047e-4	7.7239908014372e-4	7.72562188131314e-4	7.72757962015624e-4	7.729318187914e-4	7.73066506554086e-4	7.73100887142238e-4	7.73069691398882e-4	7.73008053190535e-4	7.73073383363547e-4	7.72882891474229e-4	7.72730251534806e-4	7.72978930511195e-4	7.73115151818095e-4	7.73138531993813e-4	7.73107876805571e-4	7.73049626364663e-4	7.728600148895e-4	7.7265649097277e-4	7.72531421444391e-4	7.7251802931456e-4	7.72628703390706e-4	7.72856667807206e-4	7.73160389447613e-4	7.73461086776585e-4	7.73661643580115e-4	7.73678916822144e-4	7.73475475913098e-4
flux1:	0.646674098848013	8.2536606451013e-4	8.26309896210245e-4	8.26953041353455e-4	8.2715521277001e-4	8.26908101655043e-4	8.26323116764341e-4	8.25587520131536e-4	8.24905359207765e-4	8.24442221221885e-4	8.24288421543081e-4	8.24446889720121e-4	8.24844066867855e-4	8.25357249216732e-4	8.25849972812155e-4	8.26206825472476e-4	8.26359726401389e-4	8.26299744926463e-4	8.26072485641117e-4	8.25759954815723e-4	8.25455177319738e-4	8.25235941780158e-4	8.25142640927819e-4	8.25167418343694e-4	8.25268805891455e-4	8.25416222490852e-4	8.25601300934388e-4	8.25747902516335e-4	8.25862199396731e-4	8.25943402769511e-4	8.26120060198155e-4	8.25956349671307e-4	8.25754281492431e-4	8.25912881137022e-4	8.25912580225437e-4	8.2578972079963e-4	8.25648766745743e-4	8.25545723242328e-4	8.25380726105315e-4	8.25270995291999e-4	8.25287693545306e-4	8.25426999538747e-4	8.25662013377511e-4	8.2595522093599e-4	8.26249659831627e-4	8.26469431263975e-4	8.26537688974608e-4	8.26404158942777e-4	8.26069077580426e-4
flux1:	0.646936547751766	8.80564963493335e-4	8.8163773299903e-4	8.82463361552611e-4	8.8285354679563e-4	8.82752319563301e-4	8.82235312344404e-4	8.81474083441796e-4	8.80680297564083e-4	8.80048224405136e-4	8.79710680851925e-4	8.79716299910583e-4	8.80028984006531e-4	8.80545893056207e-4	8.81128014799917e-4	8.81635920832722e-4	8.8196237973649e-4	8.82054146335692e-4	8.8191840834707e-4	8.81614139791918e-4	8.81232373842064e-4	8.80870300404973e-4	8.80603855074765e-4	8.80467428299412e-4	8.80458274256153e-4	8.80573507728269e-4	8.80814876552017e-4	8.81089289891986e-4	8.81369912170427e-4	8.81614670495184e-4	8.81918084219252e-4	8.81786155902237e-4	8.81528587982877e-4	8.81582790143193e-4	8.81425761553535e-4	8.81135734658894e-4	8.80869099975697e-4	8.80715646796972e-4	8.80580749066049e-4	8.80580838678551e-4	8.80762382015436e-4	8.81078960690244e-4	8.81458459727789e-4	8.81827899394739e-4	8.82112526673988e-4	8.82239905816261e-4	8.821568437433e-4	8.81851292714809e-4	8.81367159386288e-4
flux1:	0.647198996655519	9.3853384340194e-4	9.39750416118594e-4	9.40781118887456e-4	9.41383703946023e-4	9.41448254007004e-4	9.4100954897839e-4	9.40220832116554e-4	9.3930187139738e-4	9.38479040115243e-4	9.37933086070473e-4	9.37764340444521e-4	9.37979168838988e-4	9.38497355192401e-4	9.39177235306135e-4	9.3985252713885e-4	9.40372085305161e-4	9.40632913679246e-4	9.40599051437698e-4	9.40303582714251e-4	9.39835247207154e-4	9.3931291812178e-4	9.38852303394516e-4	9.38535090359115e-4	9.38401864300772e-4	9.3848060407696e-4	9.38784193700917e-4	9.39200783171079e-4	9.39666528455167e-4	9.40093405296614e-4	9.4053740396792e-4	9.40441701015757e-4	9.40123234384836e-4	9.40060475806954e-4	9.3972883379728e-4	9.39252850355128e-4	9.38846509206006e-4	9.38637113385017e-4	9.38536439789063e-4	9.38659818713748e-4	9.39026067113811e-4	9.39541306443918e-4	9.4008294521472e-4	9.40538278778817e-4	9.40812555506874e-4	9.40837189646015e-4	9.40585544881944e-4	9.40088527247661e-4	9.39439111673286e-4
flux1:	0.647461445559273	9.99326575216656e-4	0.00100070106910418	0.00100195752251833	0.00100279443643759	0.00100304243846335	0.00100269110825175	0.00100187324865274	0.00100081733217357	9.99784965438716e-4	9.99009625438616e-4	9.98648523422601e-4	9.98754708461568e-4	9.99272811590005e-4	0.00100005827385855	0.0010009154300472	0.00100164514006237	0.00100209010198869	0.00100216732287767	0.00100188172604518	0.00100131961833386	0.00100062352208709	9.99952423201518e-4	9.99439403967942e-4	9.99172053062089e-4	9.99211708482429e-4	9.99583185373831e-4	0.00100015432846996	0.00100082094632062	0.00100144536295565	0.00100204145451419	0.00100198560666593	0.00100160178332396	0.00100141197663616	0.00100089115944185	0.00100021358509398	9.99655639577558e-4	9.99385152517034e-4	9.99321183673301e-4	9.99577914147422e-4	0.00100014424336126	0.00100087490016663	0.00100159249999426	0.00100214107332103	0.00100240397690292	0.00100231670062991	0.00100188148276662	0.00100117606160591	0.0010003469942908
flux1:	0.647723894463026	0.00106298850026656	0.00106453291421542	0.00106603239835286	0.00106712186245034	0.00106756804135649	0.00106731186227854	0.00106646405535017	0.00106526236233309	0.00106400618967445	0.00106298558603912	0.0010624187132836	0.00106240854142395	0.00106292617613455	0.00106382387580227	0.00106487458855575	0.00106582806619921	0.00106646930736478	0.00106666545784937	0.0010663916808967	0.00106573181918747	0.00106485351580342	0.0010639615587169	0.00106324329583812	0.00106283582646559	0.00106283554162534	0.00106327975991803	0.00106401486813668	0.00106489387157526	0.00106572698722521	0.0010664835560345	0.00106647008771257	0.00106601766671929	0.00106569397248045	0.00106497384658227	0.00106408336588175	0.00106336501301829	0.00106302920217202	0.0010630027415471	0.00106339888255658	0.00106417515077372	0.00106513210748899	0.00106603447883986	0.00106668046872629	0.00106693014382353	0.00106672318932426	0.00106609236545377	0.00106516506568476	0.00106414477922426
flux1:	0.647986343366779	0.00112955848841385	0.00113128110912888	0.00113303589750085	0.00113439114019884	0.00113504657464545	0.00113489204332854	0.00113401502329018	0.00113266285995888	0.00113117446498276	0.00112989901577394	0.00112911830124805	0.0011289872967933	0.00112950459370472	0.00113051906229461	0.0011317710264888	0.00113295727413416	0.00113380314116216	0.00113412432243798	0.00113386535351731	0.00113310761457096	0.00113204465810393	0.00113092836130476	0.00113000171936964	0.00112945247751412	0.0011294128682407	0.00112993308631519	0.00113083744372666	0.00113193479029079	0.00113298229821251	0.00113390375118451	0.00113393376574219	0.00113341099820409	0.0011329506210245	0.00113202664595209	0.00113091753391039	0.00113003419473417	0.0011296304915566	0.00112964089213323	0.00113017818750474	0.00113116798885512	0.00113235527699775	0.00113344527346657	0.00113418902858046	0.00113442260568826	0.00113408997585807	0.00113325533916237	0.00113209732666725	0.00113087827568643
flux1:	0.648248792270532	0.00119907117339874	0.0012009748825938	0.00120299063439088	0.00120461869012797	0.00120549023763061	0.00120544269185139	0.00120453945588485	0.00120303735402199	0.0012013153382394	0.00119978267068363	0.00119878580108165	0.00119853251586276	0.00119904930848186	0.00120018169708255	0.00120163716220553	0.0012030592123723	0.00120411323432669	0.00120456327635793	0.00120432314196285	0.00120347169031196	0.00120222829763004	0.00120089173767493	0.0011997603082521	0.00119907198620838	0.0011989946507444	0.00119959158502277	0.00120066508903236	0.00120197981732979	0.00120324073111441	0.00120432664522396	0.00120439950687013	0.00120380639844845	0.00120321136609184	0.00120208575516176	0.00120075918049826	0.00119971171570965	0.00119924011666933	0.00119928572445566	0.00119996155559982	0.00120116176081299	0.00120257586467549	0.00120384968491872	0.00120468726907562	0.00120490084280072	0.00120443882007141	0.00120339699915403	0.00120200543647855	0.00120058555295205
flux1:	0.648511241174286	0.00127155855388288	0.00127363918199043	0.00127591348768896	0.0012778142137244	0.00127890415631187	0.00127896805439548	0.001278044632517	0.00127639935597563	0.00127445027880424	0.00127266582101837	0.00127145628759623	0.00127108173348145	0.0012715964449785	0.00127284305013131	0.00127449723871934	0.00127615072624723	0.00127741055053381	0.00127799042678214	0.00127777408582016	0.00127683763984767	0.00127542514317754	0.00127388037466432	0.00127255466107646	0.00127173410567269	0.00127162100650456	0.0012722918372751	0.00127352776392464	0.00127505070340584	0.00127651623194513	0.00127776057144155	0.00127787361323353	0.00127721216033659	0.00127649003313366	0.0012751728253527	0.00127363808183444	0.00127243398412842	0.00127189800209608	0.0012719767307762	0.00127278426929035	0.00127418480809702	0.00127581421601965	0.00127726092344716	0.00127818382213402	0.00127837253207505	0.00127778024384681	0.00127653375437612	0.00127491322441961	0.00127329750326568
flux1:	0.648773690078039	0.00134705023335939	0.00134929510872256	0.00135181633754885	0.00135398177597468	0.00135528777782826	0.00135546718665152	0.00135453347058702	0.0013527589196351	0.00135059799973666	0.00134857525068331	0.00134716205896299	0.00134666885269305	0.00134717719071754	0.00134852790174546	0.00135036744970911	0.00135223926868975	0.00135369569440831	0.00135440299850909	0.00135421622971081	0.00135320824276337	0.00135164539431947	0.00134991269434594	0.00134841013869149	0.00134746806263848	0.00134732090124759	0.0013480583670932	0.00134944230213192	0.00135115498923816	0.00135280761023316	0.0013541980890541	0.00135434637818081	0.00135362076217613	0.00135278521356536	0.00135129516120699	0.00134957070854283	0.00134822514339946	0.00134763268514256	0.00134774261207536	0.00134867108144283	0.00135025489367546	0.00135207983509398	0.00135368103444707	0.00135467595302172	0.00135483407523078	0.00135411399855577	0.00135267219639088	0.00135083603853859	0.00134903809719551
flux1:	0.649036138981792	0.00142557184058134	0.00142795866416625	0.00143070523660501	0.00143311941987846	0.00143463486030856	0.0014349341800636	0.00143400481326801	0.00143212281898111	0.0014297743982607	0.00142753490390007	0.00142593201294612	0.00142532334288556	0.00142581695050656	0.00142725379329792	0.00142925539825946	0.00143132262455976	0.00143295889543886	0.00143378751544161	0.00143363690617024	0.00143257574854296	0.00143088895076962	0.00142899696094534	0.00142734189673046	0.00142629259363175	0.001426112296994	0.00142690401010828	0.00142841308223923	0.00143028701116044	0.00143209984865168	0.00143361750998454	0.00143379369949567	0.00143301042249885	0.00143208163175031	0.00143044680958692	0.0014285610071629	0.00142709757595873	0.00142646162282702	0.00142660149678974	0.00142763645122552	0.00142937953064558	0.00143137183221251	0.0014331014352755	0.0014341501083424	0.00143427105398866	0.00143342932757525	0.00143180910368929	0.0014297804827174	0.00142782390858072
flux1:	0.649298587885546	0.00150714157086783	0.00150963771080683	0.00151257787588002	0.00151521712703463	0.00151693182700125	0.00151735674359597	0.00151645204967794	0.00151449304023514	0.00151199081529072	0.00150956389299453	0.0015077894709406	0.00150706801603304	0.00150753324389071	0.00150902920654037	0.00151115867291749	0.00151338792833023	0.00151517943649486	0.00151611954695023	0.00151601267307968	0.00151492188011725	0.00151314539261619	0.00151113120735229	0.00150935479475045	0.00150821593002228	0.00150800233802866	0.00150883042298534	0.00151043294762854	0.00151242925892294	0.00151436585029338	0.0015159849211034	0.00151617921046718	0.00151534715684172	0.00151435196245341	0.00151261001865462	0.00151060145425029	0.00150905257606675	0.00150839156916779	0.00150856114464067	0.0015096846968523	0.00151155617410754	0.00151367918893261	0.00151550322086579	0.0015165821702614	0.00151665830458338	0.00151570473038805	0.00151393079840552	0.00151174333158792	0.00150966262948325
flux1:	0.649561036789299	0.00159176522966069	0.00159432748607872	0.00159741963026262	0.00160025335210543	0.001602154657881	0.00160271326736658	0.00160186015988247	0.00159986365982362	0.00159725067669488	0.00159467292886038	0.00159274851270452	0.00159191544240475	0.00159233239865088	0.00159385070662505	0.00159606254904295	0.00159840994798995	0.00160032445911252	0.00160136290745898	0.00160130874892948	0.00160021735520567	0.00159839348404474	0.0015963026879135	0.00159444284156238	0.00159323534296051	0.00159298713650683	0.00159382824637801	0.0015954838426256	0.00159755351256709	0.00159956801831843	0.0016012560744106	0.00160145629104416	0.00160058670081459	0.00159955847676331	0.00159775646988352	0.00159567381810896	0.00159408066517122	0.00159341853816783	0.00159361869381287	0.00159480966614727	0.00159677191929599	0.00159898052477354	0.00160085696388979	0.00160193718453201	0.00160195942152274	0.00160090708020745	0.00159901174715745	0.00159670955004489	0.00159455052975657
flux1:	0.649823485693052	0.00167943054014171	0.00168200538892294	0.00168519885191761	0.00168819074357426	0.00169026487710679	0.00169096887969334	0.00169020165981062	0.00168821655753737	0.00168554494805818	0.00168285959204509	0.00168080922429172	0.00167986338629271	0.00168020538909499	0.00168169935475934	0.00168393706851789	0.00168634882798317	0.00168834727415174	0.00168946837294984	0.00168947794641188	0.0016884208655743	0.00168660008296232	0.00168448668378958	0.00168258794709134	0.00168133596180327	0.00168105081386729	0.00168187652088036	0.00168353671065227	0.00168562125639095	0.0016876591278208	0.00168937757880203	0.00168956938104685	0.0016886757249057	0.00168765395976396	0.00168584775680249	0.0016837491421999	0.00168216111057974	0.00168152696342053	0.00168175961352866	0.00168299363797978	0.00168500246999689	0.00168724318146765	0.00168912187908615	0.00169016848887591	0.00169012567751102	0.00168899014487833	0.00168701251874041	0.0016846495898925	0.00168246908690855
flux1:	0.650085934596805	0.00177010170260681	0.00177262599601348	0.00177586232790487	0.00177897192223369	0.00178120546441901	0.00178207128800091	0.00178143220645561	0.0017795167019238	0.00177684712023012	0.00177410314096559	0.00177195252902743	0.00177088989511845	0.00177112340411798	0.00177253691535543	0.00177473395313206	0.00177714767131873	0.00177918548149916	0.0017803721442891	0.00178045926590775	0.00177947761395796	0.0017777185003842	0.00177564465291797	0.00177375792266412	0.0017724887574699	0.00177216363795698	0.00177294114398487	0.00177455039208902	0.00177658306207533	0.00177858214508967	0.00178028702340798	0.00178045421466838	0.00177955196486702	0.00177858154291271	0.00177683478477326	0.00177478666470927	0.00177326040717397	0.00177268786140935	0.00177295571617742	0.00177420535501633	0.00177621032424003	0.00177842162046985	0.00178024440059339	0.00178121634982583	0.00178109453373492	0.00177989275722016	0.00177787742003545	0.00177551635946271	0.00177338125142986
flux1:	0.650348383500559	0.00186371520256467	0.00186611729018516	0.00186933186126667	0.00187251625024462	0.00187489759850943	0.00187594729118733	0.00187548673517159	0.00187370786649093	0.00187110856977354	0.0018683596812045	0.00186613539556956	0.00186494879369664	0.00186503384162795	0.0018663024878502	0.00186838390775075	0.00187073044004415	0.00187275930332756	0.00187399439377294	0.00187417642654572	0.00187331763782682	0.00187168649929728	0.0018697218811006	0.00186790385584627	0.00186664778613761	0.00186627931838292	0.00186697239522654	0.00186846951253456	0.00187037689700032	0.0018722689214872	0.0018739119401334	0.00187403687617543	0.00187314317288045	0.00187227337378462	0.00187065604131206	0.0018687316565968	0.00186732973921774	0.00186685604957247	0.00186716231159633	0.00186839729962871	0.00187034231824796	0.00187245530692721	0.00187415638407523	0.00187500636735368	0.00187478805749785	0.00187353701885597	0.00187153226791592	0.00186924240010539	0.001867227954886
flux1:	0.650610832404312	0.0019601776434857	0.00196237887880083	0.00196550274883469	0.00196871835870099	0.00197123899780321	0.00197250073032905	0.00197227689987177	0.00197070955052866	0.00196825506579508	0.00196555845546852	0.00196328715808798	0.00196196628030658	0.00196185737481638	0.00196291014785512	0.0019647948322065	0.00196700062795924	0.00196897052577488	0.00197023824113565	0.00197053664535775	0.00196985420797396	0.00196842420964733	0.00196664490708112	0.00196495713199346	0.00196374696368057	0.00196333172476438	0.00196390178321481	0.00196522159950621	0.00196692557813106	0.00196863796627759	0.00197016779885501	0.00197023186692979	0.00196936508507193	0.00196864833216994	0.00196723496433377	0.00196551242557843	0.00196430168753591	0.00196396669782117	0.00196431479014815	0.00196550250310917	0.00196732682102521	0.00196926637777112	0.00197077324396515	0.00197144798111933	0.00197111161723273	0.00196982695619724	0.00196788277447984	0.00196573781128185	0.0019639254672602
flux1:	0.650873281308065	0.00205936596914706	0.00206128257951124	0.00206424454351877	0.00206744883473555	0.00207010427841938	0.00207161232112381	0.00207169028490191	0.0020704155957039	0.0020681849286951	0.00206559976206849	0.00206330744449502	0.00206183909448589	0.00206148652256501	0.00206224798511611	0.00206385128300484	0.00206584100461465	0.00206770231569543	0.00206898940677892	0.00206942990866928	0.00206898255712362	0.00206783223756618	0.00206631903001807	0.00206482644339525	0.00206369674156088	0.00206323142215319	0.0020636386241139	0.00206471384416369	0.00206613378909612	0.00206759171416394	0.00206895544974189	0.0020689395995008	0.00206811882621275	0.00206760922146594	0.00206647684543942	0.00206503692840852	0.00206408662317109	0.00206393164513068	0.002064325048116	0.0020654312765679	0.00206707093956959	0.0020687574273444	0.00206999233966176	0.00207043338385623	0.00206995316601119	0.00206864795975674	0.00206681390955596	0.00206488932992389	0.00206336405460018
flux1:	0.651135730211818	0.00216112992700687	0.00216267523839963	0.00216540398295649	0.00216855697505272	0.00217134727068309	0.00217314135129987	0.00217359141630708	0.00217269456732132	0.00217076894196976	0.00216835462239181	0.002166065838134	0.00216443437369939	0.00216378582332041	0.00216417861554818	0.00216541524188745	0.00216711447512861	0.00216881995695055	0.0021701166019699	0.00217072882673643	0.00217057907512717	0.00216979016152786	0.0021686261536606	0.00216739510194153	0.0021663810567541	0.00216586244410084	0.00216606680900133	0.00216682999131818	0.00216788516041145	0.00216901379756849	0.00217015852944407	0.00217004384060401	0.00216928827761357	0.00216903996424134	0.00216826579596829	0.00216718951126802	0.00216656928960294	0.00216663595424286	0.00216707818805421	0.00216806824609678	0.00216945806138843	0.00217080968074604	0.00217169182933547	0.00217183701893582	0.00217118326239594	0.00216986714243804	0.00216819037727759	0.00216656071349447	0.0021654081058713
flux1:	0.651398179115572	0.00226529612378171	0.00226638313525267	0.00226880945269144	0.00227187500163196	0.0022748047319217	0.00227692873363776	0.00227782412091114	0.00227739150433748	0.00227585166856941	0.00227366588406673	0.00227140298154957	0.0022695909180799	0.00226859333519295	0.00226854089244504	0.00226932792360244	0.00227066580569208	0.00227217228763997	0.00227347248451728	0.00227428896204734	0.00227450093495335	0.00227415546079089	0.0022734230957614	0.00227251886376814	0.0022716548363414	0.00227107964517468	0.00227104215035672	0.00227142778386985	0.00227203986419732	0.00227276679168018	0.00227364131019304	0.00227340958866006	0.00227273789722488	0.00227280329004734	0.00227246225665537	0.00227182824307972	0.00227160601100409	0.00227193510165057	0.00227242983785577	0.0022732699707217	0.00227434593891413	0.00227528168159873	0.00227573004166227	0.00227551564282707	0.00227465575088496	0.00227333449447221	0.00227185805441954	0.00227059425752932	0.00226989755226777
flux1:	0.651660628019325	0.00237167265515374	0.00237221694234791	0.00237427595143022	0.00237722272853814	0.00238030048523605	0.00238280049974358	0.00238421438140216	0.00238433024930736	0.00238325343943315	0.00238135007338718	0.00237913247059833	0.00237712123724158	0.00237572285771917	0.00237515223526277	0.00237541207148626	0.00237632370529107	0.00237759338486361	0.00237889479671685	0.00237994933012151	0.00238058593809747	0.00238076275719692	0.00238054033369004	0.00238002431963893	0.00237934218281337	0.00237870681868175	0.00237839053998482	0.00237833722833994	0.00237843301426132	0.00237869073923769	0.00237924730923601	0.00237888170945602	0.00237831131756381	0.00237873923870516	0.002378901365653	0.00237878313959866	0.00237902279687301	0.0023796530330215	0.00238020426506939	0.00238086325292714	0.00238156534756295	0.00238200844020446	0.0023819452227213	0.0023813087232855	0.00238020879369231	0.00237888445890272	0.0023776459600036	0.00237681297620616	0.00237665007763897
flux1:	0.651923076923078	0.00248005314489436	0.00247997603331543	0.00248160933914513	0.00248441147011151	0.00248764880721442	0.00249057060771423	0.00249257262045133	0.00249331535292639	0.00249277206578437	0.00249119909706386	0.00248904267852267	0.0024868135519389	0.00248496607944199	0.0024838108152241	0.00248347402386794	0.00248390260238844	0.00248490390437799	0.00248620717284667	0.0024875326475785	0.00248865224422092	0.0024894231224009	0.00248978101813352	0.00248970775193365	0.00248923519725893	0.0024885355800061	0.00248790694992849	0.00248735973426452	0.00248687393799117	0.00248660252980987	0.00248679873842066	0.00248628441275128	0.0024858308055431	0.00248666456200142	0.00248739226332613	0.00248785534647768	0.00248861439339107	0.00248958110615529	0.00249019326812914	0.00249064406977501	0.0024909191787075	0.00249080082537221	0.0024901553557395	0.00248903878258749	0.00248766577736501	0.00248633737276985	0.00248536813405489	0.00248502276919397	0.0024854634003946
flux1:	0.652185525826831	0.00259021914694004	0.00258945103660224	0.00259060873115368	0.00259324605052436	0.00259665594611069	0.00260004198478908	0.00260269438449824	0.00260413257554116	0.00260418334557102	0.00260298090484912	0.0026008976558613	0.00259843292666497	0.00259609385798396	0.00259429684024739	0.00259330483883063	0.00259320346029456	0.00259391148565872	0.00259521910106223	0.00259684488940284	0.00259849762120235	0.00259992315300836	0.00260092001192114	0.0026013342561918	0.0026010932655842	0.00260032485566548	0.00259935512192497	0.00259826797230722	0.00259714616094271	0.00259629596966128	0.00259609662616312	0.00259542140042373	0.00259509741546303	0.00259637285746623	0.00259771817110578	0.00259881712112356	0.00260014412086461	0.00260147775391811	0.00260215566062309	0.00260237691251252	0.00260218171355016	0.00260144489028241	0.00260015767681557	0.00259851123410984	0.00259683556534654	0.00259550017108177	0.00259482475647986	0.00259501385051759	0.00259611685883629
flux1:	0.652447974730585	0.00270194022768121	0.00270042388165517	0.00270106624697125	0.00270352411235303	0.00270711897986641	0.00271100504149987	0.00271435869823898	0.00271654729159726	0.00271723970057471	0.00271643847379649	0.0027144364857732	0.00271172092929287	0.00270885604726235	0.00270637237859192	0.00270467995049691	0.0027040131478092	0.00270440979008864	0.00270572466214597	0.00270767383074574	0.00270989793641023	0.0027120235679768	0.00271370272736903	0.00271463690478533	0.00271464257631446	0.00271380072763427	0.00271246767018604	0.00271080614968948	0.0027090077783423	0.00270754219652489	0.00270692125216291	0.00270607631978139	0.00270589146928731	0.00270763507559968	0.00270963689953255	0.00271141228660813	0.00271334419111704	0.0027150685801025	0.00271581707516985	0.00271579426559794	0.0027150978005062	0.00271370083211782	0.00271172754935409	0.00270951332669809	0.00270751165604898	0.00270616585729228	0.00270580195839428	0.00270656084889644	0.00270837167691035
flux1:	0.652710423634338	0.00281497157581488	0.00281266512150625	0.00281276386292683	0.00281503246298043	0.00281882175994818	0.00282323341959445	0.00282732387000747	0.00283030059111899	0.00283166674522072	0.00283128691502108	0.00282937089065636	0.00282639360768378	0.00282297965910043	0.00281977951257768	0.00281735716077859	0.00281610218949288	0.00281617602188401	0.00281749992004427	0.00281978646807824	0.00282260479342686	0.00282545722800749	0.00282784364222777	0.0028293157991381	0.00282957567179722	0.00282865638368777	0.00282694629588525	0.00282469035240138	0.00282219182073663	0.00282009001362147	0.00281903244673783	0.00281801306301397	0.00281797290585008	0.00282019995408338	0.00282288136212688	0.00282535676676452	0.00282791615407413	0.00283004658115312	0.00283086982265042	0.0028305959982043	0.00282938173642528	0.00282730139963894	0.00282461651065631	0.00282181199637006	0.00281947002260507	0.00281811148877672	0.00281807004795204	0.00281942128114097	0.00282196960041649
flux1:	0.652972872538091	0.00292904956124995	0.00292592891272869	0.00292546773383541	0.00292754082577929	0.00293152831786236	0.00293647736012454	0.00294132113695787	0.00294510345895061	0.00294715814843112	0.00294720903596053	0.00294538138989895	0.00294213804997667	0.00293816559724001	0.00293423703893115	0.00293107316958549	0.00292922109115727	0.00292896712233653	0.00293029914720678	0.00293292548757798	0.00293634245543201	0.00293992667784336	0.00294302454143943	0.00294503699293052	0.00294555094343403	0.00294455201057448	0.00294246187958934	0.00293960865752689	0.00293640626462948	0.00293366575383742	0.00293216933890479	0.00293097548403066	0.00293108107127096	0.00293379396603881	0.00293715971088958	0.00294033885980106	0.0029435311838348	0.00294607226499282	0.00294697264266069	0.00294644856768651	0.00294471580876751	0.00294194975315465	0.00293854952962243	0.002935150685869	0.00293246570573356	0.00293109475319633	0.00293138022967579	0.00293333248431919	0.00293663000340522
flux1:	0.653235321441844	0.00304388614502868	0.00303994655273697	0.00303892089945272	0.0030407939348096	0.0030449746926874	0.00305045565757547	0.00305604710615809	0.00306062995953784	0.00306336967179394	0.00306385018575225	0.00306211277583588	0.00305860823624019	0.00305408461774212	0.00304943632397928	0.00304553921350841	0.00304309577725755	0.003042515141366	0.0030438503519645	0.0030468052030747	0.00305080442196303	0.00305510151139152	0.00305889270821484	0.00306143142705952	0.00306219212702211	0.00306111460428184	0.00305865435142975	0.00305522085159448	0.00305133347236475	0.0030479724200014	0.00304604927398205	0.00304468624155862	0.00304493366077222	0.00304812050718165	0.00305215484675308	0.00305601904589554	0.00305983005497406	0.00306277358396932	0.00306375033617173	0.00306298410363279	0.00306074864401104	0.00305731699321802	0.00305322175379331	0.00304924546141045	0.00304622853005155	0.00304484953970689	0.00304546025173217	0.00304800747324602	0.00305204596925166
flux1:	0.653497770345598	0.00315916330874465	0.003154419788386	0.00315283564356254	0.0031545032902811	0.00315886053019405	0.00316484755977504	0.0031711563330186	0.00317651072440817	0.00317991361647292	0.00318081353880418	0.00317916998137349	0.00317542117617147	0.00317037343912366	0.00316503717467464	0.00316043661918276	0.00315742289568041	0.00315652249073078	0.00315785075650004	0.00316110754878989	0.00316565017253091	0.00317061599409981	0.00317505941535224	0.00317809414319728	0.00317908798464682	0.00317793781103673	0.00317513239036171	0.00317115775587046	0.00316662902358565	0.0031626880363236	0.00316036581862226	0.00315884467855683	0.00315922472321133	0.0031628582439953	0.00316752324839015	0.00317202930516099	0.00317642283091006	0.00317974576142397	0.0031807934282424	0.00317979959668749	0.00317709366714481	0.00317303974350953	0.00316829520753371	0.0031637809574805	0.0031604585353709	0.00315908114994624	0.00316000967524508	0.00316313046660841	0.00316788014350164
flux1:	0.653760219249351	0.00327452865182649	0.00326901513674168	0.00326688683708507	0.00326833998032975	0.00327284190537794	0.00327928607713234	0.00328625547687323	0.0032923281274574	0.00329635498674052	0.0032976570350425	0.00329611546617156	0.00329215437366326	0.00328663196679566	0.00328066462416257	0.00327541311208472	0.00327186577626587	0.00327065780968524	0.00327196289590344	0.00327547873071929	0.00328050260866001	0.00328606739894163	0.00329109909894023	0.00329458408913895	0.0032957924263892	0.00329458200399612	0.00329147312161804	0.00328702030334474	0.00328192006806733	0.00327746333267778	0.00327478597117588	0.00327312385447948	0.00327362184546655	0.00327765874341898	0.00328289324754691	0.00328797208899728	0.00329288843178755	0.00329655121547797	0.0032976581129217	0.00329645650434035	0.00329332805368759	0.00328871824400737	0.00328339597297068	0.00327840675345361	0.00327482179276359	0.00327346187784849	0.00327469554896027	0.00327835291802902	0.00328376125123644
flux1:	0.654022668153104	0.00338959299327187	0.00338336018352128	0.0033807073474214	0.00338192974135524	0.00338652659375191	0.00339335393836793	0.00340090024335438	0.00340761429823434	0.00341221043991125	0.0034138929573195	0.00341246901445827	0.00340834543333822	0.00340242238170559	0.00339590732861805	0.00339008053250587	0.00338605165276613	0.00338455300879219	0.0033858118550081	0.00338952699887558	0.00339494659879809	0.00340101540346701	0.00340654951056552	0.00341042477087751	0.00341182529894331	0.00341057480935582	0.00340722202588007	0.00340237859053166	0.00339680343816915	0.00339191901582144	0.00338894684411708	0.0033871670034493	0.00338776278894438	0.00339214364953521	0.00339786300597909	0.00340341919046392	0.00340877432330966	0.0034127198270541	0.00341386674582749	0.00341248107152936	0.00340899251740481	0.00340391535284245	0.00339811231249098	0.0033927347012271	0.00338894718070764	0.00338762758325814	0.00338914915798849	0.00339329076182698	0.00339928203200093
flux1:	0.654285117056858	0.00350393027805572	0.00349704230559174	0.00349388608557693	0.0034948509195221	0.00349947250330611	0.00350658291102288	0.00351459580042665	0.00352185260090589	0.0035269505761251	0.00352899062291021	0.00352771035298963	0.00352349416358089	0.0035172704097877	0.00351031786747907	0.00350401423439297	0.00349957040925112	0.00349780173478666	0.00349898386167892	0.0035028217291995	0.00350852878274244	0.0035149826753029	0.00352091295471238	0.00352510585071449	0.00352667394911431	0.0035254122144603	0.00352189323015672	0.00351677111887393	0.00351084378159653	0.00350564292836402	0.00350245214831507	0.00350058376176798	0.00350125191872594	0.00350590172972843	0.00351199848655157	0.0035179107706472	0.00352359654830721	0.00352774974586873	0.0035289090624532	0.00352736554344279	0.00352359212565363	0.00351815667602087	0.00351199398710142	0.00350633749520282	0.00350242444611268	0.00350117561060097	0.00350296421689104	0.00350752325807112	0.00351399899185525
flux1:	0.654547565960611	0.00361707945378632	0.00360960962261642	0.00360596860813903	0.00360663532475567	0.00361118929110334	0.00361845650442812	0.00362680064894067	0.00363448250458918	0.0036400054336173	0.00364238200198817	0.003641284365337	0.00363706693557508	0.00363066853415654	0.00362341472559983	0.00361675396910775	0.00361197467610964	0.0036099590987083	0.00361102608735764	0.00361489366716668	0.0036207584856641	0.00362745649713177	0.00363365847257496	0.00363808557715534	0.00363979548936923	0.00363856024257677	0.00363497023424991	0.00362970435378079	0.00362357191381572	0.00361818735476471	0.00361486878043181	0.00361294648507051	0.00361365674009274	0.00361848607653958	0.00362483165737055	0.00363095472116379	0.00363684021863738	0.00364110879391923	0.00364224413493422	0.00364057025146971	0.00363659810733211	0.00363093178753162	0.00362455273919508	0.00361874846111019	0.00361480353025598	0.00361366402737625	0.00361569646664005	0.00362059337377517	0.00362743388496922
flux1:	0.654810014864364	0.0037285474076457	0.00372057337728025	0.00371645955156084	0.00371677129527276	0.0037211424864339	0.00372841535116867	0.00373693319953826	0.00374490704799153	0.00375077235200769	0.00375346940404694	0.00375260804659856	0.00374850247093425	0.00374208037233924	0.00373468524293487	0.00372780560753663	0.00372278069294895	0.00372054213857704	0.00372144716789044	0.00372523587719988	0.00373110931104007	0.00373789102646818	0.00374422460137019	0.00374879372275264	0.00375061950473789	0.00374945701187241	0.00374590697899722	0.00374065259925178	0.00373448347439071	0.00372906663002523	0.00372572371823221	0.0037237868812175	0.00372450476012085	0.00372941164656027	0.00373585905074748	0.00374202641009551	0.00374796043368513	0.00375223635428741	0.00375330288670945	0.003751526337549	0.00374745037948069	0.00374169623916559	0.00373526361944704	0.00372946222389644	0.00372559479353922	0.00372461177823869	0.00372686421958159	0.0037320091815575	0.0037390763381591
flux1:	0.655072463768117	0.00383781168856926	0.00382941053047967	0.0038248257139265	0.00382470778282535	0.00382875889766023	0.00383586399415178	0.00384437973005954	0.00385250153084677	0.00385862481757264	0.00386163385830829	0.00386107786932091	0.00385721780279898	0.00385094505915653	0.00384358847942999	0.0038366427558033	0.00383146909246533	0.00382903025462548	0.00382971774960937	0.00383330475476367	0.00383902081143417	0.00384570962854582	0.00385202219159151	0.00385663456728592	0.00385855080746309	0.0038575148675622	0.00385412903713264	0.00384905806316313	0.00384303785040584	0.00383775508656496	0.00383450130828004	0.00383259306341371	0.00383328076786693	0.00383815318975064	0.00384454066609401	0.00385056872042839	0.00385638344740348	0.00386054548192235	0.00386149082567135	0.00385963871447629	0.00385556034033781	0.00384987386829053	0.00384356663093342	0.00383793568967581	0.00383426952572843	0.00383349907735702	0.00383594909338104	0.00384124541936656	0.0038483866550935
flux1:	0.655334912671871	0.00394432169265772	0.00393556525475628	0.00393049844082414	0.00392985806072818	0.00393343183290187	0.00394017753482311	0.00394850211751502	0.00395662179178725	0.00396292065239898	0.00396624259282924	0.00396607604651424	0.00396261300834285	0.003956680365018	0.00394955686380868	0.00394270726724394	0.00393748472738072	0.00393486483822826	0.0039352703588559	0.00393852045680704	0.00394389963630646	0.00395030671853504	0.00395643675679367	0.00396098944708981	0.00396297181811363	0.0039621222358194	0.00395903465400171	0.00395433092196824	0.0039486572523703	0.00394368528749956	0.00394064093605307	0.00393880702906272	0.00393942452589058	0.00394414352266932	0.00395029910937663	0.00395599219912174	0.00396150782196093	0.00396542489695653	0.00396619058781888	0.00396428879765681	0.00396031341920639	0.00395485885641259	0.00394886810715014	0.00394358871604876	0.00394026005993596	0.00393976728182016	0.00394239607920991	0.00394774423851602	0.00395479769475527
flux1:	0.655597361575624	0.00404749729603817	0.00403844826250348	0.00403287417408976	0.00403160181447578	0.00403452478882997	0.0040407067019734	0.00404864383647864	0.00405661053688183	0.00406300803076379	0.00406665416148825	0.00406697434712944	0.00406407350337813	0.0040586834908767	0.00405199571904239	0.00404540788349841	0.00404023489274806	0.00403744754070979	0.0040374981087975	0.00404026630906615	0.00404511974310677	0.004051048717904	0.00405682997804612	0.00406121851548335	0.00406324425069033	0.00406264492044704	0.00405999541153841	0.00405584921509439	0.00405072582777692	0.00404624647674421	0.00404353503825014	0.00404182253290779	0.00404232882826363	0.00404677206680446	0.00405251884012456	0.00405767512835961	0.00406270531781785	0.00406624055303363	0.00406676393602622	0.004064836616568	0.00406107096512184	0.00405601709993935	0.00405054136397378	0.00404580398101812	0.00404295895472819	0.00404281764247144	0.00404561224706204	0.00405091432446362	0.0040577148700826
flux1:	0.655859810479377	0.00414672452860287	0.00413743347516384	0.00413131255455519	0.00412928487606967	0.00413137274125755	0.0041367803685329	0.00414413318222379	0.00415180065594916	0.00415822829006145	0.00416222026405395	0.00416313462481213	0.0041609691991805	0.0041563289873781	0.0041502802528951	0.00414411671559235	0.00413908575086306	0.00413613705622592	0.00413575215619396	0.00413788711718143	0.00414202159544535	0.00414727403596965	0.00415254025955172	0.00415666160095158	0.00415870998751325	0.00415842673786065	0.00415635643057102	0.00415295851029475	0.00414858878150543	0.00414478323879942	0.00414252746462459	0.00414098336329151	0.00414133792125532	0.00414538362283489	0.00415054546216673	0.00415496341687482	0.00415932138163888	0.00416233661244654	0.00416255302666162	0.00416062211134247	0.00415717128225646	0.0041526867089293	0.00414792644813506	0.00414392587132726	0.00414171704728446	0.00414200869440647	0.00414496378254793	0.00415012798857567	0.00415651374390353
flux1:	0.65612225938313	0.00424134866635934	0.00423185230448557	0.00422513221737302	0.00422221659818893	0.0042232809002242	0.00422770527299425	0.00423428341091937	0.00424151520422852	0.00424791524894706	0.00425228404993041	0.00425390595877513	0.00425265054340502	0.00424896394205099	0.00424375026457469	0.00423816389848981	0.00423335734459932	0.00423024482592607	0.00422933830876853	0.00423068675359489	0.00423391067687973	0.00423829235485022	0.004242882563625	0.00424663834727234	0.00424869129375564	0.00424878961713096	0.00424743622596399	0.00424497145104036	0.00424155161603915	0.00423859448410441	0.0042369123057529	0.00423558213327974	0.00423574638793285	0.00423927746689639	0.0042436851266709	0.00424717036425555	0.0042506752749365	0.00425303587021256	0.0042528809972056	0.00425096569122802	0.00424792992332368	0.00424417778650866	0.00424032917747785	0.0042372586223034	0.00423584063317447	0.00423665254561605	0.00423977159018849	0.00424471641296263	0.00425053532256329
flux1:	0.656384708286884	0.00433066590089904	0.00432098659957664	0.00431360520493352	0.00430966565811215	0.00430952159688306	0.00431276351937337	0.00431839031812001	0.00432506456316562	0.00433139158117624	0.00433617552149072	0.00433861910896868	0.00433844223680897	0.00433590130449123	0.00433170349296926	0.00432683137047676	0.00432231814465462	0.00431903057347884	0.00431751363382206	0.00431792579480819	0.00432005601027086	0.00432338382209439	0.00432714804872071	0.00433044808805535	0.00433249076453483	0.00433303351077761	0.00433252652485484	0.00433116747092902	0.00432887975892569	0.00432693301484057	0.00432593343209183	0.00432485982370484	0.00432479872646943	0.00432770699333547	0.00433120426979891	0.00433357652424435	0.00433606008132624	0.00433763988754865	0.00433705217056136	0.00433516839952165	0.00433263964744917	0.00432977196760195	0.00432702002969971	0.00432506434381218	0.00432458847787767	0.00432601082418355	0.00432930625630256	0.00433396384600977	0.00433907981890902
flux1:	0.656647157190637	0.00441391533326383	0.00440406192118185	0.0043959515512371	0.00439085573404177	0.00438933064742493	0.00439120913105755	0.00439572849628879	0.00440174202242535	0.00440796351859765	0.00441320536057134	0.00441657966398114	0.00441763604962918	0.00441641279743641	0.00441338904916454	0.00440934718260451	0.00440518046794331	0.0044016989162695	0.00439948420258274	0.00439882022572658	0.00439968958211562	0.00440179894031142	0.00440460420154204	0.00440737006243729	0.00440939154131964	0.00441043659647675	0.00441089248342178	0.00441079307583512	0.00440979895175961	0.00440900602574535	0.00440878508512855	0.00440800641027316	0.00440768995090669	0.00440988023517789	0.0044123300247322	0.00441343002281242	0.00441474297279601	0.00441542925035418	0.00441435233938435	0.00441251221039098	0.00441057064536563	0.00440872241204664	0.00440723367913804	0.00440656184409432	0.0044071696851239	0.00440929141532108	0.00441278359303225	0.00441710203639284	0.00442140020896499
flux1:	0.65690960609439	0.0044902732833815	0.00448024307570493	0.00447133589349344	0.00446496283224901	0.00446190490939547	0.00446226533491265	0.00446554793613216	0.00447081946044849	0.00447691558855477	0.00448265891453427	0.00448706163926514	0.00448948449473547	0.00448972314048365	0.00448800259617128	0.00448488190524166	0.00448109821201181	0.00447739835752495	0.00447440512874189	0.00447254222552191	0.00447200755328511	0.00447275991875383	0.00447449613068363	0.00447666456058843	0.00447865832404263	0.00448025624735183	0.00448177374168053	0.00448306310312423	0.0044834967863821	0.00448397690786277	0.00448461387676532	0.00448416292503443	0.00448356756513959	0.00448496162016078	0.00448625167896453	0.00448594772133015	0.00448596615129201	0.00448566440345314	0.0044840496264722	0.00448226101284549	0.0044809716634821	0.00448025497899956	0.00448017002292794	0.00448092722367844	0.00448274353609993	0.00448564724702571	0.00448936216003593	0.0044933064226078	0.00449669719366707
flux1:	0.657172054998143	0.00455885172715582	0.00454863368726932	0.00453886784344421	0.00453111595586236	0.00452640269520685	0.00452512423530817	0.00452707264568764	0.00453154482397117	0.00453750711365445	0.00454379208584038	0.00454930326244359	0.00455319705542795	0.004555007209729	0.00455468478991079	0.00455254850771962	0.00454916812402707	0.00454522371262534	0.00454138379301157	0.00453822377948356	0.00453617387461252	0.00453546400423106	0.00453604946302687	0.00453757538597431	0.00453953952873832	0.0045417310955593	0.00454438662331271	0.00454716325125594	0.00454912567066457	0.00455096862930407	0.00455252246612304	0.00455242522059443	0.00455153518224574	0.00455207524268254	0.00455212346869383	0.00455031753095079	0.00454894878830372	0.00454758740417561	0.00454539629298783	0.00454366269349419	0.00454307249533269	0.00454357112977238	0.00454499734684484	0.00454729701721658	0.00455042222553603	0.00455417821191925	0.00455814401621263	0.00456169548672186	0.00456411711070028
flux1:	0.657434503901897	0.00461870209084729	0.00460828101670584	0.00459760730404903	0.00458840228929211	0.00458194822446888	0.0045789500869908	0.00457950253683573	0.00458314269935057	0.00458897179916386	0.00459583045941332	0.00460250625587715	0.00460794021573319	0.00461139128087332	0.00461252399616546	0.00461140657010136	0.00460843529723101	0.00460422249907214	0.00459948663454525	0.00459496337318248	0.00459132646868419	0.00458908888839389	0.00458847490343215	0.00458933368054745	0.00459127063760968	0.00459408424496073	0.00459792754752896	0.00460225395641856	0.00460580730757932	0.00460906878178865	0.00461157500682449	0.00461184953501551	0.00461065789305362	0.00461030976216375	0.00460906882634583	0.00460570199749632	0.00460289008148195	0.00460042471261999	0.00459763161201261	0.00459595244287649	0.00459608798674756	0.00459785274851047	0.00460085789043346	0.0046047742427146	0.00460927698237767	0.0046139368640474	0.00461817950481792	0.00462133424173061	0.00462275392009708
flux1:	0.65769695280565	0.00466882476414161	0.00465818636394246	0.00464657505379716	0.0046358772285651	0.00462764047918493	0.00462288658596767	0.00462201906411951	0.00462481852254162	0.00463052099823295	0.00463797227035354	0.00464583919271322	0.00465284180251802	0.00465795876174109	0.00466056355875553	0.00466047095698178	0.00465790287888217	0.00465340514127561	0.00464774925166149	0.00464183543406471	0.00463658559968199	0.00463279980210468	0.00463097408376141	0.00463116277264475	0.00463307844476952	0.00463652738139491	0.00464157744229878	0.0046474754382131	0.00465263853389581	0.00465733615676497	0.00466080424094125	0.00466145974297856	0.00465996927642789	0.00465872482392209	0.00465618597551793	0.00465124304177255	0.00464697329415212	0.00464339085728227	0.00463998561377677	0.00463835705964103	0.00463922330531568	0.00464226862504958	0.0046468755751091	0.00465243717226832	0.00465834747229289	0.0046639379008968	0.00466847621775935	0.00467124214522594	0.00467165570103583
flux1:	0.657959401709403	0.00470818373108289	0.00469732040719601	0.00468476793328064	0.00467257860878879	0.00466256586418412	0.00465606765752068	0.00465379418260665	0.00465576607582254	0.00466135036218302	0.00466939494433637	0.00467844464405537	0.00468699930361225	0.00469375999344226	0.00469781309360415	0.00469872431822066	0.0046965452542119	0.00469175817625634	0.00468518895031512	0.00467790164613331	0.00467106357813374	0.00466575749365637	0.00466274596822805	0.00466228339536238	0.00466418562727567	0.00466826528522722	0.00467450672640674	0.00468195352989555	0.0046886981685814	0.00469480852521305	0.00469921992982395	0.00470025599451567	0.00469847975930756	0.00469635871179213	0.00469255457550195	0.00468606753886735	0.00468037042764421	0.00467569257763171	0.00467168324273573	0.00467009972281919	0.00467167987393579	0.0046759819387639	0.00468216519260856	0.00468935010810234	0.00469665378510864	0.00470317078652632	0.00470801157703414	0.00471040497976211	0.00470983531043208
flux1:	0.658221850613157	0.00473572488483012	0.00472464196835414	0.0047111770916527	0.00469754360386371	0.00468581320943352	0.00467763037037587	0.0046740013590626	0.00467517710461576	0.00468064878574017	0.00468926416369811	0.00469944907624304	0.00470949109331003	0.00471782499996337	0.00472326262654615	0.00472513217716583	0.00472332342801915	0.00471825917163394	0.00471081847558292	0.00470222293111481	0.0046938746814333	0.00468712607983183	0.00468299292215186	0.00468191849971293	0.00468381497286736	0.00468850016794761	0.00469588035223894	0.0047048058348506	0.00471305444551839	0.00472051121680003	0.00472581823061953	0.00472722435911278	0.00472518595014643	0.00472223685732133	0.00471724303319692	0.00470929333422621	0.0047022470858987	0.00469653294453894	0.00469194834792857	0.00469040455585505	0.00469266118272868	0.00469815784650392	0.00470584205519949	0.00471457508392954	0.00472320987460606	0.00473061436410076	0.0047357478956129	0.00473778960382213	0.0047362841660387
flux1:	0.65848429951691	0.00475039608928791	0.00473911816178093	0.00472480720601925	0.00470982622869604	0.00469648911324666	0.00468672807947235	0.00468182685659166	0.00468225138665795	0.0046876080700968	0.00469674394201262	0.00470797400872419	0.00471938907697798	0.00472917768414186	0.0047358980584696	0.0047386590894982	0.00473720111233692	0.0047318919225533	0.00472365958535614	0.00471387087786305	0.00470414421550559	0.00469607984805732	0.00469092567203684	0.00468929702584695	0.00469119274061327	0.00469643539516339	0.00470486253055361	0.00471514786536473	0.00472477270377338	0.00473346617865942	0.00473959170137457	0.00474134716110452	0.00473908063659327	0.00473538090135343	0.00472931617868554	0.00472003538201855	0.00471176718834618	0.00470511506129832	0.00470000702844447	0.00469850039541896	0.00470137776005572	0.00470797030824116	0.0047170310909176	0.00472718333408511	0.00473703717362489	0.00474525209135078	0.0047506484960436	0.00475236012903737	0.00474998771247537
flux1:	0.658746748420663	0.00475116700768809	0.00473974382637041	0.00472469452792032	0.00470851332120707	0.00469373158111203	0.0046825418637019	0.00467647948324221	0.00467620556106867	0.00468143170718104	0.00469100617838013	0.0047031469447508	0.00471577128925555	0.00472685002082801	0.00473471653358006	0.00473828449543617	0.00473716022112604	0.00473166074153837	0.00472275542525743	0.00471193774747754	0.00470101602435895	0.00469180849212863	0.00468576679809943	0.00468365640438884	0.00468555102338784	0.00469127852629534	0.00470062109673479	0.00471209912710263	0.0047229232871199	0.00473270144854648	0.00473953985510517	0.00474161392080448	0.00473916336647606	0.00473481824014772	0.00472784325242729	0.00471741196337663	0.00470809748220258	0.00470064526526074	0.00469509019056211	0.00469362352224033	0.00469705092612705	0.00470460761239949	0.00471487466772457	0.00472626563362402	0.00473717731881863	0.00474608668885509	0.00475169356502656	0.00475309412574155	0.0047499411279205
flux1:	0.659009197324416	0.00473704715838055	0.00472555859259503	0.00470992208101185	0.00469273736948912	0.00467672041645832	0.00466428883309976	0.00465719750246086	0.00465627952600149	0.00466134168085168	0.0046712386472013	0.00468411106823861	0.00469773346488442	0.00470989529420312	0.0047187408023824	0.004723017429945	0.00472221504465959	0.00471660325689165	0.00470718129159035	0.00469554482818744	0.00468365840940124	0.00467352091577047	0.0046667530365673	0.00466424416930493	0.00466612955457484	0.00467224413295368	0.00468233196572524	0.00469478955801148	0.00470659001210395	0.00471726135438276	0.00472468053968908	0.00472703316203268	0.00472445187827777	0.00471959234718064	0.00471190653272725	0.00470055135212576	0.00469041225017537	0.00468233623154139	0.00467643568929595	0.00467501965689706	0.00467891551960726	0.00468727664029882	0.00469853900662116	0.00471094117596376	0.00472270346043075	0.00473215350307132	0.00473789490231241	0.00473899790808646	0.00473516425192404
flux1:	0.65927164622817	0.00470710148830223	0.00469566081038913	0.00467963124961172	0.00466168549751732	0.00464468378704658	0.00463122685191713	0.00462325236611361	0.00462174015667475	0.00462658309784886	0.00463665126864603	0.0046500335642967	0.00466439944539312	0.00467740025710082	0.00468703249498471	0.00469191007756168	0.00469142519839022	0.00468580195663745	0.00467605418575701	0.0046638497193315	0.00465126920600372	0.00464044849523568	0.00463313738877124	0.00463031973897974	0.00463217802719897	0.00463855743212917	0.00464918464640282	0.00466236720749445	0.00467488000109756	0.00468621815811506	0.00469406280560606	0.00469664572243904	0.00469399502538746	0.0046887745539026	0.00468061134912372	0.00466859974636144	0.00465789910145616	0.0046494109174932	0.00464329101085185	0.00464194615223447	0.00464622245697125	0.00465520661230277	0.00466721977235859	0.00468036539987305	0.00469273038621656	0.00470253264211582	0.00470830947714784	0.00470912070324098	0.00470471546927464
flux1:	0.659534095131923	0.00466046378386219	0.00464921866726801	0.00463303016368772	0.00461460513294151	0.00459690162345474	0.00458265645755507	0.00457395014561882	0.00457188327660151	0.00457642759892371	0.00458648159506827	0.00460011346392946	0.0046149312844888	0.00462849705154041	0.0046387051483224	0.0046440710564783	0.00464390831032799	0.0046383955542065	0.00462854236944245	0.00461605389164359	0.00460308148956942	0.0045918493690716	0.00458419265946011	0.00458115799398843	0.0045829605117159	0.00458946023650283	0.00460039020456326	0.00461400841833012	0.00462693601885788	0.0046386861777965	0.00464678222297156	0.00464954049587911	0.00464688813491641	0.00464147828303547	0.00463309856129606	0.00462073165037793	0.00460976714022016	0.00460110873906478	0.0045949179550494	0.00459367586903561	0.00459824259191524	0.00460765371651132	0.00462014813560502	0.00463373792483592	0.00464642447255647	0.00465636075815325	0.00466205254999549	0.00466256838117572	0.00465770518559209
flux1:	0.659796544035676	0.00459634922231447	0.00458547990421987	0.00456940043811349	0.00455080808101263	0.00453270772714371	0.00451792197021853	0.00450863272259837	0.00450603595433898	0.00451017758262956	0.00452000146809423	0.00453359086995623	0.0045485408113685	0.00456237656989245	0.00457293861868661	0.00457868005421978	0.00457885409906562	0.00457359188944719	0.00456387671440245	0.00455141240049013	0.00453837185617406	0.00452701573918597	0.00451921840741684	0.00451605658842155	0.00451776381929311	0.00452422094265952	0.00453519324648601	0.00454893192780982	0.00456195258291049	0.00457383953805475	0.00458199971667327	0.00458487364127013	0.00458229185137602	0.00457687684839006	0.0045685607213097	0.00455616405404032	0.00454525900001908	0.00453669560245824	0.00453060105338878	0.00452950454813929	0.004534273723213	0.00454390845941756	0.00455659909760099	0.00457031230886949	0.00458301508658521	0.0045928440139284	0.00459831183118909	0.00459851818417705	0.00459331034181571
flux1:	0.660058992939429	0.00451406806438903	0.00450378233353673	0.00448810469238519	0.00446967563839934	0.00445149338624092	0.00443641469225612	0.0044266816656199	0.00442356200822419	0.00442717401982928	0.00443652747834667	0.00444976003065582	0.0044645049559189	0.00447830541992445	0.00448899693691813	0.00449500580696921	0.00449554180806324	0.00449068433476909	0.00448136583852771	0.00446924776793357	0.00445647330494849	0.00444528619590618	0.00443755327211382	0.00443434887162097	0.00443591156492617	0.00444215016132342	0.00445288936192017	0.00446641816150431	0.00447919696995187	0.00449093454947213	0.00449896483962065	0.00450189214630391	0.00449945537354902	0.00449422579873807	0.00448626300865906	0.00447417563971828	0.00446366813198298	0.0044554793366508	0.00444966141048375	0.00444876348208652	0.00445365263498813	0.00446330766611199	0.00447590401418437	0.00448940954923016	0.00450180933059798	0.00451127409832286	0.00451636453342247	0.00451623633652102	0.00451079191136236
flux1:	0.660321441843183	0.00441304272719224	0.00440356768459001	0.00438859765217328	0.00437066777831722	0.00435271568891528	0.00433758145832376	0.00432752803479264	0.00432387385902994	0.00432681083216014	0.00433543799302414	0.00434798880247313	0.00436218716095648	0.00437564862891255	0.00438625158922476	0.00439242929484385	0.00439336279610482	0.00438907346324113	0.00438041675871041	0.00436896974087291	0.00435679439632639	0.0043460646879393	0.00433859421762416	0.00433542385350779	0.00433678523001191	0.00434262313742	0.00435284901509766	0.00436583455411376	0.00437803581506148	0.00438933730528607	0.00439704400272187	0.00439996224017493	0.00439774460141436	0.00439289039030139	0.00438556963063654	0.00437413184538531	0.00436436233084847	0.00435683167076538	0.00435147726449042	0.00435083891558659	0.00435577370741186	0.00436525274855092	0.00437746899129858	0.00439043703085084	0.00440221185564461	0.00441104904231369	0.00441559911034185	0.00441510039662088	0.00440951735055687
flux1:	0.660583890746936	0.00429283019349431	0.00428440107084984	0.00427044342216618	0.00425333922037581	0.00423591347824117	0.00422094150829761	0.00421067101530171	0.00420645347662175	0.00420855836414824	0.00421619903012821	0.00422774652195728	0.00424106665832486	0.00425389965211784	0.00426421161806919	0.00427047341855745	0.00427184945693303	0.00426829508609626	0.0042605621173979	0.00425010193466676	0.00423884564096898	0.00422884702298951	0.00422182349214071	0.00421875390582642	0.00421985279521817	0.00422510940001314	0.00423454819211138	0.00424666708218207	0.00425796738083885	0.00426855649010072	0.00427575360524937	0.00427860258466884	0.0042766751456065	0.00427237819905298	0.00426597579099332	0.00425551600232427	0.00424681385109969	0.00424021724965325	0.00423551189862925	0.00423519893586852	0.00424011497228134	0.00424923521070907	0.00426080019586989	0.00427291402557209	0.00428375089779285	0.00429170004073303	0.00429554295216783	0.00429462771383001	0.00428898949140344
flux1:	0.660846339650689	0.00415315097911182	0.0041459976413827	0.00413334076914038	0.00411736440842483	0.00410073305109434	0.00408611375869815	0.00407570733383936	0.00407088417828395	0.00407199746227418	0.00407840022829898	0.0040886412773309	0.00410077636667471	0.00411271824956504	0.00412256095656413	0.00412883946133358	0.00413071069550615	0.00412805483307096	0.00412149411329129	0.00411231545070642	0.00410227315932581	0.00409325487957511	0.00408684321202919	0.00408393002584369	0.00408470468059624	0.00408920928727048	0.00409760536153208	0.00410855748624021	0.00411865890745891	0.00412828076321655	0.00413479740059412	0.00413752157529518	0.00413594955173451	0.00413237626827649	0.0041271446877551	0.00411796609010826	0.00411063575237523	0.00410522943107851	0.00410134875319365	0.00410142780499997	0.0041062716603019	0.0041148695206048	0.00412553628177446	0.00413650399894649	0.00414611084225944	0.00415292463222175	0.00415589644690289	0.00415451047517642	0.00414888247022425
flux1:	0.661108788554442	0.00399392488026956	0.00398825693505009	0.00397715714655319	0.00396257224050439	0.00394696445345436	0.00393285523675611	0.00392237205555108	0.00391689365672487	0.00391686429437584	0.00392180080290099	0.0039304662516704	0.00394114890339586	0.00395197559013813	0.00396120226711618	0.00396744955665794	0.00396987315854289	0.00396826846541858	0.00396310432221806	0.00395546864578742	0.00394689877221002	0.00393907646219347	0.00393341666494812	0.00393070371334579	0.00393109599824614	0.00393469630856262	0.00394182367289586	0.00395134507738872	0.00395998791693224	0.00396841957760129	0.00397410695472932	0.00397665761613469	0.00397549761839132	0.00397279169323455	0.00396894847488725	0.00396131608399334	0.00395562349902887	0.00395163194567077	0.00394873287936425	0.00394926693648803	0.00395399650044377	0.00396193266059491	0.00397148728271838	0.00398105310440131	0.00398917071173169	0.00399462564353797	0.00399657282485474	0.00399465678432777	0.00398908418440676
flux1:	0.661371237458196	0.00381531271297189	0.00381130435707211	0.00380197099604189	0.00378899010370823	0.00377458785042657	0.0037611100061527	0.00375058989112673	0.00374440714604454	0.00374310460194303	0.00374638399407178	0.00375325350171516	0.00376226898603179	0.00377180482212668	0.00378030553218005	0.00378649345104424	0.00378952656806316	0.00378910633435241	0.00378552787859184	0.00377965156813651	0.00377276506604639	0.00376631235806527	0.00376151489472926	0.00375903402337942	0.00375899368028029	0.00376156391116028	0.00376723697144266	0.00377511172331191	0.00378208608578315	0.00378914606863392	0.00379388384822247	0.00379622103215871	0.00379551847987807	0.00379379431528005	0.00379151185919653	0.00378564056417305	0.00378180048503356	0.00377940509700991	0.00377761742284523	0.00377866121779681	0.00378324548611062	0.00379040907828044	0.00379867869097952	0.00380663356481243	0.00381304724270228	0.00381695451065547	0.00381774233916169	0.00381523626841178	0.0038097437324442
flux1:	0.661633686361949	0.00361776249166517	0.0036155383150193	0.00360812086078148	0.00359689566026762	0.00358382825926544	0.00357106667083604	0.00356053488431446	0.00355360839481275	0.00355093489317692	0.00355241741066666	0.00355733253806503	0.0035645296157057	0.003572654585555	0.00358035899653683	0.00358647730886451	0.00359017105847437	0.0035910400297986	0.00358919018700624	0.00358523332955124	0.00358018377755878	0.00357522499529579	0.00357136700963556	0.00356913827250279	0.00356862699695046	0.00357007520854857	0.0035741582342717	0.00358022867076121	0.00358538439326217	0.00359094076326948	0.00359464240323709	0.00359673641600005	0.00359652324871009	0.00359586030154471	0.00359525707761236	0.00359130129319979	0.00358946615096831	0.00358879513163548	0.00358821373477609	0.00358980924796773	0.00359422764940156	0.00360053954543987	0.00360739918192855	0.00361359033307246	0.00361814084753235	0.00362035715457182	0.00361987881954619	0.00361672809892839	0.00361132157745164
flux1:	0.661896135265702	0.00340205815471294	0.00340168108382311	0.00339625925781496	0.00338687414200488	0.00337521617209282	0.00336322174494881	0.00335269555356689	0.00334500535811277	0.00334090739944025	0.00334051608615825	0.00334339059835311	0.00334868908164646	0.0033553427074694	0.00336221993736238	0.00336827228116786	0.00337266447516773	0.00337488938834475	0.00337485450931118	0.00337291089822577	0.00336978608757943	0.0033663903706495	0.00336351294396955	0.00336154518351446	0.00336054030612788	0.00336081457361965	0.00336322939977685	0.00336740424818924	0.00337065865640031	0.00337463527739131	0.00337725214086222	0.00337908462899951	0.00337937742680599	0.00337981578397975	0.00338094937513185	0.00337899481642937	0.00337924567979405	0.00338036569976204	0.00338104397034686	0.00338321629614646	0.00338745759611473	0.00339287261802127	0.00339825060128054	0.00340258954604818	0.00340518283988383	0.00340562061523163	0.00340380659371997	0.00339996918687108	0.00339463995032415
flux1:	0.662158584169456	0.00316936907334871	0.00317083148059985	0.00316740916237343	0.00315987873409466	0.00314965136777202	0.00313844593410099	0.00312794233904758	0.00311949735081582	0.00311397552717914	0.00311170506872543	0.00311253161623179	0.00311592604162374	0.00312110763335735	0.00312716313289772	0.00313316102059134	0.00313826810058006	0.00314186856828697	0.00314366932824637	0.00314375835827799	0.00314257397347137	0.00314075126944797	0.00313885795091062	0.00313714979633299	0.00313564741522504	0.00313474053989065	0.00313547210476189	0.00313773203933931	0.00313907511513317	0.00314145572423577	0.00314297972981217	0.00314454422872315	0.0031453428392508	0.00314688026581921	0.00314974262476845	0.00314980064709653	0.00315214075156297	0.00315505080947316	0.00315699550915479	0.00315974925592205	0.00316381002216144	0.00316831785905687	0.00317219930125194	0.0031746677526125	0.00317528275784407	0.00317391908385439	0.00317074617449754	0.003166200666654	0.00316093129707434
flux1:	0.662421033073209	0.0029212990584705	0.00292451781509776	0.00292302126544667	0.00291729188494062	0.00290846744545041	0.00289805061439968	0.00288759448415693	0.00287844074216902	0.00287155695048101	0.00286747886260711	0.00286633146325647	0.00286789057667986	0.00287165584490711	0.0028769256317478	0.00288288106966389	0.00288869001399806	0.00289363061935502	0.00289721507617477	0.00289927633035271	0.00289997237650742	0.00289967176690466	0.00289872863552317	0.0028972699740155	0.0028952874147664	0.002893239915138	0.00289233929373679	0.00289273956230698	0.00289223617077811	0.00289306599412316	0.00289353062226087	0.00289483252639632	0.00289611927112574	0.00289870992490879	0.00290322514739556	0.00290523001073814	0.00290958125058912	0.00291420909521722	0.00291737696004455	0.00292069331715122	0.00292457590444444	0.00292820049088833	0.00293062845298971	0.00293128147591632	0.00292997523471518	0.00292685861929311	0.00292235777466166	0.00291711145087197	0.00291188322746799
flux1:	0.662683481976962	0.00265993413685305	0.00266475007951112	0.00266503062235204	0.00266098581760603	0.00265349505857306	0.00264385227323019	0.00263348400809657	0.00262371085991385	0.00261559214063148	0.00260985574559904	0.00260688779099617	0.0026067498912593	0.00260920428617892	0.00261374717183828	0.00261966474979207	0.00262612592614779	0.00263231053144459	0.00263755028952322	0.00264144163444857	0.00264388224676307	0.00264499303468804	0.00264493051099882	0.00264370445899674	0.00264128193278013	0.00263818307624431	0.00263576771267568	0.00263443752688777	0.00263222641438	0.00263161109614633	0.00263109060125142	0.00263214650514287	0.00263388601386576	0.00263744096798306	0.00264346581434044	0.00264727515145138	0.00265347785452436	0.00265967927193706	0.00266397558726233	0.00266781018603636	0.00267152021598352	0.00267431736001078	0.00267539125096421	0.00267435703832406	0.00267126632011762	0.00266652037042595	0.00266078232502491	0.00265487831561672	0.00264967914594423
flux1:	0.662945930880715	0.00238788864812505	0.00239407059515762	0.00239591155718544	0.00239338078084942	0.00238712212685254	0.00237823302597433	0.00236801483533177	0.00235775823908792	0.00234859664273577	0.0023414255290434	0.00233686334480089	0.00233522784794166	0.00233651728316154	0.0023404059788157	0.00234627545459634	0.00235329748594874	0.00236056677493356	0.00236725714946955	0.00237275705470505	0.00237673419815793	0.00237909005492779	0.0023798065667785	0.0023787918861518	0.00237599317374454	0.00237197980601892	0.00236823068015737	0.00236536912059792	0.00236165846059357	0.00235976013497051	0.00235836684992917	0.00235920321865859	0.00236134291768321	0.00236573257989051	0.00237305990601264	0.00237845859522664	0.00238627483501233	0.00239383606117237	0.00239911543568593	0.00240339716587226	0.00240694055478106	0.00240899371421741	0.0024088646363356	0.00240634039983333	0.00240167909962689	0.00239550220163812	0.00238867987488945	0.0023822022999915	0.00237703417374975
flux1:	0.663208379784469	0.00210834886722269	0.00211560198722522	0.0021187293636711	0.00211749929647806	0.00211234908167474	0.00210419516835325	0.0020942150589315	0.00208365731505811	0.00207370540536952	0.00206538932502782	0.00205952158811444	0.0020566374280828	0.00205693724613304	0.0020602493531982	0.00206603978586495	0.0020734874352036	0.00208162056532177	0.00208948543822514	0.00209629999789788	0.0021015413218379	0.00210492756678897	0.00210629499229065	0.00210546877016643	0.00210238069310673	0.00209763361286393	0.00209278911351103	0.00208865737048228	0.00208371671462727	0.00208074712228947	0.00207862679062942	0.00207927793574137	0.00208174919539612	0.0020868076583774	0.00209517284178111	0.0021018804022001	0.00211100103370799	0.0021196445135016	0.00212571408641066	0.00213034509618388	0.00213372481327022	0.00213513910414921	0.00213400207782671	0.00213024579425602	0.00212429763584649	0.00211695794788025	0.00210926474417097	0.00210234085120397	0.00209722576441882
flux1:	0.663470828688222	0.00182511215342182	0.0018330901718388	0.00183718619744352	0.00183701357698957	0.00183283619393624	0.00182540679680993	0.0018157794579748	0.00180514485417808	0.00179470668475567	0.0017855890877273	0.00177875262766071	0.00177490427408149	0.00177440738993492	0.0017772172581044	0.00178287361440507	0.00179056946717118	0.00179929040588848	0.00180799211556941	0.00181576688783265	0.00182194765733432	0.00182611145073658	0.00182798203647711	0.00182732230277742	0.00182405267914567	0.0018187903132497	0.00181313665474485	0.00180804652740753	0.00180219513166947	0.001798405782246	0.00179573092199002	0.00179623628881412	0.00179895621874669	0.00180448751382748	0.00181357787096103	0.00182125939578535	0.00183131491356854	0.00184070857135674	0.00184733388685302	0.00185219106904964	0.00185540396450405	0.00185629872322394	0.00185438202987939	0.00184970013505783	0.00184280657242054	0.0018346319950341	0.00182633542878452	0.00181913394551485	0.00181411737371605
flux1:	0.663733277591975	0.00154261755264932	0.00155093798960406	0.00155565655776345	0.00155628136581383	0.00155293819915598	0.00154623378259119	0.00153709771728275	0.00152664379480291	0.00151606144385901	0.00150652307806583	0.00149908575869774	0.00149457771100343	0.00149348283536971	0.00149585511521547	0.00150129800321074	0.00150902836116052	0.00151801705041646	0.00152717119970643	0.00153550753277164	0.00154226615892502	0.00154692906462061	0.00154914328942191	0.00154863112116559	0.00154530487670491	0.00153977406824135	0.0015336322057809	0.00152793093701724	0.0015215225939554	0.00151719211522245	0.00151415351486255	0.00151455433230733	0.00151742819735667	0.00152321434933698	0.00153268142548877	0.00154096193358918	0.00155153712144165	0.00156130721051424	0.00156822095719655	0.00157315927279436	0.00157619346232306	0.00157669393208202	0.00157424615655714	0.00156897769531577	0.00156152136572908	0.00155288461886865	0.00154429513072343	0.00153702042755758	0.00153217170048638
flux1:	0.663995726495728	0.0012659610963313	0.00127422246510856	0.00127920516285838	0.0012803629425131	0.001277719019626	0.00127175106300893	0.00126326155426851	0.00125326598258677	0.00124290200215253	0.00123334122747168	0.00122568273597691	0.00122082336524697	0.00121932408975637	0.00122130955694307	0.00122643837648111	0.00123396332651585	0.00124287132117457	0.00125206588365757	0.00126054092906695	0.00126749722474673	0.00127236930319366	0.00127476397689905	0.00127438457529098	0.00127113772557948	0.00126560157933774	0.00125931077015462	0.00125336251563138	0.00124676724219027	0.00124218624068748	0.00123898281405326	0.00123931821746905	0.00124224242950263	0.00124805311712893	0.00125752758110322	0.0012660094850926	0.00127666163909329	0.00128640907412903	0.00129332278371542	0.00129818075766982	0.00130101414082692	0.00130124305942703	0.00129851873243278	0.00129301688932813	0.00128540145751835	0.00127670091449551	0.00126815625472149	0.00126103836911843	0.00125644767024239
flux1:	0.664258175399482	0.00100088628335347	0.00100868595278691	0.00101357737446391	0.00101500947850016	0.00101293692670512	0.00100772385244313	0.00100004167735933	9.90785061445415e-4	9.81001500505997e-4	9.71812190112389e-4	9.64303672113734e-4	9.59389260709974e-4	9.57664626875806e-4	9.59298566116745e-4	9.63997972577766e-4	9.71065131903884e-4	9.79534869000807e-4	9.88352501970159e-4	9.96541701540338e-4	0.00100331666615023	0.00100811104932726	0.00101052685080239	0.00101026911307289	0.00100724047505625	0.00100196342927745	9.95861859881035e-4	9.90026378401053e-4	9.8360958197021e-4	9.79063564017489e-4	9.75890942756521e-4	9.76193749890174e-4	9.79059368558238e-4	9.84662881466049e-4	9.93771570526197e-4	0.00100205472731207	0.00101233497832869	0.00102165481188539	0.00102827341938357	0.0010328810317776	0.00103548151264188	0.00103555148855765	0.00103279646143413	0.00102740874034694	0.00102003640542239	0.00101167382122151	0.00100351987888124	9.96800927801839e-4	9.92573043315009e-4
flux1:	0.664520624303235	7.53738140271896e-4	7.60689395783556e-4	7.65150379806491e-4	7.66611083220426e-4	7.64988744491006e-4	7.6054772824582e-4	7.53823930135115e-4	7.45569266812204e-4	7.36704264823012e-4	7.28252408092711e-4	7.21236004622489e-4	7.1653581377913e-4	7.14742834438299e-4	7.16046003247043e-4	7.20195228576826e-4	7.26556269640905e-4	7.34242724193998e-4	7.42284833519719e-4	7.49785377184843e-4	7.56021124951341e-4	7.60467951201315e-4	7.62755655147012e-4	7.62609919160776e-4	7.59930658720961e-4	7.55161265047941e-4	7.49564508028343e-4	7.44174000236988e-4	7.38274056405889e-4	7.34025206810396e-4	7.31063614485026e-4	7.31356005599026e-4	7.34052650874552e-4	7.3922770298589e-4	7.47612145799395e-4	7.55315681162755e-4	7.64792626089221e-4	7.73296009558017e-4	7.79334890771394e-4	7.8352386186826e-4	7.85851703628835e-4	7.85859237842319e-4	7.83297010099588e-4	7.78345534121102e-4	7.71593774017231e-4	7.6395042124811e-4	7.56519790417319e-4	7.50437704779136e-4	7.46683007425531e-4
flux1:	0.664783073206988	5.313686352418e-4	5.37115396728341e-4	5.40832921577354e-4	5.42092576304819e-4	5.40801495622475e-4	5.37136432145223e-4	5.31493924462547e-4	5.24463858827605e-4	5.16807167638529e-4	5.09407544619941e-4	5.03177018227264e-4	4.98920218548718e-4	4.971887108931e-4	4.9817070429321e-4	5.01655025167253e-4	5.07083812839482e-4	5.13677046555004e-4	5.20587954767172e-4	5.27041594188237e-4	5.32420026069313e-4	5.36278701831311e-4	5.38303531649138e-4	5.38257444486537e-4	5.36038905079297e-4	5.31991175002115e-4	5.27169620385287e-4	5.22504999619012e-4	5.17410490067779e-4	5.13679350212153e-4	5.11081461044901e-4	5.11370875983781e-4	5.13790917063875e-4	5.18338738583918e-4	5.25674252840433e-4	5.3245905826737e-4	5.4074355629713e-4	5.48081151143285e-4	5.53284890485505e-4	5.56901029627045e-4	5.58913505010596e-4	5.58935329026012e-4	5.56755460919244e-4	5.5251888061437e-4	5.46718125004417e-4	5.40131049957533e-4	5.33720879577457e-4	5.28491671682636e-4	5.25315084547864e-4
flux1:	0.665045522110741	3.40982771518554e-4	3.45210487151176e-4	3.47903191825325e-4	3.48746969021839e-4	3.47661934449461e-4	3.44748338086881e-4	3.40261611999413e-4	3.34615090699861e-4	3.28384241479896e-4	3.22278789300126e-4	3.17062563040735e-4	3.13427894282509e-4	3.11857931342609e-4	3.1252266291336e-4	3.15246181089942e-4	3.1955724511523e-4	3.24804290158188e-4	3.3029386259752e-4	3.35407549639011e-4	3.39666536956324e-4	3.42735538369543e-4	3.44379393559381e-4	3.44412214378829e-4	3.42732858502503e-4	3.39567425417323e-4	3.35724199410383e-4	3.31992401238543e-4	3.27920533800136e-4	3.24868824416659e-4	3.22748437723021e-4	3.2302404313295e-4	3.25066884141554e-4	3.28822886478544e-4	3.34837132416449e-4	3.40427657926235e-4	3.47197302796065e-4	3.53082724626756e-4	3.57244468992867e-4	3.60161359981963e-4	3.61819482972156e-4	3.61911552230148e-4	3.60261030240436e-4	3.56959345700819e-4	3.52373173620236e-4	3.47113274587769e-4	3.41964008914952e-4	3.37763891648965e-4	3.35252701674296e-4
flux1:	0.665307971014495	1.89918813748551e-4	1.92360293926606e-4	1.93778977710561e-4	1.94001232455372e-4	1.92979083163047e-4	1.90747237886945e-4	1.87421934108624e-4	1.83232260135144e-4	1.7855139928194e-4	1.73891093234376e-4	1.69839133447775e-4	1.66948193619072e-4	1.65610471061625e-4	1.65963465426234e-4	1.67862366978233e-4	1.70928482924447e-4	1.74653119694935e-4	1.78516394515565e-4	1.82079476002787e-4	1.85025645974299e-4	1.87149437447041e-4	1.88311129739011e-4	1.88387164614856e-4	1.87279831176204e-4	1.85086515788706e-4	1.82337688484699e-4	1.79651853905405e-4	1.76729766570436e-4	1.74445722638528e-4	1.72868154665125e-4	1.73098242914488e-4	1.74674481483413e-4	1.77518693871625e-4	1.82008402252075e-4	1.8621216152853e-4	1.91233660886295e-4	1.95465209971341e-4	1.98445096572069e-4	2.00577987508591e-4	2.0185468426831e-4	2.02053738383071e-4	2.01031758265202e-4	1.9881500481444e-4	1.95624173776718e-4	1.918775916165e-4	1.88154075226111e-4	1.85102689445901e-4	1.83314069862953e-4
flux1:	0.665570419918248	8.53627701166487e-5	8.5798188447505e-5	8.57212006265399e-5	8.51160867902944e-5	8.398208074924e-5	8.23002666282244e-5	8.00547880916085e-5	7.72913850497186e-5	7.41749937457768e-5	7.10071591005006e-5	6.81831560938716e-5	6.60982080018206e-5	6.50376134949975e-5	6.50948327336795e-5	6.61503844102386e-5	6.79182083203748e-5	7.00374520442335e-5	7.21701504989519e-5	7.40672364756372e-5	7.55848642787207e-5	7.66579253164061e-5	7.72519450140167e-5	7.73141511350497e-5	7.67551109492346e-5	7.55386895601532e-5	7.38977137320303e-5	7.22621545755651e-5	7.05128404612441e-5	6.90004286287192e-5	6.79755135416684e-5	6.81061636718006e-5	6.91413622737579e-5	7.10067999116363e-5	7.38513229038699e-5	7.65744381865986e-5	7.97219808477617e-5	8.22007098937658e-5	8.39415937324131e-5	8.52600259707362e-5	8.6148702900183e-5	8.64758553961113e-5	8.61320156617699e-5	8.5073297803684e-5	8.3364482233781e-5	8.12184266719769e-5	7.89945626444627e-5	7.71403731043291e-5	7.60893628656835e-5
flux1:	0.665832868822001	3.40059109959425e-5	3.22568816223053e-5	3.04810104390311e-5	2.88306250805279e-5	2.73647105106826e-5	2.60247513133574e-5	2.46763610404779e-5	2.31926775149996e-5	2.15363900150024e-5	1.97992756010674e-5	1.81794511665925e-5	1.69065165289348e-5	1.61491214870897e-5	1.59470648248348e-5	1.61977269489159e-5	1.67006582621498e-5	1.7237094573172e-5	1.76462833112765e-5	1.78653354710961e-5	1.7921271124883e-5	1.78896024665868e-5	1.7844241603598e-5	1.78092494669988e-5	1.77106523269156e-5	1.73816435896894e-5	1.6749899291553e-5	1.6051624111794e-5	1.53860661140156e-5	1.4559311578188e-5	1.4037797059984e-5	1.39930549136778e-5	1.44308466351939e-5	1.53090096956464e-5	1.64794011142616e-5	1.77365904913566e-5	1.90043195497828e-5	1.97464804725261e-5	2.02851058948553e-5	2.08226373560844e-5	2.13448197416969e-5	2.18102610774443e-5	2.21457103379199e-5	2.22385820494783e-5	2.19982143933637e-5	2.14319067750749e-5	2.06796904780168e-5	1.99883461054537e-5	1.96368829801642e-5
flux1:	0.666095317725754	4.16636936716366e-5	3.75821937566137e-5	3.39104439004793e-5	3.09724170089149e-5	2.88977007004334e-5	2.7605319537389e-5	2.68632093170561e-5	2.63930629013829e-5	2.59735418835806e-5	2.54996618122031e-5	2.49792012957612e-5	2.4476932203929e-5	2.40404427767328e-5	2.36472036809986e-5	2.31993224115427e-5	2.25669825185469e-5	2.16564068350998e-5	2.04659587997108e-5	1.91015313024863e-5	1.77464354504028e-5	1.66071773795218e-5	1.58629821122893e-5	1.56187984300373e-5	1.58259894256077e-5	1.61980470258651e-5	1.63630540765433e-5	1.63712723816093e-5	1.65880261204889e-5	1.62713759076787e-5	1.61452922143868e-5	1.58290154216026e-5	1.56332750733459e-5	1.5576110665396e-5	1.5138651168253e-5	1.50563293486518e-5	1.45633039047389e-5	1.3705449304735e-5	1.31773685140231e-5	1.30367903874588e-5	1.32474156400456e-5	1.38550920506366e-5	1.4825839851268e-5	1.59856172956899e-5	1.70987799959912e-5	1.79797650837481e-5	1.8563153690729e-5	1.89093523677016e-5	1.91568343222192e-5
flux1:	0.666357766629508	1.12883549802876e-4	1.06337397961139e-4	1.00565806339615e-4	9.60627733711815e-5	9.3038732448425e-5	9.14111883239949e-5	9.08787512766638e-5	9.10429730896256e-5	9.15282435804736e-5	9.20573938668467e-5	9.24649314711928e-5	9.26592735726719e-5	9.25666418206539e-5	9.20934342899957e-5	9.11299676849228e-5	8.95938147635611e-5	8.74878640013026e-5	8.49386445993981e-5	8.21904764529101e-5	7.9556836236153e-5	7.73567126797026e-5	7.58661714255049e-5	7.52736024481409e-5	7.55684155423805e-5	7.63634273023724e-5	7.70057263706162e-5	7.73801639272501e-5	7.81730852067531e-5	7.81082899740333e-5	7.8215574524679e-5	7.75149480344091e-5	7.66708027398618e-5	7.57886907287341e-5	7.39021378170713e-5	7.27137672178989e-5	7.07002983546785e-5	6.84958078427683e-5	6.71327744042816e-5	6.64855266032848e-5	6.6474634183688e-5	6.72257660941373e-5	6.87472235712059e-5	7.08155602019307e-5	7.30695549190387e-5	7.51553033895921e-5	7.68291000590238e-5	7.79923200931676e-5	7.86681357659867e-5
flux1:	0.666620215533261	2.50575985165376e-4	2.41433469644206e-4	2.33339718608097e-4	2.26953406489329e-4	2.2257635767233e-4	2.20149500657596e-4	2.1933745441004e-4	2.19661929910727e-4	2.20632714088311e-4	2.21834703935459e-4	2.22954493829856e-4	2.23758492982418e-4	2.24053900448989e-4	2.23666266219545e-4	2.22452876065855e-4	2.20347497723626e-4	2.17411075128935e-4	2.13855921545486e-4	2.10023185419784e-4	2.06320593631204e-4	2.03153769378749e-4	2.00882852956566e-4	1.9978122978712e-4	1.99891759097253e-4	2.00753035293754e-4	2.01461965191328e-4	2.01770055167712e-4	2.02744173865657e-4	2.026036157739e-4	2.02736913088666e-4	2.01527487239293e-4	2.00041019728994e-4	1.98496656409455e-4	1.95402998415798e-4	1.93436463686245e-4	1.90251424577183e-4	1.87057957322058e-4	1.8517719842205e-4	1.84256253901304e-4	1.84146229809315e-4	1.85040781892146e-4	1.86992683305405e-4	1.89744684452572e-4	1.92836759226513e-4	1.9578130204456e-4	1.98195082506012e-4	1.99859483184797e-4	2.00718035815298e-4
flux1:	0.666882664437014	4.55706864747316e-4	4.43823768763274e-4	4.33160671429308e-4	4.24533285262541e-4	4.1834623712852e-4	4.14592431454514e-4	4.12943520635045e-4	4.12888661399548e-4	4.13870144927078e-4	4.15376208909825e-4	4.16976654753934e-4	4.18313967387992e-4	4.19079799804664e-4	4.19007315370661e-4	4.17894941592635e-4	4.15654485124445e-4	4.12357771778191e-4	4.08251334853781e-4	4.03722793484257e-4	3.99230810681037e-4	3.95236437047221e-4	3.92168127882706e-4	3.90385272058334e-4	3.90001838816813e-4	3.9051489662803e-4	3.9081258807654e-4	3.9055472890314e-4	3.91249494286085e-4	3.90655280273686e-4	3.90574446610138e-4	3.88726400255059e-4	3.8662300857986e-4	3.84621432166634e-4	3.80630515212318e-4	3.78288042594737e-4	3.74367612605915e-4	3.70625887697115e-4	3.68611521765453e-4	3.67697779070702e-4	3.67635945458065e-4	3.68671629681322e-4	3.7090278654924e-4	3.74056090426463e-4	3.77604842922523e-4	3.80970158202804e-4	3.83677252796339e-4	3.85436103239679e-4	3.86155039934126e-4
flux1:	0.667145113340768	7.27087538445833e-4	7.12300064158003e-4	6.98796890941331e-4	6.87542029577434e-4	6.79055268660304e-4	6.7341260703958e-4	6.70337419055426e-4	6.69337828113359e-4	6.69840029807071e-4	6.71280722041749e-4	6.73146928827808e-4	6.74976783593418e-4	6.76349612567557e-4	6.76892509905766e-4	6.76315302806031e-4	6.74464373255303e-4	6.7136914060326e-4	6.67252566252047e-4	6.62492723668389e-4	6.57551361300899e-4	6.52910656778561e-4	6.49050018170256e-4	6.4641565208987e-4	6.45211832862577e-4	6.44931360663268e-4	6.44303336022069e-4	6.42944531407213e-4	6.42862885385309e-4	6.41410434361524e-4	6.40857903277549e-4	6.38243107724821e-4	6.35564615963281e-4	6.3334000382701e-4	6.28809015156099e-4	6.26540932914722e-4	6.22380141837703e-4	6.18585410481731e-4	6.16863220081879e-4	6.16266316559751e-4	6.16413416173548e-4	6.17582421917441e-4	6.19915214155438e-4	6.23140766885904e-4	6.26700919242269e-4	6.29972892363492e-4	6.3244451778461e-4	6.33809639456561e-4	6.33992230659698e-4
flux1:	0.667407562244521	0.0010612931742065	0.00104341998759072	0.00102679399590022	0.00101251842405433	0.00100124105143051	9.9315299321164e-4	9.88075060062512e-4	9.85586807531205e-4	9.85150470984716e-4	9.86196743648945e-4	9.88163852623588e-4	9.90504520994948e-4	9.9268762582272e-4	9.9421843772803e-4	9.94685755617203e-4	9.93824024076287e-4	9.91563894694555e-4	9.88044218811603e-4	9.83575367140681e-4	9.785729257183e-4	9.73505198692899e-4	9.6888495919137e-4	9.65246068460837e-4	9.6290286093939e-4	9.61383610221412e-4	9.59313554120095e-4	9.56318991909112e-4	9.54960067743193e-4	9.52244423497616e-4	9.50962280602263e-4	9.47461652426177e-4	9.44262401589471e-4	9.42062621569994e-4	9.37371972644771e-4	9.35646308281195e-4	9.31765578403798e-4	9.28434044000802e-4	9.27441701198438e-4	9.27477001422586e-4	9.2799288392364e-4	9.29277167176144e-4	9.31512173790849e-4	9.34446782426204e-4	9.37527254607294e-4	9.40136172675655e-4	9.41780904782746e-4	9.42197723771773e-4	9.41380522009029e-4
flux1:	0.667670011148274	0.00145272866259296	0.00143158440703327	0.00141156382033633	0.00139390012865046	0.00137938136226411	0.00136834450301531	0.00136075149246146	0.00135630317374858	0.00135454703374016	0.00135495034921454	0.00135693378875011	0.00135988121083478	0.00136315095100866	0.00136610921585439	0.00136819041427877	0.00136897023720788	0.00136822458660221	0.00136594870557929	0.00136232866584724	0.00135768645001506	0.00135244314339658	0.00134712833661931	0.00134236446725837	0.00133859508361754	0.00133542382508165	0.00133142950150239	0.00132630110053063	0.00132319389111786	0.00131883666116246	0.00131658407657355	0.00131209467043362	0.0013084369372732	0.00130650710313062	0.0013020346804702	0.0013013051111166	0.00129821462695723	0.0012958477521896	0.00129600327966149	0.00129696745751225	0.00129799588542121	0.00129936237390186	0.00130128396030706	0.00130354500083122	0.00130563038483613	0.00130697600370384	0.0013071647949858	0.0013060335927023	0.00130370052534574
flux1:	0.667932460052027	0.00189384689124728	0.00186926808456648	0.00184562622645381	0.00182427484313444	0.00180615238838512	0.00179176868648099	0.00178126529655856	0.00177450809208357	0.00177117267323645	0.00177079956198675	0.00177281814854925	0.00177655636371721	0.00178125987000016	0.00178613818754441	0.00179043922767023	0.00179353587372722	0.00179499731497135	0.00179462056714217	0.00179241600394867	0.0017885694227015	0.00178342515881385	0.00177751518431309	0.00177155142869987	0.00176612394429142	0.00176094935445249	0.00175461639779523	0.00174692714727132	0.00174166231492084	0.00173533702300873	0.00173190663000992	0.00172634794177722	0.00172229711569194	0.00172086353549291	0.00171695950684662	0.00171763443308747	0.00171579949354457	0.00171484948674419	0.00171652109392757	0.00171866907907803	0.00172032390107725	0.00172172125297761	0.00172310513835528	0.00172430790909261	0.0017248834582929	0.00172436459410819	0.00172246137150488	0.00171916510248985	0.00171476892262557
flux1:	0.668194908955781	0.0023755078732761	0.00234739025680394	0.00231998875595502	0.00229476612974741	0.00227281750101557	0.00225484615035234	0.00224120350396126	0.00223195497157338	0.00222693790425974	0.00222579448801459	0.00222798264729464	0.00223278318236835	0.00223932544012827	0.00224664581707494	0.00225377735620754	0.00225985202037689	0.00226418791877549	0.00226633772868955	0.00226609324879473	0.00226346906531143	0.00225870887011937	0.00225233550583257	0.00224515107731308	0.00223790630207419	0.00223046378976716	0.00222147425397865	0.00221089733991156	0.0022031544895577	0.00219460826336058	0.00218984016576646	0.00218315918956477	0.00217877916813792	0.00217803505478038	0.00217499938735238	0.00217741483163828	0.00217722528648234	0.00217806500238012	0.00218154537503829	0.00218507138306494	0.00218742627649186	0.00218878477274145	0.00218940850823065	0.00218918656840655	0.00218776658802608	0.00218481486710435	0.00218021233600062	0.00217415089137473	0.00216714236623168
flux1:	0.668457357859534	0.0028874513645296	0.00285579575785789	0.00282463295104137	0.00279552124870467	0.00276971282270142	0.00274811626761498	0.00273131232294043	0.00271958875966933	0.00271296703985986	0.00271120974959348	0.00271381602812353	0.00272002440676373	0.0027288438530404	0.00273912430020703	0.00274966188106048	0.00275931852393269	0.00276712774390348	0.00277236344194224	0.00277456727356933	0.00277355730900695	0.00276945971512178	0.00276278013509155	0.00275441097002834	0.00274527346635043	0.0027354025155234	0.00272355563159801	0.00270988588877374	0.00269945409595796	0.00268852398528027	0.00268231631791411	0.00267449101917942	0.00266984025208954	0.0026699343793576	0.00266799893401313	0.00267239756112796	0.00267414398558019	0.00267704398665689	0.00268253160548658	0.00268755648625148	0.00269064001613987	0.00269187573568361	0.00269153260001873	0.00268956099022089	0.00268572002491036	0.00267983686201466	0.00267199648506188	0.00266262652130855	0.00265249088452822
flux1:	0.668719806763287	0.00341884248774901	0.00338380432979541	0.00334906349158858	0.00331625609854507	0.00328678410682935	0.00326176260478174	0.00324200845842733	0.00322804142091706	0.00322007710388558	0.00321800710279781	0.00322137754328647	0.0032293865170015	0.00324091966970948	0.00325463231606403	0.00326907045057087	0.00328280854783535	0.00329457556208956	0.00330334632862136	0.00330839416091696	0.00330932652408829	0.00330614303830813	0.00329932771700231	0.00328986241935234	0.00327884350596618	0.00326649604327579	0.00325171955212525	0.00323488564084119	0.00322167576454704	0.00320829855882522	0.00320061388828356	0.00319165490393743	0.00318678342374164	0.00318781257621037	0.00318712911459364	0.00319364697225926	0.0031975054331676	0.00320262008420192	0.00321020925158394	0.00321677551901191	0.00322057244098551	0.00322159610613275	0.00322011220982537	0.00321613275802477	0.0032095382677107	0.00320033338796729	0.00318882766606908	0.00317570616336974	0.00316200527483087
flux1:	0.66898225566704	0.00395884144182913	0.00392077779541009	0.00388286889583163	0.0038468055984879	0.00381412337787556	0.00378613311625672	0.00376388110216034	0.00374811503857062	0.00373924245433474	0.0037372830018044	0.0037418297084777	0.00375204050454972	0.00376667771520541	0.00378420111718406	0.00380290430263822	0.00382107067393381	0.00383712012419821	0.00384972388771987	0.00385788330220322	0.00386099308950223	0.00385892544050306	0.00385214183341644	0.00384171136511419	0.00382890409548812	0.00381414356397195	0.00379649513965841	0.00377656191454296	0.00376061014046037	0.00374482525581089	0.00373569254734708	0.00372564308532774	0.00372059072303242	0.00372259634498071	0.00372323109081041	0.00373189276091054	0.00373791897792683	0.00374528230138711	0.00375496238435755	0.00376303715247598	0.00376749581937453	0.00376822571901512	0.00376547921405427	0.00375932630001813	0.00374977071047746	0.00373699970440012	0.003721553990238	0.00370438269083266	0.00368680018390323
flux1:	0.669244704570794	0.004497145903036	0.00445665305210536	0.00441624160643581	0.00437762771462594	0.00434245439989103	0.00431220546053632	0.00428813656664813	0.00427120635715229	0.00426200089340384	0.00426065885022822	0.00426681594849527	0.00427959055083193	0.00429762649123635	0.00431919611729922	0.00434235091819393	0.00436509472889939	0.0043855503325362	0.0044020971978546	0.00441347587299215	0.00441887808822138	0.00441805556961269	0.00441144947213667	0.00440021211358646	0.00438577942069178	0.00436877148012422	0.00434843097396718	0.00432559264041393	0.00430705566897542	0.00428900141191346	0.00427851374570333	0.00426744780999582	0.00426224362389183	0.00426521258160195	0.00426714720853303	0.00427786906885529	0.00428600162242705	0.00429553239177084	0.00430719551919025	0.00431668034317559	0.00432172493827508	0.0043221023146875	0.00431804270361257	0.00430966705224693	0.00429709632772065	0.00428069400051247	0.00426122429723271	0.00423989128676331	0.00421827693360816
flux1:	0.669507153474547	0.00502445863000523	0.00498239369295666	0.00494041103370835	0.00490021590662097	0.00486352333002008	0.00483195566114823	0.00480694583239814	0.00478963515078314	0.00478076572581449	0.00478058034520132	0.00478875127854708	0.00480436024369482	0.00482594395271119	0.00485160577834138	0.00487917883720817	0.00490641442614867	0.00493116657896853	0.00495155078513594	0.00496607211342383	0.00497374010494073	0.00497420000317576	0.00496787730584241	0.0049560013611688	0.0049401596150879	0.00492115649841604	0.00489841083344883	0.00487297651159858	0.00485211969063764	0.00483202387675762	0.00482033251183899	0.00480835170799466	0.00480301448281305	0.0048068833873139	0.00481002157524079	0.00482262194293396	0.00483269310061282	0.00484420748554621	0.00485766277305147	0.00486840828943721	0.00487395361098635	0.00487395803468797	0.00486862285758722	0.00485811034827547	0.00484264574582059	0.00482275157649602	0.00479939430465619	0.00477400843550461	0.00474841723576045
flux1:	0.6697696023783	0.00553284250999515	0.00549032377370613	0.00544795471669698	0.00540738709178306	0.00537036379497189	0.00533860159255611	0.00531366872375418	0.00529685225692462	0.00528902152848283	0.00529050533035313	0.00530100677605718	0.00531957809458273	0.00534466809960193	0.00537424065305891	0.00540594767181976	0.00543732987959288	0.00546601624743931	0.00548990059393876	0.00550729035367989	0.00551704318599371	0.00551871755305903	0.00551272954493342	0.00550037685465889	0.00548337779278558	0.00546269913895537	0.00543792249208362	0.00541029657433157	0.00538747694999707	0.00536564336748189	0.00535294906818641	0.00534017833431387	0.00533471786316287	0.00533938002709045	0.00534355814671709	0.00535777234935073	0.0053695242421915	0.00538275343353365	0.00539774495087634	0.00540956743162243	0.00541553329582135	0.00541519504751642	0.00540872088380407	0.00539630317414114	0.0053782527712284	0.00535522479756976	0.00532835451606702	0.00529926830137751	0.00526998957978733
flux1:	0.670032051282053	0.00601593939489677	0.0059743222253482	0.00593296844803322	0.00589342842191742	0.00585742213592911	0.00582670938223959	0.00580294494771792	0.00578751936710814	0.00578139723198883	0.00578497488146403	0.00579798329405689	0.00581945815459634	0.00584778818852561	0.00588083811168109	0.00591612835909598	0.0059510444153883	0.00598304714049122	0.00600986317771438	0.00602965034636558	0.00604115210251726	0.00604386387619551	0.00603819916502833	0.00602551257210237	0.00600762678745423	0.00598564010003741	0.00595927239131668	0.0059299324678124	0.00590557909015882	0.00588237157826303	0.00586891429373676	0.00585549694502075	0.00584991571439322	0.00585522959517469	0.00586022973715551	0.00587572774949894	0.00588883116784094	0.00590344095142245	0.00591966625169276	0.00593236289211531	0.00593868506009831	0.00593809153604778	0.00593071642485184	0.0059167705157894	0.00589662756505951	0.00587104156025491	0.00584127320220598	0.005809090336626	0.00577666253559286
flux1:	0.670294500185807	0.00646904549337464	0.00642987343012264	0.00639109363202628	0.00635410379092847	0.00632054618295765	0.00629216823491583	0.00627065927238827	0.00625746919384109	0.0062536260190275	0.00625957755726464	0.00627508434006706	0.00629918525360223	0.00633024535929639	0.00636608056371333	0.00640414030515806	0.00644172107938587	0.00647618295437937	0.00650514900856161	0.0065266826794219	0.00653945570488501	0.00654292635660604	0.00653751182312919	0.00652460925453511	0.00650611409636273	0.00648321777238869	0.0064557443675799	0.00642521944296099	0.00639981326182308	0.00637563918620146	0.00636168718723863	0.00634777965678928	0.00634207453264381	0.00634787247965827	0.00635343599339782	0.00636984025376921	0.00638391332511581	0.00639952262941113	0.00641664881440191	0.00643000884782734	0.00643664379241089	0.0064359375143954	0.00642799262453773	0.0064130273769953	0.00639145355892035	0.0063640854784692	0.00633225881905654	0.00629782361652016	0.00626303150799225
flux1:	0.67055694908956	0.00688905243423721	0.00685398604447311	0.00681941673534403	0.00678653741582598	0.00675685700492021	0.00673205477962018	0.00671380310660724	0.00670356892306591	0.00670241509074021	0.00671082953232254	0.00672861007891749	0.00675482570389816	0.00678786211822666	0.00682554501373242	0.00686532153177771	0.00690447317139422	0.00694033336519238	0.00697049076271166	0.00699297352466015	0.00700642615211816	0.00701029571814969	0.00700500775220399	0.00699198456406771	0.00697315844165251	0.00694976959258228	0.00692170452781985	0.00689055576956687	0.00686461109662193	0.00683990575095373	0.00682574518324497	0.00681151179369932	0.00680567535983058	0.00681177164046715	0.00681761159535348	0.0068345129787327	0.00684913744378933	0.00686533345494871	0.00688300844895642	0.00689681800664004	0.0069037397917334	0.00690310669814544	0.00689499631506993	0.00687962530016661	0.00685741843673954	0.00682920969999507	0.00679635541355353	0.00676072309631991	0.00672457572329769
flux1:	0.670819397993313	0.0072742771154048	0.00724500593392551	0.007216269092626	0.00718900471632237	0.00716453532761623	0.00714441956837485	0.00713026550408932	0.00712351984427128	0.00712525757475012	0.00713600183757367	0.00715560227688214	0.00718319159485556	0.00721722690931695	0.00725560815743532	0.00729585394420578	0.00733530883150745	0.00737135669656487	0.00740162256985285	0.00742415882186085	0.00743762633719105	0.00744148502746141	0.00743617075562775	0.00742311058082726	0.0074042343880163	0.00738078254288694	0.00735265659327855	0.00732146201782746	0.00729551087567228	0.00727072386921743	0.00725664940657993	0.00724225742621693	0.0072362787468848	0.00724247614810887	0.00724828763274302	0.00726525824740799	0.0072799918885813	0.00729634031966994	0.00731419816177593	0.00732823805883274	0.00733542698004335	0.00733507515976034	0.00732724564903049	0.00731214740947931	0.00729019499263164	0.00726220203516414	0.00722949062977541	0.00719387936118335	0.00715756896176838
flux1:	0.671081846897066	0.00762421328665654	0.00760235828858065	0.00758096379944492	0.00756066838107889	0.00754256112952542	0.00752803432275541	0.00751859176575118	0.00751563044628356	0.00752022257719659	0.00753292909874982	0.00755367271724277	0.00758168917723524	0.00761556213971754	0.00765333321126028	0.00769266774731694	0.00773105158041744	0.00776599500847341	0.00779522807725069	0.00781688383846787	0.00782967961488061	0.00783310843780954	0.00782761497703228	0.0078146077288975	0.00779597262662699	0.00777289905161298	0.00774525275421365	0.00771459621327702	0.00768917605588437	0.00766476014219878	0.0076510670667887	0.00763668220576567	0.00763054695204993	0.00763664168383868	0.00764210952793612	0.00765871189896678	0.00767309675412596	0.0076891471046678	0.00770680745941311	0.00772084458313801	0.0077282687965706	0.00772839947588773	0.00772129959550688	0.00770716817050049	0.00768638989629753	0.00765972132924001	0.00762839820629731	0.00759412576794315	0.00755896997230337
flux1:	0.67134429580082	0.00793924240960482	0.00792625763614069	0.00791350909357358	0.00790129920139361	0.00789044568226941	0.00788213842278441	0.00787774695752858	0.0078785987836255	0.00788575741354258	0.00789983185908738	0.00792084512232776	0.00794817928412635	0.00798060153492897	0.00801636233458728	0.00805334693056347	0.00808925688216645	0.0081217999066579	0.00814887393084672	0.00816874306586624	0.00818021519354036	0.0081828314677521	0.00817703970312157	0.00816420389333648	0.00814612325306794	0.00812388427666185	0.00809726479354874	0.00806772855207714	0.00804337297025727	0.00801977513957111	0.00800675280140295	0.00799253520457154	0.00798622526769299	0.00799201035579979	0.00799681457477157	0.00801260772255661	0.00802617484362241	0.00804146177038504	0.00805852525619373	0.008072299703911	0.00807989258244006	0.00808066671156465	0.00807470319823753	0.00806219333555211	0.00804347743459238	0.00801922378871773	0.00799053537402124	0.00795894515680152	0.00792631659049602
flux1:	0.671606744704573	0.00822034050477411	0.00821742252364066	0.00821433460705188	0.0082110172382312	0.00820799040145703	0.00820621748261719	0.00820691542147745	0.00821133326089779	0.00822052915300478	0.00823517760116538	0.00825543373276436	0.0082808710791217	0.00831049638908944	0.00834283263271353	0.00837605237771432	0.00840813998099413	0.00843706312079984	0.00846094158622804	0.00847821226534	0.00848779991134603	0.00848930243064568	0.00848316069203495	0.00847066608514934	0.00845348826831406	0.00843255991183191	0.00840751960303826	0.00837967889455386	0.00835691017151327	0.00833456428097414	0.00832249056276212	0.00830859127117358	0.00830208415108577	0.00830735191458545	0.00831117180667297	0.00832571554921109	0.00833798803259437	0.00835203103646033	0.00836807312325553	0.00838128441286315	0.00838892153873287	0.00839042647003285	0.00838591994138342	0.0083755925160773	0.00835973176374494	0.00833889391430326	0.00831401098287221	0.00828639322676283	0.00825764203681521
flux1:	0.671869193608326	0.00846881210625888	0.00847682495344148	0.00848405918974096	0.00849008034155764	0.00849509761786127	0.00849983706743894	0.00850535721814959	0.00851283067958294	0.00852332232586417	0.00853759548278471	0.00855597193072875	0.00857826112308176	0.00860376154611891	0.00863132564961764	0.0086594717857082	0.00868652363509625	0.00871076002933702	0.00873056524965493	0.00874458010650361	0.0087518634629474	0.00875207165597364	0.00874562418032373	0.00873371025656824	0.00871782830602829	0.00869870889755286	0.00867580286132458	0.0086502202364373	0.00862954213165279	0.00860886198416885	0.00859799817863652	0.00858455597509649	0.00857782434574723	0.00858236883203671	0.00858488708171467	0.00859774642977972	0.0086082430667106	0.00862054737238958	0.00863511427850753	0.0086474106027448	0.00865489089794687	0.0086571121735029	0.00865425884754609	0.00864653241476652	0.00863416608994022	0.00861758885876	0.008597533637416	0.0085750484266803	0.00855142397483935
flux1:	0.67213164251208	0.00868607346555107	0.00870549477683086	0.00872331835846639	0.00873873578943257	0.00875164669545404	0.00876254266988762	0.00877233042766261	0.00878211847727636	0.00879299798230802	0.0088058485354632	0.00882119354265014	0.00883911961438687	0.00885926250508862	0.00888085157086432	0.0089027976841879	0.00892380730019358	0.00894250807576281	0.00895757835637131	0.00896788228195256	0.00897262040266857	0.0089715021999349	0.00896490754258782	0.00895389341312749	0.00893974780494771	0.00892295524209723	0.00890273500382636	0.00887995217149226	0.00886184118377582	0.00884321285823846	0.0088337982951509	0.00882093682800053	0.00881394871646989	0.00881756905592345	0.00881847732732822	0.00882922898940559	0.00883747102602993	0.00884753264425807	0.00886014271458193	0.0088711171764939	0.00887815254045813	0.00888095557420642	0.00887979998496456	0.00887491400515962	0.00886648164597475	0.00885479867341099	0.00884038197206284	0.00882399028890843	0.00880656824048916
flux1:	0.672394091415833	0.00887349655495601	0.00890438808677501	0.00893265784422024	0.00895713897093455	0.00897743697645372	0.00899382516820806	0.00900707653359081	0.00901825670681716	0.00902850834053741	0.00903885664755831	0.00905005962952692	0.00906251648797274	0.00907623657532024	0.00909086162310703	0.00910572787040041	0.00911995311218856	0.00913253660221582	0.00914246636640796	0.00914883715059461	0.00915098921398827	0.00914867349410535	0.00914220910134986	0.00913249143801883	0.00912056281948552	0.00910662378402456	0.00908962481956575	0.00907015006088453	0.00905504369158615	0.00903881610269618	0.00903106195841092	0.00901888705405907	0.00901160701695033	0.00901411253590051	0.00901311983805765	0.00902136256093293	0.0090268856680863	0.00903420312970103	0.00904435655175344	0.00905355356196048	0.00905977049957424	0.00906289593387536	0.00906331871835375	0.00906131282280904	0.00905702443303386	0.00905061924381111	0.00904239278233147	0.00903280098432959	0.00902242129182265
flux1:	0.672656540319586	0.00903231506763959	0.00907431813698578	0.00911248917016976	0.00914533260159868	0.00917218882101207	0.00919314110212523	0.00920885663976119	0.00922038630830605	0.00922895279649035	0.00923575575134047	0.00924181625346482	0.00924787333266746	0.00925433487903821	0.0092612766283869	0.00926847764647684	0.00927547969421893	0.00928166091210478	0.00928632056329651	0.00928877949803174	0.00928850691297434	0.00928527820913456	0.00927932906453791	0.0092713661665922	0.00926215640374667	0.00925158604933227	0.00923830785776562	0.0092225979261514	0.0092108791000224	0.00919735220363933	0.0091914341746873	0.00918003129897254	0.00917242283944097	0.00917364044547093	0.00917048503706472	0.00917585480801698	0.00917822747887601	0.00918232166901434	0.00918952014809226	0.00919645376625274	0.00920140894616699	0.00920448379838863	0.00920620687527531	0.00920691873243063	0.00920674427695855	0.00920573069237433	0.00920395811745145	0.00920157968875445	0.00919879966968665
flux1:	0.672918989223339	0.00916358509126108	0.00921593904376032	0.00926309527083489	0.0093032724681124	0.00933558701005071	0.00935997063730538	0.00937702035916208	0.0093878048715636	0.00939365625286325	0.00939597433300804	0.00939606488942041	0.00939502371117473	0.00939366903399927	0.00939251708624111	0.00939179101936709	0.00939145293277539	0.00939125183654181	0.00939078635460313	0.00938958818046726	0.00938723721466843	0.00938351257435479	0.00937854395043107	0.00937282605832148	0.00936682773762914	0.00936009999730961	0.00935097884282856	0.00933941542796843	0.00933139313528063	0.00932080382682416	0.00931685371104139	0.00930628561225479	0.00929831487426653	0.00929809875044587	0.00929256360270632	0.00929475373453856	0.00929360208434358	0.00929404413684872	0.00929782048157992	0.00930200464150523	0.00930521433948016	0.00930777896063812	0.00931038825678224	0.00931347040582716	0.00931714925436162	0.00932137218496188	0.00932602026212809	0.00933095683717233	0.00933602190019794
flux1:	0.673181438127093	0.00926818752956776	0.00932976751059311	0.00938466978256769	0.00943088198186107	0.00946734772858953	0.00949389368392483	0.00951108741381558	0.00952004983345671	0.00952224994927405	0.00951930800917821	0.00951282709749644	0.00950426465992395	0.00949484672009565	0.00948552064991743	0.00947693859483684	0.00946946348702094	0.00946319273209954	0.00945800025762	0.00945360414463425	0.00944967107758052	0.00944596126417038	0.00944247783873029	0.00943948592358799	0.00943714242126901	0.00943465286187771	0.00943002886227615	0.00942289100073969	0.00941877825083087	0.00941128472418687	0.00940938136648598	0.00939968601461261	0.00939132654989514	0.00938956964253203	0.00938150061708463	0.00938028559070133	0.00937532312617415	0.00937176869572254	0.00937172442162421	0.00937271297350489	0.00937369422606194	0.00937524287957289	0.00937822650139278	0.00938318025547522	0.00939024900309953	0.00939930449732794	0.00941005391322872	0.00942209566518284	0.00943492850921934
flux1:	0.673443887030846	0.0093468570924226	0.00941622635300138	0.00947737296469554	0.00952811791802908	0.00956729116474807	0.00959466610536258	0.00961082402211401	0.00961697156079487	0.0096147378436915	0.00960597603412987	0.00959258833679068	0.00957638545546704	0.00955898359622132	0.00954173600011349	0.00952569284578429	0.00951158350883492	0.00949981828420453	0.00949051191802435	0.00948353719664372	0.00947862004801753	0.0094754793145598	0.00947397491125278	0.00947413209021114	0.00947579212601228	0.00947781692223536	0.00947789861318512	0.0094753336543603	0.00947522480037421	0.00947089081671353	0.00947105126779779	0.00946224027892132	0.0094534784468938	0.00945012469959532	0.00943944977243019	0.0094347106192086	0.00942577021422839	0.00941799690078322	0.0094138442432131	0.00941127689852763	0.0094095962514154	0.00940962712328865	0.00941242485282009	0.00941864736888215	0.00942848249870235	0.00944175402762482	0.00945802743336429	0.00947667122676354	0.00949687877447477
flux1:	0.673706335934599	0.00940022353982622	0.00947569530095391	0.00954138970615142	0.00959503294828987	0.00963540564885561	0.00966228240666809	0.00967630106229229	0.00967878402576079	0.0096715370765145	0.00965664918847444	0.00963631137641846	0.00961266518623492	0.00958768426163185	0.0095630870329376	0.0095402759561737	0.00952029911635999	0.00950383305105529	0.00949119053116913	0.00948236235638199	0.00947710472627264	0.00947507487782889	0.00947597855513339	0.00947959969954737	0.00948547163087548	0.00949212746183453	0.00949695805789999	0.00949895472109611	0.00950280495141317	0.00950158598498047	0.00950375801609694	0.00949581580206431	0.00948665617516872	0.00948171204669159	0.0094684592697041	0.00946020743379594	0.00944727172921601	0.00943521525619406	0.00942681868889282	0.00942046757118156	0.00941579186792182	0.00941386085058859	0.00941591937104912	0.00942275852352232	0.00943462894858374	0.00945133552327611	0.00947233911966632	0.0094968215562894	0.00952371767649151
flux1:	0.673968784838352	0.00942885407712245	0.00950855848748316	0.0095769796616162	0.0096318257484788	0.00967189493026171	0.0096970173724534	0.00970792738795327	0.00970608737107838	0.0096934877349178	0.00967244517432504	0.00964541631505365	0.00961483700147345	0.00958299096679006	0.00955190687394489	0.00952328053583059	0.00949841968024602	0.00947821155626873	0.00946311821247125	0.00945320907446984	0.00944824235549906	0.00944779753161662	0.00945142244561367	0.00945866822683561	0.00946877998042118	0.00947999024199468	0.00948942034134474	0.00949578784877777	0.00950339799605076	0.00950513147216629	0.00950918872563314	0.00950207262406628	0.00949254266559193	0.00948608625113795	0.00947039781461928	0.0094587940068923	0.00944201994145352	0.00942580410553694	0.00941321582211895	0.00940302665160535	0.00939516960963181	0.00939094149116693	0.00939176903093864	0.00939858000940605	0.00941170381420017	0.00943095481432296	0.00945572905699055	0.00948507081128318	0.00951771213658663
flux1:	0.674231233742106	0.00943329025310492	0.00951524296645557	0.00958451491257527	0.00963887516564465	0.00967720617691026	0.0096994453271042	0.00970645802022374	0.00969986308376462	0.00968183355472719	0.00965489398174278	0.0096217303990759	0.00958502284312052	0.00954730438190034	0.00951084641579099	0.00947756818353512	0.00944896907739364	0.00942608516971284	0.00940947556051695	0.00939924849301999	0.00939513860044398	0.00939663705843276	0.00940313835080191	0.00941397978326403	0.00942815013550392	0.00944362268324141	0.00945729400118175	0.00946765113302773	0.00947866083635191	0.00948306258994735	0.00948880358504962	0.00948244519583515	0.0094725984774374	0.00946478458432009	0.00944692440665143	0.00943228904907051	0.00941202234494315	0.0093919778936572	0.00937546186364419	0.00936158397036445	0.00935054246268623	0.0093438333149916	0.00934304753829175	0.00934924519164004	0.00936284494420854	0.00938369652075383	0.00941117142770411	0.00944422908092838	0.00948146093832379
flux1:	0.674493682645859	0.00941407723138986	0.00949624729485718	0.00956450536960863	0.00961675983998066	0.0096520412515186	0.00967044068817719	0.00967298194145568	0.00966144747111216	0.0096381801146262	0.00960588051355984	0.00956741551053425	0.00952564695134455	0.00948328495620926	0.00944276596988661	0.00940615435851452	0.00937506705775159	0.00935062343272796	0.00933342642050775	0.00932358497138919	0.00932078883947506	0.00932443704068189	0.00933378397758394	0.00934798248064618	0.00936580838203053	0.00938502906141246	0.00940237291187624	0.00941615008505905	0.00943004173683524	0.00943671038385517	0.00944386233254003	0.00943817021289906	0.00942808755091692	0.00941914737265671	0.00939950011562544	0.00938231259914506	0.00935908879195677	0.009335757264779	0.00931579743682676	0.00929859780973623	0.00928457280079303	0.00927537837251083	0.00927274230272105	0.00927784412199294	0.00929119587943701	0.00931270440322628	0.00934175539284948	0.00937727724314079	0.00941778679774185
flux1:	0.674756131549612	0.00937178688028441	0.00945216265970484	0.00951761543209482	0.00956626783082108	0.00959735683511905	0.00961116638048772	0.00960889701113464	0.00959249184528194	0.00956443971933056	0.0095275743293016	0.00948488369204378	0.00943933882934776	0.00939374565748188	0.00935062068932715	0.00931208983554571	0.00927981036212137	0.0092549185776976	0.00923800947402819	0.00922915816800142	0.00922799375000028	0.00923382640777835	0.00924579226984079	0.00926289851803568	0.00928376143751529	0.00930600603118286	0.00932625879954838	0.00934271499864454	0.00935882987502805	0.00936726004561992	0.00937548798680388	0.0093703517439885	0.00936013984579588	0.00935037440451724	0.00932943464691939	0.00931031972340951	0.00928484966165292	0.00925896975398068	0.00923625963372233	0.00921631794447454	0.00919971677905387	0.00918822340949593	0.00918366578610109	0.00918732188770999	0.00919979429970969	0.00922106338849575	0.0092505643939808	0.00928724728185761	0.00932962129871815
flux1:	0.675018580453365	0.00930703810751492	0.00938369064396564	0.00944467668814525	0.00948840175001141	0.00951435965729375	0.00952305715556421	0.00951587984676979	0.00949491804350402	0.00946277233370586	0.00942235651399347	0.00937671122147318	0.00932883650469913	0.00928154702779466	0.00923735053597345	0.00919834906363797	0.00916616315227333	0.00914188173579887	0.00912604378368184	0.00911866116906342	0.00911929280722083	0.00912717050323601	0.00914134155635533	0.00916071416970339	0.00918380624602683	0.00920817138732627	0.00923040734400785	0.00924866209316719	0.00926622873545391	0.0092758331591113	0.00928475434879504	0.00928005003005883	0.00926983752617848	0.00925960474449622	0.00923795613658031	0.009217657195019	0.00919079666454175	0.00916327264069658	0.00913868559649193	0.00911676934705056	0.00909818831073526	0.00908476503475817	0.009078383522294	0.00908039181303604	0.00909147330011963	0.00911169224497287	0.00914056383224258	0.00917710868776457	0.0092198936750854
flux1:	0.675281029357119	0.00922051805647446	0.00929166142709117	0.00934670069671105	0.00938438378350565	0.00940450165809303	0.00940780318923857	0.00939585667754374	0.00937087598326787	0.00933552997239598	0.00929275174274356	0.00924555987666566	0.00919689914028995	0.00914950380846146	0.00910578398145346	0.00906773425311149	0.00903686488553066	0.00901415793429818	0.00900005403121689	0.00899447873124984	0.0089969178226104	0.00900654164314443	0.0090223442184259	0.00904318697488412	0.00906755540954467	0.00909300676565472	0.00911618651734301	0.00913526529981071	0.00915343876408567	0.00916357815180797	0.0091727810250726	0.00916837755651789	0.00915830861134055	0.00914800463678233	0.00912629005418719	0.0091056305970071	0.00907833561470001	0.00905018943391575	0.00902473138391149	0.00900175270492162	0.00898194114570674	0.00896711394144063	0.00895916172514873	0.00895946831502559	0.0089687818987651	0.00898725459005032	0.00901450574537001	0.00904967015898905	0.00909143292268887
flux1:	0.675543478260872	0.00911300642654954	0.00917705438553348	0.00922489364774419	0.00925566238745172	0.00926947703425472	0.00926733625107963	0.00925097796152473	0.00922270666137915	0.00918520864397031	0.00914137034297462	0.00909411084221042	0.00904623497742508	0.00900030946373135	0.00895856187925929	0.00892280145114696	0.0088943614011631	0.00887406482740391	0.00886221924140226	0.00885864797000846	0.00886276712064092	0.00887370781060791	0.0088904504119523	0.00891186447390582	0.00893647041285368	0.00896190434261321	0.008984935293829	0.00900382515015985	0.00902173437729183	0.00903175306066028	0.00904081949796193	0.00903658578743476	0.00902681178584878	0.00901684791541474	0.00899573276445759	0.0089755688804963	0.00894883998125484	0.00892115080810624	0.00889589909248343	0.00887285692971739	0.00885266641915239	0.00883707763830283	0.00882793585504063	0.00882662246105489	0.00883392921467279	0.00885009374007664	0.00887485673030666	0.00890750325230838	0.00894688997930497
flux1:	0.675805927164625	0.00898540286871148	0.00904102040949322	0.00908067176411622	0.0091039192821427	0.00911121977729924	0.00910381725627832	0.00908359597598247	0.00905291036289553	0.00901440827870142	0.00897086149334044	0.0089250130895479	0.00887944705209654	0.00883648151069746	0.00879808468521851	0.00876581181401533	0.00874076218958209	0.00872355761167222	0.00871434664048718	0.00871284207372923	0.00871839962903876	0.00873013726305834	0.0087470629830795	0.00876810891521051	0.00879189534398953	0.00881620857666106	0.00883801224837998	0.00885572295298562	0.00887252242524079	0.00888178692808735	0.00889031609612319	0.00888612831036151	0.00887679836585265	0.00886757550174246	0.00884770723599142	0.00882887505080883	0.00880369531106411	0.00877753167629244	0.00875356561925018	0.00873147878357111	0.00871180250439694	0.00869616013919699	0.00868630005238636	0.00868356139093455	0.00868875448692658	0.00870219430841961	0.00872375246483766	0.00875289150224685	0.00878868338747733
flux1:	0.676068376068379	0.00883875489971898	0.00888490263354674	0.00891567360975898	0.00893107260529393	0.00893189749354267	0.0089196211361874	0.00889624165302703	0.0088641168390743	0.00882579798972388	0.00878387555133578	0.00874084486283991	0.0086989959039065	0.00866032736191107	0.00862648308065794	0.00859870830900798	0.00857782406750374	0.008564220142248	0.00855787026401031	0.00855837607501916	0.00856504717009259	0.00857701646573689	0.00859336002209267	0.0086131233560488	0.00863508550205866	0.00865724638835783	0.00867682652448628	0.00869245194109648	0.00870737314124957	0.00871531039025765	0.00872294215517788	0.0087186906243528	0.0087099418111556	0.00870182473736197	0.00868379219824737	0.00866705500208037	0.00864432740213084	0.00862067824045324	0.00859900792679717	0.00857884552004568	0.00856055407908443	0.0085455764660189	0.0085355161354205	0.0085316310047977	0.00853472287415767	0.00854517084305996	0.00856297927585203	0.00858780541562312	0.00861896862225528
flux1:	0.676330824972132	0.00867428181820006	0.00871025046821169	0.0087317637988373	0.0087392705284699	0.00873389580556154	0.00871731348519035	0.00869159540753423	0.00865905258626327	0.00862208224328464	0.00858303155214605	0.0085440847705165	0.00850717619777611	0.00847392796221652	0.00844560956713982	0.00842311561975814	0.008406959152708	0.00839728018179795	0.00839387220989569	0.00839623247570056	0.00840364259961547	0.00841527881082774	0.00843032230452039	0.00844797618516059	0.00846722770237878	0.00848634238369917	0.00850284759218323	0.00851562165336767	0.0085280197208877	0.00853415151650865	0.00854058738608848	0.00853618259013298	0.00852813084662793	0.00852142469926326	0.00850572101276557	0.00849172092056449	0.00847221082961973	0.00845192182153381	0.00843342182515361	0.00841603776951272	0.00839991784317651	0.00838627959590165	0.00837653995790701	0.00837183983774085	0.00837294502861081	0.00838028150748707	0.00839398069428968	0.00841390113826647	0.00843962865563004
flux1:	0.676593273875885	0.0084933892505294	0.00851882134600029	0.00853102245602906	0.00853086974660052	0.00851978789584461	0.00849961375253905	0.00847244695907094	0.00844050045850314	0.00840596337956692	0.00837088549436179	0.00833708823388192	0.00830610311128364	0.00827913515062036	0.00825704703392193	0.00824035933771324	0.00822926333385847	0.00822364513995132	0.00822312312190723	0.00822710361294192	0.00823486106217283	0.0082456418475971	0.00825876386665701	0.00827362288473319	0.00828945169206379	0.00830481912841559	0.00831759436785306	0.00832693663051266	0.00833632803506622	0.00834029871836739	0.00834531846891315	0.0083406956222826	0.00833342820060346	0.00832835930185561	0.00831535173376737	0.00830457030221594	0.00828885835612374	0.00827257942579213	0.0082579336231624	0.00824401141615236	0.00823071305550528	0.00821899748742433	0.00821006229620144	0.00820490090296429	0.0082042169200599	0.00820846305109647	0.00821788508110788	0.00823253876834726	0.00825228165569733
flux1:	0.676855722779638	0.00829766945795272	0.00831256563160508	0.00831571625334784	0.00830839504729383	0.00829228573785992	0.00826934178003554	0.00824164109298935	0.00821124857754263	0.00818009734130128	0.00814989605384028	0.00812206563742476	0.00809770449410291	0.00807757842005499	0.00806212969107402	0.00805149965459117	0.00804556041726944	0.008043953632409	0.00804613758400791	0.00805144701311186	0.00805917138577639	0.00806865101493243	0.00807936483364252	0.00809092538968465	0.00810283433174915	0.00811398542169482	0.00812260786739061	0.00812815469036331	0.00813424265623247	0.00813583757931347	0.00813931013771073	0.00813443200680166	0.0081280021670004	0.00812470493367541	0.00811461437616485	0.00810734565385602	0.00809579516615248	0.00808394373178852	0.00807360601958435	0.00806361852769697	0.008053615705425	0.00804427787696909	0.00803656099593947	0.00803128747010884	0.00802907532812439	0.00803038215791391	0.00803554929005843	0.00804481534074724	0.00805830104919945
flux1:	0.677118171683392	0.0080888843109576	0.00809359248720545	0.00808824963735736	0.00807447926314799	0.00805417281510083	0.00802934775035617	0.00800200943600369	0.00797402837392766	0.00794704197355175	0.007922386433794	0.00790106010872257	0.00788371589437725	0.00787067736238017	0.00786197195276245	0.00785737461630452	0.00785645672992835	0.00785863765022998	0.00786323955124937	0.00786954952918437	0.00787689440686175	0.00788472795533758	0.00789270610942419	0.00790067035766614	0.00790839965287754	0.00791511747571014	0.00791941400390848	0.00792103292139113	0.00792371861174622	0.00792287195881012	0.00792475968575722	0.00791961743281236	0.00791404182569357	0.00791255281362019	0.00790544454914238	0.00790178270337195	0.00789452416896222	0.00788726699153415	0.00788144090407221	0.00787562820338398	0.00786919548531387	0.00786253849541746	0.00785636076407522	0.00785129820105005	0.00784786379259569	0.00784649766964877	0.00784761289537628	0.00785160733474519	0.00785884336454285
flux1:	0.677380620587145	0.00786893049271035	0.00786411761526898	0.00785109834204617	0.00783178660635547	0.00780822190196518	0.00778242932901323	0.00775629186402599	0.00773144485594321	0.00770920015931075	0.00769050353984831	0.00767592488231847	0.0076656771106756	0.00765965720240221	0.0076575015609692	0.00765864834864537	0.0076624010206555	0.0076679899833135	0.00767463267017352	0.00768159574174922	0.00768826473625065	0.00769422131565345	0.00769930552970767	0.00770358786559781	0.00770711834194762	0.00770943860066581	0.0077094840807297	0.00770727069818319	0.00770664963399391	0.00770344122235652	0.00770379740403448	0.00769840943388278	0.00769366832114548	0.00769392771558333	0.00768971392126695	0.0076895560513165	0.00768648948759337	0.00768374396324225	0.0076823821122896	0.00768074834691396	0.00767795467112394	0.00767412014453435	0.00766969668946441	0.00766512674240778	0.00766080354652368	0.00765712805453755	0.00765455760963708	0.00765361795211782	0.00765488003080963
flux1:	0.677643069490898	0.00763978944401659	0.00762639702883685	0.00760673067912435	0.00758292584414405	0.00755710490323097	0.00753124308145225	0.00750705425992413	0.00748590504572102	0.00746876259800169	0.0074561778841055	0.00744830207749273	0.00744493046430482	0.0074455660326868	0.00744949413985654	0.00745586028354742	0.00746374486934047	0.00747223169288255	0.00748047030882683	0.00748773591964305	0.00749349217191103	0.00749745754138477	0.00749965461101999	0.0075003715311772	0.00749990965281699	0.00749810242479552	0.00749419995001229	0.00748845843867845	0.00748480309300484	0.00747944486865241	0.00747840488613934	0.00747281385542354	0.00746885401907125	0.0074707141277926	0.00746916739994202	0.00747223061413543	0.00747304467605634	0.00747449843256702	0.00747732064581631	0.00747964887931815	0.00748036758595264	0.00747933972062118	0.00747677732754535	0.00747293075705318	0.00746806399962688	0.00746251872705642	0.00745676697326653	0.00745142512270608	0.00744723030057969
flux1:	0.677905518394651	0.00740346716714673	0.00738265361587158	0.00735752465607483	0.00733036221841844	0.00730330403959448	0.00727821935830361	0.00725661126005202	0.00723955225294773	0.00722765658352588	0.00722108900339325	0.00721960594706298	0.00722262207276071	0.00722929331435664	0.00723860719467311	0.00724947210497795	0.00726079936063814	0.00727157481413804	0.00728092032189509	0.00728814883711265	0.00729281873679696	0.00729478869381374	0.00729425428407623	0.007291700035537	0.00728764744738344	0.0072821831087395	0.00727482898830745	0.00726603878478273	0.00725976957850101	0.00725258347559818	0.00725035070287	0.00724461901354211	0.00724135894617549	0.00724459859000834	0.00724537473141508	0.00725122522384562	0.00725543045130729	0.00726057638463604	0.00726710365218494	0.00727298597839639	0.0072769186782125	0.00727853990318598	0.00727784306980266	0.00727489549351122	0.00726982766202105	0.00726290432660079	0.00725458205836023	0.00724552699609935	0.00723659339472647
flux1:	0.678167967298405	0.00716193071631485	0.0071350047084083	0.00710569013310317	0.0070763378972793	0.00704903430273578	0.00702549027481093	0.00700696291537815	0.00699421405994826	0.00698750731954131	0.00698664138982566	0.00699101394098053	0.00699970779080792	0.00701158970035425	0.00702541215270174	0.00703990977706888	0.00705388443265847	0.00706627607199114	0.00707622005346859	0.00708309502009462	0.00708656731896621	0.00708663397243261	0.00708364725038234	0.00707825883059522	0.00707117040818425	0.00706267389459706	0.00705251148387116	0.0070412839402183	0.0070329318242788	0.00702432137351311	0.00702114928944915	0.00701535351061104	0.00701269028389848	0.00701703348464079	0.00701970102475618	0.00702779188909508	0.00703476427393362	0.00704294688870384	0.00705254693266637	0.0070614258738607	0.00706813663474713	0.00707213201813581	0.00707321565401485	0.00707128740003661	0.00706634500143207	0.0070585617837201	0.00704834969406658	0.00703638242335471	0.00702357864391682
flux1:	0.678430416202158	0.00691704867892435	0.00688539884218466	0.00685320474380933	0.00682280986864755	0.00679618592872697	0.0067748390486417	0.0067597527615624	0.00675137050674671	0.00674961707653149	0.00675395493849883	0.00676346823856688	0.00677696513410984	0.00679308822856996	0.00681042335039391	0.00682759858382809	0.00684336805739042	0.00685667821834188	0.00686671787187374	0.00687295663404622	0.00687517826278138	0.0068735116222843	0.00686844413406302	0.00686075981721482	0.00685129489995072	0.00684049318694745	0.00682826033548827	0.00681528970605403	0.00680545405623637	0.00679587253327519	0.0067920447779078	0.00678626950977831	0.00678408660827162	0.0067892236933245	0.00679329717645978	0.00680301113281677	0.00681204153726545	0.00682250974983595	0.00683444932278656	0.00684566587572181	0.00685462162549251	0.00686062871924665	0.00686333517137933	0.00686249404759743	0.00685797562419031	0.00684985092009084	0.00683846054586839	0.00682444456586795	0.00680873276364026
flux1:	0.678692865105911	0.00667054212737856	0.00663556842005105	0.00660177027518696	0.00657141172248267	0.00654629288504353	0.00652767607411184	0.00651625193278163	0.00651214628279472	0.00651496512421521	0.0065238719644062	0.00653768894393843	0.00655501157335116	0.00657432653845614	0.00659412297385911	0.00661298963893951	0.00662969326504518	0.00664323665872122	0.00665289865733044	0.00665826127622901	0.00665923109473643	0.00665605839647219	0.00664934063858145	0.00663995628221903	0.00662882787216943	0.00661649567518726	0.00660297069144153	0.00658898395298883	0.00657828959676151	0.0065682075758424	0.00656401772158298	0.00655834942719666	0.00655652481374913	0.00656213400521389	0.00656710800693953	0.00657780112108127	0.00658814596951004	0.00660010742187289	0.00661360633779663	0.00662644994482335	0.00663706293537201	0.00664466373211355	0.00664878185689586	0.00664904775601668	0.00664521335924424	0.00663724043342788	0.00662537526619249	0.00661018631313081	0.0065925635064532
flux1:	0.678955314009665	0.00642395060359956	0.00638700239504569	0.00635279305202123	0.00632344221833098	0.00630052958880569	0.00628504328363853	0.00627737025205619	0.00627732731643461	0.00628422838254744	0.00629698038491877	0.00631419829215901	0.0063343283843779	0.00635576920351239	0.00637698099848242	0.00639657688682649	0.00641339200640397	0.00642653031032222	0.00643539208869888	0.00643968836566544	0.00643944985936854	0.00643503476599736	0.00642712355744568	0.0064166505524986	0.00640457683968464	0.00639148510440888	0.00637743572083012	0.00636314534390734	0.00635220221809276	0.00634207715927318	0.00633780981763937	0.00633233110443025	0.00633074484426977	0.00633651256037928	0.00634189364937123	0.00635293645510084	0.00636386551105793	0.00637653787486749	0.00639082022131525	0.00640457637856332	0.00641624496031821	0.00642499699294908	0.00643028128995386	0.00643163177769844	0.00642869426073333	0.00642131838517875	0.00640963789139825	0.00639411671533599	0.0063755589244681
flux1:	0.679217762913418	0.00617861510948826	0.00614093990634225	0.00610738823443057	0.00607987960432956	0.00605973401834609	0.00604764433677862	0.00604369142712907	0.00604739870148908	0.00605781975688418	0.00607365025373215	0.00609335343118905	0.00611528811163879	0.00613782878965189	0.00615946929564279	0.00617890427211264	0.0061950859415659	0.00620725705221571	0.0062149641934055	0.00621805851132537	0.00621669217121067	0.00621131552656433	0.00620266467274005	0.0061916926585035	0.00617935440972505	0.0061662253071597	0.00615236429379929	0.00613842731657115	0.00612779560304827	0.00611804561599763	0.00611396019696554	0.00610874494131892	0.00610728583674175	0.00611292426186978	0.00611825864474167	0.00612907175060436	0.00613990957534227	0.00615256517912822	0.00616690402643103	0.0061808960686694	0.00619304076459386	0.0062025049907206	0.00620869326286222	0.00621106956213544	0.00620918812539144	0.00620278767315088	0.00619187668469204	0.00617678821039961	0.00615820150593111
flux1:	0.679480211817171	0.00593567735143408	0.00589838266559193	0.00586640452068321	0.00584141709460207	0.00582445181828981	0.00581589474713566	0.00581552630587121	0.00582259808694751	0.0058359387572351	0.00585407897701072	0.00587538403757453	0.0058981829550193	0.00592088404902043	0.00594206938431474	0.00596056351765136	0.00597547538594911	0.00598621556432374	0.00599249426029145	0.00599430797899526	0.00599192384013342	0.00598586712973786	0.00597690310607441	0.00596596962516757	0.00595397590447238	0.0059414469236744	0.00592839689640848	0.00591538263768444	0.0059055453603586	0.00589652864005417	0.0058928466783368	0.00588795626636325	0.00588652711914865	0.00589178803461386	0.00589668330919457	0.00590676545649949	0.00591692417819754	0.00592892540815108	0.00594267845739348	0.00595630112092911	0.00596839392080677	0.00597815777674755	0.00598498628801649	0.00598829930958377	0.00598757568642757	0.00598244832249308	0.00597279367018958	0.00595879508149719	0.00594097664637095
flux1:	0.679742660720924	0.00569609215391592	0.00566012138949669	0.00563046317499628	0.0056085123643356	0.00559499356452236	0.00558998381669177	0.00559297616453309	0.0056029769882569	0.00561862768571036	0.00563833960192277	0.00566043046777451	0.00568325121420368	0.00570529384612442	0.00572527382807694	0.0057421837725785	0.00575531872029035	0.00576427663356123	0.00576894065193606	0.00576945191816819	0.00576618252381772	0.00575971467353639	0.0057508182674502	0.00574038653180091	0.00572925007215069	0.00571784858905402	0.00570611735934312	0.00569448499998454	0.00568582912104563	0.00567782983944511	0.00567472636037709	0.005670207185081	0.00566872848318123	0.00567341282758765	0.00567755302026062	0.00568650052498243	0.00569550267138159	0.00570632680544692	0.00571896162807362	0.00573170512490861	0.00574329089853022	0.00575298566534825	0.00576020125059995	0.00576433749143992	0.00576481499989518	0.00576116961830531	0.00575314507921908	0.00574076429626177	0.00572437532722923
flux1:	0.680005109624678	0.00546064842756565	0.00542677012915195	0.00540000399060777	0.00538144278777397	0.0053714964236495	0.00536993953242144	0.00537599750840353	0.00538846220071331	0.00540582660195356	0.00542642668055672	0.00544857842798911	0.00547069935440528	0.00549140597313095	0.00550958195194291	0.0055244151658674	0.00553540543472282	0.0055423479503066	0.00554530007395356	0.00554454110444059	0.00554053502709743	0.00553390272499006	0.00552539685627323	0.00551584186186062	0.00550596432776885	0.0054960928790774	0.00548605955221886	0.00547614575865771	0.00546895190985014	0.00546217266610895	0.00545977164133347	0.00545565386740616	0.00545406586239976	0.00545802894442497	0.00546118272081465	0.00546870015040825	0.00547619136438365	0.00548544464300819	0.00549655330443185	0.00550801769750644	0.00551872752612082	0.00552803983009005	0.00553540881713886	0.00554023604092287	0.00554190148761454	0.00553985597094157	0.0055337157130415	0.00552334057009427	0.00550889146446389
flux1:	0.680267558528431	0.00522999356759318	0.00519880213886339	0.00517533089190487	0.00516035852012712	0.00515398206467278	0.00515568840349814	0.00516446083349034	0.00517891055228289	0.00519742136460165	0.00521829528107908	0.00523988715302614	0.00526071817344465	0.005279560818424	0.00529549124775035	0.0053079088911612	0.00531652648364059	0.00532133687107117	0.0053225652940918	0.00532061741127977	0.0053160333906042	0.00530945477334092	0.00530159813257825	0.00529320059187403	0.00528486707490385	0.00527679860485622	0.00526870967709674	0.00526072555336676	0.00525516577848337	0.00524972613456638	0.00524809972152885	0.00524439721893348	0.00524266050256669	0.00524581317073987	0.0052478357076286	0.00525373841432596	0.00525949076576164	0.00526691245733387	0.0052762162640003	0.00528611680578861	0.00529567376629652	0.00530435157810705	0.00531166568492301	0.00531703832881153	0.00531982648998878	0.00531941081307783	0.00531529068937662	0.00530716804393021	0.0052950150421285
flux1:	0.680530007432184	0.00500465666121085	0.0049765818765403	0.00495665122758697	0.0049453272019337	0.00494240460189686	0.00494710428694646	0.00495819791668387	0.00497415230531208	0.00499328098499502	0.00501389044881257	0.00503440955252446	0.00505349271961364	0.00507009070997679	0.00508348639014132	0.00509329672555589	0.0050994456736439	0.00510211549630556	0.0051016860727381	0.00509867296250962	0.00509367469037771	0.00508733600205719	0.00508032173611475	0.00507326874596354	0.00506665018686384	0.00506053183815284	0.00505450584820615	0.00504854185794871	0.00504468419055915	0.00504062439892887	0.00503979539917697	0.00503650666572298	0.00503460145620378	0.00503690780735435	0.00503773724732106	0.00504194693813482	0.00504585419310242	0.00505131210147325	0.00505865789238928	0.00506682261386605	0.00507504107183976	0.00508289494588915	0.0050899745138944	0.0050957387601314	0.00509953894081034	0.00510070269659307	0.00509862808671923	0.00509287124859071	0.00508322270645563
flux1:	0.680792456335937	0.00478506718474065	0.00476038952956302	0.0047441050256297	0.00473636659687488	0.004736685077268	0.00474404305224369	0.00475703495573072	0.00477402110727731	0.00479328285642135	0.00481316640184647	0.00483220436087578	0.00484920675013683	0.00486331644997569	0.00487402805191828	0.00488117276413337	0.00488487535862869	0.00488549171233827	0.00488353720070911	0.00487961697607829	0.00487436854427876	0.00486842324101282	0.00486238167644828	0.00485677271874108	0.00485193457308697	0.00484779818801628	0.00484383707440596	0.00483987420001689	0.00483769258061351	0.00483498136611818	0.00483492818800329	0.00483203803394128	0.00482996244173142	0.00483143481055049	0.00483108447105104	0.00483361931793948	0.00483568590112612	0.00483916516033063	0.00484451495661165	0.00485087615291514	0.00485765591941198	0.00486455642864981	0.00487125146236195	0.00487724990270127	0.00488191393614161	0.00488453709216732	0.00488443559471142	0.00488103795533446	0.00487396781465516
flux1:	0.681054905239691	0.00457156761679416	0.0045504366664527	0.00453778304836085	0.00453346428681832	0.00453673192322669	0.0045463628611055	0.00456081167636542	0.00457837094535606	0.00459732663991514	0.0046160965515244	0.0046333416692214	0.00464804337182998	0.00465954291764299	0.00466754360030291	0.00467207962278797	0.00467345882941268	0.00467218868138604	0.00466889618519427	0.00466425285719204	0.00465891486225038	0.00465348457984474	0.00464848888915189	0.00464434565248836	0.00464126099209062	0.00463903835842667	0.00463704354451338	0.00463496883274582	0.00463435677038595	0.00463290195162091	0.00463356531812513	0.00463104707165084	0.00462881463337713	0.00462950665647292	0.00462805424246421	0.00462901513736547	0.00462934064191862	0.00463092776780401	0.00463434371751366	0.00463892509164787	0.0046442418967372	0.00465011429194445	0.00465630381809574	0.0046623796470268	0.00466773066694769	0.00467163629254251	0.00467335346416908	0.00467220606177525	0.0046676719084504
flux1:	0.681317354143444	0.00436442017238808	0.00434687374045706	0.00433773486221161	0.0043365860677782	0.00434244939983456	0.00435393231492092	0.00436938882146565	0.00438708258769876	0.00440533927095577	0.00442267671960296	0.0044379040605849	0.00445018389377211	0.00445905555639484	0.00446442127131364	0.00446650049763326	0.00446576059973361	0.00446283382675226	0.00445843151385848	0.00445326639395531	0.00444799265671448	0.00444316945931986	0.00443924320835358	0.00443652177916777	0.00443508710131392	0.00443462806844458	0.00443441939165675	0.00443404412675626	0.00443483059174166	0.0044344913881323	0.00443578207138191	0.00443360007747019	0.00443123683329624	0.00443123534287753	0.00442881034921461	0.00442836482954518	0.0044271258380973	0.00442698990993444	0.00442861637233001	0.00443151751742428	0.00443541119228601	0.00444022828019267	0.00444581853762855	0.00445181924586921	0.00445766063926024	0.00446262845869465	0.00446594494861009	0.00446685588862976	0.00446471919304552
flux1:	0.681579803047197	0.00416380929982975	0.00414979179811845	0.00414396987684703	0.00414567646389556	0.00415373772747667	0.00416663032912418	0.00418264785576479	0.00420006316730697	0.00421727443321557	0.00423292448217401	0.00424598578581874	0.00425580679292973	0.0042621190973387	0.00426500864347169	0.00426485741643343	0.00426226450540811	0.00425795689479682	0.004252700837044	0.00424722425123548	0.00424215906000341	0.00423800842698229	0.0042351340578652	0.00423373820685287	0.00423379044425151	0.00423488227985993	0.00423621813043553	0.00423729711126379	0.00423926335034781	0.0042398633768235	0.00424167034020821	0.00423978255804222	0.00423732391313385	0.0042367403167655	0.00423351064876919	0.00423187581731847	0.00422930656533496	0.00422767916320735	0.00422772353556168	0.00422910322177596	0.00423166481176077	0.00423543893884039	0.00424036087956504	0.00424614147634731	0.00425226557667187	0.00425804545207186	0.00426269422077594	0.00426540829244145	0.00426545491284347
flux1:	0.68184225195095	0.00396984241604057	0.00395922160427517	0.00395645514637986	0.00396065555211118	0.00397048931182863	0.00398434213662289	0.00400048710366214	0.00401724276987381	0.00403310985938532	0.00404687738644112	0.00405769203639519	0.00406508812088451	0.00406897911955056	0.00406961531937899	0.00406751496596821	0.00406337836890478	0.00405799542610062	0.00405215710381854	0.00404658062868065	0.00404185636824168	0.00403842044322161	0.00403654791140014	0.00403634244302082	0.00403767596341562	0.00404006264572788	0.0040426600084239	0.00404491071420556	0.00404780694670288	0.00404914710111094	0.00405134555825258	0.00404970610515425	0.00404719367080238	0.00404615534509927	0.00404231398101355	0.0040397394813902	0.00403611258955822	0.00403326778953421	0.0040319813627086	0.00403204081013913	0.00403339961273717	0.00403617449159172	0.00404038102128908	0.00404580687492245	0.00405200313901081	0.00405832789570183	0.00406401063692476	0.00406822800599487	0.0040701876640486
flux1:	0.682104700854704	0.00378255148244564	0.00377513340572947	0.00377511361191866	0.00378141605095456	0.00379258509719034	0.00380695534972695	0.00382281796561632	0.00383857123034236	0.00385284509370092	0.00386459200782976	0.00387313955292011	0.00387820383729717	0.00387986619107353	0.00387851886273232	0.00387478792147847	0.00386944313309416	0.00386330513364426	0.00385715987028824	0.00385168915107604	0.00384742415426126	0.00384472486838465	0.00384377983770064	0.00384460323205253	0.00384698593033227	0.00385038641140835	0.00385393984469465	0.00385706059189724	0.00386062181892784	0.00386249247604956	0.00386495150661275	0.00386351303996013	0.00386099160395081	0.00385963369847892	0.00385538600836161	0.00385213784741654	0.00384774603563193	0.00384398142948104	0.00384164122785438	0.00384060824620839	0.00384091952179391	0.00384276246841833	0.00384622578371657	0.00385117521232645	0.00385723779056213	0.00386383509161452	0.00387023739483742	0.00387563078443237	0.00387919484971634
flux1:	0.682367149758457	0.0036018975024981	0.00359743982820339	0.00359982555538938	0.00360782356940366	0.00361989391803977	0.00363435877727303	0.00364956360175273	0.00366401710201887	0.00367650116144722	0.00368614470681238	0.00369245880405617	0.00369533367056601	0.00369500157594061	0.0036919724065712	0.00368695069337508	0.00368074396638975	0.00367417237826171	0.00366798876689168	0.00366281688386881	0.00365911335344695	0.00365715514073374	0.00365704632642864	0.00365872215071446	0.00366191002539554	0.00366603480900963	0.00367023370111632	0.00367392017505319	0.0036778805745217	0.00368007268344584	0.00368266215940086	0.00368137802574869	0.00367889276127335	0.00367735069368557	0.00367290284620037	0.00366924861746063	0.00366438803433559	0.00366000744124319	0.00365689970395985	0.00365501430291883	0.00365444817221053	0.0036554431514781	0.00365815244096034	0.0036625191898948	0.00366825390835099	0.0036748571027644	0.00368166221815329	0.00368789241284606	0.00369272984092182
flux1:	0.68262959866221	0.0034277790475401	0.00342600318972528	0.00343043463510253	0.00343972138148259	0.00345227611881378	0.00346644508577764	0.00348066091382951	0.00349356930732516	0.00350412228277629	0.00351163381792502	0.00351579704811926	0.00351666540057734	0.0035146030054406	0.00351021207163609	0.00350424642270526	0.0034975209271658	0.00349082615775593	0.00348485644607371	0.00348015777699727	0.00347709968018251	0.00347587162248725	0.00347649704559853	0.00347884382635682	0.00348259367147184	0.00348715929738508	0.00349170297959621	0.00349566274295098	0.00349976830763908	0.00350208312919315	0.00350467979103653	0.00350350589965673	0.00350109989067072	0.00349950272536117	0.00349505147309672	0.00349124735119619	0.00348620293455144	0.00348150123500435	0.00347790695428168	0.0034754087981523	0.00347414063641756	0.00347438235059462	0.00347634201865444	0.00348003771844367	0.00348526852170175	0.00349162649696895	0.0034985277464553	0.00350525750742404	0.00351102909073671
flux1:	0.682892047565963	0.00326004476253231	0.00326064714794972	0.00326675835798574	0.00327693949295485	0.00328959109648443	0.00330311682715306	0.00331606519916546	0.00332724068183081	0.00333577867199501	0.00334118213832812	0.00334332097345452	0.00334239809736266	0.00333888890078566	0.00333346245760879	0.00332689389220318	0.00331997729203874	0.00331344768964042	0.00330791910543495	0.00330384368706443	0.00330149461749044	0.00330097198223582	0.00330222405121391	0.00330506346948637	0.00330914349350197	0.00331388470048659	0.00331849516855533	0.00332245989990155	0.00332647910121709	0.00332873641607105	0.00333122899503711	0.00333012539053644	0.00332783752914932	0.00332630237071871	0.00332202640822667	0.00331830615694484	0.00331333928725796	0.00330858963978182	0.00330477239491309	0.00330189029886968	0.00330009277081349	0.00329968187922506	0.00330091033256553	0.00330386694566548	0.0033084418012661	0.00331432786315183	0.00332103977311098	0.00332794632112941	0.00333431751404645
flux1:	0.683154496469717	0.00309850875009597	0.00310117140429533	0.003108601565664	0.00311930646628173	0.00313170715727288	0.00314429418430592	0.00315575581907905	0.00316507177168381	0.00317156882087291	0.00317493816840665	0.00317521743484023	0.00317274290477403	0.00316807971275214	0.00316193895256241	0.00315509108111375	0.00314828446286096	0.0031421765940416	0.00313728369096811	0.00313395218797296	0.00313235330321377	0.00313249855729281	0.00313426801796789	0.00313743141707271	0.00314162972653442	0.00314630918692935	0.00315074129131439	0.00315447660081692	0.00315820893671907	0.00316025361089318	0.00316254692588844	0.0031614790432103	0.00315934233930605	0.00315796983324285	0.00315402286126824	0.00315058901663446	0.00314592762615649	0.00314137121585348	0.00313756742081374	0.00313451095976141	0.00313234771150794	0.00313138714472953	0.00313191606237293	0.00313408821560881	0.00313788437802051	0.00314310408522621	0.00314937222789262	0.00315615836809446	0.00316281086872982
flux1:	0.68341694537347	0.00294296701017472	0.00294736741422493	0.00295577073038092	0.00296666172495866	0.00297851141033388	0.00298992222912267	0.00299974080770966	0.00300713298885155	0.0030116195826156	0.00301307465368248	0.00301169107601581	0.00300792039785979	0.00300239563509071	0.0029958463292477	0.00298901502459917	0.00298258328469345	0.00297711366063531	0.00297301189832371	0.00297051140762101	0.0029696796588631	0.00297044314232743	0.0029726220312768	0.00297595531548166	0.00298008628446919	0.00298450188029702	0.0029885509150087	0.0029918636425667	0.00299514597404036	0.00299685280194131	0.00299887077867413	0.00299781036710062	0.0029958506986554	0.00299472170529227	0.00299122729474669	0.0029882446313094	0.00298407586671287	0.00297991426130216	0.00297632586329871	0.00297327907741124	0.00297090000972732	0.00296949224456692	0.00296936614947245	0.00297073313865233	0.0029736615496459	0.00297805929624257	0.00298366867540705	0.00299007246718902	0.00299671454835746
flux1:	0.683679394277223	0.00279321285483376	0.00279903282838828	0.00280808668924967	0.0028188659684231	0.00282991742508368	0.0028399755962195	0.0028480585670956	0.00285352356065814	0.00285608281337892	0.00285578351747399	0.00285295825672463	0.00284815424454551	0.00284205070779286	0.00283537389646365	0.00282881846163174	0.00282298243781134	0.00281832100802923	0.00281512189685055	0.00281350290870699	0.00281342985577747	0.00281475036466567	0.00281723416061406	0.00282060121964796	0.00282450982145704	0.00282849948618294	0.0028320061572236	0.00283474910368268	0.00283745972115742	0.00283873649379713	0.00284042406930526	0.00283934977407118	0.00283758509523459	0.0028367585789768	0.0028338068929504	0.0028313982356392	0.0028278637196296	0.00282425385230099	0.00282104345964701	0.00281816058009608	0.00281569856514496	0.00281394366223552	0.00281321954250603	0.00281378671513994	0.00281579522062653	0.00281925923974187	0.00282404090848785	0.00282984360319946	0.00283621896873421
flux1:	0.683941843180977	0.00264904943725623	0.00265598270442245	0.0026653938569249	0.00267580783342214	0.00268586896923531	0.00269445914115381	0.00270077552114193	0.002704366482793	0.00270512813002438	0.00270326708737715	0.00269923751103794	0.00269366168926369	0.00268724407765698	0.00268068817744683	0.00267462440217309	0.00266955515098256	0.00266582096292714	0.00266358915558967	0.00266286402549955	0.00266351555298428	0.00266532110097067	0.00266801029306991	0.00267129511924914	0.00267485933740111	0.00267830353581061	0.00268115634308911	0.00268323043748164	0.00268529084458728	0.00268607962643035	0.00268740352404869	0.0026863011183918	0.00268474112885967	0.00268425327472167	0.0026818996632302	0.00268014405287521	0.00267733773195077	0.00267438947264881	0.00267167783707961	0.00266908090990626	0.0026666497773246	0.00266464395458622	0.00266339065782137	0.00266318985338065	0.00266426488015877	0.0026667302866847	0.00267056580115493	0.00267559765057541	0.00268149243194679
flux1:	0.68420429208473	0.00251029813654017	0.00251805625449863	0.00252756478588481	0.00253740584776689	0.00254633911027458	0.00255340414670784	0.00255797959901602	0.00255979966074131	0.00255893227329874	0.00255572638329782	0.00255073754521215	0.00254464206080705	0.00253814976169758	0.00253192455334254	0.00252652009744862	0.00252233572617015	0.00251959512608025	0.00251834779702207	0.00251849103487593	0.00251980824219948	0.0025220172415266	0.00252481852401375	0.00252792620218423	0.00253105767352153	0.00253387964643697	0.00253601477977676	0.00253736875656212	0.00253874322398213	0.00253901987413605	0.00253996826714006	0.00253883053627019	0.00253747679874104	0.00253734132808418	0.00253560675127572	0.00253453989973708	0.00253250839068457	0.00253028459757313	0.00252815031853054	0.00252592856601825	0.00252362216830301	0.00252145669080452	0.00251975384228625	0.00251884260993755	0.00251900899048672	0.00252045851847855	0.00252328185110075	0.00252742537946573	0.00253267283812685
flux1:	0.684466740988483	0.00237680235529741	0.00238511882175898	0.00239449995210367	0.00240360577723818	0.00241132502970025	0.00241686068618387	0.00241977041234187	0.00241996434040637	0.00241766638121607	0.00241334793257483	0.00240764435060388	0.00240126493550056	0.00239490654616455	0.00238917945688182	0.00238455190972215	0.00238131725243057	0.00237958486735914	0.00237929358254648	0.00238024413776095	0.00238214557052975	0.00238466859839879	0.0023874958635329	0.00239035261440958	0.00239299569250838	0.00239515965714424	0.0023965585905647	0.00239718634252908	0.00239787937081149	0.0023976514139748	0.00239823254118474	0.00239705883327568	0.00239590530630457	0.00239611491360555	0.00239498807481061	0.00239460495541025	0.00239335021082847	0.00239186906945944	0.00239035032288066	0.0023885610462658	0.00238645321391852	0.00238421341941049	0.0023821496899771	0.00238060910951816	0.00237992787012417	0.00238039009717241	0.0023821867654175	0.00238537721269906	0.00238985979799399
flux1:	0.684729189892236	0.00224842711548962	0.00225705967941868	0.00226612358005637	0.00227437440169416	0.00228083979956108	0.0022848875872998	0.00228624773392782	0.00228499256035353	0.00228148298242895	0.00227629094647558	0.00227010923503122	0.00226365967372705	0.00225760960397172	0.00225250452204738	0.00224872227971597	0.00224645148233138	0.00224569399595867	0.00224628906067634	0.00224795459286525	0.00225033983097377	0.00225308204112561	0.00225585728522978	0.00225840973451256	0.0022605391973575	0.00226204676503818	0.00226273182832579	0.00226266770614777	0.0022627196361365	0.00226202267003133	0.00226226251965229	0.00226105799637091	0.0022600919294384	0.00226062070625925	0.00226006169287335	0.00226032101082047	0.00225980502095456	0.00225904438576192	0.00225814241073238	0.00225681320530383	0.00225495841443066	0.00225272275524985	0.00225039341505897	0.00224832450153307	0.00224688861979695	0.00224643368588582	0.00224723707861485	0.0022494599447812	0.00225310856082462
flux1:	0.68499163879599	0.00212505549807224	0.00213378692125751	0.00214237697795264	0.00214969136527571	0.00215490290562729	0.00215754188031717	0.00215750021604687	0.00215499556940876	0.00215050460790692	0.00214467665912388	0.00213823942603507	0.00213190778940134	0.00212630505690116	0.00212190365308203	0.00211898947411294	0.00211765126797433	0.00211779372716381	0.00211917074713761	0.00212143365530102	0.0021241881020822	0.00212705222186412	0.00212970641405541	0.00213192024673557	0.00213353790579099	0.0021344230485309	0.00213445134963642	0.00213376378475686	0.00213324489487701	0.00213213780317632	0.00213207703502744	0.00213085167285638	0.00213005479143074	0.00213086144952811	0.00213080659785335	0.00213163678630984	0.00213178793346191	0.00213169129569657	0.00213137530645654	0.00213050733211483	0.00212894192654828	0.00212678098052252	0.00212428480047956	0.00212180364921664	0.00211973200723387	0.00211846508983977	0.00211835024918908	0.00211963615299465	0.00212242676568322
flux1:	0.685254087699743	0.00200658333994691	0.00201522103679149	0.00202321111272523	0.00202954092020166	0.00203353137930447	0.0020348695878635	0.00203359615469283	0.0020300549200319	0.00202481559235309	0.00201858122105511	0.00201209242259207	0.00200603908218126	0.00200098814147054	0.00199733338537824	0.00199527019403693	0.00199479535168521	0.00199572947204498	0.00199775762242591	0.00200048240201423	0.00200348295938438	0.00200637270180657	0.00200884660366921	0.00201070474844894	0.00201183524257997	0.00201215819842046	0.00201161435024477	0.00201039826760476	0.00200940178323122	0.00200796109362306	0.002007651416343	0.00200641882693517	0.00200576872032549	0.00200680038094772	0.00200716801284339	0.00200847431777821	0.00200919491539286	0.00200967854666544	0.00200989168409978	0.00200946371435633	0.00200820754616496	0.00200618301802701	0.00200361869846574	0.00200085069262065	0.00199828066040473	0.00199633371154799	0.00199540909849872	0.0019958264499959	0.00199777445510542
flux1:	0.685516536603496	0.00189291363280818	0.0019012887078897	0.00190858000101682	0.00191390512967096	0.00191673304709636	0.00191689926775464	0.0019145775783101	0.00191021735313459	0.00190445799305576	0.00189803286647607	0.00189167458945256	0.00188603178995978	0.00188160499270391	0.00187870630822191	0.00187744457559308	0.00187773481567093	0.00187932854645015	0.0018818598603477	0.00188490120504748	0.00188802240118231	0.00189084603904464	0.00189309091680858	0.00189459139206285	0.00189527746481008	0.00189511800912043	0.00189410616660241	0.00189247471330954	0.00189110921078279	0.00188942298517127	0.00188892323631523	0.00188769938635454	0.00188717100237245	0.00188836729021866	0.00188906392545316	0.00189073608951521	0.00189191058413602	0.00189287135728869	0.00189353726160334	0.00189351022472676	0.00189256859705878	0.00189073238533413	0.00188819478030793	0.00188526830693944	0.00188234754773948	0.00187986998498367	0.00187826796690606	0.00187791418056703	0.00187906719238366
flux1:	0.685778985507249	0.00178395179884061	0.00179191798604422	0.00179843601092945	0.00180275951868819	0.0018045027474654	0.00180363899555046	0.00180045816893699	0.00179549379528269	0.00178943175804002	0.00178301329966045	0.00177694375918627	0.00177181635491243	0.00176805747761113	0.00176589683150477	0.00176536272794877	0.00176630021375133	0.00176840771539199	0.00177128661291362	0.00177449760414335	0.00177761768337628	0.00178029149228746	0.00178226963832891	0.0017834231800668	0.00178372073927123	0.00178317125852956	0.00178180698735693	0.00177988312214504	0.00177826482886691	0.001776426488662	0.00177579867647403	0.00177460059277835	0.00177416774190214	0.00177546491454126	0.00177639155024222	0.00177831159125388	0.00177981489099374	0.0017811382681916	0.00178216784871836	0.00178248957825084	0.00178185538986743	0.00178024882348361	0.00177782527359509	0.00177486545507036	0.00177174362148727	0.0017688927584662	0.00176675966620854	0.00176575176554358	0.00176618162303021
flux1:	0.686041434411003	0.00167960254759025	0.00168703543788177	0.00169272751060496	0.00169607143288896	0.00169682158560353	0.0016950766648556	0.00169122470795894	0.00168586198938244	0.00167969851429722	0.00167346254562364	0.00166781498791713	0.00166328187623915	0.00166021010320208	0.00165874829438432	0.00165885179760626	0.0016603083775591	0.00166277957743623	0.00166585187243514	0.00166909161581332	0.00167209811340537	0.0016745493976452	0.00167623437786497	0.00167706196196672	0.00167703520515409	0.00167619398821649	0.00167459646135642	0.00167250492395118	0.00167075039271093	0.00166885286360884	0.00166815841761853	0.00166700296047636	0.00166663973850832	0.00166797459663804	0.00166903266647683	0.00167108227262408	0.00167278769366237	0.00167435539817013	0.00167565339912454	0.00167626332795513	0.00167591932838465	0.00167457267891658	0.0016723397598904	0.00166946269586218	0.00166628367088328	0.00166321565830498	0.00166070224993972	0.00165916771262066	0.00165896251133957
flux1:	0.686303883314756	0.00157976848005228	0.00158656523793695	0.00159139863958638	0.00159380067337847	0.00159365859243964	0.00159118278665862	0.00158684106850903	0.0015812716547636	0.00157518778421441	0.00156928602651101	0.00156416822079961	0.00156028403922569	0.00155789785646574	0.00155708036861422	0.00155772262609595	0.00155956808895496	0.00156225710591208	0.00156537784424602	0.00156851801246536	0.00157131241431822	0.0015734818799363	0.00157485844521407	0.00157538880980112	0.00157510566748995	0.00157407077866639	0.00157235573376786	0.00157021584592233	0.00156843541902235	0.00156656592892534	0.0015658623738869	0.00156476515118781	0.00156444720242174	0.00156576056123524	0.00156685723916699	0.00156892436719183	0.00157071075688604	0.00157240770719141	0.00157387871780661	0.00157471227973688	0.00157463334854884	0.00157356570045323	0.00157158664250246	0.001568894578999	0.00156578981521827	0.00156265174675232	0.00155990479089437	0.00155797336056171	0.0015572302064805
flux1:	0.686566332218509	0.00148435013250951	0.00149042968946506	0.00149439047400433	0.0014959014805706	0.00149497368374351	0.00149191453588057	0.00148725339187263	0.00148165074608042	0.00147580417874164	0.00147036244035784	0.00146585652039174	0.0014626532952352	0.00146093391110534	0.00146069588142708	0.00146177533506546	0.00146388416845646	0.00146665610654551	0.0014696957811713	0.00147262568513937	0.00147512689734882	0.00147697021862087	0.00147803385518002	0.00147830112226081	0.00147782922663612	0.00147669325054094	0.00147496704788768	0.00147288669776329	0.00147117908311024	0.00146941487084714	0.00146875308947925	0.00146772756761343	0.00146743312856744	0.00146867268096953	0.00146972527044796	0.00147170962662136	0.0014734673195425	0.00147518749478331	0.00147674112330718	0.00147773366678961	0.00147788903259589	0.00147710855240935	0.00147543149934474	0.00147300921305471	0.00147009255829842	0.00146701620281572	0.00146417168452486	0.00146196866086278	0.00146078763554757
flux1:	0.686828781122262	0.00139324684479993	0.00139855037015476	0.00140164260949778	0.00140232473898622	0.00140072066618166	0.00139721969929512	0.00139239504695595	0.00138691139712721	0.00138143418606222	0.00137655114116836	0.00137271368425769	0.00137020229054894	0.00136911640876576	0.00136938650484716	0.00137080354265449	0.00137305994517743	0.0013757958091017	0.00137864472609955	0.00138127472933035	0.00138342123019508	0.00138490975157525	0.001385665887233	0.00138570737326156	0.00138511070498659	0.00138395656335025	0.00138231157181798	0.00138038261333153	0.00137883078264235	0.00137723588400324	0.00137665807509766	0.0013757149222452	0.00137542560687415	0.00137654806888523	0.00137748730873211	0.00137930450325597	0.00138093988277857	0.0013825908961835	0.0013841459122621	0.00138523598009025	0.00138559129804504	0.00138509589485786	0.00138375306979874	0.00138166560276267	0.0013790298032984	0.00137612719368864	0.00137330539296536	0.00137094665068775	0.00136942622252953
flux1:	0.687091230026016	0.00130635774476423	0.00131084907084565	0.00131309422616792	0.00131301938478235	0.00131084921256345	0.00130703941281609	0.00130219025482843	0.00129695445728645	0.00129195152431085	0.00128769808750162	0.0012845604565935	0.00128273192424933	0.00128223390409648	0.00128293713655598	0.00128459728868995	0.00128689844260554	0.00128949817499844	0.00129206896945343	0.00129433225025928	0.00129608294158471	0.00129720354954341	0.00129766647065879	0.00129752076118593	0.00129685706689884	0.00129575501178168	0.00129426643198923	0.00129256160498383	0.00129123010719818	0.00128985328969531	0.00128939166676706	0.0012885383428088	0.00128823965151627	0.00128921214192658	0.00128998435383917	0.00129156863465005	0.00129300719435539	0.00129451346478176	0.00129600080529374	0.00129713268823118	0.00129765190246288	0.00129743022714735	0.00129643797289761	0.00129472970298746	0.00129244458157919	0.00128980546263256	0.00128710790651446	0.00128469663728113	0.00128293050260158
flux1:	0.687353678929769	0.00122358225452744	0.00122724789653784	0.0012286839851112	0.00122793235904816	0.00122530515378306	0.00122130905051212	0.00121655576718611	0.00121167205047353	0.00120722054772373	0.00120363993116619	0.00120120901379463	0.00120003585109673	0.00120006945239245	0.00120112913662046	0.00120294503433768	0.00120520285332354	0.00120758669622261	0.00120981518184332	0.00121166800413801	0.00121300189669999	0.00121375616905781	0.00121394772864095	0.00121365307176696	0.00121297208379186	0.00121197787917896	0.00121070200088658	0.00120927335984225	0.00120820703334761	0.00120708086246017	0.00120675708098655	0.00120599766842205	0.00120567922312866	0.0012064798869465	0.00120704797723485	0.00120835355704988	0.00120954147075469	0.00121084599023303	0.00121221061145229	0.00121333613947034	0.00121398307134624	0.00121401577016996	0.00121337535328394	0.00121207026283317	0.00121018240874513	0.00120787335896826	0.00120538144462464	0.00120300640830361	0.00120108154586847
flux1:	0.687616127833522	0.00114481978782806	0.00114766825176365	0.00114834853851855	0.00114700694847194	0.00114402898309182	0.00113995720682186	0.00113540057812534	0.00113094816886175	0.00112709775126993	0.00112420632964143	0.00112246585781116	0.00112190362979399	0.00112240362559288	0.00112374280982717	0.00112563524523029	0.00112777694022836	0.00112988545268225	0.00113173011023043	0.00113315086707036	0.00113406581217501	0.00113446859721621	0.00113441680383231	0.00113400985124196	0.00113335228392583	0.001132506506351	0.00113148030097658	0.00113035903996926	0.00112958301516191	0.00112872396067246	0.00112854921432935	0.00112788446828458	0.00112753999276475	0.00112815792636654	0.00112850132842286	0.00112950241003785	0.00113040671695065	0.00113147150537417	0.00113267314238279	0.0011337527305153	0.00113449235529903	0.0011347534799506	0.00113445249867365	0.00113355542299144	0.00113208912497914	0.00113015404415845	0.00112792899981305	0.00112566394278153	0.00112365954646418
flux1:	0.687878576737275	0.0010699686336718	0.00107202882963236	0.0010720198911302	0.0010701798543934	0.00106695299480255	0.00106290324952105	0.00105862417660949	0.00105465781621897	0.00105143187943838	0.00104922096950171	0.00104813358476772	0.00104812297011406	0.00104901690747521	0.00105055959638283	0.00105245804775243	0.00105442589352446	0.00105621900483829	0.00105765946361978	0.00105864680130964	0.00105915751184318	0.00105923510325416	0.00105897267307193	0.0010584875683348	0.0010578848164237	0.00105721314072833	0.00105645501609905	0.00105565250242173	0.00105517331743838	0.00105458275365492	0.00105455844489308	0.00105398602870987	0.00105361310648286	0.00105404767871825	0.00105416137839708	0.00105485105206229	0.00105545863816905	0.00105626404883676	0.00105727700616377	0.00105828001920765	0.00105907942070948	0.0010595379018705	0.00105955212233564	0.00105905072669537	0.00105800983510808	0.00105647143952376	0.00105455524214827	0.00105245910071341	0.00105044602828341
flux1:	0.688141025641029	9.98924317235438e-4	0.00100024305830124	9.99622212208599e-4	9.97377707359884e-4	9.93997858147181e-4	9.90054290093474e-4	9.86114194833851e-4	9.82665530807432e-4	9.80063416276682e-4	9.78502005462317e-4	9.78012150152802e-4	9.78481614642347e-4	9.79691923508793e-4	9.81364357102911e-4	9.83207289578474e-4	9.84957934759391e-4	9.86413386799664e-4	9.87448237770667e-4	9.88018558487663e-4	9.88154153840639e-4	9.87942214842335e-4	9.87505149432901e-4	9.8697293464031e-4	9.86447361621051e-4	9.85961653333454e-4	9.85473149275621e-4	9.84982929946794e-4	9.84790539061733e-4	9.84456458686221e-4	9.84575327359537e-4	9.84090193660064e-4	9.83689844614707e-4	9.8394953155696e-4	9.83842353615649e-4	9.84230584842372e-4	9.84546190675482e-4	9.8508927948356e-4	9.85901421885732e-4	9.86805959868007e-4	9.87634981411957e-4	9.8825609279869e-4	9.88551550603697e-4	9.88418793487893e-4	9.87789207811828e-4	9.86651191139134e-4	9.85068086382159e-4	9.83185633530624e-4	9.8122606459301e-4
flux1:	0.688403474544782	9.31577918661098e-4	9.32216648860241e-4	9.31068880151397e-4	9.28513913780013e-4	9.25069578167826e-4	9.21302547148105e-4	9.17744411152809e-4	9.14824192371079e-4	9.12824275752283e-4	9.11862624814831e-4	9.1190021554629e-4	9.12769308305788e-4	9.14215827680102e-4	9.15947952219116e-4	9.17683093156124e-4	9.19186661996541e-4	9.20298116279495e-4	9.20942333739074e-4	9.21126926920871e-4	9.20928199198396e-4	9.20469559574986e-4	9.19895786538734e-4	9.19344074481177e-4	9.18909755087219e-4	9.18609766874251e-4	9.18377946452026e-4	9.18178469473013e-4	9.18248904125413e-4	9.18148150812605e-4	9.18395735343673e-4	9.17990610370335e-4	9.17566732203668e-4	9.17667594570401e-4	9.17359945719032e-4	9.17470893371038e-4	9.17514402682409e-4	9.17806599484719e-4	9.18417737577678e-4	9.19209969394274e-4	9.20041605097312e-4	9.20788372210787e-4	9.21323607895287e-4	9.21520486908944e-4	9.21273014347975e-4	9.20522595249221e-4	9.19280943846305e-4	9.17643632774056e-4	9.15790739392439e-4
flux1:	0.688665923448535	8.67814872686756e-4	8.67845896334254e-4	8.66260513300338e-4	8.6348665777722e-4	8.60057700772551e-4	8.56523957562676e-4	8.53373924481618e-4	8.50974860074168e-4	8.49538341553074e-4	8.4911226667463e-4	8.49596971192618e-4	8.50780106344418e-4	8.52382951563047e-4	8.54110078257252e-4	8.5569473569241e-4	8.56933852816855e-4	8.57708837902576e-4	8.57991004311377e-4	8.57832992100583e-4	8.5734954212648e-4	8.56691956789071e-4	8.56020046457841e-4	8.55472890291342e-4	8.5513666227407e-4	8.55012127023249e-4	8.55012416112129e-4	8.55070207867862e-4	8.55368650590956e-4	8.5546947638149e-4	8.55825782817788e-4	8.55491713256362e-4	8.55050435227793e-4	8.55014368682576e-4	8.54535634537991e-4	8.54404541033296e-4	8.54207807861041e-4	8.54272133300397e-4	8.54692006214496e-4	8.55365190567194e-4	8.56175778921067e-4	8.57010313337446e-4	8.57738648008275e-4	8.58217076264341e-4	8.5831047414886e-4	8.57921135898412e-4	8.57015412473262e-4	8.55642288102744e-4	8.53939852744508e-4
flux1:	0.688928372352288	8.07514666393481e-4	8.07017220833391e-4	8.05084521587168e-4	8.02178616747417e-4	7.98835320019584e-4	7.95578569060396e-4	7.9284798680502e-4	7.90948060124055e-4	7.90023188836802e-4	7.90058727068959e-4	7.90904552303756e-4	7.92315017864061e-4	7.93997588836168e-4	7.95662113614277e-4	7.97063489489372e-4	7.98032251998204e-4	7.98490032751817e-4	7.98449482583077e-4	7.98000702510365e-4	7.97288048641896e-4	7.96481976589549e-4	7.95749932258891e-4	7.95227820480167e-4	7.94990505644911e-4	7.95023429969171e-4	7.95222672802611e-4	7.95495729115057e-4	7.9597977563512e-4	7.96244542078521e-4	7.96685804492799e-4	7.96412729678936e-4	7.95961724783684e-4	7.95814606831846e-4	7.95200389927515e-4	7.94870272420608e-4	7.94473730240394e-4	7.94341789063288e-4	7.94587837749002e-4	7.95141168341769e-4	7.95910457072675e-4	7.96795215797541e-4	7.9766700573018e-4	7.98372714593124e-4	7.98756793818647e-4	7.9869110187281e-4	7.98103967487782e-4	7.97002625131906e-4	7.95484657700011e-4
flux1:	0.689190821256042	7.50551635414086e-4	7.49608150626006e-4	7.47416370019157e-4	7.4445856077742e-4	7.41261028729765e-4	7.38312819429284e-4	7.3600055707902e-4	7.34566538680642e-4	7.34092950011891e-4	7.34511052439292e-4	7.35630886246628e-4	7.37184751381235e-4	7.38876606864421e-4	7.40429587619577e-4	7.41624961187104e-4	7.42327809851662e-4	7.42497194328701e-4	7.42181136681658e-4	7.41499040483177e-4	7.40615772272943e-4	7.39712217562497e-4	7.38956332586057e-4	7.38476244608811e-4	7.38333915921551e-4	7.38500901270772e-4	7.38860426506464e-4	7.39301602029703e-4	7.39924511340515e-4	7.4031237297952e-4	7.40812801249709e-4	7.40590118496972e-4	7.4013791660976e-4	7.39907762047513e-4	7.39197129769125e-4	7.38715477981147e-4	7.38164749022173e-4	7.37873706041544e-4	7.37968809641133e-4	7.38406206992348e-4	7.39117352981876e-4	7.40016328838994e-4	7.40981157383234e-4	7.41856554501111e-4	7.42475267290505e-4	7.42687708392216e-4	7.42392145172673e-4	7.41559788870653e-4	7.40250271203126e-4
flux1:	0.689453270159795	6.96796792410639e-4	6.95489620435818e-4	6.93122367205086e-4	6.90184594536068e-4	6.87182525565516e-4	6.84563380993528e-4	6.82658231586472e-4	6.81649121003856e-4	6.81561958122775e-4	6.82282851143369e-4	6.8359259621297e-4	6.85212181078389e-4	6.86851492332842e-4	6.88253862731993e-4	6.89230497147843e-4	6.89680912626761e-4	6.89597985655313e-4	6.8905864081085e-4	6.88203268850826e-4	6.8720830583209e-4	6.86256759792603e-4	6.85510542548499e-4	6.85086017456024e-4	6.85031214441585e-4	6.8530566422684e-4	6.85784190104688e-4	6.86344404191308e-4	6.87058166202111e-4	6.87527598730733e-4	6.88061024628946e-4	6.87878120545821e-4	6.87433459954579e-4	6.87148681807181e-4	6.86381569836885e-4	6.85797226754942e-4	6.85139916626636e-4	6.84729628548775e-4	6.84699946324785e-4	6.85028894415197e-4	6.85668446470095e-4	6.86548289126615e-4	6.87557057882138e-4	6.88543982326267e-4	6.89338437978384e-4	6.89778249686353e-4	6.89739773096382e-4	6.89164452380871e-4	6.88077361303305e-4
flux1:	0.689715719063548	6.4612037497412e-4	6.44529168742872e-4	6.42063471985951e-4	6.39208463507867e-4	6.36441253209158e-4	6.34161923430883e-4	6.32644907102121e-4	6.32015058064747e-4	6.32248590621034e-4	6.33195498032362e-4	6.34617493263059e-4	6.36234121238213e-4	6.37769468048272e-4	6.38992707529206e-4	6.39747362638567e-4	6.39966332414659e-4	6.39672116316527e-4	6.38963907315482e-4	6.37995002013924e-4	6.36945023322796e-4	6.35991557113953e-4	6.35284741087179e-4	6.34925935481108e-4	6.34948760081218e-4	6.35302866093144e-4	6.35859110384902e-4	6.36490223662574e-4	6.3724830607603e-4	6.37759366646991e-4	6.38300715004382e-4	6.38147440618395e-4	6.37718689110441e-4	6.37406545083293e-4	6.36621435871351e-4	6.35981804796337e-4	6.35264630889533e-4	6.34775070105714e-4	6.34648096845754e-4	6.34878593142142e-4	6.35436482263279e-4	6.36267533450656e-4	6.37274404971909e-4	6.38316715937957e-4	6.39228064257827e-4	6.39842017762342e-4	6.40020970585261e-4	6.39683054565821e-4	6.38822784613198e-4
flux1:	0.689978167967302	5.98394633098778e-4	5.96594434184512e-4	5.94099419979568e-4	5.91380157100422e-4	5.88877264273876e-4	5.86939990314244e-4	5.85786403894055e-4	5.85488147858074e-4	5.85978683208186e-4	5.87080698922758e-4	5.88546227420067e-4	5.90102082536087e-4	5.9149345024931e-4	5.92519613311142e-4	5.93057616096569e-4	5.93071870552104e-4	5.92609951665719e-4	5.91786818554938e-4	5.907611590048e-4	5.89708284799858e-4	5.88793857067585e-4	5.88151532436186e-4	5.87865267772246e-4	5.8795432303927e-4	5.88360759344511e-4	5.88955657062851e-4	5.89612909457135e-4	5.90372578177141e-4	5.90888810906362e-4	5.91415338788118e-4	5.91282410963237e-4	5.90877080588291e-4	5.90562367060284e-4	5.89794335348653e-4	5.891430226109e-4	5.88409386842151e-4	5.87878455164519e-4	5.87681362562163e-4	5.878250192054e-4	5.8829455588087e-4	5.8905176251054e-4	5.90015890383546e-4	5.91061809831704e-4	5.92033912254697e-4	5.92768983856287e-4	5.9312287686286e-4	5.92996771135906e-4	5.9235900926178e-4
flux1:	0.690240616871055	5.53496325468973e-4	5.51556310254804e-4	5.49092445033069e-4	5.46552031639068e-4	5.443335218168e-4	5.42733216574659e-4	5.41914330319553e-4	5.41899997220334e-4	5.42587986391245e-4	5.4378200928809e-4	5.45232820239353e-4	5.46681858982647e-4	5.47900812708173e-4	5.48721923681535e-4	5.49055833017588e-4	5.48895915091668e-4	5.4831012258678e-4	5.47423059439892e-4	5.46392120665308e-4	5.45381941195303e-4	5.44540998814373e-4	5.4398291747087e-4	5.43772737807689e-4	5.43915898431849e-4	5.44349183043736e-4	5.44947650349321e-4	5.45591586969054e-4	5.46315726871381e-4	5.4680565228123e-4	5.47297915517963e-4	5.47177231690146e-4	5.46801603790419e-4	5.46505640715781e-4	5.45784829932498e-4	5.45159798080377e-4	5.44447877084149e-4	5.43909670616375e-4	5.43667974042274e-4	5.43737280403469e-4	5.44115136826035e-4	5.44778788955918e-4	5.45665756569135e-4	5.46669869919854e-4	5.47651655626133e-4	5.48457488322492e-4	5.48943303405131e-4	5.48999348136885e-4	5.4857236681084e-4
flux1:	0.690503065774808	5.11308465170152e-4	5.09291220089052e-4	5.06910002770635e-4	5.04581834755132e-4	5.02659021691116e-4	5.01384311373849e-4	5.00868680042848e-4	5.01092006678376e-4	5.01923357714607e-4	5.03155122348254e-4	5.04544020334674e-4	5.05852009859077e-4	5.06881134670713e-4	5.07498051410598e-4	5.07646032183863e-4	5.07344323402034e-4	5.06676586124164e-4	5.05771524015533e-4	5.04779575600563e-4	5.038496284231e-4	5.031090815357e-4	5.02649193747268e-4	5.025154673337e-4	5.02700491184688e-4	5.03138003244686e-4	5.03710218542381e-4	5.04308064156075e-4	5.04966459270617e-4	5.05404612299263e-4	5.05847135487634e-4	5.05731993406044e-4	5.05390862750482e-4	5.05130793779897e-4	5.04481358658618e-4	5.03913630707856e-4	5.03255020597813e-4	5.0273857307433e-4	5.02475134725027e-4	5.02482870430482e-4	5.02769012010254e-4	5.03325245169627e-4	5.04108129962566e-4	5.0503294284782e-4	5.05980334287307e-4	5.06811366166251e-4	5.07387696827534e-4	5.07594124555955e-4	5.07360380137887e-4
flux1:	0.690765514678561	4.71721025997715e-4	4.69682186474862e-4	4.67426152991881e-4	4.653342898393e-4	4.63710418990415e-4	4.62744533763296e-4	4.62498954233661e-4	4.62915952341693e-4	4.63842657516367e-4	4.65066994947076e-4	4.66357651490264e-4	4.67501502189106e-4	4.68333283321781e-4	4.68754203322399e-4	4.68738277238421e-4	4.68327136586156e-4	4.67615659987833e-4	4.66731821107727e-4	4.65814572089219e-4	4.64993355514155e-4	4.64371996354273e-4	4.64018270867818e-4	4.63958371191718e-4	4.64173373320528e-4	4.64596035346909e-4	4.65118237606415e-4	4.65644713024768e-4	4.66214776851533e-4	4.66582284087991e-4	4.66963927283111e-4	4.66849146424102e-4	4.6654568562363e-4	4.66334098679205e-4	4.65773621268554e-4	4.65286543313979e-4	4.64705462419048e-4	4.64233964443274e-4	4.63968321434828e-4	4.63927096218699e-4	4.64124624022473e-4	4.64565631090615e-4	4.65225621868116e-4	4.66042582229307e-4	4.66919880954592e-4	4.67737013546444e-4	4.68365899697978e-4	4.68690696168286e-4	4.68628565861072e-4
flux1:	0.691027963582315	4.34630545653035e-4	4.32618640630585e-4	4.30521559594564e-4	4.28681223019712e-4	4.27352173996503e-4	4.26673718674294e-4	4.26663916906902e-4	4.27233330533115e-4	4.28213575885798e-4	4.29394102047266e-4	4.30560304673458e-4	4.3152691886424e-4	4.32162279285887e-4	4.32401091768043e-4	4.32245447181969e-4	4.31755619139584e-4	4.31033510581854e-4	4.30202334411256e-4	4.29386200913058e-4	4.28692780210277e-4	4.28201187589018e-4	4.27955747630727e-4	4.27964341457723e-4	4.28198156379027e-4	4.2859080721308e-4	4.29045636747157e-4	4.29483240761572e-4	4.29950217958523e-4	4.30234930446254e-4	4.30548962863543e-4	4.3043090949644e-4	4.30166647670746e-4	4.30011502731161e-4	4.29550861891793e-4	4.29159899927683e-4	4.28672922251372e-4	4.28263388526802e-4	4.28011378466071e-4	4.27933271040297e-4	4.28048145081247e-4	4.28372062303411e-4	4.28898584594795e-4	4.29588510430983e-4	4.30369163720706e-4	4.31140866618884e-4	4.3178919309705e-4	4.3220170318405e-4	4.32287177481935e-4
flux1:	0.691290412486068	3.9993878781167e-4	3.97995172911047e-4	3.96082349664903e-4	3.94500509516048e-4	3.93455526510614e-4	3.93039191448832e-4	3.93230348749474e-4	3.93913855632984e-4	3.94911804041271e-4	3.96020252380283e-4	3.97044820752785e-4	3.97829686477646e-4	3.98276397512266e-4	3.98351072880216e-4	3.98080592747687e-4	3.97540006988948e-4	3.96834435107827e-4	3.96079129234464e-4	3.95381151214428e-4	3.94825366731611e-4	3.94466297783274e-4	3.94325875957515e-4	3.94395329717915e-4	3.94637785656786e-4	3.94989280567604e-4	3.95365708567086e-4	3.95704516297069e-4	3.96061205180141e-4	3.96257427393169e-4	3.96501334741378e-4	3.96377858055939e-4	3.96152761365209e-4	3.9605759523332e-4	3.95701245000445e-4	3.95414263432952e-4	3.95030528911777e-4	3.94693865142943e-4	3.94467511613211e-4	3.94363782795052e-4	3.9440441323085e-4	3.94614875221043e-4	3.950052204838e-4	3.95558121147835e-4	3.96224839836415e-4	3.96927635695628e-4	3.97568005635696e-4	3.98040159132382e-4	3.98248328704842e-4
flux1:	0.691552861389821	3.67550801322345e-4	3.65709622948813e-4	3.63998276807962e-4	3.62674319094491e-4	3.61896800151725e-4	3.61714082675181e-4	3.62071311347182e-4	3.62833614875586e-4	3.63819038750557e-4	3.64834432637878e-4	3.65708004180929e-4	3.66313729871828e-4	3.66584870746454e-4	3.66516032191335e-4	3.66155146021125e-4	3.65588172436464e-4	3.64920083645031e-4	3.64255788080514e-4	3.63684160068874e-4	3.63267390761498e-4	3.63036615220776e-4	3.6299329610741e-4	3.6311419160209e-4	3.63356314073099e-4	3.63659394959708e-4	3.63952304685946e-4	3.64189356045847e-4	3.64435425618844e-4	3.64543302501427e-4	3.64718368966771e-4	3.6458866080519e-4	3.64401297340269e-4	3.64365660759245e-4	3.64112252064246e-4	3.63930197661395e-4	3.63652023660951e-4	3.63393429491697e-4	3.63201044698703e-4	3.6308190779938e-4	3.63058623024387e-4	3.63164017249995e-4	3.63422519228636e-4	3.63836854647374e-4	3.64381114519644e-4	3.64999452319866e-4	3.65610508838874e-4	3.66117599091304e-4	3.66423827357055e-4
flux1:	0.691815310293574	3.37372806839169e-4	3.35660999001617e-4	3.34160720712697e-4	3.33087216419141e-4	3.32555598243603e-4	3.32575594503146e-4	3.33064448726234e-4	3.33873371637091e-4	3.34821267350544e-4	3.35729077207015e-4	3.36448908974103e-4	3.36883834895893e-4	3.36996413714169e-4	3.36806169404446e-4	3.3637806654704e-4	3.35805219632634e-4	3.35189565756924e-4	3.34624053171092e-4	3.34179172475398e-4	3.33895554493805e-4	3.33783042754607e-4	3.33825229557003e-4	3.33986959946493e-4	3.34221114260493e-4	3.34472096040932e-4	3.34681590340566e-4	3.34819959493477e-4	3.3496095329057e-4	3.34985593814996e-4	3.35096310961668e-4	3.34960705999431e-4	3.34808473967408e-4	3.34828545715383e-4	3.34671810423749e-4	3.34589707895325e-4	3.3441351081918e-4	3.34233145042709e-4	3.34079605264832e-4	3.33954046175019e-4	3.33878468571949e-4	3.33890953990939e-4	3.34027801089826e-4	3.34309278376053e-4	3.3473029978477e-4	3.35255891233503e-4	3.3582213012829e-4	3.36343147956427e-4	3.36723888673606e-4
flux1:	0.692077759197328	3.0931033605158e-4	3.07747695928596e-4	3.06461018213411e-4	3.05624618345504e-4	3.05313381934894e-4	3.0550368152517e-4	3.06090748317473e-4	3.06917387915766e-4	3.07807645092072e-4	3.0859901111048e-4	3.09167877488697e-4	3.09444831137941e-4	3.09418610648886e-4	3.09129656398606e-4	3.08655830985424e-4	3.08093853169828e-4	3.07540223444217e-4	3.07075001919727e-4	3.06750888223667e-4	3.06588846147882e-4	3.06580188791018e-4	3.06693705914641e-4	3.06885107636103e-4	3.0710508321689e-4	3.07303403260031e-4	3.07433919665174e-4	3.07481566584789e-4	3.07527696880171e-4	3.07478122845234e-4	3.07531484677198e-4	3.07391220841006e-4	3.07270617198802e-4	3.07339933610532e-4	3.07269740876466e-4	3.07277896182294e-4	3.07195323402018e-4	3.07089152672319e-4	3.06976302845589e-4	3.06851950462347e-4	3.06736327505756e-4	3.06670708122955e-4	3.06700515728437e-4	3.06860566026231e-4	3.07163917023312e-4	3.07594667610186e-4	3.08105845105045e-4	3.08623435188032e-4	3.09056721381273e-4
flux1:	0.692340208101081	2.83266956262088e-4	2.81866363949874e-4	2.80789482102197e-4	2.80171953309896e-4	2.80052750557095e-4	2.80380428966756e-4	2.81033997116208e-4	2.81852947661449e-4	2.82670087683349e-4	2.83341127804657e-4	2.83766331892876e-4	2.83901533827193e-4	2.83758047002816e-4	2.83392994365649e-4	2.82893041552971e-4	2.82355249349205e-4	2.81868759807116e-4	2.81500410347122e-4	2.81286322201621e-4	2.81230247937233e-4	2.81308167391818e-4	2.81477398876991e-4	2.8168736759918e-4	2.81888403143505e-4	2.82036079686067e-4	2.8209539563104e-4	2.8206390349374e-4	2.82028742414367e-4	2.81916754154955e-4	2.81921499577614e-4	2.81778459680933e-4	2.81685366408477e-4	2.8179560362438e-4	2.81799096858636e-4	2.8188440239956e-4	2.81883573340365e-4	2.81844325546923e-4	2.81771471256394e-4	2.81654523742322e-4	2.8151107076886e-4	2.81383627994842e-4	2.81323912863875e-4	2.81378014945369e-4	2.81574012653305e-4	2.81912714134081e-4	2.82362994655813e-4	2.82863147825296e-4	2.83328829405439e-4
flux1:	0.692602657004834	2.59143761739646e-4	2.57911601923863e-4	2.57035264803235e-4	2.56614655101164e-4	2.56657524595676e-4	2.57090190934832e-4	2.57780953953894e-4	2.58570557388218e-4	2.59303509874339e-4	2.59854687466331e-4	2.6014716055303e-4	2.6015924682982e-4	2.59920951259172e-4	2.59501805243484e-4	2.58993363586212e-4	2.58490121846064e-4	2.58072402605398e-4	2.57793976569016e-4	2.57676047686016e-4	2.57707962600277e-4	2.57853779852367e-4	2.58062746080014e-4	2.58280786345738e-4	2.58459534660133e-4	2.58560577957908e-4	2.58558784701462e-4	2.58462081724576e-4	2.58361250356331e-4	2.58200296452564e-4	2.58166157236087e-4	2.58022612090153e-4	2.57952579033395e-4	2.58094329107863e-4	2.58157057332046e-4	2.58304299285531e-4	2.58371060236641e-4	2.58389208205367e-4	2.58353655924089e-4	2.58248868774679e-4	2.58089178539845e-4	2.57916564203644e-4	2.57786261357057e-4	2.57752278574048e-4	2.5785436682629e-4	2.5810732573067e-4	2.5849432799902e-4	2.58965942238706e-4	2.59445775159507e-4
flux1:	0.692865105908588	2.36839641666724e-4	2.35776455004708e-4	2.35087015866152e-4	2.34838909113562e-4	2.35013519234349e-4	2.35520347660969e-4	2.36222069143445e-4	2.36964629218674e-4	2.37606491012086e-4	2.38041994922487e-4	2.38215439939493e-4	2.38124552981402e-4	2.37814063916887e-4	2.37361771387153e-4	2.36860509574084e-4	2.36399709019984e-4	2.36049845653796e-4	2.35852167404463e-4	2.35814908240557e-4	2.35915966830276e-4	2.36110906520608e-4	2.36344197581172e-4	2.36560865713349e-4	2.36715300214835e-4	2.36775116822624e-4	2.36723631993407e-4	2.36576784262091e-4	2.36426727798963e-4	2.36230854472586e-4	2.36167859050607e-4	2.36026229782177e-4	2.35974736147778e-4	2.36138226343014e-4	2.36245195494737e-4	2.36438276768634e-4	2.36557386005825e-4	2.36622095684825e-4	2.36619705108553e-4	2.36530443374025e-4	2.36365007139309e-4	2.36163282733204e-4	2.35981424759437e-4	2.35878099344149e-4	2.35901358353501e-4	2.36077115495906e-4	2.36401000177287e-4	2.36835433984061e-4	2.37313121170741e-4
flux1:	0.693127554812341	2.16252181699691e-4	2.15353531432328e-4	2.14834112544772e-4	2.14732902428907e-4	2.1500973933372e-4	2.15562398720776e-4	2.16252460032343e-4	2.16934350718717e-4	2.17482071186531e-4	2.17809163224898e-4	2.17879203811397e-4	2.17706113365002e-4	2.1734547013953e-4	2.16879480746354e-4	2.16399054056201e-4	2.15986500528325e-4	2.15701824058001e-4	2.15574585640585e-4	2.15602137860651e-4	2.15753870881821e-4	2.15980122238256e-4	2.16223632271528e-4	2.16430848048467e-4	2.165601182393e-4	2.165849442353e-4	2.16495620379716e-4	2.16313764653502e-4	2.16130682722073e-4	2.15913621940659e-4	2.15831494059137e-4	2.15694147409202e-4	2.1565682814386e-4	2.15832544189774e-4	2.15969130487568e-4	2.16192141379537e-4	2.16348318077297e-4	2.16448307069305e-4	2.16474022989668e-4	2.16402373553873e-4	2.16240241400971e-4	2.16024122259247e-4	2.15808766127098e-4	2.15654474791162e-4	2.15614376399748e-4	2.15722631030108e-4	2.15985335301115e-4	2.16376044449238e-4	2.16837302391547e-4
flux1:	0.693390003716094	1.97278952855022e-4	1.96536449686346e-4	1.96168144842348e-4	1.96188242016611e-4	1.96539654627987e-4	1.97113055034525e-4	1.97772816383252e-4	1.98384431370047e-4	1.98838386852581e-4	1.99066693033429e-4	1.990500133599e-4	1.98815255667988e-4	1.98425206673559e-4	1.97963023691686e-4	1.97514966733327e-4	1.97154637284922e-4	1.96931308374784e-4	1.96863896301234e-4	1.96940980271884e-4	1.97126223731029e-4	1.97367715781808e-4	1.97609153266564e-4	1.97800374357017e-4	1.97904623379977e-4	1.97901016446618e-4	1.97785387743352e-4	1.97582852253744e-4	1.97381831106345e-4	1.97156266634453e-4	1.97063944484122e-4	1.96933030040533e-4	1.96905857995073e-4	1.97085045383067e-4	1.97237732126616e-4	1.97475822569033e-4	1.97654612897044e-4	1.97778879130745e-4	1.9782721478977e-4	1.97774147293775e-4	1.97622735350778e-4	1.9740506641843e-4	1.97172510796588e-4	1.96984336342529e-4	1.9689580543386e-4	1.96946604324779e-4	1.97151277873983e-4	1.97493580398833e-4	1.97926264750019e-4
flux1:	0.693652452619847	1.79818903840504e-4	1.79221300510443e-4	1.78984323449074e-4	1.79101208098622e-4	1.79502233293104e-4	1.80075028320195e-4	1.80689960878918e-4	1.81225480778749e-4	1.81588931908944e-4	1.8172968474165e-4	1.81643176345881e-4	1.81366231844643e-4	1.80965557944657e-4	1.80522294956959e-4	1.80115860595627e-4	1.79810029741406e-4	1.79643414683223e-4	1.79625462707932e-4	1.7973801086872e-4	1.79941515501163e-4	1.80184405412507e-4	1.80413584147993e-4	1.80583854647366e-4	1.8066401655505e-4	1.80638429609243e-4	1.80507122434622e-4	1.80296761599451e-4	1.80091131538547e-4	1.79868161684359e-4	1.79773449357642e-4	1.79650782644975e-4	1.79630202116115e-4	1.79805233079646e-4	1.79962152049272e-4	1.80202181860737e-4	1.80390616555273e-4	1.80529011922665e-4	1.80594461476964e-4	1.80560020341636e-4	1.80425053644217e-4	1.80216512248827e-4	1.7998080670719e-4	1.79773931239093e-4	1.79650720632226e-4	1.79653918357973e-4	1.79804563389058e-4	1.80095529710127e-4	1.80489810342417e-4
flux1:	0.693914901523601	1.63773600747733e-4	1.63307854463665e-4	1.631825431232e-4	1.63373590431432e-4	1.63802507096173e-4	1.64357323259337e-4	1.64916905023246e-4	1.65373893850002e-4	1.65652352396885e-4	1.65717621682152e-4	1.65577581433454e-4	1.65276138191895e-4	1.64881062206967e-4	1.64469051984061e-4	1.6411104068125e-4	1.63860318739619e-4	1.6374519709211e-4	1.63766903054885e-4	1.63902415568572e-4	1.64111171304302e-4	1.64344077852007e-4	1.64553017300412e-4	1.64698914806824e-4	1.64756511086886e-4	1.64714961849371e-4	1.64577278612397e-4	1.64370026669526e-4	1.64170946352415e-4	1.6395974323912e-4	1.63869093699897e-4	1.63756084440618e-4	1.63739095965439e-4	1.63903702263081e-4	1.64054979139013e-4	1.64285943699296e-4	1.64472981277804e-4	1.64616620019211e-4	1.6469398467297e-4	1.64677491374472e-4	1.64563056605326e-4	1.64372052437218e-4	1.64144765661166e-4	1.63932150293373e-4	1.63786492353285e-4	1.6375144454537e-4	1.63852720011069e-4	1.64091146587425e-4	1.64439688452608e-4
flux1:	0.694177350427354	1.49048136291415e-4	1.48700344707445e-4	1.48667950652798e-4	1.48912985298004e-4	1.49351580321223e-4	1.49874981002327e-4	1.50372384147459e-4	1.50751257819491e-4	1.50951815584653e-4	1.5095378558987e-4	1.50775224823662e-4	1.50464588182834e-4	1.5008833083632e-4	1.49716847119847e-4	1.49411488468988e-4	1.4921483542876e-4	1.49145504340075e-4	1.49197776750448e-4	1.4934546384517e-4	1.49548799732714e-4	1.49762835363874e-4	1.49945713864988e-4	1.50065226447277e-4	1.50102179992401e-4	1.50050021996582e-4	1.49913692994293e-4	1.49718323708341e-4	1.49534574921954e-4	1.49342224588986e-4	1.49260643055289e-4	1.49158264225869e-4	1.49142464041154e-4	1.4929184588307e-4	1.49429764197122e-4	1.49643010550432e-4	1.49819777493147e-4	1.49961282838236e-4	1.50045903112616e-4	1.50046148268113e-4	1.49954822783756e-4	1.49787549594654e-4	1.49577741577331e-4	1.49370031029944e-4	1.49212500863226e-4	1.49147924440638e-4	1.49205049503842e-4	1.49391452928164e-4	1.49689541549407e-4
flux1:	0.694439799331107	1.35551635098363e-4	1.35307777111398e-4	1.3535100181909e-4	1.35632573613778e-4	1.360661390961e-4	1.36548363866558e-4	1.36979988996077e-4	1.37283418953014e-4	1.37414103736883e-4	1.37364459807809e-4	1.3716058404248e-4	1.36853288591072e-4	1.36505825666133e-4	1.36180973845649e-4	1.35929920013239e-4	1.35784699908334e-4	1.35755045444486e-4	1.3582955380943e-4	1.35980339225504e-4	1.36169869215579e-4	1.36358532227164e-4	1.36511541280109e-4	1.3660390598142e-4	1.36622386262885e-4	1.36564178057587e-4	1.36435264159917e-4	1.3625833030979e-4	1.36096293719129e-4	1.35927790370124e-4	1.35858839830594e-4	1.35767630663288e-4	1.35751210830086e-4	1.35882039590304e-4	1.36001048619558e-4	1.3619030997027e-4	1.36350162400679e-4	1.36483766472988e-4	1.36571661361294e-4	1.36587070216775e-4	1.36520093130577e-4	1.36380681664083e-4	1.36195016516847e-4	1.36000596884108e-4	1.35840111901085e-4	1.35754037915021e-4	1.35772724326768e-4	1.3590929117558e-4	1.3615484357307e-4
flux1:	0.69470224823486	1.23197384705427e-4	1.23043834225656e-4	1.2314711177712e-4	1.23450520368431e-4	1.23867632252722e-4	1.24302176079122e-4	1.24667103758961e-4	1.24899424496888e-4	1.24968644911703e-4	1.24878121559828e-4	1.24660023229241e-4	1.24365682505837e-4	1.24053735725433e-4	1.23778546734059e-4	1.23581018058051e-4	1.23483142618995e-4	1.23486735833928e-4	1.23575929546171e-4	1.23722383015755e-4	1.2389186323468e-4	1.24050847479032e-4	1.24171990892242e-4	1.24237520080971e-4	1.24239826705241e-4	1.24179288255949e-4	1.24062208771829e-4	1.23908126712795e-4	1.23771901470327e-4	1.2363026310232e-4	1.23576149830248e-4	1.23496244728483e-4	1.23477961494851e-4	1.23588298014198e-4	1.23684896369164e-4	1.2384618077202e-4	1.23984620785941e-4	1.2410614130028e-4	1.24194062864693e-4	1.24222824500039e-4	1.2418028112241e-4	1.24071007391553e-4	1.23913947730926e-4	1.23739090677104e-4	1.23582977972004e-4	1.23482732042198e-4	1.23469087798898e-4	1.23559531754752e-4	1.23752952919108e-4
flux1:	0.694964697138614	1.11902700518093e-4	1.11826520767929e-4	1.1197608171966e-4	1.12289206837065e-4	1.12681355212231e-4	1.13064462505596e-4	1.1336389304455e-4	1.13530573502765e-4	1.13546697222449e-4	1.13424815803704e-4	1.13201393632368e-4	1.12926791193305e-4	1.12654052484252e-4	1.12428781899382e-4	1.12281874342093e-4	1.12226056805044e-4	1.12256307555799e-4	1.12353446724548e-4	1.12489695147845e-4	1.12634842903308e-4	1.12761809555886e-4	1.12850680542983e-4	1.12890593532381e-4	1.128790780426e-4	1.1281911740242e-4	1.12716772822821e-4	1.12588013966976e-4	1.12479641641506e-4	1.12366112766142e-4	1.12327828885205e-4	1.12259004194464e-4	1.12238122783561e-4	1.12327274308809e-4	1.12399803023255e-4	1.12531174989226e-4	1.12645658764925e-4	1.12752381171663e-4	1.12837799544533e-4	1.12877957986812e-4	1.12858958426897e-4	1.12780472778069e-4	1.12654510068493e-4	1.12503552569947e-4	1.1235763423237e-4	1.12249801288502e-4	1.12210172843821e-4	1.1225947852927e-4	1.12403353983215e-4
flux1:	0.695227146042367	1.01588672365951e-4	1.01577731568309e-4	1.01761508320533e-4	1.02074518341075e-4	1.02435666020098e-4	1.0276581104354e-4	1.03002551068785e-4	1.03109769760006e-4	1.03080853706178e-4	1.02935847319176e-4	1.02713932645869e-4	1.02463323356032e-4	1.02230877056341e-4	1.02053476876327e-4	1.01952607803126e-4	1.01932716362741e-4	1.01983088738985e-4	1.0208230382577e-4	1.02203947212304e-4	1.02322251573583e-4	1.02416590512378e-4	1.02474146373031e-4	1.02490413838946e-4	1.02467433105491e-4	1.02410222932817e-4	1.02324181263636e-4	1.02221533180531e-4	1.02141288323971e-4	1.02055597629753e-4	1.02033099383651e-4	1.01974830805821e-4	1.01951054624733e-4	1.02019392294779e-4	1.0206776974318e-4	1.02169062244639e-4	1.02258736895086e-4	1.0234923230566e-4	1.0243027026809e-4	1.02479783001318e-4	1.02482626447187e-4	1.02434183083477e-4	1.02340076017001e-4	1.02215605780819e-4	1.02084276343707e-4	1.01974633278384e-4	1.01915382959183e-4	1.01929447409829e-4	1.02028095560847e-4
flux1:	0.69548959494612	9.21799369079084e-5	9.22229070233817e-5	9.24303525641962e-5	9.27353661093635e-5	9.30615049346852e-5	9.33389150752544e-5	9.35169482551793e-5	9.35712864620022e-5	9.35049491898192e-5	9.3343842914971e-5	9.31284834843139e-5	9.29040444126451e-5	9.27109230853381e-5	9.25776254108757e-5	9.25170665977629e-5	9.2526540184344e-5	9.25908076165116e-5	9.26871803542845e-5	9.27912162117667e-5	9.28817502859063e-5	9.29443422280278e-5	9.29726836812838e-5	9.29678839373761e-5	9.29357740611096e-5	9.28828567957875e-5	9.28135743631399e-5	9.27364383075128e-5	9.26831528525613e-5	9.26237982492009e-5	9.26162017963246e-5	9.25677265940729e-5	9.25411180710735e-5	9.25898740856783e-5	9.26153010795461e-5	9.26877911631962e-5	9.27531938389379e-5	9.28271016234687e-5	9.29024394563964e-5	9.29592140269441e-5	9.29815395004696e-5	9.2961219485674e-5	9.28982295777311e-5	9.28012665725544e-5	9.268755965609e-5	9.25809842339828e-5	9.25082255554743e-5	9.24934351935657e-5	9.25523707639461e-5
flux1:	0.695752043849873	8.36045809771307e-5	8.36908864639779e-5	8.39127750197939e-5	8.42035390385948e-5	8.44922957024833e-5	8.47185520228357e-5	8.48427068902764e-5	8.48509494670108e-5	8.47543523199161e-5	8.45831451918315e-5	8.43779774271615e-5	8.41803301768901e-5	8.40241234811776e-5	8.39300597168979e-5	8.39034908272933e-5	8.39357637923815e-5	8.40082653560226e-5	8.40979068005288e-5	8.4182650632771e-5	8.42458811307497e-5	8.42788595519174e-5	8.42810128459288e-5	8.42581937432978e-5	8.42192518411299e-5	8.41716542007964e-5	8.41187063231711e-5	8.40654041018565e-5	8.40367992876692e-5	8.400133855259e-5	8.40071189877735e-5	8.39674986404798e-5	8.39383977438617e-5	8.39694577095399e-5	8.39741157783642e-5	8.40201909323078e-5	8.4062938041313e-5	8.41207380565114e-5	8.41895081320945e-5	8.42514297256866e-5	8.42903600154869e-5	8.42952903041098e-5	8.42614165152211e-5	8.41915959977236e-5	8.40972535579039e-5	8.39976348017055e-5	8.39169651037368e-5	8.3879762295908e-5	8.39051378599945e-5
flux1:	0.696014492753627	7.57942205934964e-5	7.59139947879197e-5	7.6142257073941e-5	7.64138841937308e-5	7.66642039908698e-5	7.68419297246211e-5	7.69176355650878e-5	7.68866503295429e-5	7.67665398008247e-5	7.65904254242708e-5	7.63980608726621e-5	7.62267849715823e-5	7.61042206014721e-5	7.60439997217449e-5	7.60450146084811e-5	7.60938944296406e-5	7.61697495349374e-5	7.62498451631737e-5	7.63148278758465e-5	7.63524107173784e-5	7.635891676918e-5	7.63386128070781e-5	7.63011516750914e-5	7.62576143235765e-5	7.62159557400113e-5	7.61782585506058e-5	7.6146328524304e-5	7.61393349208379e-5	7.61246660276292e-5	7.6141849193041e-5	7.61100295493796e-5	7.60789747331734e-5	7.60946768611432e-5	7.60814370239933e-5	7.61042727722738e-5	7.61267604833525e-5	7.61695543176796e-5	7.62312413116433e-5	7.62962031160731e-5	7.63484902533783e-5	7.63750654539345e-5	7.63672856885808e-5	7.6323055126866e-5	7.62486196989411e-5	7.61588009901431e-5	7.60750752166574e-5	7.60215710554179e-5	7.60196647087509e-5
flux1:	0.69627694165738	6.86842365902526e-5	6.88283232175468e-5	6.90559455107083e-5	6.93047287038988e-5	6.95166419788897e-5	6.96492692892513e-5	6.9682375841676e-5	6.9619033619467e-5	6.94817951182566e-5	6.93053618722518e-5	6.91277227234499e-5	6.89817924970161e-5	6.88892227578514e-5	6.88574067230877e-5	6.88799179455283e-5	6.89398705713439e-5	6.90151167666691e-5	6.90839132230118e-5	6.91297386499151e-5	6.91442903818165e-5	6.91282146492655e-5	6.90896605031725e-5	6.90411168503555e-5	6.8995127766722e-5	6.89597126397293e-5	6.89357236325489e-5	6.89221922850529e-5	6.89332447667673e-5	6.89358651200197e-5	6.89622050968846e-5	6.89370721419683e-5	6.8904727176046e-5	6.89076765193271e-5	6.88798305772574e-5	6.88830934353838e-5	6.88882238887211e-5	6.89175382429352e-5	6.89718956712747e-5	6.90378400735269e-5	6.91000184011167e-5	6.91441308038279e-5	6.91586574417039e-5	6.91374986190748e-5	6.90824464269595e-5	6.90042277767736e-5	6.89214096213366e-5	6.88570890672285e-5	6.88338933159506e-5
flux1:	0.696539390561133	6.22140969524332e-5	6.23741093894365e-5	6.2595100503551e-5	6.28183999068706e-5	6.29928568089579e-5	6.30844488437047e-5	6.30810793915877e-5	6.2992178281363e-5	6.28438604952061e-5	6.26712278662081e-5	6.25097871906557e-5	6.23878886067411e-5	6.23216416307564e-5	6.23130809840462e-5	6.23515908523134e-5	6.24179081442529e-5	6.24895429896622e-5	6.25462637080662e-5	6.25744189501998e-5	6.25692608314801e-5	6.25349713201028e-5	6.24826143491535e-5	6.24265748408455e-5	6.23801395319681e-5	6.2351028777178e-5	6.23389194890402e-5	6.23405406671473e-5	6.23658402921687e-5	6.23820780998584e-5	6.24152158216268e-5	6.23956458784282e-5	6.23627348720519e-5	6.23556379278496e-5	6.23166599292254e-5	6.23042444723305e-5	6.22951861155427e-5	6.23128053657419e-5	6.23597933769923e-5	6.24247666750615e-5	6.24933144854898e-5	6.2550592736403e-5	6.25831434927639e-5	6.25818236895056e-5	6.25447467220484e-5	6.24789597887223e-5	6.24000700202827e-5	6.23296156254105e-5	6.22905597089572e-5
flux1:	0.696801839464887	5.632766922809e-5	5.64960967111609e-5	5.67055057556728e-5	5.69016853535457e-5	5.70404330548689e-5	5.70955337044685e-5	5.70619439398077e-5	5.69541115911219e-5	5.68003976718371e-5	5.6635267980413e-5	5.6491177237454e-5	5.63918905751741e-5	5.63484752359244e-5	5.6358497040571e-5	5.64082303684918e-5	5.64770777700919e-5	5.65430057289076e-5	5.65876989223664e-5	5.66003230460186e-5	5.65792046757384e-5	5.65312683125615e-5	5.64695595703683e-5	5.6409480440825e-5	5.63644107807898e-5	5.63414731587711e-5	5.63392721567943e-5	5.63527304125229e-5	5.63884688954851e-5	5.64146827088747e-5	5.64522828920353e-5	5.64371864503664e-5	5.64044384321708e-5	5.63899612889995e-5	5.63433035119168e-5	5.63191081715953e-5	5.62990938586767e-5	5.63069237043697e-5	5.6346667713646e-5	5.64088854256088e-5	5.64803900808869e-5	5.65464399645026e-5	5.65925170325374e-5	5.66073627302289e-5	5.6586194632925e-5	5.65328474518506e-5	5.64600089738237e-5	5.63872455728353e-5	5.63370565368788e-5
flux1:	0.69706428836864	5.09734277001299e-5	5.11437608628236e-5	5.13377154637728e-5	5.15060989703808e-5	5.16115728337848e-5	5.16350600932013e-5	5.15774847970243e-5	5.14570478930458e-5	5.13031700317056e-5	5.11487990100416e-5	5.10229121573214e-5	5.09447743788381e-5	5.09209559311483e-5	5.09454229444641e-5	5.10023412424391e-5	5.10707054984626e-5	5.11296092694765e-5	5.11629469817161e-5	5.11625757696106e-5	5.11293946394985e-5	5.10723069647276e-5	5.10054764167637e-5	5.09445332566472e-5	5.09023890756033e-5	5.08853364806603e-5	5.08910441520837e-5	5.09131215473519e-5	5.09556664863543e-5	5.09884107260809e-5	5.10282754375435e-5	5.10166339598612e-5	5.09847376472259e-5	5.09653893483801e-5	5.09143148325784e-5	5.08820581450127e-5	5.08542212630729e-5	5.08541816183627e-5	5.0886947303201e-5	5.09448626436831e-5	5.10161788719814e-5	5.10868133702031e-5	5.11419759470933e-5	5.11691525527966e-5	5.11614206238396e-5	5.11198934451448e-5	5.10544538632258e-5	5.09823947115654e-5	5.09250778972219e-5
flux1:	0.697326737272393	4.61044860187854e-5	4.62713269385524e-5	4.64470581538695e-5	4.65878742003511e-5	4.66630795165776e-5	4.66600076813321e-5	4.65844903610951e-5	4.64573167343111e-5	4.63079293160636e-5	4.61670392000483e-5	4.60598637124193e-5	4.60013453913786e-5	4.59941291298717e-5	4.60294080550474e-5	4.60901420278856e-5	4.61557137474799e-5	4.62068820807334e-5	4.62299392453285e-5	4.62192517172874e-5	4.61777911447128e-5	4.61157333703002e-5	4.60475927850027e-5	4.59885502354776e-5	4.59505871694895e-5	4.59390000126687e-5	4.59506784893602e-5	4.59783859389936e-5	4.60244264823845e-5	4.60605818940887e-5	4.61007398119521e-5	4.60916349389712e-5	4.60612037932861e-5	4.60392455464411e-5	4.59866976600218e-5	4.59497748251139e-5	4.59170216735484e-5	4.59109647936e-5	4.5937142712549e-5	4.59895083424551e-5	4.60578964950005e-5	4.6129338600201e-5	4.61894490436437e-5	4.62252237068345e-5	4.62283009261007e-5	4.61975639880183e-5	4.61402635604568e-5	4.60712231993796e-5	4.60101255226512e-5
flux1:	0.697589186176146	4.16784276679494e-5	4.18375524012327e-5	4.19933782216063e-5	4.21076732073467e-5	4.21560444925673e-5	4.21314723056677e-5	4.20436856881324e-5	4.19150175277214e-5	4.17740568600428e-5	4.16487278616737e-5	4.15603443184938e-5	4.1519786323522e-5	4.15263557980501e-5	4.15692405364466e-5	4.16309846121641e-5	4.16920160664413e-5	4.17351644175963e-5	4.17492099267615e-5	4.17308042491077e-5	4.16845130775956e-5	4.16211559080009e-5	4.15549450981808e-5	4.15000586964857e-5	4.14671914149685e-5	4.14605404102762e-5	4.14763824903891e-5	4.15070575546682e-5	4.15537111589985e-5	4.15905799735682e-5	4.16293510013283e-5	4.16219856914339e-5	4.15935329699898e-5	4.1570913055858e-5	4.15194215082731e-5	4.14807999700613e-5	4.14457156459306e-5	4.14353647886388e-5	4.14554575592986e-5	4.15013707213149e-5	4.15646019267524e-5	4.16336437186726e-5	4.16950671845985e-5	4.17360306559048e-5	4.17473595695949e-5	4.17261803683791e-5	4.16773286885535e-5	4.16130620165853e-5	4.15509743679473e-5
flux1:	0.6978516350799	3.76569521325992e-5	3.78053045572306e-5	3.79405560299532e-5	3.80300656286817e-5	3.80553027155086e-5	3.80141156282129e-5	3.79191901234917e-5	3.77934937276973e-5	3.76640569770346e-5	3.75556353993686e-5	3.74856277393708e-5	3.74611817447788e-5	3.74788357871114e-5	3.75264685329603e-5	3.75868775455378e-5	3.76420521423718e-5	3.76771683317819e-5	3.76834957553357e-5	3.76597177027098e-5	3.76115507328361e-5	3.75499201346237e-5	3.74882084611887e-5	3.74391677919324e-5	3.74119554781897e-5	3.74096248282254e-5	3.7428005342048e-5	3.74593787102797e-5	3.75042603988278e-5	3.75396268068718e-5	3.75756623559449e-5	3.75693737156164e-5	3.75432969476819e-5	3.75216104973168e-5	3.74732323433058e-5	3.74353843402035e-5	3.7400169123119e-5	3.7387073498046e-5	3.74016798200556e-5	3.74406032830947e-5	3.74970216066737e-5	3.7561126925975e-5	3.76208685714431e-5	3.76640964659754e-5	3.76813611599666e-5	3.76684730589493e-5	3.76281018949286e-5	3.75699327278173e-5	3.75091912539123e-5
flux1:	0.698114083983653	3.40053924812639e-5	3.41410035596278e-5	3.42558924605698e-5	3.43228761322517e-5	3.43287671034765e-5	3.42755093065539e-5	3.41778902810952e-5	3.40587476727034e-5	3.39430199079332e-5	3.38520743550617e-5	3.37995037149153e-5	3.37891098144927e-5	3.38152309396051e-5	3.38650519735104e-5	3.39221682844801e-5	3.39705067549403e-5	3.39977429736677e-5	3.39975584098163e-5	3.39703961141038e-5	3.39227256237279e-5	3.38651380977102e-5	3.38097866681622e-5	3.37677038243747e-5	3.37463610768595e-5	3.37476757966037e-5	3.37671879424753e-5	3.37974210060682e-5	3.38386773290787e-5	3.38708348774111e-5	3.39031349250219e-5	3.38973988404732e-5	3.38739729331441e-5	3.38544450486532e-5	3.38107383857935e-5	3.37756077847512e-5	3.37420410975757e-5	3.37275439892883e-5	3.3737336259514e-5	3.37690914419652e-5	3.3817628564837e-5	3.38749733351526e-5	3.39307450011508e-5	3.39738875813329e-5	3.39951195022483e-5	3.3989333725433e-5	3.39573042535222e-5	3.39062179942437e-5	3.38487757354509e-5
flux1:	0.698376532887406	3.06921819076293e-5	3.0814024062708e-5	3.09094647961157e-5	3.09565184436625e-5	3.09467663633028e-5	3.08855006967928e-5	3.07888532228377e-5	3.06789143848879e-5	3.0578162241443e-5	3.05045059687673e-5	3.04679455049057e-5	3.04693634853367e-5	3.05014331103794e-5	3.05511732603326e-5	3.06033963903109e-5	3.06442094450829e-5	3.06638277427557e-5	3.06581992027508e-5	3.06292460200815e-5	3.05838440861087e-5	3.05319097355246e-5	3.04840920151938e-5	3.04495333472047e-5	3.04339654029355e-5	3.04382229735291e-5	3.04577011485895e-5	3.04853972764208e-5	3.05217080979172e-5	3.05494567889547e-5	3.05773657293217e-5	3.05717938563807e-5	3.05511718476185e-5	3.05346618085726e-5	3.0496688980508e-5	3.04656890489583e-5	3.0435118194139e-5	3.04203364763959e-5	3.04260316054578e-5	3.04507648549682e-5	3.04909091766064e-5	3.05403614881187e-5	3.05905793411844e-5	3.06318798305432e-5	3.06554953101854e-5	3.06557515800979e-5	3.06318085302615e-5	3.05884988549115e-5	3.05359553652033e-5
flux1:	0.698638981791159	2.76883489906356e-5	2.77961474353664e-5	2.7873555363264e-5	2.79034232446551e-5	2.78814954253849e-5	2.78157066064708e-5	2.77228793592578e-5	2.76238829987689e-5	2.75385195110546e-5	2.74813007602952e-5	2.7458931326822e-5	2.74698241353322e-5	2.75054822212022e-5	2.75531947957632e-5	2.7599289450404e-5	2.76321716045152e-5	2.76445361097533e-5	2.76343961401183e-5	2.76048719783728e-5	2.75629531039774e-5	2.7517635985081e-5	2.7477907278106e-5	2.74509608161873e-5	2.74408181242599e-5	2.74473224544019e-5	2.7465852358014e-5	2.74900448640959e-5	2.75205971197561e-5	2.7543214230588e-5	2.75663984670733e-5	2.75607286042623e-5	2.7542948915232e-5	2.75299724856623e-5	2.7498328692808e-5	2.74723667386187e-5	2.74457175800684e-5	2.74315319426902e-5	2.74338575429124e-5	2.74519847832068e-5	2.74837128154843e-5	2.7524762505771e-5	2.75684862496205e-5	2.76067381740961e-5	2.76315172280611e-5	2.7636881182753e-5	2.76206604234679e-5	2.75855350188253e-5	2.75391277895915e-5
flux1:	0.698901430694913	2.49671055360607e-5	2.5061134665056e-5	2.5122226647153e-5	2.5137633995627e-5	2.5106649379006e-5	2.503919937117e-5	2.49522496283005e-5	2.48651081506061e-5	2.47948193025051e-5	2.4752666468611e-5	2.47424177409736e-5	2.47604706944639e-5	2.47976031339616e-5	2.4841718793545e-5	2.48808448593748e-5	2.49056928305552e-5	2.49112916189905e-5	2.48974754351309e-5	2.48682883541418e-5	2.48305943294629e-5	2.47923130556027e-5	2.47607139849528e-5	2.47410808863814e-5	2.47358253586982e-5	2.47439196142535e-5	2.47608361027044e-5	2.47809564245152e-5	2.4805394979638e-5	2.48225847326464e-5	2.48409957661859e-5	2.48350770393487e-5	2.48200759392518e-5	2.48108421540535e-5	2.4785704544521e-5	2.47652286250018e-5	2.47430351325982e-5	2.47300909479728e-5	2.47297507792952e-5	2.4741888730836e-5	2.4765570986409e-5	2.47982240726043e-5	2.48350551220369e-5	2.48695169837088e-5	2.48945416839776e-5	2.49041668057958e-5	2.48951733694603e-5	2.48683351563195e-5	2.48289090420367e-5
flux1:	0.699163879598666	2.25035625274848e-5	2.2584455097405e-5	2.2631075551916e-5	2.2634598684153e-5	2.2597262132385e-5	2.25303979004758e-5	2.24506696874695e-5	2.23756033863009e-5	2.23195160638497e-5	2.22907140022883e-5	2.22904258172604e-5	2.23134762385228e-5	2.23503054928325e-5	2.23896866935315e-5	2.24214288030276e-5	2.24384625982576e-5	2.24379373616544e-5	2.24212344288321e-5	2.23930603744771e-5	2.23599657647709e-5	2.23287142957285e-5	2.23048909617398e-5	2.22919875521175e-5	2.22909617444458e-5	2.23000562155836e-5	2.23149295734081e-5	2.23307597608715e-5	2.23491212760395e-5	2.23609492945209e-5	2.23747766117733e-5	2.23685511626199e-5	2.23561790598683e-5	2.23506374223228e-5	2.2331829118159e-5	2.23168913998294e-5	2.22993405399011e-5	2.22880593007574e-5	2.22857024442964e-5	2.22925958725378e-5	2.23088913951585e-5	2.2333547320424e-5	2.23635065183592e-5	2.23937957764416e-5	2.24183705732438e-5	2.24314468174413e-5	2.24290252431388e-5	2.24102509207768e-5	2.23782278433688e-5
flux1:	0.699426328502419	2.02745769522738e-5	2.03431676173584e-5	2.03771562057741e-5	2.03711389197582e-5	2.03297228498475e-5	2.02651284340748e-5	2.01933680618708e-5	2.01300666558066e-5	2.00869320473419e-5	2.00696016044602e-5	2.00771775022963e-5	2.01033280137975e-5	2.01384821525986e-5	2.01724542735136e-5	2.0196829537016e-5	2.02065955896227e-5	2.020075854606e-5	2.01819567343347e-5	2.01553163022143e-5	2.01269338337867e-5	2.01024031329238e-5	2.00857272994821e-5	2.00787849065799e-5	2.00812759974881e-5	2.00908677797768e-5	2.01034796472769e-5	2.01150937570337e-5	2.01277298862281e-5	2.01345487093407e-5	2.01441669662389e-5	2.01376499162585e-5	2.01276900465771e-5	2.01255838894974e-5	2.01126471139444e-5	2.0102978083794e-5	2.00899660447906e-5	2.00805667789487e-5	2.00767644557191e-5	2.00792183121074e-5	2.00889713749145e-5	2.01063003673686e-5	2.01297050850045e-5	2.01556925599944e-5	2.01792679220035e-5	2.01949780872096e-5	2.01982957368725e-5	2.01870323250659e-5	2.01624026459395e-5
flux1:	0.699688777406172	1.82587032460424e-5	1.83159181852756e-5	1.83390255208808e-5	1.8325541560824e-5	1.82819075441385e-5	1.82207862562087e-5	1.81572753793078e-5	1.81050630949523e-5	1.80734298411653e-5	1.80656849715165e-5	1.80792139331187e-5	1.81069079822826e-5	1.813944953337e-5	1.81677925369492e-5	1.81852218976109e-5	1.81885643056398e-5	1.81783881043151e-5	1.81582953559229e-5	1.81336117205298e-5	1.81098814659778e-5	1.80915667046076e-5	1.80812427023183e-5	1.80793951488516e-5	1.80846875835379e-5	1.80943702086653e-5	1.81046811751655e-5	1.81123804349569e-5	1.81198766390547e-5	1.81222483854894e-5	1.81281631856526e-5	1.81214225335825e-5	1.8113610642302e-5	1.81145325329564e-5	1.81068051137202e-5	1.81018928022351e-5	1.80930881444744e-5	1.80856173549052e-5	1.80808498707299e-5	1.80796730821985e-5	1.80838227774342e-5	1.80946571457841e-5	1.81120134926678e-5	1.81337345864974e-5	1.81558500250449e-5	1.81733490658471e-5	1.81814067644542e-5	1.8176800180628e-5	1.8159150362253e-5
flux1:	0.699951226309926	1.6436204165619e-5	1.64829977257858e-5	1.64968458312665e-5	1.64776993343522e-5	1.64333467886968e-5	1.63765165717074e-5	1.63212030111234e-5	1.62791863200223e-5	1.62575431269586e-5	1.62576074381921e-5	1.62754388286238e-5	1.63034870344385e-5	1.63328935560079e-5	1.63557886046414e-5	1.63670275906621e-5	1.63650233504516e-5	1.63515989579736e-5	1.63310359473328e-5	1.63086658803225e-5	1.62894191086357e-5	1.62767031490928e-5	1.62718532268198e-5	1.62742057982271e-5	1.62816192861131e-5	1.62910821641285e-5	1.62991937743243e-5	1.63034403295398e-5	1.63065360701549e-5	1.63051576577991e-5	1.63079536763699e-5	1.63010915114741e-5	1.62951352303973e-5	1.62985807238285e-5	1.62952707619627e-5	1.62944394868595e-5	1.62893486424698e-5	1.62837163976856e-5	1.62783707933892e-5	1.62743354288996e-5	1.62738446933689e-5	1.62790926155151e-5	1.62910122334491e-5	1.63086042285467e-5	1.63288588563371e-5	1.63472827099066e-5	1.63589577844212e-5	1.63599176548822e-5	1.63484985696752e-5
flux1:	0.700213675213679	1.47890702744593e-5	1.48264003231041e-5	1.4832477097569e-5	1.48092278811657e-5	1.47653547895692e-5	1.47133406563336e-5	1.46659511033542e-5	1.46331347784496e-5	1.46200109558394e-5	1.46262858618173e-5	1.46470539045524e-5	1.46746115412392e-5	1.47007115196237e-5	1.47186483122526e-5	1.47246837715897e-5	1.47185481052977e-5	1.47030152416389e-5	1.46827814586909e-5	1.46630196407615e-5	1.46480157156652e-5	1.464022621295e-5	1.4639951596302e-5	1.46456295930796e-5	1.46545421223348e-5	1.46635613275259e-5	1.46696757468198e-5	1.46710293881758e-5	1.46705445361888e-5	1.46661797963916e-5	1.46664741905446e-5	1.46596102222887e-5	1.46552070178659e-5	1.46606237289632e-5	1.46608780854821e-5	1.46633619471615e-5	1.46613926683102e-5	1.46574117411653e-5	1.46517888340424e-5	1.46456051582342e-5	1.46414112231264e-5	1.46419958009681e-5	1.46491398790727e-5	1.46628068706633e-5	1.46808572129705e-5	1.46993586479587e-5	1.4713475783858e-5	1.4718770449056e-5	1.47125998912314e-5
flux1:	0.700476124117432	1.33010045819495e-5	1.33298324701884e-5	1.3329505541627e-5	1.33035046097173e-5	1.32610664036003e-5	1.32141777708858e-5	1.31743028440746e-5	1.31496683511257e-5	1.31436904866153e-5	1.31547776633143e-5	1.31773824703589e-5	1.32038888380152e-5	1.32267663927443e-5	1.32404261889652e-5	1.324235413801e-5	1.32333300049735e-5	1.32167922548635e-5	1.31976151467966e-5	1.31806788242373e-5	1.31696199179258e-5	1.31660631106898e-5	1.3169482872011e-5	1.31776616024995e-5	1.31875196427655e-5	1.31959428262564e-5	1.32003235292718e-5	1.31993850559518e-5	1.3196156131923e-5	1.31895778653812e-5	1.31879809683445e-5	1.31812389550536e-5	1.31780917610665e-5	1.31849215450731e-5	1.31878849004905e-5	1.31928922806939e-5	1.31934111706577e-5	1.31908357918212e-5	1.31851638280925e-5	1.31774690184808e-5	1.31704532925949e-5	1.31672745762069e-5	1.31703217951331e-5	1.31803222617211e-5	1.31959000577456e-5	1.32137017433035e-5	1.32291194382822e-5	1.32374870629868e-5	1.32354714406092e-5
flux1:	0.700738573021185	1.19573458382898e-5	1.19786453166795e-5	1.19731807000521e-5	1.19456032730921e-5	1.19053599055074e-5	1.18637463458593e-5	1.1830895636957e-5	1.18134439885865e-5	1.1813355452568e-5	1.18280445981288e-5	1.18516044739757e-5	1.18767017187977e-5	1.18965894549155e-5	1.1906723756924e-5	1.19056278450472e-5	1.18948777395133e-5	1.18783183704097e-5	1.18607991363072e-5	1.18468042194096e-5	1.18393366381919e-5	1.1839314699698e-5	1.18455878456473e-5	1.18555084598366e-5	1.18658281279488e-5	1.18735569413857e-5	1.18764934765353e-5	1.18738573581139e-5	1.18686858773055e-5	1.18606295635095e-5	1.18577139101781e-5	1.18512111808778e-5	1.1849041104458e-5	1.18567540072326e-5	1.18616164589017e-5	1.18683829759619e-5	1.18707640971333e-5	1.18693250485339e-5	1.18637764226086e-5	1.18551329615838e-5	1.18461056549064e-5	1.18400198921504e-5	1.18396510803277e-5	1.18462989659289e-5	1.18592375692761e-5	1.18756885321724e-5	1.18913849564797e-5	1.1901642580554e-5	1.19026983348579e-5
flux1:	0.701001021924939	1.07449252737252e-5	1.07596870834352e-5	1.07502614168661e-5	1.0722129174085e-5	1.06846757352777e-5	1.06483606855726e-5	1.06219917529406e-5	1.06107591185961e-5	1.06154146389896e-5	1.06326520789246e-5	1.06564451132331e-5	1.06798960617094e-5	1.06970762520493e-5	1.07044010902205e-5	1.07012506756878e-5	1.06897682267581e-5	1.06739824180485e-5	1.06585522031896e-5	1.06474925981722e-5	1.06432046628648e-5	1.06460248692757e-5	1.06543624026636e-5	1.06653390063288e-5	1.06757024839411e-5	1.06826757877707e-5	1.0684454974895e-5	1.06806728591172e-5	1.06742867417926e-5	1.06654163952259e-5	1.06616942853578e-5	1.06555342397595e-5	1.06540900188461e-5	1.06622094863634e-5	1.06682418300007e-5	1.06760704523258e-5	1.06797330871298e-5	1.06791664911484e-5	1.06738740147851e-5	1.06647731797531e-5	1.06544668769956e-5	1.06462758493931e-5	1.06431667165435e-5	1.06468357325968e-5	1.06570930113857e-5	1.06717144791704e-5	1.06868568479137e-5	1.06979897508939e-5	1.07011454873008e-5
flux1:	0.701263470828692	9.65187149652507e-6	9.66109548709455e-6	9.64879596780264e-6	9.62098564088554e-6	9.5867672158865e-6	9.55566414415964e-6	9.53519365461784e-6	9.52925120007548e-6	9.53760057391804e-6	9.5564545432031e-6	9.57986622723161e-6	9.60148808373671e-6	9.61621850816247e-6	9.62133969317603e-6	9.61692168674651e-6	9.60547593689666e-6	9.59103105829179e-6	9.57792804014102e-6	9.569667645172e-6	9.56809253188526e-6	9.57307560425979e-6	9.58274879766697e-6	9.59417188577576e-6	9.60422287894629e-6	9.61040328518567e-6	9.61128824441072e-6	9.60684374853032e-6	9.59987160901966e-6	9.59075728697672e-6	9.58666643060888e-6	9.58093369774105e-6	9.57999786493667e-6	9.58811741106642e-6	9.59469429303398e-6	9.60298247824234e-6	9.60741728621877e-6	9.60748542822934e-6	9.60255535577496e-6	9.59342174382957e-6	9.58248857500775e-6	9.57293245215576e-6	9.56774672593835e-6	9.56886917857098e-6	9.57653723039296e-6	9.58904715022887e-6	9.60303279023337e-6	9.61425115921422e-6	9.61871625366287e-6
flux1:	0.701525919732445	8.66739213812642e-6	8.67206497241677e-6	8.65787686271986e-6	8.63111738314024e-6	8.60043298697923e-6	8.57435148157465e-6	8.5591582625673e-6	8.55760767084515e-6	8.56868097203117e-6	8.58831601705589e-6	8.61080467952043e-6	8.63042920569786e-6	8.64290282095431e-6	8.64627989216656e-6	8.64117087588153e-6	8.63028887915788e-6	8.61751797727969e-6	8.60679033258735e-6	8.60107268496635e-6	8.60170120142369e-6	8.60819361370346e-6	8.61854282789033e-6	8.62988260887979e-6	8.63932341392104e-6	8.64468859707292e-6	8.64490595109074e-6	8.64020019120222e-6	8.63315742407288e-6	8.62426318916422e-6	8.62015952877803e-6	8.61491736574049e-6	8.61430931499116e-6	8.62210139171515e-6	8.62871334084811e-6	8.6369680484774e-6	8.64175197041497e-6	8.64225563975836e-6	8.63777583840664e-6	8.62897016962071e-6	8.61797879991445e-6	8.60772797226958e-6	8.6011059536283e-6	8.60016095135461e-6	8.60545749592148e-6	8.61576860182452e-6	8.62823242235419e-6	8.63898955544031e-6	8.64418261139869e-6
flux1:	0.701788368636199	7.7815659734829e-6	7.78262807998851e-6	7.76741433803652e-6	7.74227826084026e-6	7.71528083087073e-6	7.69393068284266e-6	7.68335942146733e-6	7.68533286871433e-6	7.69823524071908e-6	7.71790246639517e-6	7.73898738686789e-6	7.75645032347048e-6	7.76678951297096e-6	7.76873750168207e-6	7.76331420522043e-6	7.75329967751286e-6	7.74232619564913e-6	7.73385974454598e-6	7.73033512028363e-6	7.73263919081235e-6	7.74003092202707e-6	7.75047673371909e-6	7.76128793288627e-6	7.7698791235378e-6	7.77441810238644e-6	7.77415271363775e-6	7.7694992576162e-6	7.76278423224502e-6	7.75446495743457e-6	7.75062151305139e-6	7.74591101217948e-6	7.74548735376539e-6	7.7527055336897e-6	7.75896145087154e-6	7.76680360700248e-6	7.77160478858147e-6	7.77238773037216e-6	7.7684307194404e-6	7.76024982870278e-6	7.7496806137446e-6	7.73932468638164e-6	7.73186570751219e-6	7.72935595064632e-6	7.73259757579496e-6	7.7407901736605e-6	7.75158045651494e-6	7.76155467746616e-6	7.76709362667679e-6
flux1:	0.702050817539952	6.98517538385622e-6	6.98348450382426e-6	6.96796471560424e-6	6.94486099598942e-6	6.92156036989901e-6	6.90456021013365e-6	6.8979315983494e-6	6.90260070148157e-6	6.91651941910207e-6	6.93556297176154e-6	6.95483301297469e-6	6.96998806779689e-6	6.97826662485562e-6	6.97898724438902e-6	6.97346626551954e-6	6.96444531893875e-6	6.95523100904593e-6	6.94879498942516e-6	6.94706017603424e-6	6.95052398357995e-6	6.95827007945021e-6	6.96832601029582e-6	6.97825382034059e-6	6.98581611279964e-6	6.98952962822292e-6	6.98892547071786e-6	6.98455289383117e-6	6.97845123990896e-6	6.97095647259146e-6	6.96756697139381e-6	6.96340768539921e-6	6.96306040186505e-6	6.96953618020908e-6	6.97515818417052e-6	6.98231863287871e-6	6.9868932881145e-6	6.98784024429833e-6	6.98446201301922e-6	6.97713651405819e-6	6.96737522013915e-6	6.95740996704492e-6	6.9496504923967e-6	6.94607080433403e-6	6.94763294109702e-6	6.95390902480649e-6	6.96303959404807e-6	6.97208880598689e-6	6.97775166266888e-6
flux1:	0.702313266443705	6.26959810455892e-6	6.2658979032496e-6	6.25063389689594e-6	6.22980826877791e-6	6.21008217771156e-6	6.19697630360552e-6	6.19360559874462e-6	6.20019930217779e-6	6.21442073535351e-6	6.23229558199516e-6	6.24943077608955e-6	6.26217818593388e-6	6.26845908279386e-6	6.26808815295714e-6	6.26258134912125e-6	6.25456225193186e-6	6.24696652676473e-6	6.24226762541873e-6	6.24191065054609e-6	6.24606383878588e-6	6.25370599727037e-6	6.2629903747574e-6	6.27177583498129e-6	6.27819264958798e-6	6.28109604021506e-6	6.28026135325743e-6	6.27632133780308e-6	6.27101621117897e-6	6.26449931945041e-6	6.26168539926758e-6	6.25807705625452e-6	6.25773003537241e-6	6.26336561597812e-6	6.26817824719615e-6	6.27448741913423e-6	6.27867088952246e-6	6.27970125032347e-6	6.27693756910333e-6	6.2706287958123e-6	6.26196076431039e-6	6.25277570426061e-6	6.24516706612175e-6	6.24097046678807e-6	6.24124199413936e-6	6.24587071057362e-6	6.2534613210559e-6	6.26156327341718e-6	6.26723305217616e-6
flux1:	0.702575715347458	5.6267626306906e-6	5.62166346631849e-6	5.60705706455671e-6	5.58860378132196e-6	5.57221888113904e-6	5.56250249679529e-6	5.56172482046802e-6	5.56955251006636e-6	5.58348311352329e-6	5.59977601095903e-6	5.61457182651209e-6	5.62488929891362e-6	5.62926457602081e-6	5.62792117869793e-6	5.62249214236789e-6	5.61542520969052e-6	5.60926342255386e-6	5.60599743558416e-6	5.6066387573741e-6	5.6110853049191e-6	5.61826893043355e-6	5.62651271124441e-6	5.63399521270636e-6	5.63921401706942e-6	5.64134072463796e-6	5.64035547838391e-6	5.63693440173369e-6	5.63252070346237e-6	5.62705164335642e-6	5.62487250928751e-6	5.62179754585983e-6	5.62140207155637e-6	5.62616045470322e-6	5.63007617390788e-6	5.63544967566598e-6	5.63914397490019e-6	5.64020321621055e-6	5.63806546404988e-6	5.63286376295153e-6	5.62547101794715e-6	5.61734101162133e-6	5.61023158121134e-6	5.60579953303979e-6	5.60514072819793e-6	5.60840600274747e-6	5.61462358987397e-6	5.62181581554783e-6	5.62742418680945e-6
flux1:	0.702838164251212	5.04915735179329e-6	5.0431330992111e-6	5.02943818616491e-6	5.01332358898005e-6	4.99996534537982e-6	4.99311545892737e-6	4.99431356909593e-6	5.00278767414109e-6	5.01597180484418e-6	5.03041682823382e-6	5.04280113709221e-6	5.05076602215195e-6	5.0533867889157e-6	5.05121172372817e-6	5.0459210182721e-6	5.03974697800364e-6	5.03483715216769e-6	5.03272935533529e-6	5.03405234711366e-6	5.0384896783938e-6	5.04497248301972e-6	5.05202026672719e-6	5.05813513192932e-6	5.06216583493777e-6	5.0635698438707e-6	5.06249372939277e-6	5.05962587709413e-6	5.05612659841667e-6	5.05170680914982e-6	5.05017033668859e-6	5.04759701227294e-6	5.04712675080639e-6	5.05102032434292e-6	5.05402305957166e-6	5.0584451923084e-6	5.0616051095063e-6	5.06265598943917e-6	5.06112833619168e-6	5.05705458226473e-6	5.05101810552635e-6	5.04410195121212e-6	5.03772788989877e-6	5.03335037543763e-6	5.03206158667677e-6	5.03422101038503e-6	5.03923242033246e-6	5.04556358836209e-6	5.05104562574943e-6
flux1:	0.703100613154965	4.52987286312175e-6	4.5232737138457e-6	4.51062116874801e-6	4.49671638901861e-6	4.48602405711174e-6	4.4815314109391e-6	4.48416064235692e-6	4.49281287802523e-6	4.5049411308961e-6	4.51742302478089e-6	4.52745862319765e-6	4.53325380373893e-6	4.53434257468084e-6	4.53151825595852e-6	4.52644972758579e-6	4.52112935366908e-6	4.51732092790485e-6	4.51614973377157e-6	4.51791617465084e-6	4.52214133703503e-6	4.52779127840794e-6	4.53359399439709e-6	4.5383639903071e-6	4.54127332725626e-6	4.54202935529884e-6	4.54090891380996e-6	4.5385897736981e-6	4.53597290571735e-6	4.53255102580724e-6	4.53162542124176e-6	4.52951128789131e-6	4.52895722755158e-6	4.53203590476998e-6	4.53416414686377e-6	4.53767105572995e-6	4.54029049845312e-6	4.54130551894585e-6	4.54034473669062e-6	4.53735621624099e-6	4.53266463475187e-6	4.52701231139346e-6	4.52149926387615e-6	4.51736802469195e-6	4.51567351089157e-6	4.5169340555206e-6	4.52087681172634e-6	4.52637679773448e-6	4.53164456308011e-6
flux1:	0.703363062058718	4.06265210870864e-6	4.05572961925815e-6	4.04416067026166e-6	4.03227853855006e-6	4.02388010380055e-6	4.02127707638891e-6	4.02488269787974e-6	4.03336967049162e-6	4.04427399886277e-6	4.05481613974703e-6	4.06268604427129e-6	4.06658707315407e-6	4.06643016434506e-6	4.06317981446395e-6	4.05844596467984e-6	4.05396915248684e-6	4.05115220600797e-6	4.05075495670996e-6	4.05280481726211e-6	4.05670743513038e-6	4.06149001989274e-6	4.06608946111592e-6	4.06961035877877e-6	4.0715121362495e-6	4.07171308508483e-6	4.07058710760998e-6	4.06878558574946e-6	4.06698032953107e-6	4.06446761673235e-6	4.06409286187542e-6	4.06238835961372e-6	4.06175406185819e-6	4.06409382841877e-6	4.06542448428618e-6	4.06808827279474e-6	4.07018804978072e-6	4.0711440823178e-6	4.07068249290942e-6	4.06868328998883e-6	4.06524787586131e-6	4.06081629359439e-6	4.05619204901212e-6	4.05240734506547e-6	4.05045507108456e-6	4.05096686467076e-6	4.05393958810049e-6	4.05861016491532e-6	4.06354721792844e-6
flux1:	0.703625510962471	3.64192457244846e-6	3.63486279847535e-6	3.62436466997258e-6	3.61429505701904e-6	3.6078370354754e-6	3.60671737427599e-6	3.61094140539218e-6	3.61903792878981e-6	3.62867320984705e-6	3.63741104278296e-6	3.64338842042432e-6	3.64573449743689e-6	3.64465752981416e-6	3.64122691920998e-6	3.63695660073077e-6	3.63333404143542e-6	3.63143199520501e-6	3.63169571514638e-6	3.63393388579424e-6	3.63747833790026e-6	3.64143547349871e-6	3.64494249948069e-6	3.64736403328884e-6	3.64840603051647e-6	3.64815790316211e-6	3.64706075810116e-6	3.64572955519425e-6	3.64464087516733e-6	3.64292541021016e-6	3.64302384027108e-6	3.64167578289662e-6	3.64097319434904e-6	3.6426657333685e-6	3.64329964295173e-6	3.64521440029024e-6	3.64683215158089e-6	3.64770750948842e-6	3.64765880065601e-6	3.64651381829022e-6	3.64418837385842e-6	3.64086374841421e-6	3.63707964590057e-6	3.63366806883227e-6	3.63154280664605e-6	3.63140815875616e-6	3.63347767402981e-6	3.63730071072636e-6	3.64177434217891e-6
flux1:	0.703887959866225	3.26280760326276e-6	3.25575342012744e-6	3.24629107289734e-6	3.23782949576868e-6	3.23299776246723e-6	3.23302589177461e-6	3.23760284660294e-6	3.24518419939712e-6	3.25359915550849e-6	3.26074350323419e-6	3.26515183702172e-6	3.26630708592692e-6	3.2646405547181e-6	3.26126940804923e-6	3.25758483971486e-6	3.25482895318586e-6	3.2537809320746e-6	3.25462367009025e-6	3.25699866264527e-6	3.2601998816978e-6	3.26342400699604e-6	3.26599343434946e-6	3.26749792800632e-6	3.26784695582669e-6	3.26726200303256e-6	3.26622499845822e-6	3.26530875655266e-6	3.26482962653323e-6	3.26378859391674e-6	3.26427409464699e-6	3.26322881955742e-6	3.26247478889612e-6	3.26361865444794e-6	3.26366837623628e-6	3.26493869143195e-6	3.26612123240566e-6	3.26689495383121e-6	3.26716198160398e-6	3.26671296870125e-6	3.26531619364936e-6	3.26293989623723e-6	3.25989713210619e-6	3.25683598349427e-6	3.25458062136852e-6	3.2538726240612e-6	3.25509154693936e-6	3.25804806395773e-6	3.2619322941741e-6
flux1:	0.704150408769978	2.921067954907e-6	2.91415463349358e-6	2.90569378604601e-6	2.89865987682155e-6	2.89518975648479e-6	2.89609967456377e-6	2.90084307171049e-6	2.90785979990353e-6	2.91516248726757e-6	2.9209593066203e-6	2.92413042793919e-6	2.92444382000641e-6	2.92248744493447e-6	2.91937927355338e-6	2.91637090327149e-6	2.91447411025139e-6	2.91421444276797e-6	2.91556397414906e-6	2.91804459727446e-6	2.92094268354116e-6	2.92355053504232e-6	2.92535622258408e-6	2.92613754126857e-6	2.92596449839267e-6	2.92515367467058e-6	2.92420487964148e-6	2.92364602752759e-6	2.92366701727431e-6	2.92317659212818e-6	2.92396206158249e-6	2.92316804962278e-6	2.92238159963952e-6	2.92307520989746e-6	2.92265539183122e-6	2.92338758841029e-6	2.92418558379079e-6	2.92483833872967e-6	2.92532168678338e-6	2.92540327990524e-6	2.92474080085047e-6	2.9231350172184e-6	2.92071135099335e-6	2.91795426785258e-6	2.91559322302082e-6	2.91437707644308e-6	2.91480435042641e-6	2.91689632316697e-6	2.92009714275556e-6
flux1:	0.704412857673731	2.6130470654002e-6	2.60640743245617e-6	2.59892641958646e-6	2.59317123162174e-6	2.59084736166606e-6	2.59243319918359e-6	2.59721640982806e-6	2.60366660516866e-6	2.60999055544905e-6	2.6146841380992e-6	2.61692177077062e-6	2.61669372386895e-6	2.6146877447767e-6	2.61198618392398e-6	2.60969320367168e-6	2.60861091480178e-6	2.60905260375842e-6	2.61082869348188e-6	2.61338420783835e-6	2.61602262338372e-6	2.61813263937529e-6	2.61934600088335e-6	2.61959131153067e-6	2.61905801184259e-6	2.61812387422786e-6	2.61728698846729e-6	2.61702946558156e-6	2.61744559768053e-6	2.61738822237132e-6	2.61839112143022e-6	2.61780095128923e-6	2.61700128008278e-6	2.61733780970352e-6	2.61655819768832e-6	2.61685423137115e-6	2.61731887291119e-6	2.61783474882031e-6	2.61844076839746e-6	2.61889463597707e-6	2.6187780723863e-6	2.61776789198443e-6	2.61584061048129e-6	2.61333954716439e-6	2.61089866876817e-6	2.60924944001832e-6	2.60896691751179e-6	2.61023440148696e-6	2.61270942682853e-6
flux1:	0.704675306577484	2.33556201945777e-6	2.32933040275453e-6	2.3228211057734e-6	2.31822459450658e-6	2.31687299321219e-6	2.31897467863554e-6	2.32371042411795e-6	2.32961446704045e-6	2.33509094494772e-6	2.33889630576168e-6	2.34045097870372e-6	2.33991247056585e-6	2.33802161130057e-6	2.33579879838104e-6	2.33420060677894e-6	2.33384393512373e-6	2.33487076849307e-6	2.33697527640391e-6	2.33956287085999e-6	2.34197357253101e-6	2.34368978121723e-6	2.34446405290074e-6	2.34434021776676e-6	2.34358934996887e-6	2.34262035128321e-6	2.34191323578588e-6	2.34190445269808e-6	2.34261951143519e-6	2.34288860337884e-6	2.34403460534527e-6	2.34360618561125e-6	2.34281131510534e-6	2.34287539283856e-6	2.34183629979936e-6	2.34179003119178e-6	2.34197125720951e-6	2.34233969441315e-6	2.34298696482072e-6	2.34367259492535e-6	2.34393373951841e-6	2.34336324889383e-6	2.34182544532825e-6	2.33954556307879e-6	2.33706460153276e-6	2.3350770617303e-6	2.334197394433e-6	2.33472590895995e-6	2.33649311326913e-6
flux1:	0.704937755481238	2.08579881351162e-6	2.08010370011641e-6	2.07456410507227e-6	2.07102591430458e-6	2.07050184592819e-6	2.07298976538919e-6	2.07761225350137e-6	2.0829939187056e-6	2.08773394138545e-6	2.09082168187336e-6	2.09187989874566e-6	2.09118660482645e-6	2.0894989042786e-6	2.08775787334513e-6	2.08677832105645e-6	2.08701827333827e-6	2.08848727560942e-6	2.09080373993438e-6	2.09336486852168e-6	2.09556178228477e-6	2.09696540773984e-6	2.09742672311715e-6	2.09707220687056e-6	2.09622115770378e-6	2.09528794684177e-6	2.09472134157652e-6	2.09491283974219e-6	2.09584151812245e-6	2.09634388562891e-6	2.09756880886484e-6	2.0972659170278e-6	2.09649187259045e-6	2.09635784736164e-6	2.09514772525757e-6	2.09484311797191e-6	2.09478887041875e-6	2.09500616523318e-6	2.09562970737764e-6	2.09643106734936e-6	2.09693026832302e-6	2.09667156305347e-6	2.09544046141426e-6	2.09336648520439e-6	2.09090254934657e-6	2.08869141153169e-6	2.08735550543648e-6	2.08727187269178e-6	2.08840550693469e-6
flux1:	0.705200204384991	1.86121483507178e-6	1.85616612186112e-6	1.85158852131332e-6	1.84901607966838e-6	1.84919152459765e-6	1.85195358121324e-6	1.85640608417847e-6	1.86128205108088e-6	1.86536936103512e-6	1.86786334611299e-6	1.86855058240705e-6	1.86779100053651e-6	1.8663300696282e-6	1.86501953220052e-6	1.86454232210627e-6	1.86522398336078e-6	1.86697694507893e-6	1.86937862844828e-6	1.87184342219626e-6	1.87382366899373e-6	1.87497203090386e-6	1.87521703043415e-6	1.87473920126205e-6	1.87387778497796e-6	1.8730317251101e-6	1.87260852660196e-6	1.87295583429162e-6	1.87402424450671e-6	1.87468067127492e-6	1.8759310173808e-6	1.87572325342498e-6	1.87498364420262e-6	1.87471508355853e-6	1.87340972177273e-6	1.87292042928605e-6	1.87267647421795e-6	1.87274648549449e-6	1.87329951971341e-6	1.87412756259541e-6	1.87475645851483e-6	1.87471187957808e-6	1.87372965554425e-6	1.87186430681008e-6	1.8694871043733e-6	1.86717867729351e-6	1.86554396123523e-6	1.86500205798609e-6	1.86561734628381e-6
flux1:	0.705462653288744	1.6594638323974e-6	1.65513934609396e-6	1.65149855458013e-6	1.64979634818329e-6	1.65055022699907e-6	1.65348352585354e-6	1.6577125358993e-6	1.66209024998241e-6	1.66558398913214e-6	1.66756947840018e-6	1.66796372613859e-6	1.66717734219929e-6	1.66592372449892e-6	1.66496082139095e-6	1.66485179709195e-6	1.66581456709363e-6	1.66769513784944e-6	1.6700584848331e-6	1.67235564381641e-6	1.67410635255627e-6	1.67503730277303e-6	1.67513591954248e-6	1.67461278617545e-6	1.67380432515691e-6	1.67307806762195e-6	1.67279336117641e-6	1.67325551284468e-6	1.67440064557178e-6	1.67514521170733e-6	1.67637771582305e-6	1.67624003431019e-6	1.6755459073297e-6	1.67519594513799e-6	1.67385876971776e-6	1.67324856225546e-6	1.6728584805818e-6	1.67279240653165e-6	1.67324586680233e-6	1.67403750267677e-6	1.67471714767911e-6	1.67481618481347e-6	1.67404511697661e-6	1.67240185111725e-6	1.67018335779721e-6	1.66790170203089e-6	1.66612474246788e-6	1.66528510359392e-6	1.66551595397055e-6
flux1:	0.705725102192497	1.47835040212242e-6	1.47478595484525e-6	1.47203120664493e-6	1.4710941009829e-6	1.4723071323399e-6	1.47531500801144e-6	1.4792704106338e-6	1.48315242620258e-6	1.48609639489102e-6	1.487634424499e-6	1.48778523283634e-6	1.48698512010072e-6	1.48590090032746e-6	1.4851961048774e-6	1.48532687494898e-6	1.48642563047904e-6	1.48829736310426e-6	1.49051679866059e-6	1.49258542760328e-6	1.49409311421083e-6	1.49483249435079e-6	1.49483390953131e-6	1.49431880994644e-6	1.49360361129572e-6	1.49301328575534e-6	1.49285515880337e-6	1.49339426173304e-6	1.49456295612019e-6	1.49534168058548e-6	1.4965222992101e-6	1.49643430838082e-6	1.49579416667833e-6	1.49540632486289e-6	1.49408929531768e-6	1.49341283541112e-6	1.49291790220986e-6	1.49273319382248e-6	1.49307351639464e-6	1.49378809089529e-6	1.49446405719782e-6	1.49465703402628e-6	1.49407160333821e-6	1.49266476232685e-6	1.49066693062811e-6	1.48851864673414e-6	1.4867367628977e-6	1.48574518419406e-6	1.48572046485797e-6
flux1:	0.705987551096251	1.31581392471505e-6	1.31299978859079e-6	1.31105252154537e-6	1.31076449787397e-6	1.31231906751552e-6	1.3153127292117e-6	1.3189521132625e-6	1.32234390555241e-6	1.32477837268637e-6	1.32592151883622e-6	1.32586906964523e-6	1.32506313857884e-6	1.32411395607418e-6	1.32359245103803e-6	1.32386000284774e-6	1.32498227154207e-6	1.32674317653009e-6	1.32874327818572e-6	1.33054315563613e-6	1.331802603186e-6	1.33237210850734e-6	1.33231173523718e-6	1.33183934001016e-6	1.33123945771741e-6	1.3307878917314e-6	1.33073891877488e-6	1.33132002787877e-6	1.33246791461884e-6	1.33323723287772e-6	1.33433994907575e-6	1.33428515588084e-6	1.33370505724364e-6	1.33331422360518e-6	1.33205890897975e-6	1.33136249783804e-6	1.33080129265742e-6	1.33051991101018e-6	1.33074576893591e-6	1.33136024652531e-6	1.33199643990614e-6	1.33224722647808e-6	1.33182587863381e-6	1.33066141313573e-6	1.32892550836923e-6	1.32698718990933e-6	1.32530356365848e-6	1.3242736567792e-6	1.32409740413063e-6
flux1:	0.706250000000004	1.16993567415898e-6	1.16782044661743e-6	1.16657838564379e-6	1.16681645376126e-6	1.16860051852749e-6	1.17150354434904e-6	1.17479808575914e-6	1.17771603554315e-6	1.17968819322219e-6	1.18049337463769e-6	1.18028301533748e-6	1.17948930136883e-6	1.17865929412184e-6	1.17827461123334e-6	1.17861303567252e-6	1.17968865149104e-6	1.1812790591461e-6	1.18302119071421e-6	1.18453881900948e-6	1.1855590572534e-6	1.18598237661626e-6	1.1858880573443e-6	1.18548024094579e-6	1.18500448941414e-6	1.18468485278541e-6	1.18472404928884e-6	1.18531546685574e-6	1.18640619156162e-6	1.18713164108449e-6	1.18813736993624e-6	1.18810251074479e-6	1.18758619406388e-6	1.18721953156175e-6	1.18605807749224e-6	1.18538014352927e-6	1.18478785587903e-6	1.18443415504919e-6	1.18455281319191e-6	1.18505676626845e-6	1.18562947297993e-6	1.18590911642972e-6	1.18562789117652e-6	1.18469712142546e-6	1.18323739840681e-6	1.18154871741614e-6	1.18002425114382e-6	1.17902752577485e-6	1.17876699897843e-6
[truncated: 13 more columns]
