# Supplementary material for: Spatial Resolution and Refractive Index Contrast of Resonant Photonic Crystal Surfaces for Biosensing
Source: IEEE Photonics J. Author manuscript; Available in PMC 2015 Sep 7. (PMC4561521; doi:10.1109/JPHOT.2015.2435699)
Supplement: fig6_data [file NIHMS64775-supplement-fig6_data.gz › Volumes/graham/MacBook_backup/PhD_folder_2015_06_02/paper_improvements/IEEE_J_Photonics/final_files/data_files/fig6/meep_data/18/t.out]

-----------
Initializing structure...
Working in 2D dimensions.
Computational cell is 150 x 10 x 0 with resolution 25
     block, center = (0,-2.56637,0)
          size (150,4.86726,1e+20)
          axes (1,0,0), (0,1,0), (0,0,1)
          dielectric constant epsilon diagonal = (2.0736,2.0736,2.0736)
     block, center = (0,2.43363,0)
          size (150,5.13274,1e+20)
          axes (1,0,0), (0,1,0), (0,0,1)
          dielectric constant epsilon diagonal = (2.01583,2.01583,2.01583)
     block, center = (-37.5,0.309735,0)
          size (75,0.884956,1e+20)
          axes (1,0,0), (0,1,0), (0,0,1)
          dielectric constant epsilon diagonal = (2.0164,2.0164,2.0164)
     block, center = (74.5,0,0)
          size (0.65,0.265487,1e+20)
          axes (1,0,0), (0,1,0), (0,0,1)
          dielectric constant epsilon diagonal = (4,4,4)
     block, center = (73.5,0,0)
          size (0.65,0.265487,1e+20)
          axes (1,0,0), (0,1,0), (0,0,1)
          dielectric constant epsilon diagonal = (4,4,4)
     block, center = (72.5,0,0)
          size (0.65,0.265487,1e+20)
          axes (1,0,0), (0,1,0), (0,0,1)
          dielectric constant epsilon diagonal = (4,4,4)
     block, center = (71.5,0,0)
          size (0.65,0.265487,1e+20)
          axes (1,0,0), (0,1,0), (0,0,1)
          dielectric constant epsilon diagonal = (4,4,4)
     block, center = (70.5,0,0)
          size (0.65,0.265487,1e+20)
          axes (1,0,0), (0,1,0), (0,0,1)
          dielectric constant epsilon diagonal = (4,4,4)
     block, center = (69.5,0,0)
          size (0.65,0.265487,1e+20)
          axes (1,0,0), (0,1,0), (0,0,1)
          dielectric constant epsilon diagonal = (4,4,4)
     block, center = (68.5,0,0)
          size (0.65,0.265487,1e+20)
          axes (1,0,0), (0,1,0), (0,0,1)
          dielectric constant epsilon diagonal = (4,4,4)
     block, center = (67.5,0,0)
          size (0.65,0.265487,1e+20)
          axes (1,0,0), (0,1,0), (0,0,1)
          dielectric constant epsilon diagonal = (4,4,4)
     block, center = (66.5,0,0)
          size (0.65,0.265487,1e+20)
          axes (1,0,0), (0,1,0), (0,0,1)
          dielectric constant epsilon diagonal = (4,4,4)
     block, center = (65.5,0,0)
          size (0.65,0.265487,1e+20)
          axes (1,0,0), (0,1,0), (0,0,1)
          dielectric constant epsilon diagonal = (4,4,4)
     block, center = (64.5,0,0)
          size (0.65,0.265487,1e+20)
          axes (1,0,0), (0,1,0), (0,0,1)
          dielectric constant epsilon diagonal = (4,4,4)
     block, center = (63.5,0,0)
          size (0.65,0.265487,1e+20)
          axes (1,0,0), (0,1,0), (0,0,1)
          dielectric constant epsilon diagonal = (4,4,4)
     block, center = (62.5,0,0)
          size (0.65,0.265487,1e+20)
          axes (1,0,0), (0,1,0), (0,0,1)
          dielectric constant epsilon diagonal = (4,4,4)
     block, center = (61.5,0,0)
          size (0.65,0.265487,1e+20)
          axes (1,0,0), (0,1,0), (0,0,1)
          dielectric constant epsilon diagonal = (4,4,4)
     block, center = (60.5,0,0)
          size (0.65,0.265487,1e+20)
          axes (1,0,0), (0,1,0), (0,0,1)
          dielectric constant epsilon diagonal = (4,4,4)
     block, center = (59.5,0,0)
          size (0.65,0.265487,1e+20)
          axes (1,0,0), (0,1,0), (0,0,1)
          dielectric constant epsilon diagonal = (4,4,4)
     block, center = (58.5,0,0)
          size (0.65,0.265487,1e+20)
          axes (1,0,0), (0,1,0), (0,0,1)
          dielectric constant epsilon diagonal = (4,4,4)
     block, center = (57.5,0,0)
          size (0.65,0.265487,1e+20)
          axes (1,0,0), (0,1,0), (0,0,1)
          dielectric constant epsilon diagonal = (4,4,4)
     block, center = (56.5,0,0)
          size (0.65,0.265487,1e+20)
          axes (1,0,0), (0,1,0), (0,0,1)
          dielectric constant epsilon diagonal = (4,4,4)
     block, center = (55.5,0,0)
          size (0.65,0.265487,1e+20)
          axes (1,0,0), (0,1,0), (0,0,1)
          dielectric constant epsilon diagonal = (4,4,4)
     block, center = (54.5,0,0)
          size (0.65,0.265487,1e+20)
          axes (1,0,0), (0,1,0), (0,0,1)
          dielectric constant epsilon diagonal = (4,4,4)
     block, center = (53.5,0,0)
          size (0.65,0.265487,1e+20)
          axes (1,0,0), (0,1,0), (0,0,1)
          dielectric constant epsilon diagonal = (4,4,4)
     block, center = (52.5,0,0)
          size (0.65,0.265487,1e+20)
          axes (1,0,0), (0,1,0), (0,0,1)
          dielectric constant epsilon diagonal = (4,4,4)
     block, center = (51.5,0,0)
          size (0.65,0.265487,1e+20)
          axes (1,0,0), (0,1,0), (0,0,1)
          dielectric constant epsilon diagonal = (4,4,4)
     block, center = (50.5,0,0)
          size (0.65,0.265487,1e+20)
          axes (1,0,0), (0,1,0), (0,0,1)
          dielectric constant epsilon diagonal = (4,4,4)
     block, center = (49.5,0,0)
          size (0.65,0.265487,1e+20)
          axes (1,0,0), (0,1,0), (0,0,1)
          dielectric constant epsilon diagonal = (4,4,4)
     block, center = (48.5,0,0)
          size (0.65,0.265487,1e+20)
          axes (1,0,0), (0,1,0), (0,0,1)
          dielectric constant epsilon diagonal = (4,4,4)
     block, center = (47.5,0,0)
          size (0.65,0.265487,1e+20)
          axes (1,0,0), (0,1,0), (0,0,1)
          dielectric constant epsilon diagonal = (4,4,4)
     block, center = (46.5,0,0)
          size (0.65,0.265487,1e+20)
          axes (1,0,0), (0,1,0), (0,0,1)
          dielectric constant epsilon diagonal = (4,4,4)
     block, center = (45.5,0,0)
          size (0.65,0.265487,1e+20)
          axes (1,0,0), (0,1,0), (0,0,1)
          dielectric constant epsilon diagonal = (4,4,4)
     block, center = (44.5,0,0)
          size (0.65,0.265487,1e+20)
          axes (1,0,0), (0,1,0), (0,0,1)
          dielectric constant epsilon diagonal = (4,4,4)
     block, center = (43.5,0,0)
          size (0.65,0.265487,1e+20)
          axes (1,0,0), (0,1,0), (0,0,1)
          dielectric constant epsilon diagonal = (4,4,4)
     block, center = (42.5,0,0)
          size (0.65,0.265487,1e+20)
          axes (1,0,0), (0,1,0), (0,0,1)
          dielectric constant epsilon diagonal = (4,4,4)
     block, center = (41.5,0,0)
          size (0.65,0.265487,1e+20)
          axes (1,0,0), (0,1,0), (0,0,1)
          dielectric constant epsilon diagonal = (4,4,4)
     block, center = (40.5,0,0)
          size (0.65,0.265487,1e+20)
          axes (1,0,0), (0,1,0), (0,0,1)
          dielectric constant epsilon diagonal = (4,4,4)
     block, center = (39.5,0,0)
          size (0.65,0.265487,1e+20)
          axes (1,0,0), (0,1,0), (0,0,1)
          dielectric constant epsilon diagonal = (4,4,4)
     block, center = (38.5,0,0)
          size (0.65,0.265487,1e+20)
          axes (1,0,0), (0,1,0), (0,0,1)
          dielectric constant epsilon diagonal = (4,4,4)
     block, center = (37.5,0,0)
          size (0.65,0.265487,1e+20)
          axes (1,0,0), (0,1,0), (0,0,1)
          dielectric constant epsilon diagonal = (4,4,4)
     block, center = (36.5,0,0)
          size (0.65,0.265487,1e+20)
          axes (1,0,0), (0,1,0), (0,0,1)
          dielectric constant epsilon diagonal = (4,4,4)
     block, center = (35.5,0,0)
          size (0.65,0.265487,1e+20)
          axes (1,0,0), (0,1,0), (0,0,1)
          dielectric constant epsilon diagonal = (4,4,4)
     block, center = (34.5,0,0)
          size (0.65,0.265487,1e+20)
          axes (1,0,0), (0,1,0), (0,0,1)
          dielectric constant epsilon diagonal = (4,4,4)
     block, center = (33.5,0,0)
          size (0.65,0.265487,1e+20)
          axes (1,0,0), (0,1,0), (0,0,1)
          dielectric constant epsilon diagonal = (4,4,4)
     block, center = (32.5,0,0)
          size (0.65,0.265487,1e+20)
          axes (1,0,0), (0,1,0), (0,0,1)
          dielectric constant epsilon diagonal = (4,4,4)
     block, center = (31.5,0,0)
          size (0.65,0.265487,1e+20)
          axes (1,0,0), (0,1,0), (0,0,1)
          dielectric constant epsilon diagonal = (4,4,4)
     block, center = (30.5,0,0)
          size (0.65,0.265487,1e+20)
          axes (1,0,0), (0,1,0), (0,0,1)
          dielectric constant epsilon diagonal = (4,4,4)
     block, center = (29.5,0,0)
          size (0.65,0.265487,1e+20)
          axes (1,0,0), (0,1,0), (0,0,1)
          dielectric constant epsilon diagonal = (4,4,4)
     block, center = (28.5,0,0)
          size (0.65,0.265487,1e+20)
          axes (1,0,0), (0,1,0), (0,0,1)
          dielectric constant epsilon diagonal = (4,4,4)
     block, center = (27.5,0,0)
          size (0.65,0.265487,1e+20)
          axes (1,0,0), (0,1,0), (0,0,1)
          dielectric constant epsilon diagonal = (4,4,4)
     block, center = (26.5,0,0)
          size (0.65,0.265487,1e+20)
          axes (1,0,0), (0,1,0), (0,0,1)
          dielectric constant epsilon diagonal = (4,4,4)
     block, center = (25.5,0,0)
          size (0.65,0.265487,1e+20)
          axes (1,0,0), (0,1,0), (0,0,1)
          dielectric constant epsilon diagonal = (4,4,4)
     block, center = (24.5,0,0)
          size (0.65,0.265487,1e+20)
          axes (1,0,0), (0,1,0), (0,0,1)
          dielectric constant epsilon diagonal = (4,4,4)
     block, center = (23.5,0,0)
          size (0.65,0.265487,1e+20)
          axes (1,0,0), (0,1,0), (0,0,1)
          dielectric constant epsilon diagonal = (4,4,4)
     block, center = (22.5,0,0)
          size (0.65,0.265487,1e+20)
          axes (1,0,0), (0,1,0), (0,0,1)
          dielectric constant epsilon diagonal = (4,4,4)
     block, center = (21.5,0,0)
          size (0.65,0.265487,1e+20)
          axes (1,0,0), (0,1,0), (0,0,1)
          dielectric constant epsilon diagonal = (4,4,4)
     block, center = (20.5,0,0)
          size (0.65,0.265487,1e+20)
          axes (1,0,0), (0,1,0), (0,0,1)
          dielectric constant epsilon diagonal = (4,4,4)
     block, center = (19.5,0,0)
          size (0.65,0.265487,1e+20)
          axes (1,0,0), (0,1,0), (0,0,1)
          dielectric constant epsilon diagonal = (4,4,4)
     block, center = (18.5,0,0)
          size (0.65,0.265487,1e+20)
          axes (1,0,0), (0,1,0), (0,0,1)
          dielectric constant epsilon diagonal = (4,4,4)
     block, center = (17.5,0,0)
          size (0.65,0.265487,1e+20)
          axes (1,0,0), (0,1,0), (0,0,1)
          dielectric constant epsilon diagonal = (4,4,4)
     block, center = (16.5,0,0)
          size (0.65,0.265487,1e+20)
          axes (1,0,0), (0,1,0), (0,0,1)
          dielectric constant epsilon diagonal = (4,4,4)
     block, center = (15.5,0,0)
          size (0.65,0.265487,1e+20)
          axes (1,0,0), (0,1,0), (0,0,1)
          dielectric constant epsilon diagonal = (4,4,4)
     block, center = (14.5,0,0)
          size (0.65,0.265487,1e+20)
          axes (1,0,0), (0,1,0), (0,0,1)
          dielectric constant epsilon diagonal = (4,4,4)
     block, center = (13.5,0,0)
          size (0.65,0.265487,1e+20)
          axes (1,0,0), (0,1,0), (0,0,1)
          dielectric constant epsilon diagonal = (4,4,4)
     block, center = (12.5,0,0)
          size (0.65,0.265487,1e+20)
          axes (1,0,0), (0,1,0), (0,0,1)
          dielectric constant epsilon diagonal = (4,4,4)
     block, center = (11.5,0,0)
          size (0.65,0.265487,1e+20)
          axes (1,0,0), (0,1,0), (0,0,1)
          dielectric constant epsilon diagonal = (4,4,4)
     block, center = (10.5,0,0)
          size (0.65,0.265487,1e+20)
          axes (1,0,0), (0,1,0), (0,0,1)
          dielectric constant epsilon diagonal = (4,4,4)
     block, center = (9.5,0,0)
          size (0.65,0.265487,1e+20)
          axes (1,0,0), (0,1,0), (0,0,1)
          dielectric constant epsilon diagonal = (4,4,4)
     block, center = (8.5,0,0)
          size (0.65,0.265487,1e+20)
          axes (1,0,0), (0,1,0), (0,0,1)
          dielectric constant epsilon diagonal = (4,4,4)
     block, center = (7.5,0,0)
          size (0.65,0.265487,1e+20)
          axes (1,0,0), (0,1,0), (0,0,1)
          dielectric constant epsilon diagonal = (4,4,4)
     block, center = (6.5,0,0)
          size (0.65,0.265487,1e+20)
          axes (1,0,0), (0,1,0), (0,0,1)
          dielectric constant epsilon diagonal = (4,4,4)
     block, center = (5.5,0,0)
          size (0.65,0.265487,1e+20)
          axes (1,0,0), (0,1,0), (0,0,1)
          dielectric constant epsilon diagonal = (4,4,4)
     block, center = (4.5,0,0)
          size (0.65,0.265487,1e+20)
          axes (1,0,0), (0,1,0), (0,0,1)
          dielectric constant epsilon diagonal = (4,4,4)
     block, center = (3.5,0,0)
          size (0.65,0.265487,1e+20)
          axes (1,0,0), (0,1,0), (0,0,1)
          dielectric constant epsilon diagonal = (4,4,4)
     block, center = (2.5,0,0)
          size (0.65,0.265487,1e+20)
          axes (1,0,0), (0,1,0), (0,0,1)
          dielectric constant epsilon diagonal = (4,4,4)
     block, center = (1.5,0,0)
          size (0.65,0.265487,1e+20)
          axes (1,0,0), (0,1,0), (0,0,1)
          dielectric constant epsilon diagonal = (4,4,4)
     block, center = (0.5,0,0)
          size (0.65,0.265487,1e+20)
          axes (1,0,0), (0,1,0), (0,0,1)
          dielectric constant epsilon diagonal = (4,4,4)
     block, center = (-0.5,0,0)
          size (0.65,0.265487,1e+20)
          axes (1,0,0), (0,1,0), (0,0,1)
          dielectric constant epsilon diagonal = (4,4,4)
     block, center = (-1.5,0,0)
          size (0.65,0.265487,1e+20)
          axes (1,0,0), (0,1,0), (0,0,1)
          dielectric constant epsilon diagonal = (4,4,4)
     block, center = (-2.5,0,0)
          size (0.65,0.265487,1e+20)
          axes (1,0,0), (0,1,0), (0,0,1)
          dielectric constant epsilon diagonal = (4,4,4)
     block, center = (-3.5,0,0)
          size (0.65,0.265487,1e+20)
          axes (1,0,0), (0,1,0), (0,0,1)
          dielectric constant epsilon diagonal = (4,4,4)
     block, center = (-4.5,0,0)
          size (0.65,0.265487,1e+20)
          axes (1,0,0), (0,1,0), (0,0,1)
          dielectric constant epsilon diagonal = (4,4,4)
     block, center = (-5.5,0,0)
          size (0.65,0.265487,1e+20)
          axes (1,0,0), (0,1,0), (0,0,1)
          dielectric constant epsilon diagonal = (4,4,4)
     block, center = (-6.5,0,0)
          size (0.65,0.265487,1e+20)
          axes (1,0,0), (0,1,0), (0,0,1)
          dielectric constant epsilon diagonal = (4,4,4)
     block, center = (-7.5,0,0)
          size (0.65,0.265487,1e+20)
          axes (1,0,0), (0,1,0), (0,0,1)
          dielectric constant epsilon diagonal = (4,4,4)
     block, center = (-8.5,0,0)
          size (0.65,0.265487,1e+20)
          axes (1,0,0), (0,1,0), (0,0,1)
          dielectric constant epsilon diagonal = (4,4,4)
     block, center = (-9.5,0,0)
          size (0.65,0.265487,1e+20)
          axes (1,0,0), (0,1,0), (0,0,1)
          dielectric constant epsilon diagonal = (4,4,4)
     block, center = (-10.5,0,0)
          size (0.65,0.265487,1e+20)
          axes (1,0,0), (0,1,0), (0,0,1)
          dielectric constant epsilon diagonal = (4,4,4)
     block, center = (-11.5,0,0)
          size (0.65,0.265487,1e+20)
          axes (1,0,0), (0,1,0), (0,0,1)
          dielectric constant epsilon diagonal = (4,4,4)
     block, center = (-12.5,0,0)
          size (0.65,0.265487,1e+20)
          axes (1,0,0), (0,1,0), (0,0,1)
          dielectric constant epsilon diagonal = (4,4,4)
     block, center = (-13.5,0,0)
          size (0.65,0.265487,1e+20)
          axes (1,0,0), (0,1,0), (0,0,1)
          dielectric constant epsilon diagonal = (4,4,4)
     block, center = (-14.5,0,0)
          size (0.65,0.265487,1e+20)
          axes (1,0,0), (0,1,0), (0,0,1)
          dielectric constant epsilon diagonal = (4,4,4)
     block, center = (-15.5,0,0)
          size (0.65,0.265487,1e+20)
          axes (1,0,0), (0,1,0), (0,0,1)
          dielectric constant epsilon diagonal = (4,4,4)
     block, center = (-16.5,0,0)
          size (0.65,0.265487,1e+20)
          axes (1,0,0), (0,1,0), (0,0,1)
          dielectric constant epsilon diagonal = (4,4,4)
     block, center = (-17.5,0,0)
          size (0.65,0.265487,1e+20)
          axes (1,0,0), (0,1,0), (0,0,1)
          dielectric constant epsilon diagonal = (4,4,4)
     block, center = (-18.5,0,0)
          size (0.65,0.265487,1e+20)
          axes (1,0,0), (0,1,0), (0,0,1)
          dielectric constant epsilon diagonal = (4,4,4)
     block, center = (-19.5,0,0)
          size (0.65,0.265487,1e+20)
          axes (1,0,0), (0,1,0), (0,0,1)
          dielectric constant epsilon diagonal = (4,4,4)
     block, center = (-20.5,0,0)
          size (0.65,0.265487,1e+20)
          axes (1,0,0), (0,1,0), (0,0,1)
          dielectric constant epsilon diagonal = (4,4,4)
     block, center = (-21.5,0,0)
          size (0.65,0.265487,1e+20)
          axes (1,0,0), (0,1,0), (0,0,1)
          dielectric constant epsilon diagonal = (4,4,4)
     block, center = (-22.5,0,0)
          size (0.65,0.265487,1e+20)
          axes (1,0,0), (0,1,0), (0,0,1)
          dielectric constant epsilon diagonal = (4,4,4)
     block, center = (-23.5,0,0)
          size (0.65,0.265487,1e+20)
          axes (1,0,0), (0,1,0), (0,0,1)
          dielectric constant epsilon diagonal = (4,4,4)
     block, center = (-24.5,0,0)
          size (0.65,0.265487,1e+20)
          axes (1,0,0), (0,1,0), (0,0,1)
          dielectric constant epsilon diagonal = (4,4,4)
     block, center = (-25.5,0,0)
          size (0.65,0.265487,1e+20)
          axes (1,0,0), (0,1,0), (0,0,1)
          dielectric constant epsilon diagonal = (4,4,4)
     block, center = (-26.5,0,0)
          size (0.65,0.265487,1e+20)
          axes (1,0,0), (0,1,0), (0,0,1)
          dielectric constant epsilon diagonal = (4,4,4)
     block, center = (-27.5,0,0)
          size (0.65,0.265487,1e+20)
          axes (1,0,0), (0,1,0), (0,0,1)
          dielectric constant epsilon diagonal = (4,4,4)
     block, center = (-28.5,0,0)
          size (0.65,0.265487,1e+20)
          axes (1,0,0), (0,1,0), (0,0,1)
          dielectric constant epsilon diagonal = (4,4,4)
     block, center = (-29.5,0,0)
          size (0.65,0.265487,1e+20)
          axes (1,0,0), (0,1,0), (0,0,1)
          dielectric constant epsilon diagonal = (4,4,4)
     block, center = (-30.5,0,0)
          size (0.65,0.265487,1e+20)
          axes (1,0,0), (0,1,0), (0,0,1)
          dielectric constant epsilon diagonal = (4,4,4)
     block, center = (-31.5,0,0)
          size (0.65,0.265487,1e+20)
          axes (1,0,0), (0,1,0), (0,0,1)
          dielectric constant epsilon diagonal = (4,4,4)
     block, center = (-32.5,0,0)
          size (0.65,0.265487,1e+20)
          axes (1,0,0), (0,1,0), (0,0,1)
          dielectric constant epsilon diagonal = (4,4,4)
     block, center = (-33.5,0,0)
          size (0.65,0.265487,1e+20)
          axes (1,0,0), (0,1,0), (0,0,1)
          dielectric constant epsilon diagonal = (4,4,4)
     block, center = (-34.5,0,0)
          size (0.65,0.265487,1e+20)
          axes (1,0,0), (0,1,0), (0,0,1)
          dielectric constant epsilon diagonal = (4,4,4)
     block, center = (-35.5,0,0)
          size (0.65,0.265487,1e+20)
          axes (1,0,0), (0,1,0), (0,0,1)
          dielectric constant epsilon diagonal = (4,4,4)
     block, center = (-36.5,0,0)
          size (0.65,0.265487,1e+20)
          axes (1,0,0), (0,1,0), (0,0,1)
          dielectric constant epsilon diagonal = (4,4,4)
     block, center = (-37.5,0,0)
          size (0.65,0.265487,1e+20)
          axes (1,0,0), (0,1,0), (0,0,1)
          dielectric constant epsilon diagonal = (4,4,4)
     block, center = (-38.5,0,0)
          size (0.65,0.265487,1e+20)
          axes (1,0,0), (0,1,0), (0,0,1)
          dielectric constant epsilon diagonal = (4,4,4)
     block, center = (-39.5,0,0)
          size (0.65,0.265487,1e+20)
          axes (1,0,0), (0,1,0), (0,0,1)
          dielectric constant epsilon diagonal = (4,4,4)
     block, center = (-40.5,0,0)
          size (0.65,0.265487,1e+20)
          axes (1,0,0), (0,1,0), (0,0,1)
          dielectric constant epsilon diagonal = (4,4,4)
     block, center = (-41.5,0,0)
          size (0.65,0.265487,1e+20)
          axes (1,0,0), (0,1,0), (0,0,1)
          dielectric constant epsilon diagonal = (4,4,4)
     block, center = (-42.5,0,0)
          size (0.65,0.265487,1e+20)
          axes (1,0,0), (0,1,0), (0,0,1)
          dielectric constant epsilon diagonal = (4,4,4)
     block, center = (-43.5,0,0)
          size (0.65,0.265487,1e+20)
          axes (1,0,0), (0,1,0), (0,0,1)
          dielectric constant epsilon diagonal = (4,4,4)
     block, center = (-44.5,0,0)
          size (0.65,0.265487,1e+20)
          axes (1,0,0), (0,1,0), (0,0,1)
          dielectric constant epsilon diagonal = (4,4,4)
     block, center = (-45.5,0,0)
          size (0.65,0.265487,1e+20)
          axes (1,0,0), (0,1,0), (0,0,1)
          dielectric constant epsilon diagonal = (4,4,4)
     block, center = (-46.5,0,0)
          size (0.65,0.265487,1e+20)
          axes (1,0,0), (0,1,0), (0,0,1)
          dielectric constant epsilon diagonal = (4,4,4)
     block, center = (-47.5,0,0)
          size (0.65,0.265487,1e+20)
          axes (1,0,0), (0,1,0), (0,0,1)
          dielectric constant epsilon diagonal = (4,4,4)
     block, center = (-48.5,0,0)
          size (0.65,0.265487,1e+20)
          axes (1,0,0), (0,1,0), (0,0,1)
          dielectric constant epsilon diagonal = (4,4,4)
     block, center = (-49.5,0,0)
          size (0.65,0.265487,1e+20)
          axes (1,0,0), (0,1,0), (0,0,1)
          dielectric constant epsilon diagonal = (4,4,4)
     block, center = (-50.5,0,0)
          size (0.65,0.265487,1e+20)
          axes (1,0,0), (0,1,0), (0,0,1)
          dielectric constant epsilon diagonal = (4,4,4)
     block, center = (-51.5,0,0)
          size (0.65,0.265487,1e+20)
          axes (1,0,0), (0,1,0), (0,0,1)
          dielectric constant epsilon diagonal = (4,4,4)
     block, center = (-52.5,0,0)
          size (0.65,0.265487,1e+20)
          axes (1,0,0), (0,1,0), (0,0,1)
          dielectric constant epsilon diagonal = (4,4,4)
     block, center = (-53.5,0,0)
          size (0.65,0.265487,1e+20)
          axes (1,0,0), (0,1,0), (0,0,1)
          dielectric constant epsilon diagonal = (4,4,4)
     block, center = (-54.5,0,0)
          size (0.65,0.265487,1e+20)
          axes (1,0,0), (0,1,0), (0,0,1)
          dielectric constant epsilon diagonal = (4,4,4)
     block, center = (-55.5,0,0)
          size (0.65,0.265487,1e+20)
          axes (1,0,0), (0,1,0), (0,0,1)
          dielectric constant epsilon diagonal = (4,4,4)
     block, center = (-56.5,0,0)
          size (0.65,0.265487,1e+20)
          axes (1,0,0), (0,1,0), (0,0,1)
          dielectric constant epsilon diagonal = (4,4,4)
     block, center = (-57.5,0,0)
          size (0.65,0.265487,1e+20)
          axes (1,0,0), (0,1,0), (0,0,1)
          dielectric constant epsilon diagonal = (4,4,4)
     block, center = (-58.5,0,0)
          size (0.65,0.265487,1e+20)
          axes (1,0,0), (0,1,0), (0,0,1)
          dielectric constant epsilon diagonal = (4,4,4)
     block, center = (-59.5,0,0)
          size (0.65,0.265487,1e+20)
          axes (1,0,0), (0,1,0), (0,0,1)
          dielectric constant epsilon diagonal = (4,4,4)
     block, center = (-60.5,0,0)
          size (0.65,0.265487,1e+20)
          axes (1,0,0), (0,1,0), (0,0,1)
          dielectric constant epsilon diagonal = (4,4,4)
     block, center = (-61.5,0,0)
          size (0.65,0.265487,1e+20)
          axes (1,0,0), (0,1,0), (0,0,1)
          dielectric constant epsilon diagonal = (4,4,4)
     block, center = (-62.5,0,0)
          size (0.65,0.265487,1e+20)
          axes (1,0,0), (0,1,0), (0,0,1)
          dielectric constant epsilon diagonal = (4,4,4)
     block, center = (-63.5,0,0)
          size (0.65,0.265487,1e+20)
          axes (1,0,0), (0,1,0), (0,0,1)
          dielectric constant epsilon diagonal = (4,4,4)
     block, center = (-64.5,0,0)
          size (0.65,0.265487,1e+20)
          axes (1,0,0), (0,1,0), (0,0,1)
          dielectric constant epsilon diagonal = (4,4,4)
     block, center = (-65.5,0,0)
          size (0.65,0.265487,1e+20)
          axes (1,0,0), (0,1,0), (0,0,1)
          dielectric constant epsilon diagonal = (4,4,4)
     block, center = (-66.5,0,0)
          size (0.65,0.265487,1e+20)
          axes (1,0,0), (0,1,0), (0,0,1)
          dielectric constant epsilon diagonal = (4,4,4)
     block, center = (-67.5,0,0)
          size (0.65,0.265487,1e+20)
          axes (1,0,0), (0,1,0), (0,0,1)
          dielectric constant epsilon diagonal = (4,4,4)
     block, center = (-68.5,0,0)
          size (0.65,0.265487,1e+20)
          axes (1,0,0), (0,1,0), (0,0,1)
          dielectric constant epsilon diagonal = (4,4,4)
     block, center = (-69.5,0,0)
          size (0.65,0.265487,1e+20)
          axes (1,0,0), (0,1,0), (0,0,1)
          dielectric constant epsilon diagonal = (4,4,4)
     block, center = (-70.5,0,0)
          size (0.65,0.265487,1e+20)
          axes (1,0,0), (0,1,0), (0,0,1)
          dielectric constant epsilon diagonal = (4,4,4)
     block, center = (-71.5,0,0)
          size (0.65,0.265487,1e+20)
          axes (1,0,0), (0,1,0), (0,0,1)
          dielectric constant epsilon diagonal = (4,4,4)
     block, center = (-72.5,0,0)
          size (0.65,0.265487,1e+20)
          axes (1,0,0), (0,1,0), (0,0,1)
          dielectric constant epsilon diagonal = (4,4,4)
     block, center = (-73.5,0,0)
          size (0.65,0.265487,1e+20)
          axes (1,0,0), (0,1,0), (0,0,1)
          dielectric constant epsilon diagonal = (4,4,4)
     block, center = (-74.5,0,0)
          size (0.65,0.265487,1e+20)
          axes (1,0,0), (0,1,0), (0,0,1)
          dielectric constant epsilon diagonal = (4,4,4)
time for set_epsilon = 8.44665 s
-----------
Meep: using output directory "t-out"
creating output file "t-out/eps-000000.00.h5"...
Meep progress: 2.44/377.433631896973 = 0.6% done in 4.0s, 618.3s to go
on time step 126 (time=2.52), 0.0318636 s/step
Meep progress: 5.16/377.433631896973 = 1.4% done in 8.0s, 579.9s to go
on time step 262 (time=5.24), 0.0295322 s/step
Meep progress: 7.88/377.433631896973 = 2.1% done in 12.1s, 565.6s to go
on time step 398 (time=7.96), 0.0295819 s/step
Meep progress: 10.6/377.433631896973 = 2.8% done in 16.1s, 556.4s to go
on time step 534 (time=10.68), 0.0295408 s/step
Meep progress: 13.32/377.433631896973 = 3.5% done in 20.1s, 549.3s to go
on time step 670 (time=13.4), 0.0294913 s/step
Meep progress: 16.04/377.433631896973 = 4.2% done in 24.1s, 543.3s to go
on time step 806 (time=16.12), 0.0295662 s/step
Meep progress: 18.72/377.433631896973 = 5.0% done in 28.1s, 539.1s to go
on time step 940 (time=18.8), 0.0300396 s/step
Meep progress: 21.38/377.433631896973 = 5.7% done in 32.1s, 535.3s to go
on time step 1073 (time=21.46), 0.0301604 s/step
Meep progress: 24.04/377.433631896973 = 6.4% done in 36.2s, 531.8s to go
on time step 1205 (time=24.1), 0.0303104 s/step
Meep progress: 26.7/377.433631896973 = 7.1% done in 40.2s, 528.1s to go
on time step 1338 (time=26.76), 0.0302744 s/step
Meep progress: 29.34/377.433631896973 = 7.8% done in 44.2s, 524.5s to go
on time step 1470 (time=29.4), 0.0303788 s/step
Meep progress: 32.0/377.433631896973 = 8.5% done in 48.2s, 520.7s to go
on time step 1603 (time=32.06), 0.0302219 s/step
Meep progress: 34.64/377.433631896973 = 9.2% done in 52.2s, 517.0s to go
on time step 1735 (time=34.7), 0.0303502 s/step
Meep progress: 37.28/377.433631896973 = 9.9% done in 56.2s, 513.2s to go
on time step 1867 (time=37.34), 0.030335 s/step
Meep progress: 39.92/377.433631896973 = 10.6% done in 60.3s, 509.5s to go
on time step 1999 (time=39.98), 0.0304373 s/step
Meep progress: 42.56/377.433631896973 = 11.3% done in 64.3s, 505.7s to go
on time step 2131 (time=42.62), 0.030338 s/step
Meep progress: 45.2/377.433631896973 = 12.0% done in 68.3s, 501.9s to go
on time step 2263 (time=45.26), 0.0303982 s/step
Meep progress: 47.84/377.433631896973 = 12.7% done in 72.3s, 498.0s to go
on time step 2395 (time=47.9), 0.0304057 s/step
Meep progress: 50.48/377.433631896973 = 13.4% done in 76.3s, 494.2s to go
on time step 2528 (time=50.56), 0.0303006 s/step
Meep progress: 53.14/377.433631896973 = 14.1% done in 80.3s, 490.2s to go
on time step 2661 (time=53.22), 0.0302587 s/step
Meep progress: 55.8/377.433631896973 = 14.8% done in 84.3s, 486.2s to go
on time step 2794 (time=55.88), 0.030225 s/step
Meep progress: 58.46/377.433631896973 = 15.5% done in 88.4s, 482.2s to go
on time step 2927 (time=58.54), 0.0302671 s/step
Meep progress: 61.12/377.433631896973 = 16.2% done in 92.4s, 478.2s to go
on time step 3060 (time=61.2), 0.0303027 s/step
Meep progress: 63.78/377.433631896973 = 16.9% done in 96.4s, 474.2s to go
on time step 3193 (time=63.86), 0.0302688 s/step
Meep progress: 66.44/377.433631896973 = 17.6% done in 100.4s, 470.1s to go
on time step 3327 (time=66.54), 0.030051 s/step
Meep progress: 69.08/377.433631896973 = 18.3% done in 104.4s, 466.1s to go
on time step 3459 (time=69.18), 0.0303379 s/step
Meep progress: 71.72/377.433631896973 = 19.0% done in 108.4s, 462.2s to go
on time step 3591 (time=71.82), 0.0304905 s/step
Meep progress: 74.38/377.433631896973 = 19.7% done in 112.4s, 458.2s to go
on time step 3725 (time=74.5), 0.0300116 s/step
Meep progress: 77.14/377.433631896973 = 20.4% done in 116.5s, 453.4s to go
on time step 3863 (time=77.26), 0.0291704 s/step
Meep progress: 79.9/377.433631896973 = 21.2% done in 120.5s, 448.7s to go
on time step 4001 (time=80.02), 0.0291272 s/step
Meep progress: 82.56/377.433631896973 = 21.9% done in 124.5s, 444.6s to go
on time step 4134 (time=82.68), 0.0301153 s/step
Meep progress: 85.3/377.433631896973 = 22.6% done in 128.5s, 440.1s to go
on time step 4271 (time=85.42), 0.0293116 s/step
Meep progress: 88.08/377.433631896973 = 23.3% done in 132.5s, 435.4s to go
on time step 4410 (time=88.2), 0.028849 s/step
Meep progress: 90.86/377.433631896973 = 24.1% done in 136.5s, 430.6s to go
on time step 4549 (time=90.98), 0.0287992 s/step
Meep progress: 93.64/377.433631896973 = 24.8% done in 140.5s, 425.9s to go
on time step 4688 (time=93.76), 0.0288799 s/step
Meep progress: 96.32/377.433631896973 = 25.5% done in 144.5s, 421.8s to go
on time step 4822 (time=96.44), 0.0298743 s/step
Meep progress: 99.0/377.433631896973 = 26.2% done in 148.5s, 417.8s to go
on time step 4956 (time=99.12), 0.0298668 s/step
Meep progress: 101.64/377.433631896973 = 26.9% done in 152.6s, 414.0s to go
on time step 5088 (time=101.76), 0.0305184 s/step
Meep progress: 104.34/377.433631896973 = 27.6% done in 156.6s, 409.8s to go
on time step 5223 (time=104.46), 0.0297447 s/step
Meep progress: 106.98/377.433631896973 = 28.3% done in 160.6s, 406.0s to go
on time step 5355 (time=107.1), 0.0304514 s/step
Meep progress: 109.48/377.433631896973 = 29.0% done in 164.6s, 402.9s to go
on time step 5479 (time=109.58), 0.0323481 s/step
Meep progress: 111.68/377.433631896973 = 29.6% done in 168.6s, 401.3s to go
on time step 5589 (time=111.78), 0.0365931 s/step
Meep progress: 113.98/377.433631896973 = 30.2% done in 172.6s, 399.0s to go
on time step 5704 (time=114.08), 0.0347999 s/step
Meep progress: 116.28/377.433631896973 = 30.8% done in 176.7s, 396.7s to go
on time step 5820 (time=116.4), 0.0346813 s/step
Meep progress: 118.54/377.433631896973 = 31.4% done in 180.7s, 394.6s to go
on time step 5932 (time=118.64), 0.0357492 s/step
Meep progress: 120.84/377.433631896973 = 32.0% done in 184.7s, 392.2s to go
on time step 6047 (time=120.94), 0.0348448 s/step
Meep progress: 123.3/377.433631896973 = 32.7% done in 188.7s, 389.0s to go
on time step 6170 (time=123.4), 0.0326769 s/step
Meep progress: 125.7/377.433631896973 = 33.3% done in 192.7s, 386.0s to go
on time step 6289 (time=125.78), 0.0336186 s/step
Meep progress: 127.94/377.433631896973 = 33.9% done in 196.8s, 383.7s to go
on time step 6401 (time=128.02), 0.0358457 s/step
Meep progress: 130.24/377.433631896973 = 34.5% done in 200.8s, 381.0s to go
on time step 6516 (time=130.32), 0.034856 s/step
Meep progress: 132.64/377.433631896973 = 35.1% done in 204.8s, 377.9s to go
on time step 6636 (time=132.72), 0.0333617 s/step
Meep progress: 135.06/377.433631896973 = 35.8% done in 208.8s, 374.7s to go
on time step 6756 (time=135.12), 0.0334482 s/step
Meep progress: 137.38/377.433631896973 = 36.4% done in 212.8s, 371.8s to go
on time step 6872 (time=137.44), 0.0344951 s/step
Meep progress: 139.8/377.433631896973 = 37.0% done in 216.8s, 368.6s to go
on time step 6993 (time=139.86), 0.0332896 s/step
Meep progress: 142.22/377.433631896973 = 37.7% done in 220.9s, 365.3s to go
on time step 7114 (time=142.28), 0.0332146 s/step
Meep progress: 144.54/377.433631896973 = 38.3% done in 224.9s, 362.3s to go
on time step 7230 (time=144.6), 0.0347839 s/step
Meep progress: 146.82/377.433631896973 = 38.9% done in 228.9s, 359.5s to go
on time step 7345 (time=146.9), 0.0350452 s/step
Meep progress: 149.2/377.433631896973 = 39.5% done in 232.9s, 356.3s to go
on time step 7464 (time=149.28), 0.0337752 s/step
Meep progress: 151.62/377.433631896973 = 40.2% done in 236.9s, 352.8s to go
on time step 7585 (time=151.7), 0.0330945 s/step
Meep progress: 154.06/377.433631896973 = 40.8% done in 240.9s, 349.3s to go
on time step 7707 (time=154.14), 0.0329305 s/step
Meep progress: 156.42/377.433631896973 = 41.4% done in 244.9s, 346.1s to go
on time step 7825 (time=156.5), 0.0339265 s/step
Meep progress: 158.82/377.433631896973 = 42.1% done in 249.0s, 342.7s to go
on time step 7945 (time=158.9), 0.0334279 s/step
Meep progress: 161.26/377.433631896973 = 42.7% done in 253.0s, 339.1s to go
on time step 8067 (time=161.34), 0.0329953 s/step
Meep progress: 163.62/377.433631896973 = 43.4% done in 257.0s, 335.8s to go
on time step 8185 (time=163.7), 0.0340535 s/step
Meep progress: 165.78/377.433631896973 = 43.9% done in 261.0s, 333.2s to go
on time step 8293 (time=165.86), 0.0373014 s/step
Meep progress: 168.1/377.433631896973 = 44.5% done in 265.0s, 330.0s to go
on time step 8410 (time=168.2), 0.0343525 s/step
Meep progress: 170.52/377.433631896973 = 45.2% done in 269.0s, 326.4s to go
on time step 8532 (time=170.64), 0.0330493 s/step
Meep progress: 173.0/377.433631896973 = 45.8% done in 273.0s, 322.6s to go
on time step 8656 (time=173.12), 0.0322786 s/step
Meep progress: 175.46/377.433631896973 = 46.5% done in 277.1s, 318.9s to go
on time step 8778 (time=175.56), 0.0328137 s/step
Meep progress: 177.88/377.433631896973 = 47.1% done in 281.1s, 315.3s to go
on time step 8899 (time=177.98), 0.0331222 s/step
Meep progress: 180.38/377.433631896973 = 47.8% done in 285.1s, 311.4s to go
on time step 9024 (time=180.48), 0.0321462 s/step
Meep progress: 182.8/377.433631896973 = 48.4% done in 289.1s, 307.8s to go
on time step 9145 (time=182.9), 0.0332972 s/step
Meep progress: 185.26/377.433631896973 = 49.1% done in 293.1s, 304.1s to go
on time step 9268 (time=185.36), 0.0325237 s/step
Meep progress: 187.74/377.433631896973 = 49.7% done in 297.1s, 300.2s to go
on time step 9392 (time=187.84), 0.0325031 s/step
Meep progress: 190.1/377.433631896973 = 50.4% done in 301.2s, 296.8s to go
on time step 9510 (time=190.2), 0.0339279 s/step
Meep progress: 192.56/377.433631896973 = 51.0% done in 305.2s, 293.0s to go
on time step 9633 (time=192.66), 0.0327641 s/step
Meep progress: 194.96/377.433631896973 = 51.7% done in 309.2s, 289.4s to go
on time step 9754 (time=195.08), 0.0332446 s/step
Meep progress: 197.42/377.433631896973 = 52.3% done in 313.2s, 285.6s to go
on time step 9876 (time=197.52), 0.0328063 s/step
Meep progress: 199.88/377.433631896973 = 53.0% done in 317.2s, 281.8s to go
on time step 9999 (time=199.98), 0.0325417 s/step
Meep progress: 202.36/377.433631896973 = 53.6% done in 321.2s, 277.9s to go
on time step 10123 (time=202.46), 0.0325048 s/step
Meep progress: 204.84/377.433631896973 = 54.3% done in 325.2s, 274.0s to go
on time step 10248 (time=204.96), 0.0322451 s/step
Meep progress: 207.32/377.433631896973 = 54.9% done in 329.3s, 270.2s to go
on time step 10372 (time=207.44), 0.0323791 s/step
Meep progress: 209.72/377.433631896973 = 55.6% done in 333.3s, 266.5s to go
on time step 10493 (time=209.86), 0.0333629 s/step
Meep progress: 212.02/377.433631896973 = 56.2% done in 337.3s, 263.2s to go
on time step 10607 (time=212.14), 0.0352916 s/step
Meep progress: 214.32/377.433631896973 = 56.8% done in 341.3s, 259.8s to go
on time step 10722 (time=214.44), 0.0349727 s/step
Meep progress: 216.68/377.433631896973 = 57.4% done in 345.3s, 256.2s to go
on time step 10840 (time=216.8), 0.0341686 s/step
Meep progress: 218.96/377.433631896973 = 58.0% done in 349.4s, 252.8s to go
on time step 10954 (time=219.08), 0.0353107 s/step
Meep progress: 221.14/377.433631896973 = 58.6% done in 353.4s, 249.7s to go
on time step 11063 (time=221.26), 0.0367599 s/step
Meep progress: 223.44/377.433631896973 = 59.2% done in 357.4s, 246.3s to go
on time step 11178 (time=223.56), 0.0349863 s/step
Meep progress: 225.84/377.433631896973 = 59.8% done in 361.4s, 242.6s to go
on time step 11298 (time=225.96), 0.0333879 s/step
Meep progress: 228.2/377.433631896973 = 60.5% done in 365.4s, 239.0s to go
on time step 11416 (time=228.32), 0.0340123 s/step
Meep progress: 230.62/377.433631896973 = 61.1% done in 369.5s, 235.2s to go
on time step 11537 (time=230.74), 0.0332216 s/step
Meep progress: 233.06/377.433631896973 = 61.7% done in 373.5s, 231.4s to go
on time step 11659 (time=233.18), 0.0330036 s/step
Meep progress: 235.52/377.433631896973 = 62.4% done in 377.5s, 227.5s to go
on time step 11782 (time=235.64), 0.0326336 s/step
Meep progress: 238.0/377.433631896973 = 63.1% done in 381.5s, 223.5s to go
on time step 11906 (time=238.12), 0.0324709 s/step
Meep progress: 240.44/377.433631896973 = 63.7% done in 385.5s, 219.7s to go
on time step 12028 (time=240.56), 0.0330396 s/step
Meep progress: 242.9/377.433631896973 = 64.4% done in 389.5s, 215.8s to go
on time step 12152 (time=243.04), 0.0325024 s/step
Meep progress: 245.34/377.433631896973 = 65.0% done in 393.6s, 211.9s to go
on time step 12274 (time=245.48), 0.0330012 s/step
Meep progress: 247.76/377.433631896973 = 65.6% done in 397.6s, 208.1s to go
on time step 12395 (time=247.9), 0.0332293 s/step
Meep progress: 250.06/377.433631896973 = 66.3% done in 401.6s, 204.6s to go
on time step 12511 (time=250.22), 0.0347392 s/step
Meep progress: 252.28/377.433631896973 = 66.8% done in 405.6s, 201.2s to go
on time step 12622 (time=252.44), 0.0360814 s/step
Meep progress: 254.7/377.433631896973 = 67.5% done in 409.6s, 197.4s to go
on time step 12743 (time=254.86), 0.0331999 s/step
Meep progress: 257.16/377.433631896973 = 68.1% done in 413.6s, 193.5s to go
on time step 12866 (time=257.32), 0.0325858 s/step
Meep progress: 259.62/377.433631896973 = 68.8% done in 417.7s, 189.5s to go
on time step 12988 (time=259.76), 0.0328267 s/step
Meep progress: 262.04/377.433631896973 = 69.4% done in 421.7s, 185.7s to go
on time step 13109 (time=262.18), 0.0332461 s/step
Meep progress: 264.34/377.433631896973 = 70.0% done in 425.7s, 182.1s to go
on time step 13224 (time=264.48), 0.0348391 s/step
Meep progress: 266.6/377.433631896973 = 70.6% done in 429.7s, 178.6s to go
on time step 13337 (time=266.74), 0.0355159 s/step
Meep progress: 269.0/377.433631896973 = 71.3% done in 433.7s, 174.8s to go
on time step 13457 (time=269.14), 0.0333876 s/step
Meep progress: 271.38/377.433631896973 = 71.9% done in 437.7s, 171.1s to go
on time step 13576 (time=271.52), 0.0337153 s/step
Meep progress: 273.74/377.433631896973 = 72.5% done in 441.7s, 167.3s to go
on time step 13693 (time=273.86), 0.0342426 s/step
Meep progress: 276.18/377.433631896973 = 73.2% done in 445.8s, 163.4s to go
on time step 13816 (time=276.32), 0.0327248 s/step
Meep progress: 278.54/377.433631896973 = 73.8% done in 449.8s, 159.7s to go
on time step 13933 (time=278.66), 0.0342881 s/step
Meep progress: 280.9/377.433631896973 = 74.4% done in 453.8s, 156.0s to go
on time step 14052 (time=281.04), 0.0338045 s/step
Meep progress: 283.32/377.433631896973 = 75.1% done in 457.8s, 152.1s to go
on time step 14173 (time=283.46), 0.033214 s/step
Meep progress: 285.6/377.433631896973 = 75.7% done in 461.8s, 148.5s to go
on time step 14286 (time=285.72), 0.0355394 s/step
Meep progress: 287.8/377.433631896973 = 76.3% done in 465.9s, 145.1s to go
on time step 14396 (time=287.92), 0.0364742 s/step
Meep progress: 290.14/377.433631896973 = 76.9% done in 469.9s, 141.4s to go
on time step 14514 (time=290.28), 0.0341407 s/step
Meep progress: 292.54/377.433631896973 = 77.5% done in 473.9s, 137.5s to go
on time step 14633 (time=292.66), 0.0337361 s/step
Meep progress: 294.94/377.433631896973 = 78.1% done in 477.9s, 133.7s to go
on time step 14754 (time=295.08), 0.0332993 s/step
Meep progress: 297.42/377.433631896973 = 78.8% done in 481.9s, 129.7s to go
on time step 14877 (time=297.54), 0.0325334 s/step
Meep progress: 299.92/377.433631896973 = 79.5% done in 486.0s, 125.6s to go
on time step 15002 (time=300.04), 0.032128 s/step
Meep progress: 302.32/377.433631896973 = 80.1% done in 490.0s, 121.7s to go
on time step 15122 (time=302.44), 0.0333966 s/step
Meep progress: 304.56/377.433631896973 = 80.7% done in 494.0s, 118.2s to go
on time step 15235 (time=304.7), 0.0356299 s/step
Meep progress: 307.02/377.433631896973 = 81.3% done in 498.0s, 114.2s to go
on time step 15358 (time=307.16), 0.03262 s/step
Meep progress: 309.46/377.433631896973 = 82.0% done in 502.0s, 110.3s to go
on time step 15480 (time=309.6), 0.032882 s/step
Meep progress: 311.9/377.433631896973 = 82.6% done in 506.0s, 106.3s to go
on time step 15602 (time=312.04), 0.032963 s/step
Meep progress: 314.38/377.433631896973 = 83.3% done in 510.0s, 102.3s to go
on time step 15726 (time=314.52), 0.0323866 s/step
Meep progress: 316.82/377.433631896973 = 83.9% done in 514.1s, 98.3s to go
on time step 15847 (time=316.94), 0.0332447 s/step
Meep progress: 319.22/377.433631896973 = 84.6% done in 518.1s, 94.5s to go
on time step 15968 (time=319.36), 0.0331641 s/step
Meep progress: 321.68/377.433631896973 = 85.2% done in 522.1s, 90.5s to go
on time step 16091 (time=321.82), 0.0325525 s/step
Meep progress: 324.08/377.433631896973 = 85.9% done in 526.1s, 86.6s to go
on time step 16211 (time=324.22), 0.0334258 s/step
Meep progress: 326.54/377.433631896973 = 86.5% done in 530.1s, 82.6s to go
on time step 16334 (time=326.68), 0.0327323 s/step
Meep progress: 328.96/377.433631896973 = 87.2% done in 534.1s, 78.7s to go
on time step 16455 (time=329.1), 0.0331854 s/step
Meep progress: 331.4/377.433631896973 = 87.8% done in 538.1s, 74.7s to go
on time step 16577 (time=331.54), 0.0329505 s/step
Meep progress: 333.84/377.433631896973 = 88.4% done in 542.1s, 70.8s to go
on time step 16700 (time=334), 0.03273 s/step
Meep progress: 336.3/377.433631896973 = 89.1% done in 546.1s, 66.8s to go
on time step 16823 (time=336.46), 0.0326708 s/step
Meep progress: 338.74/377.433631896973 = 89.7% done in 550.2s, 62.8s to go
on time step 16945 (time=338.9), 0.0330393 s/step
Meep progress: 341.18/377.433631896973 = 90.4% done in 554.2s, 58.9s to go
on time step 17067 (time=341.34), 0.033031 s/step
Meep progress: 343.46/377.433631896973 = 91.0% done in 558.2s, 55.2s to go
on time step 17181 (time=343.62), 0.0352388 s/step
Meep progress: 345.7/377.433631896973 = 91.6% done in 562.2s, 51.6s to go
on time step 17293 (time=345.86), 0.0357677 s/step
Meep progress: 348.14/377.433631896973 = 92.2% done in 566.2s, 47.6s to go
on time step 17416 (time=348.32), 0.0327173 s/step
Meep progress: 350.64/377.433631896973 = 92.9% done in 570.3s, 43.6s to go
on time step 17541 (time=350.82), 0.0322254 s/step
Meep progress: 353.0/377.433631896973 = 93.5% done in 574.3s, 39.7s to go
on time step 17658 (time=353.16), 0.0344487 s/step
Meep progress: 355.26/377.433631896973 = 94.1% done in 578.3s, 36.1s to go
on time step 17772 (time=355.44), 0.035223 s/step
Meep progress: 357.68/377.433631896973 = 94.8% done in 582.3s, 32.2s to go
on time step 17893 (time=357.86), 0.0330635 s/step
Meep progress: 360.16/377.433631896973 = 95.4% done in 586.3s, 28.1s to go
on time step 18017 (time=360.34), 0.0324821 s/step
Meep progress: 362.62/377.433631896973 = 96.1% done in 590.3s, 24.1s to go
on time step 18141 (time=362.82), 0.0324395 s/step
Meep progress: 365.12/377.433631896973 = 96.7% done in 594.4s, 20.0s to go
on time step 18266 (time=365.32), 0.0322314 s/step
Meep progress: 367.62/377.433631896973 = 97.4% done in 598.4s, 16.0s to go
on time step 18390 (time=367.8), 0.0323294 s/step
Meep progress: 370.1/377.433631896973 = 98.1% done in 602.4s, 11.9s to go
on time step 18514 (time=370.28), 0.0324503 s/step
Meep progress: 372.62/377.433631896973 = 98.7% done in 606.4s, 7.8s to go
on time step 18640 (time=372.8), 0.0319396 s/step
Meep progress: 375.1/377.433631896973 = 99.4% done in 610.5s, 3.8s to go
on time step 18762 (time=375.24), 0.032797 s/step
run 0 finished at t = 377.44 (18872 timesteps)
flux1:, 0.627777777777778, 6.2502018741305e-7, 6.19746043785379e-7, 6.149927663958e-7, 6.10635060306163e-7, 6.06667631950456e-7, 6.03241843392955e-7, 6.0062227063813e-7, 5.99087271272006e-7, 5.9882099445907e-7, 5.99845882966314e-7, 6.02023959534643e-7, 6.05122332131773e-7, 6.08909898257195e-7, 6.13240952839987e-7, 6.18090048651192e-7, 6.23525058269547e-7, 6.29632425540259e-7, 6.3642968756366e-7, 6.43806344794867e-7, 6.51520891949686e-7, 6.59254891372914e-7, 6.66698140069714e-7, 6.73626970774492e-7, 6.79946002834349e-7, 6.85677574500972e-7, 6.90871382032429e-7, 6.95459685030796e-7, 6.9943713953927e-7, 7.02572641633254e-7, 7.04780154785652e-7, 7.05414286524628e-7, 7.04700712450958e-7, 7.03037959531578e-7, 7.00139287349728e-7, 6.9636288285542e-7, 6.91890291703846e-7, 6.86898958389602e-7, 6.81290477464501e-7, 6.75043192900076e-7, 6.68168480021075e-7, 6.60757275319364e-7, 6.53025191959593e-7, 6.45282532811199e-7, 6.37851512116098e-7, 6.30977005464429e-7, 6.24772093323321e-7, 6.19221993328928e-7, 6.14243626354394e-7, 6.09772785549825e-7, 6.05838379081276e-7, 6.02589112826465e-7, 6.00258713920546e-7, 5.99082590884719e-7, 5.99201361222772e-7, 6.00595390221016e-7, 6.03083347637065e-7, 6.06389453228491e-7, 6.10251253067487e-7, 6.14518958175945e-7, 6.19198923246856e-7, 6.24417119320639e-7
flux1:, 0.628040226681531, 7.14543693730752e-7, 7.08104273852629e-7, 7.02224236136188e-7, 6.96788460289118e-7, 6.91803898715052e-7, 6.8744229066448e-7, 6.83998328833277e-7, 6.81786612354831e-7, 6.81026489400185e-7, 6.81767041172344e-7, 6.83883566529664e-7, 6.87142622104685e-7, 6.91302297334705e-7, 6.96201522615675e-7, 7.01800012258415e-7, 7.08153394097117e-7, 7.15336651914453e-7, 7.23352233504769e-7, 7.32066638806912e-7, 7.41205931366639e-7, 7.5041191583778e-7, 7.5933158469233e-7, 7.67699240543691e-7, 7.75380740063573e-7, 7.82366444412522e-7, 7.88682952930614e-7, 7.94237594122249e-7, 7.99009998851486e-7, 8.02739626285807e-7, 8.0534448084803e-7, 8.06104954411753e-7, 8.05275960529787e-7, 8.03304395948103e-7, 7.99860734879614e-7, 7.95327620510031e-7, 7.89922282950458e-7, 7.83840482995281e-7, 7.76998085384486e-7, 7.69406146663125e-7, 7.61104684526757e-7, 7.52218495439552e-7, 7.43006685044442e-7, 7.33826165421677e-7, 7.2504068240657e-7, 7.16926923483703e-7, 7.09619825325218e-7, 7.03119627706171e-7, 6.97356044737302e-7, 6.92279197637053e-7, 6.87934789265365e-7, 6.84488160309034e-7, 6.82184358872509e-7, 6.81259404260571e-7, 6.81840679145352e-7, 6.83882255970554e-7, 6.87168326815363e-7, 6.91387799249774e-7, 6.9624895364337e-7, 7.01582133370134e-7, 7.07381476165712e-7, 7.13762352488884e-7
flux1:, 0.628302675585284, 8.19882351775315e-7, 8.12633409414208e-7, 8.05940809452633e-7, 7.99689541023781e-7, 7.93886325655454e-7, 7.88709856243656e-7, 7.84472811715317e-7, 7.81517332439086e-7, 7.80093964186462e-7, 7.80279126801123e-7, 7.81965615694581e-7, 7.8492533953965e-7, 7.88911448677674e-7, 7.93752454729305e-7, 7.99397544288431e-7, 8.05895112403747e-7, 8.13316246446331e-7, 8.21660048808698e-7, 8.30786626985408e-7, 8.40410339076895e-7, 8.5015584121968e-7, 8.59648651989658e-7, 8.68598291114173e-7, 8.76844382254883e-7, 8.84355603670065e-7, 8.91146318090801e-7, 8.97108497585937e-7, 9.02215137437832e-7, 9.06194061815324e-7, 9.08974455644119e-7, 9.09774959758349e-7, 9.08882964258739e-7, 9.0679285876157e-7, 9.03123674068698e-7, 8.9826579080951e-7, 8.92464763206003e-7, 8.85922022973831e-7, 8.78555098755406e-7, 8.70402053599816e-7, 8.61522160839978e-7, 8.52059004376565e-7, 8.4229647682098e-7, 8.32617267384685e-7, 8.23405076081295e-7, 8.149480168111e-7, 8.07385726070891e-7, 8.00720762116809e-7, 7.94887243983047e-7, 7.89844178285633e-7, 7.85649651460434e-7, 7.82480690468041e-7, 7.80587671412996e-7, 7.80200986552904e-7, 7.81430077100251e-7, 7.8420153056826e-7, 7.88268706082393e-7, 7.93293742535698e-7, 7.989677983986e-7, 8.05114863624324e-7, 8.11729401538984e-7, 8.18926223842763e-7
flux1:, 0.628565124489038, 9.44015300013863e-7, 9.36415644973354e-7, 9.29310633610971e-7, 9.22572523224724e-7, 9.16191938556941e-7, 9.10337870127438e-7, 9.05326575558536e-7, 9.01518269012236e-7, 8.99191566462923e-7, 8.98453111429161e-7, 8.99220243644436e-7, 9.01278837096443e-7, 9.0438500057443e-7, 9.08362967926471e-7, 9.13156399224015e-7, 9.18812347784769e-7, 9.25407430593535e-7, 9.32952550591531e-7, 9.41323008220334e-7, 9.50248145654482e-7, 9.59363998244622e-7, 9.68300794767068e-7, 9.76763877288306e-7, 9.84581451111396e-7, 9.91712686331761e-7, 9.98171849085378e-7, 1.00384579256813e-6, 1.00871238567955e-6, 1.01251029556805e-6, 1.01518888779378e-6, 1.01592051520067e-6, 1.01503026348223e-6, 1.01305874034788e-6, 1.00956097701098e-6, 1.00491629930901e-6, 9.99385964388083e-7, 9.9316409664504e-7, 9.86154079134399e-7, 9.78413779955995e-7, 9.70011999998855e-7, 9.61094134523187e-7, 9.51946154436735e-7, 9.42950294383783e-7, 9.34482702399559e-7, 9.26816863511256e-7, 9.20075205483998e-7, 9.14246468625313e-7, 9.09258677329797e-7, 9.05073084880021e-7, 9.01754811906565e-7, 8.99486306212676e-7, 8.98515228955209e-7, 8.99057404650836e-7, 9.01196763492237e-7, 9.04828916717351e-7, 9.0967897724529e-7, 9.15391415273334e-7, 9.21654503418824e-7, 9.2830250551588e-7, 9.35346102031194e-7, 9.42912390084439e-7
flux1:, 0.628827573392791, 1.08948482053194e-6, 1.08205270644746e-6, 1.07498579906813e-6, 1.06812965776626e-6, 1.06144090474562e-6, 1.05506001416476e-6, 1.04929101240405e-6, 1.04450270477697e-6, 1.04100018162979e-6, 1.03892589459644e-6, 1.03823186074983e-6, 1.03872911203222e-6, 1.04018602990796e-6, 1.04242879940218e-6, 1.04539971329819e-6, 1.04914941911442e-6, 1.05376933752095e-6, 1.05929859352969e-6, 1.06565200085864e-6, 1.07260413859662e-6, 1.07983430119466e-6, 1.08700581970323e-6, 1.09384125308004e-6, 1.10017207074033e-6, 1.10595957900389e-6, 1.1112288350247e-6, 1.11587033857439e-6, 1.11988065884994e-6, 1.12303427855057e-6, 1.12531205256403e-6, 1.12585593545021e-6, 1.12503673168146e-6, 1.1234404702741e-6, 1.12054064754642e-6, 1.11668669360595e-6, 1.11213799775407e-6, 1.10707013256887e-6, 1.10135542747577e-6, 1.09506463916859e-6, 1.08826839905749e-6, 1.0810978478141e-6, 1.07381709599445e-6, 1.06677884928664e-6, 1.06032066943371e-6, 1.05467202913609e-6, 1.04991380955441e-6, 1.04600363928579e-6, 1.04285298444796e-6, 1.04041941850477e-6, 1.03877036346878e-6, 1.03808721827737e-6, 1.03860547006703e-6, 1.04051491550928e-6, 1.04386335871145e-6, 1.04850920495071e-6, 1.05415024619039e-6, 1.06042221135907e-6, 1.06702593780771e-6, 1.07382461507888e-6, 1.08086302287456e-6, 1.08829454355859e-6
flux1:, 0.629090022296544, 1.2580599181767e-6, 1.25132289516563e-6, 1.24475673978368e-6, 1.23816715772283e-6, 1.23145850483706e-6, 1.2247230804286e-6, 1.21823636625477e-6, 1.2123667647735e-6, 1.20744593719862e-6, 1.20366029249191e-6, 1.20100933508913e-6, 1.19934234111538e-6, 1.19844971403031e-6, 1.19816461036844e-6, 1.19842964792126e-6, 1.19930108779462e-6, 1.20089197059945e-6, 1.20328468402955e-6, 1.20645761771218e-6, 1.21026114868491e-6, 1.21444971018524e-6, 1.21874712360983e-6, 1.22291246896036e-6, 1.22679245201494e-6, 1.23035908903986e-6, 1.2336552856379e-6, 1.23658037433709e-6, 1.23916456556633e-6, 1.24124274558736e-6, 1.24284117109274e-6, 1.24308454865054e-6, 1.24240082621648e-6, 1.24142218008348e-6, 1.23951742901228e-6, 1.23698948893113e-6, 1.23407452505582e-6, 1.23092202276969e-6, 1.22735774303717e-6, 1.22346060863789e-6, 1.21929963993972e-6, 1.21497944758154e-6, 1.21072030202149e-6, 1.20681668653147e-6, 1.20353620356804e-6, 1.20103473906288e-6, 1.19932788202472e-6, 1.19832649913606e-6, 1.19791754833192e-6, 1.19805180002246e-6, 1.19879655312059e-6, 1.20032680565021e-6, 1.20285599840486e-6, 1.20653465210263e-6, 1.21136126922599e-6, 1.21714831040865e-6, 1.22356544028467e-6, 1.23024796620452e-6, 1.23692509676834e-6, 1.24350832724708e-6, 1.25009473239281e-6, 1.25687720330264e-6
flux1:, 0.629352471200297, 1.45052279905554e-6, 1.44496804806621e-6, 1.4393416909692e-6, 1.43339915097221e-6, 1.42697571047655e-6, 1.42009642911502e-6, 1.41299228410158e-6, 1.40602296823775e-6, 1.39954809767728e-6, 1.39380789615768e-6, 1.38886372410434e-6, 1.38461686812741e-6, 1.38088871974798e-6, 1.37752198156065e-6, 1.37445745116883e-6, 1.37175442547488e-6, 1.36954975406587e-6, 1.3679799808149e-6, 1.36710754076195e-6, 1.36688577624343e-6, 1.36717242466419e-6, 1.36777484534369e-6, 1.36850310800736e-6, 1.36922612144642e-6, 1.36992991058227e-6, 1.37067632390253e-6, 1.37137344377887e-6, 1.37209968985813e-6, 1.37277135235207e-6, 1.37347658103568e-6, 1.37332992743167e-6, 1.37283151091267e-6, 1.37266297816136e-6, 1.37205978790969e-6, 1.37126614520041e-6, 1.37047185854842e-6, 1.36979804030978e-6, 1.36901223469946e-6, 1.36820069785058e-6, 1.36743328303749e-6, 1.36678201333455e-6, 1.3664064122962e-6, 1.36651789112621e-6, 1.36728596970601e-6, 1.36876672238141e-6, 1.37089059389631e-6, 1.37351056110366e-6, 1.37648599178758e-6, 1.37976238317004e-6, 1.38340827079689e-6, 1.38758929803003e-6, 1.39248780808741e-6, 1.39820125113013e-6, 1.40466427389411e-6, 1.41163310011077e-6, 1.41874724987821e-6, 1.42564923136116e-6, 1.43211201316405e-6, 1.43811411613574e-6, 1.44382162463373e-6, 1.4494774690047e-6
flux1:, 0.629614920104051, 1.66665053464611e-6, 1.66268212492813e-6, 1.6583816316278e-6, 1.65344806766844e-6, 1.64763400527489e-6, 1.64088022747068e-6, 1.63335838105528e-6, 1.62541175500391e-6, 1.61742969049652e-6, 1.60971630052944e-6, 1.60240900552699e-6, 1.59547394497447e-6, 1.58877041483611e-6, 1.58214987034492e-6, 1.57554451821094e-6, 1.56900851195932e-6, 1.5626984907634e-6, 1.55680952032266e-6, 1.55150180642092e-6, 1.54685182716218e-6, 1.54284154143671e-6, 1.53937760248682e-6, 1.53632855174631e-6, 1.53358587661351e-6, 1.53114621128765e-6, 1.52908424841014e-6, 1.52731054716316e-6, 1.52596434589364e-6, 1.52505771843223e-6, 1.52475930269984e-6, 1.52417160020177e-6, 1.52388522551653e-6, 1.52463815454885e-6, 1.52549916382353e-6, 1.52664774913741e-6, 1.52820512941757e-6, 1.53026781277183e-6, 1.53253934748318e-6, 1.53511752995487e-6, 1.53808204085742e-6, 1.54147397030749e-6, 1.54538277771618e-6, 1.54991898278368e-6, 1.55513262724275e-6, 1.56096052521647e-6, 1.56723507187345e-6, 1.57374718554312e-6, 1.58033217615113e-6, 1.58693763757303e-6, 1.59363940342418e-6, 1.60059418506888e-6, 1.60794627133089e-6, 1.61572730722251e-6, 1.62379391052712e-6, 1.63183579839702e-6, 1.63946014296267e-6, 1.6463237870686e-6, 1.65225776549274e-6, 1.65732432676374e-6, 1.66177211591766e-6, 1.66590036074589e-6
flux1:, 0.629877369007804, 1.90543547757583e-6, 1.90334327781993e-6, 1.90068062236286e-6, 1.89708922502914e-6, 1.89222985087619e-6, 1.88594528880081e-6, 1.87833486016625e-6, 1.86971813767422e-6, 1.86051515306441e-6, 1.85110232766548e-6, 1.8417051106631e-6, 1.83236465411224e-6, 1.82298192125339e-6, 1.81341255519773e-6, 1.80356880009954e-6, 1.79348585037416e-6, 1.7833292972768e-6, 1.77334905403648e-6, 1.76380767821557e-6, 1.75491505843397e-6, 1.74678827208412e-6, 1.73943966055399e-6, 1.7327955625945e-6, 1.72676327638989e-6, 1.72133963625812e-6, 1.71659888487422e-6, 1.71244168167746e-6, 1.70907728553003e-6, 1.70661899098873e-6, 1.70533565277047e-6, 1.70430484367138e-6, 1.70422845575576e-6, 1.70591182733556e-6, 1.7082207988326e-6, 1.71127138282993e-6, 1.71509786964972e-6, 1.71978185903834e-6, 1.72496410898434e-6, 1.73076355235724e-6, 1.73728473520149e-6, 1.74454740399008e-6, 1.75257068634275e-6, 1.76135580766527e-6, 1.77082147432274e-6, 1.78077531034882e-6, 1.79094795516722e-6, 1.80107255466679e-6, 1.81097122934514e-6, 1.82060707814567e-6, 1.83007410371765e-6, 1.83952434762339e-6, 1.84906028161019e-6, 1.85863780359804e-6, 1.86802377983915e-6, 1.87683309942625e-6, 1.88463949456769e-6, 1.89112115509583e-6, 1.89617983756636e-6, 1.899975001155e-6, 1.90284690619299e-6, 1.90515211360474e-6
flux1:, 0.630139817911557, 2.16554530816599e-6, 2.16548786229884e-6, 2.16468792855604e-6, 2.16273436026489e-6, 2.1591923582899e-6, 2.15379732349514e-6, 2.14656570450574e-6, 2.13778621454774e-6, 2.12790857397805e-6, 2.1173864126163e-6, 2.106540904647e-6, 2.09549408042293e-6, 2.08418843115211e-6, 2.07247566718057e-6, 2.06023300067089e-6, 2.04745825961311e-6, 2.03430892029973e-6, 2.02107776238387e-6, 2.00812399040636e-6, 1.99578965501836e-6, 1.98432634243175e-6, 1.97384831788831e-6, 1.96433093545581e-6, 1.95568401676515e-6, 1.94788810937588e-6, 1.94099785080597e-6, 1.93488668028288e-6, 1.92983860964756e-6, 1.9260635332095e-6, 1.92394999413034e-6, 1.9225261654947e-6, 1.92262718362521e-6, 1.92514116385301e-6, 1.92869412648183e-6, 1.93334708009398e-6, 1.93903576958934e-6, 1.94584140157388e-6, 1.95335007007726e-6, 1.96171626549023e-6, 1.97108882177088e-6, 1.98148250430313e-6, 1.99285499135739e-6, 2.00510037399024e-6, 2.01800533231037e-6, 2.03124941770963e-6, 2.04446797565027e-6, 2.05734929382122e-6, 2.06971995110136e-6, 2.08157706418674e-6, 2.09304769270862e-6, 2.10428714815023e-6, 2.11535625076588e-6, 2.1261295613937e-6, 2.13627691856923e-6, 2.14533388104167e-6, 2.15284199143814e-6, 2.15850799997248e-6, 2.16231488922955e-6, 2.16452867374903e-6, 2.16558501927378e-6, 2.16589352499082e-6
flux1:, 0.63040226681531, 2.44597417564957e-6, 2.44797530387849e-6, 2.44916921742045e-6, 2.44910081932048e-6, 2.44724138159637e-6, 2.44321441850259e-6, 2.4369459376584e-6, 2.42868681310381e-6, 2.41891271504264e-6, 2.40815447151691e-6, 2.39683084678666e-6, 2.38514517810973e-6, 2.37307718671924e-6, 2.36046377158032e-6, 2.3471299942492e-6, 2.33301532540988e-6, 2.31824762230634e-6, 2.30314340748721e-6, 2.28814300836658e-6, 2.27370793312195e-6, 2.26021233005914e-6, 2.24785915372852e-6, 2.23665718050972e-6, 2.22650066571784e-6, 2.21733336598802e-6, 2.20916781129282e-6, 2.20183004837428e-6, 2.19567865607991e-6, 2.19100589014637e-6, 2.18833759249234e-6, 2.18661751046927e-6, 2.18683567235727e-6, 2.18998247213248e-6, 2.19440909764513e-6, 2.20013620337347e-6, 2.20699821026592e-6, 2.21509330251431e-6, 2.2239666161287e-6, 2.23382603276237e-6, 2.24488594048562e-6, 2.25717687356716e-6, 2.27061175874757e-6, 2.28498990912043e-6, 2.29997651869257e-6, 2.31513515213792e-6, 2.33002185950172e-6, 2.34430028789278e-6, 2.35782404522283e-6, 2.37064590521082e-6, 2.38294330630939e-6, 2.3948856867295e-6, 2.40649654441303e-6, 2.41756893958355e-6, 2.42767433454318e-6, 2.43626962140863e-6, 2.44286852492307e-6, 2.44721383326868e-6, 2.44937765262246e-6, 2.44973724706722e-6, 2.44882217941003e-6, 2.44708629166097e-6
flux1:, 0.630664715719064, 2.74679001997273e-6, 2.75074681172044e-6, 2.75396908904449e-6, 2.75596943219137e-6, 2.75613140990472e-6, 2.75396705089224e-6, 2.74930774403485e-6, 2.74236005784285e-6, 2.73361909693245e-6, 2.7236874936383e-6, 2.71307698490462e-6, 2.70206681271383e-6, 2.69066576052268e-6, 2.6786834839139e-6, 2.66587579495069e-6, 2.65210285774436e-6, 2.63743972599406e-6, 2.62220293491035e-6, 2.60689077561305e-6, 2.59206200310092e-6, 2.5781920051051e-6, 2.56555187246976e-6, 2.55416374593436e-6, 2.54388592040387e-6, 2.53460366350375e-6, 2.52626482105361e-6, 2.51862770783738e-6, 2.51212068287156e-6, 2.50709662409193e-6, 2.50423292220522e-6, 2.5023459919926e-6, 2.50260064358313e-6, 2.50611235517436e-6, 2.51092652456804e-6, 2.51704213208838e-6, 2.52419922874036e-6, 2.53253067043315e-6, 2.54155744276055e-6, 2.55156005718181e-6, 2.56283863303067e-6, 2.57546142531246e-6, 2.5893185362426e-6, 2.60413513390801e-6, 2.61947503295175e-6, 2.63480700732627e-6, 2.64963104066626e-6, 2.66361092112248e-6, 2.67665186355868e-6, 2.68888437402827e-6, 2.70055395981168e-6, 2.71185676945508e-6, 2.72278716086406e-6, 2.73306227914896e-6, 2.74216034048688e-6, 2.74946577944138e-6, 2.75447197727094e-6, 2.75696513638974e-6, 2.75711137870668e-6, 2.75539927295218e-6, 2.7524462714091e-6, 2.74873888854154e-6
flux1:, 0.630927164622817, 3.06985026763891e-6, 3.07554894376367e-6, 3.08073630418958e-6, 3.08490448513291e-6, 3.08735849856234e-6, 3.0875035180506e-6, 3.08507574522916e-6, 3.0802322558867e-6, 3.07347920866515e-6, 3.06548103724164e-6, 3.05683192941602e-6, 3.0478763401155e-6, 3.03864086953368e-6, 3.02889527087398e-6, 3.01831105353214e-6, 3.00665088640143e-6, 2.99391541550873e-6, 2.98039644007407e-6, 2.96662314584283e-6, 2.95322354202608e-6, 2.94074716275616e-6, 2.92950871104555e-6, 2.9195221623782e-6, 2.91058993669288e-6, 2.90251894381425e-6, 2.89517310220857e-6, 2.88822527415511e-6, 2.88216533904103e-6, 2.87738118523559e-6, 2.87471162797602e-6, 2.87279896526648e-6, 2.87299987877101e-6, 2.87657987210352e-6, 2.88125296189474e-6, 2.88701619543071e-6, 2.89353124975608e-6, 2.90098098071324e-6, 2.90887889259685e-6, 2.9175965699839e-6, 2.92753625583729e-6, 2.93882371895976e-6, 2.95134998149325e-6, 2.96479171812395e-6, 2.97863774361021e-6, 2.99228881335843e-6, 3.00521552823657e-6, 3.01710736158171e-6, 3.02794422477216e-6, 3.03795398894764e-6, 3.04746619656997e-6, 3.05671667872242e-6, 3.06568188171416e-6, 3.07401377222082e-6, 3.08110824678402e-6, 3.08628813233303e-6, 3.08903600749678e-6, 3.08918790125822e-6, 3.08700555570786e-6, 3.08308489171254e-6, 3.07812238579642e-6, 3.07262531922269e-6
flux1:, 0.63118961352657, 3.41934757431747e-6, 3.42648360385629e-6, 3.43347461192077e-6, 3.43980155132305e-6, 3.44470050583681e-6, 3.4474772538069e-6, 3.44777576899352e-6, 3.44570084669113e-6, 3.44176135493277e-6, 3.43667106159247e-6, 3.431092119788e-6, 3.4254197361472e-6, 3.4196851711932e-6, 3.41360650408095e-6, 3.40675940905848e-6, 3.39879584147062e-6, 3.38962517510248e-6, 3.37949280534513e-6, 3.36893263710796e-6, 3.35861323945287e-6, 3.34913024804742e-6, 3.34081754221588e-6, 3.33366103261373e-6, 3.32739031149464e-6, 3.32171845622975e-6, 3.31641237327102e-6, 3.31104670199062e-6, 3.30616295632366e-6, 3.30215923829881e-6, 3.30004112148916e-6, 3.29823087477628e-6, 3.29829099698649e-6, 3.301662725783e-6, 3.30570844180918e-6, 3.31044065152027e-6, 3.31546530261655e-6, 3.32102583382544e-6, 3.32664135370556e-6, 3.33279025903177e-6, 3.33998770968203e-6, 3.34843179567844e-6, 3.35803638401814e-6, 3.36845618343992e-6, 3.37913311308872e-6, 3.38942744189873e-6, 3.39880575962016e-6, 3.40700524738937e-6, 3.41409867955547e-6, 3.42042603894405e-6, 3.4264135423894e-6, 3.43234891426828e-6, 3.43820379664438e-6, 3.4435793192317e-6, 3.4478037549389e-6, 3.45015152460791e-6, 3.4501039356637e-6, 3.44755100099675e-6, 3.44284834218784e-6, 3.43669257818408e-6, 3.42984987557473e-6, 3.42283889349762e-6
flux1:, 0.631452062430323, 3.80206427916404e-6, 3.81026402420852e-6, 3.81880057872625e-6, 3.82714747380035e-6, 3.83447898236293e-6, 3.84000967308737e-6, 3.84329727748971e-6, 3.8443952065525e-6, 3.84380943091557e-6, 3.8422914902946e-6, 3.84055624569452e-6, 3.83903380253503e-6, 3.83774636642351e-6, 3.83635005640416e-6, 3.83431718692093e-6, 3.83118189642868e-6, 3.82675257991318e-6, 3.82121356948748e-6, 3.81508339341082e-6, 3.80904753023608e-6, 3.80372408333524e-6, 3.79944590570323e-6, 3.79615520888571e-6, 3.79349638880107e-6, 3.79107909959429e-6, 3.78856788796791e-6, 3.78543271321309e-6, 3.78225754902192e-6, 3.7794317826279e-6, 3.77812946869009e-6, 3.77651252031736e-6, 3.77636061263385e-6, 3.77931586803215e-6, 3.78237246933646e-6, 3.78557007079869e-6, 3.78848427915676e-6, 3.79142332484896e-6, 3.79391841683142e-6, 3.7965666449868e-6, 3.80000086515194e-6, 3.80449966371316e-6, 3.81001666137438e-6, 3.81620760323342e-6, 3.82249215346115e-6, 3.82821293390123e-6, 3.83285152017609e-6, 3.83620725308674e-6, 3.83845632456224e-6, 3.84005927303539e-6, 3.8415476428057e-6, 3.84327185023907e-6, 3.84521238630231e-6, 3.84693512775792e-6, 3.84771594974057e-6, 3.84679291861249e-6, 3.84365269166146e-6, 3.83823966175553e-6, 3.83099854891525e-6, 3.82271928152197e-6, 3.81423084231617e-6, 3.80605927515434e-6
flux1:, 0.631714511334077, 4.22725852475392e-6, 4.23610115909871e-6, 4.24583457000329e-6, 4.2559206641738e-6, 4.26547328990558e-6, 4.27362204159794e-6, 4.27984639986942e-6, 4.28415412479586e-6, 4.28704851370296e-6, 4.28931238436376e-6, 4.29170134666316e-6, 4.29466611275313e-6, 4.29820688673548e-6, 4.30190891642299e-6, 4.30513688812568e-6, 4.30730583801687e-6, 4.30812176853915e-6, 4.30770334487539e-6, 4.30654444043266e-6, 4.30533437647678e-6, 4.30469959598571e-6, 4.30495952095609e-6, 4.30600296825777e-6, 4.30738171353415e-6, 4.30859826501783e-6, 4.30921707147782e-6, 4.30860330447017e-6, 4.30737741746364e-6, 4.3059116068451e-6, 4.3055486079015e-6, 4.30415905969653e-6, 4.30375009020242e-6, 4.30618827875734e-6, 4.30808350609905e-6, 4.3095057966108e-6, 4.3100236436997e-6, 4.31000735646645e-6, 4.30899819070032e-6, 4.30771989067592e-6, 4.30692301447581e-6, 4.30696815533033e-6, 4.30785842405957e-6, 4.30926611989983e-6, 4.31060477062429e-6, 4.31121222500214e-6, 4.31059311896279e-6, 4.30861275270507e-6, 4.30555232737679e-6, 4.301995112612e-6, 4.29858321337179e-6, 4.29573917745422e-6, 4.29346525598368e-6, 4.29130600761951e-6, 4.28849659943667e-6, 4.28424538644346e-6, 4.27804480531756e-6, 4.26988887379239e-6, 4.26030438600449e-6, 4.25016897537067e-6, 4.24037318249732e-6, 4.23145432314568e-6
flux1:, 0.63197696023783, 4.70617040503668e-6, 4.7152103381391e-6, 4.7257156441505e-6, 4.73712279652171e-6, 4.74847784838742e-6, 4.75882671105662e-6, 4.76757903584298e-6, 4.77470817539426e-6, 4.78072370845097e-6, 4.78644259150601e-6, 4.79265687061384e-6, 4.79982824967134e-6, 4.80792387086202e-6, 4.81644973790331e-6, 4.82465992933358e-6, 4.83185308207134e-6, 4.83763921016134e-6, 4.84207832466701e-6, 4.84564463851087e-6, 4.84903324196109e-6, 4.85287829023495e-6, 4.85748356370121e-6, 4.86268113112762e-6, 4.86792663117911e-6, 4.8726159282541e-6, 4.87622128435316e-6, 4.87800792122523e-6, 4.87863220734937e-6, 4.87845439811079e-6, 4.87898763830451e-6, 4.87779193209193e-6, 4.87711335879331e-6, 4.87906446993758e-6, 4.87985072786608e-6, 4.87956560832929e-6, 4.87778643527965e-6, 4.87493664878128e-6, 4.87055647248606e-6, 4.86550149497551e-6, 4.8606380116274e-6, 4.85640515154653e-6, 4.85285736958788e-6, 4.84968868747194e-6, 4.84630997712184e-6, 4.84205299777626e-6, 4.83643936361491e-6, 4.8293919834143e-6, 4.82129005075783e-6, 4.81283709916071e-6, 4.80478941137146e-6, 4.79765053282659e-6, 4.79145558376807e-6, 4.78573707399787e-6, 4.77969332840076e-6, 4.77249990268293e-6, 4.76364620892216e-6, 4.75316510196715e-6, 4.74165754877374e-6, 4.73008791516133e-6, 4.71941563353726e-6, 4.71020274354685e-6
flux1:, 0.632239409141583, 5.25121155864308e-6, 5.2600025153842e-6, 5.27080426539387e-6, 5.2830039539154e-6, 5.29556135808473e-6, 5.30743211213243e-6, 5.31796282174407e-6, 5.32710904603028e-6, 5.33540637042582e-6, 5.34372169082559e-6, 5.35289070008092e-6, 5.36338395708475e-6, 5.37512715567694e-6, 5.38753784849827e-6, 5.39975496379761e-6, 5.41096431952738e-6, 5.42069205439505e-6, 5.42895783996554e-6, 5.43623696823765e-6, 5.44324966942578e-6, 5.45065286563e-6, 5.45874350293666e-6, 5.46729897958235e-6, 5.47567694276158e-6, 5.48316832519962e-6, 5.48916324475484e-6, 5.49283409289997e-6, 5.49487954977821e-6, 5.49566816944723e-6, 5.49689032708882e-6, 5.49578749985295e-6, 5.49486021152814e-6, 5.49648667692054e-6, 5.49643878196183e-6, 5.4948161844114e-6, 5.49120929608071e-6, 5.48608136910798e-6, 5.4789526632362e-6, 5.47081522758224e-6, 5.46265104031023e-6, 5.45497242006923e-6, 5.44787998877336e-6, 5.44108302703612e-6, 5.43397814442393e-6, 5.42587310903439e-6, 5.41628500883528e-6, 5.40517432288026e-6, 5.39300472295437e-6, 5.38059590374281e-6, 5.36882306945949e-6, 5.35828039663205e-6, 5.34904445942477e-6, 5.34063764397242e-6, 5.33221370562972e-6, 5.32289902718726e-6, 5.31215985164215e-6, 5.30005105134394e-6, 5.28724090361781e-6, 5.27478700278662e-6, 5.26373593439974e-6, 5.25469802260252e-6
flux1:, 0.632501858045337, 5.87497148596817e-6, 5.88309332819296e-6, 5.89370408749191e-6, 5.90610850988574e-6, 5.91914930531072e-6, 5.9316749231533e-6, 5.94297168782515e-6, 5.95299815692883e-6, 5.96234696776229e-6, 5.97196574427061e-6, 5.98275518962555e-6, 5.99520207730294e-6, 6.00918537277875e-6, 6.02402261384331e-6, 6.03872835113253e-6, 6.05237622766995e-6, 6.06442289122843e-6, 6.07487501024154e-6, 6.08424449148392e-6, 6.09331342433135e-6, 6.10279212922922e-6, 6.11298965443614e-6, 6.12363425607455e-6, 6.13398246018669e-6, 6.14321943389627e-6, 6.15066091851447e-6, 6.15539241741434e-6, 6.15816881403142e-6, 6.15940102222523e-6, 6.16097196014675e-6, 6.15980559593672e-6, 6.15867915124791e-6, 6.16025538400732e-6, 6.1598297143975e-6, 6.1574818156172e-6, 6.15280501501404e-6, 6.14628745972185e-6, 6.13740531036741e-6, 6.12729392463882e-6, 6.11705696805874e-6, 6.10727658660305e-6, 6.0980895556252e-6, 6.0892028489267e-6, 6.07997185167638e-6, 6.06964585715283e-6, 6.05770159610876e-6, 6.04410787917154e-6, 6.02939641107774e-6, 6.01450114526107e-6, 6.00042517017529e-6, 5.98786521148939e-6, 5.97694498791779e-6, 5.9671694471334e-6, 5.95762596021644e-6, 5.94736012468337e-6, 5.93578300461293e-6, 5.92294979307428e-6, 5.90959257539432e-6, 5.89687853315458e-6, 5.88597181622903e-6, 5.87756387120634e-6
flux1:, 0.63276430694909, 6.58922322981304e-6, 6.59631144615758e-6, 6.60628105032809e-6, 6.61831453130547e-6, 6.63109480363949e-6, 6.64333448409821e-6, 6.65425595524997e-6, 6.66384341255661e-6, 6.67278749844145e-6, 6.68216215325265e-6, 6.69296932284191e-6, 6.70572971314097e-6, 6.72027354258719e-6, 6.73580326303094e-6, 6.7511925439814e-6, 6.76539686672044e-6, 6.77781587342479e-6, 6.78847557733917e-6, 6.79797136654696e-6, 6.80719836928577e-6, 6.81696397734488e-6, 6.82761595823124e-6, 6.83883985890779e-6, 6.84978381587392e-6, 6.85952026989898e-6, 6.86729175195455e-6, 6.87209806821478e-6, 6.87477101304771e-6, 6.87580808684909e-6, 6.87731099854116e-6, 6.87589126302627e-6, 6.87463403397786e-6, 6.8765064267921e-6, 6.8762674021287e-6, 6.87394468574937e-6, 6.86910960098273e-6, 6.8622619293318e-6, 6.85280801841815e-6, 6.84203836201986e-6, 6.83119377343341e-6, 6.82092851514815e-6, 6.81140367287766e-6, 6.80229751094351e-6, 6.79288399406975e-6, 6.7823055259273e-6, 6.76995183889227e-6, 6.75576587155234e-6, 6.74033239167214e-6, 6.72470375415264e-6, 6.71002676535251e-6, 6.69711607649113e-6, 6.68614523711259e-6, 6.67658443469091e-6, 6.66741817300003e-6, 6.65756474272152e-6, 6.64633768094836e-6, 6.63376833604643e-6, 6.62065491650511e-6, 6.60830188823753e-6, 6.59803321845242e-6, 6.59066128432154e-6
flux1:, 0.633026755852843, 7.40412746701627e-6, 7.40990326013961e-6, 7.41887301751891e-6, 7.43005413457056e-6, 7.44191729935817e-6, 7.45299892531616e-6, 7.46244529829002e-6, 7.47028737113726e-6, 7.47736107431052e-6, 7.48492421257677e-6, 7.49412945615304e-6, 7.50555902230608e-6, 7.51899567244485e-6, 7.53350797997801e-6, 7.54780373474567e-6, 7.56070497822154e-6, 7.57156081242508e-6, 7.58044874064054e-6, 7.5881001257896e-6, 7.59558325382541e-6, 7.6038545566999e-6, 7.61333123426694e-6, 7.62366101987892e-6, 7.63387034494655e-6, 7.64290347531533e-6, 7.649921148853e-6, 7.65383099782341e-6, 7.65556734381276e-6, 7.6557628627788e-6, 7.65677595080843e-6, 7.65490810708775e-6, 7.65359380844883e-6, 7.65612759752126e-6, 7.6566536891847e-6, 7.65511462454044e-6, 7.65102259707884e-6, 7.64488064740485e-6, 7.63600186312998e-6, 7.6258505948897e-6, 7.61583132744258e-6, 7.60668080480956e-6, 7.59857382098527e-6, 7.59112831459092e-6, 7.58348777123292e-6, 7.57463053758236e-6, 7.56380753817013e-6, 7.55090208377404e-6, 7.53654293286512e-6, 7.52191394552583e-6, 7.50832971215526e-6, 7.49674190560511e-6, 7.48737355518094e-6, 7.47963330035114e-6, 7.47235334985391e-6, 7.46426625621864e-6, 7.45453910899335e-6, 7.44315632993455e-6, 7.43099261522218e-6, 7.41952886525666e-6, 7.41030082613199e-6, 7.40428484704569e-6
flux1:, 0.633289204756596, 8.32781094275899e-6, 8.3321075946389e-6, 8.3398602332016e-6, 8.34988036684901e-6, 8.36036850689593e-6, 8.36963453089662e-6, 8.37672661169344e-6, 8.3817379413321e-6, 8.38569772822463e-6, 8.39011163056589e-6, 8.39634174413114e-6, 8.40506739930921e-6, 8.41602866991366e-6, 8.42813895032334e-6, 8.43990752206307e-6, 8.4499976171591e-6, 8.45770499029149e-6, 8.46318488345202e-6, 8.46735542530703e-6, 8.47151950970972e-6, 8.47683647229505e-6, 8.48382365207375e-6, 8.49209269617723e-6, 8.50052883510089e-6, 8.50792404726132e-6, 8.51333798834318e-6, 8.51557042483654e-6, 8.51568577630243e-6, 8.51449758419812e-6, 8.5146688616469e-6, 8.51218328839136e-6, 8.51087598949116e-6, 8.51439791463807e-6, 8.51618352770342e-6, 8.51606121585043e-6, 8.51344010138176e-6, 8.50882571199951e-6, 8.50141989197484e-6, 8.49288680811021e-6, 8.48483117874299e-6, 8.4780909075094e-6, 8.47284744343991e-6, 8.46862593774579e-6, 8.46438761971033e-6, 8.45888808124064e-6, 8.45118962232642e-6, 8.44108844270071e-6, 8.42925768031268e-6, 8.41703588103421e-6, 8.40593705327778e-6, 8.39707155469367e-6, 8.39070831072536e-6, 8.38615997315899e-6, 8.38204815953555e-6, 8.37685500571809e-6, 8.36955150815947e-6, 8.36005754364477e-6, 8.34934432581021e-6, 8.33911822630164e-6, 8.33118437572705e-6, 8.32672439353015e-6
flux1:, 0.63355165366035, 9.36643387892817e-6, 9.3692133521504e-6, 9.37570759285884e-6, 9.38448937777933e-6, 9.39343154850904e-6, 9.40056073288277e-6, 9.40479473797988e-6, 9.40629439448246e-6, 9.40632367465799e-6, 9.40669872787588e-6, 9.40905287704686e-6, 9.41420326782037e-6, 9.42185607728553e-6, 9.43074865871325e-6, 9.43915489246253e-6, 9.44554535358069e-6, 9.44914867121271e-6, 9.45021279472074e-6, 9.4498836018848e-6, 9.44975253867133e-6, 9.45123034966481e-6, 9.4549612928773e-6, 9.46051926401112e-6, 9.46662483629417e-6, 9.47188760479113e-6, 9.47523808195715e-6, 9.47534357722786e-6, 9.47342448788249e-6, 9.47051021684623e-6, 9.46962213361332e-6, 9.46640042174745e-6, 9.46514036616819e-6, 9.46988691975261e-6, 9.473257545402e-6, 9.47494782784761e-6, 9.47422081811005e-6, 9.47159320688067e-6, 9.46614481457258e-6, 9.4597710679918e-6, 9.45431941090257e-6, 9.45075332037319e-6, 9.44925820883565e-6, 9.44923750532045e-6, 9.44942286018721e-6, 9.44829536901828e-6, 9.44468874387487e-6, 9.43829628189531e-6, 9.42984730876495e-6, 9.42086701628457e-6, 9.41310488664444e-6, 9.40785130600236e-6, 9.40541367312887e-6, 9.40496938838053e-6, 9.40486840529356e-6, 9.40327940612567e-6, 9.39893435373394e-6, 9.39168116144351e-6, 9.38261792163451e-6, 9.37373204252428e-6, 9.36715542667479e-6, 9.36430861972732e-6
flux1:, 0.633814102564103, 1.05247712097798e-5, 1.05261245008582e-5, 1.05315035790878e-5, 1.05392239613953e-5, 1.05467811329722e-5, 1.05518605672686e-5, 1.0553207965625e-5, 1.05510428276988e-5, 1.05468908036135e-5, 1.05429305585879e-5, 1.05411240338653e-5, 1.05424684553693e-5, 1.05466500444675e-5, 1.0552214405607e-5, 1.05571647318571e-5, 1.05597407827111e-5, 1.05590795707345e-5, 1.05555210750732e-5, 1.05504621659269e-5, 1.05458202458475e-5, 1.05432934315922e-5, 1.05436726636598e-5, 1.05464905596934e-5, 1.05502803768961e-5, 1.05534389862884e-5, 1.05547359599855e-5, 1.05526749926765e-5, 1.05486527823545e-5, 1.05439315639025e-5, 1.05419439134677e-5, 1.05379362522944e-5, 1.05367286033594e-5, 1.05428086210942e-5, 1.05478642772004e-5, 1.05514560517228e-5, 1.05526680856309e-5, 1.05520471668333e-5, 1.05485472260229e-5, 1.05443278367555e-5, 1.0541520474552e-5, 1.05412388018541e-5, 1.05436727046163e-5, 1.0548082127539e-5, 1.05529335832049e-5, 1.05563976799472e-5, 1.05570570939992e-5, 1.05545024189318e-5, 1.05495422950759e-5, 1.05439253877719e-5, 1.05396714550933e-5, 1.05382672647044e-5, 1.05400462003472e-5, 1.05440097066206e-5, 1.05481796323137e-5, 1.05503590988399e-5, 1.05490130370594e-5, 1.05439247302961e-5, 1.05363593712111e-5, 1.05286425144798e-5, 1.05232827383274e-5, 1.05219591214081e-5
flux1:, 0.634076551467856, 1.18072309500213e-5, 1.18073570521245e-5, 1.18119236833212e-5, 1.18189912461274e-5, 1.18256440494665e-5, 1.1829173607129e-5, 1.18281040763582e-5, 1.18226866081475e-5, 1.18147128436719e-5, 1.18067557389628e-5, 1.18011509167238e-5, 1.1799115976117e-5, 1.18003381267078e-5, 1.18031668839026e-5, 1.18053089943381e-5, 1.18047373072781e-5, 1.18004642464339e-5, 1.17929026376969e-5, 1.17836989738546e-5, 1.17751092924214e-5, 1.17691362756797e-5, 1.17667285142516e-5, 1.17673752591297e-5, 1.17694075977905e-5, 1.177098752141e-5, 1.17706958867822e-5, 1.17668391508684e-5, 1.17610014962508e-5, 1.17546709557834e-5, 1.17517346763271e-5, 1.17469653796877e-5, 1.17457734017816e-5, 1.17531509519725e-5, 1.17597474569653e-5, 1.17650078487196e-5, 1.17678241818028e-5, 1.17688023877176e-5, 1.17667710530346e-5, 1.17641821361245e-5, 1.17634817932394e-5, 1.17659506002163e-5, 1.17717833913249e-5, 1.17800843699669e-5, 1.17890376619318e-5, 1.17964912652464e-5, 1.18007785238752e-5, 1.18014062203049e-5, 1.1799294545462e-5, 1.17964510992628e-5, 1.17951916741247e-5, 1.17972045856927e-5, 1.18028296804821e-5, 1.18108536499034e-5, 1.18189261862265e-5, 1.18244532571696e-5, 1.18256278187209e-5, 1.18221944742017e-5, 1.18156340180213e-5, 1.18086626620173e-5, 1.18042000502661e-5, 1.18041829109475e-5
flux1:, 0.634339000371609, 1.32191403344565e-5, 1.32183018539343e-5, 1.32224577746837e-5, 1.32294420718783e-5, 1.32359178608274e-5, 1.32387416087074e-5, 1.32361612985861e-5, 1.32284119211968e-5, 1.3217525744715e-5, 1.32064727473197e-5, 1.31979877665454e-5, 1.31935442310886e-5, 1.31928608880234e-5, 1.31941053403198e-5, 1.31946807509609e-5, 1.3192266805781e-5, 1.31857136966011e-5, 1.31754682376966e-5, 1.31633954296054e-5, 1.31520714470347e-5, 1.31437973982811e-5, 1.31396814466372e-5, 1.31391735440506e-5, 1.3140404060335e-5, 1.3141296329132e-5, 1.31402282661342e-5, 1.31352782364971e-5, 1.31282170979324e-5, 1.31207236375621e-5, 1.31171639165508e-5, 1.31117242880827e-5, 1.31104675856608e-5, 1.31189670833826e-5, 1.3126737168788e-5, 1.3133153271979e-5, 1.31369303672544e-5, 1.31387718865078e-5, 1.3137381577647e-5, 1.31355198998968e-5, 1.31359570088223e-5, 1.31401395600575e-5, 1.31482627768573e-5, 1.3159273055411e-5, 1.31710782169474e-5, 1.31812219721472e-5, 1.31878191716043e-5, 1.319033133096e-5, 1.3189827607096e-5, 1.31886008473994e-5, 1.31892705347546e-5, 1.31937133476356e-5, 1.32022463245076e-5, 1.32134071925321e-5, 1.32244488376638e-5, 1.32323776685731e-5, 1.32351398374419e-5, 1.32324886474514e-5, 1.32261748638093e-5, 1.32193467004466e-5, 1.3215345773701e-5, 1.32163390998012e-5
flux1:, 0.634601449275363, 1.47680669674211e-5, 1.47665250081426e-5, 1.47706803638181e-5, 1.4778200752646e-5, 1.47853487840104e-5, 1.47885225227497e-5, 1.4785636653655e-5, 1.47768397243129e-5, 1.47643442433555e-5, 1.47514840894793e-5, 1.47413939096334e-5, 1.47358319899921e-5, 1.47345920187356e-5, 1.47356996893821e-5, 1.47362751673301e-5, 1.47336965962409e-5, 1.47266142647982e-5, 1.47154508093742e-5, 1.4702225861493e-5, 1.46897819442855e-5, 1.46806866441725e-5, 1.46762017827614e-5, 1.46757537101009e-5, 1.46772987094476e-5, 1.46785466485869e-5, 1.46776817280691e-5, 1.46725315826556e-5, 1.46650391219276e-5, 1.46570090504947e-5, 1.46532824093936e-5, 1.46473127346744e-5, 1.46458701834084e-5, 1.46552012022812e-5, 1.46636093808743e-5, 1.46704767139395e-5, 1.46743907030712e-5, 1.4676198947697e-5, 1.46744751237987e-5, 1.46722843466938e-5, 1.46726983729257e-5, 1.46773016120392e-5, 1.46862740202245e-5, 1.46984113284231e-5, 1.47113774560623e-5, 1.47224650226228e-5, 1.47296333572942e-5, 1.47323563171784e-5, 1.47318897401453e-5, 1.47308207018562e-5, 1.4732052760377e-5, 1.4737612063771e-5, 1.4747750488054e-5, 1.47607286191501e-5, 1.47734025212748e-5, 1.47824124716396e-5, 1.4785518332024e-5, 1.47825525261993e-5, 1.47755932865182e-5, 1.47682449375813e-5, 1.47642514890058e-5, 1.47659513273399e-5
flux1:, 0.634863898179116, 1.6464923679137e-5, 1.64628596241314e-5, 1.64673246340701e-5, 1.64759154816078e-5, 1.6484550680486e-5, 1.64891687211264e-5, 1.6487293614021e-5, 1.64788940269865e-5, 1.64662642024937e-5, 1.6453028994184e-5, 1.64426957404992e-5, 1.6437330289239e-5, 1.64368611921467e-5, 1.64392446578131e-5, 1.64413739979359e-5, 1.64403423038226e-5, 1.6434566774638e-5, 1.64243698580443e-5, 1.64118283021076e-5, 1.63999603501353e-5, 1.63915420068721e-5, 1.63879773255032e-5, 1.63887017472041e-5, 1.6391557221657e-5, 1.63941037170485e-5, 1.63943730756496e-5, 1.63899323998661e-5, 1.63828675426172e-5, 1.6375014784218e-5, 1.63716502287034e-5, 1.6365314961785e-5, 1.63635310856379e-5, 1.63733263989188e-5, 1.6381744578968e-5, 1.6388282632678e-5, 1.63914883360649e-5, 1.63924077399063e-5, 1.63894675518644e-5, 1.63860067381231e-5, 1.63853360104155e-5, 1.63891130397319e-5, 1.63974695977003e-5, 1.64090647327598e-5, 1.64213779576296e-5, 1.64315408619333e-5, 1.64374533572092e-5, 1.64386766713315e-5, 1.64366865177952e-5, 1.64343485857388e-5, 1.64347956275619e-5, 1.64401319962417e-5, 1.64504852631726e-5, 1.64638165564069e-5, 1.64766123871548e-5, 1.64852199426866e-5, 1.64873115573813e-5, 1.64828927322309e-5, 1.64744273744075e-5, 1.64659781787222e-5, 1.64616363181766e-5, 1.64638172882553e-5
flux1:, 0.635126347082869, 1.8324639083497e-5, 1.83220751454741e-5, 1.83269519503463e-5, 1.83369279044922e-5, 1.83476720290757e-5, 1.83546863378123e-5, 1.8355047686676e-5, 1.8348428334837e-5, 1.83370669610354e-5, 1.83247660291096e-5, 1.8315351052974e-5, 1.831121377454e-5, 1.83124977905386e-5, 1.83171997132091e-5, 1.83220831078305e-5, 1.83240021204801e-5, 1.83211155576361e-5, 1.83135537621602e-5, 1.83033204233998e-5, 1.82934829135591e-5, 1.82869431131831e-5, 1.82852332787985e-5, 1.8287851989921e-5, 1.82926254928043e-5, 1.82970724907683e-5, 1.82991518998771e-5, 1.82961761713046e-5, 1.8290330900788e-5, 1.82833619712113e-5, 1.82808996277854e-5, 1.8274361296889e-5, 1.82720542587374e-5, 1.82819120792604e-5, 1.82896986900453e-5, 1.82951681702191e-5, 1.82969548070297e-5, 1.8296365039679e-5, 1.82916450458197e-5, 1.82863448990577e-5, 1.82839060691386e-5, 1.8285952815046e-5, 1.82925133261062e-5, 1.83021275681619e-5, 1.83121759320624e-5, 1.83197555183273e-5, 1.83228353268818e-5, 1.83211543695644e-5, 1.83164331983606e-5, 1.83117708232736e-5, 1.83104334198979e-5, 1.83144947938353e-5, 1.83238785611713e-5, 1.83362280097511e-5, 1.83477142969752e-5, 1.83545046748803e-5, 1.83543214121202e-5, 1.83474602483936e-5, 1.83368282661399e-5, 1.83269246226858e-5, 1.83220941352511e-5, 1.83246975797531e-5
flux1:, 0.635388795986622, 2.03662571225168e-5, 2.03629897958097e-5, 2.03680846576282e-5, 2.03794320686939e-5, 2.03925839160967e-5, 2.04026523294434e-5, 2.04062109962419e-5, 2.04024966045851e-5, 2.03935177730628e-5, 2.03831034197554e-5, 2.03753186928772e-5, 2.03728988151282e-5, 2.03763062650441e-5, 2.03837282256863e-5, 2.03919387129404e-5, 2.03976302655273e-5, 2.03986873596264e-5, 2.03949421825481e-5, 2.03881648543042e-5, 2.03813121780836e-5, 2.03773079608626e-5, 2.03777989276925e-5, 2.03824247791742e-5, 2.03891361499119e-5, 2.03955669780512e-5, 2.03997228388401e-5, 2.03986835090267e-5, 2.03946782458867e-5, 2.03892157092152e-5, 2.03881568104812e-5, 2.03815544417516e-5, 2.03785236520679e-5, 2.03880444588391e-5, 2.03946093480779e-5, 2.03984053339222e-5, 2.03983153036909e-5, 2.03959766642456e-5, 2.03894017968929e-5, 2.03822551868763e-5, 2.03779541544164e-5, 2.03779383734884e-5, 2.03820512349514e-5, 2.03887314156124e-5, 2.03953682976e-5, 2.03991850951546e-5, 2.03983788043237e-5, 2.03929702545028e-5, 2.03849398318992e-5, 2.03775429554842e-5, 2.03740402041803e-5, 2.03763257209982e-5, 2.03840156907394e-5, 2.03944176098339e-5, 2.0403465098914e-5, 2.04072960265247e-5, 2.04038569601498e-5, 2.03938734917807e-5, 2.03807527909856e-5, 2.03693849226339e-5, 2.03642368252106e-5, 2.03674446448064e-5
flux1:, 0.635651244890376, 2.26124435453214e-5, 2.26080035037146e-5, 2.26127776550411e-5, 2.26250951958042e-5, 2.26405576596957e-5, 2.26539536828321e-5, 2.26612960414899e-5, 2.26612245855188e-5, 2.26553095939892e-5, 2.26472229191549e-5, 2.26411726879955e-5, 2.26402592436641e-5, 2.26453940300537e-5, 2.26551454130254e-5, 2.26664795982262e-5, 2.26760341661466e-5, 2.26814118216786e-5, 2.26820275123464e-5, 2.26792300435354e-5, 2.26756770617529e-5, 2.2674192856951e-5, 2.26765275133773e-5, 2.26825640829295e-5, 2.26905580247163e-5, 2.2698461152266e-5, 2.27044831296978e-5, 2.27055068946863e-5, 2.27037381002057e-5, 2.27002795038172e-5, 2.27010589103905e-5, 2.26944957423965e-5, 2.2690527390298e-5, 2.26993373199486e-5, 2.27041781469482e-5, 2.27058786939112e-5, 2.27037633982028e-5, 2.26998817315267e-5, 2.26919389370945e-5, 2.26835847308133e-5, 2.26780139467513e-5, 2.26762878531717e-5, 2.26779571927048e-5, 2.26813743664174e-5, 2.26840646507604e-5, 2.26835681167022e-5, 2.26784963003146e-5, 2.26692685130118e-5, 2.26581307337439e-5, 2.2648387926363e-5, 2.26431141582075e-5, 2.26438342341118e-5, 2.2649727143522e-5, 2.26577424721044e-5, 2.26636719807326e-5, 2.26638066945019e-5, 2.2656525191583e-5, 2.26431441986994e-5, 2.26276292077881e-5, 2.26151954651714e-5, 2.2610265738381e-5, 2.26145447609598e-5
flux1:, 0.635913693794129, 2.50885023827568e-5, 2.50821506792999e-5, 2.5085722065781e-5, 2.5098225280735e-5, 2.51155068705142e-5, 2.5132111975275e-5, 2.51434292321945e-5, 2.51473186968045e-5, 2.51446748985099e-5, 2.51388040792549e-5, 2.5133950092031e-5, 2.51336092903642e-5, 2.51392997342888e-5, 2.51501994208276e-5, 2.51636849225486e-5, 2.51764695495052e-5, 2.51858721191384e-5, 2.51907584418596e-5, 2.5191844424219e-5, 2.51912760239433e-5, 2.51916432348201e-5, 2.51947924044245e-5, 2.52009743246273e-5, 2.52089652499734e-5, 2.52172774620435e-5, 2.52245134955855e-5, 2.52274045521891e-5, 2.52280560919357e-5, 2.52269771642236e-5, 2.52299642837375e-5, 2.52235073867408e-5, 2.52183769002705e-5, 2.52261331631681e-5, 2.52288358219312e-5, 2.52281955823968e-5, 2.52241957992885e-5, 2.52193920057681e-5, 2.52110913887845e-5, 2.52027721654315e-5, 2.51971722640598e-5, 2.51947439338345e-5, 2.51946127263799e-5, 2.51950549881703e-5, 2.51938730818467e-5, 2.51891399584979e-5, 2.51800927504904e-5, 2.51676785172706e-5, 2.51544085284016e-5, 2.51435056276914e-5, 2.51376395537557e-5, 2.51377381548173e-5, 2.51423860068965e-5, 2.51481435382217e-5, 2.51507668858654e-5, 2.51469075231706e-5, 2.51356124015728e-5, 2.51189717593907e-5, 2.51015725343925e-5, 2.50888753145869e-5, 2.50850634548986e-5, 2.50911694578419e-5
flux1:, 0.636176142697882, 2.78211143529848e-5, 2.78118784991668e-5, 2.78130773923821e-5, 2.78246697128023e-5, 2.78429633460897e-5, 2.7862345741413e-5, 2.78775079950523e-5, 2.78853260910768e-5, 2.78857575808076e-5, 2.78815177297363e-5, 2.78767762050261e-5, 2.78754701599652e-5, 2.78799091026752e-5, 2.78901417104919e-5, 2.79042014643045e-5, 2.79190242370775e-5, 2.79316432515969e-5, 2.7940229980218e-5, 2.79446354554234e-5, 2.79462626590242e-5, 2.79473231358931e-5, 2.79497567100382e-5, 2.79543242031881e-5, 2.79605661930716e-5, 2.79678280338687e-5, 2.79753154856215e-5, 2.79796562109648e-5, 2.79827713876619e-5, 2.79843717369879e-5, 2.79898988008863e-5, 2.79835903563913e-5, 2.79770617542545e-5, 2.79834401941613e-5, 2.79836445650532e-5, 2.79805357339693e-5, 2.79749907982756e-5, 2.79701804789182e-5, 2.79629104065711e-5, 2.79563108859435e-5, 2.79524028939896e-5, 2.79507713594555e-5, 2.79499638992277e-5, 2.79481854655124e-5, 2.79436665379329e-5, 2.79352489159526e-5, 2.79230275944048e-5, 2.79086199646685e-5, 2.78948012868015e-5, 2.78845637500343e-5, 2.78799261176638e-5, 2.78809590070645e-5, 2.78854684453079e-5, 2.78895809068787e-5, 2.78891259944041e-5, 2.78813396343423e-5, 2.78661969116014e-5, 2.78467646518233e-5, 2.78283238845182e-5, 2.78164943747346e-5, 2.78150035764378e-5, 2.7823941199038e-5
flux1:, 0.636438591601635, 3.08370770237784e-5, 3.08238228853995e-5, 3.08212936956658e-5, 3.0830692816947e-5, 3.08490182704708e-5, 3.0870583246778e-5, 3.08892931083007e-5, 3.09008148588812e-5, 3.09038895905779e-5, 3.09004074515578e-5, 3.08943584769444e-5, 3.08901824255136e-5, 3.08911897968431e-5, 3.08985860841138e-5, 3.09113264621426e-5, 3.09267229859269e-5, 3.09415163217524e-5, 3.09530244643714e-5, 3.09599847930399e-5, 3.09628124913614e-5, 3.09631906920939e-5, 3.0963153513825e-5, 3.09641260895041e-5, 3.09666741589412e-5, 3.09712662827908e-5, 3.0977931716515e-5, 3.09832392252047e-5, 3.0988835880681e-5, 3.09934148302034e-5, 3.10018245069088e-5, 3.09957015596723e-5, 3.09875246553332e-5, 3.09921944005874e-5, 3.09895355551915e-5, 3.09838511321602e-5, 3.0977157515492e-5, 3.09733661214447e-5, 3.09686715332918e-5, 3.09656698754517e-5, 3.09653917529304e-5, 3.09662799845308e-5, 3.09661377816956e-5, 3.09630982889465e-5, 3.09559768838064e-5, 3.09446345579469e-5, 3.0930274038462e-5, 3.09153397913306e-5, 3.09028746876494e-5, 3.08954844088245e-5, 3.08942715001799e-5, 3.08981640186908e-5, 3.0903980974293e-5, 3.09073535898675e-5, 3.09042899461417e-5, 3.08928432784323e-5, 3.08741945436159e-5, 3.08526103478756e-5, 3.08341526953581e-5, 3.08245163406754e-5, 3.08267437586218e-5, 3.0839687108129e-5
flux1:, 0.636701040505389, 3.41623363402462e-5, 3.41438644962067e-5, 3.41361964275316e-5, 3.41420928300898e-5, 3.41594747424809e-5, 3.41826549809104e-5, 3.42046468967197e-5, 3.42196646481989e-5, 3.42249408309658e-5, 3.42213046659247e-5, 3.42124708165579e-5, 3.42034611756984e-5, 3.41988166394047e-5, 3.42012013885044e-5, 3.42107642211108e-5, 3.4225344315851e-5, 3.42413724281937e-5, 3.42551401123398e-5, 3.42640096729495e-5, 3.426715550292e-5, 3.42655797794143e-5, 3.42614139170852e-5, 3.42569067207447e-5, 3.42539157834333e-5, 3.4254326945409e-5, 3.42592112335742e-5, 3.42651136971805e-5, 3.42733136621092e-5, 3.42812555909827e-5, 3.42929544330948e-5, 3.42870715676203e-5, 3.42769788039543e-5, 3.42795728682854e-5, 3.42736147498186e-5, 3.42651588961284e-5, 3.42576110622751e-5, 3.42557646749217e-5, 3.42550947170837e-5, 3.42574776236951e-5, 3.42626794984201e-5, 3.42677217881125e-5, 3.42694907793138e-5, 3.42660438367935e-5, 3.42569400943081e-5, 3.42433186128116e-5, 3.42277529769092e-5, 3.42136856471261e-5, 3.42044410887818e-5, 3.42020850702039e-5, 3.42065313868261e-5, 3.42152646050917e-5, 3.42238888209552e-5, 3.4227461562584e-5, 3.42222651899846e-5, 3.42074050040352e-5, 3.4185558046947e-5, 3.41624325575102e-5, 3.41449761567412e-5, 3.41388837879628e-5, 3.41462798891712e-5, 3.41644667436433e-5
flux1:, 0.636963489409142, 3.78215456397598e-5, 3.77966957075596e-5, 3.77825584862795e-5, 3.7783775138404e-5, 3.77994192725891e-5, 3.78238628194913e-5, 3.78491021030136e-5, 3.78676391503482e-5, 3.7874899505811e-5, 3.78704197435162e-5, 3.78575557515917e-5, 3.78420064608216e-5, 3.78297850016717e-5, 3.78253210899972e-5, 3.78302251356172e-5, 3.78430034617106e-5, 3.78597458869652e-5, 3.78755326843897e-5, 3.78860824757914e-5, 3.78890736297298e-5, 3.78846754365121e-5, 3.78751200209561e-5, 3.78636369861473e-5, 3.78536365990858e-5, 3.78487066320278e-5, 3.78511654980995e-5, 3.78575561791341e-5, 3.78686952720942e-5, 3.78805398931632e-5, 3.78960414587323e-5, 3.78904896465591e-5, 3.78781947841732e-5, 3.78782875371746e-5, 3.78684694649439e-5, 3.78568643035832e-5, 3.78485160329775e-5, 3.78492541181963e-5, 3.78537322332706e-5, 3.78629326191423e-5, 3.78750939936539e-5, 3.78855444345891e-5, 3.78900828399783e-5, 3.78866854266376e-5, 3.78758125766275e-5, 3.78601424038024e-5, 3.78438899573008e-5, 3.7831678867669e-5, 3.7827143100672e-5, 3.78316661460236e-5, 3.7843704569198e-5, 3.78589937782996e-5, 3.78716830389843e-5, 3.78761628852016e-5, 3.7869073902143e-5, 3.78508044354181e-5, 3.7825824449786e-5, 3.78015410614144e-5, 3.77859108735947e-5, 3.77845687494002e-5, 3.77984917111768e-5, 3.78231098646424e-5
flux1:, 0.637225938312895, 4.18382802287768e-5, 4.18060250986906e-5, 4.17842845936743e-5, 4.17799055372666e-5, 4.17933345043184e-5, 4.18190461643436e-5, 4.18478792045887e-5, 4.18703551548322e-5, 4.18797943173819e-5, 4.18742174360977e-5, 4.18565502938407e-5, 4.18332734161054e-5, 4.18121163418401e-5, 4.17995742899338e-5, 4.17989730036265e-5, 4.18096090782931e-5, 4.18271864373969e-5, 4.18453822046316e-5, 4.18580031357606e-5, 4.18609812136332e-5, 4.18535051027955e-5, 4.1837909674966e-5, 4.1818552888059e-5, 4.18006412565857e-5, 4.17897275244838e-5, 4.17895620560775e-5, 4.17966923509114e-5, 4.18113795039275e-5, 4.18278539891021e-5, 4.18477963882694e-5, 4.18427115389031e-5, 4.18279123794187e-5, 4.18250144675628e-5, 4.18106296594735e-5, 4.17952659765996e-5, 4.17858472560398e-5, 4.17893997319423e-5, 4.17996646075706e-5, 4.18165754374768e-5, 4.18366025416796e-5, 4.18531267149739e-5, 4.18606990221088e-5, 4.18572101699797e-5, 4.18441743457305e-5, 4.18260642925842e-5, 4.18090066180195e-5, 4.17989966040326e-5, 4.18000199961983e-5, 4.18126529666459e-5, 4.18336409992217e-5, 4.18566718720215e-5, 4.18741980915361e-5, 4.18798405917881e-5, 4.18706703938212e-5, 4.18485816197161e-5, 4.18201338631563e-5, 4.1794699670073e-5, 4.17813838836679e-5, 4.17857173139616e-5, 4.18073099047198e-5, 4.18393958211693e-5
flux1:, 0.637488387216649, 4.6235894446213e-5, 4.61954090404454e-5, 4.61652018230077e-5, 4.61546430819415e-5, 4.61657596559914e-5, 4.61931592410854e-5, 4.62263744443789e-5, 4.6253678817249e-5, 4.62659979872465e-5, 4.62596257723378e-5, 4.62369956194529e-5, 4.6205474795062e-5, 4.61747430227949e-5, 4.61536413257157e-5, 4.61474410460528e-5, 4.61563321910019e-5, 4.61755774400915e-5, 4.61972604883832e-5, 4.62130190531364e-5, 4.62168021973019e-5, 4.62066787982485e-5, 4.61850854966226e-5, 4.61576392725843e-5, 4.61315583017063e-5, 4.61145910307769e-5, 4.61120775299829e-5, 4.61205625337035e-5, 4.61396662290108e-5, 4.61616629124582e-5, 4.61867899799814e-5, 4.61823465207037e-5, 4.61647333069041e-5, 4.61583118304641e-5, 4.61385315672043e-5, 4.61185826924891e-5, 4.6107496146867e-5, 4.61136534470495e-5, 4.61298034714259e-5, 4.61547039695445e-5, 4.61828470657005e-5, 4.62054403153224e-5, 4.62156441472106e-5, 4.62112627438478e-5, 4.6195007623292e-5, 4.61733871708431e-5, 4.61546981848787e-5, 4.61464965616959e-5, 4.61531729838411e-5, 4.61743918935496e-5, 4.62049578482321e-5, 4.62362325475251e-5, 4.6258740392007e-5, 4.62652296170346e-5, 4.62532648843845e-5, 4.62264568899259e-5, 4.61937430638173e-5, 4.61667274457803e-5, 4.61558107530734e-5, 4.61663897613581e-5, 4.61965014590809e-5, 4.62368683075004e-5
flux1:, 0.637750836120402, 5.10388639768432e-5, 5.09895596934349e-5, 5.09503147834544e-5, 5.09333228983909e-5, 5.09423832654655e-5, 5.09722601915048e-5, 5.10110366092928e-5, 5.10444856047236e-5, 5.10608680079262e-5, 5.10545550192408e-5, 5.10274294801462e-5, 5.09878390890679e-5, 5.09476219195512e-5, 5.09182117319418e-5, 5.09070242171529e-5, 5.0915225822017e-5, 5.0937579866305e-5, 5.09644007759508e-5, 5.09849251938344e-5, 5.09909078546712e-5, 5.0979172719046e-5, 5.09522526526678e-5, 5.09171298011461e-5, 5.08832104059435e-5, 5.08606274960501e-5, 5.08564382508166e-5, 5.08671670131035e-5, 5.08917221779743e-5, 5.092021642142e-5, 5.09513188640964e-5, 5.09477066406507e-5, 5.09269768357735e-5, 5.09165038867624e-5, 5.08904520207425e-5, 5.08649572922567e-5, 5.08513612263131e-5, 5.08595455189325e-5, 5.08811958654477e-5, 5.09138003155318e-5, 5.09497029444987e-5, 5.09777495997881e-5, 5.09895924353258e-5, 5.09829536352782e-5, 5.09618716124771e-5, 5.09351056029573e-5, 5.09133553843647e-5, 5.09059117844496e-5, 5.09176267189149e-5, 5.09471692818194e-5, 5.09872054087332e-5, 5.1026525990203e-5, 5.10535216150572e-5, 5.10599760025791e-5, 5.1044006496728e-5, 5.10111356906519e-5, 5.09729479152079e-5, 5.0943530206481e-5, 5.0934722588288e-5, 5.09517652708321e-5, 5.09909322851658e-5, 5.10401370558145e-5
flux1:, 0.638013285024155, 5.62743413839217e-5, 5.62158664055082e-5, 5.61672746797185e-5, 5.61438537072167e-5, 5.61513515949207e-5, 5.61847165082217e-5, 5.62304603149345e-5, 5.62716364439274e-5, 5.62936032352662e-5, 5.62886327422668e-5, 5.6257996341281e-5, 5.62110899734335e-5, 5.6162075215746e-5, 5.61251774598251e-5, 5.6110116739375e-5, 5.61191013231511e-5, 5.6146345725662e-5, 5.61802507368279e-5, 5.62074628287863e-5, 5.62173699354685e-5, 5.62054465188314e-5, 5.61743097718367e-5, 5.61323800455519e-5, 5.60913774569818e-5, 5.60639573485808e-5, 5.60589886831271e-5, 5.60729524056681e-5, 5.61039980494509e-5, 5.61399134636373e-5, 5.61777346871179e-5, 5.61751210004046e-5, 5.61509999950352e-5, 5.61360270002255e-5, 5.61028991070281e-5, 5.60709084928723e-5, 5.60538745517278e-5, 5.60632973533603e-5, 5.60897326772122e-5, 5.61293431595728e-5, 5.61722041608199e-5, 5.62046590925529e-5, 5.62167674016662e-5, 5.62061815647188e-5, 5.61783766350545e-5, 5.61445386185874e-5, 5.61179593260712e-5, 5.61098068644137e-5, 5.61254421175097e-5, 5.61624734034773e-5, 5.62112696839582e-5, 5.62578546498909e-5, 5.62883222863208e-5, 5.62934254628229e-5, 5.62718953591701e-5, 5.62313422944424e-5, 5.61862341041778e-5, 5.6153359342037e-5, 5.6146119146273e-5, 5.61695716450568e-5, 5.62180541335333e-5, 5.62764034484415e-5
flux1:, 0.638275733927908, 6.19735947962436e-5, 6.19058097891674e-5, 6.18477539744012e-5, 6.18180375261524e-5, 6.18245190984171e-5, 6.18623749836581e-5, 6.19164680298028e-5, 6.19669680992099e-5, 6.19961414447694e-5, 6.19940082647164e-5, 6.19611577975433e-5, 6.19080600778372e-5, 6.18513031678762e-5, 6.18080392816992e-5, 6.17904071612145e-5, 6.18017089745834e-5, 6.18355841564669e-5, 6.18784275803068e-5, 6.19141704613005e-5, 6.19297164221095e-5, 6.19191136276713e-5, 6.18850427959681e-5, 6.18373921441781e-5, 6.179025759279e-5, 6.17588931323126e-5, 6.17540388134538e-5, 6.17721090160475e-5, 6.18104823998392e-5, 6.18545222065709e-5, 6.18996412570617e-5, 6.18981231549229e-5, 6.18703893168949e-5, 6.18506392216179e-5, 6.18098510712285e-5, 6.17706090019943e-5, 6.17493255165106e-5, 6.17591968027899e-5, 6.17895797338034e-5, 6.18352989867431e-5, 6.18841007340023e-5, 6.19197451744948e-5, 6.19306572284564e-5, 6.19144423993952e-5, 6.1878095739845e-5, 6.18353511667893e-5, 6.18022168834604e-5, 6.17918278015629e-5, 6.18100780845209e-5, 6.18534633980882e-5, 6.19099434246119e-5, 6.19626421913864e-5, 6.19952562991505e-5, 6.19974828868341e-5, 6.19687372772074e-5, 6.19188689535928e-5, 6.18654174757944e-5, 6.18280362148322e-5, 6.18217661359648e-5, 6.18514411976689e-5, 6.19093033739328e-5, 6.1976887190202e-5
flux1:, 0.638538182831662, 6.81730142581959e-5, 6.80959602364893e-5, 6.80284280209131e-5, 6.79925251613276e-5, 6.79983695121205e-5, 6.80414422008519e-5, 6.810494642189e-5, 6.81660844392347e-5, 6.82039065443802e-5, 6.82060577879093e-5, 6.81723574215877e-5, 6.81143164560401e-5, 6.80509698956261e-5, 6.80024517439104e-5, 6.79833812839899e-5, 6.79981987241855e-5, 6.80399817845662e-5, 6.80931023012757e-5, 6.81387385103355e-5, 6.81612646142651e-5, 6.81532607563894e-5, 6.81174375517744e-5, 6.80651247482505e-5, 6.80127763266435e-5, 6.79782475418595e-5, 6.79741691549576e-5, 6.79968699256935e-5, 6.80429933515097e-5, 6.80954645926439e-5, 6.81481739945308e-5, 6.81477282625939e-5, 6.81162398655465e-5, 6.80917052321312e-5, 6.80430485886426e-5, 6.79961859430778e-5, 6.79701671354879e-5, 6.79799084328319e-5, 6.80134899978127e-5, 6.80644351334647e-5, 6.81181743017003e-5, 6.81558788505628e-5, 6.81643515429298e-5, 6.81411877971563e-5, 6.80949528871127e-5, 6.80419782144499e-5, 6.8001024979377e-5, 6.79872083888653e-5, 6.80069399132407e-5, 6.80555584672783e-5, 6.81185548362874e-5, 6.81761012817267e-5, 6.82094786339503e-5, 6.82073619261712e-5, 6.816993742109e-5, 6.81094150771826e-5, 6.80465281297674e-5, 6.80038779147156e-5, 6.79981565908372e-5, 6.80338995221068e-5, 6.81011078689493e-5, 6.81778422041066e-5
flux1:, 0.638800631735415, 7.49144574403914e-5, 7.48283356367853e-5, 7.47513426601958e-5, 7.47091921816499e-5, 7.47143996561721e-5, 7.47628767472071e-5, 7.48362487350379e-5, 7.49087717721702e-5, 7.49562404517925e-5, 7.49638368249366e-5, 7.4930497808716e-5, 7.48686659981934e-5, 7.47997404294617e-5, 7.47467946618635e-5, 7.47269307360641e-5, 7.47457687389138e-5, 7.47958948666731e-5, 7.48597399860781e-5, 7.49158031401461e-5, 7.4945973996238e-5, 7.49413644690195e-5, 7.49046627962961e-5, 7.48485426837611e-5, 7.47917001519799e-5, 7.47545055781148e-5, 7.4751453413082e-5, 7.47787742565898e-5, 7.48324731414414e-5, 7.48931327940567e-5, 7.49533307478474e-5, 7.49537698242428e-5, 7.4918490942121e-5, 7.48895244201309e-5, 7.4833306020952e-5, 7.47790066828949e-5, 7.47482657466453e-5, 7.47576777590487e-5, 7.47939541464496e-5, 7.48494101599251e-5, 7.49072648446369e-5, 7.49461887887819e-5, 7.49514433931523e-5, 7.49206703458267e-5, 7.48640160940146e-5, 7.48003705720565e-5, 7.47511731012181e-5, 7.47334325981091e-5, 7.47540040528062e-5, 7.48070272381166e-5, 7.48755238899854e-5, 7.49367596664801e-5, 7.49696846068981e-5, 7.49620612888087e-5, 7.49149576837329e-5, 7.48430293879099e-5, 7.47702403963272e-5, 7.47221170241917e-5, 7.47169211762641e-5, 7.47587659071161e-5, 7.48352760976459e-5, 7.49209324737001e-5
flux1:, 0.639063080639168, 8.22448495071829e-5, 8.2150030804938e-5, 8.20635777755466e-5, 8.20148429241425e-5, 8.20188714150619e-5, 8.20721970626582e-5, 8.21550659979675e-5, 8.22389400584224e-5, 8.22964200620259e-5, 8.23101780736078e-5, 8.22781243364286e-5, 8.22134302526072e-5, 8.21396521216737e-5, 8.20826469281383e-5, 8.20619350378086e-5, 8.20843613561739e-5, 8.21421642557787e-5, 8.22160381590501e-5, 8.22820112984287e-5, 8.23196398531827e-5, 8.23186134279105e-5, 8.22815189645912e-5, 8.22221877340866e-5, 8.21613225112059e-5, 8.21216162921102e-5, 8.21193437419279e-5, 8.21506313914441e-5, 8.22110163478406e-5, 8.2278964513745e-5, 8.23460784679231e-5, 8.23470195162635e-5, 8.23080420374714e-5, 8.22754267762805e-5, 8.22125692606072e-5, 8.21516824552603e-5, 8.21168338340186e-5, 8.2126178714265e-5, 8.21649502530117e-5, 8.22244150800012e-5, 8.22857953654443e-5, 8.23254642917651e-5, 8.23273079355965e-5, 8.22890973889286e-5, 8.2222527374694e-5, 8.2148903207944e-5, 8.20921333444524e-5, 8.20709105947408e-5, 8.20923849489641e-5, 8.21494505656353e-5, 8.22227261832469e-5, 8.22867299326323e-5, 8.23182901083859e-5, 8.23044599763548e-5, 8.22473317882242e-5, 8.21640505447352e-5, 8.20817456425675e-5, 8.20287142063999e-5, 8.20245885960531e-5, 8.20728692583925e-5, 8.21586751318189e-5, 8.22528769241267e-5
flux1:, 0.639325529542921, 9.02151204757762e-5, 9.01121944339761e-5, 9.00162736201755e-5, 8.99602990646162e-5, 8.99619771442095e-5, 9.00187381112442e-5, 9.01097875047985e-5, 9.02040968697157e-5, 9.02712514774369e-5, 9.02914106995287e-5, 9.02612735981143e-5, 9.01944276827287e-5, 9.01162367262466e-5, 9.00550557714052e-5, 9.00326861044416e-5, 9.00572505285898e-5, 9.01208719473143e-5, 9.02028560913863e-5, 9.02771234022593e-5, 9.03211668395523e-5, 9.03233476185543e-5, 9.02860357625766e-5, 9.02239259349997e-5, 9.01593510585054e-5, 9.01170088516308e-5, 9.01148023545544e-5, 9.01487527995024e-5, 9.02141851389782e-5, 9.02878211038561e-5, 9.0360773608103e-5, 9.03616254021439e-5, 9.03191848674372e-5, 9.02841760495381e-5, 9.02162670036528e-5, 9.01503477711242e-5, 9.01126193027143e-5, 9.01225968626008e-5, 9.01639075298907e-5, 9.02270054046873e-5, 9.02914610422463e-5, 9.03316918432548e-5, 9.0330478424441e-5, 9.02858405559659e-5, 9.02109423776116e-5, 9.01292444352975e-5, 9.00667615812359e-5, 9.00435169127894e-5, 9.00667169365074e-5, 9.01279543389327e-5, 9.02055832100559e-5, 9.02716624676292e-5, 9.03012511926547e-5, 9.02810069553821e-5, 9.02142293082963e-5, 9.01205519519741e-5, 9.00300873527356e-5, 8.9973596062282e-5, 8.99717407408255e-5, 9.00271353187694e-5, 9.01222630745747e-5, 9.02244372223487e-5
flux1:, 0.639587978446675, 9.88787194720967e-5, 9.87685817272966e-5, 9.8663234512449e-5, 9.85990715032435e-5, 9.85965992604155e-5, 9.86545176960922e-5, 9.87514896836261e-5, 9.88544698294261e-5, 9.89303321466949e-5, 9.89567647727606e-5, 9.89290214305042e-5, 9.88606675195268e-5, 9.87783647455543e-5, 9.87125389758072e-5, 9.86870574399955e-5, 9.8711386937312e-5, 9.87778687393835e-5, 9.88649275482256e-5, 9.89449087626682e-5, 9.8993640005321e-5, 9.89982945445391e-5, 9.89608616211995e-5, 9.88964786324702e-5, 9.88285697375056e-5, 9.87833757027491e-5, 9.87801954201908e-5, 9.88149450739103e-5, 9.88830874218492e-5, 9.89601316051385e-5, 9.90373509481685e-5, 9.90373196156089e-5, 9.89918034793895e-5, 9.89561374334322e-5, 9.88854229343197e-5, 9.88166981306596e-5, 9.87778537132293e-5, 9.87894754977823e-5, 9.8833439845036e-5, 9.88997115237905e-5, 9.89667045704851e-5, 9.9007382577762e-5, 9.90038131758868e-5, 9.89544312269733e-5, 9.88737465345057e-5, 9.87869893282453e-5, 9.87217495350529e-5, 9.86988667072574e-5, 9.87252626550552e-5, 9.87911583578293e-5, 9.8872858365688e-5, 9.89403925743449e-5, 9.89675638382802e-5, 9.89410741600625e-5, 9.88656638679472e-5, 9.87634107527529e-5, 9.86671015675211e-5, 9.86094826655732e-5, 9.86117463403052e-5, 9.86752461077857e-5, 9.87796916847431e-5, 9.88889766181777e-5
flux1:, 0.639850427350428, 1.08290051967693e-4, 1.08174016431181e-4, 1.08059428720352e-4, 1.07985916749895e-4, 1.07976944731398e-4, 1.08032969891723e-4, 1.08132785015275e-4, 1.08241981093054e-4, 1.08325154360806e-4, 1.08357602424221e-4, 1.08332838622377e-4, 1.08263828353499e-4, 1.08177848906946e-4, 1.08106819457631e-4, 1.08076378959347e-4, 1.0809742248162e-4, 1.08162954962415e-4, 1.08251198918554e-4, 1.08333635719283e-4, 1.08384955661714e-4, 1.08391325975349e-4, 1.08354131050984e-4, 1.08288387574156e-4, 1.08217892551665e-4, 1.08169809383003e-4, 1.08164509232022e-4, 1.08197801756009e-4, 1.08265737408537e-4, 1.08343309010665e-4, 1.08422778394337e-4, 1.08420889269586e-4, 1.08372837209811e-4, 1.08338710282126e-4, 1.08268039975584e-4, 1.0819931263079e-4, 1.08161506112876e-4, 1.08175895712862e-4, 1.08222448323134e-4, 1.08291058199166e-4, 1.08359642626608e-4, 1.08400391820331e-4, 1.08395192294752e-4, 1.08343119291474e-4, 1.08259864229482e-4, 1.0817191332076e-4, 1.08107723195622e-4, 1.08088264759447e-4, 1.08119721382981e-4, 1.0819085260853e-4, 1.08276206944594e-4, 1.08344365761049e-4, 1.08368562360051e-4, 1.08336124330085e-4, 1.08253528419241e-4, 1.0814521340805e-4, 1.08046202371465e-4, 1.07990569217266e-4, 1.07999359535905e-4, 1.08072177095862e-4, 1.08185800990523e-4, 1.08300925286628e-4
flux1:, 0.640112876254181, 1.18503216100537e-4, 1.18383128035707e-4, 1.1825973786132e-4, 1.18175616133012e-4, 1.18157374841957e-4, 1.18207844928197e-4, 1.1830680634508e-4, 1.18419322688476e-4, 1.18508270446115e-4, 1.18546666214418e-4, 1.18525914058851e-4, 1.18457649885745e-4, 1.18368903368209e-4, 1.18292356478935e-4, 1.18255048855177e-4, 1.18269412174639e-4, 1.1832967854958e-4, 1.18414723180789e-4, 1.1849605350326e-4, 1.18547876559306e-4, 1.18555568538841e-4, 1.18519613743384e-4, 1.18454190432527e-4, 1.18382560202246e-4, 1.18332021435361e-4, 1.18323597109644e-4, 1.18352985275156e-4, 1.18417375868701e-4, 1.18492105540207e-4, 1.18571437545482e-4, 1.18566567305684e-4, 1.1851666412071e-4, 1.18486688276627e-4, 1.18419427571453e-4, 1.18353944591213e-4, 1.18319540904696e-4, 1.18337707348232e-4, 1.1838633115655e-4, 1.18455755041046e-4, 1.18524231526286e-4, 1.18564047219359e-4, 1.18557591023873e-4, 1.18504873850418e-4, 1.1842257241982e-4, 1.18337790754793e-4, 1.18278965831201e-4, 1.18266338833883e-4, 1.18304781899468e-4, 1.18381478171105e-4, 1.18469589615058e-4, 1.18536982574864e-4, 1.1855718925741e-4, 1.18518897136901e-4, 1.18430690498632e-4, 1.18319258387664e-4, 1.18221298154609e-4, 1.18171369859547e-4, 1.18189510647026e-4, 1.18272955651047e-4, 1.18395363079487e-4, 1.18514520828953e-4
flux1:, 0.640375325157934, 1.29571356825102e-4, 1.29449677485085e-4, 1.29318262618089e-4, 1.29222276272949e-4, 1.29191717835442e-4, 1.29232549415335e-4, 1.29326583944022e-4, 1.29439371205406e-4, 1.29532737733428e-4, 1.29577541715639e-4, 1.29562621287511e-4, 1.2949739329878e-4, 1.29407594153266e-4, 1.29325789411295e-4, 1.29279978902148e-4, 1.29284270160857e-4, 1.29334807336302e-4, 1.29412146900926e-4, 1.29488883977951e-4, 1.29539511701562e-4, 1.29548852336075e-4, 1.295161153387e-4, 1.29453764248164e-4, 1.29383426262674e-4, 1.29331580635509e-4, 1.29319385873064e-4, 1.29342420290274e-4, 1.29399664826422e-4, 1.29467816565465e-4, 1.29544336180745e-4, 1.29535247862653e-4, 1.29484310081388e-4, 1.29461454896384e-4, 1.29401384170242e-4, 1.2934269821161e-4, 1.29314104521401e-4, 1.29336743454257e-4, 1.29386242201874e-4, 1.29454009728491e-4, 1.29519635710697e-4, 1.29556562970093e-4, 1.2954852305883e-4, 1.29496836734525e-4, 1.29418948321508e-4, 1.29341827403933e-4, 1.29292834253623e-4, 1.29290445621778e-4, 1.29337527622182e-4, 1.29419540145796e-4, 1.2950869680583e-4, 1.29573031065374e-4, 1.29587425785122e-4, 1.29542824236054e-4, 1.29450378900223e-4, 1.29338906793247e-4, 1.29246106625423e-4, 1.29206006039304e-4, 1.29236583103463e-4, 1.29331943832457e-4, 1.29462385401157e-4, 1.29583140368043e-4
flux1:, 0.640637774061688, 1.41546821137719e-4, 1.41426656061196e-4, 1.41288370987739e-4, 1.41179337880843e-4, 1.41133250761726e-4, 1.41160110365462e-4, 1.41244993701592e-4, 1.41355113425148e-4, 1.41452007282073e-4, 1.41504490884289e-4, 1.41498278760104e-4, 1.41439515738871e-4, 1.41351423124082e-4, 1.41265434380667e-4, 1.41210012231096e-4, 1.41201117820219e-4, 1.41237612559385e-4, 1.41302926520188e-4, 1.41371959565424e-4, 1.41420358468053e-4, 1.41432638299187e-4, 1.41406275310934e-4, 1.41350988273844e-4, 1.41285491058467e-4, 1.41234335293782e-4, 1.4121821235645e-4, 1.41232573130358e-4, 1.41278934261936e-4, 1.41336512423811e-4, 1.41407332899204e-4, 1.41392706760464e-4, 1.4134166422303e-4, 1.41329194812629e-4, 1.41280414441727e-4, 1.41232268700493e-4, 1.41211814597914e-4, 1.41239186945712e-4, 1.41287561106631e-4, 1.41350120442945e-4, 1.41408949810139e-4, 1.41439886492595e-4, 1.41428997498428e-4, 1.41379371413976e-4, 1.41308993819198e-4, 1.41243850357257e-4, 1.41209012642282e-4, 1.41219994520241e-4, 1.41276840397059e-4, 1.41363100721275e-4, 1.41450535017706e-4, 1.41508362297154e-4, 1.41514044600955e-4, 1.41461841628332e-4, 1.41366037442188e-4, 1.41257463145371e-4, 1.41174055736247e-4, 1.4114812938321e-4, 1.41194367215252e-4, 1.41302835368149e-4, 1.4144016189969e-4, 1.41559411200626e-4
flux1:, 0.640900222965441, 1.54482112063671e-4, 1.54367163681206e-4, 1.54223505247408e-4, 1.54100319498583e-4, 1.54035387143165e-4, 1.54043808548234e-4, 1.54115329706624e-4, 1.54220143109046e-4, 1.54320323643589e-4, 1.54382731690798e-4, 1.54389289358312e-4, 1.54341657043521e-4, 1.54259158449514e-4, 1.54170963382639e-4, 1.54105460903384e-4, 1.54080689544845e-4, 1.54099147627426e-4, 1.54148476821218e-4, 1.54207229784142e-4, 1.54253150163905e-4, 1.54270689467584e-4, 1.54255050371583e-4, 1.54212038377272e-4, 1.54156018732031e-4, 1.54108376858785e-4, 1.54088666205007e-4, 1.5409220904284e-4, 1.5412388443963e-4, 1.54166710040365e-4, 1.54228791207273e-4, 1.54207246689076e-4, 1.54157120010654e-4, 1.54158537510758e-4, 1.54125391167165e-4, 1.54091646024918e-4, 1.5408153804375e-4, 1.54113458625455e-4, 1.54157924141052e-4, 1.54210674790608e-4, 1.54257578962135e-4, 1.54278260060767e-4, 1.54262250833467e-4, 1.54214948820757e-4, 1.54154659164316e-4, 1.54105459331503e-4, 1.54088789594317e-4, 1.54115856540845e-4, 1.54182952197294e-4, 1.54271484549422e-4, 1.54353291769883e-4, 1.54399912318774e-4, 1.54392776861684e-4, 1.54330682551092e-4, 1.54231720991945e-4, 1.54128653567641e-4, 1.54058829105762e-4, 1.54051527874505e-4, 1.5411672875498e-4, 1.54239393594954e-4, 1.54382088109237e-4, 1.54496106964886e-4
flux1:, 0.641162671869194, 1.68431444793381e-4, 1.68325884223366e-4, 1.68178581775828e-4, 1.68040148320873e-4, 1.67952941268897e-4, 1.67938370778235e-4, 1.67992409621159e-4, 1.68089656534903e-4, 1.68193583528708e-4, 1.68269134044776e-4, 1.68293653945891e-4, 1.682629609338e-4, 1.68190963823376e-4, 1.6810335012281e-4, 1.68027880774468e-4, 1.67984947508213e-4, 1.67981707569604e-4, 1.68011471332602e-4, 1.68057891025016e-4, 1.68101799269891e-4, 1.68127812917863e-4, 1.68128247042844e-4, 1.68103713242679e-4, 1.68062672884882e-4, 1.68022012616334e-4, 1.6799943509759e-4, 1.67990146817893e-4, 1.68003281825635e-4, 1.68027035424836e-4, 1.68077222690674e-4, 1.68047330463685e-4, 1.67999204577395e-4, 1.6801819070349e-4, 1.68005209134104e-4, 1.6798981425215e-4, 1.6799216916391e-4, 1.68028111899582e-4, 1.68065271125111e-4, 1.68102777593154e-4, 1.68131664944755e-4, 1.68136849564003e-4, 1.68112571074995e-4, 1.68067152725955e-4, 1.68019014648394e-4, 1.67989354324647e-4, 1.67994539465539e-4, 1.68040005508761e-4, 1.681172583118e-4, 1.68205277412472e-4, 1.6827652931641e-4, 1.68306092220462e-4, 1.68280889487497e-4, 1.68205623093981e-4, 1.68102984219131e-4, 1.68007631148909e-4, 1.67955465397561e-4, 1.67971304499449e-4, 1.68058861391173e-4, 1.68196780000479e-4, 1.68343072019796e-4, 1.68447645715337e-4
flux1:, 0.641425120772948, 1.83452550838072e-4, 1.83360820653032e-4, 1.83211666016889e-4, 1.83056781899402e-4, 1.82943695918316e-4, 1.82901472140924e-4, 1.8293398927982e-4, 1.83021750161622e-4, 1.83130485689589e-4, 1.83223195692105e-4, 1.83271756676709e-4, 1.83264665084109e-4, 1.83208799772588e-4, 1.83125096481765e-4, 1.83040139064157e-4, 1.82977002778758e-4, 1.82948608571686e-4, 1.82955476223882e-4, 1.82987863460132e-4, 1.83030702907995e-4, 1.83068981629443e-4, 1.83091455146882e-4, 1.83092185500859e-4, 1.83072103169072e-4, 1.83042215718973e-4, 1.83017651940333e-4, 1.82993536367698e-4, 1.82984194771259e-4, 1.82984438023864e-4, 1.83019489966768e-4, 1.829797773167e-4, 1.82934770406189e-4, 1.829751316465e-4, 1.8298698750943e-4, 1.82993985614852e-4, 1.83010923824469e-4, 1.83050221547286e-4, 1.83076362580526e-4, 1.83092724810227e-4, 1.83096935989282e-4, 1.83080777478291e-4, 1.83044509815837e-4, 1.83000059146226e-4, 1.82965783430079e-4, 1.82959011361061e-4, 1.8298953804624e-4, 1.83055479664006e-4, 1.83142438310535e-4, 1.83226623339007e-4, 1.8328167255191e-4, 1.83287473988532e-4, 1.83238065017477e-4, 1.83145540179517e-4, 1.83038092212217e-4, 1.82952308981949e-4, 1.82921784964138e-4, 1.82965375678246e-4, 1.83078845512441e-4, 1.83233172674301e-4, 1.83381218879968e-4, 1.83471849668486e-4
flux1:, 0.641687569676701, 1.99608294531074e-4, 1.99534869981062e-4, 1.99385520532173e-4, 1.9921273850068e-4, 1.99069912949382e-4, 1.98995211221944e-4, 1.99002175420476e-4, 1.99078737642855e-4, 1.99193720197822e-4, 1.99308079860149e-4, 1.99387239835844e-4, 1.99410815816708e-4, 1.99376992172934e-4, 1.99300674900563e-4, 1.99206750415412e-4, 1.99121359024729e-4, 1.99064344150175e-4, 1.99045014378295e-4, 1.99061751758096e-4, 1.99104586958783e-4, 1.99159052008693e-4, 1.99209636289126e-4, 1.9924246864114e-4, 1.99249308055793e-4, 1.99233908820683e-4, 1.99208127225717e-4, 1.99167064856648e-4, 1.9913119230923e-4, 1.99103393076386e-4, 1.991200139657e-4, 1.99068970524304e-4, 1.9902819686319e-4, 1.99093798553797e-4, 1.99135252783128e-4, 1.99168786330977e-4, 1.99202546785738e-4, 1.99244638929559e-4, 1.99256110598326e-4, 1.99245434745957e-4, 1.99218256365261e-4, 1.99174799195738e-4, 1.99122683315644e-4, 1.99078152208406e-4, 1.99059358891617e-4, 1.99078790255196e-4, 1.9913815658348e-4, 1.99226667298626e-4, 1.99322847754824e-4, 1.99399742556545e-4, 1.99432673532784e-4, 1.99407615844976e-4, 1.99327390797953e-4, 1.99213053926987e-4, 1.99099292713164e-4, 1.99024730858595e-4, 1.99019826318308e-4, 1.99095946766493e-4, 1.99239147399911e-4, 1.99411287167179e-4, 1.99559382956412e-4, 1.99631542467447e-4
flux1:, 0.641950018580454, 2.1696768388326e-4, 2.16916830762913e-4, 2.16768630675289e-4, 2.16576153674337e-4, 2.16399418980989e-4, 2.16287207507321e-4, 2.16264505462533e-4, 2.16328177935155e-4, 2.16450914661307e-4, 2.16591460475947e-4, 2.16707744060378e-4, 2.16768914197238e-4, 2.16762805842235e-4, 2.1669705528806e-4, 2.16594380155329e-4, 2.16484406992687e-4, 2.16395075078581e-4, 2.16346045258795e-4, 2.16345303291732e-4, 2.16388929993762e-4, 2.16463144816038e-4, 2.16547460376984e-4, 2.16618716331581e-4, 2.16657911818794e-4, 2.16660238140889e-4, 2.16633639291447e-4, 2.16573277210759e-4, 2.16506702157293e-4, 2.16446295421104e-4, 2.16441193783369e-4, 2.16377286820119e-4, 2.16341811590734e-4, 2.16436488976705e-4, 2.16512303322652e-4, 2.16576586380487e-4, 2.16629612756004e-4, 2.16674279394402e-4, 2.1666787150904e-4, 2.16624764385735e-4, 2.16559981003264e-4, 2.16483703456383e-4, 2.16412217421373e-4, 2.16366804422573e-4, 2.16365306988374e-4, 2.16414446845482e-4, 2.16506378005201e-4, 2.16619830976009e-4, 2.16725065089798e-4, 2.16791523869923e-4, 2.1679667490154e-4, 2.1673381813519e-4, 2.16616218144658e-4, 2.16475486225387e-4, 2.1635385530994e-4, 2.16292161286069e-4, 2.16316953365082e-4, 2.16430607540829e-4, 2.16607685857102e-4, 2.16799412704121e-4, 2.16946186257015e-4, 2.16995572201385e-4
flux1:, 0.642212467484207, 2.35605975668243e-4, 2.35581545934876e-4, 2.35435413159051e-4, 2.35221070781249e-4, 2.35005977358272e-4, 2.34851037648362e-4, 2.34794419455055e-4, 2.34843351290655e-4, 2.34975088740979e-4, 2.35145942900195e-4, 2.3530529928264e-4, 2.35410295917836e-4, 2.3543684140769e-4, 2.35384148795772e-4, 2.35272359609595e-4, 2.35135025794366e-4, 2.3500931937177e-4, 2.34926736529106e-4, 2.34906248907436e-4, 2.34950860491531e-4, 2.35047590371855e-4, 2.35170297188679e-4, 2.35285265851086e-4, 2.35361270603845e-4, 2.35383754551427e-4, 2.35356199696291e-4, 2.35273928284845e-4, 2.35172444896632e-4, 2.35074961298524e-4, 2.35044955274331e-4, 2.34966663729754e-4, 2.34937447992054e-4, 2.35064881472059e-4, 2.35179672204029e-4, 2.35278889956708e-4, 2.35353837795739e-4, 2.3540135759138e-4, 2.35374614084953e-4, 2.35294621385999e-4, 2.35187020984368e-4, 2.35073336475775e-4, 2.34979728379623e-4, 2.34933204965572e-4, 2.34951228150939e-4, 2.35033914758998e-4, 2.35162490329761e-4, 2.35303714328927e-4, 2.3541842540676e-4, 2.35472009220788e-4, 2.354444744115e-4, 2.35337595199352e-4, 2.35176659795229e-4, 2.3500538748317e-4, 2.34874615123983e-4, 2.34827620713489e-4, 2.34886350750334e-4, 2.35042759310645e-4, 2.35258174214533e-4, 2.35471668857385e-4, 2.35616206484523e-4, 2.35638959130665e-4
flux1:, 0.642474916387961, 2.55603769921664e-4, 2.55609070347208e-4, 2.55465488855375e-4, 2.55226837375384e-4, 2.54968808788423e-4, 2.5476586490463e-4, 2.54670972984071e-4, 2.54703029329951e-4, 2.5484446302931e-4, 2.55048907402876e-4, 2.55256214590312e-4, 2.55410092541991e-4, 2.55473099875287e-4, 2.55435006909798e-4, 2.5531304339265e-4, 2.55145110500129e-4, 2.54978650229487e-4, 2.54858323094271e-4, 2.54815309258889e-4, 2.54860297179556e-4, 2.54981194014641e-4, 2.55145604230418e-4, 2.55308151287128e-4, 2.55424117051029e-4, 2.55468194892196e-4, 2.55438971438844e-4, 2.55332030647866e-4, 2.5519159666875e-4, 2.55052881683372e-4, 2.54995065965674e-4, 2.54900939926666e-4, 2.54878774633596e-4, 2.55042320088082e-4, 2.55200334879694e-4, 2.55338442785859e-4, 2.55438069450751e-4, 2.5548925283615e-4, 2.55440660018702e-4, 2.55320583334659e-4, 2.55166346021301e-4, 2.55011989624896e-4, 2.54894592335199e-4, 2.54847501171996e-4, 2.54887756093067e-4, 2.55008146057399e-4, 2.55177758200856e-4, 2.55350042982619e-4, 2.55475361498497e-4, 2.55514597342085e-4, 2.55450621286902e-4, 2.55294695405075e-4, 2.55085557793592e-4, 2.54880463520179e-4, 2.54739854075986e-4, 2.54709702578737e-4, 2.54806750314884e-4, 2.55011225486268e-4, 2.55269599729731e-4, 2.5550735474949e-4, 2.55649214827385e-4, 2.55642054962813e-4
flux1:, 0.642737365291714, 2.77045219480187e-4, 2.77082975231103e-4, 2.76942114912276e-4, 2.76676682596473e-4, 2.76371314705181e-4, 2.7611529525459e-4, 2.75977805749613e-4, 2.75990537346048e-4, 2.7614160559351e-4, 2.76381744293606e-4, 2.76640420396592e-4, 2.76846709414822e-4, 2.76948628648987e-4, 2.76925664418024e-4, 2.767918689131e-4, 2.76589855750142e-4, 2.76378199906378e-4, 2.76215819343973e-4, 2.76147100272519e-4, 2.76191033890961e-4, 2.76336490954007e-4, 2.76544347627389e-4, 2.76756690805857e-4, 2.76914315704059e-4, 2.76980404835528e-4, 2.76948352736993e-4, 2.76814085569726e-4, 2.76631146977055e-4, 2.76447677905051e-4, 2.76359656413365e-4, 2.76248404181208e-4, 2.76233833438446e-4, 2.76436305397942e-4, 2.76641118112362e-4, 2.76821530422421e-4, 2.76948452021797e-4, 2.7700452673089e-4, 2.76933547069485e-4, 2.76771604407108e-4, 2.76568534545768e-4, 2.76371791953182e-4, 2.76230175499073e-4, 2.76183856072047e-4, 2.76249427590142e-4, 2.76411776406989e-4, 2.76626869708214e-4, 2.76833747407175e-4, 2.76971408747693e-4, 2.76995848929121e-4, 2.76893049344832e-4, 2.76684593541924e-4, 2.76423862912351e-4, 2.76182859634748e-4, 2.7603249324082e-4, 2.76021663912109e-4, 2.76161400824791e-4, 2.76419079953405e-4, 2.76724897371117e-4, 2.76989469146331e-4, 2.77128560421002e-4, 2.77088825065285e-4
flux1:, 0.642999814195467, 3.00015692908785e-4, 3.00088110118933e-4, 2.99950074059846e-4, 2.99655747069458e-4, 2.99299246386495e-4, 2.9898567431725e-4, 2.98801551897753e-4, 2.98792268116936e-4, 2.98952049437385e-4, 2.99228587555988e-4, 2.99540341521477e-4, 2.99800867454672e-4, 2.99942760950304e-4, 2.99934599044878e-4, 2.9978704849623e-4, 2.9954768124864e-4, 2.992868098684e-4, 2.99078379454683e-4, 2.98980687698647e-4, 2.99021474816962e-4, 2.9919065313663e-4, 2.99442076139128e-4, 2.99704726349135e-4, 2.99904266980802e-4, 2.99991902447831e-4, 2.99955690010426e-4, 2.99791929612832e-4, 2.99563857863286e-4, 2.99333146078961e-4, 2.9921332127047e-4, 2.9908392045221e-4, 2.99077155918336e-4, 2.99320570121167e-4, 2.99574704177449e-4, 2.99799883744476e-4, 2.99956210977383e-4, 3.00018569293261e-4, 2.99925526567353e-4, 2.9972135884472e-4, 2.99468960176303e-4, 2.99229736800985e-4, 2.99064695661049e-4, 2.99021135129383e-4, 2.99115180019308e-4, 2.99323416218304e-4, 2.9958800503672e-4, 2.99832798786635e-4, 2.99984807703364e-4, 2.99994867041773e-4, 2.99852256852762e-4, 2.99589498201159e-4, 2.99275497996883e-4, 2.98997902361739e-4, 2.98838724730511e-4, 2.98849946763516e-4, 2.99036468388672e-4, 2.99351911644517e-4, 2.99709066908805e-4, 3.00002678714619e-4, 3.00139003244464e-4, 3.00064574878561e-4
flux1:, 0.64326226309922, 3.24599372779365e-4, 3.24708286243698e-4, 3.24573462074388e-4, 3.24248979183451e-4, 3.23838704024145e-4, 3.23464178471238e-4, 3.23230014563583e-4, 3.23195938974052e-4, 3.23362641755456e-4, 3.23674775885562e-4, 3.24039495862865e-4, 3.24354366066027e-4, 3.24536064738806e-4, 3.24541879169019e-4, 3.24378918056927e-4, 3.24099773931472e-4, 3.23786752459945e-4, 3.23529182058933e-4, 3.2339961952352e-4, 3.23434803124473e-4, 3.23625787037486e-4, 3.23919344745226e-4, 3.24231171194656e-4, 3.24471575707741e-4, 3.2457966113733e-4, 3.24538164441109e-4, 3.24343710793121e-4, 3.24069312810465e-4, 3.23790359220969e-4, 3.23638255863512e-4, 3.23490079258477e-4, 3.23490909401254e-4, 3.23776200287715e-4, 3.2408070723223e-4, 3.24351690590672e-4, 3.24538582611178e-4, 3.24608431076847e-4, 3.24494287190501e-4, 3.24248849935247e-4, 3.23948281998907e-4, 3.23668050502246e-4, 3.23481465430801e-4, 3.23443016876919e-4, 3.2356831764963e-4, 3.23825456759283e-4, 3.24142465009473e-4, 3.24427644999842e-4, 3.2459573915564e-4, 3.24592332761009e-4, 3.24410155068897e-4, 3.24093034550247e-4, 3.23725901119201e-4, 3.23412528270972e-4, 3.23246345029203e-4, 3.23282424967481e-4, 3.23519195020779e-4, 3.23895885665237e-4, 3.243071254413e-4, 3.24631155714753e-4, 3.2476444172104e-4, 3.24653586526808e-4
flux1:, 0.643524712002974, 3.50877308148331e-4, 3.51024386662022e-4, 3.50893860470684e-4, 3.50539363068151e-4, 3.50074406871488e-4, 3.49637115669235e-4, 3.49350493694883e-4, 3.49288954116298e-4, 3.49459958917181e-4, 3.49805345411013e-4, 3.50221090964299e-4, 3.50588804667168e-4, 3.50809200831362e-4, 3.50828158878604e-4, 3.5064905926261e-4, 3.50329320633008e-4, 3.4996305516006e-4, 3.49654829022529e-4, 3.49491386811759e-4, 3.49518496877021e-4, 3.49728502206786e-4, 3.50061335731633e-4, 3.50419683194188e-4, 3.5069877343967e-4, 3.50825874223044e-4, 3.50778589333398e-4, 3.50553708965345e-4, 3.50233750716129e-4, 3.49907507503168e-4, 3.49724098731179e-4, 3.49557041471496e-4, 3.49564741022775e-4, 3.49891477051119e-4, 3.50245509456014e-4, 3.50561418132756e-4, 3.507786138886e-4, 3.50856589390036e-4, 3.5072267827014e-4, 3.50438084528105e-4, 3.50092067258745e-4, 3.49773762422597e-4, 3.49568409474078e-4, 3.49537455339594e-4, 3.49695912831301e-4, 3.5000339799725e-4, 3.50373908545019e-4, 3.5070033862952e-4, 3.50885325958466e-4, 3.50869370998955e-4, 3.50648798519445e-4, 3.50278850873263e-4, 3.49860529549677e-4, 3.49513711322201e-4, 3.49343130401989e-4, 3.49406745202283e-4, 3.49696212160561e-4, 3.50136024962975e-4, 3.50602345146613e-4, 3.50956758280948e-4, 3.51086027912326e-4, 3.50937173601015e-4
flux1:, 0.643787160906727, 3.7892635605442e-4, 3.79113332009325e-4, 3.78989314183738e-4, 3.78606886526058e-4, 3.78088629605223e-4, 3.77588816795564e-4, 3.77248632680318e-4, 3.77157221186524e-4, 3.77329118192467e-4, 3.77703865259503e-4, 3.78166907702361e-4, 3.78584527997053e-4, 3.78841929442065e-4, 3.78873732277729e-4, 3.78679379185541e-4, 3.78320587650288e-4, 3.77902557498605e-4, 3.77544364216321e-4, 3.77346397459432e-4, 3.77363258392462e-4, 3.77588801282554e-4, 3.7795671496923e-4, 3.78357490037445e-4, 3.78672110557468e-4, 3.78816707299817e-4, 3.78764114911911e-4, 3.78510987770524e-4, 3.78148663801422e-4, 3.7777844866763e-4, 3.77566447520934e-4, 3.77381039989184e-4, 3.77394286085919e-4, 3.77760409862506e-4, 3.78160833951102e-4, 3.78518431023371e-4, 3.78763826261562e-4, 3.78849651691331e-4, 3.7869744524749e-4, 3.78376835609982e-4, 3.77989579924789e-4, 3.77637522562015e-4, 3.77416917209662e-4, 3.77395573813072e-4, 3.7758774272851e-4, 3.77944822630481e-4, 3.78367349478963e-4, 3.78733534779324e-4, 3.7893460708021e-4, 3.78906479063521e-4, 3.78649255371734e-4, 3.78229431115997e-4, 3.7776362858426e-4, 3.77387212617789e-4, 3.77215596319544e-4, 3.77309121059165e-4, 3.7765238362794e-4, 3.78155101890595e-4, 3.78675179423058e-4, 3.79057968708487e-4, 3.79181095653766e-4, 3.78992586167412e-4
flux1:, 0.64404960981048, 4.08819255773029e-4, 4.0904814870147e-4, 4.08934362816897e-4, 4.08528498730308e-4, 4.07961055756069e-4, 4.07401369163642e-4, 4.07008035387382e-4, 4.06884672466697e-4, 4.070532336624e-4, 4.07451858687194e-4, 4.07956707437383e-4, 4.08420023933195e-4, 4.08712485629296e-4, 4.08757859344905e-4, 4.0855135233836e-4, 4.08158046173818e-4, 4.07692895813596e-4, 4.07288106363656e-4, 4.07056658888215e-4, 4.07061558129259e-4, 4.07298500409881e-4, 4.07695942252261e-4, 4.08133596442967e-4, 4.08479659168236e-4, 4.08640289710877e-4, 4.08584100497553e-4, 4.0830714452647e-4, 4.07908430365992e-4, 4.07500242403806e-4, 4.07264323964475e-4, 4.07061815970233e-4, 4.07078617928668e-4, 4.07480238113576e-4, 4.07921330118667e-4, 4.083146781979e-4, 4.085840112284e-4, 4.08676256848217e-4, 4.08507229144253e-4, 4.08154734785182e-4, 4.0773196684847e-4, 4.07351889397584e-4, 4.07120246612413e-4, 4.07110201216085e-4, 4.07334971235231e-4, 4.07738227161622e-4, 4.08208127295509e-4, 4.08609578912356e-4, 4.08823711100962e-4, 4.08782752828368e-4, 4.0849086028644e-4, 4.08025362573046e-4, 4.07517519784065e-4, 4.07116910842186e-4, 4.06948401149386e-4, 4.07073840769126e-4, 4.07470437932202e-4, 4.080333982578e-4, 4.08603134511052e-4, 4.09009845263167e-4, 4.09123155147151e-4, 4.08893016312667e-4
flux1:, 0.644312058714234, 4.40625821450778e-4, 4.40899136049879e-4, 4.40801133649341e-4, 4.40379079237051e-4, 4.39769584768246e-4, 4.39155244762926e-4, 4.38710722343641e-4, 4.3855357468394e-4, 4.38713614103369e-4, 4.39128919809806e-4, 4.39668283772384e-4, 4.40171905701999e-4, 4.40497466793145e-4, 4.40558519116363e-4, 4.40345595530511e-4, 4.39925731184194e-4, 4.39421623385352e-4, 4.38976526333916e-4, 4.3871442574254e-4, 4.3870607745097e-4, 4.38949494757396e-4, 4.39369381946213e-4, 4.398367512504e-4, 4.40209135523016e-4, 4.40384382413783e-4, 4.40327616567167e-4, 4.40033641572824e-4, 4.39607482617133e-4, 4.39170181060682e-4, 4.38917108433612e-4, 4.3869951383908e-4, 4.38717163207016e-4, 4.39148420973398e-4, 4.39621682418198e-4, 4.40041946034536e-4, 4.40328637358582e-4, 4.40424631804416e-4, 4.40240261958504e-4, 4.3986109831702e-4, 4.39410215531634e-4, 4.39009432289074e-4, 4.38771794790609e-4, 4.3877433980682e-4, 4.39028840198974e-4, 4.39471951902686e-4, 4.39981073915376e-4, 4.40409889528339e-4, 4.4063141881804e-4, 4.40575586745502e-4, 4.40251013637459e-4, 4.39745210511535e-4, 4.39202547728451e-4, 4.38784838500609e-4, 4.38624503608075e-4, 4.38783580996238e-4, 4.39231464447929e-4, 4.39849390657829e-4, 4.4046162681788e-4, 4.40885012966088e-4, 4.40982966488513e-4, 4.40708704803041e-4
flux1:, 0.644574507617987, 4.74414971596721e-4, 4.74735865820383e-4, 4.74661248006859e-4, 4.74233191775925e-4, 4.73591891620002e-4, 4.72930650279955e-4, 4.72438282397617e-4, 4.72245512956555e-4, 4.72390616585508e-4, 4.72813466733022e-4, 4.73378126122577e-4, 4.73915472379677e-4, 4.7427225420429e-4, 4.74352642592842e-4, 4.74141861307551e-4, 4.73706956104593e-4, 4.73175627807232e-4, 4.72699372987807e-4, 4.72411061093971e-4, 4.72388344687321e-4, 4.72632210237042e-4, 4.73065601673446e-4, 4.73553607780455e-4, 4.73945918970374e-4, 4.74134239790475e-4, 4.74081130441546e-4, 4.73779303714439e-4, 4.73337619426356e-4, 4.72882945278119e-4, 4.72621585237032e-4, 4.72391681881727e-4, 4.72406728414718e-4, 4.72859753806769e-4, 4.73353866597028e-4, 4.73789281312238e-4, 4.74084445372679e-4, 4.74180347937813e-4, 4.73982265508174e-4, 4.73582953926525e-4, 4.73113307869073e-4, 4.72701028637268e-4, 4.72463571027487e-4, 4.72479855922289e-4, 4.727596186804e-4, 4.73233417363552e-4, 4.73770044878772e-4, 4.74214767467973e-4, 4.74435212933957e-4, 4.74360914418415e-4, 4.74005564534889e-4, 4.73466008934366e-4, 4.72897666240527e-4, 4.72471875760516e-4, 4.72325995280989e-4, 4.72520416412257e-4, 4.73016131421927e-4, 4.73681188529263e-4, 4.74325625610461e-4, 4.74755468971114e-4, 4.74830447672913e-4, 4.74508887570876e-4
flux1:, 0.64483695652174, 5.10257100747205e-4, 5.10629533792937e-4, 5.10588079575263e-4, 5.10167186014039e-4, 5.0950733213931e-4, 5.08809226087491e-4, 5.0827338353286e-4, 5.08042749793633e-4, 5.08164893556085e-4, 5.08583904966976e-4, 5.091625047741e-4, 5.09725693816923e-4, 5.10111852982552e-4, 5.10216750895438e-4, 5.10019419975074e-4, 5.09584401050318e-4, 5.09040914128357e-4, 5.08545168803112e-4, 5.08236286062256e-4, 5.08197793072282e-4, 5.08434522801722e-4, 5.0887019163927e-4, 5.09367459174634e-4, 5.09771695591891e-4, 5.09971136572018e-4, 5.09926885489841e-4, 5.09628525280142e-4, 5.09186035449327e-4, 5.08728477044963e-4, 5.08469705348945e-4, 5.08230991450503e-4, 5.08239249151833e-4, 5.0870421362501e-4, 5.09205139258479e-4, 5.09641146451523e-4, 5.09933764258648e-4, 5.1002477518104e-4, 5.09815012485957e-4, 5.094036840621e-4, 5.08926939338657e-4, 5.08514676488737e-4, 5.08285142358264e-4, 5.08316612054928e-4, 5.0861597645085e-4, 5.09108781654525e-4, 5.09657879486485e-4, 5.10103648713927e-4, 5.10311786935635e-4, 5.10213920075019e-4, 5.09829668701391e-4, 5.09264220750323e-4, 5.08681479916206e-4, 5.08258879676877e-4, 5.08135346938191e-4, 5.08367224142292e-4, 5.08906285890763e-4, 5.09608348389072e-4, 5.10271672016204e-4, 5.10694766400812e-4, 5.10736959623387e-4, 5.10364108250911e-4
flux1:, 0.645099405425493, 5.48226192681339e-4, 5.48655070965014e-4, 5.48658786504561e-4, 5.4826109010625e-4, 5.47598664242318e-4, 5.46875597009833e-4, 5.46301181550894e-4, 5.46029535249765e-4, 5.46118647010938e-4, 5.46519851775238e-4, 5.47098664941163e-4, 5.47678345057632e-4, 5.48091914997799e-4, 5.48227805355766e-4, 5.48057682378035e-4, 5.476404753973e-4, 5.47102705262232e-4, 5.46601078484076e-4, 5.46277872274877e-4, 5.46221344441921e-4, 5.46441296035438e-4, 5.4686529913437e-4, 5.47357784074431e-4, 5.47763999840266e-4, 5.47971868259734e-4, 5.47942314127028e-4, 5.47660555427071e-4, 5.4723445933243e-4, 5.46790981461667e-4, 5.46547490388156e-4, 5.46304104117565e-4, 5.46300689739371e-4, 5.46765952447721e-4, 5.4725716451686e-4, 5.47676690066417e-4, 5.47953906267956e-4, 5.48034562626614e-4, 5.47815846115025e-4, 5.4740254666424e-4, 5.46933026050276e-4, 5.465350030099e-4, 5.46323186880769e-4, 5.46372127467973e-4, 5.46684818991234e-4, 5.47183005457837e-4, 5.47726726332925e-4, 5.48155688863213e-4, 5.48337855825552e-4, 5.48210021091058e-4, 5.4779888141821e-4, 5.47216889245925e-4, 5.46633424987934e-4, 5.46227894514914e-4, 5.46136675317837e-4, 5.46409050577664e-4, 5.4698646510938e-4, 5.4771355914234e-4, 5.48379739662604e-4, 5.48780018879282e-4, 5.48777394245508e-4, 5.48348312609516e-4
flux1:, 0.645361854329247, 5.88401106051976e-4, 5.8889244374146e-4, 5.88955551500132e-4, 5.8859974016805e-4, 5.87953049887094e-4, 5.8721826373699e-4, 5.86610143171881e-4, 5.86292914189524e-4, 5.86336465408685e-4, 5.86703026413635e-4, 5.87265763798994e-4, 5.87850953732145e-4, 5.88289639194072e-4, 5.88463997457159e-4, 5.88336827511021e-4, 5.87957757255922e-4, 5.87445701999398e-4, 5.86953032288101e-4, 5.86621696236865e-4, 5.86543471661905e-4, 5.86734519736169e-4, 5.87129886534064e-4, 5.87600633168751e-4, 5.87996704465916e-4, 5.88209293465983e-4, 5.88200570090087e-4, 5.87949963325574e-4, 5.8755951719067e-4, 5.8714918513265e-4, 5.86935213792883e-4, 5.86691826132799e-4, 5.86671230847498e-4, 5.87123569716103e-4, 5.87586398570338e-4, 5.87970240408136e-4, 5.88217733580247e-4, 5.88282222322373e-4, 5.88058217972605e-4, 5.8765511434294e-4, 5.87210019317347e-4, 5.86843463588174e-4, 5.86661620427031e-4, 5.86731699693278e-4, 5.87051479645967e-4, 5.87540181442649e-4, 5.88058551864316e-4, 5.88450458767019e-4, 5.8859101229571e-4, 5.88425831909665e-4, 5.87990164978283e-4, 5.87402630837142e-4, 5.86834710412559e-4, 5.86463034524728e-4, 5.86416591580134e-4, 5.86733971663849e-4, 5.87344822011099e-4, 5.88083675822262e-4, 5.88734394455338e-4, 5.89093170075683e-4, 5.89031503722119e-4, 5.88540163385854e-4
flux1:, 0.645624303233, 6.30865630989149e-4, 6.31426729123296e-4, 6.31565609468858e-4, 6.31272726302681e-4, 6.30661923403924e-4, 6.29929431248336e-4, 6.29291893578379e-4, 6.28922655623962e-4, 6.28905383207493e-4, 6.29217460410191e-4, 6.29745218370821e-4, 6.30323242158214e-4, 6.30784245963506e-4, 6.3100519191971e-4, 6.30938166878555e-4, 6.30619261787267e-4, 6.3015427467203e-4, 6.29685894557598e-4, 6.29351961085193e-4, 6.29246555486044e-4, 6.29393870225108e-4, 6.29740533938838e-4, 6.30169674937509e-4, 6.30541272786438e-4, 6.30753728192294e-4, 6.30771987562007e-4, 6.30568090620673e-4, 6.30234130293729e-4, 6.29877662395003e-4, 6.29708672117554e-4, 6.29470363607249e-4, 6.2942655716914e-4, 6.29851472729656e-4, 6.30265537846689e-4, 6.3059282459295e-4, 6.30795198797655e-4, 6.30837619695693e-4, 6.30613050370804e-4, 6.30234441883195e-4, 6.29833839861837e-4, 6.29519042603141e-4, 6.29382101980251e-4, 6.29478781620831e-4, 6.29800048462381e-4, 6.30263889260012e-4, 6.3073557321345e-4, 6.3106847293176e-4, 6.3115033179817e-4, 6.3093979677034e-4, 6.30482483937234e-4, 6.29902129429253e-4, 6.29368666737722e-4, 6.29050673379855e-4, 6.29064251547403e-4, 6.29433052494491e-4, 6.30073057323405e-4, 6.30809683958393e-4, 6.31424829780566e-4, 6.31721104475453e-4, 6.31584053603505e-4, 6.31023170440004e-4
flux1:, 0.645886752136753, 6.75707185186057e-4, 6.7634681181338e-4, 6.76579893274414e-4, 6.76372974465617e-4, 6.75819538419093e-4, 6.75103582238649e-4, 6.74439893502621e-4, 6.74010106324616e-4, 6.73913961442477e-4, 6.74148821329798e-4, 6.74620251846132e-4, 6.75176845677227e-4, 6.75656801677931e-4, 6.75932794798816e-4, 6.75944014397083e-4, 6.7570830448196e-4, 6.75312348910691e-4, 6.74883433435062e-4, 6.74551330803034e-4, 6.74411264545865e-4, 6.74497399212982e-4, 6.74772467017893e-4, 6.75137552467326e-4, 6.75468396478654e-4, 6.75674788879713e-4, 6.75726041938135e-4, 6.75585049280262e-4, 6.75329493330696e-4, 6.75048768259504e-4, 6.74941080549643e-4, 6.74713210019985e-4, 6.74639775791275e-4, 6.75021856536725e-4, 6.75365566229591e-4, 6.75614257277293e-4, 6.75755416541262e-4, 6.75769946757645e-4, 6.75550522768117e-4, 6.75212587723421e-4, 6.74879083847744e-4, 6.74639132380987e-4, 6.74564614444466e-4, 6.74695325692468e-4, 6.75013559086265e-4, 6.75437303370716e-4, 6.75840346100291e-4, 6.76091284388199e-4, 6.76096463900052e-4, 6.75832233818822e-4, 6.75356737428349e-4, 6.74797889269704e-4, 6.74320267294774e-4, 6.74078711733685e-4, 6.74170384936235e-4, 6.74599188220641e-4, 6.75265145030487e-4, 6.75985387125557e-4, 6.76543578223153e-4, 6.76754413044271e-4, 6.76523630840457e-4, 6.75884489860527e-4
flux1:, 0.646149201040506, 7.23014330022311e-4, 7.23742858136483e-4, 7.24090430794563e-4, 7.23994078685928e-4, 7.23520290825285e-4, 7.2283487601613e-4, 7.22147008141028e-4, 7.21646010796175e-4, 7.21450408971577e-4, 7.21582845272256e-4, 7.21974608014019e-4, 7.22494251069644e-4, 7.22989311884532e-4, 7.23328940619595e-4, 7.23436931949741e-4, 7.2330780521777e-4, 7.23002805156056e-4, 7.22627881766449e-4, 7.22300732387934e-4, 7.22116674006051e-4, 7.22122021813686e-4, 7.22300432262507e-4, 7.22577124089218e-4, 7.22849543854038e-4, 7.23043165748431e-4, 7.23133256842266e-4, 7.23071680190226e-4, 7.22917026714221e-4, 7.22734556505779e-4, 7.22704961315337e-4, 7.22493029921615e-4, 7.22383328647349e-4, 7.22706670626771e-4, 7.22957778655311e-4, 7.23105192782215e-4, 7.23168684798376e-4, 7.23149629164165e-4, 7.22941772414708e-4, 7.22662023628479e-4, 7.22420081219805e-4, 7.22280216360084e-4, 7.22287789187773e-4, 7.22461801389742e-4, 7.22773772721579e-4, 7.23142821263508e-4, 7.23455300998459e-4, 7.23600963573508e-4, 7.23511051942049e-4, 7.23184658138847e-4, 7.22694922901428e-4, 7.22173168382147e-4, 7.21774771608996e-4, 7.21634899670281e-4, 7.21825305490397e-4, 7.2232485113984e-4, 7.23014896974956e-4, 7.2370488311087e-4, 7.24183984832399e-4, 7.24284919838832e-4, 7.23940236646145e-4, 7.23212549434677e-4
flux1:, 0.64641164994426, 7.72873568170428e-4, 7.73703005447767e-4, 7.74186911673105e-4, 7.74226782362332e-4, 7.7385519534055e-4, 7.73213725970836e-4, 7.72502292236611e-4, 7.71917588700058e-4, 7.71599998366773e-4, 7.71603092284194e-4, 7.71890606924633e-4, 7.72357087091677e-4, 7.72863174942689e-4, 7.73275051006359e-4, 7.73498364101891e-4, 7.73499006837036e-4, 7.73306323584137e-4, 7.72998975034308e-4, 7.72678661352948e-4, 7.72439903099186e-4, 7.72343525001047e-4, 7.7239908014372e-4, 7.72562188131314e-4, 7.72757962015624e-4, 7.729318187914e-4, 7.73066506554086e-4, 7.73100887142238e-4, 7.73069691398882e-4, 7.73008053190535e-4, 7.73073383363547e-4, 7.72882891474229e-4, 7.72730251534806e-4, 7.72978930511195e-4, 7.73115151818095e-4, 7.73138531993813e-4, 7.73107876805571e-4, 7.73049626364663e-4, 7.728600148895e-4, 7.7265649097277e-4, 7.72531421444391e-4, 7.7251802931456e-4, 7.72628703390706e-4, 7.72856667807206e-4, 7.73160389447613e-4, 7.73461086776585e-4, 7.73661643580115e-4, 7.73678916822144e-4, 7.73475475913098e-4, 7.73078418798261e-4, 7.72578607961864e-4, 7.72110212073455e-4, 7.71815653723364e-4, 7.71804419022595e-4, 7.72116146859181e-4, 7.72699025006981e-4, 7.73412679449263e-4, 7.74059169057658e-4, 7.7443680646725e-4, 7.74402356628192e-4, 7.73922074183854e-4, 7.73093935642763e-4
flux1:, 0.646674098848013, 8.2536606451013e-4, 8.26309896210245e-4, 8.26953041353455e-4, 8.2715521277001e-4, 8.26908101655043e-4, 8.26323116764341e-4, 8.25587520131536e-4, 8.24905359207765e-4, 8.24442221221885e-4, 8.24288421543081e-4, 8.24446889720121e-4, 8.24844066867855e-4, 8.25357249216732e-4, 8.25849972812155e-4, 8.26206825472476e-4, 8.26359726401389e-4, 8.26299744926463e-4, 8.26072485641117e-4, 8.25759954815723e-4, 8.25455177319738e-4, 8.25235941780158e-4, 8.25142640927819e-4, 8.25167418343694e-4, 8.25268805891455e-4, 8.25416222490852e-4, 8.25601300934388e-4, 8.25747902516335e-4, 8.25862199396731e-4, 8.25943402769511e-4, 8.26120060198155e-4, 8.25956349671307e-4, 8.25754281492431e-4, 8.25912881137022e-4, 8.25912580225437e-4, 8.2578972079963e-4, 8.25648766745743e-4, 8.25545723242328e-4, 8.25380726105315e-4, 8.25270995291999e-4, 8.25287693545306e-4, 8.25426999538747e-4, 8.25662013377511e-4, 8.2595522093599e-4, 8.26249659831627e-4, 8.26469431263975e-4, 8.26537688974608e-4, 8.26404158942777e-4, 8.26069077580426e-4, 8.25592854505491e-4, 8.25086962329322e-4, 8.24688087885401e-4, 8.24522167210418e-4, 8.24667127069254e-4, 8.25123772578511e-4, 8.25803816653276e-4, 8.26541806812869e-4, 8.27132428180708e-4, 8.27386510681665e-4, 8.27190775103925e-4, 8.26552134788128e-4, 8.25610160880996e-4
flux1:, 0.646936547751766, 8.80564963493335e-4, 8.8163773299903e-4, 8.82463361552611e-4, 8.8285354679563e-4, 8.82752319563301e-4, 8.82235312344404e-4, 8.81474083441796e-4, 8.80680297564083e-4, 8.80048224405136e-4, 8.79710680851925e-4, 8.79716299910583e-4, 8.80028984006531e-4, 8.80545893056207e-4, 8.81128014799917e-4, 8.81635920832722e-4, 8.8196237973649e-4, 8.82054146335692e-4, 8.8191840834707e-4, 8.81614139791918e-4, 8.81232373842064e-4, 8.80870300404973e-4, 8.80603855074765e-4, 8.80467428299412e-4, 8.80458274256153e-4, 8.80573507728269e-4, 8.80814876552017e-4, 8.81089289891986e-4, 8.81369912170427e-4, 8.81614670495184e-4, 8.81918084219252e-4, 8.81786155902237e-4, 8.81528587982877e-4, 8.81582790143193e-4, 8.81425761553535e-4, 8.81135734658894e-4, 8.80869099975697e-4, 8.80715646796972e-4, 8.80580749066049e-4, 8.80580838678551e-4, 8.80762382015436e-4, 8.81078960690244e-4, 8.81458459727789e-4, 8.81827899394739e-4, 8.82112526673988e-4, 8.82239905816261e-4, 8.821568437433e-4, 8.81851292714809e-4, 8.81367159386288e-4, 8.80803299452981e-4, 8.80294724175423e-4, 8.79980541873904e-4, 8.79967014436235e-4, 8.8029497682803e-4, 8.80919920067434e-4, 8.8171134341836e-4, 8.82475240555499e-4, 8.82998646411463e-4, 8.83107932879249e-4, 8.82725358337067e-4, 8.81905243247238e-4, 8.80834970047345e-4
flux1:, 0.647198996655519, 9.3853384340194e-4, 9.39750416118594e-4, 9.40781118887456e-4, 9.41383703946023e-4, 9.41448254007004e-4, 9.4100954897839e-4, 9.40220832116554e-4, 9.3930187139738e-4, 9.38479040115243e-4, 9.37933086070473e-4, 9.37764340444521e-4, 9.37979168838988e-4, 9.38497355192401e-4, 9.39177235306135e-4, 9.3985252713885e-4, 9.40372085305161e-4, 9.40632913679246e-4, 9.40599051437698e-4, 9.40303582714251e-4, 9.39835247207154e-4, 9.3931291812178e-4, 9.38852303394516e-4, 9.38535090359115e-4, 9.38401864300772e-4, 9.3848060407696e-4, 9.38784193700917e-4, 9.39200783171079e-4, 9.39666528455167e-4, 9.40093405296614e-4, 9.4053740396792e-4, 9.40441701015757e-4, 9.40123234384836e-4, 9.40060475806954e-4, 9.3972883379728e-4, 9.39252850355128e-4, 9.38846509206006e-4, 9.38637113385017e-4, 9.38536439789063e-4, 9.38659818713748e-4, 9.39026067113811e-4, 9.39541306443918e-4, 9.4008294521472e-4, 9.40538278778817e-4, 9.40812555506874e-4, 9.40837189646015e-4, 9.40585544881944e-4, 9.40088527247661e-4, 9.39439111673286e-4, 9.38779318420895e-4, 9.3827050791466e-4, 9.38054315411349e-4, 9.38214594727621e-4, 9.38750125100724e-4, 9.39565123912663e-4, 9.4048146955243e-4, 9.41273185284755e-4, 9.41719157282302e-4, 9.41663885437028e-4, 9.41070211251465e-4, 9.40046122405402e-4, 9.38832726127449e-4
flux1:, 0.647461445559273, 9.99326575216656e-4, 0.00100070106910418, 0.00100195752251833, 0.00100279443643759, 0.00100304243846335, 0.00100269110825175, 0.00100187324865274, 0.00100081733217357, 9.99784965438716e-4, 9.99009625438616e-4, 9.98648523422601e-4, 9.98754708461568e-4, 9.99272811590005e-4, 0.00100005827385855, 0.0010009154300472, 0.00100164514006237, 0.00100209010198869, 0.00100216732287767, 0.00100188172604518, 0.00100131961833386, 0.00100062352208709, 9.99952423201518e-4, 9.99439403967942e-4, 9.99172053062089e-4, 9.99211708482429e-4, 9.99583185373831e-4, 0.00100015432846996, 0.00100082094632062, 0.00100144536295565, 0.00100204145451419, 0.00100198560666593, 0.00100160178332396, 0.00100141197663616, 0.00100089115944185, 0.00100021358509398, 9.99655639577558e-4, 9.99385152517034e-4, 9.99321183673301e-4, 9.99577914147422e-4, 0.00100014424336126, 0.00100087490016663, 0.00100159249999426, 0.00100214107332103, 0.00100240397690292, 0.00100231670062991, 0.00100188148276662, 0.00100117606160591, 0.0010003469942908, 9.99583499141332e-4, 9.9907578764466e-4, 9.98968268154139e-4, 9.9932019326932e-4, 0.00100008410882123, 0.00100110781668852, 0.00100216080230884, 0.00100298199579237, 0.00100334152113657, 0.00100310410489349, 0.00100227748610302, 0.0010010287965352, 9.99658155983479e-4
flux1:, 0.647723894463026, 0.00106298850026656, 0.00106453291421542, 0.00106603239835286, 0.00106712186245034, 0.00106756804135649, 0.00106731186227854, 0.00106646405535017, 0.00106526236233309, 0.00106400618967445, 0.00106298558603912, 0.0010624187132836, 0.00106240854142395, 0.00106292617613455, 0.00106382387580227, 0.00106487458855575, 0.00106582806619921, 0.00106646930736478, 0.00106666545784937, 0.0010663916808967, 0.00106573181918747, 0.00106485351580342, 0.0010639615587169, 0.00106324329583812, 0.00106283582646559, 0.00106283554162534, 0.00106327975991803, 0.00106401486813668, 0.00106489387157526, 0.00106572698722521, 0.0010664835560345, 0.00106647008771257, 0.00106601766671929, 0.00106569397248045, 0.00106497384658227, 0.00106408336588175, 0.00106336501301829, 0.00106302920217202, 0.0010630027415471, 0.00106339888255658, 0.00106417515077372, 0.00106513210748899, 0.00106603447883986, 0.00106668046872629, 0.00106693014382353, 0.00106672318932426, 0.00106609236545377, 0.00106516506568476, 0.00106414477922426, 0.00106327098559701, 0.00106276472158135, 0.00106277346027296, 0.0010633302576486, 0.00106433823478119, 0.00106558475164657, 0.00106678308834827, 0.00106763452516551, 0.00106789984815445, 0.00106746561535476, 0.00106638788005094, 0.00106489732287866, 0.00106335739589165
flux1:, 0.647986343366779, 0.00112955848841385, 0.00113128110912888, 0.00113303589750085, 0.00113439114019884, 0.00113504657464545, 0.00113489204332854, 0.00113401502329018, 0.00113266285995888, 0.00113117446498276, 0.00112989901577394, 0.00112911830124805, 0.0011289872967933, 0.00112950459370472, 0.00113051906229461, 0.0011317710264888, 0.00113295727413416, 0.00113380314116216, 0.00113412432243798, 0.00113386535351731, 0.00113310761457096, 0.00113204465810393, 0.00113092836130476, 0.00113000171936964, 0.00112945247751412, 0.0011294128682407, 0.00112993308631519, 0.00113083744372666, 0.00113193479029079, 0.00113298229821251, 0.00113390375118451, 0.00113393376574219, 0.00113341099820409, 0.0011329506210245, 0.00113202664595209, 0.00113091753391039, 0.00113003419473417, 0.0011296304915566, 0.00112964089213323, 0.00113017818750474, 0.00113116798885512, 0.00113235527699775, 0.00113344527346657, 0.00113418902858046, 0.00113442260568826, 0.00113408997585807, 0.00113325533916237, 0.00113209732666725, 0.00113087827568643, 0.0011298897287339, 0.00112938475344559, 0.00112951409575213, 0.00113028363679174, 0.00113154503663849, 0.00113302258416425, 0.00113437083068397, 0.00113525171410722, 0.00113541633872041, 0.00113477424664237, 0.0011334322000539, 0.00113168749703513, 0.0011299699303251
flux1:, 0.648248792270532, 0.00119907117339874, 0.0012009748825938, 0.00120299063439088, 0.00120461869012797, 0.00120549023763061, 0.00120544269185139, 0.00120453945588485, 0.00120303735402199, 0.0012013153382394, 0.00119978267068363, 0.00119878580108165, 0.00119853251586276, 0.00119904930848186, 0.00120018169708255, 0.00120163716220553, 0.0012030592123723, 0.00120411323432669, 0.00120456327635793, 0.00120432314196285, 0.00120347169031196, 0.00120222829763004, 0.00120089173767493, 0.0011997603082521, 0.00119907198620838, 0.0011989946507444, 0.00119959158502277, 0.00120066508903236, 0.00120197981732979, 0.00120324073111441, 0.00120432664522396, 0.00120439950687013, 0.00120380639844845, 0.00120321136609184, 0.00120208575516176, 0.00120075918049826, 0.00119971171570965, 0.00119924011666933, 0.00119928572445566, 0.00119996155559982, 0.00120116176081299, 0.00120257586467549, 0.00120384968491872, 0.00120468726907562, 0.00120490084280072, 0.00120443882007141, 0.00120339699915403, 0.00120200543647855, 0.00120058555295205, 0.00119948121060496, 0.00119897769105573, 0.00119922897718922, 0.00120021339046036, 0.00120173037300906, 0.0012034401581532, 0.00120493764911528, 0.00120584492228201, 0.00120590351762461, 0.00120504675453214, 0.00120343340720811, 0.00120142890349824, 0.00119953075122998
flux1:, 0.648511241174286, 0.00127155855388288, 0.00127363918199043, 0.00127591348768896, 0.0012778142137244, 0.00127890415631187, 0.00127896805439548, 0.001278044632517, 0.00127639935597563, 0.00127445027880424, 0.00127266582101837, 0.00127145628759623, 0.00127108173348145, 0.0012715964449785, 0.00127284305013131, 0.00127449723871934, 0.00127615072624723, 0.00127741055053381, 0.00127799042678214, 0.00127777408582016, 0.00127683763984767, 0.00127542514317754, 0.00127388037466432, 0.00127255466107646, 0.00127173410567269, 0.00127162100650456, 0.0012722918372751, 0.00127352776392464, 0.00127505070340584, 0.00127651623194513, 0.00127776057144155, 0.00127787361323353, 0.00127721216033659, 0.00127649003313366, 0.0012751728253527, 0.00127363808183444, 0.00127243398412842, 0.00127189800209608, 0.0012719767307762, 0.00127278426929035, 0.00127418480809702, 0.00127581421601965, 0.00127726092344716, 0.00127818382213402, 0.00127837253207505, 0.00127778024384681, 0.00127653375437612, 0.00127491322441961, 0.00127329750326568, 0.00127208122163305, 0.00127158078098128, 0.00127195293480385, 0.00127314858314775, 0.00127491554062232, 0.00127685084098637, 0.00127849070565861, 0.00127941830709325, 0.0012793664540418, 0.00127829282074569, 0.00127640840033968, 0.00127414654847356, 0.00127207194813083
flux1:, 0.648773690078039, 0.00134705023335939, 0.00134929510872256, 0.00135181633754885, 0.00135398177597468, 0.00135528777782826, 0.00135546718665152, 0.00135453347058702, 0.0013527589196351, 0.00135059799973666, 0.00134857525068331, 0.00134716205896299, 0.00134666885269305, 0.00134717719071754, 0.00134852790174546, 0.00135036744970911, 0.00135223926868975, 0.00135369569440831, 0.00135440299850909, 0.00135421622971081, 0.00135320824276337, 0.00135164539431947, 0.00134991269434594, 0.00134841013869149, 0.00134746806263848, 0.00134732090124759, 0.0013480583670932, 0.00134944230213192, 0.00135115498923816, 0.00135280761023316, 0.0013541980890541, 0.00135434637818081, 0.00135362076217613, 0.00135278521356536, 0.00135129516120699, 0.00134957070854283, 0.00134822514339946, 0.00134763268514256, 0.00134774261207536, 0.00134867108144283, 0.00135025489367546, 0.00135207983509398, 0.00135368103444707, 0.00135467595302172, 0.00135483407523078, 0.00135411399855577, 0.00135267219639088, 0.00135083603853859, 0.00134903809719551, 0.00134772018929421, 0.0013472272229596, 0.00134771762138968, 0.00134911540824908, 0.00135111871178705, 0.0013532641908531, 0.00135503246525978, 0.00135597051680453, 0.00135580423794497, 0.00135451621006404, 0.00135236882173855, 0.00134986135912994, 0.00134762300919318
flux1:, 0.649036138981792, 0.00142557184058134, 0.00142795866416625, 0.00143070523660501, 0.00143311941987846, 0.00143463486030856, 0.0014349341800636, 0.00143400481326801, 0.00143212281898111, 0.0014297743982607, 0.00142753490390007, 0.00142593201294612, 0.00142532334288556, 0.00142581695050656, 0.00142725379329792, 0.00142925539825946, 0.00143132262455976, 0.00143295889543886, 0.00143378751544161, 0.00143363690617024, 0.00143257574854296, 0.00143088895076962, 0.00142899696094534, 0.00142734189673046, 0.00142629259363175, 0.001426112296994, 0.00142690401010828, 0.00142841308223923, 0.00143028701116044, 0.00143209984865168, 0.00143361750998454, 0.00143379369949567, 0.00143301042249885, 0.00143208163175031, 0.00143044680958692, 0.0014285610071629, 0.00142709757595873, 0.00142646162282702, 0.00142660149678974, 0.00142763645122552, 0.00142937953064558, 0.00143137183221251, 0.0014331014352755, 0.0014341501083424, 0.00143427105398866, 0.00143342932757525, 0.00143180910368929, 0.0014297804827174, 0.00142782390858072, 0.00142642260039576, 0.00142594562800853, 0.00142655113881682, 0.00142813707381267, 0.0014303551014927, 0.00143268634773297, 0.00143456118254348, 0.00143549510159667, 0.0014352101398747, 0.00143371454072948, 0.00143132037107481, 0.00142858906119899, 0.00142620936432267
flux1:, 0.649298587885546, 0.00150714157086783, 0.00150963771080683, 0.00151257787588002, 0.00151521712703463, 0.00151693182700125, 0.00151735674359597, 0.00151645204967794, 0.00151449304023514, 0.00151199081529072, 0.00150956389299453, 0.0015077894709406, 0.00150706801603304, 0.00150753324389071, 0.00150902920654037, 0.00151115867291749, 0.00151338792833023, 0.00151517943649486, 0.00151611954695023, 0.00151601267307968, 0.00151492188011725, 0.00151314539261619, 0.00151113120735229, 0.00150935479475045, 0.00150821593002228, 0.00150800233802866, 0.00150883042298534, 0.00151043294762854, 0.00151242925892294, 0.00151436585029338, 0.0015159849211034, 0.00151617921046718, 0.00151534715684172, 0.00151435196245341, 0.00151261001865462, 0.00151060145425029, 0.00150905257606675, 0.00150839156916779, 0.00150856114464067, 0.0015096846968523, 0.00151155617410754, 0.00151367918893261, 0.00151550322086579, 0.0015165821702614, 0.00151665830458338, 0.00151570473038805, 0.00151393079840552, 0.00151174333158792, 0.00150966262948325, 0.00150820522844495, 0.00150775811673272, 0.00150847617437745, 0.00151023211109421, 0.001512635514477, 0.00151511879824187, 0.00151706977864618, 0.00151797933485077, 0.00151757018683251, 0.00151587744899912, 0.0015132604581324, 0.00151033731123083, 0.00150784908407806
flux1:, 0.649561036789299, 0.00159176522966069, 0.00159432748607872, 0.00159741963026262, 0.00160025335210543, 0.001602154657881, 0.00160271326736658, 0.00160186015988247, 0.00159986365982362, 0.00159725067669488, 0.00159467292886038, 0.00159274851270452, 0.00159191544240475, 0.00159233239865088, 0.00159385070662505, 0.00159606254904295, 0.00159840994798995, 0.00160032445911252, 0.00160136290745898, 0.00160130874892948, 0.00160021735520567, 0.00159839348404474, 0.0015963026879135, 0.00159444284156238, 0.00159323534296051, 0.00159298713650683, 0.00159382824637801, 0.0015954838426256, 0.00159755351256709, 0.00159956801831843, 0.0016012560744106, 0.00160145629104416, 0.00160058670081459, 0.00159955847676331, 0.00159775646988352, 0.00159567381810896, 0.00159408066517122, 0.00159341853816783, 0.00159361869381287, 0.00159480966614727, 0.00159677191929599, 0.00159898052477354, 0.00160085696388979, 0.00160193718453201, 0.00160195942152274, 0.00160090708020745, 0.00159901174715745, 0.00159670955004489, 0.00159455052975657, 0.00159307413983701, 0.0015926770420757, 0.0015935066353438, 0.00159541109607889, 0.00159796326714321, 0.00160055552211745, 0.00160254314087281, 0.00160340151597455, 0.00160286027635281, 0.00160098332860658, 0.00159817443577581, 0.00159510138118257, 0.00159254807882243
flux1:, 0.649823485693052, 0.00167943054014171, 0.00168200538892294, 0.00168519885191761, 0.00168819074357426, 0.00169026487710679, 0.00169096887969334, 0.00169020165981062, 0.00168821655753737, 0.00168554494805818, 0.00168285959204509, 0.00168080922429172, 0.00167986338629271, 0.00168020538909499, 0.00168169935475934, 0.00168393706851789, 0.00168634882798317, 0.00168834727415174, 0.00168946837294984, 0.00168947794641188, 0.0016884208655743, 0.00168660008296232, 0.00168448668378958, 0.00168258794709134, 0.00168133596180327, 0.00168105081386729, 0.00168187652088036, 0.00168353671065227, 0.00168562125639095, 0.0016876591278208, 0.00168937757880203, 0.00168956938104685, 0.0016886757249057, 0.00168765395976396, 0.00168584775680249, 0.0016837491421999, 0.00168216111057974, 0.00168152696342053, 0.00168175961352866, 0.00168299363797978, 0.00168500246999689, 0.00168724318146765, 0.00168912187908615, 0.00169016848887591, 0.00169012567751102, 0.00168899014487833, 0.00168701251874041, 0.0016846495898925, 0.00168246908690855, 0.00168102074828777, 0.00168070063924219, 0.00168164310845725, 0.00168367212869419, 0.00168632984593031, 0.00168897890300891, 0.00169095425751042, 0.00169172720772815, 0.00169104233283431, 0.00168899520753758, 0.00168603103562319, 0.00168285907328002, 0.00168029452122883
flux1:, 0.650085934596805, 0.00177010170260681, 0.00177262599601348, 0.00177586232790487, 0.00177897192223369, 0.00178120546441901, 0.00178207128800091, 0.00178143220645561, 0.0017795167019238, 0.00177684712023012, 0.00177410314096559, 0.00177195252902743, 0.00177088989511845, 0.00177112340411798, 0.00177253691535543, 0.00177473395313206, 0.00177714767131873, 0.00177918548149916, 0.0017803721442891, 0.00178045926590775, 0.00177947761395796, 0.0017777185003842, 0.00177564465291797, 0.00177375792266412, 0.0017724887574699, 0.00177216363795698, 0.00177294114398487, 0.00177455039208902, 0.00177658306207533, 0.00177858214508967, 0.00178028702340798, 0.00178045421466838, 0.00177955196486702, 0.00177858154291271, 0.00177683478477326, 0.00177478666470927, 0.00177326040717397, 0.00177268786140935, 0.00177295571617742, 0.00177420535501633, 0.00177621032424003, 0.00177842162046985, 0.00178024440059339, 0.00178121634982583, 0.00178109453373492, 0.00177989275722016, 0.00177787742003545, 0.00177551635946271, 0.00177338125142986, 0.0017720174429971, 0.0017718081772227, 0.00177286775617203, 0.00177499570948968, 0.00177770996439604, 0.00178035508773863, 0.00178225989789383, 0.00178290515119631, 0.00178206029017864, 0.00177985659293529, 0.00177677788551631, 0.00177356578822788, 0.00177105344902762
flux1:, 0.650348383500559, 0.00186371520256467, 0.00186611729018516, 0.00186933186126667, 0.00187251625024462, 0.00187489759850943, 0.00187594729118733, 0.00187548673517159, 0.00187370786649093, 0.00187110856977354, 0.0018683596812045, 0.00186613539556956, 0.00186494879369664, 0.00186503384162795, 0.0018663024878502, 0.00186838390775075, 0.00187073044004415, 0.00187275930332756, 0.00187399439377294, 0.00187417642654572, 0.00187331763782682, 0.00187168649929728, 0.0018697218811006, 0.00186790385584627, 0.00186664778613761, 0.00186627931838292, 0.00186697239522654, 0.00186846951253456, 0.00187037689700032, 0.0018722689214872, 0.0018739119401334, 0.00187403687617543, 0.00187314317288045, 0.00187227337378462, 0.00187065604131206, 0.0018687316565968, 0.00186732973921774, 0.00186685604957247, 0.00186716231159633, 0.00186839729962871, 0.00187034231824796, 0.00187245530692721, 0.00187415638407523, 0.00187500636735368, 0.00187478805749785, 0.00187353701885597, 0.00187153226791592, 0.00186924240010539, 0.001867227954886, 0.00186601346366041, 0.00186595533964577, 0.00186713941911917, 0.00186933981275142, 0.0018720568379672, 0.00187462962760076, 0.0018763966850685, 0.00187686372250833, 0.00187583678662419, 0.00187348819649023, 0.00187033804942978, 0.00186715071266173, 0.00186476253031965
flux1:, 0.650610832404312, 0.0019601776434857, 0.00196237887880083, 0.00196550274883469, 0.00196871835870099, 0.00197123899780321, 0.00197250073032905, 0.00197227689987177, 0.00197070955052866, 0.00196825506579508, 0.00196555845546852, 0.00196328715808798, 0.00196196628030658, 0.00196185737481638, 0.00196291014785512, 0.0019647948322065, 0.00196700062795924, 0.00196897052577488, 0.00197023824113565, 0.00197053664535775, 0.00196985420797396, 0.00196842420964733, 0.00196664490708112, 0.00196495713199346, 0.00196374696368057, 0.00196333172476438, 0.00196390178321481, 0.00196522159950621, 0.00196692557813106, 0.00196863796627759, 0.00197016779885501, 0.00197023186692979, 0.00196936508507193, 0.00196864833216994, 0.00196723496433377, 0.00196551242557843, 0.00196430168753591, 0.00196396669782117, 0.00196431479014815, 0.00196550250310917, 0.00196732682102521, 0.00196926637777112, 0.00197077324396515, 0.00197144798111933, 0.00197111161723273, 0.00196982695619724, 0.00196788277447984, 0.00196573781128185, 0.0019639254672602, 0.0019629316883495, 0.00196307055053641, 0.00196438967684127, 0.00196663593055049, 0.00196929846061023, 0.00197172418625028, 0.00197327834084214, 0.00197350870576623, 0.00197227134379588, 0.00196978631423345, 0.00196660836883254, 0.00196351490945307, 0.00196132977365953
flux1:, 0.650873281308065, 0.00205936596914706, 0.00206128257951124, 0.00206424454351877, 0.00206744883473555, 0.00207010427841938, 0.00207161232112381, 0.00207169028490191, 0.0020704155957039, 0.0020681849286951, 0.00206559976206849, 0.00206330744449502, 0.00206183909448589, 0.00206148652256501, 0.00206224798511611, 0.00206385128300484, 0.00206584100461465, 0.00206770231569543, 0.00206898940677892, 0.00206942990866928, 0.00206898255712362, 0.00206783223756618, 0.00206631903001807, 0.00206482644339525, 0.00206369674156088, 0.00206323142215319, 0.0020636386241139, 0.00206471384416369, 0.00206613378909612, 0.00206759171416394, 0.00206895544974189, 0.0020689395995008, 0.00206811882621275, 0.00206760922146594, 0.00206647684543942, 0.00206503692840852, 0.00206408662317109, 0.00206393164513068, 0.002064325048116, 0.0020654312765679, 0.00206707093956959, 0.0020687574273444, 0.00206999233966176, 0.00207043338385623, 0.00206995316601119, 0.00206864795975674, 0.00206681390955596, 0.00206488932992389, 0.00206336405460018, 0.00206266682847561, 0.00206305277452322, 0.00206452041947951, 0.00206678664897022, 0.00206933543865844, 0.00207153485121576, 0.00207279461410468, 0.00207272286412914, 0.00207124048506114, 0.00206862329428252, 0.00206546002343446, 0.00206253171664683, 0.00206063357485121
flux1:, 0.651135730211818, 0.00216112992700687, 0.00216267523839963, 0.00216540398295649, 0.00216855697505272, 0.00217134727068309, 0.00217314135129987, 0.00217359141630708, 0.00217269456732132, 0.00217076894196976, 0.00216835462239181, 0.002166065838134, 0.00216443437369939, 0.00216378582332041, 0.00216417861554818, 0.00216541524188745, 0.00216711447512861, 0.00216881995695055, 0.0021701166019699, 0.00217072882673643, 0.00217057907512717, 0.00216979016152786, 0.0021686261536606, 0.00216739510194153, 0.0021663810567541, 0.00216586244410084, 0.00216606680900133, 0.00216682999131818, 0.00216788516041145, 0.00216901379756849, 0.00217015852944407, 0.00217004384060401, 0.00216928827761357, 0.00216903996424134, 0.00216826579596829, 0.00216718951126802, 0.00216656928960294, 0.00216663595424286, 0.00216707818805421, 0.00216806824609678, 0.00216945806138843, 0.00217080968074604, 0.00217169182933547, 0.00217183701893582, 0.00217118326239594, 0.00216986714243804, 0.00216819037727759, 0.00216656071349447, 0.0021654081058713, 0.00216508522020822, 0.00216577099628844, 0.00216740314029854, 0.00216966495762173, 0.00217204055918141, 0.00217393218941721, 0.00217481198667759, 0.0021743673538853, 0.00217259979141152, 0.00216985005184947, 0.00216674124165653, 0.00216404936507663, 0.00216252499416191
flux1:, 0.651398179115572, 0.00226529612378171, 0.00226638313525267, 0.00226880945269144, 0.00227187500163196, 0.0022748047319217, 0.00227692873363776, 0.00227782412091114, 0.00227739150433748, 0.00227585166856941, 0.00227366588406673, 0.00227140298154957, 0.0022695909180799, 0.00226859333519295, 0.00226854089244504, 0.00226932792360244, 0.00227066580569208, 0.00227217228763997, 0.00227347248451728, 0.00227428896204734, 0.00227450093495335, 0.00227415546079089, 0.0022734230957614, 0.00227251886376814, 0.0022716548363414, 0.00227107964517468, 0.00227104215035672, 0.00227142778386985, 0.00227203986419732, 0.00227276679168018, 0.00227364131019304, 0.00227340958866006, 0.00227273789722488, 0.00227280329004734, 0.00227246225665537, 0.00227182824307972, 0.00227160601100409, 0.00227193510165057, 0.00227242983785577, 0.0022732699707217, 0.00227434593891413, 0.00227528168159873, 0.00227573004166227, 0.00227551564282707, 0.00227465575088496, 0.00227333449447221, 0.00227185805441954, 0.00227059425752932, 0.00226989755226777, 0.00227002603215792, 0.0022710651936265, 0.00227287975020212, 0.00227511506831533, 0.00227725982955164, 0.00227876273136824, 0.00227917578075213, 0.00227828454263617, 0.00227618739790187, 0.00227330008754992, 0.00227028158463027, 0.00226789522086916, 0.00226683166302451
flux1:, 0.651660628019325, 0.00237167265515374, 0.00237221694234791, 0.00237427595143022, 0.00237722272853814, 0.00238030048523605, 0.00238280049974358, 0.00238421438140216, 0.00238433024930736, 0.00238325343943315, 0.00238135007338718, 0.00237913247059833, 0.00237712123724158, 0.00237572285771917, 0.00237515223526277, 0.00237541207148626, 0.00237632370529107, 0.00237759338486361, 0.00237889479671685, 0.00237994933012151, 0.00238058593809747, 0.00238076275719692, 0.00238054033369004, 0.00238002431963893, 0.00237934218281337, 0.00237870681868175, 0.00237839053998482, 0.00237833722833994, 0.00237843301426132, 0.00237869073923769, 0.00237924730923601, 0.00237888170945602, 0.00237831131756381, 0.00237873923870516, 0.002378901365653, 0.00237878313959866, 0.00237902279687301, 0.0023796530330215, 0.00238020426506939, 0.00238086325292714, 0.00238156534756295, 0.00238200844020446, 0.0023819452227213, 0.0023813087232855, 0.00238020879369231, 0.00237888445890272, 0.0023776459600036, 0.00237681297620616, 0.00237665007763897, 0.00237730336474733, 0.00237874825726473, 0.00238076434025189, 0.00238295413221472, 0.00238481432897922, 0.00238585116519072, 0.00238571288233769, 0.00238430137884955, 0.00238182801812471, 0.00237879405137117, 0.00237589682048361, 0.00237388066452717, 0.00237336234396669
flux1:, 0.651923076923078, 0.00248005314489436, 0.00247997603331543, 0.00248160933914513, 0.00248441147011151, 0.00248764880721442, 0.00249057060771423, 0.00249257262045133, 0.00249331535292639, 0.00249277206578437, 0.00249119909706386, 0.00248904267852267, 0.0024868135519389, 0.00248496607944199, 0.0024838108152241, 0.00248347402386794, 0.00248390260238844, 0.00248490390437799, 0.00248620717284667, 0.0024875326475785, 0.00248865224422092, 0.0024894231224009, 0.00248978101813352, 0.00248970775193365, 0.00248923519725893, 0.0024885355800061, 0.00248790694992849, 0.00248735973426452, 0.00248687393799117, 0.00248660252980987, 0.00248679873842066, 0.00248628441275128, 0.0024858308055431, 0.00248666456200142, 0.00248739226332613, 0.00248785534647768, 0.00248861439339107, 0.00248958110615529, 0.00249019326812914, 0.00249064406977501, 0.0024909191787075, 0.00249080082537221, 0.0024901553557395, 0.00248903878258749, 0.00248766577736501, 0.00248633737276985, 0.00248536813405489, 0.00248502276919397, 0.0024854634003946, 0.00248670848722932, 0.00248860807253315, 0.00249084507440947, 0.00249297399810298, 0.00249450196570101, 0.00249500227623777, 0.00249423405337961, 0.00249223222356171, 0.00248933635495255, 0.0024861436752234, 0.00248339319963048, 0.00248180543044454, 0.00248191100383841
flux1:, 0.652185525826831, 0.00259021914694004, 0.00258945103660224, 0.00259060873115368, 0.00259324605052436, 0.00259665594611069, 0.00260004198478908, 0.00260269438449824, 0.00260413257554116, 0.00260418334557102, 0.00260298090484912, 0.0026008976558613, 0.00259843292666497, 0.00259609385798396, 0.00259429684024739, 0.00259330483883063, 0.00259320346029456, 0.00259391148565872, 0.00259521910106223, 0.00259684488940284, 0.00259849762120235, 0.00259992315300836, 0.00260092001192114, 0.0026013342561918, 0.0026010932655842, 0.00260032485566548, 0.00259935512192497, 0.00259826797230722, 0.00259714616094271, 0.00259629596966128, 0.00259609662616312, 0.00259542140042373, 0.00259509741546303, 0.00259637285746623, 0.00259771817110578, 0.00259881712112356, 0.00260014412086461, 0.00260147775391811, 0.00260215566062309, 0.00260237691251252, 0.00260218171355016, 0.00260144489028241, 0.00260015767681557, 0.00259851123410984, 0.00259683556534654, 0.00259550017108177, 0.00259482475647986, 0.00259501385051759, 0.00259611685883629, 0.00259801141000966, 0.00260040893177095, 0.0026028853531745, 0.0026049421201594, 0.00260609820898232, 0.00260600165509222, 0.00260453480476488, 0.00260188006762141, 0.00259851878161481, 0.0025951539364564, 0.00259256999613233, 0.00259146030263321, 0.00259225935426669
flux1:, 0.652447974730585, 0.00270194022768121, 0.00270042388165517, 0.00270106624697125, 0.00270352411235303, 0.00270711897986641, 0.00271100504149987, 0.00271435869823898, 0.00271654729159726, 0.00271723970057471, 0.00271643847379649, 0.0027144364857732, 0.00271172092929287, 0.00270885604726235, 0.00270637237859192, 0.00270467995049691, 0.0027040131478092, 0.00270440979008864, 0.00270572466214597, 0.00270767383074574, 0.00270989793641023, 0.0027120235679768, 0.00271370272736903, 0.00271463690478533, 0.00271464257631446, 0.00271380072763427, 0.00271246767018604, 0.00271080614968948, 0.0027090077783423, 0.00270754219652489, 0.00270692125216291, 0.00270607631978139, 0.00270589146928731, 0.00270763507559968, 0.00270963689953255, 0.00271141228660813, 0.00271334419111704, 0.0027150685801025, 0.00271581707516985, 0.00271579426559794, 0.0027150978005062, 0.00271370083211782, 0.00271172754935409, 0.00270951332669809, 0.00270751165604898, 0.00270616585729228, 0.00270580195839428, 0.00270656084889644, 0.00270837167691035, 0.00271096114657409, 0.0027138916159644, 0.00271662357341449, 0.00271860092547775, 0.00271935508587852, 0.00271861443726171, 0.00271639406231149, 0.00271303533538667, 0.00270917246978741, 0.00270562261972183, 0.00270321949563194, 0.0027026273880051, 0.00270417715090303
flux1:, 0.652710423634338, 0.00281497157581488, 0.00281266512150625, 0.00281276386292683, 0.00281503246298043, 0.00281882175994818, 0.00282323341959445, 0.00282732387000747, 0.00283030059111899, 0.00283166674522072, 0.00283128691502108, 0.00282937089065636, 0.00282639360768378, 0.00282297965910043, 0.00281977951257768, 0.00281735716077859, 0.00281610218949288, 0.00281617602188401, 0.00281749992004427, 0.00281978646807824, 0.00282260479342686, 0.00282545722800749, 0.00282784364222777, 0.0028293157991381, 0.00282957567179722, 0.00282865638368777, 0.00282694629588525, 0.00282469035240138, 0.00282219182073663, 0.00282009001362147, 0.00281903244673783, 0.00281801306301397, 0.00281797290585008, 0.00282019995408338, 0.00282288136212688, 0.00282535676676452, 0.00282791615407413, 0.00283004658115312, 0.00283086982265042, 0.0028305959982043, 0.00282938173642528, 0.00282730139963894, 0.00282461651065631, 0.00282181199637006, 0.00281947002260507, 0.00281811148877672, 0.00281807004795204, 0.00281942128114097, 0.00282196960041649, 0.00282528435301665, 0.00282877183931539, 0.00283177118794228, 0.00283366535447169, 0.00283399816117211, 0.00283258179141473, 0.0028295703340775, 0.00282547197052448, 0.00282108164894926, 0.00281733695875998, 0.00281512412559292, 0.00281507770105778, 0.00281742005179318
flux1:, 0.652972872538091, 0.00292904956124995, 0.00292592891272869, 0.00292546773383541, 0.00292754082577929, 0.00293152831786236, 0.00293647736012454, 0.00294132113695787, 0.00294510345895061, 0.00294715814843112, 0.00294720903596053, 0.00294538138989895, 0.00294213804997667, 0.00293816559724001, 0.00293423703893115, 0.00293107316958549, 0.00292922109115727, 0.00292896712233653, 0.00293029914720678, 0.00293292548757798, 0.00293634245543201, 0.00293992667784336, 0.00294302454143943, 0.00294503699293052, 0.00294555094343403, 0.00294455201057448, 0.00294246187958934, 0.00293960865752689, 0.00293640626462948, 0.00293366575383742, 0.00293216933890479, 0.00293097548403066, 0.00293108107127096, 0.00293379396603881, 0.00293715971088958, 0.00294033885980106, 0.0029435311838348, 0.00294607226499282, 0.00294697264266069, 0.00294644856768651, 0.00294471580876751, 0.00294194975315465, 0.00293854952962243, 0.002935150685869, 0.00293246570573356, 0.00293109475319633, 0.00293138022967579, 0.00293333248431919, 0.00293663000340522, 0.00294068246791235, 0.00294473721077773, 0.00294800925553205, 0.00294981880238614, 0.00294972176209085, 0.00294761544267927, 0.00294379567949158, 0.00293894110776219, 0.0029340112970639, 0.00293006765370905, 0.00292805102681795, 0.00292856637911902, 0.00293172539844566
flux1:, 0.653235321441844, 0.00304388614502868, 0.00303994655273697, 0.00303892089945272, 0.0030407939348096, 0.0030449746926874, 0.00305045565757547, 0.00305604710615809, 0.00306062995953784, 0.00306336967179394, 0.00306385018575225, 0.00306211277583588, 0.00305860823624019, 0.00305408461774212, 0.00304943632397928, 0.00304553921350841, 0.00304309577725755, 0.003042515141366, 0.0030438503519645, 0.0030468052030747, 0.00305080442196303, 0.00305510151139152, 0.00305889270821484, 0.00306143142705952, 0.00306219212702211, 0.00306111460428184, 0.00305865435142975, 0.00305522085159448, 0.00305133347236475, 0.0030479724200014, 0.00304604927398205, 0.00304468624155862, 0.00304493366077222, 0.00304812050718165, 0.00305215484675308, 0.00305601904589554, 0.00305983005497406, 0.00306277358396932, 0.00306375033617173, 0.00306298410363279, 0.00306074864401104, 0.00305731699321802, 0.00305322175379331, 0.00304924546141045, 0.00304622853005155, 0.00304484953970689, 0.00304546025173217, 0.00304800747324602, 0.00305204596925166, 0.0030568279034093, 0.00306144331859906, 0.00306498414908086, 0.00306670819320396, 0.00306618323848672, 0.00306339107051117, 0.00305876835290761, 0.00305316321799724, 0.00304769914758422, 0.00304356113437542, 0.00304174491849602, 0.00304282636911695, 0.00304680676658423
flux1:, 0.653497770345598, 0.00315916330874465, 0.003154419788386, 0.00315283564356254, 0.0031545032902811, 0.00315886053019405, 0.00316484755977504, 0.0031711563330186, 0.00317651072440817, 0.00317991361647292, 0.00318081353880418, 0.00317916998137349, 0.00317542117617147, 0.00317037343912366, 0.00316503717467464, 0.00316043661918276, 0.00315742289568041, 0.00315652249073078, 0.00315785075650004, 0.00316110754878989, 0.00316565017253091, 0.00317061599409981, 0.00317505941535224, 0.00317809414319728, 0.00317908798464682, 0.00317793781103673, 0.00317513239036171, 0.00317115775587046, 0.00316662902358565, 0.0031626880363236, 0.00316036581862226, 0.00315884467855683, 0.00315922472321133, 0.0031628582439953, 0.00316752324839015, 0.00317202930516099, 0.00317642283091006, 0.00317974576142397, 0.0031807934282424, 0.00317979959668749, 0.00317709366714481, 0.00317303974350953, 0.00316829520753371, 0.0031637809574805, 0.0031604585353709, 0.00315908114994624, 0.00316000967524508, 0.00316313046660841, 0.00316788014350164, 0.00317336014648095, 0.00317850986808255, 0.00318230343131513, 0.00318393927787673, 0.0031829974292059, 0.00317954181859086, 0.00317414540579803, 0.00316782003218739, 0.00316184731220839, 0.0031575313388914, 0.00315592048014077, 0.00315756175860343, 0.00316234841695768
flux1:, 0.653760219249351, 0.00327452865182649, 0.00326901513674168, 0.00326688683708507, 0.00326833998032975, 0.00327284190537794, 0.00327928607713234, 0.00328625547687323, 0.0032923281274574, 0.00329635498674052, 0.0032976570350425, 0.00329611546617156, 0.00329215437366326, 0.00328663196679566, 0.00328066462416257, 0.00327541311208472, 0.00327186577626587, 0.00327065780968524, 0.00327196289590344, 0.00327547873071929, 0.00328050260866001, 0.00328606739894163, 0.00329109909894023, 0.00329458408913895, 0.0032957924263892, 0.00329458200399612, 0.00329147312161804, 0.00328702030334474, 0.00328192006806733, 0.00327746333267778, 0.00327478597117588, 0.00327312385447948, 0.00327362184546655, 0.00327765874341898, 0.00328289324754691, 0.00328797208899728, 0.00329288843178755, 0.00329655121547797, 0.0032976581129217, 0.00329645650434035, 0.00329332805368759, 0.00328871824400737, 0.00328339597297068, 0.00327840675345361, 0.00327482179276359, 0.00327346187784849, 0.00327469554896027, 0.00327835291802902, 0.00328376125123644, 0.00328988272734718, 0.00329551790419026, 0.00329953301410436, 0.00330107336302917, 0.00329973262893748, 0.00329565328735263, 0.00328953667240742, 0.00328254769250875, 0.0032761149564659, 0.00327165239920586, 0.00327025556861328, 0.00327244197984419, 0.0032780007838705
flux1:, 0.654022668153104, 0.00338959299327187, 0.00338336018352128, 0.0033807073474214, 0.00338192974135524, 0.00338652659375191, 0.00339335393836793, 0.00340090024335438, 0.00340761429823434, 0.00341221043991125, 0.0034138929573195, 0.00341246901445827, 0.00340834543333822, 0.00340242238170559, 0.00339590732861805, 0.00339008053250587, 0.00338605165276613, 0.00338455300879219, 0.0033858118550081, 0.00338952699887558, 0.00339494659879809, 0.00340101540346701, 0.00340654951056552, 0.00341042477087751, 0.00341182529894331, 0.00341057480935582, 0.00340722202588007, 0.00340237859053166, 0.00339680343816915, 0.00339191901582144, 0.00338894684411708, 0.0033871670034493, 0.00338776278894438, 0.00339214364953521, 0.00339786300597909, 0.00340341919046392, 0.00340877432330966, 0.0034127198270541, 0.00341386674582749, 0.00341248107152936, 0.00340899251740481, 0.00340391535284245, 0.00339811231249098, 0.0033927347012271, 0.00338894718070764, 0.00338762758325814, 0.00338914915798849, 0.00339329076182698, 0.00339928203200093, 0.00340596185896493, 0.00341200898520913, 0.00341619654225309, 0.00341762649479281, 0.00341590916575268, 0.00341126119610494, 0.00340450138182646, 0.00339693239813632, 0.00339011328093104, 0.00338555343077314, 0.00338438637567058, 0.00338709787428923, 0.00339337785896221
flux1:, 0.654285117056858, 0.00350393027805572, 0.00349704230559174, 0.00349388608557693, 0.0034948509195221, 0.00349947250330611, 0.00350658291102288, 0.00351459580042665, 0.00352185260090589, 0.0035269505761251, 0.00352899062291021, 0.00352771035298963, 0.00352349416358089, 0.0035172704097877, 0.00351031786747907, 0.00350401423439297, 0.00349957040925112, 0.00349780173478666, 0.00349898386167892, 0.0035028217291995, 0.00350852878274244, 0.0035149826753029, 0.00352091295471238, 0.00352510585071449, 0.00352667394911431, 0.0035254122144603, 0.00352189323015672, 0.00351677111887393, 0.00351084378159653, 0.00350564292836402, 0.00350245214831507, 0.00350058376176798, 0.00350125191872594, 0.00350590172972843, 0.00351199848655157, 0.0035179107706472, 0.00352359654830721, 0.00352774974586873, 0.0035289090624532, 0.00352736554344279, 0.00352359212565363, 0.00351815667602087, 0.00351199398710142, 0.00350633749520282, 0.00350242444611268, 0.00350117561060097, 0.00350296421689104, 0.00350752325807112, 0.00351399899185525, 0.00352112716911885, 0.00352748676349948, 0.00353177750752782, 0.00353307166705253, 0.00353100122980191, 0.00352585242386391, 0.00351854815917217, 0.0035105093342622, 0.00350340358506658, 0.00349881614928199, 0.00349790515345545, 0.00350112011592854, 0.00350805681955722
flux1:, 0.654547565960611, 0.00361707945378632, 0.00360960962261642, 0.00360596860813903, 0.00360663532475567, 0.00361118929110334, 0.00361845650442812, 0.00362680064894067, 0.00363448250458918, 0.0036400054336173, 0.00364238200198817, 0.003641284365337, 0.00363706693557508, 0.00363066853415654, 0.00362341472559983, 0.00361675396910775, 0.00361197467610964, 0.0036099590987083, 0.00361102608735764, 0.00361489366716668, 0.0036207584856641, 0.00362745649713177, 0.00363365847257496, 0.00363808557715534, 0.00363979548936923, 0.00363856024257677, 0.00363497023424991, 0.00362970435378079, 0.00362357191381572, 0.00361818735476471, 0.00361486878043181, 0.00361294648507051, 0.00361365674009274, 0.00361848607653958, 0.00362483165737055, 0.00363095472116379, 0.00363684021863738, 0.00364110879391923, 0.00364224413493422, 0.00364057025146971, 0.00363659810733211, 0.00363093178753162, 0.00362455273919508, 0.00361874846111019, 0.00361480353025598, 0.00361366402737625, 0.00361569646664005, 0.00362059337377517, 0.00362743388496922, 0.00363487441885487, 0.00364142086147644, 0.00364572399361889, 0.00364684398656171, 0.00364444193275151, 0.00363886946242463, 0.00363113849816031, 0.00362276499692301, 0.00361549852607394, 0.00361097538790431, 0.00361036050128429, 0.0036140598696064, 0.00362157963358725
flux1:, 0.654810014864364, 0.0037285474076457, 0.00372057337728025, 0.00371645955156084, 0.00371677129527276, 0.0037211424864339, 0.00372841535116867, 0.00373693319953826, 0.00374490704799153, 0.00375077235200769, 0.00375346940404694, 0.00375260804659856, 0.00374850247093425, 0.00374208037233924, 0.00373468524293487, 0.00372780560753663, 0.00372278069294895, 0.00372054213857704, 0.00372144716789044, 0.00372523587719988, 0.00373110931104007, 0.00373789102646818, 0.00374422460137019, 0.00374879372275264, 0.00375061950473789, 0.00374945701187241, 0.00374590697899722, 0.00374065259925178, 0.00373448347439071, 0.00372906663002523, 0.00372572371823221, 0.0037237868812175, 0.00372450476012085, 0.00372941164656027, 0.00373585905074748, 0.00374202641009551, 0.00374796043368513, 0.00375223635428741, 0.00375330288670945, 0.003751526337549, 0.00374745037948069, 0.00374169623916559, 0.00373526361944704, 0.00372946222389644, 0.00372559479353922, 0.00372461177823869, 0.00372686421958159, 0.0037320091815575, 0.0037390763381591, 0.0037466695561829, 0.00375325233993831, 0.00375745531769621, 0.00375834805370318, 0.00375563087384395, 0.00374971759288834, 0.00374169305961553, 0.00373314230647044, 0.00372586598536399, 0.00372152191766378, 0.00372125956977802, 0.00372543095670491, 0.00373345579903554
flux1:, 0.655072463768117, 0.00383781168856926, 0.00382941053047967, 0.0038248257139265, 0.00382470778282535, 0.00382875889766023, 0.00383586399415178, 0.00384437973005954, 0.00385250153084677, 0.00385862481757264, 0.00386163385830829, 0.00386107786932091, 0.00385721780279898, 0.00385094505915653, 0.00384358847942999, 0.0038366427558033, 0.00383146909246533, 0.00382903025462548, 0.00382971774960937, 0.00383330475476367, 0.00383902081143417, 0.00384570962854582, 0.00385202219159151, 0.00385663456728592, 0.00385855080746309, 0.0038575148675622, 0.00385412903713264, 0.00384905806316313, 0.00384303785040584, 0.00383775508656496, 0.00383450130828004, 0.00383259306341371, 0.00383328076786693, 0.00383815318975064, 0.00384454066609401, 0.00385056872042839, 0.00385638344740348, 0.00386054548192235, 0.00386149082567135, 0.00385963871447629, 0.00385556034033781, 0.00384987386829053, 0.00384356663093342, 0.00383793568967581, 0.00383426952572843, 0.00383349907735702, 0.00383594909338104, 0.00384124541936656, 0.0038483866550935, 0.00385595303477055, 0.00386239959222667, 0.00386636932692753, 0.0038669662709654, 0.00386394291047009, 0.00385777349939342, 0.00384959954811008, 0.00384104731111397, 0.00383393438996858, 0.00382990644687081, 0.00383007105871028, 0.0038347123712209, 0.0038431649951028
flux1:, 0.655334912671871, 0.00394432169265772, 0.00393556525475628, 0.00393049844082414, 0.00392985806072818, 0.00393343183290187, 0.00394017753482311, 0.00394850211751502, 0.00395662179178725, 0.00396292065239898, 0.00396624259282924, 0.00396607604651424, 0.00396261300834285, 0.003956680365018, 0.00394955686380868, 0.00394270726724394, 0.00393748472738072, 0.00393486483822826, 0.0039352703588559, 0.00393852045680704, 0.00394389963630646, 0.00395030671853504, 0.00395643675679367, 0.00396098944708981, 0.00396297181811363, 0.0039621222358194, 0.00395903465400171, 0.00395433092196824, 0.0039486572523703, 0.00394368528749956, 0.00394064093605307, 0.00393880702906272, 0.00393942452589058, 0.00394414352266932, 0.00395029910937663, 0.00395599219912174, 0.00396150782196093, 0.00396542489695653, 0.00396619058781888, 0.00396428879765681, 0.00396031341920639, 0.00395485885641259, 0.00394886810715014, 0.00394358871604876, 0.00394026005993596, 0.00393976728182016, 0.00394239607920991, 0.00394774423851602, 0.00395479769475527, 0.00396214315454761, 0.00396826329055344, 0.00397184886545049, 0.00397206651456513, 0.0039687365267627, 0.00396239371184324, 0.00395422059303643, 0.00394585596789064, 0.00393909804988073, 0.00393554343104317, 0.00393622769259455, 0.00394134985456681, 0.00395015834549649
flux1:, 0.655597361575624, 0.00404749729603817, 0.00403844826250348, 0.00403287417408976, 0.00403160181447578, 0.00403452478882997, 0.0040407067019734, 0.00404864383647864, 0.00405661053688183, 0.00406300803076379, 0.00406665416148825, 0.00406697434712944, 0.00406407350337813, 0.0040586834908767, 0.00405199571904239, 0.00404540788349841, 0.00404023489274806, 0.00403744754070979, 0.0040374981087975, 0.00404026630906615, 0.00404511974310677, 0.004051048717904, 0.00405682997804612, 0.00406121851548335, 0.00406324425069033, 0.00406264492044704, 0.00405999541153841, 0.00405584921509439, 0.00405072582777692, 0.00404624647674421, 0.00404353503825014, 0.00404182253290779, 0.00404232882826363, 0.00404677206680446, 0.00405251884012456, 0.00405767512835961, 0.00406270531781785, 0.00406624055303363, 0.00406676393602622, 0.004064836616568, 0.00406107096512184, 0.00405601709993935, 0.00405054136397378, 0.00404580398101812, 0.00404295895472819, 0.00404281764247144, 0.00404561224706204, 0.00405091432446362, 0.0040577148700826, 0.00406463732071822, 0.00407022913311497, 0.00407326602827844, 0.00407300768307871, 0.00406936025201392, 0.00406292131408644, 0.00405490010174607, 0.00404691953943439, 0.00404072114714536, 0.00403781343665778, 0.00403912701760047, 0.0040447554509972, 0.00405385726322603
flux1:, 0.655859810479377, 0.00414672452860287, 0.00413743347516384, 0.00413131255455519, 0.00412928487606967, 0.00413137274125755, 0.0041367803685329, 0.00414413318222379, 0.00415180065594916, 0.00415822829006145, 0.00416222026405395, 0.00416313462481213, 0.0041609691991805, 0.0041563289873781, 0.0041502802528951, 0.00414411671559235, 0.00413908575086306, 0.00413613705622592, 0.00413575215619396, 0.00413788711718143, 0.00414202159544535, 0.00414727403596965, 0.00415254025955172, 0.00415666160095158, 0.00415870998751325, 0.00415842673786065, 0.00415635643057102, 0.00415295851029475, 0.00414858878150543, 0.00414478323879942, 0.00414252746462459, 0.00414098336329151, 0.00414133792125532, 0.00414538362283489, 0.00415054546216673, 0.00415496341687482, 0.00415932138163888, 0.00416233661244654, 0.00416255302666162, 0.00416062211134247, 0.00415717128225646, 0.0041526867089293, 0.00414792644813506, 0.00414392587132726, 0.00414171704728446, 0.00414200869440647, 0.00414496378254793, 0.00415012798857567, 0.00415651374390353, 0.00416281055984739, 0.00416766758666405, 0.0041699832618715, 0.0041691420723787, 0.0041651560061245, 0.00415868977071811, 0.00415096696542157, 0.0041435675624321, 0.00413813944463671, 0.00413606325926889, 0.00413812985472151, 0.00414430449709155, 0.00415364941989824
flux1:, 0.65612225938313, 0.00424134866635934, 0.00423185230448557, 0.00422513221737302, 0.00422221659818893, 0.0042232809002242, 0.00422770527299425, 0.00423428341091937, 0.00424151520422852, 0.00424791524894706, 0.00425228404993041, 0.00425390595877513, 0.00425265054340502, 0.00424896394205099, 0.00424375026457469, 0.00423816389848981, 0.00423335734459932, 0.00423024482592607, 0.00422933830876853, 0.00423068675359489, 0.00423391067687973, 0.00423829235485022, 0.004242882563625, 0.00424663834727234, 0.00424869129375564, 0.00424878961713096, 0.00424743622596399, 0.00424497145104036, 0.00424155161603915, 0.00423859448410441, 0.0042369123057529, 0.00423558213327974, 0.00423574638793285, 0.00423927746689639, 0.0042436851266709, 0.00424717036425555, 0.0042506752749365, 0.00425303587021256, 0.0042528809972056, 0.00425096569122802, 0.00424792992332368, 0.00424417778650866, 0.00424032917747785, 0.0042372586223034, 0.00423584063317447, 0.00423665254561605, 0.00423977159018849, 0.00424471641296263, 0.00425053532256329, 0.00425601128827283, 0.00425993050107239, 0.00426135106928746, 0.00425981423201839, 0.00425545895569217, 0.00424902342811915, 0.00424173569559342, 0.00423510803774376, 0.00423065947819518, 0.00422960370033458, 0.00423255646252198, 0.0042393302367093, 0.0042488821420159
flux1:, 0.656384708286884, 0.00433066590089904, 0.00432098659957664, 0.00431360520493352, 0.00430966565811215, 0.00430952159688306, 0.00431276351937337, 0.00431839031812001, 0.00432506456316562, 0.00433139158117624, 0.00433617552149072, 0.00433861910896868, 0.00433844223680897, 0.00433590130449123, 0.00433170349296926, 0.00432683137047676, 0.00432231814465462, 0.00431903057347884, 0.00431751363382206, 0.00431792579480819, 0.00432005601027086, 0.00432338382209439, 0.00432714804872071, 0.00433044808805535, 0.00433249076453483, 0.00433303351077761, 0.00433252652485484, 0.00433116747092902, 0.00432887975892569, 0.00432693301484057, 0.00432593343209183, 0.00432485982370484, 0.00432479872646943, 0.00432770699333547, 0.00433120426979891, 0.00433357652424435, 0.00433606008132624, 0.00433763988754865, 0.00433705217056136, 0.00433516839952165, 0.00433263964744917, 0.00432977196760195, 0.00432702002969971, 0.00432506434381218, 0.00432458847787767, 0.00432601082418355, 0.00432930625630256, 0.00433396384600977, 0.00433907981890902, 0.00434355505007105, 0.00434634523707293, 0.00434670287484205, 0.00434435677605695, 0.00433959429163443, 0.0043332350721428, 0.0043265043881598, 0.00432082529920615, 0.00431755579026162, 0.00431770569113164, 0.00432168124018373, 0.00432911702736607, 0.00433885431049286
flux1:, 0.656647157190637, 0.00441391533326383, 0.00440406192118185, 0.0043959515512371, 0.00439085573404177, 0.00438933064742493, 0.00439120913105755, 0.00439572849628879, 0.00440174202242535, 0.00440796351859765, 0.00441320536057134, 0.00441657966398114, 0.00441763604962918, 0.00441641279743641, 0.00441338904916454, 0.00440934718260451, 0.00440518046794331, 0.0044016989162695, 0.00439948420258274, 0.00439882022572658, 0.00439968958211562, 0.00440179894031142, 0.00440460420154204, 0.00440737006243729, 0.00440939154131964, 0.00441043659647675, 0.00441089248342178, 0.00441079307583512, 0.00440979895175961, 0.00440900602574535, 0.00440878508512855, 0.00440800641027316, 0.00440768995090669, 0.00440988023517789, 0.0044123300247322, 0.00441343002281242, 0.00441474297279601, 0.00441542925035418, 0.00441435233938435, 0.00441251221039098, 0.00441057064536563, 0.00440872241204664, 0.00440723367913804, 0.00440656184409432, 0.0044071696851239, 0.00440929141532108, 0.00441278359303225, 0.00441710203639284, 0.00442140020896499, 0.00442471755391511, 0.00442620761295999, 0.00442534830983865, 0.00442208435699903, 0.00441687208972834, 0.00441062167620568, 0.00440455115188182, 0.0043999767380522, 0.00439806745774423, 0.00439959612013423, 0.00440472744466724, 0.00441289372531826, 0.00442280844182812
flux1:, 0.65690960609439, 0.0044902732833815, 0.00448024307570493, 0.00447133589349344, 0.00446496283224901, 0.00446190490939547, 0.00446226533491265, 0.00446554793613216, 0.00447081946044849, 0.00447691558855477, 0.00448265891453427, 0.00448706163926514, 0.00448948449473547, 0.00448972314048365, 0.00448800259617128, 0.00448488190524166, 0.00448109821201181, 0.00447739835752495, 0.00447440512874189, 0.00447254222552191, 0.00447200755328511, 0.00447275991875383, 0.00447449613068363, 0.00447666456058843, 0.00447865832404263, 0.00448025624735183, 0.00448177374168053, 0.00448306310312423, 0.0044834967863821, 0.00448397690786277, 0.00448461387676532, 0.00448416292503443, 0.00448356756513959, 0.00448496162016078, 0.00448625167896453, 0.00448594772133015, 0.00448596615129201, 0.00448566440345314, 0.0044840496264722, 0.00448226101284549, 0.0044809716634821, 0.00448025497899956, 0.00448017002292794, 0.00448092722367844, 0.00448274353609993, 0.00448564724702571, 0.00448936216003593, 0.0044933064226078, 0.00449669719366707, 0.00449872868253791, 0.00449877537289306, 0.00449656662116784, 0.00449228748241521, 0.00448658190191637, 0.00448045995979952, 0.00447513060975475, 0.00447179000472705, 0.00447139557748448, 0.00447445509355575, 0.004480863732762, 0.00448982914081013, 0.0044999249049184
flux1:, 0.657172054998143, 0.00455885172715582, 0.00454863368726932, 0.00453886784344421, 0.00453111595586236, 0.00452640269520685, 0.00452512423530817, 0.00452707264568764, 0.00453154482397117, 0.00453750711365445, 0.00454379208584038, 0.00454930326244359, 0.00455319705542795, 0.004555007209729, 0.00455468478991079, 0.00455254850771962, 0.00454916812402707, 0.00454522371262534, 0.00454138379301157, 0.00453822377948356, 0.00453617387461252, 0.00453546400423106, 0.00453604946302687, 0.00453757538597431, 0.00453953952873832, 0.0045417310955593, 0.00454438662331271, 0.00454716325125594, 0.00454912567066457, 0.00455096862930407, 0.00455252246612304, 0.00455242522059443, 0.00455153518224574, 0.00455207524268254, 0.00455212346869383, 0.00455031753095079, 0.00454894878830372, 0.00454758740417561, 0.00454539629298783, 0.00454366269349419, 0.00454307249533269, 0.00454357112977238, 0.00454499734684484, 0.00454729701721658, 0.00455042222553603, 0.00455417821191925, 0.00455814401621263, 0.00456169548672186, 0.00456411711070028, 0.00456476912666555, 0.00456326390017907, 0.00455960196139729, 0.00455422793607165, 0.00454798882019558, 0.00454200346796176, 0.00453747215415359, 0.00453546235234849, 0.00453670337725269, 0.00454141632246601, 0.00454920426342318, 0.004559031345698, 0.00456932009107585
flux1:, 0.657434503901897, 0.00461870209084729, 0.00460828101670584, 0.00459760730404903, 0.00458840228929211, 0.00458194822446888, 0.0045789500869908, 0.00457950253683573, 0.00458314269935057, 0.00458897179916386, 0.00459583045941332, 0.00460250625587715, 0.00460794021573319, 0.00461139128087332, 0.00461252399616546, 0.00461140657010136, 0.00460843529723101, 0.00460422249907214, 0.00459948663454525, 0.00459496337318248, 0.00459132646868419, 0.00458908888839389, 0.00458847490343215, 0.00458933368054745, 0.00459127063760968, 0.00459408424496073, 0.00459792754752896, 0.00460225395641856, 0.00460580730757932, 0.00460906878178865, 0.00461157500682449, 0.00461184953501551, 0.00461065789305362, 0.00461030976216375, 0.00460906882634583, 0.00460570199749632, 0.00460289008148195, 0.00460042471261999, 0.00459763161201261, 0.00459595244287649, 0.00459608798674756, 0.00459785274851047, 0.00460085789043346, 0.0046047742427146, 0.00460927698237767, 0.0046139368640474, 0.00461817950481792, 0.00462133424173061, 0.00462275392009708, 0.00462197089720388, 0.00461884552563196, 0.00461366196762145, 0.00460713722885215, 0.00460033242268106, 0.00459448254200624, 0.00459078127621148, 0.00459016339541509, 0.00459312019328345, 0.00459957186557685, 0.00460881359793606, 0.00461955209213828, 0.00463004981561506
flux1:, 0.65769695280565, 0.00466882476414161, 0.00465818636394246, 0.00464657505379716, 0.0046358772285651, 0.00462764047918493, 0.00462288658596767, 0.00462201906411951, 0.00462481852254162, 0.00463052099823295, 0.00463797227035354, 0.00464583919271322, 0.00465284180251802, 0.00465795876174109, 0.00466056355875553, 0.00466047095698178, 0.00465790287888217, 0.00465340514127561, 0.00464774925166149, 0.00464183543406471, 0.00463658559968199, 0.00463279980210468, 0.00463097408376141, 0.00463116277264475, 0.00463307844476952, 0.00463652738139491, 0.00464157744229878, 0.0046474754382131, 0.00465263853389581, 0.00465733615676497, 0.00466080424094125, 0.00466145974297856, 0.00465996927642789, 0.00465872482392209, 0.00465618597551793, 0.00465124304177255, 0.00464697329415212, 0.00464339085728227, 0.00463998561377677, 0.00463835705964103, 0.00463922330531568, 0.00464226862504958, 0.0046468755751091, 0.00465243717226832, 0.00465834747229289, 0.0046639379008968, 0.00466847621775935, 0.00467124214522594, 0.00467165570103583, 0.00466942228153007, 0.00466465309632819, 0.00465792035584848, 0.0046502188258046, 0.00464282932798768, 0.00463710785582478, 0.00463424457307318, 0.00463504181316989, 0.00463974978070561, 0.00464798165323372, 0.00465871680950605, 0.00467039676347884, 0.0046811183937056
flux1:, 0.657959401709403, 0.00470818373108289, 0.00469732040719601, 0.00468476793328064, 0.00467257860878879, 0.00466256586418412, 0.00465606765752068, 0.00465379418260665, 0.00465576607582254, 0.00466135036218302, 0.00466939494433637, 0.00467844464405537, 0.00468699930361225, 0.00469375999344226, 0.00469781309360415, 0.00469872431822066, 0.0046965452542119, 0.00469175817625634, 0.00468518895031512, 0.00467790164613331, 0.00467106357813374, 0.00466575749365637, 0.00466274596822805, 0.00466228339536238, 0.00466418562727567, 0.00466826528522722, 0.00467450672640674, 0.00468195352989555, 0.0046886981685814, 0.00469480852521305, 0.00469921992982395, 0.00470025599451567, 0.00469847975930756, 0.00469635871179213, 0.00469255457550195, 0.00468606753886735, 0.00468037042764421, 0.00467569257763171, 0.00467168324273573, 0.00467009972281919, 0.00467167987393579, 0.0046759819387639, 0.00468216519260856, 0.00468935010810234, 0.00469665378510864, 0.00470317078652632, 0.00470801157703414, 0.00471040497976211, 0.00470983531043208, 0.00470617699787636, 0.00469978764091591, 0.00469152341615512, 0.0046826540433857, 0.00467467921977845, 0.00466907731234578, 0.00466703813751034, 0.00466923560555295, 0.00467568247932724, 0.00468568725579584, 0.00469791424167475, 0.00471053930948363, 0.00472149288366491
flux1:, 0.658221850613157, 0.00473572488483012, 0.00472464196835414, 0.0047111770916527, 0.00469754360386371, 0.00468581320943352, 0.00467763037037587, 0.0046740013590626, 0.00467517710461576, 0.00468064878574017, 0.00468926416369811, 0.00469944907624304, 0.00470949109331003, 0.00471782499996337, 0.00472326262654615, 0.00472513217716583, 0.00472332342801915, 0.00471825917163394, 0.00471081847558292, 0.00470222293111481, 0.0046938746814333, 0.00468712607983183, 0.00468299292215186, 0.00468191849971293, 0.00468381497286736, 0.00468850016794761, 0.00469588035223894, 0.0047048058348506, 0.00471305444551839, 0.00472051121680003, 0.00472581823061953, 0.00472722435911278, 0.00472518595014643, 0.00472223685732133, 0.00471724303319692, 0.00470929333422621, 0.0047022470858987, 0.00469653294453894, 0.00469194834792857, 0.00469040455585505, 0.00469266118272868, 0.00469815784650392, 0.00470584205519949, 0.00471457508392954, 0.00472320987460606, 0.00473061436410076, 0.0047357478956129, 0.00473778960382213, 0.0047362841660387, 0.00473126657278608, 0.00472332920714723, 0.0047135995097305, 0.00470361070857505, 0.00469507338531243, 0.00468958526162884, 0.00468833818560299, 0.00469188464495384, 0.00470000987817579, 0.00471172847105412, 0.00472539946604047, 0.00473894074229314, 0.00475012114584656
flux1:, 0.65848429951691, 0.00475039608928791, 0.00473911816178093, 0.00472480720601925, 0.00470982622869604, 0.00469648911324666, 0.00468672807947235, 0.00468182685659166, 0.00468225138665795, 0.0046876080700968, 0.00469674394201262, 0.00470797400872419, 0.00471938907697798, 0.00472917768414186, 0.0047358980584696, 0.0047386590894982, 0.00473720111233692, 0.0047318919225533, 0.00472365958535614, 0.00471387087786305, 0.00470414421550559, 0.00469607984805732, 0.00469092567203684, 0.00468929702584695, 0.00469119274061327, 0.00469643539516339, 0.00470486253055361, 0.00471514786536473, 0.00472477270377338, 0.00473346617865942, 0.00473959170137457, 0.00474134716110452, 0.00473908063659327, 0.00473538090135343, 0.00472931617868554, 0.00472003538201855, 0.00471176718834618, 0.00470511506129832, 0.00470000702844447, 0.00469850039541896, 0.00470137776005572, 0.00470797030824116, 0.0047170310909176, 0.00472718333408511, 0.00473703717362489, 0.00474525209135078, 0.0047506484960436, 0.00475236012903737, 0.00474998771247537, 0.00474371451629859, 0.00473434946139638, 0.00472327015698347, 0.00471225314118469, 0.00470320426828383, 0.00469783244814372, 0.00469733221488694, 0.00470214369462311, 0.00471184004187544, 0.00472516072043929, 0.00474017840735752, 0.00475456920125634, 0.00476595182748657
flux1:, 0.658746748420663, 0.00475116700768809, 0.00473974382637041, 0.00472469452792032, 0.00470851332120707, 0.00469373158111203, 0.0046825418637019, 0.00467647948324221, 0.00467620556106867, 0.00468143170718104, 0.00469100617838013, 0.0047031469447508, 0.00471577128925555, 0.00472685002082801, 0.00473471653358006, 0.00473828449543617, 0.00473716022112604, 0.00473166074153837, 0.00472275542525743, 0.00471193774747754, 0.00470101602435895, 0.00469180849212863, 0.00468576679809943, 0.00468365640438884, 0.00468555102338784, 0.00469127852629534, 0.00470062109673479, 0.00471209912710263, 0.0047229232871199, 0.00473270144854648, 0.00473953985510517, 0.00474161392080448, 0.00473916336647606, 0.00473481824014772, 0.00472784325242729, 0.00471741196337663, 0.00470809748220258, 0.00470064526526074, 0.00469509019056211, 0.00469362352224033, 0.00469705092612705, 0.00470460761239949, 0.00471487466772457, 0.00472626563362402, 0.00473717731881863, 0.00474608668885509, 0.00475169356502656, 0.00475309412574155, 0.0047499411279205, 0.00474255083065216, 0.00473192457297141, 0.00471966122068535, 0.00470775192556864, 0.0046982744371051, 0.00469303499467567, 0.00469322888466754, 0.00469919396181113, 0.00471031125504862, 0.00472507113198693, 0.00474128748968983, 0.00475641948465662, 0.00476795429043072
flux1:, 0.659009197324416, 0.00473704715838055, 0.00472555859259503, 0.00470992208101185, 0.00469273736948912, 0.00467672041645832, 0.00466428883309976, 0.00465719750246086, 0.00465627952600149, 0.00466134168085168, 0.0046712386472013, 0.00468411106823861, 0.00469773346488442, 0.00470989529420312, 0.0047187408023824, 0.004723017429945, 0.00472221504465959, 0.00471660325689165, 0.00470718129159035, 0.00469554482818744, 0.00468365840940124, 0.00467352091577047, 0.0046667530365673, 0.00466424416930493, 0.00466612955457484, 0.00467224413295368, 0.00468233196572524, 0.00469478955801148, 0.00470659001210395, 0.00471726135438276, 0.00472468053968908, 0.00472703316203268, 0.00472445187827777, 0.00471959234718064, 0.00471190653272725, 0.00470055135212576, 0.00469041225017537, 0.00468233623154139, 0.00467643568929595, 0.00467501965689706, 0.00467891551960726, 0.00468727664029882, 0.00469853900662116, 0.00471094117596376, 0.00472270346043075, 0.00473215350307132, 0.00473789490231241, 0.00473899790808646, 0.00473516425192404, 0.00472682579187521, 0.00471514729926928, 0.00470191307993295, 0.00468929233587083, 0.00467950377876784, 0.00467443115178316, 0.0046752652419508, 0.00468225169031534, 0.00469460267513113, 0.00471059161260846, 0.00472780906737716, 0.00474353034157546, 0.00475513688481526
flux1:, 0.65927164622817, 0.00470710148830223, 0.00469566081038913, 0.00467963124961172, 0.00466168549751732, 0.00464468378704658, 0.00463122685191713, 0.00462325236611361, 0.00462174015667475, 0.00462658309784886, 0.00463665126864603, 0.0046500335642967, 0.00466439944539312, 0.00467740025710082, 0.00468703249498471, 0.00469191007756168, 0.00469142519839022, 0.00468580195663745, 0.00467605418575701, 0.0046638497193315, 0.00465126920600372, 0.00464044849523568, 0.00463313738877124, 0.00463031973897974, 0.00463217802719897, 0.00463855743212917, 0.00464918464640282, 0.00466236720749445, 0.00467488000109756, 0.00468621815811506, 0.00469406280560606, 0.00469664572243904, 0.00469399502538746, 0.0046887745539026, 0.00468061134912372, 0.00466859974636144, 0.00465789910145616, 0.0046494109174932, 0.00464329101085185, 0.00464194615223447, 0.00464622245697125, 0.00465520661230277, 0.00466721977235859, 0.00468036539987305, 0.00469273038621656, 0.00470253264211582, 0.00470830947714784, 0.00470912070324098, 0.00470471546927464, 0.0046956227046583, 0.00468313796237372, 0.00466918948599179, 0.00465608110078069, 0.0046461345797152, 0.00464128542129717, 0.00464271081836425, 0.0046505732110677, 0.0046639411964164, 0.0046809081083817, 0.00469888327115583, 0.00471499864495931, 0.0047265627581018
flux1:, 0.659534095131923, 0.00466046378386219, 0.00464921866726801, 0.00463303016368772, 0.00461460513294151, 0.00459690162345474, 0.00458265645755507, 0.00457395014561882, 0.00457188327660151, 0.00457642759892371, 0.00458648159506827, 0.00460011346392946, 0.0046149312844888, 0.00462849705154041, 0.0046387051483224, 0.0046440710564783, 0.00464390831032799, 0.0046383955542065, 0.00462854236944245, 0.00461605389164359, 0.00460308148956942, 0.0045918493690716, 0.00458419265946011, 0.00458115799398843, 0.0045829605117159, 0.00458946023650283, 0.00460039020456326, 0.00461400841833012, 0.00462693601885788, 0.0046386861777965, 0.00464678222297156, 0.00464954049587911, 0.00464688813491641, 0.00464147828303547, 0.00463309856129606, 0.00462073165037793, 0.00460976714022016, 0.00460110873906478, 0.0045949179550494, 0.00459367586903561, 0.00459824259191524, 0.00460765371651132, 0.00462014813560502, 0.00463373792483592, 0.00464642447255647, 0.00465636075815325, 0.00466205254999549, 0.00466256838117572, 0.00465770518559209, 0.00464807026393582, 0.004635054978087, 0.00462068580414097, 0.0046073522534315, 0.00459743526225825, 0.0045928908131121, 0.00459486930860539, 0.00460345707420813, 0.00461760503337425, 0.00463526643551334, 0.00465371654097874, 0.00466999064728737, 0.00468136339636096
flux1:, 0.659796544035676, 0.00459634922231447, 0.00458547990421987, 0.00456940043811349, 0.00455080808101263, 0.00453270772714371, 0.00451792197021853, 0.00450863272259837, 0.00450603595433898, 0.00451017758262956, 0.00452000146809423, 0.00453359086995623, 0.0045485408113685, 0.00456237656989245, 0.00457293861868661, 0.00457868005421978, 0.00457885409906562, 0.00457359188944719, 0.00456387671440245, 0.00455141240049013, 0.00453837185617406, 0.00452701573918597, 0.00451921840741684, 0.00451605658842155, 0.00451776381929311, 0.00452422094265952, 0.00453519324648601, 0.00454893192780982, 0.00456195258291049, 0.00457383953805475, 0.00458199971667327, 0.00458487364127013, 0.00458229185137602, 0.00457687684839006, 0.0045685607213097, 0.00455616405404032, 0.00454525900001908, 0.00453669560245824, 0.00453060105338878, 0.00452950454813929, 0.004534273723213, 0.00454390845941756, 0.00455659909760099, 0.00457031230886949, 0.00458301508658521, 0.0045928440139284, 0.00459831183118909, 0.00459851818417705, 0.00459331034181571, 0.00458335601898562, 0.00457010651511449, 0.00455563832056961, 0.00454237384788654, 0.00453270464145293, 0.00452857114649761, 0.00453107973768914, 0.00454024511052896, 0.00455492576086969, 0.00457297627300646, 0.00459158827674576, 0.00460775160561811, 0.00461875108534619
flux1:, 0.660058992939429, 0.00451406806438903, 0.00450378233353673, 0.00448810469238519, 0.00446967563839934, 0.00445149338624092, 0.00443641469225612, 0.0044266816656199, 0.00442356200822419, 0.00442717401982928, 0.00443652747834667, 0.00444976003065582, 0.0044645049559189, 0.00447830541992445, 0.00448899693691813, 0.00449500580696921, 0.00449554180806324, 0.00449068433476909, 0.00448136583852771, 0.00446924776793357, 0.00445647330494849, 0.00444528619590618, 0.00443755327211382, 0.00443434887162097, 0.00443591156492617, 0.00444215016132342, 0.00445288936192017, 0.00446641816150431, 0.00447919696995187, 0.00449093454947213, 0.00449896483962065, 0.00450189214630391, 0.00449945537354902, 0.00449422579873807, 0.00448626300865906, 0.00447417563971828, 0.00446366813198298, 0.0044554793366508, 0.00444966141048375, 0.00444876348208652, 0.00445365263498813, 0.00446330766611199, 0.00447590401418437, 0.00448940954923016, 0.00450180933059798, 0.00451127409832286, 0.00451636453342247, 0.00451623633652102, 0.00451079191136236, 0.00450074298868113, 0.00448756547363799, 0.00447333696685154, 0.00446045806177448, 0.00445127937043682, 0.00444768617136066, 0.00445071994008879, 0.00446032522171641, 0.00447529151402436, 0.00449341585959485, 0.00451185794607654, 0.00452761589711217, 0.0045380322128796
flux1:, 0.660321441843183, 0.00441304272719224, 0.00440356768459001, 0.00438859765217328, 0.00437066777831722, 0.00435271568891528, 0.00433758145832376, 0.00432752803479264, 0.00432387385902994, 0.00432681083216014, 0.00433543799302414, 0.00434798880247313, 0.00436218716095648, 0.00437564862891255, 0.00438625158922476, 0.00439242929484385, 0.00439336279610482, 0.00438907346324113, 0.00438041675871041, 0.00436896974087291, 0.00435679439632639, 0.0043460646879393, 0.00433859421762416, 0.00433542385350779, 0.00433678523001191, 0.00434262313742, 0.00435284901509766, 0.00436583455411376, 0.00437803581506148, 0.00438933730528607, 0.00439704400272187, 0.00439996224017493, 0.00439774460141436, 0.00439289039030139, 0.00438556963063654, 0.00437413184538531, 0.00436436233084847, 0.00435683167076538, 0.00435147726449042, 0.00435083891558659, 0.00435577370741186, 0.00436525274855092, 0.00437746899129858, 0.00439043703085084, 0.00440221185564461, 0.00441104904231369, 0.00441559911034185, 0.00441510039662088, 0.00440951735055687, 0.00439959154841285, 0.00438679009154822, 0.00437314398439768, 0.00436097742953197, 0.00435254752519729, 0.00434964262598544, 0.00435321556838713, 0.00436313913602253, 0.00437815451307146, 0.00439604040212205, 0.00441397542681342, 0.00442902012820787, 0.00443862362994239
flux1:, 0.660583890746936, 0.00429283019349431, 0.00428440107084984, 0.00427044342216618, 0.00425333922037581, 0.00423591347824117, 0.00422094150829761, 0.00421067101530171, 0.00420645347662175, 0.00420855836414824, 0.00421619903012821, 0.00422774652195728, 0.00424106665832486, 0.00425389965211784, 0.00426421161806919, 0.00427047341855745, 0.00427184945693303, 0.00426829508609626, 0.0042605621173979, 0.00425010193466676, 0.00423884564096898, 0.00422884702298951, 0.00422182349214071, 0.00421875390582642, 0.00421985279521817, 0.00422510940001314, 0.00423454819211138, 0.00424666708218207, 0.00425796738083885, 0.00426855649010072, 0.00427575360524937, 0.00427860258466884, 0.0042766751456065, 0.00427237819905298, 0.00426597579099332, 0.00425551600232427, 0.00424681385109969, 0.00424021724965325, 0.00423551189862925, 0.00423519893586852, 0.00424011497228134, 0.00424923521070907, 0.00426080019586989, 0.00427291402557209, 0.00428375089779285, 0.00429170004073303, 0.00429554295216783, 0.00429462771383001, 0.00428898949140344, 0.00427938824566442, 0.00426725204321053, 0.00425452063292176, 0.00424338956431609, 0.00423597093290389, 0.00423391404688937, 0.00423805759728883, 0.00424819816147613, 0.00426304591300002, 0.00428039706076677, 0.00429749722229543, 0.00431152157654641, 0.00432007407039215
flux1:, 0.660846339650689, 0.00415315097911182, 0.0041459976413827, 0.00413334076914038, 0.00411736440842483, 0.00410073305109434, 0.00408611375869815, 0.00407570733383936, 0.00407088417828395, 0.00407199746227418, 0.00407840022829898, 0.0040886412773309, 0.00410077636667471, 0.00411271824956504, 0.00412256095656413, 0.00412883946133358, 0.00413071069550615, 0.00412805483307096, 0.00412149411329129, 0.00411231545070642, 0.00410227315932581, 0.00409325487957511, 0.00408684321202919, 0.00408393002584369, 0.00408470468059624, 0.00408920928727048, 0.00409760536153208, 0.00410855748624021, 0.00411865890745891, 0.00412828076321655, 0.00413479740059412, 0.00413752157529518, 0.00413594955173451, 0.00413237626827649, 0.0041271446877551, 0.00411796609010826, 0.00411063575237523, 0.00410522943107851, 0.00410134875319365, 0.00410142780499997, 0.0041062716603019, 0.0041148695206048, 0.00412553628177446, 0.00413650399894649, 0.00414611084225944, 0.00415292463222175, 0.00415589644690289, 0.00415451047517642, 0.00414888247022425, 0.00413978228551872, 0.00412857296191735, 0.00411706310154347, 0.00410727177975941, 0.00410111791260608, 0.00410007123675931, 0.00410483041776489, 0.0041151091456334, 0.00412960020628414, 0.0041461486529385, 0.00416211050015111, 0.00417482363469439, 0.00418209195182281
flux1:, 0.661108788554442, 0.00399392488026956, 0.00398825693505009, 0.00397715714655319, 0.00396257224050439, 0.00394696445345436, 0.00393285523675611, 0.00392237205555108, 0.00391689365672487, 0.00391686429437584, 0.00392180080290099, 0.0039304662516704, 0.00394114890339586, 0.00395197559013813, 0.00396120226711618, 0.00396744955665794, 0.00396987315854289, 0.00396826846541858, 0.00396310432221806, 0.00395546864578742, 0.00394689877221002, 0.00393907646219347, 0.00393341666494812, 0.00393070371334579, 0.00393109599824614, 0.00393469630856262, 0.00394182367289586, 0.00395134507738872, 0.00395998791693224, 0.00396841957760129, 0.00397410695472932, 0.00397665761613469, 0.00397549761839132, 0.00397279169323455, 0.00396894847488725, 0.00396131608399334, 0.00395562349902887, 0.00395163194567077, 0.00394873287936425, 0.00394926693648803, 0.00395399650044377, 0.00396193266059491, 0.00397148728271838, 0.00398105310440131, 0.00398917071173169, 0.00399462564353797, 0.00399657282485474, 0.00399465678432777, 0.00398908418440676, 0.00398062926476787, 0.0039705690948713, 0.00396054750632098, 0.00395236570833798, 0.00394770676116893, 0.00394782396053967, 0.00395325130297519, 0.00396361158156664, 0.00397759019795059, 0.0039931070781228, 0.00400766583562289, 0.00401880891568219, 0.0040245799142009
flux1:, 0.661371237458196, 0.00381531271297189, 0.00381130435707211, 0.00380197099604189, 0.00378899010370823, 0.00377458785042657, 0.0037611100061527, 0.00375058989112673, 0.00374440714604454, 0.00374310460194303, 0.00374638399407178, 0.00375325350171516, 0.00376226898603179, 0.00377180482212668, 0.00378030553218005, 0.00378649345104424, 0.00378952656806316, 0.00378910633435241, 0.00378552787859184, 0.00377965156813651, 0.00377276506604639, 0.00376631235806527, 0.00376151489472926, 0.00375903402337942, 0.00375899368028029, 0.00376156391116028, 0.00376723697144266, 0.00377511172331191, 0.00378208608578315, 0.00378914606863392, 0.00379388384822247, 0.00379622103215871, 0.00379551847987807, 0.00379379431528005, 0.00379151185919653, 0.00378564056417305, 0.00378180048503356, 0.00377940509700991, 0.00377761742284523, 0.00377866121779681, 0.00378324548611062, 0.00379040907828044, 0.00379867869097952, 0.00380663356481243, 0.00381304724270228, 0.00381695451065547, 0.00381774233916169, 0.00381523626841178, 0.0038097437324442, 0.00380204060058425, 0.00379330257117119, 0.00378498254064076, 0.00377863062078387, 0.00377565887113193, 0.0037770729666563, 0.00378322055809581, 0.00379362536473216, 0.00380697219944857, 0.00382127617677589, 0.00383421834704717, 0.00384357958430407, 0.00384767544504671
flux1:, 0.661633686361949, 0.00361776249166517, 0.0036155383150193, 0.00360812086078148, 0.00359689566026762, 0.00358382825926544, 0.00357106667083604, 0.00356053488431446, 0.00355360839481275, 0.00355093489317692, 0.00355241741066666, 0.00355733253806503, 0.0035645296157057, 0.003572654585555, 0.00358035899653683, 0.00358647730886451, 0.00359017105847437, 0.0035910400297986, 0.00358919018700624, 0.00358523332955124, 0.00358018377755878, 0.00357522499529579, 0.00357136700963556, 0.00356913827250279, 0.00356862699695046, 0.00357007520854857, 0.0035741582342717, 0.00358022867076121, 0.00358538439326217, 0.00359094076326948, 0.00359464240323709, 0.00359673641600005, 0.00359652324871009, 0.00359586030154471, 0.00359525707761236, 0.00359130129319979, 0.00358946615096831, 0.00358879513163548, 0.00358821373477609, 0.00358980924796773, 0.00359422764940156, 0.00360053954543987, 0.00360739918192855, 0.00361359033307246, 0.00361814084753235, 0.00362035715457182, 0.00361987881954619, 0.00361672809892839, 0.00361132157745164, 0.00360443627072921, 0.00359713681731127, 0.00359066728609222, 0.00358630299178004, 0.00358515912859656, 0.00358797014108168, 0.00359488036051193, 0.00360530742014792, 0.00361793985866888, 0.00363090259388825, 0.00364207587730272, 0.00364950356411363, 0.00365179614502727
flux1:, 0.661896135265702, 0.00340205815471294, 0.00340168108382311, 0.00339625925781496, 0.00338687414200488, 0.00337521617209282, 0.00336322174494881, 0.00335269555356689, 0.00334500535811277, 0.00334090739944025, 0.00334051608615825, 0.00334339059835311, 0.00334868908164646, 0.0033553427074694, 0.00336221993736238, 0.00336827228116786, 0.00337266447516773, 0.00337488938834475, 0.00337485450931118, 0.00337291089822577, 0.00336978608757943, 0.0033663903706495, 0.00336351294396955, 0.00336154518351446, 0.00336054030612788, 0.00336081457361965, 0.00336322939977685, 0.00336740424818924, 0.00337065865640031, 0.00337463527739131, 0.00337725214086222, 0.00337908462899951, 0.00337937742680599, 0.00337981578397975, 0.00338094937513185, 0.00337899481642937, 0.00337924567979405, 0.00338036569976204, 0.00338104397034686, 0.00338321629614646, 0.00338745759611473, 0.00339287261802127, 0.00339825060128054, 0.00340258954604818, 0.00340518283988383, 0.00340562061523163, 0.00340380659371997, 0.00339996918687108, 0.00339463995032415, 0.00338859814825565, 0.00338279320326514, 0.00337825112196632, 0.00337595917742115, 0.00337672046619883, 0.00338098376142701, 0.00338867942193911, 0.00339911454765451, 0.00341098421355707, 0.00342253246508064, 0.00343185222786147, 0.00343726474685207, 0.003437687795155
flux1:, 0.662158584169456, 0.00316936907334871, 0.00317083148059985, 0.00316740916237343, 0.00315987873409466, 0.00314965136777202, 0.00313844593410099, 0.00312794233904758, 0.00311949735081582, 0.00311397552717914, 0.00311170506872543, 0.00311253161623179, 0.00311592604162374, 0.00312110763335735, 0.00312716313289772, 0.00313316102059134, 0.00313826810058006, 0.00314186856828697, 0.00314366932824637, 0.00314375835827799, 0.00314257397347137, 0.00314075126944797, 0.00313885795091062, 0.00313714979633299, 0.00313564741522504, 0.00313474053989065, 0.00313547210476189, 0.00313773203933931, 0.00313907511513317, 0.00314145572423577, 0.00314297972981217, 0.00314454422872315, 0.0031453428392508, 0.00314688026581921, 0.00314974262476845, 0.00314980064709653, 0.00315214075156297, 0.00315505080947316, 0.00315699550915479, 0.00315974925592205, 0.00316381002216144, 0.00316831785905687, 0.00317219930125194, 0.0031746677526125, 0.00317528275784407, 0.00317391908385439, 0.00317074617449754, 0.003166200666654, 0.00316093129707434, 0.00315572141985532, 0.00315140611334751, 0.00314879268020053, 0.00314857797635701, 0.00315124925950031, 0.00315696555669338, 0.0031654402943307, 0.00317586950810673, 0.00318695725267967, 0.00319707149526319, 0.00320452329132092, 0.00320791528006078, 0.00320647345750239
flux1:, 0.662421033073209, 0.0029212990584705, 0.00292451781509776, 0.00292302126544667, 0.00291729188494062, 0.00290846744545041, 0.00289805061439968, 0.00288759448415693, 0.00287844074216902, 0.00287155695048101, 0.00286747886260711, 0.00286633146325647, 0.00286789057667986, 0.00287165584490711, 0.0028769256317478, 0.00288288106966389, 0.00288869001399806, 0.00289363061935502, 0.00289721507617477, 0.00289927633035271, 0.00289997237650742, 0.00289967176690466, 0.00289872863552317, 0.0028972699740155, 0.0028952874147664, 0.002893239915138, 0.00289233929373679, 0.00289273956230698, 0.00289223617077811, 0.00289306599412316, 0.00289353062226087, 0.00289483252639632, 0.00289611927112574, 0.00289870992490879, 0.00290322514739556, 0.00290523001073814, 0.00290958125058912, 0.00291420909521722, 0.00291737696004455, 0.00292069331715122, 0.00292457590444444, 0.00292820049088833, 0.00293062845298971, 0.00293128147591632, 0.00292997523471518, 0.00292685861929311, 0.00292235777466166, 0.00291711145087197, 0.00291188322746799, 0.00290746219510156, 0.00290457420095604, 0.00290381528902048, 0.00290560026502509, 0.00291010859397272, 0.00291721654463787, 0.00292642635121342, 0.00293682755023834, 0.00294713643912115, 0.0029558462001931, 0.00296148418546417, 0.00296292834685724, 0.00295970227612404
flux1:, 0.662683481976962, 0.00265993413685305, 0.00266475007951112, 0.00266503062235204, 0.00266098581760603, 0.00265349505857306, 0.00264385227323019, 0.00263348400809657, 0.00262371085991385, 0.00261559214063148, 0.00260985574559904, 0.00260688779099617, 0.0026067498912593, 0.00260920428617892, 0.00261374717183828, 0.00261966474979207, 0.00262612592614779, 0.00263231053144459, 0.00263755028952322, 0.00264144163444857, 0.00264388224676307, 0.00264499303468804, 0.00264493051099882, 0.00264370445899674, 0.00264128193278013, 0.00263818307624431, 0.00263576771267568, 0.00263443752688777, 0.00263222641438, 0.00263161109614633, 0.00263109060125142, 0.00263214650514287, 0.00263388601386576, 0.00263744096798306, 0.00264346581434044, 0.00264727515145138, 0.00265347785452436, 0.00265967927193706, 0.00266397558726233, 0.00266781018603636, 0.00267152021598352, 0.00267431736001078, 0.00267539125096421, 0.00267435703832406, 0.00267126632011762, 0.00266652037042595, 0.00266078232502491, 0.00265487831561672, 0.00264967914594423, 0.00264598016180322, 0.00264440633445403, 0.00264535707371877, 0.00264898357987308, 0.00265517705573349, 0.00266354918216733, 0.00267340597983239, 0.00268374103350663, 0.00269328808048827, 0.00270066450258198, 0.00270460593397048, 0.00270425033845877, 0.00269939719383792
flux1:, 0.662945930880715, 0.00238788864812505, 0.00239407059515762, 0.00239591155718544, 0.00239338078084942, 0.00238712212685254, 0.00237823302597433, 0.00236801483533177, 0.00235775823908792, 0.00234859664273577, 0.0023414255290434, 0.00233686334480089, 0.00233522784794166, 0.00233651728316154, 0.0023404059788157, 0.00234627545459634, 0.00235329748594874, 0.00236056677493356, 0.00236725714946955, 0.00237275705470505, 0.00237673419815793, 0.00237909005492779, 0.0023798065667785, 0.0023787918861518, 0.00237599317374454, 0.00237197980601892, 0.00236823068015737, 0.00236536912059792, 0.00236165846059357, 0.00235976013497051, 0.00235836684992917, 0.00235920321865859, 0.00236134291768321, 0.00236573257989051, 0.00237305990601264, 0.00237845859522664, 0.00238627483501233, 0.00239383606117237, 0.00239911543568593, 0.00240339716587226, 0.00240694055478106, 0.00240899371421741, 0.0024088646363356, 0.00240634039983333, 0.00240167909962689, 0.00239550220163812, 0.00238867987488945, 0.0023822022999915, 0.00237703417374975, 0.00237397565196541, 0.00237356130468955, 0.00237601447062942, 0.00238125010260104, 0.00238890125260934, 0.00239834386898693, 0.00240871196514465, 0.00241892018759775, 0.00242772776105763, 0.00243387417157223, 0.00243629052115795, 0.00243435161001846, 0.00242810111806831
flux1:, 0.663208379784469, 0.00210834886722269, 0.00211560198722522, 0.0021187293636711, 0.00211749929647806, 0.00211234908167474, 0.00210419516835325, 0.0020942150589315, 0.00208365731505811, 0.00207370540536952, 0.00206538932502782, 0.00205952158811444, 0.0020566374280828, 0.00205693724613304, 0.0020602493531982, 0.00206603978586495, 0.0020734874352036, 0.00208162056532177, 0.00208948543822514, 0.00209629999789788, 0.0021015413218379, 0.00210492756678897, 0.00210629499229065, 0.00210546877016643, 0.00210238069310673, 0.00209763361286393, 0.00209278911351103, 0.00208865737048228, 0.00208371671462727, 0.00208074712228947, 0.00207862679062942, 0.00207927793574137, 0.00208174919539612, 0.0020868076583774, 0.00209517284178111, 0.0021018804022001, 0.00211100103370799, 0.0021196445135016, 0.00212571408641066, 0.00213034509618388, 0.00213372481327022, 0.00213513910414921, 0.00213400207782671, 0.00213024579425602, 0.00212429763584649, 0.00211695794788025, 0.00210926474417097, 0.00210234085120397, 0.00209722576441882, 0.00209472040059029, 0.00209528037873759, 0.00209897798765219, 0.0021055266097702, 0.00211434037151634, 0.00212459790887501, 0.00213529405373202, 0.00214528798701697, 0.00215337591906, 0.00215841739932389, 0.00215952290804576, 0.00215627474713871, 0.00214892080505071
flux1:, 0.663470828688222, 0.00182511215342182, 0.0018330901718388, 0.00183718619744352, 0.00183701357698957, 0.00183283619393624, 0.00182540679680993, 0.0018157794579748, 0.00180514485417808, 0.00179470668475567, 0.0017855890877273, 0.00177875262766071, 0.00177490427408149, 0.00177440738993492, 0.0017772172581044, 0.00178287361440507, 0.00179056946717118, 0.00179929040588848, 0.00180799211556941, 0.00181576688783265, 0.00182194765733432, 0.00182611145073658, 0.00182798203647711, 0.00182732230277742, 0.00182405267914567, 0.0018187903132497, 0.00181313665474485, 0.00180804652740753, 0.00180219513166947, 0.001798405782246, 0.00179573092199002, 0.00179623628881412, 0.00179895621874669, 0.00180448751382748, 0.00181357787096103, 0.00182125939578535, 0.00183131491356854, 0.00184070857135674, 0.00184733388685302, 0.00185219106904964, 0.00185540396450405, 0.00185629872322394, 0.00185438202987939, 0.00184970013505783, 0.00184280657242054, 0.0018346319950341, 0.00182633542878452, 0.00181913394551485, 0.00181411737371605, 0.00181208038211004, 0.0018134110049442, 0.0018180583502375, 0.00182557430140478, 0.0018352004407436, 0.00184596436914455, 0.00185676196606672, 0.00186642632370407, 0.00187380577215928, 0.00187787884743652, 0.00187791756912508, 0.00187367819781012, 0.00186556664022537
flux1:, 0.663733277591975, 0.00154261755264932, 0.00155093798960406, 0.00155565655776345, 0.00155628136581383, 0.00155293819915598, 0.00154623378259119, 0.00153709771728275, 0.00152664379480291, 0.00151606144385901, 0.00150652307806583, 0.00149908575869774, 0.00149457771100343, 0.00149348283536971, 0.00149585511521547, 0.00150129800321074, 0.00150902836116052, 0.00151801705041646, 0.00152717119970643, 0.00153550753277164, 0.00154226615892502, 0.00154692906462061, 0.00154914328942191, 0.00154863112116559, 0.00154530487670491, 0.00153977406824135, 0.0015336322057809, 0.00152793093701724, 0.0015215225939554, 0.00151719211522245, 0.00151415351486255, 0.00151455433230733, 0.00151742819735667, 0.00152321434933698, 0.00153268142548877, 0.00154096193358918, 0.00155153712144165, 0.00156130721051424, 0.00156822095719655, 0.00157315927279436, 0.00157619346232306, 0.00157669393208202, 0.00157424615655714, 0.00156897769531577, 0.00156152136572908, 0.00155288461886865, 0.00154429513072343, 0.00153702042755758, 0.00153217170048638, 0.00153052739812905, 0.00153241837725047, 0.00153769966037519, 0.00154580496288897, 0.00155585451857503, 0.00156677680765778, 0.0015774145978215, 0.00158660905224822, 0.00159327909241819, 0.00159652270079473, 0.00159575523333092, 0.00159087119097141, 0.00158238453123617
flux1:, 0.663995726495728, 0.0012659610963313, 0.00127422246510856, 0.00127920516285838, 0.0012803629425131, 0.001277719019626, 0.00127175106300893, 0.00126326155426851, 0.00125326598258677, 0.00124290200215253, 0.00123334122747168, 0.00122568273597691, 0.00122082336524697, 0.00121932408975637, 0.00122130955694307, 0.00122643837648111, 0.00123396332651585, 0.00124287132117457, 0.00125206588365757, 0.00126054092906695, 0.00126749722474673, 0.00127236930319366, 0.00127476397689905, 0.00127438457529098, 0.00127113772557948, 0.00126560157933774, 0.00125931077015462, 0.00125336251563138, 0.00124676724219027, 0.00124218624068748, 0.00123898281405326, 0.00123931821746905, 0.00124224242950263, 0.00124805311712893, 0.00125752758110322, 0.0012660094850926, 0.00127666163909329, 0.00128640907412903, 0.00129332278371542, 0.00129818075766982, 0.00130101414082692, 0.00130124305942703, 0.00129851873243278, 0.00129301688932813, 0.00128540145751835, 0.00127670091449551, 0.00126815625472149, 0.00126103836911843, 0.00125644767024239, 0.00125513384191411, 0.00125737940468423, 0.001262974100587, 0.00127127785807961, 0.00128134297998397, 0.00129205375974272, 0.00130224901512763, 0.00131081526288765, 0.00131676301435717, 0.00131931184827564, 0.00131800300527511, 0.00131283328967777, 0.00130437352389909
flux1:, 0.664258175399482, 0.00100088628335347, 0.00100868595278691, 0.00101357737446391, 0.00101500947850016, 0.00101293692670512, 0.00100772385244313, 0.00100004167735933, 9.90785061445415e-4, 9.81001500505997e-4, 9.71812190112389e-4, 9.64303672113734e-4, 9.59389260709974e-4, 9.57664626875806e-4, 9.59298566116745e-4, 9.63997972577766e-4, 9.71065131903884e-4, 9.79534869000807e-4, 9.88352501970159e-4, 9.96541701540338e-4, 0.00100331666615023, 0.00100811104932726, 0.00101052685080239, 0.00101026911307289, 0.00100724047505625, 0.00100196342927745, 9.95861859881035e-4, 9.90026378401053e-4, 9.8360958197021e-4, 9.79063564017489e-4, 9.75890942756521e-4, 9.76193749890174e-4, 9.79059368558238e-4, 9.84662881466049e-4, 9.93771570526197e-4, 0.00100205472731207, 0.00101233497832869, 0.00102165481188539, 0.00102827341938357, 0.0010328810317776, 0.00103548151264188, 0.00103555148855765, 0.00103279646143413, 0.00102740874034694, 0.00102003640542239, 0.00101167382122151, 0.00100351987888124, 9.96800927801839e-4, 9.92573043315009e-4, 9.91542815696913e-4, 9.93951424622027e-4, 9.99550542016078e-4, 0.0010076695966729, 0.00101734591305989, 0.00102747468489655, 0.00103694059637182, 0.00104471380168342, 0.00104991862456228, 0.00105189977038106, 0.00105030840733716, 0.00104520921680996, 0.00103718000016717
flux1:, 0.664520624303235, 7.53738140271896e-4, 7.60689395783556e-4, 7.65150379806491e-4, 7.66611083220426e-4, 7.64988744491006e-4, 7.6054772824582e-4, 7.53823930135115e-4, 7.45569266812204e-4, 7.36704264823012e-4, 7.28252408092711e-4, 7.21236004622489e-4, 7.1653581377913e-4, 7.14742834438299e-4, 7.16046003247043e-4, 7.20195228576826e-4, 7.26556269640905e-4, 7.34242724193998e-4, 7.42284833519719e-4, 7.49785377184843e-4, 7.56021124951341e-4, 7.60467951201315e-4, 7.62755655147012e-4, 7.62609919160776e-4, 7.59930658720961e-4, 7.55161265047941e-4, 7.49564508028343e-4, 7.44174000236988e-4, 7.38274056405889e-4, 7.34025206810396e-4, 7.31063614485026e-4, 7.31356005599026e-4, 7.34052650874552e-4, 7.3922770298589e-4, 7.47612145799395e-4, 7.55315681162755e-4, 7.64792626089221e-4, 7.73296009558017e-4, 7.79334890771394e-4, 7.8352386186826e-4, 7.85851703628835e-4, 7.85859237842319e-4, 7.83297010099588e-4, 7.78345534121102e-4, 7.71593774017231e-4, 7.6395042124811e-4, 7.56519790417319e-4, 7.50437704779136e-4, 7.46683007425531e-4, 7.45904234764563e-4, 7.48306450488539e-4, 7.53627867915433e-4, 7.61207668125288e-4, 7.70118071466622e-4, 7.79317474744556e-4, 7.8778401941873e-4, 7.94608326021068e-4, 7.99050254447955e-4, 8.00583781486706e-4, 7.98955846881434e-4, 7.94267466020118e-4, 7.87057131769717e-4
flux1:, 0.664783073206988, 5.313686352418e-4, 5.37115396728341e-4, 5.40832921577354e-4, 5.42092576304819e-4, 5.40801495622475e-4, 5.37136432145223e-4, 5.31493924462547e-4, 5.24463858827605e-4, 5.16807167638529e-4, 5.09407544619941e-4, 5.03177018227264e-4, 4.98920218548718e-4, 4.971887108931e-4, 4.9817070429321e-4, 5.01655025167253e-4, 5.07083812839482e-4, 5.13677046555004e-4, 5.20587954767172e-4, 5.27041594188237e-4, 5.32420026069313e-4, 5.36278701831311e-4, 5.38303531649138e-4, 5.38257444486537e-4, 5.36038905079297e-4, 5.31991175002115e-4, 5.27169620385287e-4, 5.22504999619012e-4, 5.17410490067779e-4, 5.13679350212153e-4, 5.11081461044901e-4, 5.11370875983781e-4, 5.13790917063875e-4, 5.18338738583918e-4, 5.25674252840433e-4, 5.3245905826737e-4, 5.4074355629713e-4, 5.48081151143285e-4, 5.53284890485505e-4, 5.56901029627045e-4, 5.58913505010596e-4, 5.58935329026012e-4, 5.56755460919244e-4, 5.5251888061437e-4, 5.46718125004417e-4, 5.40131049957533e-4, 5.33720879577457e-4, 5.28491671682636e-4, 5.25315084547864e-4, 5.24767451825111e-4, 5.27021600312055e-4, 5.3182365568309e-4, 5.38558153002293e-4, 5.46376634912593e-4, 5.54347407055411e-4, 5.61584536728386e-4, 5.6733186527901e-4, 5.71003994843854e-4, 5.72207768230858e-4, 5.70773393591032e-4, 5.66810480943677e-4, 5.60777440862975e-4
flux1:, 0.665045522110741, 3.40982771518554e-4, 3.45210487151176e-4, 3.47903191825325e-4, 3.48746969021839e-4, 3.47661934449461e-4, 3.44748338086881e-4, 3.40261611999413e-4, 3.34615090699861e-4, 3.28384241479896e-4, 3.22278789300126e-4, 3.17062563040735e-4, 3.13427894282509e-4, 3.11857931342609e-4, 3.1252266291336e-4, 3.15246181089942e-4, 3.1955724511523e-4, 3.24804290158188e-4, 3.3029386259752e-4, 3.35407549639011e-4, 3.39666536956324e-4, 3.42735538369543e-4, 3.44379393559381e-4, 3.44412214378829e-4, 3.42732858502503e-4, 3.39567425417323e-4, 3.35724199410383e-4, 3.31992401238543e-4, 3.27920533800136e-4, 3.24868824416659e-4, 3.22748437723021e-4, 3.2302404313295e-4, 3.25066884141554e-4, 3.28822886478544e-4, 3.34837132416449e-4, 3.40427657926235e-4, 3.47197302796065e-4, 3.53082724626756e-4, 3.57244468992867e-4, 3.60161359981963e-4, 3.61819482972156e-4, 3.61911552230148e-4, 3.60261030240436e-4, 3.56959345700819e-4, 3.52373173620236e-4, 3.47113274587769e-4, 3.41964008914952e-4, 3.37763891648965e-4, 3.35252701674296e-4, 3.34922857695864e-4, 3.36918215337019e-4, 3.41010695823571e-4, 3.46659953474271e-4, 3.53133867447751e-4, 3.59649273849746e-4, 3.65490815492823e-4, 3.70081658528096e-4, 3.73005690297491e-4, 3.74004210856484e-4, 3.72979277000047e-4, 3.7002557489139e-4, 3.65487571853542e-4
flux1:, 0.665307971014495, 1.89918813748551e-4, 1.92360293926606e-4, 1.93778977710561e-4, 1.94001232455372e-4, 1.92979083163047e-4, 1.90747237886945e-4, 1.87421934108624e-4, 1.83232260135144e-4, 1.7855139928194e-4, 1.73891093234376e-4, 1.69839133447775e-4, 1.66948193619072e-4, 1.65610471061625e-4, 1.65963465426234e-4, 1.67862366978233e-4, 1.70928482924447e-4, 1.74653119694935e-4, 1.78516394515565e-4, 1.82079476002787e-4, 1.85025645974299e-4, 1.87149437447041e-4, 1.88311129739011e-4, 1.88387164614856e-4, 1.87279831176204e-4, 1.85086515788706e-4, 1.82337688484699e-4, 1.79651853905405e-4, 1.76729766570436e-4, 1.74445722638528e-4, 1.72868154665125e-4, 1.73098242914488e-4, 1.74674481483413e-4, 1.77518693871625e-4, 1.82008402252075e-4, 1.8621216152853e-4, 1.91233660886295e-4, 1.95465209971341e-4, 1.98445096572069e-4, 2.00577987508591e-4, 2.0185468426831e-4, 2.02053738383071e-4, 2.01031758265202e-4, 1.9881500481444e-4, 1.95624173776718e-4, 1.918775916165e-4, 1.88154075226111e-4, 1.85102689445901e-4, 1.83314069862953e-4, 1.83189116618679e-4, 1.84846332660015e-4, 1.88097975256274e-4, 1.92502061204824e-4, 1.97470987729035e-4, 2.02398688354039e-4, 2.06764936974735e-4, 2.10189371105256e-4, 2.12432974486564e-4, 2.1336950528896e-4, 2.12961626716951e-4, 2.11269718371242e-4, 2.08498151843079e-4
flux1:, 0.665570419918248, 8.53627701166487e-5, 8.5798188447505e-5, 8.57212006265399e-5, 8.51160867902944e-5, 8.398208074924e-5, 8.23002666282244e-5, 8.00547880916085e-5, 7.72913850497186e-5, 7.41749937457768e-5, 7.10071591005006e-5, 6.81831560938716e-5, 6.60982080018206e-5, 6.50376134949975e-5, 6.50948327336795e-5, 6.61503844102386e-5, 6.79182083203748e-5, 7.00374520442335e-5, 7.21701504989519e-5, 7.40672364756372e-5, 7.55848642787207e-5, 7.66579253164061e-5, 7.72519450140167e-5, 7.73141511350497e-5, 7.67551109492346e-5, 7.55386895601532e-5, 7.38977137320303e-5, 7.22621545755651e-5, 7.05128404612441e-5, 6.90004286287192e-5, 6.79755135416684e-5, 6.81061636718006e-5, 6.91413622737579e-5, 7.10067999116363e-5, 7.38513229038699e-5, 7.65744381865986e-5, 7.97219808477617e-5, 8.22007098937658e-5, 8.39415937324131e-5, 8.52600259707362e-5, 8.6148702900183e-5, 8.64758553961113e-5, 8.61320156617699e-5, 8.5073297803684e-5, 8.3364482233781e-5, 8.12184266719769e-5, 7.89945626444627e-5, 7.71403731043291e-5, 7.60893628656835e-5, 7.61489844871856e-5, 7.74174576139139e-5, 7.97590734987658e-5, 8.28467814155253e-5, 8.62560722504167e-5, 8.95751980645043e-5, 9.24918768088656e-5, 9.48285939973899e-5, 9.65227367727416e-5, 9.75733985054699e-5, 9.7991672896429e-5, 9.77878541391296e-5, 9.70079351313984e-5
flux1:, 0.665832868822001, 3.40059109959425e-5, 3.22568816223053e-5, 3.04810104390311e-5, 2.88306250805279e-5, 2.73647105106826e-5, 2.60247513133574e-5, 2.46763610404779e-5, 2.31926775149996e-5, 2.15363900150024e-5, 1.97992756010674e-5, 1.81794511665925e-5, 1.69065165289348e-5, 1.61491214870897e-5, 1.59470648248348e-5, 1.61977269489159e-5, 1.67006582621498e-5, 1.7237094573172e-5, 1.76462833112765e-5, 1.78653354710961e-5, 1.7921271124883e-5, 1.78896024665868e-5, 1.7844241603598e-5, 1.78092494669988e-5, 1.77106523269156e-5, 1.73816435896894e-5, 1.6749899291553e-5, 1.6051624111794e-5, 1.53860661140156e-5, 1.4559311578188e-5, 1.4037797059984e-5, 1.39930549136778e-5, 1.44308466351939e-5, 1.53090096956464e-5, 1.64794011142616e-5, 1.77365904913566e-5, 1.90043195497828e-5, 1.97464804725261e-5, 2.02851058948553e-5, 2.08226373560844e-5, 2.13448197416969e-5, 2.18102610774443e-5, 2.21457103379199e-5, 2.22385820494783e-5, 2.19982143933637e-5, 2.14319067750749e-5, 2.06796904780168e-5, 1.99883461054537e-5, 1.96368829801642e-5, 1.98443549916422e-5, 2.06963268317574e-5, 2.21187632406199e-5, 2.39098163342476e-5, 2.58169698206123e-5, 2.76281749899851e-5, 2.92393104599964e-5, 3.06702001920103e-5, 3.20241754307193e-5, 3.34121404167427e-5, 3.48793591523917e-5, 3.63729942447951e-5, 3.77698050162202e-5
flux1:, 0.666095317725754, 4.16636936716366e-5, 3.75821937566137e-5, 3.39104439004793e-5, 3.09724170089149e-5, 2.88977007004334e-5, 2.7605319537389e-5, 2.68632093170561e-5, 2.63930629013829e-5, 2.59735418835806e-5, 2.54996618122031e-5, 2.49792012957612e-5, 2.4476932203929e-5, 2.40404427767328e-5, 2.36472036809986e-5, 2.31993224115427e-5, 2.25669825185469e-5, 2.16564068350998e-5, 2.04659587997108e-5, 1.91015313024863e-5, 1.77464354504028e-5, 1.66071773795218e-5, 1.58629821122893e-5, 1.56187984300373e-5, 1.58259894256077e-5, 1.61980470258651e-5, 1.63630540765433e-5, 1.63712723816093e-5, 1.65880261204889e-5, 1.62713759076787e-5, 1.61452922143868e-5, 1.58290154216026e-5, 1.56332750733459e-5, 1.5576110665396e-5, 1.5138651168253e-5, 1.50563293486518e-5, 1.45633039047389e-5, 1.3705449304735e-5, 1.31773685140231e-5, 1.30367903874588e-5, 1.32474156400456e-5, 1.38550920506366e-5, 1.4825839851268e-5, 1.59856172956899e-5, 1.70987799959912e-5, 1.79797650837481e-5, 1.8563153690729e-5, 1.89093523677016e-5, 1.91568343222192e-5, 1.94491744945768e-5, 1.98704552628415e-5, 2.04168627603366e-5, 2.10165650349534e-5, 2.1588891884411e-5, 2.21153917451862e-5, 2.26877749431306e-5, 2.35055427956285e-5, 2.4817177985672e-5, 2.68246437213004e-5, 2.95900245116911e-5, 3.29859781994992e-5, 3.67156555516511e-5
flux1:, 0.666357766629508, 1.12883549802876e-4, 1.06337397961139e-4, 1.00565806339615e-4, 9.60627733711815e-5, 9.3038732448425e-5, 9.14111883239949e-5, 9.08787512766638e-5, 9.10429730896256e-5, 9.15282435804736e-5, 9.20573938668467e-5, 9.24649314711928e-5, 9.26592735726719e-5, 9.25666418206539e-5, 9.20934342899957e-5, 9.11299676849228e-5, 8.95938147635611e-5, 8.74878640013026e-5, 8.49386445993981e-5, 8.21904764529101e-5, 7.9556836236153e-5, 7.73567126797026e-5, 7.58661714255049e-5, 7.52736024481409e-5, 7.55684155423805e-5, 7.63634273023724e-5, 7.70057263706162e-5, 7.73801639272501e-5, 7.81730852067531e-5, 7.81082899740333e-5, 7.8215574524679e-5, 7.75149480344091e-5, 7.66708027398618e-5, 7.57886907287341e-5, 7.39021378170713e-5, 7.27137672178989e-5, 7.07002983546785e-5, 6.84958078427683e-5, 6.71327744042816e-5, 6.64855266032848e-5, 6.6474634183688e-5, 6.72257660941373e-5, 6.87472235712059e-5, 7.08155602019307e-5, 7.30695549190387e-5, 7.51553033895921e-5, 7.68291000590238e-5, 7.79923200931676e-5, 7.86681357659867e-5, 7.89457906028504e-5, 7.89233313741122e-5, 7.8675646754627e-5, 7.8261486394118e-5, 7.77641008425285e-5, 7.7342243269554e-5, 7.72595711139053e-5, 7.78661222484582e-5, 7.9524664691966e-5, 8.25000324174736e-5, 8.68500141347475e-5, 9.23619939076316e-5, 9.85663162330688e-5
flux1:, 0.666620215533261, 2.50575985165376e-4, 2.41433469644206e-4, 2.33339718608097e-4, 2.26953406489329e-4, 2.2257635767233e-4, 2.20149500657596e-4, 2.1933745441004e-4, 2.19661929910727e-4, 2.20632714088311e-4, 2.21834703935459e-4, 2.22954493829856e-4, 2.23758492982418e-4, 2.24053900448989e-4, 2.23666266219545e-4, 2.22452876065855e-4, 2.20347497723626e-4, 2.17411075128935e-4, 2.13855921545486e-4, 2.10023185419784e-4, 2.06320593631204e-4, 2.03153769378749e-4, 2.00882852956566e-4, 1.9978122978712e-4, 1.99891759097253e-4, 2.00753035293754e-4, 2.01461965191328e-4, 2.01770055167712e-4, 2.02744173865657e-4, 2.026036157739e-4, 2.02736913088666e-4, 2.01527487239293e-4, 2.00041019728994e-4, 1.98496656409455e-4, 1.95402998415798e-4, 1.93436463686245e-4, 1.90251424577183e-4, 1.87057957322058e-4, 1.8517719842205e-4, 1.84256253901304e-4, 1.84146229809315e-4, 1.85040781892146e-4, 1.86992683305405e-4, 1.89744684452572e-4, 1.92836759226513e-4, 1.9578130204456e-4, 1.98195082506012e-4, 1.99859483184797e-4, 2.00718035815298e-4, 2.00834758181882e-4, 2.00341735482941e-4, 1.99401917569556e-4, 1.98202390644593e-4, 1.96976400101221e-4, 1.96035152962925e-4, 1.95780691218718e-4, 1.96674579677388e-4, 1.9915407816838e-4, 2.03511789518124e-4, 2.09776134476023e-4, 2.17638168301865e-4, 2.26459945575977e-4
flux1:, 0.666882664437014, 4.55706864747316e-4, 4.43823768763274e-4, 4.33160671429308e-4, 4.24533285262541e-4, 4.1834623712852e-4, 4.14592431454514e-4, 4.12943520635045e-4, 4.12888661399548e-4, 4.13870144927078e-4, 4.15376208909825e-4, 4.16976654753934e-4, 4.18313967387992e-4, 4.19079799804664e-4, 4.19007315370661e-4, 4.17894941592635e-4, 4.15654485124445e-4, 4.12357771778191e-4, 4.08251334853781e-4, 4.03722793484257e-4, 3.99230810681037e-4, 3.95236437047221e-4, 3.92168127882706e-4, 3.90385272058334e-4, 3.90001838816813e-4, 3.9051489662803e-4, 3.9081258807654e-4, 3.9055472890314e-4, 3.91249494286085e-4, 3.90655280273686e-4, 3.90574446610138e-4, 3.88726400255059e-4, 3.8662300857986e-4, 3.84621432166634e-4, 3.80630515212318e-4, 3.78288042594737e-4, 3.74367612605915e-4, 3.70625887697115e-4, 3.68611521765453e-4, 3.67697779070702e-4, 3.67635945458065e-4, 3.68671629681322e-4, 3.7090278654924e-4, 3.74056090426463e-4, 3.77604842922523e-4, 3.80970158202804e-4, 3.83677252796339e-4, 3.85436103239679e-4, 3.86155039934126e-4, 3.85908976346057e-4, 3.84888617066378e-4, 3.83355932782557e-4, 3.81622784989096e-4, 3.80054596556904e-4, 3.79084420554097e-4, 3.79212069172852e-4, 3.809642153756e-4, 3.84805894646953e-4, 3.91016760218254e-4, 3.9956724828497e-4, 4.10040205848894e-4, 4.21636217874095e-4
flux1:, 0.667145113340768, 7.27087538445833e-4, 7.12300064158003e-4, 6.98796890941331e-4, 6.87542029577434e-4, 6.79055268660304e-4, 6.7341260703958e-4, 6.70337419055426e-4, 6.69337828113359e-4, 6.69840029807071e-4, 6.71280722041749e-4, 6.73146928827808e-4, 6.74976783593418e-4, 6.76349612567557e-4, 6.76892509905766e-4, 6.76315302806031e-4, 6.74464373255303e-4, 6.7136914060326e-4, 6.67252566252047e-4, 6.62492723668389e-4, 6.57551361300899e-4, 6.52910656778561e-4, 6.49050018170256e-4, 6.4641565208987e-4, 6.45211832862577e-4, 6.44931360663268e-4, 6.44303336022069e-4, 6.42944531407213e-4, 6.42862885385309e-4, 6.41410434361524e-4, 6.40857903277549e-4, 6.38243107724821e-4, 6.35564615963281e-4, 6.3334000382701e-4, 6.28809015156099e-4, 6.26540932914722e-4, 6.22380141837703e-4, 6.18585410481731e-4, 6.16863220081879e-4, 6.16266316559751e-4, 6.16413416173548e-4, 6.17582421917441e-4, 6.19915214155438e-4, 6.23140766885904e-4, 6.26700919242269e-4, 6.29972892363492e-4, 6.3244451778461e-4, 6.33809639456561e-4, 6.33992230659698e-4, 6.33119628700388e-4, 6.31469589504342e-4, 6.29416040933692e-4, 6.27392113031539e-4, 6.25875919514672e-4, 6.2538873468164e-4, 6.26483630832108e-4, 6.29701689480587e-4, 6.35484828163358e-4, 6.44055447937543e-4, 6.55294900097329e-4, 6.68665067246006e-4, 6.83213038575251e-4
flux1:, 0.667407562244521, 0.0010612931742065, 0.00104341998759072, 0.00102679399590022, 0.00101251842405433, 0.00100124105143051, 9.9315299321164e-4, 9.88075060062512e-4, 9.85586807531205e-4, 9.85150470984716e-4, 9.86196743648945e-4, 9.88163852623588e-4, 9.90504520994948e-4, 9.9268762582272e-4, 9.9421843772803e-4, 9.94685755617203e-4, 9.93824024076287e-4, 9.91563894694555e-4, 9.88044218811603e-4, 9.83575367140681e-4, 9.785729257183e-4, 9.73505198692899e-4, 9.6888495919137e-4, 9.65246068460837e-4, 9.6290286093939e-4, 9.61383610221412e-4, 9.59313554120095e-4, 9.56318991909112e-4, 9.54960067743193e-4, 9.52244423497616e-4, 9.50962280602263e-4, 9.47461652426177e-4, 9.44262401589471e-4, 9.42062621569994e-4, 9.37371972644771e-4, 9.35646308281195e-4, 9.31765578403798e-4, 9.28434044000802e-4, 9.27441701198438e-4, 9.27477001422586e-4, 9.2799288392364e-4, 9.29277167176144e-4, 9.31512173790849e-4, 9.34446782426204e-4, 9.37527254607294e-4, 9.40136172675655e-4, 9.41780904782746e-4, 9.42197723771773e-4, 9.41380522009029e-4, 9.39553781843996e-4, 9.37113385117397e-4, 9.34560058674707e-4, 9.32445821187588e-4, 9.31342421936943e-4, 9.3182562162431e-4, 9.34456753299401e-4, 9.39739867104517e-4, 9.48041973514505e-4, 9.59482977241608e-4, 9.73823241711779e-4, 9.90390560544497e-4, 0.00100808693521626
flux1:, 0.667670011148274, 0.00145272866259296, 0.00143158440703327, 0.00141156382033633, 0.00139390012865046, 0.00137938136226411, 0.00136834450301531, 0.00136075149246146, 0.00135630317374858, 0.00135454703374016, 0.00135495034921454, 0.00135693378875011, 0.00135988121083478, 0.00136315095100866, 0.00136610921585439, 0.00136819041427877, 0.00136897023720788, 0.00136822458660221, 0.00136594870557929, 0.00136232866584724, 0.00135768645001506, 0.00135244314339658, 0.00134712833661931, 0.00134236446725837, 0.00133859508361754, 0.00133542382508165, 0.00133142950150239, 0.00132630110053063, 0.00132319389111786, 0.00131883666116246, 0.00131658407657355, 0.00131209467043362, 0.0013084369372732, 0.00130650710313062, 0.0013020346804702, 0.0013013051111166, 0.00129821462695723, 0.0012958477521896, 0.00129600327966149, 0.00129696745751225, 0.00129799588542121, 0.00129936237390186, 0.00130128396030706, 0.00130354500083122, 0.00130563038483613, 0.00130697600370384, 0.0013071647949858, 0.0013060335927023, 0.00130370052534574, 0.00130053243347004, 0.00129707531639967, 0.00129397287277441, 0.00129189538395345, 0.00129149136447014, 0.00129335990748948, 0.00129802846246335, 0.00130591551110157, 0.00131726401852572, 0.00133204825619027, 0.0013498770855442, 0.00136993178579408, 0.00139097793497769
flux1:, 0.667932460052027, 0.00189384689124728, 0.00186926808456648, 0.00184562622645381, 0.00182427484313444, 0.00180615238838512, 0.00179176868648099, 0.00178126529655856, 0.00177450809208357, 0.00177117267323645, 0.00177079956198675, 0.00177281814854925, 0.00177655636371721, 0.00178125987000016, 0.00178613818754441, 0.00179043922767023, 0.00179353587372722, 0.00179499731497135, 0.00179462056714217, 0.00179241600394867, 0.0017885694227015, 0.00178342515881385, 0.00177751518431309, 0.00177155142869987, 0.00176612394429142, 0.00176094935445249, 0.00175461639779523, 0.00174692714727132, 0.00174166231492084, 0.00173533702300873, 0.00173190663000992, 0.00172634794177722, 0.00172229711569194, 0.00172086353549291, 0.00171695950684662, 0.00171763443308747, 0.00171579949354457, 0.00171484948674419, 0.00171652109392757, 0.00171866907907803, 0.00172032390107725, 0.00172172125297761, 0.00172310513835528, 0.00172430790909261, 0.0017248834582929, 0.00172436459410819, 0.00172246137150488, 0.00171916510248985, 0.00171476892262557, 0.00170982471467027, 0.00170505935070512, 0.00170127592478745, 0.0016992641920018, 0.00169973596407791, 0.00170328730501721, 0.00171037546073649, 0.00172129112521163, 0.00173611022632528, 0.00175462356249017, 0.0017762618843947, 0.00180004977438725, 0.00182462570094743
flux1:, 0.668194908955781, 0.0023755078732761, 0.00234739025680394, 0.00231998875595502, 0.00229476612974741, 0.00227281750101557, 0.00225484615035234, 0.00224120350396126, 0.00223195497157338, 0.00222693790425974, 0.00222579448801459, 0.00222798264729464, 0.00223278318236835, 0.00223932544012827, 0.00224664581707494, 0.00225377735620754, 0.00225985202037689, 0.00226418791877549, 0.00226633772868955, 0.00226609324879473, 0.00226346906531143, 0.00225870887011937, 0.00225233550583257, 0.00224515107731308, 0.00223790630207419, 0.00223046378976716, 0.00222147425397865, 0.00221089733991156, 0.0022031544895577, 0.00219460826336058, 0.00218984016576646, 0.00218315918956477, 0.00217877916813792, 0.00217803505478038, 0.00217499938735238, 0.00217741483163828, 0.00217722528648234, 0.00217806500238012, 0.00218154537503829, 0.00218507138306494, 0.00218742627649186, 0.00218878477274145, 0.00218940850823065, 0.00218918656840655, 0.00218776658802608, 0.00218481486710435, 0.00218021233600062, 0.00217415089137473, 0.00216714236623168, 0.00215996070654041, 0.00215354073684091, 0.00214886009287158, 0.0021468305545439, 0.00214821771677515, 0.00215359456428946, 0.00216331996076419, 0.00217752378064639, 0.00219608118870725, 0.00221856999790356, 0.00224422274193773, 0.00227190122610483, 0.00230012767855889
flux1:, 0.668457357859534, 0.0028874513645296, 0.00285579575785789, 0.00282463295104137, 0.00279552124870467, 0.00276971282270142, 0.00274811626761498, 0.00273131232294043, 0.00271958875966933, 0.00271296703985986, 0.00271120974959348, 0.00271381602812353, 0.00272002440676373, 0.0027288438530404, 0.00273912430020703, 0.00274966188106048, 0.00275931852393269, 0.00276712774390348, 0.00277236344194224, 0.00277456727356933, 0.00277355730900695, 0.00276945971512178, 0.00276278013509155, 0.00275441097002834, 0.00274527346635043, 0.0027354025155234, 0.00272355563159801, 0.00270988588877374, 0.00269945409595796, 0.00268852398528027, 0.00268231631791411, 0.00267449101917942, 0.00266984025208954, 0.0026699343793576, 0.00266799893401313, 0.00267239756112796, 0.00267414398558019, 0.00267704398665689, 0.00268253160548658, 0.00268755648625148, 0.00269064001613987, 0.00269187573568361, 0.00269153260001873, 0.00268956099022089, 0.00268572002491036, 0.00267983686201466, 0.00267199648506188, 0.00266262652130855, 0.00265249088452822, 0.00264261392788697, 0.00263415929228546, 0.00262829116528476, 0.00262604620195697, 0.00262823805537372, 0.00263540358298305, 0.00264778468215351, 0.00266532862076063, 0.00268768778445464, 0.00271420838248289, 0.00274391352820629, 0.00277550222382869, 0.00280739415554488
flux1:, 0.668719806763287, 0.00341884248774901, 0.00338380432979541, 0.00334906349158858, 0.00331625609854507, 0.00328678410682935, 0.00326176260478174, 0.00324200845842733, 0.00322804142091706, 0.00322007710388558, 0.00321800710279781, 0.00322137754328647, 0.0032293865170015, 0.00324091966970948, 0.00325463231606403, 0.00326907045057087, 0.00328280854783535, 0.00329457556208956, 0.00330334632862136, 0.00330839416091696, 0.00330932652408829, 0.00330614303830813, 0.00329932771700231, 0.00328986241935234, 0.00327884350596618, 0.00326649604327579, 0.00325171955212525, 0.00323488564084119, 0.00322167576454704, 0.00320829855882522, 0.00320061388828356, 0.00319165490393743, 0.00318678342374164, 0.00318781257621037, 0.00318712911459364, 0.00319364697225926, 0.0031975054331676, 0.00320262008420192, 0.00321020925158394, 0.00321677551901191, 0.00322057244098551, 0.00322159610613275, 0.00322011220982537, 0.00321613275802477, 0.0032095382677107, 0.00320033338796729, 0.00318882766606908, 0.00317570616336974, 0.00316200527483087, 0.00314901677270535, 0.00313814533512295, 0.00313074855491363, 0.00312798963439493, 0.00313072750134281, 0.00313945665876123, 0.00315429351869639, 0.00317499325744038, 0.00320097670305907, 0.0032313525677954, 0.00326493416811299, 0.00330026551663804, 0.00333568171401875
flux1:, 0.66898225566704, 0.00395884144182913, 0.00392077779541009, 0.00388286889583163, 0.0038468055984879, 0.00381412337787556, 0.00378613311625672, 0.00376388110216034, 0.00374811503857062, 0.00373924245433474, 0.0037372830018044, 0.0037418297084777, 0.00375204050454972, 0.00376667771520541, 0.00378420111718406, 0.00380290430263822, 0.00382107067393381, 0.00383712012419821, 0.00384972388771987, 0.00385788330220322, 0.00386099308950223, 0.00385892544050306, 0.00385214183341644, 0.00384171136511419, 0.00382890409548812, 0.00381414356397195, 0.00379649513965841, 0.00377656191454296, 0.00376061014046037, 0.00374482525581089, 0.00373569254734708, 0.00372564308532774, 0.00372059072303242, 0.00372259634498071, 0.00372323109081041, 0.00373189276091054, 0.00373791897792683, 0.00374528230138711, 0.00375496238435755, 0.00376303715247598, 0.00376749581937453, 0.00376822571901512, 0.00376547921405427, 0.00375932630001813, 0.00374977071047746, 0.00373699970440012, 0.003721553990238, 0.00370438269083266, 0.00368680018390323, 0.00367036926925302, 0.00365673714927307, 0.00364745454082826, 0.00364380994154903, 0.00364670629972918, 0.00365659535924029, 0.00367346906538222, 0.00369689329084985, 0.0037260622234715, 0.00375985479596691, 0.00379688617849283, 0.00383556240318038, 0.00387415753016556
flux1:, 0.669244704570794, 0.004497145903036, 0.00445665305210536, 0.00441624160643581, 0.00437762771462594, 0.00434245439989103, 0.00431220546053632, 0.00428813656664813, 0.00427120635715229, 0.00426200089340384, 0.00426065885022822, 0.00426681594849527, 0.00427959055083193, 0.00429762649123635, 0.00431919611729922, 0.00434235091819393, 0.00436509472889939, 0.0043855503325362, 0.0044020971978546, 0.00441347587299215, 0.00441887808822138, 0.00441805556961269, 0.00441144947213667, 0.00440021211358646, 0.00438577942069178, 0.00436877148012422, 0.00434843097396718, 0.00432559264041393, 0.00430705566897542, 0.00428900141191346, 0.00427851374570333, 0.00426744780999582, 0.00426224362389183, 0.00426521258160195, 0.00426714720853303, 0.00427786906885529, 0.00428600162242705, 0.00429553239177084, 0.00430719551919025, 0.00431668034317559, 0.00432172493827508, 0.0043221023146875, 0.00431804270361257, 0.00430966705224693, 0.00429709632772065, 0.00428069400051247, 0.00426122429723271, 0.00423989128676331, 0.00421827693360816, 0.00419820397164547, 0.00418155133674028, 0.00417005373671858, 0.00416511898496596, 0.00416769253415139, 0.00417818711668965, 0.00419647933205352, 0.00422195971887937, 0.00425361377854367, 0.00429011181363818, 0.00432989481935776, 0.0043712577472833, 0.00441244372442254
flux1:, 0.669507153474547, 0.00502445863000523, 0.00498239369295666, 0.00494041103370835, 0.00490021590662097, 0.00486352333002008, 0.00483195566114823, 0.00480694583239814, 0.00478963515078314, 0.00478076572581449, 0.00478058034520132, 0.00478875127854708, 0.00480436024369482, 0.00482594395271119, 0.00485160577834138, 0.00487917883720817, 0.00490641442614867, 0.00493116657896853, 0.00495155078513594, 0.00496607211342383, 0.00497374010494073, 0.00497420000317576, 0.00496787730584241, 0.0049560013611688, 0.0049401596150879, 0.00492115649841604, 0.00489841083344883, 0.00487297651159858, 0.00485211969063764, 0.00483202387675762, 0.00482033251183899, 0.00480835170799466, 0.00480301448281305, 0.0048068833873139, 0.00481002157524079, 0.00482262194293396, 0.00483269310061282, 0.00484420748554621, 0.00485766277305147, 0.00486840828943721, 0.00487395361098635, 0.00487395803468797, 0.00486862285758722, 0.00485811034827547, 0.00484264574582059, 0.00482275157649602, 0.00479939430465619, 0.00477400843550461, 0.00474841723576045, 0.00472467718618121, 0.00470487506468962, 0.00469091033573542, 0.00468429778690765, 0.00468602165816297, 0.00469646144516306, 0.00471539346423256, 0.0047420560470994, 0.00477525528420784, 0.00481348617093403, 0.00485505111233833, 0.0048981706376731, 0.00494109400165924
flux1:, 0.6697696023783, 0.00553284250999515, 0.00549032377370613, 0.00544795471669698, 0.00540738709178306, 0.00537036379497189, 0.00533860159255611, 0.00531366872375418, 0.00529685225692462, 0.00528902152848283, 0.00529050533035313, 0.00530100677605718, 0.00531957809458273, 0.00534466809960193, 0.00537424065305891, 0.00540594767181976, 0.00543732987959288, 0.00546601624743931, 0.00548990059393876, 0.00550729035367989, 0.00551704318599371, 0.00551871755305903, 0.00551272954493342, 0.00550037685465889, 0.00548337779278558, 0.00546269913895537, 0.00543792249208362, 0.00541029657433157, 0.00538747694999707, 0.00536564336748189, 0.00535294906818641, 0.00534017833431387, 0.00533471786316287, 0.00533938002709045, 0.00534355814671709, 0.00535777234935073, 0.0053695242421915, 0.00538275343353365, 0.00539774495087634, 0.00540956743162243, 0.00541553329582135, 0.00541519504751642, 0.00540872088380407, 0.00539630317414114, 0.0053782527712284, 0.00535522479756976, 0.00532835451606702, 0.00529926830137751, 0.00526998957978733, 0.00524276787675359, 0.00521986083648888, 0.00520330273328244, 0.00519469537566209, 0.00519505403288774, 0.0052047304448446, 0.00522341901423424, 0.00525023541328774, 0.00528384431389126, 0.0053226086557642, 0.00536473775321745, 0.00540842309133138, 0.00545196371641372
flux1:, 0.670032051282053, 0.00601593939489677, 0.0059743222253482, 0.00593296844803322, 0.00589342842191742, 0.00585742213592911, 0.00582670938223959, 0.00580294494771792, 0.00578751936710814, 0.00578139723198883, 0.00578497488146403, 0.00579798329405689, 0.00581945815459634, 0.00584778818852561, 0.00588083811168109, 0.00591612835909598, 0.0059510444153883, 0.00598304714049122, 0.00600986317771438, 0.00602965034636558, 0.00604115210251726, 0.00604386387619551, 0.00603819916502833, 0.00602551257210237, 0.00600762678745423, 0.00598564010003741, 0.00595927239131668, 0.0059299324678124, 0.00590557909015882, 0.00588237157826303, 0.00586891429373676, 0.00585549694502075, 0.00584991571439322, 0.00585522959517469, 0.00586022973715551, 0.00587572774949894, 0.00588883116784094, 0.00590344095142245, 0.00591966625169276, 0.00593236289211531, 0.00593868506009831, 0.00593809153604778, 0.00593071642485184, 0.0059167705157894, 0.00589662756505951, 0.00587104156025491, 0.00584127320220598, 0.005809090336626, 0.00577666253559286, 0.00574637868666193, 0.00572061814224359, 0.0057015094671095, 0.00569071323750442, 0.00568926244378786, 0.00569748401169644, 0.00571500928576212, 0.00574086407695147, 0.00577361510109441, 0.00581154338210924, 0.00585281798092593, 0.00589565351726299, 0.00593844793683097
flux1:, 0.670294500185807, 0.00646904549337464, 0.00642987343012264, 0.00639109363202628, 0.00635410379092847, 0.00632054618295765, 0.00629216823491583, 0.00627065927238827, 0.00625746919384109, 0.0062536260190275, 0.00625957755726464, 0.00627508434006706, 0.00629918525360223, 0.00633024535929639, 0.00636608056371333, 0.00640414030515806, 0.00644172107938587, 0.00647618295437937, 0.00650514900856161, 0.0065266826794219, 0.00653945570488501, 0.00654292635660604, 0.00653751182312919, 0.00652460925453511, 0.00650611409636273, 0.00648321777238869, 0.0064557443675799, 0.00642521944296099, 0.00639981326182308, 0.00637563918620146, 0.00636168718723863, 0.00634777965678928, 0.00634207453264381, 0.00634787247965827, 0.00635343599339782, 0.00636984025376921, 0.00638391332511581, 0.00639952262941113, 0.00641664881440191, 0.00643000884782734, 0.00643664379241089, 0.0064359375143954, 0.00642799262453773, 0.0064130273769953, 0.00639145355892035, 0.0063640854784692, 0.00633225881905654, 0.00629782361652016, 0.00626303150799225, 0.00623034647713274, 0.00620221000051239, 0.00618079477335394, 0.00616778357649631, 0.00616420727297732, 0.00617036645535025, 0.0061858460359907, 0.00620961472260434, 0.00624018662161919, 0.00627581430068459, 0.00631468349523856, 0.00635508826582473, 0.0063955780777606
flux1:, 0.67055694908956, 0.00688905243423721, 0.00685398604447311, 0.00681941673534403, 0.00678653741582598, 0.00675685700492021, 0.00673205477962018, 0.00671380310660724, 0.00670356892306591, 0.00670241509074021, 0.00671082953232254, 0.00672861007891749, 0.00675482570389816, 0.00678786211822666, 0.00682554501373242, 0.00686532153177771, 0.00690447317139422, 0.00694033336519238, 0.00697049076271166, 0.00699297352466015, 0.00700642615211816, 0.00701029571814969, 0.00700500775220399, 0.00699198456406771, 0.00697315844165251, 0.00694976959258228, 0.00692170452781985, 0.00689055576956687, 0.00686461109662193, 0.00683990575095373, 0.00682574518324497, 0.00681151179369932, 0.00680567535983058, 0.00681177164046715, 0.00681761159535348, 0.0068345129787327, 0.00684913744378933, 0.00686533345494871, 0.00688300844895642, 0.00689681800664004, 0.0069037397917334, 0.00690310669814544, 0.00689499631506993, 0.00687962530016661, 0.00685741843673954, 0.00682920969999507, 0.00679635541355353, 0.00676072309631991, 0.00672457572329769, 0.00669038062077188, 0.00666057388327843, 0.00663731422405976, 0.00662226246802666, 0.00661642061696263, 0.00662005555419331, 0.00663271780943291, 0.00665334859738489, 0.00668045304348456, 0.00671230825440202, 0.00674717401580862, 0.00678348104973541, 0.00681998390542827
flux1:, 0.670819397993313, 0.0072742771154048, 0.00724500593392551, 0.007216269092626, 0.00718900471632237, 0.00716453532761623, 0.00714441956837485, 0.00713026550408932, 0.00712351984427128, 0.00712525757475012, 0.00713600183757367, 0.00715560227688214, 0.00718319159485556, 0.00721722690931695, 0.00725560815743532, 0.00729585394420578, 0.00733530883150745, 0.00737135669656487, 0.00740162256985285, 0.00742415882186085, 0.00743762633719105, 0.00744148502746141, 0.00743617075562775, 0.00742311058082726, 0.0074042343880163, 0.00738078254288694, 0.00735265659327855, 0.00732146201782746, 0.00729551087567228, 0.00727072386921743, 0.00725664940657993, 0.00724225742621693, 0.0072362787468848, 0.00724247614810887, 0.00724828763274302, 0.00726525824740799, 0.0072799918885813, 0.00729634031966994, 0.00731419816177593, 0.00732823805883274, 0.00733542698004335, 0.00733507515976034, 0.00732724564903049, 0.00731214740947931, 0.00729019499263164, 0.00726220203516414, 0.00722949062977541, 0.00719387936118335, 0.00715756896176838, 0.00712295443676568, 0.00709239415078422, 0.007067969108037, 0.0070512678237761, 0.00704323017012812, 0.0070440753503723, 0.00705332521394098, 0.00706991728958455, 0.00709238632162393, 0.00711908281137065, 0.00714839469267677, 0.0071789440068142, 0.00720974190720535
flux1:, 0.671081846897066, 0.00762421328665654, 0.00760235828858065, 0.00758096379944492, 0.00756066838107889, 0.00754256112952542, 0.00752803432275541, 0.00751859176575118, 0.00751563044628356, 0.00752022257719659, 0.00753292909874982, 0.00755367271724277, 0.00758168917723524, 0.00761556213971754, 0.00765333321126028, 0.00769266774731694, 0.00773105158041744, 0.00776599500847341, 0.00779522807725069, 0.00781688383846787, 0.00782967961488061, 0.00783310843780954, 0.00782761497703228, 0.0078146077288975, 0.00779597262662699, 0.00777289905161298, 0.00774525275421365, 0.00771459621327702, 0.00768917605588437, 0.00766476014219878, 0.0076510670667887, 0.00763668220576567, 0.00763054695204993, 0.00763664168383868, 0.00764210952793612, 0.00765871189896678, 0.00767309675412596, 0.0076891471046678, 0.00770680745941311, 0.00772084458313801, 0.0077282687965706, 0.00772839947588773, 0.00772129959550688, 0.00770716817050049, 0.00768638989629753, 0.00765972132924001, 0.00762839820629731, 0.00759412576794315, 0.00755896997230337, 0.00752517773921936, 0.00749495595578527, 0.00747024139931832, 0.00745249572683066, 0.0074425579035913, 0.00744057886662833, 0.00744605008342623, 0.00745792140488104, 0.00747478801110412, 0.00749511524705751, 0.00751746651927871, 0.00754070384270357, 0.00756414131077601
flux1:, 0.67134429580082, 0.00793924240960482, 0.00792625763614069, 0.00791350909357358, 0.00790129920139361, 0.00789044568226941, 0.00788213842278441, 0.00787774695752858, 0.0078785987836255, 0.00788575741354258, 0.00789983185908738, 0.00792084512232776, 0.00794817928412635, 0.00798060153492897, 0.00801636233458728, 0.00805334693056347, 0.00808925688216645, 0.0081217999066579, 0.00814887393084672, 0.00816874306586624, 0.00818021519354036, 0.0081828314677521, 0.00817703970312157, 0.00816420389333648, 0.00814612325306794, 0.00812388427666185, 0.00809726479354874, 0.00806772855207714, 0.00804337297025727, 0.00801977513957111, 0.00800675280140295, 0.00799253520457154, 0.00798622526769299, 0.00799201035579979, 0.00799681457477157, 0.00801260772255661, 0.00802617484362241, 0.00804146177038504, 0.00805852525619373, 0.008072299703911, 0.00807989258244006, 0.00808066671156465, 0.00807470319823753, 0.00806219333555211, 0.00804347743459238, 0.00801922378871773, 0.00799053537402124, 0.00795894515680152, 0.00792631659049602, 0.00789467643073072, 0.00786600850796228, 0.00784203917487703, 0.00782404693158113, 0.00781272716594731, 0.00780813602976398, 0.00780972521980578, 0.00781646391439398, 0.0078270287608338, 0.00784003137814099, 0.00785424820978548, 0.00786882078285056, 0.00788340427205779
flux1:, 0.671606744704573, 0.00822034050477411, 0.00821742252364066, 0.00821433460705188, 0.0082110172382312, 0.00820799040145703, 0.00820621748261719, 0.00820691542147745, 0.00821133326089779, 0.00822052915300478, 0.00823517760116538, 0.00825543373276436, 0.0082808710791217, 0.00831049638908944, 0.00834283263271353, 0.00837605237771432, 0.00840813998099413, 0.00843706312079984, 0.00846094158622804, 0.00847821226534, 0.00848779991134603, 0.00848930243064568, 0.00848316069203495, 0.00847066608514934, 0.00845348826831406, 0.00843255991183191, 0.00840751960303826, 0.00837967889455386, 0.00835691017151327, 0.00833456428097414, 0.00832249056276212, 0.00830859127117358, 0.00830208415108577, 0.00830735191458545, 0.00831117180667297, 0.00832571554921109, 0.00833798803259437, 0.00835203103646033, 0.00836807312325553, 0.00838128441286315, 0.00838892153873287, 0.00839042647003285, 0.00838591994138342, 0.0083755925160773, 0.00835973176374494, 0.00833889391430326, 0.00831401098287221, 0.00828639322676283, 0.00825764203681521, 0.0082294991367108, 0.00820365935349711, 0.00818157592566391, 0.00816428886240211, 0.00815230548479454, 0.00814555601823274, 0.00814343579089516, 0.00814493095124827, 0.00814880972452055, 0.00815384963029309, 0.00815906569164046, 0.00816390683218124, 0.0081683966345825
flux1:, 0.671869193608326, 0.00846881210625888, 0.00847682495344148, 0.00848405918974096, 0.00849008034155764, 0.00849509761786127, 0.00849983706743894, 0.00850535721814959, 0.00851283067958294, 0.00852332232586417, 0.00853759548278471, 0.00855597193072875, 0.00857826112308176, 0.00860376154611891, 0.00863132564961764, 0.0086594717857082, 0.00868652363509625, 0.00871076002933702, 0.00873056524965493, 0.00874458010650361, 0.0087518634629474, 0.00875207165597364, 0.00874562418032373, 0.00873371025656824, 0.00871782830602829, 0.00869870889755286, 0.00867580286132458, 0.0086502202364373, 0.00862954213165279, 0.00860886198416885, 0.00859799817863652, 0.00858455597509649, 0.00857782434574723, 0.00858236883203671, 0.00858488708171467, 0.00859774642977972, 0.0086082430667106, 0.00862054737238958, 0.00863511427850753, 0.0086474106027448, 0.00865489089794687, 0.0086571121735029, 0.00865425884754609, 0.00864653241476652, 0.00863416608994022, 0.00861758885876, 0.008597533637416, 0.0085750484266803, 0.00855142397483935, 0.0085280623837106, 0.008506312318975, 0.00848729779043134, 0.00847176874906451, 0.00846000051816045, 0.008451763452345, 0.00844637386885808, 0.00844282362826036, 0.00843997148825693, 0.00843676781960524, 0.00843247834634805, 0.00842687383234374, 0.00842036075730265
flux1:, 0.67213164251208, 0.00868607346555107, 0.00870549477683086, 0.00872331835846639, 0.00873873578943257, 0.00875164669545404, 0.00876254266988762, 0.00877233042766261, 0.00878211847727636, 0.00879299798230802, 0.0088058485354632, 0.00882119354265014, 0.00883911961438687, 0.00885926250508862, 0.00888085157086432, 0.0089027976841879, 0.00892380730019358, 0.00894250807576281, 0.00895757835637131, 0.00896788228195256, 0.00897262040266857, 0.0089715021999349, 0.00896490754258782, 0.00895389341312749, 0.00893974780494771, 0.00892295524209723, 0.00890273500382636, 0.00887995217149226, 0.00886184118377582, 0.00884321285823846, 0.0088337982951509, 0.00882093682800053, 0.00881394871646989, 0.00881756905592345, 0.00881847732732822, 0.00882922898940559, 0.00883747102602993, 0.00884753264425807, 0.00886014271458193, 0.0088711171764939, 0.00887815254045813, 0.00888095557420642, 0.00887979998496456, 0.00887491400515962, 0.00886648164597475, 0.00885479867341099, 0.00884038197206284, 0.00882399028890843, 0.00880656824048916, 0.00878913645733762, 0.00877265176400663, 0.00875786217962968, 0.00874518251623837, 0.00873461524450472, 0.00872573628242997, 0.00871775598120125, 0.00870965295272423, 0.00870036490585035, 0.00868900938045003, 0.00867510101251873, 0.00865873246811642, 0.00864069348278596
flux1:, 0.672394091415833, 0.00887349655495601, 0.00890438808677501, 0.00893265784422024, 0.00895713897093455, 0.00897743697645372, 0.00899382516820806, 0.00900707653359081, 0.00901825670681716, 0.00902850834053741, 0.00903885664755831, 0.00905005962952692, 0.00906251648797274, 0.00907623657532024, 0.00909086162310703, 0.00910572787040041, 0.00911995311218856, 0.00913253660221582, 0.00914246636640796, 0.00914883715059461, 0.00915098921398827, 0.00914867349410535, 0.00914220910134986, 0.00913249143801883, 0.00912056281948552, 0.00910662378402456, 0.00908962481956575, 0.00907015006088453, 0.00905504369158615, 0.00903881610269618, 0.00903106195841092, 0.00901888705405907, 0.00901160701695033, 0.00901411253590051, 0.00901311983805765, 0.00902136256093293, 0.0090268856680863, 0.00903420312970103, 0.00904435655175344, 0.00905355356196048, 0.00905977049957424, 0.00906289593387536, 0.00906331871835375, 0.00906131282280904, 0.00905702443303386, 0.00905061924381111, 0.00904239278233147, 0.00903280098432959, 0.00902242129182265, 0.00901186552733939, 0.00900166658677836, 0.0089921614492583, 0.00898339368787564, 0.00897505764758981, 0.00896650201218541, 0.00895680204976688, 0.00894489826293306, 0.00892978656453565, 0.00891073423494475, 0.00888748951167471, 0.00886045255777904, 0.00883078208306369
flux1:, 0.672656540319586, 0.00903231506763959, 0.00907431813698578, 0.00911248917016976, 0.00914533260159868, 0.00917218882101207, 0.00919314110212523, 0.00920885663976119, 0.00922038630830605, 0.00922895279649035, 0.00923575575134047, 0.00924181625346482, 0.00924787333266746, 0.00925433487903821, 0.0092612766283869, 0.00926847764647684, 0.00927547969421893, 0.00928166091210478, 0.00928632056329651, 0.00928877949803174, 0.00928850691297434, 0.00928527820913456, 0.00927932906453791, 0.0092713661665922, 0.00926215640374667, 0.00925158604933227, 0.00923830785776562, 0.0092225979261514, 0.0092108791000224, 0.00919735220363933, 0.0091914341746873, 0.00918003129897254, 0.00917242283944097, 0.00917364044547093, 0.00917048503706472, 0.00917585480801698, 0.00917822747887601, 0.00918232166901434, 0.00918952014809226, 0.00919645376625274, 0.00920140894616699, 0.00920448379838863, 0.00920620687527531, 0.00920691873243063, 0.00920674427695855, 0.00920573069237433, 0.00920395811745145, 0.00920157968875445, 0.00919879966968665, 0.00919580930187888, 0.00919270053828572, 0.00918937783854829, 0.00918548857437474, 0.00918039163231043, 0.00917317987886233, 0.0091627646294098, 0.00914801976364448, 0.00912797145521201, 0.00910200914954609, 0.00907008702145846, 0.00903288456621485, 0.0089919007963589
flux1:, 0.672918989223339, 0.00916358509126108, 0.00921593904376032, 0.00926309527083489, 0.0093032724681124, 0.00933558701005071, 0.00935997063730538, 0.00937702035916208, 0.0093878048715636, 0.00939365625286325, 0.00939597433300804, 0.00939606488942041, 0.00939502371117473, 0.00939366903399927, 0.00939251708624111, 0.00939179101936709, 0.00939145293277539, 0.00939125183654181, 0.00939078635460313, 0.00938958818046726, 0.00938723721466843, 0.00938351257435479, 0.00937854395043107, 0.00937282605832148, 0.00936682773762914, 0.00936009999730961, 0.00935097884282856, 0.00933941542796843, 0.00933139313528063, 0.00932080382682416, 0.00931685371104139, 0.00930628561225479, 0.00929831487426653, 0.00929809875044587, 0.00929256360270632, 0.00929475373453856, 0.00929360208434358, 0.00929404413684872, 0.00929782048157992, 0.00930200464150523, 0.00930521433948016, 0.00930777896063812, 0.00931038825678224, 0.00931347040582716, 0.00931714925436162, 0.00932137218496188, 0.00932602026212809, 0.00933095683717233, 0.00933602190019794, 0.00934099024823857, 0.00934551178269526, 0.00934905183974909, 0.00935084950162022, 0.00934991090178621, 0.0093450510821865, 0.0093349912888066, 0.00931850912906195, 0.00929462829233146, 0.00926282481479042, 0.00922322059195083, 0.00917673391207646, 0.00912516195984093
flux1:, 0.673181438127093, 0.00926818752956776, 0.00932976751059311, 0.00938466978256769, 0.00943088198186107, 0.00946734772858953, 0.00949389368392483, 0.00951108741381558, 0.00952004983345671, 0.00952224994927405, 0.00951930800917821, 0.00951282709749644, 0.00950426465992395, 0.00949484672009565, 0.00948552064991743, 0.00947693859483684, 0.00946946348702094, 0.00946319273209954, 0.00945800025762, 0.00945360414463425, 0.00944967107758052, 0.00944596126417038, 0.00944247783873029, 0.00943948592358799, 0.00943714242126901, 0.00943465286187771, 0.00943002886227615, 0.00942289100073969, 0.00941877825083087, 0.00941128472418687, 0.00940938136648598, 0.00939968601461261, 0.00939132654989514, 0.00938956964253203, 0.00938150061708463, 0.00938028559070133, 0.00937532312617415, 0.00937176869572254, 0.00937172442162421, 0.00937271297350489, 0.00937369422606194, 0.00937524287957289, 0.00937822650139278, 0.00938318025547522, 0.00939024900309953, 0.00939930449732794, 0.00941005391322872, 0.00942209566518284, 0.00943492850921934, 0.00944793052971877, 0.00946032457092051, 0.00947114584789136, 0.00947922719584089, 0.00948321647813142, 0.00948163762697931, 0.00947300090056125, 0.00945595946127678, 0.00942949960262625, 0.00939314289377763, 0.00934713244996285, 0.00929257435719864, 0.00923150987958757
flux1:, 0.673443887030846, 0.0093468570924226, 0.00941622635300138, 0.00947737296469554, 0.00952811791802908, 0.00956729116474807, 0.00959466610536258, 0.00961082402211401, 0.00961697156079487, 0.0096147378436915, 0.00960597603412987, 0.00959258833679068, 0.00957638545546704, 0.00955898359622132, 0.00954173600011349, 0.00952569284578429, 0.00951158350883492, 0.00949981828420453, 0.00949051191802435, 0.00948353719664372, 0.00947862004801753, 0.0094754793145598, 0.00947397491125278, 0.00947413209021114, 0.00947579212601228, 0.00947781692223536, 0.00947789861318512, 0.0094753336543603, 0.00947522480037421, 0.00947089081671353, 0.00947105126779779, 0.00946224027892132, 0.0094534784468938, 0.00945012469959532, 0.00943944977243019, 0.0094347106192086, 0.00942577021422839, 0.00941799690078322, 0.0094138442432131, 0.00941127689852763, 0.0094095962514154, 0.00940962712328865, 0.00941242485282009, 0.00941864736888215, 0.00942848249870235, 0.00944175402762482, 0.00945802743336429, 0.00947667122676354, 0.00949687877447477, 0.00951766586616943, 0.00953785897641033, 0.00955608795402681, 0.00957079628730736, 0.00958028112554363, 0.00958277253991427, 0.009576556317916, 0.0095601370207909, 0.00953242916629706, 0.0094929560201224, 0.00944202969804722, 0.00938088493456316, 0.00931174295721829
flux1:, 0.673706335934599, 0.00940022353982622, 0.00947569530095391, 0.00954138970615142, 0.00959503294828987, 0.00963540564885561, 0.00966228240666809, 0.00967630106229229, 0.00967878402576079, 0.0096715370765145, 0.00965664918847444, 0.00963631137641846, 0.00961266518623492, 0.00958768426163185, 0.0095630870329376, 0.0095402759561737, 0.00952029911635999, 0.00950383305105529, 0.00949119053116913, 0.00948236235638199, 0.00947710472627264, 0.00947507487782889, 0.00947597855513339, 0.00947959969954737, 0.00948547163087548, 0.00949212746183453, 0.00949695805789999, 0.00949895472109611, 0.00950280495141317, 0.00950158598498047, 0.00950375801609694, 0.00949581580206431, 0.00948665617516872, 0.00948171204669159, 0.0094684592697041, 0.00946020743379594, 0.00944727172921601, 0.00943521525619406, 0.00942681868889282, 0.00942046757118156, 0.00941579186792182, 0.00941386085058859, 0.00941591937104912, 0.00942275852352232, 0.00943462894858374, 0.00945133552327611, 0.00947233911966632, 0.0094968215562894, 0.00952371767649151, 0.00955172863907554, 0.00957932994264873, 0.00960478613162296, 0.00962618325817802, 0.00964148915768555, 0.00964864918789387, 0.00964572051015255, 0.00963104125744187, 0.00960342292112366, 0.00956234657893874, 0.00950813812052905, 0.00944209617452506, 0.00936655005938583
flux1:, 0.673968784838352, 0.00942885407712245, 0.00950855848748316, 0.0095769796616162, 0.0096318257484788, 0.00967189493026171, 0.0096970173724534, 0.00970792738795327, 0.00970608737107838, 0.0096934877349178, 0.00967244517432504, 0.00964541631505365, 0.00961483700147345, 0.00958299096679006, 0.00955190687394489, 0.00952328053583059, 0.00949841968024602, 0.00947821155626873, 0.00946311821247125, 0.00945320907446984, 0.00944824235549906, 0.00944779753161662, 0.00945142244561367, 0.00945866822683561, 0.00946877998042118, 0.00947999024199468, 0.00948942034134474, 0.00949578784877777, 0.00950339799605076, 0.00950513147216629, 0.00950918872563314, 0.00950207262406628, 0.00949254266559193, 0.00948608625113795, 0.00947039781461928, 0.0094587940068923, 0.00944201994145352, 0.00942580410553694, 0.00941321582211895, 0.00940302665160535, 0.00939516960963181, 0.00939094149116693, 0.00939176903093864, 0.00939858000940605, 0.00941170381420017, 0.00943095481432296, 0.00945572905699055, 0.00948507081128318, 0.00951771213658663, 0.009552098560293, 0.00958641316725065, 0.00961860951935435, 0.0096464626889866, 0.00966764661168177, 0.00967984379234503, 0.00968088935885084, 0.00966894546346357, 0.00964269480185141, 0.00960153494686539, 0.00954575005268132, 0.00947663496562641, 0.00939654996938068
flux1:, 0.674231233742106, 0.00943329025310492, 0.00951524296645557, 0.00958451491257527, 0.00963887516564465, 0.00967720617691026, 0.0096994453271042, 0.00970645802022374, 0.00969986308376462, 0.00968183355472719, 0.00965489398174278, 0.0096217303990759, 0.00958502284312052, 0.00954730438190034, 0.00951084641579099, 0.00947756818353512, 0.00944896907739364, 0.00942608516971284, 0.00940947556051695, 0.00939924849301999, 0.00939513860044398, 0.00939663705843276, 0.00940313835080191, 0.00941397978326403, 0.00942815013550392, 0.00944362268324141, 0.00945729400118175, 0.00946765113302773, 0.00947866083635191, 0.00948306258994735, 0.00948880358504962, 0.00948244519583515, 0.0094725984774374, 0.00946478458432009, 0.00944692440665143, 0.00943228904907051, 0.00941202234494315, 0.0093919778936572, 0.00937546186364419, 0.00936158397036445, 0.00935054246268623, 0.0093438333149916, 0.00934304753829175, 0.00934924519164004, 0.00936284494420854, 0.00938369652075383, 0.00941117142770411, 0.00944422908092838, 0.00948146093832379, 0.00952112490382268, 0.0095611813127763, 0.00959933966862246, 0.00963312394123436, 0.00965996309362439, 0.00967731152143395, 0.00968280049903629, 0.0096744163784397, 0.00965069475571598, 0.00961091333227532, 0.00955526136864204, 0.00948496205955789, 0.00940232694885178
flux1:, 0.674493682645859, 0.00941407723138986, 0.00949624729485718, 0.00956450536960863, 0.00961675983998066, 0.0096520412515186, 0.00967044068817719, 0.00967298194145568, 0.00966144747111216, 0.0096381801146262, 0.00960588051355984, 0.00956741551053425, 0.00952564695134455, 0.00948328495620926, 0.00944276596988661, 0.00940615435851452, 0.00937506705775159, 0.00935062343272796, 0.00933342642050775, 0.00932358497138919, 0.00932078883947506, 0.00932443704068189, 0.00933378397758394, 0.00934798248064618, 0.00936580838203053, 0.00938502906141246, 0.00940237291187624, 0.00941615008505905, 0.00943004173683524, 0.00943671038385517, 0.00944386233254003, 0.00943817021289906, 0.00942808755091692, 0.00941914737265671, 0.00939950011562544, 0.00938231259914506, 0.00935908879195677, 0.009335757264779, 0.00931579743682676, 0.00929859780973623, 0.00928457280079303, 0.00927537837251083, 0.00927274230272105, 0.00927784412199294, 0.00929119587943701, 0.00931270440322628, 0.00934175539284948, 0.00937727724314079, 0.00941778679774185, 0.00946142866083379, 0.00950601861540165, 0.00954909936269358, 0.0095880152568955, 0.00962001150555988, 0.00964236147450833, 0.00965252252085858, 0.00964831598289486, 0.00962812103452147, 0.00959106614438511, 0.00953719733051831, 0.00946760078115284, 0.0093844598115117
flux1:, 0.674756131549612, 0.00937178688028441, 0.00945216265970484, 0.00951761543209482, 0.00956626783082108, 0.00959735683511905, 0.00961116638048772, 0.00960889701113464, 0.00959249184528194, 0.00956443971933056, 0.0095275743293016, 0.00948488369204378, 0.00943933882934776, 0.00939374565748188, 0.00935062068932715, 0.00931208983554571, 0.00927981036212137, 0.0092549185776976, 0.00923800947402819, 0.00922915816800142, 0.00922799375000028, 0.00923382640777835, 0.00924579226984079, 0.00926289851803568, 0.00928376143751529, 0.00930600603118286, 0.00932625879954838, 0.00934271499864454, 0.00935882987502805, 0.00936726004561992, 0.00937548798680388, 0.0093703517439885, 0.00936013984579588, 0.00935037440451724, 0.00932943464691939, 0.00931031972340951, 0.00928484966165292, 0.00925896975398068, 0.00923625963372233, 0.00921631794447454, 0.00919971677905387, 0.00918822340949593, 0.00918366578610109, 0.00918732188770999, 0.00919979429970969, 0.00922106338849575, 0.0092505643939808, 0.00928724728185761, 0.00932962129871815, 0.00937579538890642, 0.00942352448298088, 0.0094702692085634, 0.0095132749027462, 0.00954967455726545, 0.00957661861844619, 0.00959143166015523, 0.00959179161828248, 0.00957592187526459, 0.00954278096118241, 0.00949223032355865, 0.0094251589284989, 0.00934354546333468
flux1:, 0.675018580453365, 0.00930703810751492, 0.00938369064396564, 0.00944467668814525, 0.00948840175001141, 0.00951435965729375, 0.00952305715556421, 0.00951587984676979, 0.00949491804350402, 0.00946277233370586, 0.00942235651399347, 0.00937671122147318, 0.00932883650469913, 0.00928154702779466, 0.00923735053597345, 0.00919834906363797, 0.00916616315227333, 0.00914188173579887, 0.00912604378368184, 0.00911866116906342, 0.00911929280722083, 0.00912717050323601, 0.00914134155635533, 0.00916071416970339, 0.00918380624602683, 0.00920817138732627, 0.00923040734400785, 0.00924866209316719, 0.00926622873545391, 0.0092758331591113, 0.00928475434879504, 0.00928005003005883, 0.00926983752617848, 0.00925960474449622, 0.00923795613658031, 0.009217657195019, 0.00919079666454175, 0.00916327264069658, 0.00913868559649193, 0.00911676934705056, 0.00909818831073526, 0.00908476503475817, 0.009078383522294, 0.00908039181303604, 0.00909147330011963, 0.00911169224497287, 0.00914056383224258, 0.00917710868776457, 0.0092198936750854, 0.00926706980641652, 0.00931641694387483, 0.0093654024534441, 0.00941125922670678, 0.00945108721731438, 0.00948198103615632, 0.00950118350466897, 0.00950626112290245, 0.00949529244427372, 0.00946705519541247, 0.00942119384540202, 0.00935834754030905, 0.00928021992353142
flux1:, 0.675281029357119, 0.00922051805647446, 0.00929166142709117, 0.00934670069671105, 0.00938438378350565, 0.00940450165809303, 0.00940780318923857, 0.00939585667754374, 0.00937087598326787, 0.00933552997239598, 0.00929275174274356, 0.00924555987666566, 0.00919689914028995, 0.00914950380846146, 0.00910578398145346, 0.00906773425311149, 0.00903686488553066, 0.00901415793429818, 0.00900005403121689, 0.00899447873124984, 0.0089969178226104, 0.00900654164314443, 0.0090223442184259, 0.00904318697488412, 0.00906755540954467, 0.00909300676565472, 0.00911618651734301, 0.00913526529981071, 0.00915343876408567, 0.00916357815180797, 0.0091727810250726, 0.00916837755651789, 0.00915830861134055, 0.00914800463678233, 0.00912629005418719, 0.0091056305970071, 0.00907833561470001, 0.00905018943391575, 0.00902473138391149, 0.00900175270492162, 0.00898194114570674, 0.00896711394144063, 0.00895916172514873, 0.00895946831502559, 0.0089687818987651, 0.00898725459005032, 0.00901450574537001, 0.00904967015898905, 0.00909143292268887, 0.00913806158190306, 0.00918744510518506, 0.00923714668759827, 0.00928447564379476, 0.00932658239045325, 0.00936057901594602, 0.00938368551110214, 0.00939339811278041, 0.00938767160501757, 0.00936510256260578, 0.00932509651037239, 0.00926800004784285, 0.00919518017291977
flux1:, 0.675543478260872, 0.00911300642654954, 0.00917705438553348, 0.00922489364774419, 0.00925566238745172, 0.00926947703425472, 0.00926733625107963, 0.00925097796152473, 0.00922270666137915, 0.00918520864397031, 0.00914137034297462, 0.00909411084221042, 0.00904623497742508, 0.00900030946373135, 0.00895856187925929, 0.00892280145114696, 0.0088943614011631, 0.00887406482740391, 0.00886221924140226, 0.00885864797000846, 0.00886276712064092, 0.00887370781060791, 0.0088904504119523, 0.00891186447390582, 0.00893647041285368, 0.00896190434261321, 0.008984935293829, 0.00900382515015985, 0.00902173437729183, 0.00903175306066028, 0.00904081949796193, 0.00903658578743476, 0.00902681178584878, 0.00901684791541474, 0.00899573276445759, 0.0089755688804963, 0.00894883998125484, 0.00892115080810624, 0.00889589909248343, 0.00887285692971739, 0.00885266641915239, 0.00883707763830283, 0.00882793585504063, 0.00882662246105489, 0.00883392921467279, 0.00885009374007664, 0.00887485673030666, 0.00890750325230838, 0.00894688997930497, 0.00899146886253194, 0.0090393167374586, 0.00908817794884738, 0.00913552535597674, 0.00917864387310934, 0.00921473930538322, 0.00924107301166629, 0.0092551195724533, 0.00925474032582167, 0.00923836100088935, 0.00920513773388986, 0.0091550936558669, 0.00908920898403472
flux1:, 0.675805927164625, 0.00898540286871148, 0.00904102040949322, 0.00908067176411622, 0.0091039192821427, 0.00911121977729924, 0.00910381725627832, 0.00908359597598247, 0.00905291036289553, 0.00901440827870142, 0.00897086149334044, 0.0089250130895479, 0.00887944705209654, 0.00883648151069746, 0.00879808468521851, 0.00876581181401533, 0.00874076218958209, 0.00872355761167222, 0.00871434664048718, 0.00871284207372923, 0.00871839962903876, 0.00873013726305834, 0.0087470629830795, 0.00876810891521051, 0.00879189534398953, 0.00881620857666106, 0.00883801224837998, 0.00885572295298562, 0.00887252242524079, 0.00888178692808735, 0.00889031609612319, 0.00888612831036151, 0.00887679836585265, 0.00886757550174246, 0.00884770723599142, 0.00882887505080883, 0.00880369531106411, 0.00877753167629244, 0.00875356561925018, 0.00873147878357111, 0.00871180250439694, 0.00869616013919699, 0.00868630005238636, 0.00868356139093455, 0.00868875448692658, 0.00870219430841961, 0.00872375246483766, 0.00875289150224685, 0.00878868338747733, 0.00882982262015808, 0.00887464353837199, 0.00892114912091311, 0.00896705696552375, 0.00900986700726272, 0.00904695426809086, 0.0090756878834102, 0.00909357453009178, 0.00909842030609113, 0.00908850064943871, 0.00906272395993529, 0.00902077228530548, 0.00896320271743102
flux1:, 0.676068376068379, 0.00883875489971898, 0.00888490263354674, 0.00891567360975898, 0.00893107260529393, 0.00893189749354267, 0.0089196211361874, 0.00889624165302703, 0.0088641168390743, 0.00882579798972388, 0.00878387555133578, 0.00874084486283991, 0.0086989959039065, 0.00866032736191107, 0.00862648308065794, 0.00859870830900798, 0.00857782406750374, 0.008564220142248, 0.00855787026401031, 0.00855837607501916, 0.00856504717009259, 0.00857701646573689, 0.00859336002209267, 0.0086131233560488, 0.00863508550205866, 0.00865724638835783, 0.00867682652448628, 0.00869245194109648, 0.00870737314124957, 0.00871531039025765, 0.00872294215517788, 0.0087186906243528, 0.0087099418111556, 0.00870182473736197, 0.00868379219824737, 0.00866705500208037, 0.00864432740213084, 0.00862067824045324, 0.00859900792679717, 0.00857884552004568, 0.00856055407908443, 0.0085455764660189, 0.0085355161354205, 0.0085316310047977, 0.00853472287415767, 0.00854517084305996, 0.00856297927585203, 0.00858780541562312, 0.00861896862225528, 0.00865545160736195, 0.00869590334577254, 0.00873865128208968, 0.00878172898001998, 0.00882292437979205, 0.00885985269997104, 0.00889005615781049, 0.00891112977284931, 0.00892086865000684, 0.00891742780808418, 0.00889948168012832, 0.00886636788136782, 0.00881819965302204
flux1:, 0.676330824972132, 0.00867428181820006, 0.00871025046821169, 0.0087317637988373, 0.0087392705284699, 0.00873389580556154, 0.00871731348519035, 0.00869159540753423, 0.00865905258626327, 0.00862208224328464, 0.00858303155214605, 0.0085440847705165, 0.00850717619777611, 0.00847392796221652, 0.00844560956713982, 0.00842311561975814, 0.008406959152708, 0.00839728018179795, 0.00839387220989569, 0.00839623247570056, 0.00840364259961547, 0.00841527881082774, 0.00843032230452039, 0.00844797618516059, 0.00846722770237878, 0.00848634238369917, 0.00850284759218323, 0.00851562165336767, 0.0085280197208877, 0.00853415151650865, 0.00854058738608848, 0.00853618259013298, 0.00852813084662793, 0.00852142469926326, 0.00850572101276557, 0.00849172092056449, 0.00847221082961973, 0.00845192182153381, 0.00843342182515361, 0.00841603776951272, 0.00839991784317651, 0.00838627959590165, 0.00837653995790701, 0.00837183983774085, 0.00837294502861081, 0.00838028150748707, 0.00839398069428968, 0.00841390113826647, 0.00843962865563004, 0.00847046519213648, 0.00850541619689099, 0.00854318447627476, 0.00858217722539786, 0.00862053212479678, 0.00865616743239382, 0.00868685933204072, 0.00871034709730309, 0.00872446294960528, 0.00872727927029743, 0.00871726185281663, 0.00869341511053971, 0.00865540449488052
flux1:, 0.676593273875885, 0.0084933892505294, 0.00851882134600029, 0.00853102245602906, 0.00853086974660052, 0.00851978789584461, 0.00849961375253905, 0.00847244695907094, 0.00844050045850314, 0.00840596337956692, 0.00837088549436179, 0.00833708823388192, 0.00830610311128364, 0.00827913515062036, 0.00825704703392193, 0.00824035933771324, 0.00822926333385847, 0.00822364513995132, 0.00822312312190723, 0.00822710361294192, 0.00823486106217283, 0.0082456418475971, 0.00825876386665701, 0.00827362288473319, 0.00828945169206379, 0.00830481912841559, 0.00831759436785306, 0.00832693663051266, 0.00833632803506622, 0.00834029871836739, 0.00834531846891315, 0.0083406956222826, 0.00833342820060346, 0.00832835930185561, 0.00831535173376737, 0.00830457030221594, 0.00828885835612374, 0.00827257942579213, 0.0082579336231624, 0.00824401141615236, 0.00823071305550528, 0.00821899748742433, 0.00821006229620144, 0.00820490090296429, 0.0082042169200599, 0.00820846305109647, 0.00821788508110788, 0.00823253876834726, 0.00825228165569733, 0.00827674990656637, 0.00830533000126865, 0.00833713358518975, 0.00837098272539065, 0.00840541223093109, 0.00843869493568022, 0.00846889438599016, 0.00849394688893122, 0.00851177138656402, 0.00852040151073967, 0.00851813016449553, 0.00850365397053291, 0.00847620380259518
flux1:, 0.676855722779638, 0.00829766945795272, 0.00831256563160508, 0.00831571625334784, 0.00830839504729383, 0.00829228573785992, 0.00826934178003554, 0.00824164109298935, 0.00821124857754263, 0.00818009734130128, 0.00814989605384028, 0.00812206563742476, 0.00809770449410291, 0.00807757842005499, 0.00806212969107402, 0.00805149965459117, 0.00804556041726944, 0.008043953632409, 0.00804613758400791, 0.00805144701311186, 0.00805917138577639, 0.00806865101493243, 0.00807936483364252, 0.00809092538968465, 0.00810283433174915, 0.00811398542169482, 0.00812260786739061, 0.00812815469036331, 0.00813424265623247, 0.00813583757931347, 0.00813931013771073, 0.00813443200680166, 0.0081280021670004, 0.00812470493367541, 0.00811461437616485, 0.00810734565385602, 0.00809579516615248, 0.00808394373178852, 0.00807360601958435, 0.00806361852769697, 0.008053615705425, 0.00804427787696909, 0.00803656099593947, 0.00803128747010884, 0.00802907532812439, 0.00803038215791391, 0.00803554929005843, 0.00804481534074724, 0.00805830104919945, 0.0080759752437806, 0.00809761171990766, 0.00812274555556334, 0.00815063661916632, 0.00818024766102921, 0.00821024385455827, 0.008239019434566, 0.0082647548308534, 0.00828550441091774, 0.00829931095933728, 0.00830433899497693, 0.00829901580777696, 0.00828216753244328
flux1:, 0.677118171683392, 0.0080888843109576, 0.00809359248720545, 0.00808824963735736, 0.00807447926314799, 0.00805417281510083, 0.00802934775035617, 0.00800200943600369, 0.00797402837392766, 0.00794704197355175, 0.007922386433794, 0.00790106010872257, 0.00788371589437725, 0.00787067736238017, 0.00786197195276245, 0.00785737461630452, 0.00785645672992835, 0.00785863765022998, 0.00786323955124937, 0.00786954952918437, 0.00787689440686175, 0.00788472795533758, 0.00789270610942419, 0.00790067035766614, 0.00790839965287754, 0.00791511747571014, 0.00791941400390848, 0.00792103292139113, 0.00792371861174622, 0.00792287195881012, 0.00792475968575722, 0.00791961743281236, 0.00791404182569357, 0.00791255281362019, 0.00790544454914238, 0.00790178270337195, 0.00789452416896222, 0.00788726699153415, 0.00788144090407221, 0.00787562820338398, 0.00786919548531387, 0.00786253849541746, 0.00785636076407522, 0.00785129820105005, 0.00784786379259569, 0.00784649766964877, 0.00784761289537628, 0.00785160733474519, 0.00785884336454285, 0.00786960486009497, 0.00788404104702083, 0.00790210583688879, 0.00792350077304063, 0.00794762960940997, 0.00797357228006639, 0.00800008506567659, 0.00802563178244436, 0.00804844777129806, 0.0080666346358118, 0.00807827966691453, 0.0080815904962369, 0.00807503355366348
flux1:, 0.677380620587145, 0.00786893049271035, 0.00786411761526898, 0.00785109834204617, 0.00783178660635547, 0.00780822190196518, 0.00778242932901323, 0.00775629186402599, 0.00773144485594321, 0.00770920015931075, 0.00769050353984831, 0.00767592488231847, 0.0076656771106756, 0.00765965720240221, 0.0076575015609692, 0.00765864834864537, 0.0076624010206555, 0.0076679899833135, 0.00767463267017352, 0.00768159574174922, 0.00768826473625065, 0.00769422131565345, 0.00769930552970767, 0.00770358786559781, 0.00770711834194762, 0.00770943860066581, 0.0077094840807297, 0.00770727069818319, 0.00770664963399391, 0.00770344122235652, 0.00770379740403448, 0.00769840943388278, 0.00769366832114548, 0.00769392771558333, 0.00768971392126695, 0.0076895560513165, 0.00768648948759337, 0.00768374396324225, 0.0076823821122896, 0.00768074834691396, 0.00767795467112394, 0.00767412014453435, 0.00766969668946441, 0.00766512674240778, 0.00766080354652368, 0.00765712805453755, 0.00765455760963708, 0.00765361795211782, 0.00765488003080963, 0.00765891051275277, 0.00766620521240645, 0.00767711396670954, 0.00769176527097548, 0.00770999916143021, 0.00773131685017635, 0.00775485496578087, 0.00777939057839183, 0.00780338041840977, 0.00782503407087119, 0.00784241698150093, 0.00785357558823588, 0.00785667457502801
flux1:, 0.677643069490898, 0.00763978944401659, 0.00762639702883685, 0.00760673067912435, 0.00758292584414405, 0.00755710490323097, 0.00753124308145225, 0.00750705425992413, 0.00748590504572102, 0.00746876259800169, 0.0074561778841055, 0.00744830207749273, 0.00744493046430482, 0.0074455660326868, 0.00744949413985654, 0.00745586028354742, 0.00746374486934047, 0.00747223169288255, 0.00748047030882683, 0.00748773591964305, 0.00749349217191103, 0.00749745754138477, 0.00749965461101999, 0.0075003715311772, 0.00749990965281699, 0.00749810242479552, 0.00749419995001229, 0.00748845843867845, 0.00748480309300484, 0.00747944486865241, 0.00747840488613934, 0.00747281385542354, 0.00746885401907125, 0.0074707141277926, 0.00746916739994202, 0.00747223061413543, 0.00747304467605634, 0.00747449843256702, 0.00747732064581631, 0.00747964887931815, 0.00748036758595264, 0.00747933972062118, 0.00747677732754535, 0.00747293075705318, 0.00746806399962688, 0.00746251872705642, 0.00745676697326653, 0.00745142512270608, 0.00744723030057969, 0.00744498736242926, 0.00744549514515334, 0.0074494601956331, 0.00745740625415207, 0.00746958822085625, 0.00748591965870576, 0.00750592256422401, 0.00752870681045018, 0.00755298422299122, 0.00757711888004072, 0.00759921140425369, 0.00761721142816472, 0.00762904980962554
flux1:, 0.677905518394651, 0.00740346716714673, 0.00738265361587158, 0.00735752465607483, 0.00733036221841844, 0.00730330403959448, 0.00727821935830361, 0.00725661126005202, 0.00723955225294773, 0.00722765658352588, 0.00722108900339325, 0.00721960594706298, 0.00722262207276071, 0.00722929331435664, 0.00723860719467311, 0.00724947210497795, 0.00726079936063814, 0.00727157481413804, 0.00728092032189509, 0.00728814883711265, 0.00729281873679696, 0.00729478869381374, 0.00729425428407623, 0.007291700035537, 0.00728764744738344, 0.0072821831087395, 0.00727482898830745, 0.00726603878478273, 0.00725976957850101, 0.00725258347559818, 0.00725035070287, 0.00724461901354211, 0.00724135894617549, 0.00724459859000834, 0.00724537473141508, 0.00725122522384562, 0.00725543045130729, 0.00726057638463604, 0.00726710365218494, 0.00727298597839639, 0.0072769186782125, 0.00727853990318598, 0.00727784306980266, 0.00727489549351122, 0.00726982766202105, 0.00726290432660079, 0.00725458205836023, 0.00724552699609935, 0.00723659339472647, 0.00722877032380173, 0.00722310441901693, 0.00722060635696179, 0.00722214903741533, 0.00722836618654623, 0.00723956073889313, 0.00725563239319274, 0.00727603279853291, 0.00729975476152388, 0.00732535881105998, 0.00735103682307498, 0.00737470882696981, 0.00739414629334093
flux1:, 0.678167967298405, 0.00716193071631485, 0.0071350047084083, 0.00710569013310317, 0.0070763378972793, 0.00704903430273578, 0.00702549027481093, 0.00700696291537815, 0.00699421405994826, 0.00698750731954131, 0.00698664138982566, 0.00699101394098053, 0.00699970779080792, 0.00701158970035425, 0.00702541215270174, 0.00703990977706888, 0.00705388443265847, 0.00706627607199114, 0.00707622005346859, 0.00708309502009462, 0.00708656731896621, 0.00708663397243261, 0.00708364725038234, 0.00707825883059522, 0.00707117040818425, 0.00706267389459706, 0.00705251148387116, 0.0070412839402183, 0.0070329318242788, 0.00702432137351311, 0.00702114928944915, 0.00701535351061104, 0.00701269028389848, 0.00701703348464079, 0.00701970102475618, 0.00702779188909508, 0.00703476427393362, 0.00704294688870384, 0.00705254693266637, 0.0070614258738607, 0.00706813663474713, 0.00707213201813581, 0.00707321565401485, 0.00707128740003661, 0.00706634500143207, 0.0070585617837201, 0.00704834969406658, 0.00703638242335471, 0.00702357864391682, 0.00701105172332029, 0.0070000328622261, 0.0069917745420745, 0.00698744170663058, 0.00698799909870881, 0.00699410414412425, 0.00700601519541059, 0.00702352443495282, 0.00704592309916293, 0.00707200400642903, 0.00710010299413072, 0.00712817736833683, 0.0071539165083395
flux1:, 0.678430416202158, 0.00691704867892435, 0.00688539884218466, 0.00685320474380933, 0.00682280986864755, 0.00679618592872697, 0.0067748390486417, 0.0067597527615624, 0.00675137050674671, 0.00674961707653149, 0.00675395493849883, 0.00676346823856688, 0.00677696513410984, 0.00679308822856996, 0.00681042335039391, 0.00682759858382809, 0.00684336805739042, 0.00685667821834188, 0.00686671787187374, 0.00687295663404622, 0.00687517826278138, 0.0068735116222843, 0.00686844413406302, 0.00686075981721482, 0.00685129489995072, 0.00684049318694745, 0.00682826033548827, 0.00681528970605403, 0.00680545405623637, 0.00679587253327519, 0.0067920447779078, 0.00678626950977831, 0.00678408660827162, 0.0067892236933245, 0.00679329717645978, 0.00680301113281677, 0.00681204153726545, 0.00682250974983595, 0.00683444932278656, 0.00684566587572181, 0.00685462162549251, 0.00686062871924665, 0.00686333517137933, 0.00686249404759743, 0.00685797562419031, 0.00684985092009084, 0.00683846054586839, 0.00682444456586795, 0.00680873276364026, 0.00679250056057312, 0.0067770964023941, 0.00676394648782877, 0.00675444344074241, 0.00674982677515041, 0.00675106429849648, 0.00675874441908194, 0.00677298926702156, 0.00679339737257573, 0.00681902239752456, 0.00684839136080095, 0.00687956245115934, 0.00691021949940206
flux1:, 0.678692865105911, 0.00667054212737856, 0.00663556842005105, 0.00660177027518696, 0.00657141172248267, 0.00654629288504353, 0.00652767607411184, 0.00651625193278163, 0.00651214628279472, 0.00651496512421521, 0.0065238719644062, 0.00653768894393843, 0.00655501157335116, 0.00657432653845614, 0.00659412297385911, 0.00661298963893951, 0.00662969326504518, 0.00664323665872122, 0.00665289865733044, 0.00665826127622901, 0.00665923109473643, 0.00665605839647219, 0.00664934063858145, 0.00663995628221903, 0.00662882787216943, 0.00661649567518726, 0.00660297069144153, 0.00658898395298883, 0.00657828959676151, 0.0065682075758424, 0.00656401772158298, 0.00655834942719666, 0.00655652481374913, 0.00656213400521389, 0.00656710800693953, 0.00657780112108127, 0.00658814596951004, 0.00660010742187289, 0.00661360633779663, 0.00662644994482335, 0.00663706293537201, 0.00664466373211355, 0.00664878185689586, 0.00664904775601668, 0.00664521335924424, 0.00663724043342788, 0.00662537526619249, 0.00661018631313081, 0.0065925635064532, 0.00657368327126887, 0.0065549437807929, 0.00653787511243105, 0.00652402984165082, 0.006514861084927, 0.00651159661478211, 0.00651511889771318, 0.00652586132686732, 0.00654373026417268, 0.00656806073734544, 0.00659761096683303, 0.00663059777435717, 0.0066647719267722
flux1:, 0.678955314009665, 0.00642395060359956, 0.00638700239504569, 0.00635279305202123, 0.00632344221833098, 0.00630052958880569, 0.00628504328363853, 0.00627737025205619, 0.00627732731643461, 0.00628422838254744, 0.00629698038491877, 0.00631419829215901, 0.0063343283843779, 0.00635576920351239, 0.00637698099848242, 0.00639657688682649, 0.00641339200640397, 0.00642653031032222, 0.00643539208869888, 0.00643968836566544, 0.00643944985936854, 0.00643503476599736, 0.00642712355744568, 0.0064166505524986, 0.00640457683968464, 0.00639148510440888, 0.00637743572083012, 0.00636314534390734, 0.00635220221809276, 0.00634207715927318, 0.00633780981763937, 0.00633233110443025, 0.00633074484426977, 0.00633651256037928, 0.00634189364937123, 0.00635293645510084, 0.00636386551105793, 0.00637653787486749, 0.00639082022131525, 0.00640457637856332, 0.00641624496031821, 0.00642499699294908, 0.00643028128995386, 0.00643163177769844, 0.00642869426073333, 0.00642131838517875, 0.00640963789139825, 0.00639411671533599, 0.0063755589244681, 0.00635508527248391, 0.00633407950914591, 0.00631410773245529, 0.0062968150488076, 0.00628380547631314, 0.00627651293514809, 0.00627607279995583, 0.00628320439734915, 0.00629811470694287, 0.00632043227204261, 0.00634917809298296, 0.00638277744468728, 0.00641911366360677
flux1:, 0.679217762913418, 0.00617861510948826, 0.00614093990634225, 0.00610738823443057, 0.00607987960432956, 0.00605973401834609, 0.00604764433677862, 0.00604369142712907, 0.00604739870148908, 0.00605781975688418, 0.00607365025373215, 0.00609335343118905, 0.00611528811163879, 0.00613782878965189, 0.00615946929564279, 0.00617890427211264, 0.0061950859415659, 0.00620725705221571, 0.0062149641934055, 0.00621805851132537, 0.00621669217121067, 0.00621131552656433, 0.00620266467274005, 0.0061916926585035, 0.00617935440972505, 0.0061662253071597, 0.00615236429379929, 0.00613842731657115, 0.00612779560304827, 0.00611804561599763, 0.00611396019696554, 0.00610874494131892, 0.00610728583674175, 0.00611292426186978, 0.00611825864474167, 0.00612907175060436, 0.00613990957534227, 0.00615256517912822, 0.00616690402643103, 0.0061808960686694, 0.00619304076459386, 0.0062025049907206, 0.00620869326286222, 0.00621106956213544, 0.00620918812539144, 0.00620278767315088, 0.00619187668469204, 0.00617678821039961, 0.00615820150593111, 0.00613713199206646, 0.00611489121685415, 0.00609301861809553, 0.006073187920117, 0.00605709282569704, 0.00604631884134392, 0.00604221009218591, 0.00604574137361519, 0.00605740610508881, 0.00607713014211118, 0.00610421964961592, 0.00613734876061964, 0.00617459002454559
flux1:, 0.679480211817171, 0.00593567735143408, 0.00589838266559193, 0.00586640452068321, 0.00584141709460207, 0.00582445181828981, 0.00581589474713566, 0.00581552630587121, 0.00582259808694751, 0.0058359387572351, 0.00585407897701072, 0.00587538403757453, 0.0058981829550193, 0.00592088404902043, 0.00594206938431474, 0.00596056351765136, 0.00597547538594911, 0.00598621556432374, 0.00599249426029145, 0.00599430797899526, 0.00599192384013342, 0.00598586712973786, 0.00597690310607441, 0.00596596962516757, 0.00595397590447238, 0.0059414469236744, 0.00592839689640848, 0.00591538263768444, 0.0059055453603586, 0.00589652864005417, 0.0058928466783368, 0.00588795626636325, 0.00588652711914865, 0.00589178803461386, 0.00589668330919457, 0.00590676545649949, 0.00591692417819754, 0.00592892540815108, 0.00594267845739348, 0.00595630112092911, 0.00596839392080677, 0.00597815777674755, 0.00598498628801649, 0.00598829930958377, 0.00598757568642757, 0.00598244832249308, 0.00597279367018958, 0.00595879508149719, 0.00594097664637095, 0.00592020776729137, 0.00589767867356558, 0.00587484712517535, 0.00585335760222165, 0.00583493621658924, 0.00582126699040184, 0.00581385752106172, 0.00581390390775507, 0.00582216577071698, 0.00583886204056275, 0.00586359695414737, 0.00589532361794698, 0.00593235002745155
flux1:, 0.679742660720924, 0.00569609215391592, 0.00566012138949669, 0.00563046317499628, 0.0056085123643356, 0.00559499356452236, 0.00558998381669177, 0.00559297616453309, 0.0056029769882569, 0.00561862768571036, 0.00563833960192277, 0.00566043046777451, 0.00568325121420368, 0.00570529384612442, 0.00572527382807694, 0.0057421837725785, 0.00575531872029035, 0.00576427663356123, 0.00576894065193606, 0.00576945191816819, 0.00576618252381772, 0.00575971467353639, 0.0057508182674502, 0.00574038653180091, 0.00572925007215069, 0.00571784858905402, 0.00570611735934312, 0.00569448499998454, 0.00568582912104563, 0.00567782983944511, 0.00567472636037709, 0.005670207185081, 0.00566872848318123, 0.00567341282758765, 0.00567755302026062, 0.00568650052498243, 0.00569550267138159, 0.00570632680544692, 0.00571896162807362, 0.00573170512490861, 0.00574329089853022, 0.00575298566534825, 0.00576020125059995, 0.00576433749143992, 0.00576481499989518, 0.00576116961830531, 0.00575314507921908, 0.00574076429626177, 0.00572437532722923, 0.00570467107312582, 0.00568268148485743, 0.00565973697865399, 0.0056374027710113, 0.00561738584886539, 0.00560141888180303, 0.00559112807241025, 0.00558789422669465, 0.00559271780079602, 0.00560609907989657, 0.00562794393567282, 0.00565750397946225, 0.00569335776623778
flux1:, 0.680005109624678, 0.00546064842756565, 0.00542677012915195, 0.00540000399060777, 0.00538144278777397, 0.0053714964236495, 0.00536993953242144, 0.00537599750840353, 0.00538846220071331, 0.00540582660195356, 0.00542642668055672, 0.00544857842798911, 0.00547069935440528, 0.00549140597313095, 0.00550958195194291, 0.0055244151658674, 0.00553540543472282, 0.0055423479503066, 0.00554530007395356, 0.00554454110444059, 0.00554053502709743, 0.00553390272499006, 0.00552539685627323, 0.00551584186186062, 0.00550596432776885, 0.0054960928790774, 0.00548605955221886, 0.00547614575865771, 0.00546895190985014, 0.00546217266610895, 0.00545977164133347, 0.00545565386740616, 0.00545406586239976, 0.00545802894442497, 0.00546118272081465, 0.00546870015040825, 0.00547619136438365, 0.00548544464300819, 0.00549655330443185, 0.00550801769750644, 0.00551872752612082, 0.00552803983009005, 0.00553540881713886, 0.00554023604092287, 0.00554190148761454, 0.00553985597094157, 0.0055337157130415, 0.00552334057009427, 0.00550889146446389, 0.00549086501552772, 0.0054701028039592, 0.00544777248027698, 0.005425318855546, 0.00540438512736274, 0.00538670711222827, 0.00537398630310229, 0.00536775023963208, 0.00536921063515094, 0.00537913064187041, 0.00539771246399096, 0.00542451537782934, 0.00545841242235186
flux1:, 0.680267558528431, 0.00522999356759318, 0.00519880213886339, 0.00517533089190487, 0.00516035852012712, 0.00515398206467278, 0.00515568840349814, 0.00516446083349034, 0.00517891055228289, 0.00519742136460165, 0.00521829528107908, 0.00523988715302614, 0.00526071817344465, 0.005279560818424, 0.00529549124775035, 0.0053079088911612, 0.00531652648364059, 0.00532133687107117, 0.0053225652940918, 0.00532061741127977, 0.0053160333906042, 0.00530945477334092, 0.00530159813257825, 0.00529320059187403, 0.00528486707490385, 0.00527679860485622, 0.00526870967709674, 0.00526072555336676, 0.00525516577848337, 0.00524972613456638, 0.00524809972152885, 0.00524439721893348, 0.00524266050256669, 0.00524581317073987, 0.0052478357076286, 0.00525373841432596, 0.00525949076576164, 0.00526691245733387, 0.0052762162640003, 0.00528611680578861, 0.00529567376629652, 0.00530435157810705, 0.00531166568492301, 0.00531703832881153, 0.00531982648998878, 0.00531941081307783, 0.00531529068937662, 0.00530716804393021, 0.0052950150421285, 0.00527912279070663, 0.00526012727644669, 0.00523900837766009, 0.0052170585831636, 0.0051958200214363, 0.00517699118360398, 0.00516230786312623, 0.00515340582543987, 0.00515167510985552, 0.00515811731088766, 0.0051732175461885, 0.00519684216767019, 0.00522817189075504
flux1:, 0.680530007432184, 0.00500465666121085, 0.0049765818765403, 0.00495665122758697, 0.0049453272019337, 0.00494240460189686, 0.00494710428694646, 0.00495819791668387, 0.00497415230531208, 0.00499328098499502, 0.00501389044881257, 0.00503440955252446, 0.00505349271961364, 0.00507009070997679, 0.00508348639014132, 0.00509329672555589, 0.0050994456736439, 0.00510211549630556, 0.0051016860727381, 0.00509867296250962, 0.00509367469037771, 0.00508733600205719, 0.00508032173611475, 0.00507326874596354, 0.00506665018686384, 0.00506053183815284, 0.00505450584820615, 0.00504854185794871, 0.00504468419055915, 0.00504062439892887, 0.00503979539917697, 0.00503650666572298, 0.00503460145620378, 0.00503690780735435, 0.00503773724732106, 0.00504194693813482, 0.00504585419310242, 0.00505131210147325, 0.00505865789238928, 0.00506682261386605, 0.00507504107183976, 0.00508289494588915, 0.0050899745138944, 0.0050957387601314, 0.00509953894081034, 0.00510070269659307, 0.00509862808671923, 0.00509287124859071, 0.00508322270645563, 0.00506976867657618, 0.00505293261088054, 0.00503349160341695, 0.00501256291319766, 0.00499155771802273, 0.00497210198795792, 0.00495592762195456, 0.0049447402303614, 0.00494007270484525, 0.00494313562629267, 0.00495467643423901, 0.00497485914120596, 0.0050031754465759
flux1:, 0.680792456335937, 0.00478506718474065, 0.00476038952956302, 0.0047441050256297, 0.00473636659687488, 0.004736685077268, 0.00474404305224369, 0.00475703495573072, 0.00477402110727731, 0.00479328285642135, 0.00481316640184647, 0.00483220436087578, 0.00484920675013683, 0.00486331644997569, 0.00487402805191828, 0.00488117276413337, 0.00488487535862869, 0.00488549171233827, 0.00488353720070911, 0.00487961697607829, 0.00487436854427876, 0.00486842324101282, 0.00486238167644828, 0.00485677271874108, 0.00485193457308697, 0.00484779818801628, 0.00484383707440596, 0.00483987420001689, 0.00483769258061351, 0.00483498136611818, 0.00483492818800329, 0.00483203803394128, 0.00482996244173142, 0.00483143481055049, 0.00483108447105104, 0.00483361931793948, 0.00483568590112612, 0.00483916516033063, 0.00484451495661165, 0.00485087615291514, 0.00485765591941198, 0.00486455642864981, 0.00487125146236195, 0.00487724990270127, 0.00488191393614161, 0.00488453709216732, 0.00488443559471142, 0.00488103795533446, 0.00487396781465516, 0.00486311587043985, 0.00484869535996572, 0.00483127471778243, 0.00481178144853661, 0.00479147294851963, 0.00477187270307346, 0.00475467357488235, 0.00474161330416992, 0.00473433039667344, 0.00473421089294726, 0.00474223786779718, 0.00475885587800905, 0.00478386213011504
flux1:, 0.681054905239691, 0.00457156761679416, 0.0045504366664527, 0.00453778304836085, 0.00453346428681832, 0.00453673192322669, 0.0045463628611055, 0.00456081167636542, 0.00457837094535606, 0.00459732663991514, 0.0046160965515244, 0.0046333416692214, 0.00464804337182998, 0.00465954291764299, 0.00466754360030291, 0.00467207962278797, 0.00467345882941268, 0.00467218868138604, 0.00466889618519427, 0.00466425285719204, 0.00465891486225038, 0.00465348457984474, 0.00464848888915189, 0.00464434565248836, 0.00464126099209062, 0.00463903835842667, 0.00463704354451338, 0.00463496883274582, 0.00463435677038595, 0.00463290195162091, 0.00463356531812513, 0.00463104707165084, 0.00462881463337713, 0.00462950665647292, 0.00462805424246421, 0.00462901513736547, 0.00462934064191862, 0.00463092776780401, 0.00463434371751366, 0.00463892509164787, 0.0046442418967372, 0.00465011429194445, 0.00465630381809574, 0.0046623796470268, 0.00466773066694769, 0.00467163629254251, 0.00467335346416908, 0.00467220606177525, 0.0046676719084504, 0.00465946293193556, 0.00464759243143453, 0.00463242230835829, 0.00461468329051289, 0.00459546264783916, 0.00457615643553249, 0.00455838653514715, 0.00454388624814781, 0.00453436146502235, 0.00453133709318708, 0.00453600022254568, 0.00454905237436984, 0.00457058323470209
flux1:, 0.681317354143444, 0.00436442017238808, 0.00434687374045706, 0.00433773486221161, 0.0043365860677782, 0.00434244939983456, 0.00435393231492092, 0.00436938882146565, 0.00438708258769876, 0.00440533927095577, 0.00442267671960296, 0.0044379040605849, 0.00445018389377211, 0.00445905555639484, 0.00446442127131364, 0.00446650049763326, 0.00446576059973361, 0.00446283382675226, 0.00445843151385848, 0.00445326639395531, 0.00444799265671448, 0.00444316945931986, 0.00443924320835358, 0.00443652177916777, 0.00443508710131392, 0.00443462806844458, 0.00443441939165675, 0.00443404412675626, 0.00443483059174166, 0.0044344913881323, 0.00443578207138191, 0.00443360007747019, 0.00443123683329624, 0.00443123534287753, 0.00442881034921461, 0.00442836482954518, 0.0044271258380973, 0.00442698990993444, 0.00442861637233001, 0.00443151751742428, 0.00443541119228601, 0.00444022828019267, 0.00444581853762855, 0.00445181924586921, 0.00445766063926024, 0.00446262845869465, 0.00446594494861009, 0.00446685588862976, 0.00446471919304552, 0.00445909062623466, 0.00444980033183336, 0.00443701253516986, 0.00442126066927936, 0.00440345136335095, 0.00438483304055108, 0.0043669279669517, 0.00435143006237315, 0.0043400741779952, 0.00433448547321151, 0.00433601970825242, 0.00434560661045289, 0.00436360903898659
flux1:, 0.681579803047197, 0.00416380929982975, 0.00414979179811845, 0.00414396987684703, 0.00414567646389556, 0.00415373772747667, 0.00416663032912418, 0.00418264785576479, 0.00420006316730697, 0.00421727443321557, 0.00423292448217401, 0.00424598578581874, 0.00425580679292973, 0.0042621190973387, 0.00426500864347169, 0.00426485741643343, 0.00426226450540811, 0.00425795689479682, 0.004252700837044, 0.00424722425123548, 0.00424215906000341, 0.00423800842698229, 0.0042351340578652, 0.00423373820685287, 0.00423379044425151, 0.00423488227985993, 0.00423621813043553, 0.00423729711126379, 0.00423926335034781, 0.0042398633768235, 0.00424167034020821, 0.00423978255804222, 0.00423732391313385, 0.0042367403167655, 0.00423351064876919, 0.00423187581731847, 0.00422930656533496, 0.00422767916320735, 0.00422772353556168, 0.00422910322177596, 0.00423166481176077, 0.00423543893884039, 0.00424036087956504, 0.00424614147634731, 0.00425226557667187, 0.00425804545207186, 0.00426269422077594, 0.00426540829244145, 0.00426545491284347, 0.00426226058712199, 0.00425549410626442, 0.00424513631234318, 0.00423152832219657, 0.00421539078881475, 0.00419780878833113, 0.00418017979074551, 0.00416412553347389, 0.00415137204441929, 0.00414360517493543, 0.00414231151492893, 0.00414861634517999, 0.00416313135939547
flux1:, 0.68184225195095, 0.00396984241604057, 0.00395922160427517, 0.00395645514637986, 0.00396065555211118, 0.00397048931182863, 0.00398434213662289, 0.00400048710366214, 0.00401724276987381, 0.00403310985938532, 0.00404687738644112, 0.00405769203639519, 0.00406508812088451, 0.00406897911955056, 0.00406961531937899, 0.00406751496596821, 0.00406337836890478, 0.00405799542610062, 0.00405215710381854, 0.00404658062868065, 0.00404185636824168, 0.00403842044322161, 0.00403654791140014, 0.00403634244302082, 0.00403767596341562, 0.00404006264572788, 0.0040426600084239, 0.00404491071420556, 0.00404780694670288, 0.00404914710111094, 0.00405134555825258, 0.00404970610515425, 0.00404719367080238, 0.00404615534509927, 0.00404231398101355, 0.0040397394813902, 0.00403611258955822, 0.00403326778953421, 0.0040319813627086, 0.00403204081013913, 0.00403339961273717, 0.00403617449159172, 0.00404038102128908, 0.00404580687492245, 0.00405200313901081, 0.00405832789570183, 0.00406401063692476, 0.00406822800599487, 0.0040701876640486, 0.00406921653180486, 0.00406484742921899, 0.00405689630072652, 0.00404552147186375, 0.00403125687253489, 0.00401501280827822, 0.00399804042716559, 0.00398185919188596, 0.00396815003523539, 0.00395862009148024, 0.00395484766822769, 0.00395811830545585, 0.0039692643448808
flux1:, 0.682104700854704, 0.00378255148244564, 0.00377513340572947, 0.00377511361191866, 0.00378141605095456, 0.00379258509719034, 0.00380695534972695, 0.00382281796561632, 0.00383857123034236, 0.00385284509370092, 0.00386459200782976, 0.00387313955292011, 0.00387820383729717, 0.00387986619107353, 0.00387851886273232, 0.00387478792147847, 0.00386944313309416, 0.00386330513364426, 0.00385715987028824, 0.00385168915107604, 0.00384742415426126, 0.00384472486838465, 0.00384377983770064, 0.00384460323205253, 0.00384698593033227, 0.00385038641140835, 0.00385393984469465, 0.00385706059189724, 0.00386062181892784, 0.00386249247604956, 0.00386495150661275, 0.00386351303996013, 0.00386099160395081, 0.00385963369847892, 0.00385538600836161, 0.00385213784741654, 0.00384774603563193, 0.00384398142948104, 0.00384164122785438, 0.00384060824620839, 0.00384091952179391, 0.00384276246841833, 0.00384622578371657, 0.00385117521232645, 0.00385723779056213, 0.00386383509161452, 0.00387023739483742, 0.00387563078443237, 0.00387919484971634, 0.00388018793142286, 0.00387803448974498, 0.00387240710094401, 0.00386329451043571, 0.00385104725802551, 0.00383639362062175, 0.0038204208085211, 0.00380451922867456, 0.00379029084772408, 0.00377942591549828, 0.00377355526954055, 0.00377408797204517, 0.00378204608435485
flux1:, 0.682367149758457, 0.0036018975024981, 0.00359743982820339, 0.00359982555538938, 0.00360782356940366, 0.00361989391803977, 0.00363435877727303, 0.00364956360175273, 0.00366401710201887, 0.00367650116144722, 0.00368614470681238, 0.00369245880405617, 0.00369533367056601, 0.00369500157594061, 0.0036919724065712, 0.00368695069337508, 0.00368074396638975, 0.00367417237826171, 0.00366798876689168, 0.00366281688386881, 0.00365911335344695, 0.00365715514073374, 0.00365704632642864, 0.00365872215071446, 0.00366191002539554, 0.00366603480900963, 0.00367023370111632, 0.00367392017505319, 0.0036778805745217, 0.00368007268344584, 0.00368266215940086, 0.00368137802574869, 0.00367889276127335, 0.00367735069368557, 0.00367290284620037, 0.00366924861746063, 0.00366438803433559, 0.00366000744124319, 0.00365689970395985, 0.00365501430291883, 0.00365444817221053, 0.0036554431514781, 0.00365815244096034, 0.0036625191898948, 0.00366825390835099, 0.0036748571027644, 0.00368166221815329, 0.00368789241284606, 0.00369272984092182, 0.00369539527428748, 0.00369523342316768, 0.00369179702935808, 0.00368492138944839, 0.00367478063063747, 0.00366191783254652, 0.00364724284228516, 0.00363199414533847, 0.00361766413937296, 0.00360589031386316, 0.00359831791041253, 0.00359644246096424, 0.00360144310002194
flux1:, 0.68262959866221, 0.0034277790475401, 0.00342600318972528, 0.00343043463510253, 0.00343972138148259, 0.00345227611881378, 0.00346644508577764, 0.00348066091382951, 0.00349356930732516, 0.00350412228277629, 0.00351163381792502, 0.00351579704811926, 0.00351666540057734, 0.0035146030054406, 0.00351021207163609, 0.00350424642270526, 0.0034975209271658, 0.00349082615775593, 0.00348485644607371, 0.00348015777699727, 0.00347709968018251, 0.00347587162248725, 0.00347649704559853, 0.00347884382635682, 0.00348259367147184, 0.00348715929738508, 0.00349170297959621, 0.00349566274295098, 0.00349976830763908, 0.00350208312919315, 0.00350467979103653, 0.00350350589965673, 0.00350109989067072, 0.00349950272536117, 0.00349505147309672, 0.00349124735119619, 0.00348620293455144, 0.00348150123500435, 0.00347790695428168, 0.0034754087981523, 0.00347414063641756, 0.00347438235059462, 0.00347634201865444, 0.00348003771844367, 0.00348526852170175, 0.00349162649696895, 0.0034985277464553, 0.00350525750742404, 0.00351102909073671, 0.00351505553285715, 0.00351663029942312, 0.0035152109039201, 0.00351049755901084, 0.00350249821273858, 0.00349157160451545, 0.00347844124354855, 0.00346417529886815, 0.00345013006150715, 0.00343785764094264, 0.00342898166522045, 0.00342504780515215, 0.00342735884496338
flux1:, 0.682892047565963, 0.00326004476253231, 0.00326064714794972, 0.00326675835798574, 0.00327693949295485, 0.00328959109648443, 0.00330311682715306, 0.00331606519916546, 0.00332724068183081, 0.00333577867199501, 0.00334118213832812, 0.00334332097345452, 0.00334239809736266, 0.00333888890078566, 0.00333346245760879, 0.00332689389220318, 0.00331997729203874, 0.00331344768964042, 0.00330791910543495, 0.00330384368706443, 0.00330149461749044, 0.00330097198223582, 0.00330222405121391, 0.00330506346948637, 0.00330914349350197, 0.00331388470048659, 0.00331849516855533, 0.00332245989990155, 0.00332647910121709, 0.00332873641607105, 0.00333122899503711, 0.00333012539053644, 0.00332783752914932, 0.00332630237071871, 0.00332202640822667, 0.00331830615694484, 0.00331333928725796, 0.00330858963978182, 0.00330477239491309, 0.00330189029886968, 0.00330009277081349, 0.00329968187922506, 0.00330091033256553, 0.00330386694566548, 0.0033084418012661, 0.00331432786315183, 0.00332103977311098, 0.00332794632112941, 0.00333431751404645, 0.00333938627706995, 0.00334242226131998, 0.00334281259818903, 0.00334014238706849, 0.00333426651159809, 0.00332536415956609, 0.0033139681679386, 0.00330096291803346, 0.00328754679524943, 0.00327515799866276, 0.00326536555236084, 0.00325973058269985, 0.00325964617908061
flux1:, 0.683154496469717, 0.00309850875009597, 0.00310117140429533, 0.003108601565664, 0.00311930646628173, 0.00313170715727288, 0.00314429418430592, 0.00315575581907905, 0.00316507177168381, 0.00317156882087291, 0.00317493816840665, 0.00317521743484023, 0.00317274290477403, 0.00316807971275214, 0.00316193895256241, 0.00315509108111375, 0.00314828446286096, 0.0031421765940416, 0.00313728369096811, 0.00313395218797296, 0.00313235330321377, 0.00313249855729281, 0.00313426801796789, 0.00313743141707271, 0.00314162972653442, 0.00314630918692935, 0.00315074129131439, 0.00315447660081692, 0.00315820893671907, 0.00316025361089318, 0.00316254692588844, 0.0031614790432103, 0.00315934233930605, 0.00315796983324285, 0.00315402286126824, 0.00315058901663446, 0.00314592762615649, 0.00314137121585348, 0.00313756742081374, 0.00313451095976141, 0.00313234771150794, 0.00313138714472953, 0.00313191606237293, 0.00313408821560881, 0.00313788437802051, 0.00314310408522621, 0.00314937222789262, 0.00315615836809446, 0.00316281086872982, 0.00316860709428305, 0.00317281840115707, 0.00317478588473393, 0.00317400051973751, 0.00317017973132451, 0.00316333171242151, 0.0031537990076966, 0.00314227396514722, 0.00312978050608558, 0.00311761913558125, 0.00310727506732378, 0.00310029263986947, 0.00309812274539181
flux1:, 0.68341694537347, 0.00294296701017472, 0.00294736741422493, 0.00295577073038092, 0.00296666172495866, 0.00297851141033388, 0.00298992222912267, 0.00299974080770966, 0.00300713298885155, 0.0030116195826156, 0.00301307465368248, 0.00301169107601581, 0.00300792039785979, 0.00300239563509071, 0.0029958463292477, 0.00298901502459917, 0.00298258328469345, 0.00297711366063531, 0.00297301189832371, 0.00297051140762101, 0.0029696796588631, 0.00297044314232743, 0.0029726220312768, 0.00297595531548166, 0.00298008628446919, 0.00298450188029702, 0.0029885509150087, 0.0029918636425667, 0.00299514597404036, 0.00299685280194131, 0.00299887077867413, 0.00299781036710062, 0.0029958506986554, 0.00299472170529227, 0.00299122729474669, 0.0029882446313094, 0.00298407586671287, 0.00297991426130216, 0.00297632586329871, 0.00297327907741124, 0.00297090000972732, 0.00296949224456692, 0.00296936614947245, 0.00297073313865233, 0.0029736615496459, 0.00297805929624257, 0.00298366867540705, 0.00299007246718902, 0.00299671454835746, 0.00300293751709133, 0.00300803735288645, 0.00301133231161419, 0.00301224069164343, 0.00301036013206256, 0.00300553989692087, 0.00299793725876805, 0.00298804962769767, 0.00297671543728635, 0.00296507891024406, 0.00295451659336901, 0.00294652687199621, 0.00294258744003093
flux1:, 0.683679394277223, 0.00279321285483376, 0.00279903282838828, 0.00280808668924967, 0.0028188659684231, 0.00282991742508368, 0.0028399755962195, 0.0028480585670956, 0.00285352356065814, 0.00285608281337892, 0.00285578351747399, 0.00285295825672463, 0.00284815424454551, 0.00284205070779286, 0.00283537389646365, 0.00282881846163174, 0.00282298243781134, 0.00281832100802923, 0.00281512189685055, 0.00281350290870699, 0.00281342985577747, 0.00281475036466567, 0.00281723416061406, 0.00282060121964796, 0.00282450982145704, 0.00282849948618294, 0.0028320061572236, 0.00283474910368268, 0.00283745972115742, 0.00283873649379713, 0.00284042406930526, 0.00283934977407118, 0.00283758509523459, 0.0028367585789768, 0.0028338068929504, 0.0028313982356392, 0.0028278637196296, 0.00282425385230099, 0.00282104345964701, 0.00281816058009608, 0.00281569856514496, 0.00281394366223552, 0.00281321954250603, 0.00281378671513994, 0.00281579522062653, 0.00281925923974187, 0.00282404090848785, 0.00282984360319946, 0.00283621896873421, 0.00284259139006602, 0.00284830124775827, 0.00285266545163336, 0.00285505100259359, 0.00285495502734162, 0.00285208307074186, 0.00284641655677867, 0.00283826030536617, 0.00282826184126046, 0.00281739593224362, 0.00280691030932808, 0.00279823178528197, 0.00279283589899285
flux1:, 0.683941843180977, 0.00264904943725623, 0.00265598270442245, 0.0026653938569249, 0.00267580783342214, 0.00268586896923531, 0.00269445914115381, 0.00270077552114193, 0.002704366482793, 0.00270512813002438, 0.00270326708737715, 0.00269923751103794, 0.00269366168926369, 0.00268724407765698, 0.00268068817744683, 0.00267462440217309, 0.00266955515098256, 0.00266582096292714, 0.00266358915558967, 0.00266286402549955, 0.00266351555298428, 0.00266532110097067, 0.00266801029306991, 0.00267129511924914, 0.00267485933740111, 0.00267830353581061, 0.00268115634308911, 0.00268323043748164, 0.00268529084458728, 0.00268607962643035, 0.00268740352404869, 0.0026863011183918, 0.00268474112885967, 0.00268425327472167, 0.0026818996632302, 0.00268014405287521, 0.00267733773195077, 0.00267438947264881, 0.00267167783707961, 0.00266908090990626, 0.0026666497773246, 0.00266464395458622, 0.00266339065782137, 0.00266318985338065, 0.00266426488015877, 0.0026667302866847, 0.00267056580115493, 0.00267559765057541, 0.00268149243194679, 0.00268776835325282, 0.00269382646154721, 0.00269900166326923, 0.00270263047923064, 0.00270412989907234, 0.00270307963429816, 0.00269929869060735, 0.00269290660666855, 0.00268436002152216, 0.0026744564826131, 0.00266429960993265, 0.0026552228629771, 0.00264867313104802
flux1:, 0.68420429208473, 0.00251029813654017, 0.00251805625449863, 0.00252756478588481, 0.00253740584776689, 0.00254633911027458, 0.00255340414670784, 0.00255797959901602, 0.00255979966074131, 0.00255893227329874, 0.00255572638329782, 0.00255073754521215, 0.00254464206080705, 0.00253814976169758, 0.00253192455334254, 0.00252652009744862, 0.00252233572617015, 0.00251959512608025, 0.00251834779702207, 0.00251849103487593, 0.00251980824219948, 0.0025220172415266, 0.00252481852401375, 0.00252792620218423, 0.00253105767352153, 0.00253387964643697, 0.00253601477977676, 0.00253736875656212, 0.00253874322398213, 0.00253901987413605, 0.00253996826714006, 0.00253883053627019, 0.00253747679874104, 0.00253734132808418, 0.00253560675127572, 0.00253453989973708, 0.00253250839068457, 0.00253028459757313, 0.00252815031853054, 0.00252592856601825, 0.00252362216830301, 0.00252145669080452, 0.00251975384228625, 0.00251884260993755, 0.00251900899048672, 0.00252045851847855, 0.00252328185110075, 0.00252742537946573, 0.00253267283812685, 0.00253864371685872, 0.00254481228213937, 0.00255054829686748, 0.00255517761503497, 0.00255805804694385, 0.00255866347992814, 0.0025566674004254, 0.00255201586167425, 0.00254497971835789, 0.00253617671788987, 0.00252655587434715, 0.00251733947508657, 0.00250992201897307
flux1:, 0.684466740988483, 0.00237680235529741, 0.00238511882175898, 0.00239449995210367, 0.00240360577723818, 0.00241132502970025, 0.00241686068618387, 0.00241977041234187, 0.00241996434040637, 0.00241766638121607, 0.00241334793257483, 0.00240764435060388, 0.00240126493550056, 0.00239490654616455, 0.00238917945688182, 0.00238455190972215, 0.00238131725243057, 0.00237958486735914, 0.00237929358254648, 0.00238024413776095, 0.00238214557052975, 0.00238466859839879, 0.0023874958635329, 0.00239035261440958, 0.00239299569250838, 0.00239515965714424, 0.0023965585905647, 0.00239718634252908, 0.00239787937081149, 0.0023976514139748, 0.00239823254118474, 0.00239705883327568, 0.00239590530630457, 0.00239611491360555, 0.00239498807481061, 0.00239460495541025, 0.00239335021082847, 0.00239186906945944, 0.00239035032288066, 0.0023885610462658, 0.00238645321391852, 0.00238421341941049, 0.0023821496899771, 0.00238060910951816, 0.00237992787012417, 0.00238039009717241, 0.0023821867654175, 0.00238537721269906, 0.00238985979799399, 0.00239535832327446, 0.0024014290875516, 0.00240749087675341, 0.0024128773064036, 0.00241690802742023, 0.0024189726221437, 0.00241861877556049, 0.00241563471307533, 0.00241011514439195, 0.00240250021996746, 0.00239357842710859, 0.00238444699642235, 0.00237642722279469
flux1:, 0.684729189892236, 0.00224842711548962, 0.00225705967941868, 0.00226612358005637, 0.00227437440169416, 0.00228083979956108, 0.0022848875872998, 0.00228624773392782, 0.00228499256035353, 0.00228148298242895, 0.00227629094647558, 0.00227010923503122, 0.00226365967372705, 0.00225760960397172, 0.00225250452204738, 0.00224872227971597, 0.00224645148233138, 0.00224569399595867, 0.00224628906067634, 0.00224795459286525, 0.00225033983097377, 0.00225308204112561, 0.00225585728522978, 0.00225840973451256, 0.0022605391973575, 0.00226204676503818, 0.00226273182832579, 0.00226266770614777, 0.0022627196361365, 0.00226202267003133, 0.00226226251965229, 0.00226105799637091, 0.0022600919294384, 0.00226062070625925, 0.00226006169287335, 0.00226032101082047, 0.00225980502095456, 0.00225904438576192, 0.00225814241073238, 0.00225681320530383, 0.00225495841443066, 0.00225272275524985, 0.00225039341505897, 0.00224832450153307, 0.00224688861979695, 0.00224643368588582, 0.00224723707861485, 0.0022494599447812, 0.00225310856082462, 0.00225800998308434, 0.00226380775070242, 0.00226998105521818, 0.00227588800618082, 0.00228083067432314, 0.002284136719529, 0.00228524983508563, 0.00228381920252367, 0.00227977689225791, 0.00227339190092757, 0.00226529048000565, 0.00225643470359204, 0.00224805485003984
flux1:, 0.68499163879599, 0.00212505549807224, 0.00213378692125751, 0.00214237697795264, 0.00214969136527571, 0.00215490290562729, 0.00215754188031717, 0.00215750021604687, 0.00215499556940876, 0.00215050460790692, 0.00214467665912388, 0.00213823942603507, 0.00213190778940134, 0.00212630505690116, 0.00212190365308203, 0.00211898947411294, 0.00211765126797433, 0.00211779372716381, 0.00211917074713761, 0.00212143365530102, 0.0021241881020822, 0.00212705222186412, 0.00212970641405541, 0.00213192024673557, 0.00213353790579099, 0.0021344230485309, 0.00213445134963642, 0.00213376378475686, 0.00213324489487701, 0.00213213780317632, 0.00213207703502744, 0.00213085167285638, 0.00213005479143074, 0.00213086144952811, 0.00213080659785335, 0.00213163678630984, 0.00213178793346191, 0.00213169129569657, 0.00213137530645654, 0.00213050733211483, 0.00212894192654828, 0.00212678098052252, 0.00212428480047956, 0.00212180364921664, 0.00211973200723387, 0.00211846508983977, 0.00211835024918908, 0.00211963615299465, 0.00212242676568322, 0.00212664775134629, 0.00213203176479976, 0.00213812701974316, 0.00214433091690451, 0.00214994761382191, 0.00215426544013992, 0.00215664723146742, 0.0021566242331803, 0.00215398249198694, 0.00214882989805346, 0.00214163251424655, 0.00213321070734598, 0.00212468892653624
flux1:, 0.685254087699743, 0.00200658333994691, 0.00201522103679149, 0.00202321111272523, 0.00202954092020166, 0.00203353137930447, 0.0020348695878635, 0.00203359615469283, 0.0020300549200319, 0.00202481559235309, 0.00201858122105511, 0.00201209242259207, 0.00200603908218126, 0.00200098814147054, 0.00199733338537824, 0.00199527019403693, 0.00199479535168521, 0.00199572947204498, 0.00199775762242591, 0.00200048240201423, 0.00200348295938438, 0.00200637270180657, 0.00200884660366921, 0.00201070474844894, 0.00201183524257997, 0.00201215819842046, 0.00201161435024477, 0.00201039826760476, 0.00200940178323122, 0.00200796109362306, 0.002007651416343, 0.00200641882693517, 0.00200576872032549, 0.00200680038094772, 0.00200716801284339, 0.00200847431777821, 0.00200919491539286, 0.00200967854666544, 0.00200989168409978, 0.00200946371435633, 0.00200820754616496, 0.00200618301802701, 0.00200361869846574, 0.00200085069262065, 0.00199828066040473, 0.00199633371154799, 0.00199540909849872, 0.0019958264499959, 0.00199777445510542, 0.00200126976631798, 0.00200613307776848, 0.00201198758297366, 0.00201828266252286, 0.00202434288498937, 0.00202943941357045, 0.0020328779095792, 0.00203409428532336, 0.0020327474937028, 0.00202879728689477, 0.00202255483668563, 0.00201469551479042, 0.00200622608064763
flux1:, 0.685516536603496, 0.00189291363280818, 0.0019012887078897, 0.00190858000101682, 0.00191390512967096, 0.00191673304709636, 0.00191689926775464, 0.0019145775783101, 0.00191021735313459, 0.00190445799305576, 0.00189803286647607, 0.00189167458945256, 0.00188603178995978, 0.00188160499270391, 0.00187870630822191, 0.00187744457559308, 0.00187773481567093, 0.00187932854645015, 0.0018818598603477, 0.00188490120504748, 0.00188802240118231, 0.00189084603904464, 0.00189309091680858, 0.00189459139206285, 0.00189527746481008, 0.00189511800912043, 0.00189410616660241, 0.00189247471330954, 0.00189110921078279, 0.00188942298517127, 0.00188892323631523, 0.00188769938635454, 0.00188717100237245, 0.00188836729021866, 0.00188906392545316, 0.00189073608951521, 0.00189191058413602, 0.00189287135728869, 0.00189353726160334, 0.00189351022472676, 0.00189256859705878, 0.00189073238533413, 0.00188819478030793, 0.00188526830693944, 0.00188234754773948, 0.00187986998498367, 0.00187826796690606, 0.00187791418056703, 0.00187906719238366, 0.00188182473437957, 0.00188609195993576, 0.00189157051243327, 0.00189777221577359, 0.00190405864637399, 0.00190970493228284, 0.00191398304040952, 0.00191625683099755, 0.00191607861310529, 0.00191327520094966, 0.00190801090437563, 0.00190081577204439, 0.00189256989614774
flux1:, 0.685778985507249, 0.00178395179884061, 0.00179191798604422, 0.00179843601092945, 0.00180275951868819, 0.0018045027474654, 0.00180363899555046, 0.00180045816893699, 0.00179549379528269, 0.00178943175804002, 0.00178301329966045, 0.00177694375918627, 0.00177181635491243, 0.00176805747761113, 0.00176589683150477, 0.00176536272794877, 0.00176630021375133, 0.00176840771539199, 0.00177128661291362, 0.00177449760414335, 0.00177761768337628, 0.00178029149228746, 0.00178226963832891, 0.0017834231800668, 0.00178372073927123, 0.00178317125852956, 0.00178180698735693, 0.00177988312214504, 0.00177826482886691, 0.001776426488662, 0.00177579867647403, 0.00177460059277835, 0.00177416774190214, 0.00177546491454126, 0.00177639155024222, 0.00177831159125388, 0.00177981489099374, 0.0017811382681916, 0.00178216784871836, 0.00178248957825084, 0.00178185538986743, 0.00178024882348361, 0.00177782527359509, 0.00177486545507036, 0.00177174362148727, 0.0017688927584662, 0.00176675966620854, 0.00176575176554358, 0.00176618162303021, 0.00176821655158888, 0.00177184055628423, 0.00177683492174773, 0.00178278208127328, 0.0017890951523295, 0.00179507277167273, 0.00179997578207145, 0.00180311917482531, 0.00180396982542439, 0.00180223837795965, 0.00179795253883587, 0.00179149936895535, 0.00178362612745666
flux1:, 0.686041434411003, 0.00167960254759025, 0.00168703543788177, 0.00169272751060496, 0.00169607143288896, 0.00169682158560353, 0.0016950766648556, 0.00169122470795894, 0.00168586198938244, 0.00167969851429722, 0.00167346254562364, 0.00166781498791713, 0.00166328187623915, 0.00166021010320208, 0.00165874829438432, 0.00165885179760626, 0.0016603083775591, 0.00166277957743623, 0.00166585187243514, 0.00166909161581332, 0.00167209811340537, 0.0016745493976452, 0.00167623437786497, 0.00167706196196672, 0.00167703520515409, 0.00167619398821649, 0.00167459646135642, 0.00167250492395118, 0.00167075039271093, 0.00166885286360884, 0.00166815841761853, 0.00166700296047636, 0.00166663973850832, 0.00166797459663804, 0.00166903266647683, 0.00167108227262408, 0.00167278769366237, 0.00167435539817013, 0.00167565339912454, 0.00167626332795513, 0.00167591932838465, 0.00167457267891658, 0.0016723397598904, 0.00166946269586218, 0.00166628367088328, 0.00166321565830498, 0.00166070224993972, 0.00165916771262066, 0.00165896251133957, 0.00166031112144779, 0.00166326923277085, 0.00166769690700393, 0.00167325301796469, 0.00167941440873018, 0.00168552068858039, 0.00169084259805225, 0.00169466863522285, 0.00169640151246514, 0.00169565342434477, 0.00169232749450515, 0.00168667251860504, 0.00167929950347102
flux1:, 0.686303883314756, 0.00157976848005228, 0.00158656523793695, 0.00159139863958638, 0.00159380067337847, 0.00159365859243964, 0.00159118278665862, 0.00158684106850903, 0.0015812716547636, 0.00157518778421441, 0.00156928602651101, 0.00156416822079961, 0.00156028403922569, 0.00155789785646574, 0.00155708036861422, 0.00155772262609595, 0.00155956808895496, 0.00156225710591208, 0.00156537784424602, 0.00156851801246536, 0.00157131241431822, 0.0015734818799363, 0.00157485844521407, 0.00157538880980112, 0.00157510566748995, 0.00157407077866639, 0.00157235573376786, 0.00157021584592233, 0.00156843541902235, 0.00156656592892534, 0.0015658623738869, 0.00156476515118781, 0.00156444720242174, 0.00156576056123524, 0.00156685723916699, 0.00156892436719183, 0.00157071075688604, 0.00157240770719141, 0.00157387871780661, 0.00157471227973688, 0.00157463334854884, 0.00157356570045323, 0.00157158664250246, 0.001568894578999, 0.00156578981521827, 0.00156265174675232, 0.00155990479089437, 0.00155797336056171, 0.0015572302064805, 0.00155794423099638, 0.00156023451437028, 0.00156403719582889, 0.00156909107732115, 0.00157494633431898, 0.00158099851498903, 0.00158654717765642, 0.00159087527158188, 0.0015933420538785, 0.00159347939031628, 0.00159107918078964, 0.00158625881235738, 0.00157949230554135
flux1:, 0.686566332218509, 0.00148435013250951, 0.00149042968946506, 0.00149439047400433, 0.0014959014805706, 0.00149497368374351, 0.00149191453588057, 0.00148725339187263, 0.00148165074608042, 0.00147580417874164, 0.00147036244035784, 0.00146585652039174, 0.0014626532952352, 0.00146093391110534, 0.00146069588142708, 0.00146177533506546, 0.00146388416845646, 0.00146665610654551, 0.0014696957811713, 0.00147262568513937, 0.00147512689734882, 0.00147697021862087, 0.00147803385518002, 0.00147830112226081, 0.00147782922663612, 0.00147669325054094, 0.00147496704788768, 0.00147288669776329, 0.00147117908311024, 0.00146941487084714, 0.00146875308947925, 0.00146772756761343, 0.00146743312856744, 0.00146867268096953, 0.00146972527044796, 0.00147170962662136, 0.0014734673195425, 0.00147518749478331, 0.00147674112330718, 0.00147773366678961, 0.00147788903259589, 0.00147710855240935, 0.00147543149934474, 0.00147300921305471, 0.00147009255829842, 0.00146701620281572, 0.00146417168452486, 0.00146196866086278, 0.00146078763554757, 0.00146092939610502, 0.00146256736987824, 0.00146570944764813, 0.0014701755243938, 0.00147559597174327, 0.00148143441664673, 0.00148703560059644, 0.00149169591376197, 0.00149475076941949, 0.00149566974134608, 0.00149414782226624, 0.00149017974463705, 0.00148410442460024
flux1:, 0.686828781122262, 0.00139324684479993, 0.00139855037015476, 0.00140164260949778, 0.00140232473898622, 0.00140072066618166, 0.00139721969929512, 0.00139239504695595, 0.00138691139712721, 0.00138143418606222, 0.00137655114116836, 0.00137271368425769, 0.00137020229054894, 0.00136911640876576, 0.00136938650484716, 0.00137080354265449, 0.00137305994517743, 0.0013757958091017, 0.00137864472609955, 0.00138127472933035, 0.00138342123019508, 0.00138490975157525, 0.001385665887233, 0.00138570737326156, 0.00138511070498659, 0.00138395656335025, 0.00138231157181798, 0.00138038261333153, 0.00137883078264235, 0.00137723588400324, 0.00137665807509766, 0.0013757149222452, 0.00137542560687415, 0.00137654806888523, 0.00137748730873211, 0.00137930450325597, 0.00138093988277857, 0.0013825908961835, 0.0013841459122621, 0.00138523598009025, 0.00138559129804504, 0.00138509589485786, 0.00138375306979874, 0.00138166560276267, 0.0013790298032984, 0.00137612719368864, 0.00137330539296536, 0.00137094665068775, 0.00136942622252953, 0.00136906483923588, 0.00137008080142447, 0.0013725479967186, 0.00137636631156651, 0.00138125034373869, 0.00138674088503319, 0.0013922413323588, 0.00139707814028114, 0.0014005809551886, 0.00140217459714837, 0.00140147208227704, 0.00139835590680655, 0.00139303428488073
flux1:, 0.687091230026016, 0.00130635774476423, 0.00131084907084565, 0.00131309422616792, 0.00131301938478235, 0.00131084921256345, 0.00130703941281609, 0.00130219025482843, 0.00129695445728645, 0.00129195152431085, 0.00128769808750162, 0.0012845604565935, 0.00128273192424933, 0.00128223390409648, 0.00128293713655598, 0.00128459728868995, 0.00128689844260554, 0.00128949817499844, 0.00129206896945343, 0.00129433225025928, 0.00129608294158471, 0.00129720354954341, 0.00129766647065879, 0.00129752076118593, 0.00129685706689884, 0.00129575501178168, 0.00129426643198923, 0.00129256160498383, 0.00129123010719818, 0.00128985328969531, 0.00128939166676706, 0.0012885383428088, 0.00128823965151627, 0.00128921214192658, 0.00128998435383917, 0.00129156863465005, 0.00129300719435539, 0.00129451346478176, 0.00129600080529374, 0.00129713268823118, 0.00129765190246288, 0.00129743022714735, 0.00129643797289761, 0.00129472970298746, 0.00129244458157919, 0.00128980546263256, 0.00128710790651446, 0.00128469663728113, 0.00128293050260158, 0.00128213913617223, 0.00128257606992205, 0.00128437419836248, 0.0012875101328666, 0.00129178388885252, 0.00129681934134591, 0.00130208890815333, 0.00130696307342123, 0.00131078192020038, 0.00131294220731251, 0.00131299020415707, 0.00131070801003596, 0.00130617991885265
flux1:, 0.687353678929769, 0.00122358225452744, 0.00122724789653784, 0.0012286839851112, 0.00122793235904816, 0.00122530515378306, 0.00122130905051212, 0.00121655576718611, 0.00121167205047353, 0.00120722054772373, 0.00120363993116619, 0.00120120901379463, 0.00120003585109673, 0.00120006945239245, 0.00120112913662046, 0.00120294503433768, 0.00120520285332354, 0.00120758669622261, 0.00120981518184332, 0.00121166800413801, 0.00121300189669999, 0.00121375616905781, 0.00121394772864095, 0.00121365307176696, 0.00121297208379186, 0.00121197787917896, 0.00121070200088658, 0.00120927335984225, 0.00120820703334761, 0.00120708086246017, 0.00120675708098655, 0.00120599766842205, 0.00120567922312866, 0.0012064798869465, 0.00120704797723485, 0.00120835355704988, 0.00120954147075469, 0.00121084599023303, 0.00121221061145229, 0.00121333613947034, 0.00121398307134624, 0.00121401577016996, 0.00121337535328394, 0.00121207026283317, 0.00121018240874513, 0.00120787335896826, 0.00120538144462464, 0.00120300640830361, 0.00120108154586847, 0.00119993546225318, 0.00119984732692641, 0.00120100101607408, 0.00120344459168856, 0.00120706193091426, 0.00121156275067333, 0.00121649566588376, 0.00122128632823036, 0.00122529934815613, 0.00122791898644439, 0.00122864000159926, 0.0012271570902091, 0.00122343958420239
flux1:, 0.687616127833522, 0.00114481978782806, 0.00114766825176365, 0.00114834853851855, 0.00114700694847194, 0.00114402898309182, 0.00113995720682186, 0.00113540057812534, 0.00113094816886175, 0.00112709775126993, 0.00112420632964143, 0.00112246585781116, 0.00112190362979399, 0.00112240362559288, 0.00112374280982717, 0.00112563524523029, 0.00112777694022836, 0.00112988545268225, 0.00113173011023043, 0.00113315086707036, 0.00113406581217501, 0.00113446859721621, 0.00113441680383231, 0.00113400985124196, 0.00113335228392583, 0.001132506506351, 0.00113148030097658, 0.00113035903996926, 0.00112958301516191, 0.00112872396067246, 0.00112854921432935, 0.00112788446828458, 0.00112753999276475, 0.00112815792636654, 0.00112850132842286, 0.00112950241003785, 0.00113040671695065, 0.00113147150537417, 0.00113267314238279, 0.0011337527305153, 0.00113449235529903, 0.0011347534799506, 0.00113445249867365, 0.00113355542299144, 0.00113208912497914, 0.00113015404415845, 0.00112792899981305, 0.00112566394278153, 0.00112365954646418, 0.00112223469106766, 0.00112168482182246, 0.00112223595337812, 0.00112400053708666, 0.00112694220023018, 0.00113085623278252, 0.00113537148271694, 0.00113997703300751, 0.0011440738570462, 0.00114704792832915, 0.00114835745907015, 0.00114762359700131, 0.00114471157336591
flux1:, 0.687878576737275, 0.0010699686336718, 0.00107202882963236, 0.0010720198911302, 0.0010701798543934, 0.00106695299480255, 0.00106290324952105, 0.00105862417660949, 0.00105465781621897, 0.00105143187943838, 0.00104922096950171, 0.00104813358476772, 0.00104812297011406, 0.00104901690747521, 0.00105055959638283, 0.00105245804775243, 0.00105442589352446, 0.00105621900483829, 0.00105765946361978, 0.00105864680130964, 0.00105915751184318, 0.00105923510325416, 0.00105897267307193, 0.0010584875683348, 0.0010578848164237, 0.00105721314072833, 0.00105645501609905, 0.00105565250242173, 0.00105517331743838, 0.00105458275365492, 0.00105455844489308, 0.00105398602870987, 0.00105361310648286, 0.00105404767871825, 0.00105416137839708, 0.00105485105206229, 0.00105545863816905, 0.00105626404883676, 0.00105727700616377, 0.00105828001920765, 0.00105907942070948, 0.0010595379018705, 0.00105955212233564, 0.00105905072669537, 0.00105800983510808, 0.00105647143952376, 0.00105455524214827, 0.00105245910071341, 0.00105044602828341, 0.00104881778513915, 0.00104787712657724, 0.00104788278651579, 0.00104900304404006, 0.00105127489949709, 0.00105457617057173, 0.00105861700755921, 0.00106295538241266, 0.00106703816108064, 0.00107026572164508, 0.0010720741611553, 0.00107202546764343, 0.00106989319275754
flux1:, 0.688141025641029, 9.98924317235438e-4, 0.00100024305830124, 9.99622212208599e-4, 9.97377707359884e-4, 9.93997858147181e-4, 9.90054290093474e-4, 9.86114194833851e-4, 9.82665530807432e-4, 9.80063416276682e-4, 9.78502005462317e-4, 9.78012150152802e-4, 9.78481614642347e-4, 9.79691923508793e-4, 9.81364357102911e-4, 9.83207289578474e-4, 9.84957934759391e-4, 9.86413386799664e-4, 9.87448237770667e-4, 9.88018558487663e-4, 9.88154153840639e-4, 9.87942214842335e-4, 9.87505149432901e-4, 9.8697293464031e-4, 9.86447361621051e-4, 9.85961653333454e-4, 9.85473149275621e-4, 9.84982929946794e-4, 9.84790539061733e-4, 9.84456458686221e-4, 9.84575327359537e-4, 9.84090193660064e-4, 9.83689844614707e-4, 9.8394953155696e-4, 9.83842353615649e-4, 9.84230584842372e-4, 9.84546190675482e-4, 9.8508927948356e-4, 9.85901421885732e-4, 9.86805959868007e-4, 9.87634981411957e-4, 9.8825609279869e-4, 9.88551550603697e-4, 9.88418793487893e-4, 9.87789207811828e-4, 9.86651191139134e-4, 9.85068086382159e-4, 9.83185633530624e-4, 9.8122606459301e-4, 9.79467944815097e-4, 9.7821292368255e-4, 9.77742727700927e-4, 9.78271748742049e-4, 9.79902095438707e-4, 9.82588647114087e-4, 9.86121242452945e-4, 9.90129564485152e-4, 9.94113627359086e-4, 9.97499273573493e-4, 9.99714137440155e-4, 0.00100027562560353, 9.98879189009302e-4
flux1:, 0.688403474544782, 9.31577918661098e-4, 9.32216648860241e-4, 9.31068880151397e-4, 9.28513913780013e-4, 9.25069578167826e-4, 9.21302547148105e-4, 9.17744411152809e-4, 9.14824192371079e-4, 9.12824275752283e-4, 9.11862624814831e-4, 9.1190021554629e-4, 9.12769308305788e-4, 9.14215827680102e-4, 9.15947952219116e-4, 9.17683093156124e-4, 9.19186661996541e-4, 9.20298116279495e-4, 9.20942333739074e-4, 9.21126926920871e-4, 9.20928199198396e-4, 9.20469559574986e-4, 9.19895786538734e-4, 9.19344074481177e-4, 9.18909755087219e-4, 9.18609766874251e-4, 9.18377946452026e-4, 9.18178469473013e-4, 9.18248904125413e-4, 9.18148150812605e-4, 9.18395735343673e-4, 9.17990610370335e-4, 9.17566732203668e-4, 9.17667594570401e-4, 9.17359945719032e-4, 9.17470893371038e-4, 9.17514402682409e-4, 9.17806599484719e-4, 9.18417737577678e-4, 9.19209969394274e-4, 9.20041605097312e-4, 9.20788372210787e-4, 9.21323607895287e-4, 9.21520486908944e-4, 9.21273014347975e-4, 9.20522595249221e-4, 9.19280943846305e-4, 9.17643632774056e-4, 9.15790739392439e-4, 9.13972865804076e-4, 9.12482837244418e-4, 9.11615628600173e-4, 9.11621270551568e-4, 9.12657273670317e-4, 9.14748130346358e-4, 9.17759441917979e-4, 9.21393043384083e-4, 9.25207181388623e-4, 9.28662526690122e-4, 9.31190901137791e-4, 9.32279542465679e-4, 9.31560096353352e-4
flux1:, 0.688665923448535, 8.67814872686756e-4, 8.67845896334254e-4, 8.66260513300338e-4, 8.6348665777722e-4, 8.60057700772551e-4, 8.56523957562676e-4, 8.53373924481618e-4, 8.50974860074168e-4, 8.49538341553074e-4, 8.4911226667463e-4, 8.49596971192618e-4, 8.50780106344418e-4, 8.52382951563047e-4, 8.54110078257252e-4, 8.5569473569241e-4, 8.56933852816855e-4, 8.57708837902576e-4, 8.57991004311377e-4, 8.57832992100583e-4, 8.5734954212648e-4, 8.56691956789071e-4, 8.56020046457841e-4, 8.55472890291342e-4, 8.5513666227407e-4, 8.55012127023249e-4, 8.55012416112129e-4, 8.55070207867862e-4, 8.55368650590956e-4, 8.5546947638149e-4, 8.55825782817788e-4, 8.55491713256362e-4, 8.55050435227793e-4, 8.55014368682576e-4, 8.54535634537991e-4, 8.54404541033296e-4, 8.54207807861041e-4, 8.54272133300397e-4, 8.54692006214496e-4, 8.55365190567194e-4, 8.56175778921067e-4, 8.57010313337446e-4, 8.57738648008275e-4, 8.58217076264341e-4, 8.5831047414886e-4, 8.57921135898412e-4, 8.57015412473262e-4, 8.55642288102744e-4, 8.53939852744508e-4, 8.52127247854859e-4, 8.5048159375662e-4, 8.49301652113086e-4, 8.48862280975293e-4, 8.4936573343032e-4, 8.50897175914989e-4, 8.53392166661856e-4, 8.56623067859726e-4, 8.60209429911226e-4, 8.63654399985477e-4, 8.66405439798778e-4, 8.67933517308858e-4, 8.6782102941295e-4
flux1:, 0.688928372352288, 8.07514666393481e-4, 8.07017220833391e-4, 8.05084521587168e-4, 8.02178616747417e-4, 7.98835320019584e-4, 7.95578569060396e-4, 7.9284798680502e-4, 7.90948060124055e-4, 7.90023188836802e-4, 7.90058727068959e-4, 7.90904552303756e-4, 7.92315017864061e-4, 7.93997588836168e-4, 7.95662113614277e-4, 7.97063489489372e-4, 7.98032251998204e-4, 7.98490032751817e-4, 7.98449482583077e-4, 7.98000702510365e-4, 7.97288048641896e-4, 7.96481976589549e-4, 7.95749932258891e-4, 7.95227820480167e-4, 7.94990505644911e-4, 7.95023429969171e-4, 7.95222672802611e-4, 7.95495729115057e-4, 7.9597977563512e-4, 7.96244542078521e-4, 7.96685804492799e-4, 7.96412729678936e-4, 7.95961724783684e-4, 7.95814606831846e-4, 7.95200389927515e-4, 7.94870272420608e-4, 7.94473730240394e-4, 7.94341789063288e-4, 7.94587837749002e-4, 7.95141168341769e-4, 7.95910457072675e-4, 7.96795215797541e-4, 7.9766700573018e-4, 7.98372714593124e-4, 7.98756793818647e-4, 7.9869110187281e-4, 7.98103967487782e-4, 7.97002625131906e-4, 7.95484657700011e-4, 7.93735464467942e-4, 7.92010545422108e-4, 7.90603564474626e-4, 7.89803482704993e-4, 7.8984618408265e-4, 7.90867593360534e-4, 7.92866001581983e-4, 7.95680959227876e-4, 7.9899457602608e-4, 8.02358426528699e-4, 8.0524570421901e-4, 8.07124170059753e-4, 8.07541346702829e-4
flux1:, 0.689190821256042, 7.50551635414086e-4, 7.49608150626006e-4, 7.47416370019157e-4, 7.4445856077742e-4, 7.41261028729765e-4, 7.38312819429284e-4, 7.3600055707902e-4, 7.34566538680642e-4, 7.34092950011891e-4, 7.34511052439292e-4, 7.35630886246628e-4, 7.37184751381235e-4, 7.38876606864421e-4, 7.40429587619577e-4, 7.41624961187104e-4, 7.42327809851662e-4, 7.42497194328701e-4, 7.42181136681658e-4, 7.41499040483177e-4, 7.40615772272943e-4, 7.39712217562497e-4, 7.38956332586057e-4, 7.38476244608811e-4, 7.38333915921551e-4, 7.38500901270772e-4, 7.38860426506464e-4, 7.39301602029703e-4, 7.39924511340515e-4, 7.4031237297952e-4, 7.40812801249709e-4, 7.40590118496972e-4, 7.4013791660976e-4, 7.39907762047513e-4, 7.39197129769125e-4, 7.38715477981147e-4, 7.38164749022173e-4, 7.37873706041544e-4, 7.37968809641133e-4, 7.38406206992348e-4, 7.39117352981876e-4, 7.40016328838994e-4, 7.40981157383234e-4, 7.41856554501111e-4, 7.42475267290505e-4, 7.42687708392216e-4, 7.42392145172673e-4, 7.41559788870653e-4, 7.40250271203126e-4, 7.38614112843174e-4, 7.36880349618618e-4, 7.35329511275972e-4, 7.34254426694705e-4, 7.33913529628621e-4, 7.34483113979472e-4, 7.36016022549581e-4, 7.38414303658746e-4, 7.41422285680717e-4, 7.44644274294887e-4, 7.47587801367808e-4, 7.49729363998665e-4, 7.5059539737397e-4
flux1:, 0.689453270159795, 6.96796792410639e-4, 6.95489620435818e-4, 6.93122367205086e-4, 6.90184594536068e-4, 6.87182525565516e-4, 6.84563380993528e-4, 6.82658231586472e-4, 6.81649121003856e-4, 6.81561958122775e-4, 6.82282851143369e-4, 6.8359259621297e-4, 6.85212181078389e-4, 6.86851492332842e-4, 6.88253862731993e-4, 6.89230497147843e-4, 6.89680912626761e-4, 6.89597985655313e-4, 6.8905864081085e-4, 6.88203268850826e-4, 6.8720830583209e-4, 6.86256759792603e-4, 6.85510542548499e-4, 6.85086017456024e-4, 6.85031214441585e-4, 6.8530566422684e-4, 6.85784190104688e-4, 6.86344404191308e-4, 6.87058166202111e-4, 6.87527598730733e-4, 6.88061024628946e-4, 6.87878120545821e-4, 6.87433459954579e-4, 6.87148681807181e-4, 6.86381569836885e-4, 6.85797226754942e-4, 6.85139916626636e-4, 6.84729628548775e-4, 6.84699946324785e-4, 6.85028894415197e-4, 6.85668446470095e-4, 6.86548289126615e-4, 6.87557057882138e-4, 6.88543982326267e-4, 6.89338437978384e-4, 6.89778249686353e-4, 6.89739773096382e-4, 6.89164452380871e-4, 6.88077361303305e-4, 6.86594063922163e-4, 6.849134362482e-4, 6.83295916172062e-4, 6.8202881021964e-4, 6.81382488401851e-4, 6.81563215212069e-4, 6.82669681249124e-4, 6.84660741879496e-4, 6.87341233324028e-4, 6.90370923406161e-4, 6.93298718926683e-4, 6.95620444608748e-4, 6.9685429816704e-4
flux1:, 0.689715719063548, 6.4612037497412e-4, 6.44529168742872e-4, 6.42063471985951e-4, 6.39208463507867e-4, 6.36441253209158e-4, 6.34161923430883e-4, 6.32644907102121e-4, 6.32015058064747e-4, 6.32248590621034e-4, 6.33195498032362e-4, 6.34617493263059e-4, 6.36234121238213e-4, 6.37769468048272e-4, 6.38992707529206e-4, 6.39747362638567e-4, 6.39966332414659e-4, 6.39672116316527e-4, 6.38963907315482e-4, 6.37995002013924e-4, 6.36945023322796e-4, 6.35991557113953e-4, 6.35284741087179e-4, 6.34925935481108e-4, 6.34948760081218e-4, 6.35302866093144e-4, 6.35859110384902e-4, 6.36490223662574e-4, 6.3724830607603e-4, 6.37759366646991e-4, 6.38300715004382e-4, 6.38147440618395e-4, 6.37718689110441e-4, 6.37406545083293e-4, 6.36621435871351e-4, 6.35981804796337e-4, 6.35264630889533e-4, 6.34775070105714e-4, 6.34648096845754e-4, 6.34878593142142e-4, 6.35436482263279e-4, 6.36267533450656e-4, 6.37274404971909e-4, 6.38316715937957e-4, 6.39228064257827e-4, 6.39842017762342e-4, 6.40020970585261e-4, 6.39683054565821e-4, 6.38822784613198e-4, 6.37521646168852e-4, 6.35945847490077e-4, 6.3433003206809e-4, 6.32947730090259e-4, 6.32071471353171e-4, 6.31927485203225e-4, 6.32651468806371e-4, 6.34252715732296e-4, 6.36593709519834e-4, 6.3939093132095e-4, 6.42240085205102e-4, 6.44665389730436e-4, 6.46188438798294e-4
flux1:, 0.689978167967302, 5.98394633098778e-4, 5.96594434184512e-4, 5.94099419979568e-4, 5.91380157100422e-4, 5.88877264273876e-4, 5.86939990314244e-4, 5.85786403894055e-4, 5.85488147858074e-4, 5.85978683208186e-4, 5.87080698922758e-4, 5.88546227420067e-4, 5.90102082536087e-4, 5.9149345024931e-4, 5.92519613311142e-4, 5.93057616096569e-4, 5.93071870552104e-4, 5.92609951665719e-4, 5.91786818554938e-4, 5.907611590048e-4, 5.89708284799858e-4, 5.88793857067585e-4, 5.88151532436186e-4, 5.87865267772246e-4, 5.8795432303927e-4, 5.88360759344511e-4, 5.88955657062851e-4, 5.89612909457135e-4, 5.90372578177141e-4, 5.90888810906362e-4, 5.91415338788118e-4, 5.91282410963237e-4, 5.90877080588291e-4, 5.90562367060284e-4, 5.89794335348653e-4, 5.891430226109e-4, 5.88409386842151e-4, 5.87878455164519e-4, 5.87681362562163e-4, 5.878250192054e-4, 5.8829455588087e-4, 5.8905176251054e-4, 5.90015890383546e-4, 5.91061809831704e-4, 5.92033912254697e-4, 5.92768983856287e-4, 5.9312287686286e-4, 5.92996771135906e-4, 5.9235900926178e-4, 5.91258714955312e-4, 5.89828106784903e-4, 5.88271699808816e-4, 5.86842343970361e-4, 5.85806077062242e-4, 5.85399805985828e-4, 5.85787579487428e-4, 5.87022364347481e-4, 5.89020487515944e-4, 5.91555021470043e-4, 5.94272271237762e-4, 5.96732277411361e-4, 5.98470242710725e-4
flux1:, 0.690240616871055, 5.53496325468973e-4, 5.51556310254804e-4, 5.49092445033069e-4, 5.46552031639068e-4, 5.443335218168e-4, 5.42733216574659e-4, 5.41914330319553e-4, 5.41899997220334e-4, 5.42587986391245e-4, 5.4378200928809e-4, 5.45232820239353e-4, 5.46681858982647e-4, 5.47900812708173e-4, 5.48721923681535e-4, 5.49055833017588e-4, 5.48895915091668e-4, 5.4831012258678e-4, 5.47423059439892e-4, 5.46392120665308e-4, 5.45381941195303e-4, 5.44540998814373e-4, 5.4398291747087e-4, 5.43772737807689e-4, 5.43915898431849e-4, 5.44349183043736e-4, 5.44947650349321e-4, 5.45591586969054e-4, 5.46315726871381e-4, 5.4680565228123e-4, 5.47297915517963e-4, 5.47177231690146e-4, 5.46801603790419e-4, 5.46505640715781e-4, 5.45784829932498e-4, 5.45159798080377e-4, 5.44447877084149e-4, 5.43909670616375e-4, 5.43667974042274e-4, 5.43737280403469e-4, 5.44115136826035e-4, 5.44778788955918e-4, 5.45665756569135e-4, 5.46669869919854e-4, 5.47651655626133e-4, 5.48457488322492e-4, 5.48943303405131e-4, 5.48999348136885e-4, 5.4857236681084e-4, 5.47681547735589e-4, 5.46424940179903e-4, 5.44974012272865e-4, 5.43555511449034e-4, 5.42421655940191e-4, 5.41811703947172e-4, 5.41909842479388e-4, 5.42805786922914e-4, 5.44465148874546e-4, 5.46716214685978e-4, 5.49258108917815e-4, 5.51692431291185e-4, 5.53576653991187e-4
flux1:, 0.690503065774808, 5.11308465170152e-4, 5.09291220089052e-4, 5.06910002770635e-4, 5.04581834755132e-4, 5.02659021691116e-4, 5.01384311373849e-4, 5.00868680042848e-4, 5.01092006678376e-4, 5.01923357714607e-4, 5.03155122348254e-4, 5.04544020334674e-4, 5.05852009859077e-4, 5.06881134670713e-4, 5.07498051410598e-4, 5.07646032183863e-4, 5.07344323402034e-4, 5.06676586124164e-4, 5.05771524015533e-4, 5.04779575600563e-4, 5.038496284231e-4, 5.031090815357e-4, 5.02649193747268e-4, 5.025154673337e-4, 5.02700491184688e-4, 5.03138003244686e-4, 5.03710218542381e-4, 5.04308064156075e-4, 5.04966459270617e-4, 5.05404612299263e-4, 5.05847135487634e-4, 5.05731993406044e-4, 5.05390862750482e-4, 5.05130793779897e-4, 5.04481358658618e-4, 5.03913630707856e-4, 5.03255020597813e-4, 5.0273857307433e-4, 5.02475134725027e-4, 5.02482870430482e-4, 5.02769012010254e-4, 5.03325245169627e-4, 5.04108129962566e-4, 5.0503294284782e-4, 5.05980334287307e-4, 5.06811366166251e-4, 5.07387696827534e-4, 5.07594124555955e-4, 5.07360380137887e-4, 5.06678714166595e-4, 5.05613886530673e-4, 5.04302798241972e-4, 5.02942204369499e-4, 5.01764612999926e-4, 5.01004429147003e-4, 5.00858394838225e-4, 5.01446081858312e-4, 5.02777243833833e-4, 5.04732876286177e-4, 5.07065626173441e-4, 5.09422700972388e-4, 5.11390887836002e-4
flux1:, 0.690765514678561, 4.71721025997715e-4, 4.69682186474862e-4, 4.67426152991881e-4, 4.653342898393e-4, 4.63710418990415e-4, 4.62744533763296e-4, 4.62498954233661e-4, 4.62915952341693e-4, 4.63842657516367e-4, 4.65066994947076e-4, 4.66357651490264e-4, 4.67501502189106e-4, 4.68333283321781e-4, 4.68754203322399e-4, 4.68738277238421e-4, 4.68327136586156e-4, 4.67615659987833e-4, 4.66731821107727e-4, 4.65814572089219e-4, 4.64993355514155e-4, 4.64371996354273e-4, 4.64018270867818e-4, 4.63958371191718e-4, 4.64173373320528e-4, 4.64596035346909e-4, 4.65118237606415e-4, 4.65644713024768e-4, 4.66214776851533e-4, 4.66582284087991e-4, 4.66963927283111e-4, 4.66849146424102e-4, 4.6654568562363e-4, 4.66334098679205e-4, 4.65773621268554e-4, 4.65286543313979e-4, 4.64705462419048e-4, 4.64233964443274e-4, 4.63968321434828e-4, 4.63927096218699e-4, 4.64124624022473e-4, 4.64565631090615e-4, 4.65225621868116e-4, 4.66042582229307e-4, 4.66919880954592e-4, 4.67737013546444e-4, 4.68365899697978e-4, 4.68690696168286e-4, 4.68628565861072e-4, 4.68148248748985e-4, 4.67283038541204e-4, 4.66135072232853e-4, 4.64868732071252e-4, 4.63692395564541e-4, 4.62829617744949e-4, 4.62482870274756e-4, 4.62794874199448e-4, 4.6381395553594e-4, 4.65470326544273e-4, 4.67569446915357e-4, 4.69806545001402e-4, 4.71803149239893e-4
flux1:, 0.691027963582315, 4.34630545653035e-4, 4.32618640630585e-4, 4.30521559594564e-4, 4.28681223019712e-4, 4.27352173996503e-4, 4.26673718674294e-4, 4.26663916906902e-4, 4.27233330533115e-4, 4.28213575885798e-4, 4.29394102047266e-4, 4.30560304673458e-4, 4.3152691886424e-4, 4.32162279285887e-4, 4.32401091768043e-4, 4.32245447181969e-4, 4.31755619139584e-4, 4.31033510581854e-4, 4.30202334411256e-4, 4.29386200913058e-4, 4.28692780210277e-4, 4.28201187589018e-4, 4.27955747630727e-4, 4.27964341457723e-4, 4.28198156379027e-4, 4.2859080721308e-4, 4.29045636747157e-4, 4.29483240761572e-4, 4.29950217958523e-4, 4.30234930446254e-4, 4.30548962863543e-4, 4.3043090949644e-4, 4.30166647670746e-4, 4.30011502731161e-4, 4.29550861891793e-4, 4.29159899927683e-4, 4.28672922251372e-4, 4.28263388526802e-4, 4.28011378466071e-4, 4.27933271040297e-4, 4.28048145081247e-4, 4.28372062303411e-4, 4.28898584594795e-4, 4.29588510430983e-4, 4.30369163720706e-4, 4.31140866618884e-4, 4.3178919309705e-4, 4.3220170318405e-4, 4.32287177481935e-4, 4.31994560928134e-4, 4.31328305300285e-4, 4.30356786626752e-4, 4.29211057266854e-4, 4.28072378731135e-4, 4.27148688948325e-4, 4.26642198486948e-4, 4.26712376488934e-4, 4.27440272176335e-4, 4.28800986749735e-4, 4.30650805195632e-4, 4.3273385165849e-4, 4.34710248556501e-4
flux1:, 0.691290412486068, 3.9993878781167e-4, 3.97995172911047e-4, 3.96082349664903e-4, 3.94500509516048e-4, 3.93455526510614e-4, 3.93039191448832e-4, 3.93230348749474e-4, 3.93913855632984e-4, 3.94911804041271e-4, 3.96020252380283e-4, 3.97044820752785e-4, 3.97829686477646e-4, 3.98276397512266e-4, 3.98351072880216e-4, 3.98080592747687e-4, 3.97540006988948e-4, 3.96834435107827e-4, 3.96079129234464e-4, 3.95381151214428e-4, 3.94825366731611e-4, 3.94466297783274e-4, 3.94325875957515e-4, 3.94395329717915e-4, 3.94637785656786e-4, 3.94989280567604e-4, 3.95365708567086e-4, 3.95704516297069e-4, 3.96061205180141e-4, 3.96257427393169e-4, 3.96501334741378e-4, 3.96377858055939e-4, 3.96152761365209e-4, 3.9605759523332e-4, 3.95701245000445e-4, 3.95414263432952e-4, 3.95030528911777e-4, 3.94693865142943e-4, 3.94467511613211e-4, 3.94363782795052e-4, 3.9440441323085e-4, 3.94614875221043e-4, 3.950052204838e-4, 3.95558121147835e-4, 3.96224839836415e-4, 3.96927635695628e-4, 3.97568005635696e-4, 3.98040159132382e-4, 3.98248328704842e-4, 3.98125533030283e-4, 3.97650647233023e-4, 3.9686032874179e-4, 3.95852630079034e-4, 3.9478005611949e-4, 3.93831360746087e-4, 3.93203373791958e-4, 3.93066314374454e-4, 3.93527968934301e-4, 3.94603330627267e-4, 3.96196408185671e-4, 3.98099693830581e-4, 4.00014269281266e-4
flux1:, 0.691552861389821, 3.67550801322345e-4, 3.65709622948813e-4, 3.63998276807962e-4, 3.62674319094491e-4, 3.61896800151725e-4, 3.61714082675181e-4, 3.62071311347182e-4, 3.62833614875586e-4, 3.63819038750557e-4, 3.64834432637878e-4, 3.65708004180929e-4, 3.66313729871828e-4, 3.66584870746454e-4, 3.66516032191335e-4, 3.66155146021125e-4, 3.65588172436464e-4, 3.64920083645031e-4, 3.64255788080514e-4, 3.63684160068874e-4, 3.63267390761498e-4, 3.63036615220776e-4, 3.6299329610741e-4, 3.6311419160209e-4, 3.63356314073099e-4, 3.63659394959708e-4, 3.63952304685946e-4, 3.64189356045847e-4, 3.64435425618844e-4, 3.64543302501427e-4, 3.64718368966771e-4, 3.6458866080519e-4, 3.64401297340269e-4, 3.64365660759245e-4, 3.64112252064246e-4, 3.63930197661395e-4, 3.63652023660951e-4, 3.63393429491697e-4, 3.63201044698703e-4, 3.6308190779938e-4, 3.63058623024387e-4, 3.63164017249995e-4, 3.63422519228636e-4, 3.63836854647374e-4, 3.64381114519644e-4, 3.64999452319866e-4, 3.65610508838874e-4, 3.66117599091304e-4, 3.66423827357055e-4, 3.66450181993054e-4, 3.66153698028617e-4, 3.65542209397515e-4, 3.64682212615616e-4, 3.63697028202556e-4, 3.62753790521905e-4, 3.62039706016087e-4, 3.61730228517e-4, 3.61953899870244e-4, 3.62760118416378e-4, 3.6409658981062e-4, 3.65802411705514e-4, 3.67620622331165e-4
flux1:, 0.691815310293574, 3.37372806839169e-4, 3.35660999001617e-4, 3.34160720712697e-4, 3.33087216419141e-4, 3.32555598243603e-4, 3.32575594503146e-4, 3.33064448726234e-4, 3.33873371637091e-4, 3.34821267350544e-4, 3.35729077207015e-4, 3.36448908974103e-4, 3.36883834895893e-4, 3.36996413714169e-4, 3.36806169404446e-4, 3.3637806654704e-4, 3.35805219632634e-4, 3.35189565756924e-4, 3.34624053171092e-4, 3.34179172475398e-4, 3.33895554493805e-4, 3.33783042754607e-4, 3.33825229557003e-4, 3.33986959946493e-4, 3.34221114260493e-4, 3.34472096040932e-4, 3.34681590340566e-4, 3.34819959493477e-4, 3.3496095329057e-4, 3.34985593814996e-4, 3.35096310961668e-4, 3.34960705999431e-4, 3.34808473967408e-4, 3.34828545715383e-4, 3.34671810423749e-4, 3.34589707895325e-4, 3.3441351081918e-4, 3.34233145042709e-4, 3.34079605264832e-4, 3.33954046175019e-4, 3.33878468571949e-4, 3.33890953990939e-4, 3.34027801089826e-4, 3.34309278376053e-4, 3.3473029978477e-4, 3.35255891233503e-4, 3.3582213012829e-4, 3.36343147956427e-4, 3.36723888673606e-4, 3.36877119235477e-4, 3.36742070261991e-4, 3.36301298318205e-4, 3.35592103708968e-4, 3.34709246849797e-4, 3.33796841474623e-4, 3.33029088167905e-4, 3.32581709773645e-4, 3.32598165448201e-4, 3.33156471827545e-4, 3.34243288091218e-4, 3.35741513100268e-4, 3.37435916580496e-4
flux1:, 0.692077759197328, 3.0931033605158e-4, 3.07747695928596e-4, 3.06461018213411e-4, 3.05624618345504e-4, 3.05313381934894e-4, 3.0550368152517e-4, 3.06090748317473e-4, 3.06917387915766e-4, 3.07807645092072e-4, 3.0859901111048e-4, 3.09167877488697e-4, 3.09444831137941e-4, 3.09418610648886e-4, 3.09129656398606e-4, 3.08655830985424e-4, 3.08093853169828e-4, 3.07540223444217e-4, 3.07075001919727e-4, 3.06750888223667e-4, 3.06588846147882e-4, 3.06580188791018e-4, 3.06693705914641e-4, 3.06885107636103e-4, 3.0710508321689e-4, 3.07303403260031e-4, 3.07433919665174e-4, 3.07481566584789e-4, 3.07527696880171e-4, 3.07478122845234e-4, 3.07531484677198e-4, 3.07391220841006e-4, 3.07270617198802e-4, 3.07339933610532e-4, 3.07269740876466e-4, 3.07277896182294e-4, 3.07195323402018e-4, 3.07089152672319e-4, 3.06976302845589e-4, 3.06851950462347e-4, 3.06736327505756e-4, 3.06670708122955e-4, 3.06700515728437e-4, 3.06860566026231e-4, 3.07163917023312e-4, 3.07594667610186e-4, 3.08105845105045e-4, 3.08623435188032e-4, 3.09056721381273e-4, 3.09313870332768e-4, 3.09320474903092e-4, 3.09037804423263e-4, 3.08477027888474e-4, 3.07705842834319e-4, 3.06844858982827e-4, 3.06052714688025e-4, 3.05501040582484e-4, 3.05342654321551e-4, 3.05678298168276e-4, 3.06528346172718e-4, 3.07815864360927e-4, 3.0936607355097e-4
flux1:, 0.692340208101081, 2.83266956262088e-4, 2.81866363949874e-4, 2.80789482102197e-4, 2.80171953309896e-4, 2.80052750557095e-4, 2.80380428966756e-4, 2.81033997116208e-4, 2.81852947661449e-4, 2.82670087683349e-4, 2.83341127804657e-4, 2.83766331892876e-4, 2.83901533827193e-4, 2.83758047002816e-4, 2.83392994365649e-4, 2.82893041552971e-4, 2.82355249349205e-4, 2.81868759807116e-4, 2.81500410347122e-4, 2.81286322201621e-4, 2.81230247937233e-4, 2.81308167391818e-4, 2.81477398876991e-4, 2.8168736759918e-4, 2.81888403143505e-4, 2.82036079686067e-4, 2.8209539563104e-4, 2.8206390349374e-4, 2.82028742414367e-4, 2.81916754154955e-4, 2.81921499577614e-4, 2.81778459680933e-4, 2.81685366408477e-4, 2.8179560362438e-4, 2.81799096858636e-4, 2.8188440239956e-4, 2.81883573340365e-4, 2.81844325546923e-4, 2.81771471256394e-4, 2.81654523742322e-4, 2.8151107076886e-4, 2.81383627994842e-4, 2.81323912863875e-4, 2.81378014945369e-4, 2.81574012653305e-4, 2.81912714134081e-4, 2.82362994655813e-4, 2.82863147825296e-4, 2.83328829405439e-4, 2.83666952399963e-4, 2.8379361085288e-4, 2.83653017460141e-4, 2.83233766144597e-4, 2.82578674183596e-4, 2.81785152452079e-4, 2.80994498622633e-4, 2.80370536434758e-4, 2.80070289043783e-4, 2.8021141700142e-4, 2.80842500187679e-4, 2.81922529793529e-4, 2.83315024039211e-4
flux1:, 0.692602657004834, 2.59143761739646e-4, 2.57911601923863e-4, 2.57035264803235e-4, 2.56614655101164e-4, 2.56657524595676e-4, 2.57090190934832e-4, 2.57780953953894e-4, 2.58570557388218e-4, 2.59303509874339e-4, 2.59854687466331e-4, 2.6014716055303e-4, 2.6015924682982e-4, 2.59920951259172e-4, 2.59501805243484e-4, 2.58993363586212e-4, 2.58490121846064e-4, 2.58072402605398e-4, 2.57793976569016e-4, 2.57676047686016e-4, 2.57707962600277e-4, 2.57853779852367e-4, 2.58062746080014e-4, 2.58280786345738e-4, 2.58459534660133e-4, 2.58560577957908e-4, 2.58558784701462e-4, 2.58462081724576e-4, 2.58361250356331e-4, 2.58200296452564e-4, 2.58166157236087e-4, 2.58022612090153e-4, 2.57952579033395e-4, 2.58094329107863e-4, 2.58157057332046e-4, 2.58304299285531e-4, 2.58371060236641e-4, 2.58389208205367e-4, 2.58353655924089e-4, 2.58248868774679e-4, 2.58089178539845e-4, 2.57916564203644e-4, 2.57786261357057e-4, 2.57752278574048e-4, 2.5785436682629e-4, 2.5810732573067e-4, 2.5849432799902e-4, 2.58965942238706e-4, 2.59445775159507e-4, 2.59842486420859e-4, 2.60066638096024e-4, 2.60049665011299e-4, 2.59761425862574e-4, 2.59222537691502e-4, 2.58508170095943e-4, 2.57741219035979e-4, 2.57074659839551e-4, 2.56665084914524e-4, 2.56641529607696e-4, 2.57075218230279e-4, 2.57956439800751e-4, 2.5918417397691e-4
flux1:, 0.692865105908588, 2.36839641666724e-4, 2.35776455004708e-4, 2.35087015866152e-4, 2.34838909113562e-4, 2.35013519234349e-4, 2.35520347660969e-4, 2.36222069143445e-4, 2.36964629218674e-4, 2.37606491012086e-4, 2.38041994922487e-4, 2.38215439939493e-4, 2.38124552981402e-4, 2.37814063916887e-4, 2.37361771387153e-4, 2.36860509574084e-4, 2.36399709019984e-4, 2.36049845653796e-4, 2.35852167404463e-4, 2.35814908240557e-4, 2.35915966830276e-4, 2.36110906520608e-4, 2.36344197581172e-4, 2.36560865713349e-4, 2.36715300214835e-4, 2.36775116822624e-4, 2.36723631993407e-4, 2.36576784262091e-4, 2.36426727798963e-4, 2.36230854472586e-4, 2.36167859050607e-4, 2.36026229782177e-4, 2.35974736147778e-4, 2.36138226343014e-4, 2.36245195494737e-4, 2.36438276768634e-4, 2.36557386005825e-4, 2.36622095684825e-4, 2.36619705108553e-4, 2.36530443374025e-4, 2.36365007139309e-4, 2.36163282733204e-4, 2.35981424759437e-4, 2.35878099344149e-4, 2.35901358353501e-4, 2.36077115495906e-4, 2.36401000177287e-4, 2.36835433984061e-4, 2.37313121170741e-4, 2.37747065180413e-4, 2.38045964998513e-4, 2.38132630351655e-4, 2.37962114410954e-4, 2.37535830184633e-4, 2.36908177676157e-4, 2.36183235910467e-4, 2.35500771724041e-4, 2.35012915866924e-4, 2.3485495516852e-4, 2.35115345031202e-4, 2.35810872992415e-4, 2.36872654501218e-4
flux1:, 0.693127554812341, 2.16252181699691e-4, 2.15353531432328e-4, 2.14834112544772e-4, 2.14732902428907e-4, 2.1500973933372e-4, 2.15562398720776e-4, 2.16252460032343e-4, 2.16934350718717e-4, 2.17482071186531e-4, 2.17809163224898e-4, 2.17879203811397e-4, 2.17706113365002e-4, 2.1734547013953e-4, 2.16879480746354e-4, 2.16399054056201e-4, 2.15986500528325e-4, 2.15701824058001e-4, 2.15574585640585e-4, 2.15602137860651e-4, 2.15753870881821e-4, 2.15980122238256e-4, 2.16223632271528e-4, 2.16430848048467e-4, 2.165601182393e-4, 2.165849442353e-4, 2.16495620379716e-4, 2.16313764653502e-4, 2.16130682722073e-4, 2.15913621940659e-4, 2.15831494059137e-4, 2.15694147409202e-4, 2.1565682814386e-4, 2.15832544189774e-4, 2.15969130487568e-4, 2.16192141379537e-4, 2.16348318077297e-4, 2.16448307069305e-4, 2.16474022989668e-4, 2.16402373553873e-4, 2.16240241400971e-4, 2.16024122259247e-4, 2.15808766127098e-4, 2.15654474791162e-4, 2.15614376399748e-4, 2.15722631030108e-4, 2.15985335301115e-4, 2.16376044449238e-4, 2.16837302391547e-4, 2.1728860922752e-4, 2.17640068161808e-4, 2.17809740561243e-4, 2.1774172083119e-4, 2.17421362362534e-4, 2.16884145479528e-4, 2.16215481674172e-4, 2.15540238508433e-4, 2.15002720117687e-4, 2.14739887404621e-4, 2.14852334408033e-4, 2.15378570116386e-4, 2.16278216476143e-4
flux1:, 0.693390003716094, 1.97278952855022e-4, 1.96536449686346e-4, 1.96168144842348e-4, 1.96188242016611e-4, 1.96539654627987e-4, 1.97113055034525e-4, 1.97772816383252e-4, 1.98384431370047e-4, 1.98838386852581e-4, 1.99066693033429e-4, 1.990500133599e-4, 1.98815255667988e-4, 1.98425206673559e-4, 1.97963023691686e-4, 1.97514966733327e-4, 1.97154637284922e-4, 1.96931308374784e-4, 1.96863896301234e-4, 1.96940980271884e-4, 1.97126223731029e-4, 1.97367715781808e-4, 1.97609153266564e-4, 1.97800374357017e-4, 1.97904623379977e-4, 1.97901016446618e-4, 1.97785387743352e-4, 1.97582852253744e-4, 1.97381831106345e-4, 1.97156266634453e-4, 1.97063944484122e-4, 1.96933030040533e-4, 1.96905857995073e-4, 1.97085045383067e-4, 1.97237732126616e-4, 1.97475822569033e-4, 1.97654612897044e-4, 1.97778879130745e-4, 1.9782721478977e-4, 1.97774147293775e-4, 1.97622735350778e-4, 1.9740506641843e-4, 1.97172510796588e-4, 1.96984336342529e-4, 1.9689580543386e-4, 1.96946604324779e-4, 1.97151277873983e-4, 1.97493580398833e-4, 1.97926264750019e-4, 1.98377011656463e-4, 1.98760115987481e-4, 1.98992370462935e-4, 1.99010528571976e-4, 1.98787027789346e-4, 1.983405280154e-4, 1.97738398895392e-4, 1.97089554293661e-4, 1.96527802011696e-4, 1.96187834577361e-4, 1.96177750354706e-4, 1.96553191215991e-4, 1.97298523812561e-4
flux1:, 0.693652452619847, 1.79818903840504e-4, 1.79221300510443e-4, 1.78984323449074e-4, 1.79101208098622e-4, 1.79502233293104e-4, 1.80075028320195e-4, 1.80689960878918e-4, 1.81225480778749e-4, 1.81588931908944e-4, 1.8172968474165e-4, 1.81643176345881e-4, 1.81366231844643e-4, 1.80965557944657e-4, 1.80522294956959e-4, 1.80115860595627e-4, 1.79810029741406e-4, 1.79643414683223e-4, 1.79625462707932e-4, 1.7973801086872e-4, 1.79941515501163e-4, 1.80184405412507e-4, 1.80413584147993e-4, 1.80583854647366e-4, 1.8066401655505e-4, 1.80638429609243e-4, 1.80507122434622e-4, 1.80296761599451e-4, 1.80091131538547e-4, 1.79868161684359e-4, 1.79773449357642e-4, 1.79650782644975e-4, 1.79630202116115e-4, 1.79805233079646e-4, 1.79962152049272e-4, 1.80202181860737e-4, 1.80390616555273e-4, 1.80529011922665e-4, 1.80594461476964e-4, 1.80560020341636e-4, 1.80425053644217e-4, 1.80216512248827e-4, 1.7998080670719e-4, 1.79773931239093e-4, 1.79650720632226e-4, 1.79653918357973e-4, 1.79804563389058e-4, 1.80095529710127e-4, 1.80489810342417e-4, 1.80924474115314e-4, 1.81320264316204e-4, 1.81595699244053e-4, 1.81683465755253e-4, 1.8154610335833e-4, 1.81187682736946e-4, 1.80658541600549e-4, 1.80051170036033e-4, 1.79486902524294e-4, 1.79094905328629e-4, 1.7898670168402e-4, 1.79230797923543e-4, 1.79832559793763e-4
flux1:, 0.693914901523601, 1.63773600747733e-4, 1.63307854463665e-4, 1.631825431232e-4, 1.63373590431432e-4, 1.63802507096173e-4, 1.64357323259337e-4, 1.64916905023246e-4, 1.65373893850002e-4, 1.65652352396885e-4, 1.65717621682152e-4, 1.65577581433454e-4, 1.65276138191895e-4, 1.64881062206967e-4, 1.64469051984061e-4, 1.6411104068125e-4, 1.63860318739619e-4, 1.6374519709211e-4, 1.63766903054885e-4, 1.63902415568572e-4, 1.64111171304302e-4, 1.64344077852007e-4, 1.64553017300412e-4, 1.64698914806824e-4, 1.64756511086886e-4, 1.64714961849371e-4, 1.64577278612397e-4, 1.64370026669526e-4, 1.64170946352415e-4, 1.6395974323912e-4, 1.63869093699897e-4, 1.63756084440618e-4, 1.63739095965439e-4, 1.63903702263081e-4, 1.64054979139013e-4, 1.64285943699296e-4, 1.64472981277804e-4, 1.64616620019211e-4, 1.6469398467297e-4, 1.64677491374472e-4, 1.64563056605326e-4, 1.64372052437218e-4, 1.64144765661166e-4, 1.63932150293373e-4, 1.63786492353285e-4, 1.6375144454537e-4, 1.63852720011069e-4, 1.64091146587425e-4, 1.64439688452608e-4, 1.64845543108138e-4, 1.65237605771629e-4, 1.65538574842153e-4, 1.65679920577235e-4, 1.65617079100084e-4, 1.65341793251967e-4, 1.64888671365791e-4, 1.64333826619479e-4, 1.63784804172534e-4, 1.63362681626087e-4, 1.63178937279433e-4, 1.63311086974176e-4, 1.63781886512347e-4
flux1:, 0.694177350427354, 1.49048136291415e-4, 1.48700344707445e-4, 1.48667950652798e-4, 1.48912985298004e-4, 1.49351580321223e-4, 1.49874981002327e-4, 1.50372384147459e-4, 1.50751257819491e-4, 1.50951815584653e-4, 1.5095378558987e-4, 1.50775224823662e-4, 1.50464588182834e-4, 1.5008833083632e-4, 1.49716847119847e-4, 1.49411488468988e-4, 1.4921483542876e-4, 1.49145504340075e-4, 1.49197776750448e-4, 1.4934546384517e-4, 1.49548799732714e-4, 1.49762835363874e-4, 1.49945713864988e-4, 1.50065226447277e-4, 1.50102179992401e-4, 1.50050021996582e-4, 1.49913692994293e-4, 1.49718323708341e-4, 1.49534574921954e-4, 1.49342224588986e-4, 1.49260643055289e-4, 1.49158264225869e-4, 1.49142464041154e-4, 1.4929184588307e-4, 1.49429764197122e-4, 1.49643010550432e-4, 1.49819777493147e-4, 1.49961282838236e-4, 1.50045903112616e-4, 1.50046148268113e-4, 1.49954822783756e-4, 1.49787549594654e-4, 1.49577741577331e-4, 1.49370031029944e-4, 1.49212500863226e-4, 1.49147924440638e-4, 1.49205049503842e-4, 1.49391452928164e-4, 1.49689541549407e-4, 1.500569414098e-4, 1.50431854882229e-4, 1.50743054900444e-4, 1.50923174685237e-4, 1.50923049745677e-4, 1.50724303606991e-4, 1.50347323740933e-4, 1.4985233260099e-4, 1.49332375135852e-4, 1.48898549812258e-4, 1.48659445001675e-4, 1.48698199295426e-4, 1.49051574939851e-4
flux1:, 0.694439799331107, 1.35551635098363e-4, 1.35307777111398e-4, 1.3535100181909e-4, 1.35632573613778e-4, 1.360661390961e-4, 1.36548363866558e-4, 1.36979988996077e-4, 1.37283418953014e-4, 1.37414103736883e-4, 1.37364459807809e-4, 1.3716058404248e-4, 1.36853288591072e-4, 1.36505825666133e-4, 1.36180973845649e-4, 1.35929920013239e-4, 1.35784699908334e-4, 1.35755045444486e-4, 1.3582955380943e-4, 1.35980339225504e-4, 1.36169869215579e-4, 1.36358532227164e-4, 1.36511541280109e-4, 1.3660390598142e-4, 1.36622386262885e-4, 1.36564178057587e-4, 1.36435264159917e-4, 1.3625833030979e-4, 1.36096293719129e-4, 1.35927790370124e-4, 1.35858839830594e-4, 1.35767630663288e-4, 1.35751210830086e-4, 1.35882039590304e-4, 1.36001048619558e-4, 1.3619030997027e-4, 1.36350162400679e-4, 1.36483766472988e-4, 1.36571661361294e-4, 1.36587070216775e-4, 1.36520093130577e-4, 1.36380681664083e-4, 1.36195016516847e-4, 1.36000596884108e-4, 1.35840111901085e-4, 1.35754037915021e-4, 1.35772724326768e-4, 1.3590929117558e-4, 1.3615484357307e-4, 1.36477336441761e-4, 1.36824916187272e-4, 1.37133775453919e-4, 1.37339605888563e-4, 1.37390813756249e-4, 1.37260996428493e-4, 1.36957957089925e-4, 1.36526870858082e-4, 1.36046103518679e-4, 1.3561550458527e-4, 1.35338533383139e-4, 1.3530105189051e-4, 1.35550727763551e-4
flux1:, 0.69470224823486, 1.23197384705427e-4, 1.23043834225656e-4, 1.2314711177712e-4, 1.23450520368431e-4, 1.23867632252722e-4, 1.24302176079122e-4, 1.24667103758961e-4, 1.24899424496888e-4, 1.24968644911703e-4, 1.24878121559828e-4, 1.24660023229241e-4, 1.24365682505837e-4, 1.24053735725433e-4, 1.23778546734059e-4, 1.23581018058051e-4, 1.23483142618995e-4, 1.23486735833928e-4, 1.23575929546171e-4, 1.23722383015755e-4, 1.2389186323468e-4, 1.24050847479032e-4, 1.24171990892242e-4, 1.24237520080971e-4, 1.24239826705241e-4, 1.24179288255949e-4, 1.24062208771829e-4, 1.23908126712795e-4, 1.23771901470327e-4, 1.2363026310232e-4, 1.23576149830248e-4, 1.23496244728483e-4, 1.23477961494851e-4, 1.23588298014198e-4, 1.23684896369164e-4, 1.2384618077202e-4, 1.23984620785941e-4, 1.2410614130028e-4, 1.24194062864693e-4, 1.24222824500039e-4, 1.2418028112241e-4, 1.24071007391553e-4, 1.23913947730926e-4, 1.23739090677104e-4, 1.23582977972004e-4, 1.23482732042198e-4, 1.23469087798898e-4, 1.23559531754752e-4, 1.23752952919108e-4, 1.2402718938854e-4, 1.24340500903353e-4, 1.24637333084526e-4, 1.24857862219293e-4, 1.24949892073043e-4, 1.24880929606195e-4, 1.24647892037377e-4, 1.24282026625042e-4, 1.23847289981404e-4, 1.23431562874536e-4, 1.23131497124045e-4, 1.23033255722386e-4, 1.23192621545171e-4
flux1:, 0.694964697138614, 1.11902700518093e-4, 1.11826520767929e-4, 1.1197608171966e-4, 1.12289206837065e-4, 1.12681355212231e-4, 1.13064462505596e-4, 1.1336389304455e-4, 1.13530573502765e-4, 1.13546697222449e-4, 1.13424815803704e-4, 1.13201393632368e-4, 1.12926791193305e-4, 1.12654052484252e-4, 1.12428781899382e-4, 1.12281874342093e-4, 1.12226056805044e-4, 1.12256307555799e-4, 1.12353446724548e-4, 1.12489695147845e-4, 1.12634842903308e-4, 1.12761809555886e-4, 1.12850680542983e-4, 1.12890593532381e-4, 1.128790780426e-4, 1.1281911740242e-4, 1.12716772822821e-4, 1.12588013966976e-4, 1.12479641641506e-4, 1.12366112766142e-4, 1.12327828885205e-4, 1.12259004194464e-4, 1.12238122783561e-4, 1.12327274308809e-4, 1.12399803023255e-4, 1.12531174989226e-4, 1.12645658764925e-4, 1.12752381171663e-4, 1.12837799544533e-4, 1.12877957986812e-4, 1.12858958426897e-4, 1.12780472778069e-4, 1.12654510068493e-4, 1.12503552569947e-4, 1.1235763423237e-4, 1.12249801288502e-4, 1.12210172843821e-4, 1.1225947852927e-4, 1.12403353983215e-4, 1.12628790955186e-4, 1.1290393042523e-4, 1.131818499289e-4, 1.13408204746376e-4, 1.13531687014048e-4, 1.13515468157788e-4, 1.13347286038013e-4, 1.130457799268e-4, 1.12661130445347e-4, 1.1226899856466e-4, 1.11958048284243e-4, 1.11812766011443e-4, 1.1189457518645e-4
flux1:, 0.695227146042367, 1.01588672365951e-4, 1.01577731568309e-4, 1.01761508320533e-4, 1.02074518341075e-4, 1.02435666020098e-4, 1.0276581104354e-4, 1.03002551068785e-4, 1.03109769760006e-4, 1.03080853706178e-4, 1.02935847319176e-4, 1.02713932645869e-4, 1.02463323356032e-4, 1.02230877056341e-4, 1.02053476876327e-4, 1.01952607803126e-4, 1.01932716362741e-4, 1.01983088738985e-4, 1.0208230382577e-4, 1.02203947212304e-4, 1.02322251573583e-4, 1.02416590512378e-4, 1.02474146373031e-4, 1.02490413838946e-4, 1.02467433105491e-4, 1.02410222932817e-4, 1.02324181263636e-4, 1.02221533180531e-4, 1.02141288323971e-4, 1.02055597629753e-4, 1.02033099383651e-4, 1.01974830805821e-4, 1.01951054624733e-4, 1.02019392294779e-4, 1.0206776974318e-4, 1.02169062244639e-4, 1.02258736895086e-4, 1.0234923230566e-4, 1.0243027026809e-4, 1.02479783001318e-4, 1.02482626447187e-4, 1.02434183083477e-4, 1.02340076017001e-4, 1.02215605780819e-4, 1.02084276343707e-4, 1.01974633278384e-4, 1.01915382959183e-4, 1.01929447409829e-4, 1.02028095560847e-4, 1.02206526349381e-4, 1.02442203960641e-4, 1.02696833079862e-4, 1.02922163322704e-4, 1.03068955177066e-4, 1.03097610320107e-4, 1.02988361187853e-4, 1.02748691950917e-4, 1.0241592091673e-4, 1.02053622925185e-4, 1.01741721057158e-4, 1.01561446795144e-4, 1.01577692991076e-4
flux1:, 0.69548959494612, 9.21799369079084e-5, 9.22229070233817e-5, 9.24303525641962e-5, 9.27353661093635e-5, 9.30615049346852e-5, 9.33389150752544e-5, 9.35169482551793e-5, 9.35712864620022e-5, 9.35049491898192e-5, 9.3343842914971e-5, 9.31284834843139e-5, 9.29040444126451e-5, 9.27109230853381e-5, 9.25776254108757e-5, 9.25170665977629e-5, 9.2526540184344e-5, 9.25908076165116e-5, 9.26871803542845e-5, 9.27912162117667e-5, 9.28817502859063e-5, 9.29443422280278e-5, 9.29726836812838e-5, 9.29678839373761e-5, 9.29357740611096e-5, 9.28828567957875e-5, 9.28135743631399e-5, 9.27364383075128e-5, 9.26831528525613e-5, 9.26237982492009e-5, 9.26162017963246e-5, 9.25677265940729e-5, 9.25411180710735e-5, 9.25898740856783e-5, 9.26153010795461e-5, 9.26877911631962e-5, 9.27531938389379e-5, 9.28271016234687e-5, 9.29024394563964e-5, 9.29592140269441e-5, 9.29815395004696e-5, 9.2961219485674e-5, 9.28982295777311e-5, 9.28012665725544e-5, 9.268755965609e-5, 9.25809842339828e-5, 9.25082255554743e-5, 9.24934351935657e-5, 9.25523707639461e-5, 9.26873422958056e-5, 9.28843317939625e-5, 9.31133590325726e-5, 9.33325652732979e-5, 9.34956833280617e-5, 9.35617244448818e-5, 9.35050267021861e-5, 9.33234471989278e-5, 9.30425604733058e-5, 9.27142931546735e-5, 9.24094298868118e-5, 9.22047173850998e-5, 9.21666287718672e-5
flux1:, 0.695752043849873, 8.36045809771307e-5, 8.36908864639779e-5, 8.39127750197939e-5, 8.42035390385948e-5, 8.44922957024833e-5, 8.47185520228357e-5, 8.48427068902764e-5, 8.48509494670108e-5, 8.47543523199161e-5, 8.45831451918315e-5, 8.43779774271615e-5, 8.41803301768901e-5, 8.40241234811776e-5, 8.39300597168979e-5, 8.39034908272933e-5, 8.39357637923815e-5, 8.40082653560226e-5, 8.40979068005288e-5, 8.4182650632771e-5, 8.42458811307497e-5, 8.42788595519174e-5, 8.42810128459288e-5, 8.42581937432978e-5, 8.42192518411299e-5, 8.41716542007964e-5, 8.41187063231711e-5, 8.40654041018565e-5, 8.40367992876692e-5, 8.400133855259e-5, 8.40071189877735e-5, 8.39674986404798e-5, 8.39383977438617e-5, 8.39694577095399e-5, 8.39741157783642e-5, 8.40201909323078e-5, 8.4062938041313e-5, 8.41207380565114e-5, 8.41895081320945e-5, 8.42514297256866e-5, 8.42903600154869e-5, 8.42952903041098e-5, 8.42614165152211e-5, 8.41915959977236e-5, 8.40972535579039e-5, 8.39976348017055e-5, 8.39169651037368e-5, 8.3879762295908e-5, 8.39051378599945e-5, 8.40013311413276e-5, 8.416186544988e-5, 8.43645319545091e-5, 8.45739052130162e-5, 8.47473570294663e-5, 8.48437099063162e-5, 8.48329337202326e-5, 8.47048130547299e-5, 8.44744356424607e-5, 8.41827493830574e-5, 8.38912919706911e-5, 8.3671394590369e-5, 8.35894791328005e-5
flux1:, 0.696014492753627, 7.57942205934964e-5, 7.59139947879197e-5, 7.6142257073941e-5, 7.64138841937308e-5, 7.66642039908698e-5, 7.68419297246211e-5, 7.69176355650878e-5, 7.68866503295429e-5, 7.67665398008247e-5, 7.65904254242708e-5, 7.63980608726621e-5, 7.62267849715823e-5, 7.61042206014721e-5, 7.60439997217449e-5, 7.60450146084811e-5, 7.60938944296406e-5, 7.61697495349374e-5, 7.62498451631737e-5, 7.63148278758465e-5, 7.63524107173784e-5, 7.635891676918e-5, 7.63386128070781e-5, 7.63011516750914e-5, 7.62576143235765e-5, 7.62159557400113e-5, 7.61782585506058e-5, 7.6146328524304e-5, 7.61393349208379e-5, 7.61246660276292e-5, 7.6141849193041e-5, 7.61100295493796e-5, 7.60789747331734e-5, 7.60946768611432e-5, 7.60814370239933e-5, 7.61042727722738e-5, 7.61267604833525e-5, 7.61695543176796e-5, 7.62312413116433e-5, 7.62962031160731e-5, 7.63484902533783e-5, 7.63750654539345e-5, 7.63672856885808e-5, 7.6323055126866e-5, 7.62486196989411e-5, 7.61588009901431e-5, 7.60750752166574e-5, 7.60215710554179e-5, 7.60196647087509e-5, 7.6082314945907e-5, 7.62095082792313e-5, 7.63861017229972e-5, 7.65829474904206e-5, 7.67615232061067e-5, 7.68814975265489e-5, 7.69098966014635e-5, 7.68299729291229e-5, 7.66476659738238e-5, 7.63937830861253e-5, 7.61207374638759e-5, 7.58937694933256e-5, 7.57778537170652e-5
flux1:, 0.69627694165738, 6.86842365902526e-5, 6.88283232175468e-5, 6.90559455107083e-5, 6.93047287038988e-5, 6.95166419788897e-5, 6.96492692892513e-5, 6.9682375841676e-5, 6.9619033619467e-5, 6.94817951182566e-5, 6.93053618722518e-5, 6.91277227234499e-5, 6.89817924970161e-5, 6.88892227578514e-5, 6.88574067230877e-5, 6.88799179455283e-5, 6.89398705713439e-5, 6.90151167666691e-5, 6.90839132230118e-5, 6.91297386499151e-5, 6.91442903818165e-5, 6.91282146492655e-5, 6.90896605031725e-5, 6.90411168503555e-5, 6.8995127766722e-5, 6.89597126397293e-5, 6.89357236325489e-5, 6.89221922850529e-5, 6.89332447667673e-5, 6.89358651200197e-5, 6.89622050968846e-5, 6.89370721419683e-5, 6.8904727176046e-5, 6.89076765193271e-5, 6.88798305772574e-5, 6.88830934353838e-5, 6.88882238887211e-5, 6.89175382429352e-5, 6.89718956712747e-5, 6.90378400735269e-5, 6.91000184011167e-5, 6.91441308038279e-5, 6.91586574417039e-5, 6.91374986190748e-5, 6.90824464269595e-5, 6.90042277767736e-5, 6.89214096213366e-5, 6.88570890672285e-5, 6.88338933159506e-5, 6.88683117371729e-5, 6.8965674391199e-5, 6.91170972600982e-5, 6.92994080550947e-5, 6.94784899335357e-5, 6.96157355682709e-5, 6.96765361658402e-5, 6.96391040427917e-5, 6.95016024813999e-5, 6.92856523634759e-5, 6.90348475416811e-5, 6.88078822475471e-5, 6.8667105722529e-5
flux1:, 0.696539390561133, 6.22140969524332e-5, 6.23741093894365e-5, 6.2595100503551e-5, 6.28183999068706e-5, 6.29928568089579e-5, 6.30844488437047e-5, 6.30810793915877e-5, 6.2992178281363e-5, 6.28438604952061e-5, 6.26712278662081e-5, 6.25097871906557e-5, 6.23878886067411e-5, 6.23216416307564e-5, 6.23130809840462e-5, 6.23515908523134e-5, 6.24179081442529e-5, 6.24895429896622e-5, 6.25462637080662e-5, 6.25744189501998e-5, 6.25692608314801e-5, 6.25349713201028e-5, 6.24826143491535e-5, 6.24265748408455e-5, 6.23801395319681e-5, 6.2351028777178e-5, 6.23389194890402e-5, 6.23405406671473e-5, 6.23658402921687e-5, 6.23820780998584e-5, 6.24152158216268e-5, 6.23956458784282e-5, 6.23627348720519e-5, 6.23556379278496e-5, 6.23166599292254e-5, 6.23042444723305e-5, 6.22951861155427e-5, 6.23128053657419e-5, 6.23597933769923e-5, 6.24247666750615e-5, 6.24933144854898e-5, 6.2550592736403e-5, 6.25831434927639e-5, 6.25818236895056e-5, 6.25447467220484e-5, 6.24789597887223e-5, 6.24000700202827e-5, 6.23296156254105e-5, 6.22905597089572e-5, 6.23017943806832e-5, 6.23728812922801e-5, 6.25003369384649e-5, 6.26665573773151e-5, 6.28419901663413e-5, 6.29904797452623e-5, 6.30769625418911e-5, 6.30760243378793e-5, 6.29794172761554e-5, 6.28006019444994e-5, 6.25748016170644e-5, 6.23539013821688e-5, 6.21966539479468e-5
flux1:, 0.696801839464887, 5.632766922809e-5, 5.64960967111609e-5, 5.67055057556728e-5, 5.69016853535457e-5, 5.70404330548689e-5, 5.70955337044685e-5, 5.70619439398077e-5, 5.69541115911219e-5, 5.68003976718371e-5, 5.6635267980413e-5, 5.6491177237454e-5, 5.63918905751741e-5, 5.63484752359244e-5, 5.6358497040571e-5, 5.64082303684918e-5, 5.64770777700919e-5, 5.65430057289076e-5, 5.65876989223664e-5, 5.66003230460186e-5, 5.65792046757384e-5, 5.65312683125615e-5, 5.64695595703683e-5, 5.6409480440825e-5, 5.63644107807898e-5, 5.63414731587711e-5, 5.63392721567943e-5, 5.63527304125229e-5, 5.63884688954851e-5, 5.64146827088747e-5, 5.64522828920353e-5, 5.64371864503664e-5, 5.64044384321708e-5, 5.63899612889995e-5, 5.63433035119168e-5, 5.63191081715953e-5, 5.62990938586767e-5, 5.63069237043697e-5, 5.6346667713646e-5, 5.64088854256088e-5, 5.64803900808869e-5, 5.65464399645026e-5, 5.65925170325374e-5, 5.66073627302289e-5, 5.6586194632925e-5, 5.65328474518506e-5, 5.64600089738237e-5, 5.63872455728353e-5, 5.63370565368788e-5, 5.63297004636366e-5, 5.63779048564207e-5, 5.64827157588314e-5, 5.66316177921214e-5, 5.67996607412723e-5, 5.69537223072262e-5, 5.70593232342756e-5, 5.7088732073982e-5, 5.70286132380552e-5, 5.68853287668863e-5, 5.66862920610292e-5, 5.64764873598079e-5, 5.63102995662121e-5
flux1:, 0.69706428836864, 5.09734277001299e-5, 5.11437608628236e-5, 5.13377154637728e-5, 5.15060989703808e-5, 5.16115728337848e-5, 5.16350600932013e-5, 5.15774847970243e-5, 5.14570478930458e-5, 5.13031700317056e-5, 5.11487990100416e-5, 5.10229121573214e-5, 5.09447743788381e-5, 5.09209559311483e-5, 5.09454229444641e-5, 5.10023412424391e-5, 5.10707054984626e-5, 5.11296092694765e-5, 5.11629469817161e-5, 5.11625757696106e-5, 5.11293946394985e-5, 5.10723069647276e-5, 5.10054764167637e-5, 5.09445332566472e-5, 5.09023890756033e-5, 5.08853364806603e-5, 5.08910441520837e-5, 5.09131215473519e-5, 5.09556664863543e-5, 5.09884107260809e-5, 5.10282754375435e-5, 5.10166339598612e-5, 5.09847376472259e-5, 5.09653893483801e-5, 5.09143148325784e-5, 5.08820581450127e-5, 5.08542212630729e-5, 5.08541816183627e-5, 5.0886947303201e-5, 5.09448626436831e-5, 5.10161788719814e-5, 5.10868133702031e-5, 5.11419759470933e-5, 5.11691525527966e-5, 5.11614206238396e-5, 5.11198934451448e-5, 5.10544538632258e-5, 5.09823947115654e-5, 5.09250778972219e-5, 5.09032059883832e-5, 5.0931681624344e-5, 5.10152265775963e-5, 5.11458862009867e-5, 5.13032439377842e-5, 5.14576477639243e-5, 5.15760892400901e-5, 5.16297019430483e-5, 5.16013146932027e-5, 5.14912573048234e-5, 5.13197794021178e-5, 5.11250268440451e-5, 5.09564410101975e-5
flux1:, 0.697326737272393, 4.61044860187854e-5, 4.62713269385524e-5, 4.64470581538695e-5, 4.65878742003511e-5, 4.66630795165776e-5, 4.66600076813321e-5, 4.65844903610951e-5, 4.64573167343111e-5, 4.63079293160636e-5, 4.61670392000483e-5, 4.60598637124193e-5, 4.60013453913786e-5, 4.59941291298717e-5, 4.60294080550474e-5, 4.60901420278856e-5, 4.61557137474799e-5, 4.62068820807334e-5, 4.62299392453285e-5, 4.62192517172874e-5, 4.61777911447128e-5, 4.61157333703002e-5, 4.60475927850027e-5, 4.59885502354776e-5, 4.59505871694895e-5, 4.59390000126687e-5, 4.59506784893602e-5, 4.59783859389936e-5, 4.60244264823845e-5, 4.60605818940887e-5, 4.61007398119521e-5, 4.60916349389712e-5, 4.60612037932861e-5, 4.60392455464411e-5, 4.59866976600218e-5, 4.59497748251139e-5, 4.59170216735484e-5, 4.59109647936e-5, 4.5937142712549e-5, 4.59895083424551e-5, 4.60578964950005e-5, 4.6129338600201e-5, 4.61894490436437e-5, 4.62252237068345e-5, 4.62283009261007e-5, 4.61975639880183e-5, 4.61402635604568e-5, 4.60712231993796e-5, 4.60101255226512e-5, 4.59773229907832e-5, 4.59889983044586e-5, 4.60527344045345e-5, 4.61645803909714e-5, 4.63084899516159e-5, 4.64585753513196e-5, 4.65840235026913e-5, 4.66558693434e-5, 4.6654261852468e-5, 4.65745426845345e-5, 4.64305056256553e-5, 4.62536590125626e-5, 4.60881156751935e-5
flux1:, 0.697589186176146, 4.16784276679494e-5, 4.18375524012327e-5, 4.19933782216063e-5, 4.21076732073467e-5, 4.21560444925673e-5, 4.21314723056677e-5, 4.20436856881324e-5, 4.19150175277214e-5, 4.17740568600428e-5, 4.16487278616737e-5, 4.15603443184938e-5, 4.1519786323522e-5, 4.15263557980501e-5, 4.15692405364466e-5, 4.16309846121641e-5, 4.16920160664413e-5, 4.17351644175963e-5, 4.17492099267615e-5, 4.17308042491077e-5, 4.16845130775956e-5, 4.16211559080009e-5, 4.15549450981808e-5, 4.15000586964857e-5, 4.14671914149685e-5, 4.14605404102762e-5, 4.14763824903891e-5, 4.15070575546682e-5, 4.15537111589985e-5, 4.15905799735682e-5, 4.16293510013283e-5, 4.16219856914339e-5, 4.15935329699898e-5, 4.1570913055858e-5, 4.15194215082731e-5, 4.14807999700613e-5, 4.14457156459306e-5, 4.14353647886388e-5, 4.14554575592986e-5, 4.15013707213149e-5, 4.15646019267524e-5, 4.16336437186726e-5, 4.16950671845985e-5, 4.17360306559048e-5, 4.17473595695949e-5, 4.17261803683791e-5, 4.16773286885535e-5, 4.16130620165853e-5, 4.15509743679473e-5, 4.1510410891771e-5, 4.1508048927949e-5, 4.15535738138892e-5, 4.16464676473333e-5, 4.17748067862033e-5, 4.19166220184028e-5, 4.20438525708403e-5, 4.21283110799908e-5, 4.21485055803173e-5, 4.20957879904562e-5, 4.19782439312882e-5, 4.18210668060214e-5, 4.16628386813345e-5
flux1:, 0.6978516350799, 3.76569521325992e-5, 3.78053045572306e-5, 3.79405560299532e-5, 3.80300656286817e-5, 3.80553027155086e-5, 3.80141156282129e-5, 3.79191901234917e-5, 3.77934937276973e-5, 3.76640569770346e-5, 3.75556353993686e-5, 3.74856277393708e-5, 3.74611817447788e-5, 3.74788357871114e-5, 3.75264685329603e-5, 3.75868775455378e-5, 3.76420521423718e-5, 3.76771683317819e-5, 3.76834957553357e-5, 3.76597177027098e-5, 3.76115507328361e-5, 3.75499201346237e-5, 3.74882084611887e-5, 3.74391677919324e-5, 3.74119554781897e-5, 3.74096248282254e-5, 3.7428005342048e-5, 3.74593787102797e-5, 3.75042603988278e-5, 3.75396268068718e-5, 3.75756623559449e-5, 3.75693737156164e-5, 3.75432969476819e-5, 3.75216104973168e-5, 3.74732323433058e-5, 3.74353843402035e-5, 3.7400169123119e-5, 3.7387073498046e-5, 3.74016798200556e-5, 3.74406032830947e-5, 3.74970216066737e-5, 3.7561126925975e-5, 3.76208685714431e-5, 3.76640964659754e-5, 3.76813611599666e-5, 3.76684730589493e-5, 3.76281018949286e-5, 3.75699327278173e-5, 3.75091912539123e-5, 3.74636981291751e-5, 3.74499582863429e-5, 3.74790690136657e-5, 3.75533745528289e-5, 3.76647538525155e-5, 3.77951773916843e-5, 3.79197257583672e-5, 3.80116974391002e-5, 3.80488663136638e-5, 3.80195273118039e-5, 3.79268238927348e-5, 3.77900599820486e-5, 3.76422548282805e-5
flux1:, 0.698114083983653, 3.40053924812639e-5, 3.41410035596278e-5, 3.42558924605698e-5, 3.43228761322517e-5, 3.43287671034765e-5, 3.42755093065539e-5, 3.41778902810952e-5, 3.40587476727034e-5, 3.39430199079332e-5, 3.38520743550617e-5, 3.37995037149153e-5, 3.37891098144927e-5, 3.38152309396051e-5, 3.38650519735104e-5, 3.39221682844801e-5, 3.39705067549403e-5, 3.39977429736677e-5, 3.39975584098163e-5, 3.39703961141038e-5, 3.39227256237279e-5, 3.38651380977102e-5, 3.38097866681622e-5, 3.37677038243747e-5, 3.37463610768595e-5, 3.37476757966037e-5, 3.37671879424753e-5, 3.37974210060682e-5, 3.38386773290787e-5, 3.38708348774111e-5, 3.39031349250219e-5, 3.38973988404732e-5, 3.38739729331441e-5, 3.38544450486532e-5, 3.38107383857935e-5, 3.37756077847512e-5, 3.37420410975757e-5, 3.37275439892883e-5, 3.3737336259514e-5, 3.37690914419652e-5, 3.3817628564837e-5, 3.38749733351526e-5, 3.39307450011508e-5, 3.39738875813329e-5, 3.39951195022483e-5, 3.3989333725433e-5, 3.39573042535222e-5, 3.39062179942437e-5, 3.38487757354509e-5, 3.38008950404754e-5, 3.377836407812e-5, 3.37930795119691e-5, 3.38496897690086e-5, 3.39434975229927e-5, 3.40603123222485e-5, 3.41785831691862e-5, 3.42736329306927e-5, 3.43232666309453e-5, 3.43135729856828e-5, 3.42435169729649e-5, 3.41270199867028e-5, 3.39916584902138e-5
flux1:, 0.698376532887406, 3.06921819076293e-5, 3.0814024062708e-5, 3.09094647961157e-5, 3.09565184436625e-5, 3.09467663633028e-5, 3.08855006967928e-5, 3.07888532228377e-5, 3.06789143848879e-5, 3.0578162241443e-5, 3.05045059687673e-5, 3.04679455049057e-5, 3.04693634853367e-5, 3.05014331103794e-5, 3.05511732603326e-5, 3.06033963903109e-5, 3.06442094450829e-5, 3.06638277427557e-5, 3.06581992027508e-5, 3.06292460200815e-5, 3.05838440861087e-5, 3.05319097355246e-5, 3.04840920151938e-5, 3.04495333472047e-5, 3.04339654029355e-5, 3.04382229735291e-5, 3.04577011485895e-5, 3.04853972764208e-5, 3.05217080979172e-5, 3.05494567889547e-5, 3.05773657293217e-5, 3.05717938563807e-5, 3.05511718476185e-5, 3.05346618085726e-5, 3.0496688980508e-5, 3.04656890489583e-5, 3.0435118194139e-5, 3.04203364763959e-5, 3.04260316054578e-5, 3.04507648549682e-5, 3.04909091766064e-5, 3.05403614881187e-5, 3.05905793411844e-5, 3.06318798305432e-5, 3.06554953101854e-5, 3.06557515800979e-5, 3.06318085302615e-5, 3.05884988549115e-5, 3.05359553652033e-5, 3.04879469223517e-5, 3.04591236041073e-5, 3.04616536610751e-5, 3.0501957250724e-5, 3.0578339093686e-5, 3.06802414070158e-5, 3.07895590730065e-5, 3.08840138947145e-5, 3.09420627960704e-5, 3.094834510446e-5, 3.08983894155842e-5, 3.08012997578616e-5, 3.06794589456602e-5
flux1:, 0.698638981791159, 2.76883489906356e-5, 2.77961474353664e-5, 2.7873555363264e-5, 2.79034232446551e-5, 2.78814954253849e-5, 2.78157066064708e-5, 2.77228793592578e-5, 2.76238829987689e-5, 2.75385195110546e-5, 2.74813007602952e-5, 2.7458931326822e-5, 2.74698241353322e-5, 2.75054822212022e-5, 2.75531947957632e-5, 2.7599289450404e-5, 2.76321716045152e-5, 2.76445361097533e-5, 2.76343961401183e-5, 2.76048719783728e-5, 2.75629531039774e-5, 2.7517635985081e-5, 2.7477907278106e-5, 2.74509608161873e-5, 2.74408181242599e-5, 2.74473224544019e-5, 2.7465852358014e-5, 2.74900448640959e-5, 2.75205971197561e-5, 2.7543214230588e-5, 2.75663984670733e-5, 2.75607286042623e-5, 2.7542948915232e-5, 2.75299724856623e-5, 2.7498328692808e-5, 2.74723667386187e-5, 2.74457175800684e-5, 2.74315319426902e-5, 2.74338575429124e-5, 2.74519847832068e-5, 2.74837128154843e-5, 2.7524762505771e-5, 2.75684862496205e-5, 2.76067381740961e-5, 2.76315172280611e-5, 2.7636881182753e-5, 2.76206604234679e-5, 2.75855350188253e-5, 2.75391277895915e-5, 2.7492936809505e-5, 2.7460172262176e-5, 2.74528351474288e-5, 2.74786222113611e-5, 2.75383933280418e-5, 2.76249312235153e-5, 2.7723522783589e-5, 2.78145116717264e-5, 2.78774862173646e-5, 2.78962920643053e-5, 2.78637250165183e-5, 2.77846712394507e-5, 2.76766716788447e-5
flux1:, 0.698901430694913, 2.49671055360607e-5, 2.5061134665056e-5, 2.5122226647153e-5, 2.5137633995627e-5, 2.5106649379006e-5, 2.503919937117e-5, 2.49522496283005e-5, 2.48651081506061e-5, 2.47948193025051e-5, 2.4752666468611e-5, 2.47424177409736e-5, 2.47604706944639e-5, 2.47976031339616e-5, 2.4841718793545e-5, 2.48808448593748e-5, 2.49056928305552e-5, 2.49112916189905e-5, 2.48974754351309e-5, 2.48682883541418e-5, 2.48305943294629e-5, 2.47923130556027e-5, 2.47607139849528e-5, 2.47410808863814e-5, 2.47358253586982e-5, 2.47439196142535e-5, 2.47608361027044e-5, 2.47809564245152e-5, 2.4805394979638e-5, 2.48225847326464e-5, 2.48409957661859e-5, 2.48350770393487e-5, 2.48200759392518e-5, 2.48108421540535e-5, 2.4785704544521e-5, 2.47652286250018e-5, 2.47430351325982e-5, 2.47300909479728e-5, 2.47297507792952e-5, 2.4741888730836e-5, 2.4765570986409e-5, 2.47982240726043e-5, 2.48350551220369e-5, 2.48695169837088e-5, 2.48945416839776e-5, 2.49041668057958e-5, 2.48951733694603e-5, 2.48683351563195e-5, 2.48289090420367e-5, 2.47861106982305e-5, 2.47515208175461e-5, 2.47366243033752e-5, 2.4749946849049e-5, 2.47944493809623e-5, 2.48658998110705e-5, 2.49528144908325e-5, 2.5038248173368e-5, 2.51032679372868e-5, 2.51314781187798e-5, 2.51135931298223e-5, 2.5050892181233e-5, 2.49565008420604e-5
flux1:, 0.699163879598666, 2.25035625274848e-5, 2.2584455097405e-5, 2.2631075551916e-5, 2.2634598684153e-5, 2.2597262132385e-5, 2.25303979004758e-5, 2.24506696874695e-5, 2.23756033863009e-5, 2.23195160638497e-5, 2.22907140022883e-5, 2.22904258172604e-5, 2.23134762385228e-5, 2.23503054928325e-5, 2.23896866935315e-5, 2.24214288030276e-5, 2.24384625982576e-5, 2.24379373616544e-5, 2.24212344288321e-5, 2.23930603744771e-5, 2.23599657647709e-5, 2.23287142957285e-5, 2.23048909617398e-5, 2.22919875521175e-5, 2.22909617444458e-5, 2.23000562155836e-5, 2.23149295734081e-5, 2.23307597608715e-5, 2.23491212760395e-5, 2.23609492945209e-5, 2.23747766117733e-5, 2.23685511626199e-5, 2.23561790598683e-5, 2.23506374223228e-5, 2.2331829118159e-5, 2.23168913998294e-5, 2.22993405399011e-5, 2.22880593007574e-5, 2.22857024442964e-5, 2.22925958725378e-5, 2.23088913951585e-5, 2.2333547320424e-5, 2.23635065183592e-5, 2.23937957764416e-5, 2.24183705732438e-5, 2.24314468174413e-5, 2.24290252431388e-5, 2.24102509207768e-5, 2.23782278433688e-5, 2.23399719449221e-5, 2.23053460678519e-5, 2.22850577587598e-5, 2.22880691726493e-5, 2.23189979419338e-5, 2.23762020223435e-5, 2.24511812276587e-5, 2.25296787900094e-5, 2.25944694920841e-5, 2.26293678695122e-5, 2.26235963365518e-5, 2.2575428974169e-5, 2.24940499043508e-5
[truncated: 35,363 more chars]
