# Supplementary material for: Spatial Resolution and Refractive Index Contrast of Resonant Photonic Crystal Surfaces for Biosensing
Source: IEEE Photonics J. Author manuscript; Available in PMC 2015 Sep 7. (PMC4561521; doi:10.1109/JPHOT.2015.2435699)
Supplement: fig6_data [file NIHMS64775-supplement-fig6_data.gz › Volumes/graham/MacBook_backup/PhD_folder_2015_06_02/paper_improvements/IEEE_J_Photonics/final_files/data_files/fig6/meep_data/17/ref.dat]

flux1:	0.627777777777778	7.47625793812845e-7	7.47627421982531e-7	7.47628867759939e-7	7.47629416730072e-7	7.47628724293167e-7	7.47627031124686e-7	7.47625113430907e-7	7.47623950169445e-7	7.47624232174963e-7	7.47625946022757e-7	7.47628274530097e-7	7.47629936505014e-7	7.47629869567955e-7	7.4762793143839e-7	7.47625182505842e-7	7.47623427076928e-7	7.4762406667544e-7	7.47626854250811e-7	7.47629558897362e-7	7.47629423242253e-7	7.47626141291294e-7	7.47623790778088e-7	7.47627231456902e-7	7.47632334022698e-7	7.4762607229579e-7	7.47618794402179e-7	7.47634580567755e-7	7.47616661302623e-7	7.47640385121045e-7	7.47625188234062e-7	7.47617055542543e-7	7.47625188234063e-7	7.47640385121049e-7	7.47616661302622e-7	7.47634580567757e-7	7.4761879440218e-7	7.47626072295789e-7	7.47632334022694e-7	7.47627231456899e-7	7.47623790778089e-7	7.47626141291297e-7	7.47629423242259e-7	7.47629558897364e-7	7.4762685425081e-7	7.47624066675436e-7	7.47623427076927e-7	7.47625182505839e-7	7.47627931438389e-7
flux1:	0.628040226681531	8.53458878011463e-7	8.53460808504418e-7	8.53462480884458e-7	8.53463071159741e-7	8.53462207942507e-7	8.53460205983922e-7	8.53457987496304e-7	8.53456682685815e-7	8.53457062997701e-7	8.53459076776947e-7	8.53461757745547e-7	8.53463633405191e-7	8.53463510584745e-7	8.53461262484639e-7	8.53458125471051e-7	8.53456154528032e-7	8.5345691551498e-7	8.53460090673486e-7	8.5346313275059e-7	8.53462941151994e-7	8.53459222540594e-7	8.53456623196947e-7	8.53460591828446e-7	8.53466340455854e-7	8.53459113371927e-7	8.53450857561717e-7	8.53468865569694e-7	8.53448396317836e-7	8.53475525847085e-7	8.5345819520359e-7	8.53448909564357e-7	8.53458195203592e-7	8.53475525847085e-7	8.53448396317839e-7	8.53468865569696e-7	8.53450857561717e-7	8.53459113371927e-7	8.53466340455852e-7	8.53460591828442e-7	8.53456623196949e-7	8.53459222540599e-7	8.53462941151998e-7	8.53463132750591e-7	8.53460090673486e-7	8.53456915514978e-7	8.53456154528033e-7	8.53458125471047e-7	8.5346126248464e-7
flux1:	0.628302675585284	9.73411502423171e-7	9.73413758438763e-7	9.7341567234398e-7	9.73416303453977e-7	9.73415253725442e-7	9.73412919627598e-7	9.73410381171203e-7	9.73408930042629e-7	9.73409421472905e-7	9.73411759254682e-7	9.73414814583851e-7	9.73416909928348e-7	9.73416715638634e-7	9.73414128066578e-7	9.73410578659767e-7	9.73408393145684e-7	9.73409307503791e-7	9.73412914041929e-7	9.73416310564456e-7	9.73416024038054e-7	9.73411794733769e-7	9.73408920141551e-7	9.73413504573287e-7	9.73419998707524e-7	9.73411692900354e-7	9.73402352578748e-7	9.73422874842305e-7	9.73399494896329e-7	9.73430464120914e-7	9.73410694052553e-7	9.73400092130117e-7	9.73410694052553e-7	9.73430464120915e-7	9.7339949489633e-7	9.73422874842307e-7	9.73402352578748e-7	9.73411692900351e-7	9.73419998707519e-7	9.73413504573283e-7	9.73408920141553e-7	9.73411794733772e-7	9.73416024038059e-7	9.73416310564458e-7	9.73412914041927e-7	9.73409307503788e-7	9.73408393145683e-7	9.73410578659767e-7	9.73414128066579e-7
flux1:	0.628565124489038	1.10924121121227e-6	1.10924381278758e-6	1.10924598249171e-6	1.10924665612251e-6	1.10924540828518e-6	1.10924272320273e-6	1.10923984873399e-6	1.10923824706582e-6	1.10923886013865e-6	1.10924154163178e-6	1.10924498826601e-6	1.10924730547393e-6	1.10924702292442e-6	1.10924406862903e-6	1.1092400880793e-6	1.10923769639588e-6	1.10923880264494e-6	1.10924288620446e-6	1.10924664821743e-6	1.10924621443813e-6	1.10924138658474e-6	1.10923820811605e-6	1.10924351216928e-6	1.10925086963293e-6	1.10924136379587e-6	1.10923082446234e-6	1.10925418841265e-6	1.10922748613996e-6	1.10926277593616e-6	1.10924021622092e-6	1.10922811163159e-6	1.10924021622092e-6	1.10926277593616e-6	1.10922748613996e-6	1.10925418841266e-6	1.10923082446234e-6	1.10924136379587e-6	1.10925086963293e-6	1.10924351216928e-6	1.10923820811605e-6	1.10924138658475e-6	1.10924621443813e-6	1.10924664821743e-6	1.10924288620445e-6	1.10923880264493e-6	1.10923769639587e-6	1.10924008807929e-6	1.10924406862903e-6
flux1:	0.628827573392791	1.26290668950847e-6	1.2629096530478e-6	1.26291209271045e-6	1.26291281400933e-6	1.26291136214083e-6	1.26290831289998e-6	1.26290508985356e-6	1.26290333338156e-6	1.26290407505268e-6	1.26290711413242e-6	1.26291096295518e-6	1.26291350004979e-6	1.26291311180722e-6	1.26290976705552e-6	1.26290534372009e-6	1.26290276300512e-6	1.26290410670356e-6	1.26290871416716e-6	1.26291284504678e-6	1.2629121960859e-6	1.26290666630548e-6	1.2629031533521e-6	1.26290929935254e-6	1.26291765900374e-6	1.26290682343401e-6	1.26289496216955e-6	1.26292153396585e-6	1.26289104034032e-6	1.26293118321627e-6	1.26290543342349e-6	1.2628916138613e-6	1.26290543342349e-6	1.26293118321627e-6	1.26289104034032e-6	1.26292153396585e-6	1.26289496216955e-6	1.262906823434e-6	1.26291765900373e-6	1.26290929935254e-6	1.2629031533521e-6	1.26290666630547e-6	1.26291219608591e-6	1.26291284504678e-6	1.26290871416716e-6	1.26290410670356e-6	1.26290276300512e-6	1.26290534372009e-6	1.26290976705553e-6
flux1:	0.629090022296544	1.4365884368892e-6	1.43659177497014e-6	1.43659449943852e-6	1.4365952784652e-6	1.43659362383409e-6	1.43659020392733e-6	1.43658662332839e-6	1.43658470696455e-6	1.43658557926909e-6	1.43658898257131e-6	1.43659323745762e-6	1.43659598814655e-6	1.43659547680948e-6	1.43659172266976e-6	1.43658685348439e-6	1.43658411077799e-6	1.4365857449267e-6	1.43659092375885e-6	1.43659541749894e-6	1.4365944675742e-6	1.43658811531883e-6	1.43658423564129e-6	1.43659136711818e-6	1.43660089153946e-6	1.43658858738522e-6	1.4365752721636e-6	1.43660546078342e-6	1.43657064240288e-6	1.43661622796955e-6	1.43658683142822e-6	1.43657105557262e-6	1.43658683142822e-6	1.43661622796955e-6	1.43657064240288e-6	1.43660546078343e-6	1.4365752721636e-6	1.43658858738521e-6	1.43660089153945e-6	1.43659136711818e-6	1.43658423564129e-6	1.43658811531884e-6	1.43659446757421e-6	1.43659541749893e-6	1.43659092375885e-6	1.4365857449267e-6	1.43658411077799e-6	1.43658685348439e-6	1.43659172266975e-6
flux1:	0.629352471200297	1.63271126904458e-6	1.63271499056652e-6	1.63271801642544e-6	1.63271886965649e-6	1.63271702208544e-6	1.63271323238661e-6	1.63270928868616e-6	1.63270720558273e-6	1.63270820431002e-6	1.63271197000863e-6	1.6327166271246e-6	1.63271958083515e-6	1.63271892977107e-6	1.63271475330927e-6	1.63270944508079e-6	1.63270657831031e-6	1.63270856365411e-6	1.63271436124618e-6	1.6327192008268e-6	1.63271784415925e-6	1.63271053016785e-6	1.63270625036297e-6	1.63271453486056e-6	1.63272541297996e-6	1.63271149107761e-6	1.63269657984982e-6	1.6327308416143e-6	1.632691093232e-6	1.6327427745671e-6	1.63270921200348e-6	1.63269120621952e-6	1.63270921200348e-6	1.6327427745671e-6	1.632691093232e-6	1.6327308416143e-6	1.63269657984982e-6	1.63271149107761e-6	1.63272541297996e-6	1.63271453486055e-6	1.63270625036298e-6	1.63271053016785e-6	1.63271784415925e-6	1.6327192008268e-6	1.63271436124618e-6	1.63270856365411e-6	1.63270657831031e-6	1.63270944508079e-6	1.63271475330926e-6
flux1:	0.629614920104051	1.85396877353763e-6	1.85397288425883e-6	1.85397623107443e-6	1.85397718283104e-6	1.85397516175716e-6	1.8539710108484e-6	1.8539667014569e-6	1.85396444198369e-6	1.85396555550817e-6	1.8539696724123e-6	1.85397471984954e-6	1.85397786196558e-6	1.85397705603302e-6	1.85397245129781e-6	1.85396672169453e-6	1.853963780409e-6	1.85396618564453e-6	1.85397264874587e-6	1.85397780470264e-6	1.8539759135874e-6	1.85396747850383e-6	1.85396276457936e-6	1.85397239650701e-6	1.853984846034e-6	1.85396914520805e-6	1.85395248470545e-6	1.85399132830584e-6	1.85394596491711e-6	1.8540044660058e-6	1.85396614890744e-6	1.85394560375303e-6	1.85396614890744e-6	1.8540044660058e-6	1.85394596491711e-6	1.85399132830585e-6	1.85395248470545e-6	1.85396914520805e-6	1.85398484603399e-6	1.853972396507e-6	1.85396276457936e-6	1.85396747850384e-6	1.85397591358741e-6	1.85397780470264e-6	1.85397264874586e-6	1.85396618564452e-6	1.853963780409e-6	1.85396672169454e-6	1.85397245129781e-6
flux1:	0.629877369007804	2.10334985004454e-6	2.10335435352375e-6	2.10335804518407e-6	2.10335912881651e-6	2.10335696388137e-6	2.10335246789015e-6	2.10334779241284e-6	2.10334534315027e-6	2.1033465515771e-6	2.10335099869761e-6	2.10335641652399e-6	2.10335972880701e-6	2.10335875495781e-6	2.10335372360413e-6	2.10334760171148e-6	2.10334464750082e-6	2.10334754941829e-6	2.10335472375743e-6	2.10336015308887e-6	2.10335757629743e-6	2.10334783950423e-6	2.10334265753625e-6	2.10335386096582e-6	2.10336813050602e-6	2.10335047519186e-6	2.10333189939394e-6	2.10337589149566e-6	2.10332414003189e-6	2.10339026448958e-6	2.10334652826254e-6	2.10332309481977e-6	2.10334652826254e-6	2.10339026448958e-6	2.10332414003189e-6	2.10337589149566e-6	2.10333189939394e-6	2.10335047519186e-6	2.10336813050602e-6	2.10335386096582e-6	2.10334265753625e-6	2.10334783950423e-6	2.10335757629743e-6	2.10336015308886e-6	2.10335472375743e-6	2.10334754941829e-6	2.10334464750081e-6	2.10334760171148e-6	2.10335372360413e-6
flux1:	0.630139817911557	2.38416746954944e-6	2.38417236846645e-6	2.38417643447641e-6	2.3841776931047e-6	2.38417542409719e-6	2.38417060595875e-6	2.38416556516959e-6	2.38416290805827e-6	2.38416418286894e-6	2.38416892961046e-6	2.38417469040422e-6	2.38417815155373e-6	2.38417699917902e-6	2.38417155055979e-6	2.38416507686339e-6	2.38416218340928e-6	2.38416566701641e-6	2.38417359724004e-6	2.38417924280795e-6	2.3841758044432e-6	2.38416456315842e-6	2.38415887999336e-6	2.38417191129523e-6	2.3841882819945e-6	2.38416847903593e-6	2.38414780724935e-6	2.38419757876198e-6	2.38413856945381e-6	2.38421321075315e-6	2.38416330774574e-6	2.38413659379588e-6	2.38416330774574e-6	2.38421321075315e-6	2.38413856945381e-6	2.38419757876198e-6	2.38414780724935e-6	2.38416847903593e-6	2.3841882819945e-6	2.38417191129522e-6	2.38415887999336e-6	2.38416456315842e-6	2.38417580444321e-6	2.38417924280795e-6	2.38417359724004e-6	2.3841656670164e-6	2.38416218340927e-6	2.38416507686339e-6	2.3841715505598e-6
flux1:	0.63040226681531	2.70008979060785e-6	2.70009508838698e-6	2.70009956492575e-6	2.70010105150951e-6	2.70009872748667e-6	2.70009361557584e-6	2.70008821020949e-6	2.70008532203469e-6	2.70008662643864e-6	2.70009163356967e-6	2.70009770348033e-6	2.70010128975558e-6	2.70009995061128e-6	2.70009410115183e-6	2.70008732681249e-6	2.70008457953501e-6	2.70008873823564e-6	2.70009746831366e-6	2.7001032589016e-6	2.70009875782764e-6	2.70008578650147e-6	2.70007957044888e-6	2.70009472064418e-6	2.70011350720182e-6	2.70009134167136e-6	2.70006837617287e-6	2.70012462928593e-6	2.70005738676338e-6	2.70014154020051e-6	2.70008463266894e-6	2.70005419872981e-6	2.70008463266894e-6	2.70014154020052e-6	2.70005738676338e-6	2.70012462928593e-6	2.70006837617287e-6	2.70009134167136e-6	2.70011350720182e-6	2.70009472064418e-6	2.70007957044888e-6	2.70008578650147e-6	2.70009875782765e-6	2.7001032589016e-6	2.70009746831365e-6	2.70008873823563e-6	2.70008457953501e-6	2.70008732681248e-6	2.70009410115184e-6
flux1:	0.630664715719064	3.05517377387013e-6	3.05517947647217e-6	3.05518440697687e-6	3.05518618346908e-6	3.055183860897e-6	3.05517848701275e-6	3.05517271650017e-6	3.05516956892553e-6	3.05517085913395e-6	3.05517608067357e-6	3.05518242102141e-6	3.05518610681064e-6	3.05518457433174e-6	3.05517834599419e-6	3.05517133129216e-6	3.05516882658068e-6	3.0551737625065e-6	3.05518333676959e-6	3.05518918796883e-6	3.05518339792685e-6	3.05516844795916e-6	3.05516166940609e-6	3.05517926610212e-6	3.05520081699063e-6	3.05517604688444e-6	3.05515057008814e-6	3.05521408618203e-6	3.0551375203798e-6	3.05523229702253e-6	3.05516745011099e-6	3.05513280535411e-6	3.05516745011099e-6	3.05523229702253e-6	3.0551375203798e-6	3.05521408618203e-6	3.05515057008815e-6	3.05517604688444e-6	3.05520081699063e-6	3.05517926610212e-6	3.05516166940609e-6	3.05516844795917e-6	3.05518339792686e-6	3.05518918796883e-6	3.05518333676959e-6	3.05517376250649e-6	3.05516882658069e-6	3.05517133129217e-6	3.05517834599421e-6
flux1:	0.630927164622817	3.45390143848954e-6	3.45390755617504e-6	3.45391299117428e-6	3.45391512651298e-6	3.4539128663009e-6	3.45390726303928e-6	3.45390112436214e-6	3.4538976847539e-6	3.45389891239211e-6	3.45390429852382e-6	3.45391086790817e-6	3.45391462609508e-6	3.45391289388893e-6	3.4539063115383e-6	3.45389912338625e-6	3.4538969674334e-6	3.45390279205261e-6	3.45391325703884e-6	3.45391907312567e-6	3.45391174363136e-6	3.45389454340995e-6	3.453887175273e-6	3.45390758404557e-6	3.4539322807794e-6	3.45390463044771e-6	3.45387640156967e-6	3.4539480501204e-6	3.45386094705288e-6	3.45396758991012e-6	3.45389376470805e-6	3.45385436276748e-6	3.45389376470805e-6	3.45396758991012e-6	3.45386094705288e-6	3.4539480501204e-6	3.45387640156966e-6	3.45390463044771e-6	3.4539322807794e-6	3.45390758404557e-6	3.45388717527301e-6	3.45389454340996e-6	3.45391174363137e-6	3.45391907312567e-6	3.45391325703882e-6	3.4539027920526e-6	3.4538969674334e-6	3.45389912338625e-6	3.45390631153831e-6
flux1:	0.63118961352657	3.9012189057054e-6	3.9012254545092e-6	3.90123145040373e-6	3.9012340171106e-6	3.90123188046149e-6	3.90122607807302e-6	3.90121956496009e-6	3.90121579826266e-6	3.90121691411967e-6	3.90122241520143e-6	3.90122917204068e-6	3.90123297398208e-6	3.90123103328128e-6	3.90122412078078e-6	3.90121682923969e-6	3.90121513653385e-6	3.90122197168375e-6	3.90123337897421e-6	3.90123905592551e-6	3.90122991401451e-6	3.90121016925062e-6	3.90120218716953e-6	3.901225812259e-6	3.90125406757098e-6	3.90122321976486e-6	3.90119197097293e-6	3.90127271957525e-6	3.90117373203064e-6	3.90129363467361e-6	3.90120968139435e-6	3.90116491607266e-6	3.90120968139435e-6	3.90129363467362e-6	3.90117373203064e-6	3.90127271957525e-6	3.90119197097293e-6	3.90122321976485e-6	3.90125406757098e-6	3.901225812259e-6	3.90120218716953e-6	3.90121016925062e-6	3.90122991401452e-6	3.9012390559255e-6	3.90123337897419e-6	3.90122197168375e-6	3.90121513653385e-6	3.90121682923969e-6	3.90122412078078e-6
flux1:	0.631452062430323	4.40257837568898e-6	4.40258537829003e-6	4.40259199476793e-6	4.40259506396071e-6	4.40259310702857e-6	4.40258712992433e-6	4.40258023265589e-6	4.40257610458128e-6	4.40257706386066e-6	4.40258263554461e-6	4.40258954091707e-6	4.40259335581542e-6	4.40259119167388e-6	4.40258396657048e-6	4.4025766403482e-6	4.40257553192017e-6	4.40258351142967e-6	4.40259592164431e-6	4.40260135140717e-6	4.40259010425938e-6	4.40256749856678e-6	4.40255888073587e-6	4.40258616493853e-6	4.40261841974889e-6	4.40258400619128e-6	4.40254943824873e-6	4.40264036388356e-6	4.4025280020665e-6	4.40266272990802e-6	4.40256738120711e-6	4.40251658207075e-6	4.40256738120711e-6	4.40266272990802e-6	4.40252800206649e-6	4.40264036388356e-6	4.40254943824873e-6	4.40258400619128e-6	4.40261841974889e-6	4.40258616493853e-6	4.40255888073588e-6	4.40256749856678e-6	4.40259010425938e-6	4.40260135140716e-6	4.4025959216443e-6	4.40258351142967e-6	4.40257553192019e-6	4.40257664034821e-6	4.40258396657048e-6
flux1:	0.631714511334077	4.96398318356743e-6	4.96399066919284e-6	4.96399796498013e-6	4.9640015996681e-6	4.96399986709488e-6	4.96399373023623e-6	4.96398643635421e-6	4.96398191813217e-6	4.96398268731384e-6	4.96398829671925e-6	4.96399531731841e-6	4.96399911075282e-6	4.9639966967874e-6	4.96398916349687e-6	4.96398186446745e-6	4.96398146602881e-6	4.96399073810833e-6	4.96400422620967e-6	4.96400930229767e-6	4.96399564072183e-6	4.96396983635658e-6	4.96396056288819e-6	4.96399198654921e-6	4.96402870565392e-6	4.96399029608258e-6	4.9639520735141e-6	4.96405437518496e-6	4.96392699730203e-6	4.96407831170639e-6	4.96397017612025e-6	4.96391260396364e-6	4.96397017612025e-6	4.96407831170639e-6	4.96392699730203e-6	4.96405437518496e-6	4.9639520735141e-6	4.96399029608257e-6	4.96402870565392e-6	4.96399198654921e-6	4.96396056288819e-6	4.96396983635658e-6	4.96399564072182e-6	4.96400930229766e-6	4.96400422620967e-6	4.96399073810832e-6	4.96398146602881e-6	4.96398186446745e-6	4.96398916349686e-6
flux1:	0.63197696023783	5.59203607913429e-6	5.59204408211299e-6	5.5920521088028e-6	5.59205635542126e-6	5.59205487292247e-6	5.59204857839728e-6	5.59204087463469e-6	5.5920359495301e-6	5.59203651487659e-6	5.59204214767985e-6	5.59204925864416e-6	5.59205299001416e-6	5.59205028153328e-6	5.59204242300153e-6	5.59203519985044e-6	5.59203564000414e-6	5.59204637058057e-6	5.59206103259641e-6	5.59206565702223e-6	5.59204925972614e-6	5.59201989837235e-6	5.59200995009193e-6	5.59204602914622e-6	5.59208769560512e-6	5.59204478528044e-6	5.59200253111608e-6	5.59211754396923e-6	5.59197334670885e-6	5.59214323205677e-6	5.59202078749553e-6	5.59195562963289e-6	5.59202078749552e-6	5.59214323205677e-6	5.59197334670887e-6	5.59211754396923e-6	5.59200253111608e-6	5.59204478528043e-6	5.59208769560511e-6	5.59204602914622e-6	5.59200995009194e-6	5.59201989837236e-6	5.59204925972614e-6	5.59206565702223e-6	5.59206103259639e-6	5.59204637058057e-6	5.59203564000416e-6	5.59203519985045e-6	5.59204242300154e-6
flux1:	0.632239409141583	6.29399087238609e-6	6.29399942897108e-6	6.29400822274666e-6	6.29401310099734e-6	6.2940118672707e-6	6.29400540141768e-6	6.29399727715398e-6	6.29399194889379e-6	6.29399232653787e-6	6.2939979947542e-6	6.2940051820836e-6	6.29400880073098e-6	6.29400572615116e-6	6.29399749405284e-6	6.29399037522894e-6	6.29399178396942e-6	6.29400416113202e-6	6.2940201223503e-6	6.29402421383069e-6	6.29400475233596e-6	6.29397145579254e-6	6.29396081238277e-6	6.29400209544284e-6	6.29404920371655e-6	6.29400119944584e-6	6.29395448962229e-6	6.2940837006512e-6	6.29392070945178e-6	6.29411140322261e-6	6.29397299039323e-6	6.29389935571507e-6	6.29397299039322e-6	6.29411140322262e-6	6.29392070945177e-6	6.29408370065121e-6	6.29395448962229e-6	6.29400119944584e-6	6.29404920371655e-6	6.29400209544284e-6	6.29396081238277e-6	6.29397145579255e-6	6.29400475233595e-6	6.29402421383067e-6	6.29402012235029e-6	6.29400416113201e-6	6.29399178396942e-6	6.29399037522894e-6	6.29399749405285e-6
flux1:	0.632501858045337	7.07780758283566e-6	7.07781672595049e-6	7.07782629712485e-6	7.07783178832189e-6	7.07783076665894e-6	7.07782409814447e-6	7.07781555065971e-6	7.07780985381681e-6	7.07781010125392e-6	7.07781585139491e-6	7.07782311363117e-6	7.0778265534355e-6	7.07782300396909e-6	7.07781430760534e-6	7.07780729384143e-6	7.07780980159195e-6	7.07782404128503e-6	7.07784146590004e-6	7.07784496917708e-6	7.07782211316653e-6	7.07778448376481e-6	7.07777312120166e-6	7.07782018576157e-6	7.07787323372824e-6	7.07781943852255e-6	7.07776779604886e-6	7.07791286145918e-6	7.07772892039048e-6	7.07794294624906e-6	7.07778676181813e-6	7.07770367552234e-6	7.07778676181812e-6	7.07794294624905e-6	7.07772892039047e-6	7.07791286145917e-6	7.07776779604885e-6	7.07781943852256e-6	7.07787323372825e-6	7.07782018576157e-6	7.07777312120167e-6	7.07778448376482e-6	7.07782211316655e-6	7.07784496917708e-6	7.07784146590004e-6	7.077824041285e-6	7.07780980159196e-6	7.07780729384143e-6	7.07781430760535e-6
flux1:	0.63276430694909	7.95221122528373e-6	7.95222097692776e-6	7.95223129736338e-6	7.95223733163149e-6	7.95223644171288e-6	7.95222952098206e-6	7.952220562717e-6	7.95221457497838e-6	7.95221480365754e-6	7.9522207248584e-6	7.95222807368906e-6	7.95223124598825e-6	7.952227063693e-6	7.95221775786483e-6	7.95221081460658e-6	7.95221455206068e-6	7.95223090511141e-6	7.95225000720696e-6	7.95225290322638e-6	7.95222632603728e-6	7.9521839465997e-6	7.95217183386644e-6	7.95222528177307e-6	7.95228476185152e-6	7.95222435840078e-6	7.95216724741848e-6	7.95233001170009e-6	7.95212277270227e-6	7.95236297649072e-6	7.95218706571807e-6	7.95209346359678e-6	7.95218706571806e-6	7.95236297649071e-6	7.95212277270226e-6	7.95233001170009e-6	7.95216724741848e-6	7.95222435840077e-6	7.95228476185152e-6	7.95222528177306e-6	7.95217183386644e-6	7.95218394659971e-6	7.95222632603729e-6	7.95225290322636e-6	7.95225000720694e-6	7.95223090511139e-6	7.9522145520607e-6	7.95221081460657e-6	7.95221775786483e-6
flux1:	0.633026755852843	8.92675435748981e-6	8.92676471865594e-6	8.9267757072983e-6	8.92678215012526e-6	8.92678126056439e-6	8.92677402107568e-6	8.92676468900366e-6	8.92675854510245e-6	8.92675893367261e-6	8.92676516530699e-6	8.92677262475748e-6	8.92677540953e-6	8.92677037393553e-6	8.92676024619146e-6	8.9267532963524e-6	8.92675839538637e-6	8.92677715588828e-6	8.9267982115309e-6	8.92680052810607e-6	8.92676991200879e-6	8.92672234514943e-6	8.92670944026822e-6	8.9267698927117e-6	8.92683628241944e-6	8.92676831564712e-6	8.92670513553787e-6	8.92688765224905e-6	8.92665456338175e-6	8.92692415181817e-6	8.92672640031227e-6	8.92662112244237e-6	8.92672640031226e-6	8.92692415181816e-6	8.92665456338174e-6	8.92688765224904e-6	8.92670513553787e-6	8.92676831564713e-6	8.92683628241944e-6	8.9267698927117e-6	8.92670944026824e-6	8.92672234514944e-6	8.9267699120088e-6	8.92680052810605e-6	8.9267982115309e-6	8.92677715588829e-6	8.92675839538638e-6	8.9267532963524e-6	8.92676024619146e-6
flux1:	0.633289204756596	1.00118835062743e-5	1.00118944444006e-5	1.00119059513532e-5	1.00119125901517e-5	1.00119115124086e-5	1.00119038740084e-5	1.00118942410877e-5	1.0011888148012e-5	1.00118889556432e-5	1.00118956938813e-5	1.00119032977955e-5	1.001190553315e-5	1.00118993468245e-5	1.00118881046081e-5	1.00118810221293e-5	1.00118876180366e-5	1.00119091330185e-5	1.00119324931088e-5	1.00119343155805e-5	1.00118993564143e-5	1.00118461429838e-5	1.0011832388477e-5	1.00119004808581e-5	1.00119742332447e-5	1.00118975922773e-5	1.00118276719856e-5	1.00120322262072e-5	1.00117705184635e-5	1.00120731002455e-5	1.00118512244016e-5	1.00117330080546e-5	1.00118512244016e-5	1.00120731002455e-5	1.00117705184635e-5	1.00120322262072e-5	1.00118276719856e-5	1.00118975922773e-5	1.00119742332447e-5	1.00119004808581e-5	1.0011832388477e-5	1.00118461429839e-5	1.00118993564143e-5	1.00119343155805e-5	1.00119324931088e-5	1.00119091330185e-5	1.00118876180366e-5	1.00118810221293e-5	1.00118881046081e-5
flux1:	0.63355165366035	1.12190095776556e-5	1.12190210118378e-5	1.12190328016157e-5	1.12190393330842e-5	1.12190378173924e-5	1.12190296920896e-5	1.12190198805956e-5	1.1219014133504e-5	1.12190157125747e-5	1.12190232153087e-5	1.12190310028842e-5	1.12190324730437e-5	1.12190247466208e-5	1.12190120049654e-5	1.1219004609706e-5	1.12190128449617e-5	1.12190375251622e-5	1.12190636285539e-5	1.12190651098399e-5	1.12190255205186e-5	1.12189661770163e-5	1.12189514949882e-5	1.12190278721429e-5	1.12191094066497e-5	1.12190228066057e-5	1.12189453993558e-5	1.12191745317178e-5	1.12188812038508e-5	1.12192208327541e-5	1.12189723683487e-5	1.12188398399004e-5	1.12189723683487e-5	1.12192208327541e-5	1.12188812038508e-5	1.12191745317178e-5	1.12189453993558e-5	1.12190228066057e-5	1.12191094066497e-5	1.12190278721429e-5	1.12189514949882e-5	1.12189661770164e-5	1.12190255205186e-5	1.12190651098399e-5	1.12190636285539e-5	1.12190375251622e-5	1.12190128449617e-5	1.12190046097059e-5	1.12190120049655e-5
flux1:	0.633814102564103	1.2560582343617e-5	1.25605941280483e-5	1.25606058628572e-5	1.25606118820368e-5	1.25606096159578e-5	1.25606009162197e-5	1.25605911125539e-5	1.2560586110643e-5	1.25605889179772e-5	1.25605975075383e-5	1.25606055167878e-5	1.25606059389159e-5	1.25605961762646e-5	1.25605814467909e-5	1.25605735012959e-5	1.25605835309919e-5	1.25606118624329e-5	1.25606412486861e-5	1.25606426180042e-5	1.25605981303646e-5	1.2560532145172e-5	1.25605164323048e-5	1.25606017446832e-5	1.25606914390887e-5	1.25605934031536e-5	1.25605076817384e-5	1.25607642138599e-5	1.25604360145677e-5	1.25608172340222e-5	1.25605395223541e-5	1.2560391187944e-5	1.25605395223541e-5	1.25608172340222e-5	1.25604360145677e-5	1.25607642138599e-5	1.25605076817384e-5	1.25605934031536e-5	1.25606914390887e-5	1.25606017446832e-5	1.25605164323048e-5	1.2560532145172e-5	1.25605981303646e-5	1.25606426180042e-5	1.25606412486861e-5	1.25606118624329e-5	1.2560583530992e-5	1.25605735012959e-5	1.25605814467909e-5
flux1:	0.634076551467856	1.4050169082797e-5	1.40501809891683e-5	1.40501922132451e-5	1.40501972052305e-5	1.40501938153712e-5	1.40501844648693e-5	1.40501749352231e-5	1.40501711966163e-5	1.40501758023783e-5	1.40501858655149e-5	1.40501941246623e-5	1.40501931350622e-5	1.4050180719443e-5	1.40501634015012e-5	1.40501546101848e-5	1.40501666091819e-5	1.40501991650885e-5	1.40502324860846e-5	1.40502340555413e-5	1.40501844199844e-5	1.40501112483318e-5	1.40500943711854e-5	1.40501892727048e-5	1.40502874569095e-5	1.40501762992133e-5	1.40500813520248e-5	1.40503684131428e-5	1.40500018198551e-5	1.40504297083868e-5	1.40501198792767e-5	1.40499541139381e-5	1.40501198792767e-5	1.40504297083868e-5	1.40500018198551e-5	1.40503684131428e-5	1.40500813520248e-5	1.40501762992133e-5	1.40502874569095e-5	1.40501892727048e-5	1.40500943711854e-5	1.40501112483318e-5	1.40501844199844e-5	1.40502340555413e-5	1.40502324860846e-5	1.40501991650885e-5	1.40501666091819e-5	1.40501546101848e-5	1.40501634015012e-5
flux1:	0.634339000371609	1.57025374347048e-5	1.57025491345635e-5	1.57025592607798e-5	1.57025625960444e-5	1.57025576533243e-5	1.57025475998348e-5	1.57025387058561e-5	1.57025368804289e-5	1.57025439737534e-5	1.57025559584305e-5	1.5702564475424e-5	1.57025616158288e-5	1.57025457980204e-5	1.57025251728721e-5	1.57025151841074e-5	1.57025293558294e-5	1.57025668082977e-5	1.57026048378144e-5	1.57026070059798e-5	1.57025519883636e-5	1.57024710460099e-5	1.57024528371325e-5	1.57025579855311e-5	1.57026649380148e-5	1.57025387478541e-5	1.57024335758029e-5	1.57027546303019e-5	1.57023458237238e-5	1.5702826040565e-5	1.57024809914642e-5	1.57022960264209e-5	1.57024809914642e-5	1.5702826040565e-5	1.57023458237238e-5	1.57027546303019e-5	1.57024335758028e-5	1.57025387478541e-5	1.57026649380148e-5	1.57025579855312e-5	1.57024528371326e-5	1.57024710460099e-5	1.57025519883636e-5	1.57026070059798e-5	1.57026048378144e-5	1.57025668082977e-5	1.57025293558294e-5	1.57025151841073e-5	1.57025251728721e-5
flux1:	0.634601449275363	1.75337425067818e-5	1.75337535551042e-5	1.75337618551306e-5	1.75337627893566e-5	1.75337558180112e-5	1.75337450479118e-5	1.75337372612973e-5	1.75337381402424e-5	1.75337485307024e-5	1.75337629394246e-5	1.75337716899515e-5	1.75337663948129e-5	1.75337462843097e-5	1.75337215132552e-5	1.75337099247746e-5	1.75337265114272e-5	1.75337696420887e-5	1.75338132823243e-5	1.75338165338805e-5	1.75337559091588e-5	1.75336665648573e-5	1.75336468203154e-5	1.75337628809255e-5	1.75338788287589e-5	1.75337354567137e-5	1.7533618971153e-5	1.75339778466422e-5	1.75335226801388e-5	1.75340615102514e-5	1.75336778806689e-5	1.75334717884829e-5	1.75336778806689e-5	1.75340615102514e-5	1.75335226801388e-5	1.75339778466422e-5	1.7533618971153e-5	1.75337354567137e-5	1.75338788287589e-5	1.75337628809255e-5	1.75336468203155e-5	1.75336665648574e-5	1.75337559091588e-5	1.75338165338805e-5	1.75338132823243e-5	1.75337696420887e-5	1.75337265114272e-5	1.75337099247745e-5	1.75337215132552e-5
flux1:	0.634863898179116	1.95612182506705e-5	1.95612280721176e-5	1.95612336714836e-5	1.95612313506344e-5	1.95612218408715e-5	1.95612103943956e-5	1.9561204309138e-5	1.95612088300164e-5	1.95612234441219e-5	1.95612408236755e-5	1.95612497382809e-5	1.9561241324137e-5	1.95612158845856e-5	1.95611860118996e-5	1.95611723797858e-5	1.9561191673617e-5	1.95612413824123e-5	1.95612916663775e-5	1.95612965669314e-5	1.95612301091074e-5	1.95611316760356e-5	1.95611101550743e-5	1.95612378089932e-5	1.9561362932303e-5	1.95611999787728e-5	1.95610710004953e-5	1.95614719160293e-5	1.956096587889e-5	1.95615702766175e-5	1.95611444170579e-5	1.95609150943049e-5	1.95611444170579e-5	1.95615702766175e-5	1.956096587889e-5	1.95614719160293e-5	1.95610710004953e-5	1.95611999787728e-5	1.9561362932303e-5	1.95612378089932e-5	1.95611101550743e-5	1.95611316760356e-5	1.95612301091073e-5	1.95612965669314e-5	1.95612916663775e-5	1.95612413824123e-5	1.9561191673617e-5	1.95611723797858e-5	1.95611860118996e-5
flux1:	0.635126347082869	2.18038730982077e-5	2.18038809776826e-5	2.18038828569953e-5	2.18038763281329e-5	2.18038637520456e-5	2.18038517381795e-5	2.18038480790442e-5	2.1803857325085e-5	2.18038771971669e-5	2.18038981249148e-5	2.18039070760567e-5	2.18038947341939e-5	2.18038627842561e-5	2.18038267456933e-5	2.18038105970682e-5	2.18038329521195e-5	2.18038902631747e-5	2.18039483518411e-5	2.18039555370512e-5	2.18038830051222e-5	2.18037747315677e-5	2.18037511591937e-5	2.18038911168606e-5	2.18040255586145e-5	2.18038403652427e-5	2.18036976245623e-5	2.18041452185569e-5	2.18035833921673e-5	2.18042610227439e-5	2.18037889573663e-5	2.18035341045213e-5	2.18037889573663e-5	2.18042610227439e-5	2.18035833921673e-5	2.18041452185569e-5	2.18036976245624e-5	2.18038403652427e-5	2.18040255586145e-5	2.18038911168606e-5	2.18037511591938e-5	2.18037747315677e-5	2.18038830051222e-5	2.18039555370511e-5	2.18039483518411e-5	2.18038902631747e-5	2.18038329521195e-5	2.18038105970682e-5	2.18038267456933e-5
flux1:	0.635388795986622	2.42821898188724e-5	2.42821948980577e-5	2.42821919014778e-5	2.42821801295051e-5	2.42821639594948e-5	2.42821515691425e-5	2.42821511948666e-5	2.42821663873807e-5	2.4282192644451e-5	2.42822177115908e-5	2.42822265016773e-5	2.42822092953967e-5	2.42821695161653e-5	2.42821261536335e-5	2.42821070029455e-5	2.42821328465719e-5	2.42821989100939e-5	2.4282266083215e-5	2.42822762414929e-5	2.42821973612102e-5	2.42820784209301e-5	2.42820524942638e-5	2.42822055154233e-5	2.42823493973261e-5	2.4282139041687e-5	2.42819811795525e-5	2.42824805369279e-5	2.42818575429057e-5	2.42826168211069e-5	2.42820942033709e-5	2.42818113016147e-5	2.42820942033709e-5	2.42826168211069e-5	2.42818575429057e-5	2.42824805369279e-5	2.42819811795525e-5	2.4282139041687e-5	2.42823493973261e-5	2.42822055154233e-5	2.42820524942638e-5	2.42820784209301e-5	2.42821973612102e-5	2.42822762414928e-5	2.4282266083215e-5	2.42821989100939e-5	2.42821328465719e-5	2.42821070029455e-5	2.42821261536334e-5
flux1:	0.635651244890376	2.7018329528498e-5	2.70183308099875e-5	2.70183216617728e-5	2.7018303551879e-5	2.70182832804762e-5	2.70182707963138e-5	2.70182746960278e-5	2.70182971790012e-5	2.70183310194903e-5	2.70183608119831e-5	2.70183691636289e-5	2.70183460314453e-5	2.70182969814067e-5	2.70182450641706e-5	2.70182224327481e-5	2.70182522760236e-5	2.70183283651005e-5	2.70184060047182e-5	2.70184198529401e-5	2.70183342943883e-5	2.7018203777177e-5	2.70181751764409e-5	2.7018342097395e-5	2.70184955425479e-5	2.70182568363407e-5	2.70180824063499e-5	2.70186390844341e-5	2.70179490238726e-5	2.70187991492048e-5	2.70182212098676e-5	2.70179074945559e-5	2.70182212098676e-5	2.70187991492048e-5	2.70179490238725e-5	2.70186390844341e-5	2.70180824063499e-5	2.70182568363407e-5	2.70184955425479e-5	2.7018342097395e-5	2.70181751764409e-5	2.7018203777177e-5	2.70183342943883e-5	2.70184198529401e-5	2.70184060047182e-5	2.70183283651004e-5	2.70182522760237e-5	2.70182224327481e-5	2.70182450641706e-5
flux1:	0.635913693794129	3.00362397439525e-5	3.00362361044009e-5	3.00362194339196e-5	3.0036193859056e-5	3.00361690186795e-5	3.00361568199873e-5	3.00361661014763e-5	3.00361973177132e-5	3.0036239984351e-5	3.00362750625367e-5	3.00362826124092e-5	3.00362523784488e-5	3.0036192516758e-5	3.00361307692435e-5	3.0036104207522e-5	3.00361386535247e-5	3.00362261547525e-5	3.00363157205746e-5	3.00363339724765e-5	3.00362413236858e-5	3.00360982267937e-5	3.0036066631775e-5	3.00362484006824e-5	3.00364115634572e-5	3.00361410542821e-5	3.00359485253956e-5	3.0036568578155e-5	3.00358049612434e-5	3.00367559492448e-5	3.00361174362211e-5	3.00357698668204e-5	3.00361174362211e-5	3.00367559492448e-5	3.00358049612434e-5	3.0036568578155e-5	3.00359485253956e-5	3.00361410542821e-5	3.00364115634573e-5	3.00362484006824e-5	3.0036066631775e-5	3.00360982267937e-5	3.00362413236858e-5	3.00363339724765e-5	3.00363157205746e-5	3.00362261547525e-5	3.00361386535247e-5	3.0036104207522e-5	3.00361307692435e-5
flux1:	0.636176142697882	3.33617663401033e-5	3.33617565534631e-5	3.33617309285705e-5	3.33616967607887e-5	3.33616669416801e-5	3.33616555024178e-5	3.33616713710793e-5	3.33617128296696e-5	3.33617655772007e-5	3.33618064553964e-5	3.33618127530922e-5	3.33617741457901e-5	3.33617018643076e-5	3.33616290002225e-5	3.33615981117977e-5	3.33616378606834e-5	3.33617382576501e-5	3.33618412537382e-5	3.33618645809628e-5	3.33617643180033e-5	3.3361607539138e-5	3.33615726518769e-5	3.33617703726377e-5	3.33619434759594e-5	3.33616374525455e-5	3.33614252122159e-5	3.33621152124508e-5	3.33612708779523e-5	3.33623335874067e-5	3.33616286971981e-5	3.33612439235626e-5	3.33616286971981e-5	3.33623335874067e-5	3.33612708779522e-5	3.33621152124508e-5	3.33614252122159e-5	3.33616374525455e-5	3.33619434759594e-5	3.33617703726377e-5	3.3361572651877e-5	3.33616075391381e-5	3.33617643180034e-5	3.33618645809628e-5	3.33618412537382e-5	3.33617382576501e-5	3.33616378606834e-5	3.33615981117977e-5	3.33616290002225e-5
flux1:	0.636438591601635	3.70227692235832e-5	3.70227519949965e-5	3.7022715963065e-5	3.70226721070593e-5	3.70226369714102e-5	3.70226268499073e-5	3.70226505776403e-5	3.70227038130252e-5	3.70227678718899e-5	3.7022814999514e-5	3.70228195128698e-5	3.70227711927969e-5	3.70226848569243e-5	3.70225996190174e-5	3.70225640854271e-5	3.70226099351801e-5	3.70227247840408e-5	3.70228427165884e-5	3.70228717027112e-5	3.70227631569576e-5	3.70225914896477e-5	3.70225530639593e-5	3.70227680489313e-5	3.70229514288341e-5	3.70226059293556e-5	3.70223722867248e-5	3.70231393459728e-5	3.70222063702918e-5	3.70233925264642e-5	3.70226148271123e-5	3.70221891520735e-5	3.70226148271123e-5	3.70233925264642e-5	3.70222063702918e-5	3.70231393459728e-5	3.70223722867248e-5	3.70226059293556e-5	3.70229514288341e-5	3.70227680489313e-5	3.70225530639594e-5	3.70225914896477e-5	3.70227631569576e-5	3.70228717027111e-5	3.70228427165884e-5	3.70227247840408e-5	3.70226099351801e-5	3.70225640854271e-5	3.70225996190174e-5
flux1:	0.636701040505389	4.10492414928188e-5	4.10492155030831e-5	4.10491676383114e-5	4.10491130650587e-5	4.10490723552464e-5	4.10490641741392e-5	4.1049097057908e-5	4.10491635813931e-5	4.10492401189479e-5	4.10492938648791e-5	4.10492959929806e-5	4.10492365902329e-5	4.10491345880951e-5	4.10490357924555e-5	4.10489953973835e-5	4.10490482391901e-5	4.10491791358613e-5	4.10493134622601e-5	4.10493485505149e-5	4.10492308740184e-5	4.10490430061339e-5	4.10490008843418e-5	4.10492347157722e-5	4.10494288727132e-5	4.10490396955663e-5	4.10487828843263e-5	4.10496346703781e-5	4.104860426628e-5	4.10499264806373e-5	4.10490688264439e-5	4.10485981647918e-5	4.10490688264439e-5	4.10499264806373e-5	4.104860426628e-5	4.10496346703781e-5	4.10487828843263e-5	4.10490396955663e-5	4.10494288727132e-5	4.10492347157722e-5	4.10490008843418e-5	4.10490430061339e-5	4.10492308740184e-5	4.10493485505148e-5	4.10493134622601e-5	4.10491791358613e-5	4.10490482391901e-5	4.10489953973835e-5	4.10490357924555e-5
flux1:	0.636963489409142	4.54734318050178e-5	4.54733957647602e-5	4.54733347197107e-5	4.54732684977358e-5	4.5473222036634e-5	4.54732164521081e-5	4.54732597625651e-5	4.5473341007754e-5	4.54734310890129e-5	4.54734917309586e-5	4.54734908258328e-5	4.54734189869131e-5	4.54732997858719e-5	4.54731863692421e-5	4.54731410206802e-5	4.54732018280261e-5	4.54733503669193e-5	4.54735024368126e-5	4.54735438726713e-5	4.54734160027927e-5	4.54732105189659e-5	4.54731646759377e-5	4.5473419275545e-5	4.5473624931533e-5	4.5473187647675e-5	4.54729058281496e-5	4.54738505802736e-5	4.54727129857098e-5	4.54741847730087e-5	4.54732392116048e-5	4.54727190456691e-5	4.54732392116048e-5	4.54741847730087e-5	4.54727129857098e-5	4.54738505802736e-5	4.54729058281496e-5	4.5473187647675e-5	4.5473624931533e-5	4.5473419275545e-5	4.54731646759377e-5	4.5473210518966e-5	4.54734160027927e-5	4.54735438726713e-5	4.54735024368126e-5	4.54733503669192e-5	4.54732018280262e-5	4.54731410206801e-5	4.54731863692421e-5
flux1:	0.637225938312895	5.03299696192758e-5	5.03299223311137e-5	5.03298468897771e-5	5.03297682113402e-5	5.0329715892912e-5	5.03297135529047e-5	5.03297684741942e-5	5.03298657384568e-5	5.03299702886656e-5	5.03300380092546e-5	5.03300334068126e-5	5.03299478503167e-5	5.03298100591989e-5	5.03296811273809e-5	5.03296308762093e-5	5.03297006870503e-5	5.03298684117562e-5	5.03300394013268e-5	5.03300871715276e-5	5.03299477961863e-5	5.03297231847649e-5	5.03296737789677e-5	5.03299514846162e-5	5.03301696447392e-5	5.0329679610414e-5	5.03293708704106e-5	5.03304174126309e-5	5.03291617705554e-5	5.03307975646472e-5	5.03297552373575e-5	5.03291805695307e-5	5.03297552373575e-5	5.03307975646471e-5	5.03291617705554e-5	5.03304174126308e-5	5.03293708704105e-5	5.0329679610414e-5	5.03301696447393e-5	5.03299514846163e-5	5.03296737789677e-5	5.03297231847649e-5	5.03299477961863e-5	5.03300871715276e-5	5.03300394013268e-5	5.03298684117561e-5	5.03297006870503e-5	5.03296308762093e-5	5.03296811273809e-5
flux1:	0.637488387216649	5.56559929293275e-5	5.56559333553824e-5	5.56558424845138e-5	5.56557506839679e-5	5.56556924527842e-5	5.56556939445653e-5	5.56557615072532e-5	5.56558758919462e-5	5.56559956635253e-5	5.56560705546201e-5	5.5656061614868e-5	5.56559611945834e-5	5.56558036293854e-5	5.56556585044696e-5	5.56556035579388e-5	5.56556834496647e-5	5.56558717965703e-5	5.56560626379115e-5	5.5656116407961e-5	5.56559639329861e-5	5.56557185979691e-5	5.56556660288233e-5	5.56559696766765e-5	5.56562016931346e-5	5.56556540615397e-5	5.56553164155423e-5	5.56564741685979e-5	5.56550883991537e-5	5.56569035693389e-5	5.56557546061855e-5	5.56551199088808e-5	5.56557546061855e-5	5.56569035693388e-5	5.56550883991537e-5	5.56564741685979e-5	5.56553164155422e-5	5.56556540615396e-5	5.56562016931346e-5	5.56559696766765e-5	5.56556660288233e-5	5.56557185979691e-5	5.56559639329861e-5	5.5656116407961e-5	5.56560626379115e-5	5.56558717965703e-5	5.56556834496647e-5	5.56556035579389e-5	5.56556585044695e-5
flux1:	0.637750836120402	6.14912780414013e-5	6.1491205372656e-5	6.14910982677245e-5	6.14909928294604e-5	6.1490928648443e-5	6.14909344368873e-5	6.14910154468033e-5	6.14911477995016e-5	6.14912833459597e-5	6.14913654223032e-5	6.14913515781364e-5	6.14912353514012e-5	6.14910571016385e-5	6.14908953655332e-5	6.14908360942747e-5	6.14909271516551e-5	6.14911373881222e-5	6.14913486961458e-5	6.1491407748713e-5	6.14912402688543e-5	6.1490972547001e-5	6.14909175173112e-5	6.14912505272731e-5	6.14914981635389e-5	6.14908878937569e-5	6.1490519280087e-5	6.14917982730169e-5	6.14902689399787e-5	6.14922798102619e-5	6.1491013221336e-5	6.14903123850203e-5	6.14910132213361e-5	6.1492279810262e-5	6.14902689399787e-5	6.14917982730168e-5	6.14905192800869e-5	6.1490887893757e-5	6.14914981635388e-5	6.1491250527273e-5	6.14909175173112e-5	6.14909725470011e-5	6.14912402688543e-5	6.14914077487129e-5	6.14913486961458e-5	6.14911373881222e-5	6.1490927151655e-5	6.14908360942746e-5	6.14908953655331e-5
flux1:	0.638013285024155	6.78783708911694e-5	6.78782846143836e-5	6.78781607362934e-5	6.7878041290117e-5	6.78779710966672e-5	6.78779814555361e-5	6.78780764221391e-5	6.78782272845237e-5	6.7878378943831e-5	6.78784681665795e-5	6.78784489796851e-5	6.78783162780667e-5	6.78781167704018e-5	6.78779383020039e-5	6.78778752394664e-5	6.78779785163481e-5	6.78782116757666e-5	6.78784436756914e-5	6.78785068526359e-5	6.78783221277806e-5	6.78780303107439e-5	6.78779738924471e-5	6.78783403541188e-5	6.78786058463961e-5	6.7877927707712e-5	6.78775259833903e-5	6.78789368660319e-5	6.78772490399053e-5	6.78794729139941e-5	6.78780764793262e-5	6.78773027594052e-5	6.78780764793263e-5	6.7879472913994e-5	6.78772490399053e-5	6.7878936866032e-5	6.78775259833904e-5	6.7877927707712e-5	6.78786058463962e-5	6.78783403541188e-5	6.78779738924471e-5	6.78780303107439e-5	6.78783221277806e-5	6.78785068526358e-5	6.78784436756913e-5	6.78782116757666e-5	6.78779785163482e-5	6.78778752394664e-5	6.78779383020039e-5
flux1:	0.638275733927908	7.48627193296092e-5	7.4862619286915e-5	7.48624783857396e-5	7.48623446882176e-5	7.48622683399322e-5	7.48622832795277e-5	7.48623923481346e-5	7.48625619134132e-5	7.48627298029962e-5	7.48628261129624e-5	7.48628013344623e-5	7.4862651833054e-5	7.48624308884155e-5	7.48622358917775e-5	7.48621697254076e-5	7.48622862015867e-5	7.48625430183151e-5	7.48627954773124e-5	7.48628611283225e-5	7.48626565663405e-5	7.48623389272779e-5	7.48622826281825e-5	7.48626873839988e-5	7.48629734967518e-5	7.48622220663549e-5	7.48617849995298e-5	7.4863339057573e-5	7.48614761782587e-5	7.48639313735995e-5	7.48623915340099e-5	7.48615374974879e-5	7.48623915340099e-5	7.48639313735995e-5	7.48614761782588e-5	7.4863339057573e-5	7.48617849995297e-5	7.4862222066355e-5	7.48629734967518e-5	7.48626873839989e-5	7.48622826281824e-5	7.48623389272778e-5	7.48626565663405e-5	7.48628611283225e-5	7.48627954773125e-5	7.48625430183151e-5	7.48622862015868e-5	7.48621697254077e-5	7.48622358917775e-5
flux1:	0.638538182831662	8.24928057410158e-5	8.24926921769788e-5	8.24925342993631e-5	8.24923862006345e-5	8.24923034129978e-5	8.24923226085816e-5	8.24924455013706e-5	8.24926335850765e-5	8.24928176100396e-5	8.24929209695887e-5	8.2492890602141e-5	8.24927243831008e-5	8.24924822632411e-5	8.24922712842809e-5	8.24922028383049e-5	8.24923333737256e-5	8.24926142215971e-5	8.24928863886077e-5	8.24929523295247e-5	8.24927249769486e-5	8.24923798005942e-5	8.24923256292277e-5	8.24927743509466e-5	8.24930844229625e-5	8.24922540749719e-5	8.24917793349714e-5	8.24934885095496e-5	8.24914322519342e-5	8.2494138146489e-5	8.24924398981966e-5	8.24914973711312e-5	8.24924398981965e-5	8.2494138146489e-5	8.24914322519341e-5	8.24934885095496e-5	8.24917793349714e-5	8.2492254074972e-5	8.24930844229625e-5	8.24927743509466e-5	8.24923256292277e-5	8.24923798005943e-5	8.24927249769486e-5	8.24929523295246e-5	8.24928863886076e-5	8.24926142215971e-5	8.24923333737256e-5	8.2492202838305e-5	8.24922712842809e-5
flux1:	0.638800631735415	9.08202792875039e-5	9.08201528784538e-5	9.08199783560792e-5	9.08198157528411e-5	9.0819726032535e-5	9.08197487588258e-5	9.08198847298751e-5	9.08200907576034e-5	9.08202906330044e-5	9.08204010745475e-5	9.08203654317291e-5	9.0820183037127e-5	9.08199204765057e-5	9.08196944061863e-5	9.08196246165398e-5	9.08197699057032e-5	9.08200747443759e-5	9.08203653024053e-5	9.08204287862653e-5	9.08201753276686e-5	9.08198009423561e-5	9.08197514675166e-5	9.08202507218247e-5	9.08205886990865e-5	9.08196735828784e-5	9.08191587281665e-5	9.08210356422835e-5	9.08187657884949e-5	9.08217428842381e-5	9.08198696802481e-5	9.08188296971132e-5	9.08198696802481e-5	9.08217428842382e-5	9.0818765788495e-5	9.08210356422835e-5	9.08191587281665e-5	9.08196735828784e-5	9.08205886990865e-5	9.08202507218246e-5	9.08197514675166e-5	9.08198009423561e-5	9.08201753276686e-5	9.08204287862652e-5	9.08203653024053e-5	9.08200747443759e-5	9.08197699057033e-5	9.08196246165398e-5	9.08196944061863e-5
flux1:	0.639063080639168	9.99000870038792e-5	9.98999488647229e-5	9.98997582823451e-5	9.98995810591134e-5	9.98994836378387e-5	9.9899508715645e-5	9.98996565253066e-5	9.98998795403559e-5	9.99000948273594e-5	9.99002125053239e-5	9.9900172263303e-5	9.98999747320209e-5	9.98996929510637e-5	9.98994530135623e-5	9.98993828962731e-5	9.98995434264695e-5	9.98998717603584e-5	9.9900178795681e-5	9.99002364992885e-5	9.98999532657874e-5	9.98995480753828e-5	9.98995064765542e-5	9.9900063775297e-5	9.99004342268794e-5	9.98994282328529e-5	9.98988706974069e-5	9.99009286917742e-5	9.9898423014116e-5	9.99016930214022e-5	9.98996266828052e-5	9.98984794389091e-5	9.98996266828051e-5	9.99016930214023e-5	9.98984230141161e-5	9.99009286917742e-5	9.98988706974069e-5	9.98994282328529e-5	9.99004342268794e-5	9.9900063775297e-5	9.98995064765542e-5	9.98995480753828e-5	9.98999532657874e-5	9.99002364992885e-5	9.9900178795681e-5	9.98998717603583e-5	9.98995434264696e-5	9.98993828962731e-5	9.98994530135623e-5
flux1:	0.639325529542921	1.0979060289476e-4	1.0979045455935e-4	1.09790248702337e-4	1.09790056664608e-4	1.09789950439459e-4	1.09789976200951e-4	1.0979013411456e-4	1.0979037280754e-4	1.09790602962104e-4	1.09790728204202e-4	1.09790684440067e-4	1.09790473323394e-4	1.09790174019632e-4	1.09789921744783e-4	1.09789852359969e-4	1.09790028377588e-4	1.09790379232415e-4	1.09790700225005e-4	1.09790748253447e-4	1.09790431240198e-4	1.09789993753416e-4	1.09789963857873e-4	1.09790587688319e-4	1.09790995801665e-4	1.09789892512826e-4	1.09789289591751e-4	1.09791542772773e-4	1.09788776931484e-4	1.09792362878427e-4	1.09790083518755e-4	1.09788818326875e-4	1.09790083518755e-4	1.09792362878427e-4	1.09788776931484e-4	1.09791542772773e-4	1.09789289591751e-4	1.09789892512826e-4	1.09790995801665e-4	1.09790587688319e-4	1.09789963857873e-4	1.09789993753416e-4	1.09790431240198e-4	1.09790748253447e-4	1.09790700225005e-4	1.09790379232415e-4	1.09790028377588e-4	1.09789852359969e-4	1.09789921744783e-4
flux1:	0.639587978446675	1.20553754113047e-4	1.2055359748549e-4	1.20553377268498e-4	1.20553170072981e-4	1.20553053560335e-4	1.20553077839558e-4	1.20553243654772e-4	1.20553496416031e-4	1.20553740847483e-4	1.20553874200106e-4	1.20553828410801e-4	1.20553605761605e-4	1.20553291075934e-4	1.20553028256185e-4	1.2055296067067e-4	1.20553152160366e-4	1.20553524082414e-4	1.20553855921581e-4	1.2055388983249e-4	1.20553534724445e-4	1.20553063578561e-4	1.20553049880833e-4	1.20553749711504e-4	1.20554201263746e-4	1.20552993891888e-4	1.20552342727338e-4	1.20554806030095e-4	1.2055175349002e-4	1.20555679860835e-4	1.20553165826463e-4	1.20551771078794e-4	1.20553165826463e-4	1.20555679860835e-4	1.2055175349002e-4	1.20554806030095e-4	1.20552342727338e-4	1.20552993891888e-4	1.20554201263746e-4	1.20553749711504e-4	1.20553049880833e-4	1.20553063578561e-4	1.20553534724445e-4	1.2055388983249e-4	1.20553855921581e-4	1.20553524082414e-4	1.20553152160366e-4	1.2055296067067e-4	1.20553028256184e-4
flux1:	0.639850427350428	1.32255143225925e-4	1.32254980501973e-4	1.32254746882291e-4	1.32254523970817e-4	1.32254395281305e-4	1.32254415436179e-4	1.32254586542124e-4	1.32254851536387e-4	1.32255109671911e-4	1.3225525193366e-4	1.32255206029387e-4	1.32254974360332e-4	1.32254646816613e-4	1.32254375449832e-4	1.32254310702221e-4	1.32254517384018e-4	1.32254908466968e-4	1.32255247495534e-4	1.3225526234412e-4	1.32254864548627e-4	1.32254358524249e-4	1.32254366183637e-4	1.32255152441608e-4	1.32255653744135e-4	1.32254335049873e-4	1.32253632618631e-4	1.32256321887642e-4	1.32252953857678e-4	1.32257246763502e-4	1.32254474592799e-4	1.32252937729184e-4	1.32254474592799e-4	1.32257246763502e-4	1.32252953857678e-4	1.32256321887642e-4	1.32253632618631e-4	1.32254335049873e-4	1.32255653744135e-4	1.32255152441608e-4	1.32254366183637e-4	1.32254358524249e-4	1.32254864548627e-4	1.3225526234412e-4	1.32255247495534e-4	1.32254908466967e-4	1.32254517384018e-4	1.32254310702221e-4	1.32254375449832e-4
flux1:	0.640112876254181	1.44964165501674e-4	1.44963999061455e-4	1.44963752942485e-4	1.44963513487419e-4	1.4496337032971e-4	1.44963383300897e-4	1.44963556770794e-4	1.44963832031726e-4	1.44964103381469e-4	1.44964255618276e-4	1.44964211884499e-4	1.44963974091724e-4	1.44963636509284e-4	1.44963358729912e-4	1.44963297802643e-4	1.44963519152144e-4	1.44963927095825e-4	1.44964269185296e-4	1.4496425959023e-4	1.44963814274369e-4	1.44963272297707e-4	1.44963307109831e-4	1.44964191126022e-4	1.4496474894024e-4	1.44963311136773e-4	1.44962554241072e-4	1.44965486331425e-4	1.44961771730098e-4	1.44966459115169e-4	1.44963403518605e-4	1.44961711001874e-4	1.44963403518605e-4	1.44966459115169e-4	1.44961771730098e-4	1.44965486331425e-4	1.44962554241073e-4	1.44963311136773e-4	1.4496474894024e-4	1.44964191126022e-4	1.44963307109831e-4	1.44963272297708e-4	1.44963814274369e-4	1.4496425959023e-4	1.44964269185296e-4	1.44963927095825e-4	1.44963519152144e-4	1.44963297802643e-4	1.44963358729912e-4
flux1:	0.640375325157934	1.58754120078815e-4	1.58753952354564e-4	1.58753694486814e-4	1.58753437356625e-4	1.58753277077358e-4	1.58753279488021e-4	1.58753452205046e-4	1.58753735745671e-4	1.58754019962047e-4	1.58754183497133e-4	1.58754144520055e-4	1.58753903770099e-4	1.58753559150141e-4	1.58753277152388e-4	1.58753220955847e-4	1.58753456252463e-4	1.58753878456976e-4	1.58754219114928e-4	1.58754179344053e-4	1.58753681473963e-4	1.58753102603005e-4	1.58753170941901e-4	1.58754164861796e-4	1.58754786284993e-4	1.58753220926151e-4	1.58752406189513e-4	1.5875559909057e-4	1.58751504540404e-4	1.58756616425544e-4	1.58753250288299e-4	1.58751387587257e-4	1.58753250288299e-4	1.58756616425544e-4	1.58751504540403e-4	1.5875559909057e-4	1.58752406189513e-4	1.58753220926151e-4	1.58754786284992e-4	1.58754164861796e-4	1.58753170941901e-4	1.58753102603005e-4	1.58753681473963e-4	1.58754179344053e-4	1.58754219114928e-4	1.58753878456976e-4	1.58753456252463e-4	1.58753220955847e-4	1.58753277152388e-4
flux1:	0.640637774061688	1.7370231380868e-4	1.73702147133657e-4	1.73701878022233e-4	1.73701601776204e-4	1.73701421442437e-4	1.73701409740969e-4	1.7370157855493e-4	1.73701868488062e-4	1.73702165411964e-4	1.73702341784106e-4	1.73702310335651e-4	1.73702069915107e-4	1.73701721303762e-4	1.73701437261678e-4	1.73701386635706e-4	1.737016350432e-4	1.73702068740628e-4	1.73702403250145e-4	1.73702327323798e-4	1.73701771702668e-4	1.73701155093837e-4	1.73701263821956e-4	1.73702380480392e-4	1.73703072801774e-4	1.73701370655677e-4	1.73700494525629e-4	1.73703967508939e-4	1.73699457361294e-4	1.73705026125504e-4	1.73701320533297e-4	1.73699272113624e-4	1.73701320533297e-4	1.73705026125504e-4	1.73699457361294e-4	1.73703967508939e-4	1.73700494525628e-4	1.73701370655677e-4	1.73703072801774e-4	1.73702380480392e-4	1.73701263821956e-4	1.73701155093837e-4	1.73701771702668e-4	1.73702327323798e-4	1.73702403250145e-4	1.73702068740628e-4	1.737016350432e-4	1.73701386635706e-4	1.73701437261678e-4
flux1:	0.640900222965441	1.89890156494672e-4	1.89889992941905e-4	1.89889712770715e-4	1.89889415691457e-4	1.89889212220334e-4	1.89889182865775e-4	1.89889344775824e-4	1.89889639436986e-4	1.898899491231e-4	1.8989014000745e-4	1.89890118887479e-4	1.89889882016891e-4	1.89889532349392e-4	1.89889248339607e-4	1.89889204077699e-4	1.89889464760375e-4	1.89889907184704e-4	1.89890230773985e-4	1.898901125825e-4	1.89889493883442e-4	1.89888838735773e-4	1.89888995080378e-4	1.89890247840495e-4	1.89891018368802e-4	1.89889169279249e-4	1.89888228038815e-4	1.898920018311e-4	1.89887038221931e-4	1.89893098921473e-4	1.89889023209318e-4	1.89886772532255e-4	1.89889023209318e-4	1.89893098921473e-4	1.89887038221931e-4	1.898920018311e-4	1.89888228038815e-4	1.89889169279249e-4	1.89891018368802e-4	1.89890247840495e-4	1.89888995080378e-4	1.89888838735773e-4	1.89889493883442e-4	1.898901125825e-4	1.89890230773985e-4	1.89889907184705e-4	1.89889464760375e-4	1.89889204077698e-4	1.89889248339607e-4
flux1:	0.641162671869194	2.07403246186096e-4	2.07403087407839e-4	2.07402795991329e-4	2.07402476162716e-4	2.07402246500769e-4	2.07402196187822e-4	2.07402348543958e-4	2.07402646607933e-4	2.07402969321386e-4	2.07403176408331e-4	2.07403168243936e-4	2.07402937859752e-4	2.07402589791931e-4	2.07402307725618e-4	2.07402270626674e-4	2.07402542903096e-4	2.0740299149708e-4	2.07403299535536e-4	2.07403132966306e-4	2.07402445756095e-4	2.07401751230654e-4	2.07401962626548e-4	2.07403365184707e-4	2.0740422105027e-4	2.07402213788778e-4	2.07401203578519e-4	2.07405300559611e-4	2.0739984349515e-4	2.07406434217915e-4	2.07401956040345e-4	2.07399485568633e-4	2.07401956040345e-4	2.07406434217915e-4	2.0739984349515e-4	2.07405300559611e-4	2.07401203578519e-4	2.07402213788778e-4	2.0740422105027e-4	2.07403365184707e-4	2.07401962626548e-4	2.07401751230654e-4	2.07402445756095e-4	2.07403132966306e-4	2.07403299535536e-4	2.0740299149708e-4	2.07402542903095e-4	2.07402270626674e-4	2.07402307725618e-4
flux1:	0.641425120772948	2.26331443123277e-4	2.26331290203754e-4	2.26330986976886e-4	2.26330642413174e-4	2.26330383764768e-4	2.26330309682269e-4	2.26330450396119e-4	2.2633075097726e-4	2.26331087154411e-4	2.26331311983895e-4	2.26331318988127e-4	2.263310974989e-4	2.26330753233878e-4	2.26330474804869e-4	2.26330445756493e-4	2.26330729290847e-4	2.26331181946345e-4	2.26331470161618e-4	2.26331249229955e-4	2.26330487979587e-4	2.26329753092913e-4	2.26330026993151e-4	2.26331593153514e-4	2.26332541089162e-4	2.26330363201341e-4	2.26329280053474e-4	2.2633372447792e-4	2.26327731947638e-4	2.26334894198765e-4	2.26329979618817e-4	2.26327270828888e-4	2.26329979618817e-4	2.26334894198765e-4	2.26327731947639e-4	2.2633372447792e-4	2.26329280053474e-4	2.26330363201341e-4	2.26332541089162e-4	2.26331593153513e-4	2.26330026993151e-4	2.26329753092913e-4	2.26330487979587e-4	2.26331249229955e-4	2.26331470161618e-4	2.26331181946345e-4	2.26330729290846e-4	2.26330445756493e-4	2.26330474804869e-4
flux1:	0.641687569676701	2.4676893087334e-4	2.4676878420845e-4	2.46768468264569e-4	2.46768097093822e-4	2.46767807194839e-4	2.46767707308402e-4	2.46767835061705e-4	2.46768137787804e-4	2.46768487955235e-4	2.4676873170635e-4	2.46768755401609e-4	2.46768544427091e-4	2.46768205546335e-4	2.46767932202304e-4	2.46767912298329e-4	2.46768207327349e-4	2.46768662653319e-4	2.46768927361738e-4	2.46768646338907e-4	2.46767805417201e-4	2.4676702890882e-4	2.46767372567001e-4	2.46769115991503e-4	2.46770162098295e-4	2.4676779974891e-4	2.46766639634624e-4	2.46771457874347e-4	2.4676488598673e-4	2.46772665099556e-4	2.46767278692463e-4	2.46764312091381e-4	2.46767278692463e-4	2.46772665099556e-4	2.4676488598673e-4	2.46771457874347e-4	2.46766639634624e-4	2.4676779974891e-4	2.46770162098296e-4	2.46769115991503e-4	2.46767372567001e-4	2.4676702890882e-4	2.46767805417201e-4	2.46768646338906e-4	2.46768927361739e-4	2.46768662653319e-4	2.46768207327349e-4	2.46767912298329e-4	2.46767932202304e-4
flux1:	0.641950018580454	2.68814263144658e-4	2.68814122362375e-4	2.68813792546689e-4	2.68813393248262e-4	2.68813070677374e-4	2.68812944023864e-4	2.68813058461585e-4	2.68813363511389e-4	2.68813728159095e-4	2.68813991397652e-4	2.68814032311952e-4	2.68813832416007e-4	2.68813499724924e-4	2.6881323266802e-4	2.68813223361157e-4	2.68813530952086e-4	2.68813988561965e-4	2.68814226903195e-4	2.68813880434308e-4	2.68812954081341e-4	2.6881213425703e-4	2.68812554486881e-4	2.68814488428408e-4	2.68815637933621e-4	2.68813075755239e-4	2.68811834645817e-4	2.68817055449733e-4	2.68809858584532e-4	2.6881830414896e-4	2.68812409115131e-4	2.68809164260353e-4	2.68812409115131e-4	2.6881830414896e-4	2.68809858584532e-4	2.68817055449733e-4	2.68811834645817e-4	2.68813075755239e-4	2.68815637933621e-4	2.68814488428408e-4	2.68812554486881e-4	2.68812134257029e-4	2.68812954081341e-4	2.68813880434308e-4	2.68814226903195e-4	2.68813988561965e-4	2.68813530952086e-4	2.68813223361157e-4	2.6881323266802e-4
flux1:	0.642212467484207	2.92570394721689e-4	2.92570258656024e-4	2.92569913719396e-4	2.92569485411193e-4	2.92569129927184e-4	2.92568976906009e-4	2.92569078800158e-4	2.9256938689569e-4	2.92569766303064e-4	2.92570048693184e-4	2.92570106040563e-4	2.92569916470793e-4	2.92569589869498e-4	2.9256933009176e-4	2.92569333380056e-4	2.92569655712406e-4	2.92570116520187e-4	2.92570326685299e-4	2.92569909889468e-4	2.9256889216756e-4	2.92568026721809e-4	2.92568529642015e-4	2.92570666670597e-4	2.92571923686799e-4	2.92569144637283e-4	2.925678185789e-4	2.92573473343855e-4	2.92565604312536e-4	2.92574770611007e-4	2.92568328891558e-4	2.9256478441102e-4	2.92568328891559e-4	2.92574770611007e-4	2.92565604312536e-4	2.92573473343855e-4	2.925678185789e-4	2.92569144637283e-4	2.92571923686799e-4	2.92570666670597e-4	2.92568529642015e-4	2.92568026721809e-4	2.9256889216756e-4	2.92569909889468e-4	2.92570326685299e-4	2.92570116520187e-4	2.92569655712406e-4	2.92569333380056e-4	2.92569330091759e-4
flux1:	0.642474916387961	3.18144694923296e-4	3.1814456165253e-4	3.18144200466514e-4	3.18143743233283e-4	3.18143356123122e-4	3.18143178767197e-4	3.18143270137415e-4	3.18143582484242e-4	3.18143976500654e-4	3.18144276489902e-4	3.18144347849094e-4	3.18144166297586e-4	3.18143844687337e-4	3.18143593044564e-4	3.18143611687808e-4	3.18143952348942e-4	3.18144418861031e-4	3.18144600302036e-4	3.18144108847246e-4	3.18142993568433e-4	3.18142079391611e-4	3.18142670166001e-4	3.18145021899731e-4	3.18146389194845e-4	3.18143374429098e-4	3.18141959630363e-4	3.18148082676161e-4	3.18139492880476e-4	3.18149439319862e-4	3.18142411706774e-4	3.1813854531647e-4	3.18142411706774e-4	3.18149439319862e-4	3.18139492880475e-4	3.18148082676161e-4	3.18141959630364e-4	3.18143374429098e-4	3.18146389194845e-4	3.18145021899731e-4	3.18142670166001e-4	3.18142079391611e-4	3.18142993568433e-4	3.18144108847246e-4	3.18144600302036e-4	3.18144418861031e-4	3.18143952348943e-4	3.18143611687808e-4	3.18143593044565e-4
flux1:	0.642737365291714	3.45648941955966e-4	3.45648808912581e-4	3.45648430741856e-4	3.45647945991218e-4	3.45647530410234e-4	3.45647332618204e-4	3.45647416796143e-4	3.45647734967475e-4	3.45648142752946e-4	3.45648457244088e-4	3.45648538252086e-4	3.45648360652551e-4	3.45648041887466e-4	3.45647799213102e-4	3.45647836972466e-4	3.45648201254315e-4	3.4564867784232e-4	3.45648831450501e-4	3.45648261596237e-4	3.45647042226736e-4	3.45646075204488e-4	3.45646757789812e-4	3.45649334643784e-4	3.45650813432856e-4	3.45647542194137e-4	3.45646035124475e-4	3.45652663964255e-4	3.45643303541168e-4	3.45654095067371e-4	3.45646441299274e-4	3.45642229815089e-4	3.45646441299274e-4	3.45654095067371e-4	3.45643303541169e-4	3.45652663964255e-4	3.45646035124475e-4	3.45647542194137e-4	3.45650813432856e-4	3.45649334643784e-4	3.45646757789812e-4	3.45646075204488e-4	3.45647042226736e-4	3.45648261596237e-4	3.45648831450502e-4	3.4564867784232e-4	3.45648201254315e-4	3.45647836972466e-4	3.45647799213102e-4
flux1:	0.642999814195467	3.75199296510959e-4	3.75199160666264e-4	3.75198765489525e-4	3.75198256317852e-4	3.75197817600707e-4	3.75197605311812e-4	3.75197686938376e-4	3.75198012702437e-4	3.75198432437879e-4	3.75198756463708e-4	3.75198840542709e-4	3.75198660919342e-4	3.75198341811501e-4	3.75198109069326e-4	3.751981709606e-4	3.75198566142354e-4	3.75199059280591e-4	3.7519918752083e-4	3.75198536122535e-4	3.7519720566651e-4	3.75196180481021e-4	3.75196957396333e-4	3.75199768364072e-4	3.75201358133882e-4	3.75197807669592e-4	3.75196205165552e-4	3.75203380761379e-4	3.75193198701246e-4	3.75204906181956e-4	3.75196585015849e-4	3.75192004356162e-4	3.75196585015849e-4	3.75204906181956e-4	3.75193198701246e-4	3.75203380761379e-4	3.75196205165552e-4	3.75197807669592e-4	3.75201358133882e-4	3.75199768364072e-4	3.75196957396333e-4	3.75196180481021e-4	3.7519720566651e-4	3.75198536122535e-4	3.7519918752083e-4	3.75199059280591e-4	3.75198566142354e-4	3.751981709606e-4	3.75198109069326e-4
flux1:	0.64326226309922	4.06916252940938e-4	4.06916111061895e-4	4.06915699926775e-4	4.06915171473103e-4	4.06914717392679e-4	4.06914498686553e-4	4.06914583634175e-4	4.06914918728474e-4	4.06915347309087e-4	4.06915673729643e-4	4.06915751866948e-4	4.06915562249527e-4	4.06915238633166e-4	4.06915017104671e-4	4.06915109652496e-4	4.06915545252085e-4	4.06916063702755e-4	4.0691617069157e-4	4.06915435162481e-4	4.06913986029424e-4	4.06912895974117e-4	4.06913768107236e-4	4.06916820589789e-4	4.06918518967331e-4	4.06914664473548e-4	4.06912963849078e-4	4.06920730841428e-4	4.06909675065331e-4	4.06922375625636e-4	4.06913344874342e-4	4.06908370049756e-4	4.06913344874342e-4	4.06922375625636e-4	4.06909675065332e-4	4.06920730841428e-4	4.06912963849078e-4	4.06914664473549e-4	4.06918518967331e-4	4.06916820589789e-4	4.06913768107236e-4	4.06912895974117e-4	4.06913986029424e-4	4.06915435162481e-4	4.0691617069157e-4	4.06916063702756e-4	4.06915545252085e-4	4.06915109652496e-4	4.06915017104672e-4
flux1:	0.643524712002974	4.40924566348717e-4	4.4092441531842e-4	4.40923990710674e-4	4.40923450473628e-4	4.40922991424562e-4	4.40922776530687e-4	4.40922871746878e-4	4.40923217607674e-4	4.40923650336931e-4	4.40923969580613e-4	4.40924030181161e-4	4.40923820599076e-4	4.40923487456582e-4	4.40923278955487e-4	4.40923410433368e-4	4.40923898409055e-4	4.40924453338075e-4	4.40924544854371e-4	4.4092372308232e-4	4.4092214694447e-4	4.40920983765347e-4	4.4092195023273e-4	4.40925249930662e-4	4.40927052605948e-4	4.40922867203983e-4	4.40921066359664e-4	4.40929473258677e-4	4.40917490640357e-4	4.40931267935549e-4	4.40921484460717e-4	4.40916089547358e-4	4.40921484460717e-4	4.40931267935549e-4	4.40917490640358e-4	4.40929473258678e-4	4.40921066359664e-4	4.40922867203983e-4	4.40927052605948e-4	4.40925249930662e-4	4.4092195023273e-4	4.40920983765347e-4	4.4092214694447e-4	4.4092372308232e-4	4.40924544854371e-4	4.40924453338075e-4	4.40923898409055e-4	4.40923410433368e-4	4.40923278955487e-4
flux1:	0.643787160906727	4.7735315393005e-4	4.77352991116758e-4	4.77352557319207e-4	4.77352015410063e-4	4.77351564494866e-4	4.77351365699986e-4	4.77351478973433e-4	4.77351836433453e-4	4.77352266738497e-4	4.77352566609817e-4	4.77352595439905e-4	4.77352354004978e-4	4.77352005653831e-4	4.77351812756892e-4	4.77351993395499e-4	4.77352548278295e-4	4.77353153285661e-4	4.77353236705117e-4	4.77352326924236e-4	4.77350614572513e-4	4.77349368350633e-4	4.77350426427258e-4	4.77353977310092e-4	4.77355878022571e-4	4.77351332769621e-4	4.77349430294946e-4	4.77358529620839e-4	4.77345565938834e-4	4.77360510349106e-4	4.77349929999999e-4	4.77344088092902e-4	4.77349929999999e-4	4.77360510349106e-4	4.77345565938834e-4	4.77358529620839e-4	4.77349430294945e-4	4.77351332769621e-4	4.7735587802257e-4	4.77353977310092e-4	4.77350426427258e-4	4.77349368350632e-4	4.77350614572513e-4	4.77352326924236e-4	4.77353236705117e-4	4.7735315328566e-4	4.77352548278295e-4	4.77351993395499e-4	4.77351812756892e-4
flux1:	0.64404960981048	5.16334968933141e-4	5.16334792586436e-4	5.16334355999395e-4	5.16333825303928e-4	5.1633339830247e-4	5.16333229749321e-4	5.16333369405357e-4	5.16333738377537e-4	5.16334157569423e-4	5.16334423146076e-4	5.16334403384558e-4	5.16334116468764e-4	5.16333746804396e-4	5.16333573084475e-4	5.16333815229152e-4	5.16334454167056e-4	5.1633512521747e-4	5.16335209364232e-4	5.16334209984218e-4	5.16332351193094e-4	5.16331010283348e-4	5.16332155418607e-4	5.16335959784865e-4	5.16337950380967e-4	5.16333014315496e-4	5.16331009577484e-4	5.16340857937652e-4	5.1632685774405e-4	5.16343066476816e-4	5.16331643966041e-4	5.16325327109633e-4	5.16331643966041e-4	5.16343066476816e-4	5.1632685774405e-4	5.16340857937652e-4	5.16331009577484e-4	5.16333014315496e-4	5.16337950380967e-4	5.16335959784865e-4	5.16332155418607e-4	5.16331010283348e-4	5.16332351193094e-4	5.16334209984217e-4	5.16335209364232e-4	5.1633512521747e-4	5.16334454167056e-4	5.16333815229152e-4	5.16333573084476e-4
flux1:	0.644312058714234	5.58006845633067e-4	5.58006655279914e-4	5.58006224672532e-4	5.58005720895877e-4	5.58005336103521e-4	5.58005213480301e-4	5.58005388018535e-4	5.58005767187691e-4	5.58006164291333e-4	5.58006377931877e-4	5.58006290341466e-4	5.58005942850996e-4	5.58005545636382e-4	5.58005395880889e-4	5.58005714078628e-4	5.5800645677505e-4	5.58007212017394e-4	5.58007306930155e-4	5.58006216328604e-4	5.5800419974191e-4	5.58002750783259e-4	5.58003976717487e-4	5.58008035356162e-4	5.5801010592323e-4	5.58004746144034e-4	5.58002639354972e-4	5.58013297445906e-4	5.57998203839767e-4	5.58015780927083e-4	5.58003469635944e-4	5.57996648729062e-4	5.58003469635944e-4	5.58015780927083e-4	5.57998203839767e-4	5.58013297445906e-4	5.58002639354972e-4	5.58004746144034e-4	5.5801010592323e-4	5.58008035356161e-4	5.58003976717487e-4	5.58002750783259e-4	5.58004199741909e-4	5.58006216328604e-4	5.58007306930155e-4	5.58007212017394e-4	5.5800645677505e-4	5.58005714078628e-4	5.5800539588089e-4
flux1:	0.644574507617987	6.02509313768565e-4	6.02509110577515e-4	6.02508697238956e-4	6.02508238811103e-4	6.02507916736919e-4	6.02507856863932e-4	6.0250807455668e-4	6.02508461104349e-4	6.02508822783027e-4	6.02508964263581e-4	6.02508787490017e-4	6.02508363231872e-4	6.02507932420304e-4	6.02507812816014e-4	6.02508223812491e-4	6.02509092343784e-4	6.02509951811894e-4	6.02510068425305e-4	6.02508884711563e-4	6.02506697762387e-4	6.02505125773922e-4	6.02506424767758e-4	6.0251073722903e-4	6.02512876308011e-4	6.02507058084228e-4	6.02504850341082e-4	6.02516382864613e-4	6.02500137160483e-4	6.0251919334164e-4	6.02505945049745e-4	6.02498589723554e-4	6.02505945049745e-4	6.0251919334164e-4	6.02500137160483e-4	6.02516382864613e-4	6.02504850341082e-4	6.02507058084228e-4	6.02512876308011e-4	6.0251073722903e-4	6.02506424767758e-4	6.02505125773922e-4	6.02506697762388e-4	6.02508884711563e-4	6.02510068425306e-4	6.02509951811894e-4	6.02509092343784e-4	6.02508223812491e-4	6.02507812816013e-4
flux1:	0.64483695652174	6.49986380955049e-4	6.49986168033872e-4	6.4998578579505e-4	6.49985393620149e-4	6.49985156544228e-4	6.49985176871545e-4	6.49985445347071e-4	6.49985834736714e-4	6.49986145334507e-4	6.49986192128287e-4	6.49985903129231e-4	6.49985385260737e-4	6.49984915334338e-4	6.49984833598302e-4	6.49985356227192e-4	6.49986374728007e-4	6.49987359919904e-4	6.49987509666683e-4	6.49986230428398e-4	6.49983859306728e-4	6.4998214788217e-4	6.49983511067705e-4	6.49988076046749e-4	6.49990270922781e-4	6.49983957830341e-4	6.49981651118614e-4	6.49994126603876e-4	6.49976667889074e-4	6.49997320371677e-4	6.49983084908073e-4	6.49975163376045e-4	6.49983084908073e-4	6.49997320371677e-4	6.49976667889074e-4	6.49994126603876e-4	6.49981651118613e-4	6.4998395783034e-4	6.49990270922781e-4	6.49988076046749e-4	6.49983511067705e-4	6.4998214788217e-4	6.49983859306728e-4	6.49986230428398e-4	6.49987509666684e-4	6.49987359919904e-4	6.49986374728007e-4	6.49985356227192e-4	6.49984833598301e-4
flux1:	0.645099405425493	7.00585281669563e-4	7.00585064260962e-4	7.0058472936164e-4	7.00584426401765e-4	7.00584297799282e-4	7.00584415836802e-4	7.00584741675766e-4	7.00585127526007e-4	7.00585369248016e-4	7.00585296955586e-4	7.00584871554146e-4	7.00584243100065e-4	7.00583729403259e-4	7.00583694839462e-4	7.00584349789062e-4	7.00585543999146e-4	7.00586677337442e-4	7.00586871681044e-4	7.00585493727034e-4	7.0058292340857e-4	7.00581055019172e-4	7.00582472877455e-4	7.0058728871072e-4	7.0058952577715e-4	7.00582679855464e-4	7.00580277010819e-4	7.00593767536139e-4	7.00575032114471e-4	7.00597404211387e-4	7.00582129027493e-4	7.00573607907824e-4	7.00582129027493e-4	7.00597404211387e-4	7.00575032114472e-4	7.00593767536139e-4	7.00580277010818e-4	7.00582679855464e-4	7.00589525777149e-4	7.0058728871072e-4	7.00582472877455e-4	7.00581055019172e-4	7.0058292340857e-4	7.00585493727035e-4	7.00586871681043e-4	7.00586677337442e-4	7.00585543999146e-4	7.00584349789062e-4	7.00583694839462e-4
flux1:	0.645361854329247	7.54456191504611e-4	7.54455977046527e-4	7.5445570782907e-4	7.54455518522338e-4	7.54455522371338e-4	7.54455755079443e-4	7.54456143455994e-4	7.54456517528055e-4	7.54456670773163e-4	7.54456453703879e-4	7.54455867254311e-4	7.54455111670548e-4	7.54454550715317e-4	7.5445457417792e-4	7.54455383624496e-4	7.54456780296558e-4	7.54458084478783e-4	7.54458334391032e-4	7.54456853505988e-4	7.54454067854425e-4	7.54452024266516e-4	7.54453487231e-4	7.54458552499102e-4	7.54460817686667e-4	7.54453399607899e-4	7.54450904230032e-4	7.54465485042211e-4	7.5444540576649e-4	7.54469626410671e-4	7.54453256078708e-4	7.54444100190848e-4	7.54453256078708e-4	7.54469626410671e-4	7.5444540576649e-4	7.54465485042212e-4	7.54450904230032e-4	7.54453399607899e-4	7.54460817686667e-4	7.54458552499101e-4	7.54453487231e-4	7.54452024266515e-4	7.54454067854425e-4	7.54456853505988e-4	7.54458334391032e-4	7.54458084478783e-4	7.54456780296558e-4	7.54455383624497e-4	7.5445457417792e-4
flux1:	0.645624303233	8.11751905506279e-4	8.11751703527966e-4	8.11751519948093e-4	8.1175146947144e-4	8.11751629470607e-4	8.11751992645672e-4	8.11752447045676e-4	8.11752799367668e-4	8.11752843221477e-4	8.11752455118197e-4	8.11751683263676e-4	8.11750785021697e-4	8.1175017474033e-4	8.11750268486995e-4	8.11751255589786e-4	8.11752881764988e-4	8.11754379018935e-4	8.11754694421309e-4	8.11753105148948e-4	8.11750087101965e-4	8.11747849910825e-4	8.11749349090393e-4	8.11754663316269e-4	8.1175694257536e-4	8.11748911817373e-4	8.11746328132229e-4	8.11762077164724e-4	8.11740582665775e-4	8.11766785810084e-4	8.11749261454588e-4	8.1173943359284e-4	8.11749261454588e-4	8.11766785810084e-4	8.11740582665775e-4	8.11762077164724e-4	8.11746328132228e-4	8.11748911817373e-4	8.1175694257536e-4	8.11754663316269e-4	8.11749349090393e-4	8.11747849910825e-4	8.11750087101965e-4	8.11753105148948e-4	8.11754694421308e-4	8.11754379018935e-4	8.11752881764988e-4	8.11751255589786e-4	8.11750268486996e-4
flux1:	0.645886752136753	8.72627479551915e-4	8.72627301384618e-4	8.72627224340226e-4	8.72627337738568e-4	8.7262767647e-4	8.72628184163025e-4	8.72628706210989e-4	8.72629025355971e-4	8.72628938243096e-4	8.72628353133054e-4	8.72627372628015e-4	8.72626317790233e-4	8.72625657711568e-4	8.72625835134636e-4	8.72627023394194e-4	8.72628905559291e-4	8.72630616824878e-4	8.72631006015719e-4	8.7262930148735e-4	8.72626033333485e-4	8.72623584609757e-4	8.72625112618612e-4	8.72630677043895e-4	8.72632956864164e-4	8.72624271877448e-4	8.7262160454597e-4	8.72638601841953e-4	8.72615615667568e-4	8.72643939582241e-4	8.72625198256053e-4	8.72614658944742e-4	8.72625198256053e-4	8.72643939582241e-4	8.72615615667568e-4	8.72638601841953e-4	8.72621604545969e-4	8.72624271877448e-4	8.72632956864164e-4	8.72630677043894e-4	8.72625112618612e-4	8.72623584609757e-4	8.72626033333486e-4	8.7262930148735e-4	8.72631006015719e-4	8.72630616824878e-4	8.7262890555929e-4	8.72627023394195e-4	8.72625835134636e-4
flux1:	0.646149201040506	9.37239833880474e-4	9.37239692171795e-4	9.37239742663458e-4	9.37240043878091e-4	9.372405819576e-4	9.37241245966434e-4	9.37241835389059e-4	9.37242108916124e-4	9.37241869401038e-4	9.37241062546486e-4	9.37239852109507e-4	9.37238628863388e-4	9.37237920190604e-4	9.3723819541947e-4	9.37239607908862e-4	9.37241771056831e-4	9.37243715121919e-4	9.37244184214844e-4	9.37242356039409e-4	9.3723881978897e-4	9.37236142827689e-4	9.37237694702723e-4	9.37243513119614e-4	9.37245781067837e-4	9.37236399426423e-4	9.37233653300662e-4	9.37251980351857e-4	9.37227420035087e-4	9.3725800652099e-4	9.37237980541298e-4	9.37226687777411e-4	9.37237980541298e-4	9.37258006520989e-4	9.37227420035086e-4	9.37251980351857e-4	9.37233653300662e-4	9.37236399426423e-4	9.37245781067837e-4	9.37243513119614e-4	9.37237694702723e-4	9.37236142827689e-4	9.3723881978897e-4	9.37242356039409e-4	9.37244184214844e-4	9.3724371512192e-4	9.37241771056831e-4	9.37239607908862e-4	9.3723819541947e-4
flux1:	0.64641164994426	0.00100574731806835	0.00100574722610216	0.00100574742425219	0.00100574793509191	0.00100574869035476	0.00100574951982975	0.00100575017457819	0.00100575038963608	0.00100574997735129	0.00100574892626453	0.00100574746742224	0.00100574606654025	0.00100574531211197	0.00100574569948719	0.00100574735797385	0.00100574982459758	0.00100575201722048	0.00100575256962085	0.00100575060785075	0.00100574678569903	0.00100574386585474	0.00100574544003429	0.00100575151964494	0.00100575376489936	0.00100574364342589	0.00100574082325636	0.00100576056227358	0.00100573433835579	0.00100576733189717	0.00100574594816091	0.00100573385715154	0.00100574594816091	0.00100576733189717	0.00100573433835579	0.00100576056227358	0.00100574082325636	0.00100574364342589	0.00100575376489936	0.00100575151964494	0.00100574544003429	0.00100574386585474	0.00100574678569903	0.00100575060785075	0.00100575256962085	0.00100575201722048	0.00100574982459758	0.00100574735797385	0.00100574569948719
flux1:	0.646674098848013	0.00107830923694228	0.0010783092077803	0.00107830957175034	0.00107831031085781	0.00107831129763072	0.00107831229883016	0.00107831301537448	0.00107831315945631	0.00107831255612572	0.00107831124160493	0.00107830951948407	0.0010783079346778	0.0010783071388	0.0010783076522276	0.00107830957621242	0.00107831236526817	0.00107831481832369	0.00107831545427062	0.00107831334745441	0.00107830922232977	0.00107830604791453	0.00107830764724598	0.00107831399951687	0.00107831621337416	0.00107830530823021	0.00107830241833158	0.0010783236514681	0.00107829566650789	0.00107833121339347	0.00107830839269498	0.00107829545559808	0.00107830839269498	0.00107833121339347	0.00107829566650789	0.0010783236514681	0.00107830241833158	0.00107830530823021	0.00107831621337416	0.00107831399951687	0.00107830764724598	0.00107830604791452	0.00107830922232977	0.00107831334745441	0.00107831545427062	0.00107831481832369	0.00107831236526817	0.00107830957621242	0.0010783076522276
flux1:	0.646936547751766	0.0011550853371409	0.00115508538261755	0.0011550859274772	0.00115508690934935	0.00115508813785931	0.0011550893140846	0.00115509008788328	0.00115509014970899	0.00115508934022382	0.00115508774736005	0.00115508575138302	0.00115508397952354	0.00115508314766668	0.00115508379987032	0.001155086005579	0.00115508913146245	0.00115509185215105	0.00115509256835134	0.00115509030368029	0.00115508585986369	0.00115508242307778	0.00115508405581604	0.00115509069729098	0.00115509287362094	0.00115508114035501	0.00115507818424108	0.00115510099279462	0.00115507114039891	0.0011551093878444	0.00115508504422133	0.00115507120989959	0.00115508504422133	0.0011551093878444	0.00115507114039891	0.00115510099279462	0.00115507818424108	0.00115508114035501	0.00115509287362094	0.00115509069729098	0.00115508405581604	0.00115508242307778	0.00115508585986369	0.00115509030368029	0.00115509256835134	0.00115509185215105	0.00115508913146245	0.001155086005579	0.00115508379987032
flux1:	0.647198996655519	0.00123623525427452	0.00123623538389182	0.00123623612050075	0.00123623735462578	0.00123623883059229	0.00123624018232315	0.00123624100845818	0.00123624097894903	0.00123623995244486	0.00123623807154561	0.00123623579598648	0.00123623383716851	0.00123623297553313	0.00123623377723077	0.00123623627660005	0.00123623974818264	0.00123624273834332	0.00123624352772096	0.00123624109127125	0.00123623631506714	0.00123623261292672	0.00123623429368049	0.00123624124671362	0.0012362433823367	0.00123623077588463	0.00123622775588666	0.00123625221951034	0.00123622038342808	0.00123626147873708	0.00123623551887283	0.00123622073267091	0.00123623551887283	0.00123626147873708	0.00123622038342808	0.00123625221951034	0.00123622775588666	0.00123623077588463	0.0012362433823367	0.00123624124671362	0.00123623429368049	0.00123623261292672	0.00123623631506714	0.00123624109127125	0.00123624352772096	0.00123624273834332	0.00123623974818264	0.00123623627660005	0.00123623377723077
flux1:	0.647461445559273	0.0013219179208892	0.00132191814067231	0.001321919074646	0.00132192056481854	0.00132192228926854	0.00132192381450668	0.00132192468846112	0.00132192456175899	0.00132192331263493	0.00132192114000893	0.00132191858437013	0.00132191644180554	0.00132191555676924	0.00132191651581015	0.00132191931551828	0.00132192313529407	0.00132192639086022	0.00132192724244122	0.00132192461950757	0.00132191949993993	0.0013219155351601	0.00132191728574001	0.00132192457910916	0.00132192667407296	0.00132191314870789	0.00132191006559418	0.00132193626155027	0.00132190231487242	0.00132194640467482	0.00132191872738708	0.00132190293094337	0.00132191872738708	0.00132194640467482	0.00132190231487242	0.00132193626155027	0.00132191006559418	0.00132191314870789	0.00132192667407296	0.00132192457910916	0.00132191728574001	0.0013219155351601	0.00132191949993993	0.00132192461950757	0.00132192724244122	0.00132192639086022	0.00132192313529407	0.00132191931551828	0.00132191651581015
flux1:	0.647723894463026	0.00141229093571612	0.0014122912471018	0.00141229237793417	0.00141229412180588	0.0014122960911394	0.00141229778595449	0.00141229870449574	0.00141229847896992	0.00141229700778655	0.00141229454633525	0.00141229171551238	0.00141228939524831	0.00141228849271681	0.00141228961322297	0.00141229271381827	0.00141229687721222	0.00141230038784692	0.00141230128679317	0.00141229846230297	0.00141229299180446	0.0014122887735924	0.00141229062371342	0.00141229829307489	0.00141230035080831	0.00141228586004063	0.00141228271265818	0.00141231071515078	0.00141227451966196	0.00141232174926973	0.00141229224511537	0.00141227537621915	0.00141229224511537	0.00141232174926973	0.00141227451966195	0.00141231071515078	0.00141228271265818	0.00141228586004063	0.00141230035080831	0.00141229829307489	0.00141229062371342	0.0014122887735924	0.00141229299180446	0.00141229846230297	0.00141230128679317	0.00141230038784692	0.00141229687721222	0.00141229271381827	0.00141228961322297
flux1:	0.647986343366779	0.00150750989497466	0.00150751029381287	0.00150751161422803	0.00150751360314138	0.00150751580946178	0.00150751766871823	0.00150751863083685	0.0015075183100129	0.00150751662420432	0.00150751388377094	0.00150751078798224	0.00150750829845004	0.00150750738314562	0.0015075086647083	0.0015075120598921	0.00150751655477864	0.00150752030372	0.00150752123151902	0.00150751819050943	0.00150751236556646	0.00150750791027726	0.00150750989806803	0.00150751798621646	0.00150752001354365	0.0015075045099748	0.0015075012949363	0.0015075311745607	0.00150749258028755	0.00150754309320743	0.0015075116442328	0.00150749363673772	0.00150751164423281	0.00150754309320743	0.00150749258028755	0.0015075311745607	0.0015075012949363	0.0015075045099748	0.00150752001354365	0.00150751798621646	0.00150750989806803	0.00150750791027726	0.00150751236556646	0.00150751819050943	0.00150752123151902	0.00150752030372	0.00150751655477864	0.0015075120598921	0.0015075086647083
flux1:	0.648248792270532	0.00160772768680138	0.00160772816255328	0.00160772965815237	0.00160773187729208	0.0016077343089976	0.00160773632722444	0.00160773733506704	0.00160773692840777	0.00160773504274549	0.00160773204018085	0.00160772869464956	0.00160772604606305	0.00160772512079258	0.00160772655777981	0.0016077302338997	0.00160773504037547	0.00160773900451537	0.0016077399393246	0.0016077366674583	0.00160773048917124	0.00160772582077837	0.00160772799305314	0.00160773654995473	0.00160773855695585	0.00160772199209344	0.00160771870353467	0.00160775052688046	0.00160770937188008	0.00160776330951984	0.0016077297891838	0.00160771057298717	0.0016077297891838	0.00160776330951984	0.00160770937188008	0.00160775052688046	0.00160771870353467	0.00160772199209344	0.00160773855695585	0.00160773654995473	0.00160772799305314	0.00160772582077837	0.00160773048917124	0.0016077366674583	0.0016077399393246	0.00160773900451537	0.00160773504037547	0.0016077302338997	0.00160772655777981
flux1:	0.648511241174286	0.00171309375018897	0.00171309428540245	0.00171309593466001	0.00171309836353914	0.00171310100615416	0.00171310317850484	0.00171310423823051	0.00171310376169804	0.00171310169845126	0.00171309845736722	0.00171309488175897	0.00171309208539238	0.00171309115034538	0.00171309273137816	0.00171309666718399	0.00171310175763127	0.00171310590784113	0.00171310682497658	0.00171310330906591	0.00171309678358166	0.0017130919339163	0.00171309434616993	0.00171310342874335	0.00171310542845499	0.00171308775250036	0.00171308438193374	0.00171311821137686	0.00171307432180446	0.00171313182340519	0.00171309609669827	0.00171307559779526	0.00171309609669827	0.00171313182340519	0.00171307432180446	0.00171311821137686	0.00171308438193374	0.00171308775250036	0.00171310542845499	0.00171310342874335	0.00171309434616993	0.0017130919339163	0.00171309678358166	0.00171310330906591	0.00171310682497658	0.00171310590784113	0.00171310175763127	0.00171309666718399	0.00171309273137816
flux1:	0.648773690078039	0.00182375330014306	0.00182375387027882	0.00182375564492649	0.00182375825820397	0.00182376109540896	0.00182376341864443	0.001823764541129	0.00182376401746058	0.00182376180620768	0.00182375835640401	0.00182375457403623	0.00182375164142386	0.00182375069355661	0.00182375240121084	0.00182375656791936	0.00182376190738607	0.00182376620909244	0.00182376708164256	0.00182376331014679	0.00182375644892072	0.0018237514576385	0.00182375417373252	0.00182376384536047	0.00182376585331486	0.00182374701493776	0.00182374355122731	0.00182377944494228	0.0018237326354312	0.00182379383825157	0.00182375576203044	0.00182373390264955	0.00182375576203044	0.00182379383825158	0.0018237326354312	0.00182377944494228	0.00182374355122731	0.00182374701493776	0.00182376585331486	0.00182376384536047	0.00182375417373251	0.0018237514576385	0.00182375644892072	0.00182376331014679	0.00182376708164256	0.00182376620909244	0.00182376190738607	0.00182375656791936	0.00182375240121084
flux1:	0.649036138981792	0.00193984652109183	0.00193984709475852	0.00193984896057287	0.00193985172917657	0.00193985474397754	0.0019398572173955	0.001939858418707	0.00193985787734529	0.00193985555440659	0.00193985193097383	0.00193984796782936	0.00193984490993929	0.00193984394250399	0.00193984575329084	0.00193985011499486	0.00193985566190465	0.001939860075905	0.00193986087544172	0.00193985683889876	0.00193984965874555	0.00193984457298633	0.0019398476645037	0.00193985799426711	0.00193986002787706	0.00193983997399473	0.00193983640347593	0.00193987441569384	0.00193982449007272	0.00193988952984322	0.00193984895339299	0.00193982565221767	0.00193984895339299	0.00193988952984322	0.00193982449007272	0.00193987441569384	0.00193983640347593	0.00193983997399473	0.00193986002787706	0.00193985799426711	0.0019398476645037	0.00193984457298633	0.00193984965874555	0.00193985683889876	0.00193986087544172	0.001939860075905	0.00193985566190465	0.00193985011499486	0.00193984575329084
flux1:	0.649298587885546	0.00206150773091652	0.0020615082705534	0.00206151018854016	0.0020615130810471	0.00206151625700892	0.00206151888323573	0.00206152018480875	0.00206151966144043	0.00206151726891973	0.00206151351103969	0.00206150939463177	0.00206150622107351	0.00206150522335108	0.0020615071080205	0.00206151162246545	0.00206151732965647	0.00206152181315294	0.00206152251050406	0.00206151820185632	0.00206151072475375	0.00206150559846965	0.00206150914372764	0.00206152020536623	0.00206152228316947	0.00206150095875006	0.00206149726551483	0.00206153744704474	0.00206148419940656	0.00206155321106178	0.00206150997689186	0.00206148514937014	0.00206150997689186	0.00206155321106178	0.00206148419940656	0.00206153744704474	0.00206149726551483	0.00206150095875006	0.00206152228316947	0.00206152020536623	0.00206150914372764	0.00206150559846965	0.00206151072475375	0.00206151820185632	0.00206152251050406	0.00206152181315294	0.00206151732965647	0.00206151162246545	0.0020615071080205
flux1:	0.649561036789299	0.00218886451830309	0.00218886498132324	0.00218886690926361	0.00218886989346659	0.00218887321592216	0.00218887600148258	0.0021888774299288	0.00218887696560295	0.00218887455004671	0.00218887069953091	0.00218886645767983	0.00218886317601062	0.00218886213330183	0.00218886405750247	0.00218886867723744	0.00218887449331247	0.00218887900112862	0.00218887956716911	0.00218887498194388	0.00218886723456131	0.00218886212750012	0.00218886621022414	0.00218887808083806	0.00218888022162269	0.00218885756953395	0.00218885373589631	0.00218889613491873	0.00218883935104439	0.0021889124697301	0.00218886641460109	0.00218883997334227	0.00218886641460109	0.0021889124697301	0.00218883935104439	0.00218889613491873	0.00218885373589631	0.00218885756953395	0.00218888022162269	0.00218887808083806	0.00218886621022414	0.00218886212750012	0.00218886723456131	0.00218887498194388	0.00218887956716911	0.00218887900112862	0.00218887449331246	0.00218886867723744	0.00218886405750247
flux1:	0.649823485693052	0.00232203685644919	0.00232203719682763	0.00232203909112521	0.00232204213569596	0.00232204559283503	0.00232204854841988	0.00232205013492726	0.00232204977474603	0.00232204738545132	0.00232204348507657	0.00232203914466911	0.0023220357598649	0.00232203465378571	0.00232203657909957	0.00232204125299213	0.00232204712394597	0.00232205160987995	0.00232205201629503	0.00232204715260317	0.00232203916553598	0.00232203414188101	0.00232203884955698	0.00232205160807709	0.00232205382991618	0.00232202979084089	0.0023220257979926	0.00232207046112234	0.00232200992024843	0.00232208728258804	0.00232203823875817	0.00232201009401234	0.00232203823875818	0.00232208728258804	0.00232200992024843	0.00232207046112234	0.0023220257979926	0.00232202979084088	0.00232205382991618	0.00232205160807709	0.00232203884955698	0.00232203414188101	0.00232203916553598	0.00232204715260317	0.00232205201629503	0.00232205160987995	0.00232204712394597	0.00232204125299213	0.00232203657909957
flux1:	0.650085934596805	0.00246113619648714	0.00246113636674681	0.00246113818448785	0.00246114126063194	0.00246114484437206	0.00246114798473442	0.00246114976402745	0.00246114955542647	0.00246114724245174	0.0024611433341686	0.00246113891997827	0.00246113543413182	0.00246113424324727	0.00246113612859949	0.0024611408036842	0.00246114667475797	0.00246115109301492	0.00246115131298589	0.00246114617130823	0.00246113797801187	0.00246113310469498	0.00246113852663342	0.00246115225209915	0.00246115457132895	0.00246112908376733	0.00246112491262549	0.00246117188622948	0.0024611073631351	0.00246118910872711	0.00246113690539765	0.00246110696561051	0.00246113690539765	0.00246118910872711	0.0024611073631351	0.00246117188622948	0.00246112491262549	0.00246112908376733	0.00246115457132895	0.00246115225209915	0.00246113852663342	0.00246113310469498	0.00246113797801187	0.00246114617130823	0.00246115131298589	0.00246115109301492	0.00246114667475797	0.0024611408036842	0.00246113612859949
flux1:	0.650348383500559	0.00260626454430814	0.00260626449782539	0.00260626619894304	0.00260626928193236	0.002606272988479	0.00260627633190671	0.00260627834076486	0.00260627833142643	0.00260627614338149	0.00260627226648475	0.00260626780013409	0.00260626421243515	0.00260626291325	0.00260626471667402	0.00260626934028481	0.00260627515798113	0.00260627946462016	0.00260627947338425	0.00260627405612375	0.00260626569155526	0.00260626103627629	0.00260626726143651	0.00260628203113192	0.00260628446131281	0.00260625746168997	0.00260625309392973	0.00260630242567211	0.00260623369304546	0.00260631996615016	0.00260626443107999	0.00260623260351224	0.00260626443107999	0.00260631996615016	0.00260623369304546	0.00260630242567211	0.00260625309392973	0.00260625746168997	0.00260628446131281	0.00260628203113192	0.00260626726143651	0.00260626103627629	0.00260626569155526	0.00260627405612375	0.00260627947338425	0.00260627946462016	0.00260627515798113	0.00260626934028481	0.00260626471667402
flux1:	0.650610832404312	0.00275751352478548	0.00275751321830756	0.00275751476772354	0.00275751783819034	0.00275752166820558	0.00275752523554054	0.00275752751089959	0.00275752774636837	0.00275752572807925	0.00275752191743934	0.00275751741658303	0.00275751372362304	0.00275751229192824	0.00275751397264534	0.00275751849476259	0.00275752420894276	0.0027575283632684	0.00275752813850765	0.00275752244929646	0.00275751394828678	0.00275750957728954	0.00275751669192722	0.00275753257943538	0.00275753513033785	0.00275750655323074	0.00275750197248689	0.00275755371306079	0.00275748054409121	0.00275757149545256	0.002757512456703	0.00275747864810024	0.002757512456703	0.00275757149545256	0.00275748054409121	0.00275755371306079	0.00275750197248689	0.00275750655323074	0.00275753513033785	0.00275753257943538	0.00275751669192721	0.00275750957728954	0.00275751394828678	0.00275752244929646	0.00275752813850765	0.0027575283632684	0.00275752420894276	0.00275751849476259	0.00275751397264534
flux1:	0.650873281308065	0.00291496343770256	0.0029149628339446	0.0029149642035518	0.00291496724843393	0.00291497120675242	0.0029149750199546	0.00291497759664475	0.00291497811774058	0.00291497630790108	0.00291497259235898	0.00291496807015929	0.00291496426658693	0.0029149626791394	0.00291496419988965	0.00291496857561543	0.00291497414158911	0.00291497810741585	0.00291497762943696	0.00291497167220012	0.00291496306759716	0.00291495904326849	0.00291496712848337	0.00291498420172739	0.00291498687838706	0.00291495665688008	0.00291495185009131	0.00291500605508347	0.00291492822621108	0.00291502401494757	0.00291496130271077	0.00291492542000698	0.00291496130271077	0.00291502401494757	0.00291492822621108	0.00291500605508346	0.00291495185009131	0.00291495665688008	0.00291498687838706	0.00291498420172739	0.00291496712848337	0.00291495904326849	0.00291496306759717	0.00291497167220012	0.00291497762943696	0.00291497810741585	0.00291497414158911	0.00291496857561543	0.00291496419988965
flux1:	0.651135730211818	0.0030786823099824	0.00307868138015329	0.00307868255050134	0.00307868556354272	0.00307868965839919	0.00307869373868423	0.00307869664688857	0.00307869748703292	0.00307869591596511	0.00307869231699167	0.00307868778194478	0.003078683861478	0.00307868209796864	0.00307868342750967	0.00307868761956949	0.00307869300008111	0.00307869674680177	0.00307869599847829	0.00307868977627129	0.00307868109690995	0.00307867747528362	0.00307868660455475	0.00307870492389906	0.00307870772578376	0.00307867579195649	0.00307867075081584	0.00307872748263824	0.00307864477638092	0.00307874557186945	0.0030786790203264	0.00307864097136179	0.0030786790203264	0.00307874557186945	0.00307864477638092	0.00307872748263824	0.00307867075081584	0.00307867579195649	0.00307870772578376	0.00307870492389906	0.00307868660455476	0.00307867747528362	0.00307868109690995	0.00307868977627129	0.00307869599847829	0.00307869674680177	0.00307869300008111	0.00307868761956949	0.00307868342750967
flux1:	0.651398179115572	0.00324872494909562	0.00324872367519203	0.00324872463674583	0.00324872761847861	0.00324873186024223	0.00324873622585419	0.00324873948839807	0.00324874067098781	0.00324873935863774	0.00324873588935019	0.00324873134550426	0.00324872730228175	0.00324872534752315	0.00324872646319446	0.00324873044435333	0.00324873561136727	0.00324873911476221	0.00324873808122336	0.00324873159487578	0.00324872286344712	0.00324871969170695	0.00324872992851149	0.00324874954499971	0.00324875246532909	0.00324871875087218	0.00324871347333753	0.00324877280314982	0.00324868501091698	0.00324879099458551	0.00324872044373473	0.00324868013796668	0.00324872044373473	0.00324879099458551	0.00324868501091698	0.00324877280314982	0.00324871347333753	0.00324871875087218	0.0032487524653291	0.00324874954499971	0.00324872992851149	0.00324871969170694	0.00324872286344712	0.00324873159487578	0.00324873808122336	0.00324873911476221	0.00324873561136727	0.00324873044435334	0.00324872646319446
flux1:	0.651660628019325	0.00342513200279041	0.00342513037949901	0.00342513113335762	0.00342513409052207	0.0034251384899681	0.00342514315368119	0.00342514678328697	0.00342514831925938	0.00342514727355173	0.00342514393816506	0.00342513938574846	0.00342513521597878	0.00342513306222262	0.00342513395245817	0.00342513770773222	0.0034251426439218	0.00342514588665653	0.00342514455472128	0.00342513780133515	0.00342512903224047	0.00342512634632704	0.00342513774194287	0.00342515869574785	0.00342516172100112	0.00342512615794871	0.00342512064975856	0.00342518265929604	0.00342508958409152	0.00342520095103133	0.0034251262484255	0.00342508359761035	0.0034251262484255	0.00342520095103133	0.00342508958409152	0.00342518265929604	0.00342512064975856	0.00342512615794871	0.00342516172100112	0.00342515869574785	0.00342513774194287	0.00342512634632704	0.00342512903224046	0.00342513780133515	0.00342514455472128	0.00342514588665653	0.0034251426439218	0.00342513770773222	0.00342513395245817
flux1:	0.651923076923078	0.00360792903053289	0.0036079270665917	0.0036079276245822	0.00360793056897652	0.0036079351351618	0.00360794010163461	0.00360794409829323	0.00360794598402976	0.00360794519969402	0.00360794199346459	0.00360793742991707	0.00360793313375882	0.00360793078303357	0.00360793144969501	0.00360793497823966	0.0036079396780931	0.00360794264986542	0.0036079410072372	0.0036079339786036	0.003607925175891	0.00360792299832222	0.00360793558991532	0.00360795790907293	0.00360796101871296	0.00360792354027203	0.00360791781640389	0.00360798259962098	0.00360788405853295	0.003608001018839	0.00360792202116616	0.00360787693998898	0.00360792202116616	0.003608001018839	0.00360788405853295	0.00360798259962098	0.00360791781640389	0.00360792354027203	0.00360796101871296	0.00360795790907293	0.00360793558991532	0.00360792299832222	0.003607925175891	0.0036079339786036	0.0036079410072372	0.00360794264986542	0.0036079396780931	0.00360793497823966	0.00360793144969501
flux1:	0.652185525826831	0.00379712559227614	0.00379712331116886	0.00379712369526507	0.00379712664205676	0.00379713137990177	0.0037971366430323	0.00379714099165363	0.00379714320736391	0.00379714266532654	0.00379713957501887	0.00379713499639081	0.00379713057997385	0.00379712804631831	0.0037971285067167	0.00379713182327774	0.00379713629374741	0.0037971389910628	0.00379713702531714	0.00379712970632817	0.0037971208618166	0.00379711919983392	0.00379713300892724	0.0037971567084179	0.00379715987485156	0.00379712041630052	0.00379711450230443	0.00379718216674016	0.00379707799311614	0.00379720077286589	0.0037971173473126	0.00379706975394307	0.0037971173473126	0.00379720077286589	0.00379707799311614	0.00379718216674016	0.00379711450230442	0.00379712041630052	0.00379715987485156	0.0037971567084179	0.00379713300892724	0.00379711919983392	0.0037971208618166	0.00379712970632816	0.00379713702531714	0.0037971389910628	0.00379713629374741	0.00379713182327774	0.0037971285067167
flux1:	0.652447974730585	0.00399271436037995	0.00399271180027003	0.00399271204132808	0.00399271500690035	0.00399271991461263	0.00399272545506059	0.00399273012356477	0.00399273263227809	0.00399273229968966	0.00399272930456724	0.00399272470722407	0.0039927201847008	0.00399271749615964	0.00399271778463542	0.00399272092046148	0.00399272518110068	0.00399272760667409	0.0039927253040882	0.00399271767123276	0.00399270876293227	0.00399270760708087	0.00399272263849302	0.00399274771972393	0.00399275090850785	0.00399270940812954	0.00399270334126575	0.00399277400903984	0.00399266405424853	0.00399279289603452	0.00399270492137304	0.00399265473792644	0.00399270492137304	0.00399279289603452	0.00399266405424853	0.00399277400903984	0.00399270334126575	0.00399270940812954	0.00399275090850785	0.00399274771972393	0.00399272263849303	0.00399270760708087	0.00399270876293227	0.00399271767123276	0.0039927253040882	0.00399272760667409	0.00399272518110068	0.00399272092046148	0.00399271778463542
flux1:	0.652710423634338	0.00419467026068795	0.00419466747354184	0.00419466760939037	0.00419467060883697	0.00419467567533799	0.00419468145838901	0.00419468639639279	0.00419468914366062	0.00419468897459508	0.00419468604790368	0.00419468143044545	0.00419467682594587	0.00419467402618975	0.00419467419512985	0.00419467719826242	0.00419468128081655	0.00419468344261995	0.00419468078690933	0.00419467280694794	0.00419466379788348	0.00419466312112596	0.00419467936245472	0.00419470581318195	0.00419470898347174	0.00419466538347946	0.00419465921358952	0.00419473302194256	0.00419461715663282	0.00419475231957402	0.00419465968692143	0.00419460683980683	0.00419465968692143	0.00419475231957402	0.00419461715663282	0.00419473302194256	0.00419465921358952	0.00419466538347946	0.00419470898347175	0.00419470581318195	0.00419467936245473	0.00419466312112596	0.00419466379788348	0.00419467280694794	0.00419468078690933	0.00419468344261996	0.00419468128081655	0.00419467719826242	0.00419467419512985
flux1:	0.652972872538091	0.00440294964891799	0.00440294669881638	0.00440294677178746	0.00440294981620553	0.00440295501874076	0.00440296099268684	0.00440296613091863	0.00440296904530041	0.00440296898212752	0.00440296609300572	0.00440296145828873	0.00440295680764207	0.00440295395707981	0.00440295407726742	0.00440295701214861	0.00440296095959247	0.00440296286958892	0.00440295984062931	0.00440295146954699	0.00440294230708643	0.00440294206453527	0.00440295948624348	0.00440298728095625	0.00440299038618517	0.00440294463359589	0.00440293842363892	0.00440301552493989	0.00440289363971992	0.0044030353988893	0.00440293801209665	0.0044028824322372	0.00440293801209665	0.0044030353988893	0.00440289363971992	0.00440301552493989	0.00440293842363892	0.00440294463359589	0.00440299038618517	0.00440298728095624	0.00440295948624348	0.00440294206453527	0.00440294230708643	0.004402951469547	0.00440295984062931	0.00440296286958892	0.00440296095959247	0.00440295701214861	0.00440295407726742
flux1:	0.653235321441844	0.00461748952864663	0.00461748648933641	0.00461748654336782	0.00461748963712762	0.00461749493924817	0.00461750103444454	0.00461750628499371	0.00461750927935924	0.00461750925475186	0.00461750637047262	0.00461750172760088	0.00461749707968456	0.00461749425594667	0.00461749441616191	0.0046174973625289	0.00461750122756993	0.00461750290019581	0.00461749947281833	0.0046174906551525	0.00461748127092695	0.00461748140026229	0.00461749995640215	0.00461752905717334	0.00461753204593468	0.00461748409334064	0.00461747791953377	0.0046175584806916	0.00461743048616802	0.00461757913139129	0.00461747690703149	0.00461741852994612	0.00461747690703149	0.00461757913139128	0.00461743048616802	0.0046175584806916	0.00461747791953377	0.00461748409334064	0.00461753204593468	0.00461752905717334	0.00461749995640215	0.00461748140026229	0.00461748127092695	0.0046174906551525	0.00461749947281833	0.00461750290019581	0.00461750122756994	0.0046174973625289	0.00461749441616191
flux1:	0.653497770345598	0.00483820681725138	0.00483820376904493	0.00483820384652544	0.00483820698471456	0.0048382123348148	0.00483821846355032	0.00483822372101684	0.00483822669465601	0.0048382266341545	0.00483822372257243	0.00483821908871533	0.00483821450629711	0.00483821180399028	0.00483821210981037	0.00483821516087762	0.00483821900397233	0.00483822045444772	0.00483821659740178	0.00483820726603457	0.00483819757652203	0.0048381979991367	0.00483821762872435	0.00483824798651122	0.00483825080360771	0.00483820060979677	0.00483819456130801	0.00483827876254142	0.00483814458867965	0.00483830042267913	0.00483819328961709	0.00483813205535786	0.00483819328961709	0.00483830042267913	0.00483814458867965	0.00483827876254142	0.00483819456130801	0.00483820060979677	0.00483825080360771	0.00483824798651121	0.00483821762872435	0.0048381979991367	0.00483819757652203	0.00483820726603457	0.00483821659740177	0.00483822045444772	0.00483821900397233	0.00483821516087762	0.00483821210981037
flux1:	0.653760219249351	0.00506499766622404	0.00506499469240402	0.0050649948309646	0.00506499799721203	0.00506500332779077	0.00506500938507277	0.00506501452863894	0.00506501737012194	0.00506501719514059	0.00506501422719848	0.0050650096290868	0.00506500518903991	0.00506500271869958	0.00506500329048173	0.00506500655044633	0.00506501043740552	0.00506501167996795	0.0050650073551464	0.00506499743163869	0.00506498733945782	0.00506498796234478	0.0050650085913703	0.00506504014772951	0.00506504273534281	0.00506499026572111	0.00506498444387607	0.00506507247681783	0.00506493207160787	0.00506509540748871	0.00506498330603145	0.00506491915897636	0.00506498330603145	0.00506509540748871	0.00506493207160787	0.00506507247681782	0.00506498444387607	0.00506499026572111	0.00506504273534281	0.00506504014772951	0.0050650085913703	0.00506498796234478	0.00506498733945782	0.00506499743163869	0.0050650073551464	0.00506501167996795	0.00506501043740552	0.00506500655044634	0.00506500329048173
flux1:	0.654022668153104	0.00529773684226654	0.00529773402519847	0.00529773425467206	0.00529773741955102	0.00529774264733493	0.0052977485126452	0.00529775340903958	0.00529775599972633	0.00529775563085281	0.00529775258298506	0.00529774805794316	0.00529774385073715	0.00529774173694002	0.00529774270700831	0.00529774628794967	0.00529775028723183	0.00529775133339922	0.0052977464954159	0.00529773589094128	0.00529772528687645	0.00529772600524211	0.00529774754927223	0.00529778023843386	0.00529778253735995	0.00529772776413394	0.00529772228111492	0.00529781434624946	0.00529766767368943	0.00529783883178898	0.00529772171243129	0.00529765460093772	0.00529772171243129	0.00529783883178898	0.00529766767368943	0.00529781434624946	0.00529772228111492	0.00529772776413393	0.00529778253735995	0.00529778023843387	0.00529774754927223	0.00529772600524211	0.00529772528687644	0.00529773589094128	0.0052977464954159	0.00529775133339922	0.00529775028723183	0.00529774628794968	0.00529774270700831
flux1:	0.654285117056858	0.00553627717553721	0.00553627459272543	0.00553627493250433	0.00553627805269188	0.0055362830797184	0.00553628861974434	0.00553629312701551	0.00553629534506825	0.00553629470548208	0.00553629156174831	0.00553628715813456	0.00553628328653459	0.00553628166517236	0.0055362831742712	0.00553628719254892	0.00553629137236291	0.00553629222933659	0.00553628682553575	0.00553627544244999	0.00553626420819612	0.00553626490875185	0.00553628727605549	0.00553632102728256	0.00553632297817318	0.00553626588025686	0.00553626085729075	0.00553635716075175	0.00553620419818802	0.00553638350233508	0.00553626132413225	0.00553619120006295	0.00553626132413225	0.00553638350233508	0.00553620419818801	0.00553635716075175	0.00553626085729075	0.00553626588025686	0.00553632297817317	0.00553632102728256	0.00553628727605549	0.00553626490875185	0.00553626420819612	0.00553627544244999	0.00553628682553575	0.00553629222933659	0.00553629137236292	0.00553628719254892	0.0055362831742712
flux1:	0.654547565960611	0.0057804490813112	0.00578044680165358	0.00578044725866343	0.00578045027700079	0.0057804549927065	0.00578046006499386	0.00578046403696013	0.00578046576167682	0.00578046478049453	0.00578046153428097	0.00578045731123311	0.00578045388817904	0.00578045290293717	0.00578045509605371	0.00578045966833835	0.00578046409369165	0.00578046476300935	0.00578045873397002	0.00578044646802357	0.00578043447960733	0.00578043504445784	0.00578045813955816	0.00578049287970324	0.00578049442425111	0.0057804349868743	0.00578043055192763	0.00578053130170846	0.00578037203660113	0.00578055980985675	0.00578043253847302	0.00578035935661208	0.00578043253847303	0.00578055980985675	0.00578037203660113	0.00578053130170846	0.00578043055192763	0.0057804349868743	0.00578049442425111	0.00578049287970323	0.00578045813955815	0.00578043504445784	0.00578043447960733	0.00578044646802357	0.00578045873397003	0.00578046476300935	0.00578046409369165	0.00578045966833835	0.00578045509605372
flux1:	0.654810014864364	0.00603006016116758	0.0060300582416673	0.00603005880915144	0.00603006165570088	0.00603006594000194	0.00603007039741799	0.0060300736886106	0.00603007480486717	0.00603007342021677	0.00603007007535835	0.00603006610177329	0.00603006324745177	0.00603006304558295	0.00603006606727858	0.00603007130637501	0.00603007603621267	0.00603007651275377	0.00603006979333058	0.0060300565365008	0.00603004366829992	0.00603004397931672	0.00603006770685029	0.00603010336300829	0.0060301044450148	0.00603004265902102	0.00603003894404197	0.00603014434570028	0.00602997877190996	0.00603017533188564	0.00603004293738392	0.00602996665476544	0.00603004293738391	0.00603017533188564	0.00602997877190997	0.00603014434570028	0.00603003894404197	0.00603004265902102	0.0060301044450148	0.00603010336300829	0.00603006770685029	0.00603004397931672	0.00603004366829992	0.0060300565365008	0.00603006979333058	0.00603007651275377	0.00603007603621267	0.00603007130637501	0.00603006606727858
flux1:	0.655072463768117	0.00628489488959422	0.0062848933727728	0.00628489403003917	0.00628489662417527	0.00628490035146434	0.00628490404730235	0.00628490651818065	0.00628490692075287	0.00628490508238477	0.006284901653588	0.00628489800630556	0.00628489584447549	0.00628489657199911	0.00628490056142382	0.00628490657206533	0.00628491165664625	0.00628491192807716	0.00628490444899272	0.00628489009288004	0.00628487622212911	0.00628487616566832	0.00628490043441245	0.00628493693656164	0.00628493750282961	0.00628487336366699	0.00628487050143737	0.00628498075340109	0.00628480886711912	0.00628501452099092	0.00628487697544186	0.00628479755061998	0.00628487697544186	0.00628501452099092	0.00628480886711912	0.00628498075340109	0.00628487050143737	0.00628487336366699	0.00628493750282961	0.00628493693656164	0.00628490043441245	0.00628487616566832	0.00628487622212911	0.00628489009288004	0.00628490444899273	0.00628491192807716	0.00628491165664625	0.00628490657206533	0.00628490056142381
flux1:	0.655334912671871	0.00654471439162396	0.00654471330384634	0.00654471401707442	0.00654471627058216	0.00654471931450096	0.0065447221080079	0.00654472363019473	0.00654472322772503	0.00654472089898562	0.00654471741146727	0.00654471417267409	0.00654471282635182	0.00654471462285217	0.00654471970864211	0.00654472658344288	0.00654473206209352	0.00654473210882047	0.0065447237987949	0.00654470823849333	0.00654469325013387	0.0065446927219336	0.00654471744884862	0.00654475473236791	0.00654475473336982	0.00654468823979487	0.00654468636047676	0.0065448016490833	0.0065446234445501	0.00654483848390541	0.0065446957589083	0.00654461315120022	0.0065446957589083	0.00654483848390541	0.0065446234445501	0.0065448016490833	0.00654468636047676	0.00654468823979487	0.00654475473336982	0.00654475473236791	0.00654471744884862	0.0065446927219336	0.00654469325013386	0.00654470823849333	0.0065447237987949	0.00654473210882047	0.00654473206209353	0.00654472658344288	0.00654471970864211
flux1:	0.655597361575624	0.00680925631677509	0.00680925566764915	0.00680925639178806	0.00680925821287016	0.00680926045165857	0.00680926221372606	0.00680926267499594	0.00680926139337976	0.00680925855240342	0.00680925504070474	0.0068092522946227	0.0068092518812795	0.00680925487450806	0.00680926116978406	0.00680926898553903	0.00680927488490975	0.00680927468058039	0.00680926546895161	0.00680924860727264	0.00680923239897766	0.00680923130905152	0.00680925642317682	0.00680929443112998	0.00680929382141271	0.00680922497394302	0.00680922420142509	0.00680934469584606	0.00680916016102133	0.00680938485669027	0.00680923692090549	0.00680915108964336	0.00680923692090549	0.00680938485669027	0.00680916016102133	0.00680934469584606	0.00680922420142509	0.00680922497394302	0.00680929382141271	0.00680929443112998	0.00680925642317682	0.00680923130905152	0.00680923239897766	0.00680924860727264	0.00680926546895161	0.0068092746805804	0.00680927488490975	0.00680926898553903	0.00680926116978406
flux1:	0.655859810479377	0.00707823481416043	0.00707823459710745	0.00707823527882345	0.00707823657685231	0.00707823789902182	0.0070782385177529	0.00707823782650423	0.00707823561149352	0.00707823225151025	0.00707822875749645	0.00707822658647003	0.00707822721293355	0.00707823151344673	0.00707823911114002	0.00707824792565162	0.00707825425857845	0.00707825377114323	0.00707824359089915	0.00707822534279889	0.00707820782998131	0.00707820610731359	0.00707823155335455	0.007078270238439	0.00707826897673893	0.00707819777590855	0.00707819822407458	0.00707832407129465	0.00707813318365543	0.00707836778068885	0.00707821459748796	0.00707812550131627	0.00707821459748796	0.00707836778068886	0.00707813318365544	0.00707832407129465	0.00707819822407458	0.00707819777590855	0.00707826897673893	0.00707827023843899	0.00707823155335455	0.00707820610731359	0.00707820782998131	0.00707822534279889	0.00707824359089916	0.00707825377114323	0.00707825425857845	0.00707824792565162	0.00707823911114002
flux1:	0.65612225938313	0.00735134061316318	0.00735134080718174	0.00735134138873758	0.00735134207952286	0.00735134238956277	0.00735134177541553	0.00735133986437285	0.00735133668323104	0.00735133281193687	0.00735132938204478	0.00735132786218846	0.00735132961947382	0.00735133531555238	0.00735134428427958	0.00735135413387214	0.00735136089891759	0.00735136009222851	0.00735134888334122	0.00735132918037679	0.00735131030097678	0.0073513078978209	0.00735133363926933	0.00735137296533935	0.00735137101439799	0.00735129745888421	0.00735129922794029	0.00735143054796898	0.00735123327061904	0.00735147798357814	0.0073513195089201	0.00735122710517682	0.0073513195089201	0.00735147798357814	0.00735123327061904	0.00735143054796898	0.00735129922794029	0.00735129745888421	0.00735137101439798	0.00735137296533935	0.00735133363926933	0.0073513078978209	0.00735131030097678	0.00735132918037678	0.00735134888334122	0.00735136009222851	0.00735136089891759	0.00735135413387215	0.00735134428427958
flux1:	0.656384708286884	0.00762824121354741	0.00762824178611069	0.00762824220998561	0.00762824222127727	0.00762824144507786	0.00762823953529073	0.00762823636421491	0.00762823220630753	0.00762822784430133	0.0076282245261511	0.00762822372275862	0.00762822668107743	0.00762823383417671	0.00762824421487196	0.00762825511272604	0.00762826229443765	0.00762826113032751	0.00762824884325178	0.00762822763787502	0.00762820735671589	0.00762820425230258	0.0076282302739469	0.00762827021703779	0.00762826754312434	0.00762819162782872	0.00762819480083495	0.00762833168233422	0.00762812796060716	0.00762838296932909	0.00762821914996703	0.00762812339418434	0.00762821914996703	0.00762838296932909	0.00762812796060716	0.00762833168233422	0.00762819480083495	0.00762819162782872	0.00762826754312434	0.00762827021703779	0.0076282302739469	0.00762820425230258	0.00762820735671589	0.00762822763787502	0.00762824884325178	0.00762826113032751	0.00762826229443765	0.00762825511272604	0.00762824421487196
flux1:	0.656647157190637	0.00790858118829284	0.00790858209923573	0.0079085823132302	0.00790858159013838	0.00790857967980836	0.00790857644183725	0.00790857199906705	0.00790856687532967	0.00790856205367978	0.00790855889221699	0.00790855885516732	0.00790856305937376	0.00790857170034419	0.00790858350382912	0.00790859543923168	0.00790860300911836	0.00790860144987045	0.00790858804904575	0.00790856531853299	0.00790854363103781	0.00790853983451385	0.00790856614421427	0.00790860669301538	0.00790860326518077	0.00790852497935866	0.00790852961911347	0.00790867211562121	0.00790846187435267	0.00790872732034643	0.00790855809246401	0.00790845893802322	0.00790855809246401	0.00790872732034643	0.00790846187435267	0.00790867211562121	0.00790852961911347	0.00790852497935866	0.00790860326518077	0.00790860669301537	0.00790856614421427	0.00790853983451386	0.00790854363103781	0.00790856531853299	0.00790858804904575	0.00790860144987045	0.00790860300911837	0.00790859543923168	0.00790858350382912
flux1:	0.65690960609439	0.00819198260180527	0.00819198380798058	0.0081919837704964	0.00819198228048987	0.00819197921825941	0.0081919746519966	0.00819196895470481	0.0081919628959963	0.00819195765305943	0.00819195468643688	0.00819195544585215	0.00819196091158367	0.00819197103787837	0.00819198424351364	0.00819199718207692	0.00819200510026269	0.00819200311134963	0.00819198857852779	0.00819196432834356	0.0081919412634186	0.00819193681585926	0.00819196344548993	0.00819200460123792	0.00819200039034116	0.00819191971588105	0.00819192586230612	0.0081920739892237	0.00819185713085247	0.00819213311446507	0.00819195840282927	0.00819185580079947	0.00819195840282927	0.00819213311446507	0.00819185713085247	0.00819207398922371	0.00819192586230612	0.00819191971588105	0.00819200039034117	0.00819200460123792	0.00819196344548993	0.00819193681585926	0.0081919412634186	0.00819196432834356	0.00819198857852779	0.00819200311134963	0.00819200510026269	0.00819199718207692	0.00819198424351364
flux1:	0.657172054998143	0.00847804554548236	0.00847804700589607	0.0084780466910485	0.00847804442819381	0.00847804022912817	0.00847803436773158	0.00847802746084828	0.00847802051526514	0.00847801489293484	0.00847801214837611	0.00847801371079543	0.00847802042154795	0.00847803199559829	0.00847804655111417	0.00847806043596863	0.00847806865344319	0.00847806620638817	0.00847805054360177	0.00847802481000274	0.00847800043191612	0.0084779954072843	0.00847802241277581	0.00847806418856639	0.00847805916613064	0.00847797607608813	0.00847798374425051	0.00847813747674621	0.00847791388038138	0.00847820045885255	0.00847802017655509	0.00847791407573965	0.00847802017655509	0.00847820045885254	0.00847791388038138	0.00847813747674621	0.00847798374425051	0.00847797607608812	0.00847805916613064	0.00847806418856638	0.0084780224127758	0.00847799540728429	0.00847800043191612	0.00847802481000273	0.00847805054360177	0.00847806620638816	0.00847806865344319	0.00847806043596863	0.00847804655111417
flux1:	0.657434503901897	0.00876634879189787	0.00876635047298263	0.00876634987518561	0.00876634686331285	0.00876634157661376	0.00876633448584572	0.00876632643967723	0.00876631866897103	0.0087663127085796	0.00876631019848775	0.00876631254381316	0.0087663204491611	0.00876633339805393	0.00876634922060431	0.00876636397452097	0.00876637243586936	0.0087663695110635	0.00876635274304956	0.00876632559475462	0.00876630000387016	0.00876629450883408	0.00876632196928539	0.00876636438882728	0.00876635852579629	0.00876627298328574	0.00876628216218039	0.00876644143413358	0.00876621095569552	0.00876650814219269	0.00876632219103288	0.00876621253824189	0.00876632219103288	0.00876650814219269	0.00876621095569553	0.00876644143413358	0.00876628216218039	0.00876627298328574	0.00876635852579629	0.00876636438882727	0.00876632196928539	0.00876629450883408	0.00876630000387016	0.00876632559475461	0.00876635274304956	0.0087663695110635	0.00876637243586936	0.00876636397452097	0.00876634922060431
flux1:	0.65769695280565	0.00905645056813228	0.00905645244878622	0.00905645158646191	0.00905644788098682	0.00905644158972914	0.00905643336578498	0.00905642427243352	0.0090564157477347	0.00905640948586824	0.00905640720444834	0.00905641028389678	0.00905641929902341	0.00905643351555781	0.00905645049398335	0.00905646602233221	0.00905647466879392	0.00905647125809277	0.00905645343399761	0.00905642497277775	0.00905639830504452	0.00905639247760777	0.0090564204934747	0.00905646358933789	0.00905645685481359	0.00905636881235393	0.00905637946454677	0.00905654416862686	0.00905630664213423	0.00905661440582748	0.00905642267736756	0.00905630941792526	0.00905642267736756	0.00905661440582748	0.00905630664213423	0.00905654416862686	0.00905637946454677	0.00905636881235393	0.00905645685481359	0.00905646358933789	0.0090564204934747	0.00905639247760777	0.00905639830504451	0.00905642497277776	0.00905645343399761	0.00905647125809277	0.00905647466879392	0.00905646602233221	0.00905645049398334
flux1:	0.657959401709403	0.00934788944801246	0.00934789152402361	0.0093478904421202	0.00934788613031714	0.00934787894955113	0.00934786971544418	0.00934785968420814	0.00934785048131011	0.00934784394581649	0.00934784186646986	0.00934784560172887	0.0093478556083762	0.00934787095351382	0.00934788895174106	0.0093479051461466	0.00934791391882879	0.00934791002774922	0.00934789122196087	0.00934786158204078	0.00934783400718481	0.00934782801413083	0.00934785670453781	0.00934790051597114	0.00934789287601959	0.00934780227541865	0.00934781433762363	0.00934798432655961	0.0093477395665947	0.00934805783379554	0.00934786021109533	0.00934774328958392	0.00934786021109533	0.00934805783379553	0.0093477395665947	0.00934798432655961	0.00934781433762363	0.00934780227541865	0.00934789287601959	0.00934790051597114	0.0093478567045378	0.00934782801413083	0.00934783400718481	0.00934786158204078	0.00934789122196086	0.00934791002774922	0.00934791391882879	0.0093479051461466	0.00934788895174107
flux1:	0.658221850613157	0.00964018536225584	0.00964018764975043	0.00964018642080818	0.00964018162041086	0.00964017369365262	0.00964016359430702	0.00964015274630817	0.00964014294080252	0.00964013614727647	0.0096401342209986	0.00964013850473027	0.00964014935361388	0.00964016566026966	0.0096401845217151	0.00964020126423025	0.00964021010728452	0.00964020575663229	0.00964018606861629	0.00964015541482437	0.00964012713324158	0.00964012116644284	0.00964015066570238	0.00964019523611751	0.00964018665273314	0.00964009342557747	0.00964010681020822	0.00964028189926321	0.0096400297046037	0.00964035836095423	0.00964015472096638	0.00964003408219842	0.00964015472096638	0.00964035836095423	0.0096400297046037	0.00964028189926321	0.00964010681020823	0.00964009342557747	0.00964018665273314	0.00964019523611751	0.00964015066570238	0.00964012116644284	0.00964012713324158	0.00964015541482437	0.00964018606861629	0.00964020575663228	0.00964021010728452	0.00964020126423025	0.0096401845217151
flux1:	0.65848429951691	0.00993284072473421	0.00993284326233255	0.00993284198591552	0.00993283684201631	0.00993282833624306	0.00993281753252771	0.00993280599486435	0.009932795657439	0.0099327886064551	0.00993278676142521	0.0099327914592016	0.00993280297386334	0.00993282005191663	0.00993283960471184	0.00993285677230049	0.00993286563586674	0.00993286086264347	0.00993284041569793	0.00993280894035237	0.00993278017875551	0.00993277445044688	0.00993280490390694	0.00993285027814359	0.00993284070845683	0.00993274477725308	0.00993275937495371	0.00993293934557363	0.00993267950393398	0.00993301839759376	0.00993280861417415	0.00993268420437575	0.00993280861417415	0.00993301839759376	0.00993267950393398	0.00993293934557363	0.00993275937495371	0.00993274477725309	0.00993284070845682	0.00993285027814359	0.00993280490390694	0.00993277445044688	0.00993278017875551	0.00993280894035237	0.00993284041569793	0.00993286086264347	0.00993286563586674	0.0099328567723005	0.00993283960471184
flux1:	0.658746748420663	0.0102253416723059	0.010225344521738	0.0102253433221424	0.0102253380024629	0.0102253291018235	0.0102253177638284	0.0102253056635915	0.0102252948558044	0.0102252875311367	0.0102252856736305	0.0102252906273122	0.0102253026093108	0.0102253202516524	0.0102253403144607	0.0102253577835595	0.0102253666262857	0.0102253614837532	0.010225340422644	0.0102253083412179	0.0102252793471454	0.0102252740843074	0.0102253056436779	0.0102253518651758	0.0102253412609835	0.0102252425409706	0.0102252582240906	0.0102254428286509	0.0102251751224304	0.0102255240681699	0.0102253080156331	0.0102251797838124	0.0102253080156331	0.0102255240681699	0.0102251751224304	0.0102254428286509	0.0102252582240906	0.0102252425409706	0.0102253412609835	0.0102253518651758	0.0102253056436779	0.0102252740843074	0.0102252793471454	0.0102253083412179	0.010225340422644	0.0102253614837532	0.0102253666262857	0.0102253577835595	0.0102253403144607
flux1:	0.659009197324416	0.0105171594148991	0.0105171626599223	0.0105171616821772	0.0105171563708844	0.0105171472694186	0.0105171355693295	0.0105171230278361	0.0105171117986587	0.0105171041666776	0.0105171021833663	0.010517107215858	0.0105171194511256	0.0105171374404994	0.0105171578286616	0.0105171754795819	0.0105171842705466	0.0105171788273645	0.0105171573148527	0.0105171248605177	0.010517095895865	0.0105170913339033	0.0105171241522378	0.010517171260248	0.0105171595679314	0.0105170579695548	0.0105170745964939	0.0105172635640228	0.0105169877769146	0.0105173465609877	0.0105171241181132	0.0105169920175794	0.0105171241181132	0.0105173465609877	0.0105169877769146	0.0105172635640228	0.0105170745964939	0.0105170579695548	0.0105171595679314	0.010517171260248	0.0105171241522378	0.0105170913339033	0.010517095895865	0.0105171248605177	0.0105171573148527	0.0105171788273645	0.0105171842705466	0.0105171754795819	0.0105171578286616
flux1:	0.65927164622817	0.0108077516917798	0.0108077554353465	0.0108077548396327	0.0108077497299727	0.0108077406237012	0.010807728728661	0.0108077158562548	0.0108077042396426	0.0108076962500163	0.0108076940116377	0.0108076989328786	0.0108077111990044	0.0108077293153571	0.0108077498470812	0.0108077675680189	0.0108077762879099	0.0108077706263063	0.0108077488386361	0.0108077162558373	0.0108076875896181	0.0108076839655619	0.0108077181920883	0.010807766219055	0.0108077533799332	0.0108076488119418	0.0108076662322512	0.0108078592749645	0.0108075751992395	0.0108079435848748	0.0108077146392486	0.01080757862924	0.0108077146392486	0.0108079435848748	0.0108075751992395	0.0108078592749645	0.0108076662322512	0.0108076488119418	0.0108077533799332	0.010807766219055	0.0108077181920883	0.010807683965562	0.0108076875896181	0.0108077162558373	0.0108077488386361	0.0108077706263063	0.0108077762879099	0.0108077675680189	0.0108077498470812
flux1:	0.659534095131923	0.0110965643292158	0.0110965686889539	0.0110965686436747	0.0110965639297768	0.0110965550085755	0.0110965430739329	0.011096529965676	0.011096517979366	0.0110965095671189	0.0110965069334267	0.0110965115473995	0.0110965236215459	0.0110965416495626	0.0110965621518667	0.0110965798423042	0.0110965884837457	0.0110965826967335	0.0110965608181997	0.0110965283554686	0.0110965002560562	0.0110964978015214	0.0110965335765234	0.011096582545761	0.0110965684969074	0.0110964608700017	0.011096478930091	0.011096675750538	0.0110963831947832	0.011096760928107	0.0110965253806661	0.0110963854280395	0.0110965253806661	0.011096760928107	0.0110963831947832	0.011096675750538	0.011096478930091	0.0110964608700017	0.0110965684969074	0.011096582545761	0.0110965335765234	0.0110964978015214	0.0110965002560562	0.0110965283554686	0.0110965608181997	0.0110965826967335	0.0110965884837457	0.0110965798423042	0.0110965621518667
flux1:	0.659796544035676	0.0113830328940358	0.0113830379962217	0.011383038670053	0.0113830345383273	0.011383025978023	0.0113830141413548	0.0113830008738871	0.0113829885195517	0.0113829796084508	0.0113829764342675	0.0113829805467436	0.0113829922138549	0.0113830099503453	0.0113830302644712	0.0113830478377863	0.0113830564047529	0.0113830505924542	0.011383028809225	0.0113829967114777	0.0113829694386041	0.0113829683727855	0.0113830058227398	0.011383055746515	0.0113830404220393	0.011382929652971	0.0113829482022367	0.011383148500822	0.0113828472978868	0.0113832341140693	0.011382991883703	0.0113828479646322	0.011382991883703	0.0113832341140693	0.0113828472978868	0.011383148500822	0.0113829482022367	0.011382929652971	0.0113830404220393	0.011383055746515	0.0113830058227398	0.0113829683727854	0.0113829694386041	0.0113829967114777	0.011383028809225	0.0113830505924542	0.0113830564047529	0.0113830478377863	0.0113830302644712
flux1:	0.660058992939429	0.0116665844369031	0.0116665904092163	0.0116665919625509	0.0116665885831386	0.0116665805382651	0.0116665689145195	0.0116665555442956	0.0116665428090996	0.0116665333162548	0.0116665294583811	0.0116665328850663	0.0116665439460061	0.0116665612068003	0.0116665811928394	0.01166659857798	0.0116666070842863	0.0116666013494832	0.0116665798428966	0.0116665483435014	0.0116665221403169	0.0116665226632761	0.0116665618964367	0.0116666127745484	0.0116665961073217	0.0116664821233143	0.0116665010204814	0.0116667045031065	0.0116663945179898	0.0116667901473917	0.0116665411754473	0.0116663932770766	0.0116665411754473	0.0116667901473917	0.0116663945179898	0.0116667045031065	0.0116665010204814	0.0116664821233143	0.0116665961073217	0.0116666127745484	0.0116665618964367	0.0116665226632761	0.0116665221403169	0.0116665483435014	0.0116665798428966	0.0116666013494832	0.0116666070842863	0.01166659857798	0.0116665811928394
flux1:	0.660321441843183	0.0119466393184663	0.0119466462819121	0.011946648858164	0.0119466463769181	0.0119466389745436	0.0119466276525938	0.0119466142156241	0.0119466010751432	0.0119465909166247	0.0119465862412936	0.0119465888160018	0.0119465990952405	0.0119466157212774	0.0119466352617887	0.0119466524039202	0.0119466608708314	0.0119466553139094	0.0119466342535028	0.0119466035664255	0.0119465786519232	0.0119465809384339	0.0119466220410408	0.0119466738599633	0.0119466557837376	0.0119465385270765	0.0119465576465217	0.0119467640320742	0.0119464451694795	0.0119468493435721	0.011946593598108	0.0119464417201055	0.011946593598108	0.0119468493435721	0.0119464451694795	0.0119467640320742	0.0119465576465217	0.0119465385270765	0.0119466557837376	0.0119466738599633	0.0119466220410408	0.0119465809384339	0.0119465786519232	0.0119466035664255	0.0119466342535028	0.0119466553139094	0.0119466608708314	0.0119466524039202	0.0119466352617887
flux1:	0.660583890746936	0.0122226131109216	0.0122226211713821	0.012222624888652	0.0122226234201093	0.0122226167550928	0.0122226057959057	0.0122225923090385	0.0122225787314056	0.0122225678286088	0.0122225622191242	0.0122225638015857	0.0122225731540767	0.0122225890163967	0.0122226080188482	0.0122226248789415	0.0122226333320028	0.0122226280454987	0.0122226075820588	0.0122225778944025	0.0122225544565107	0.0122225586507021	0.012222601683964	0.0122226544165928	0.0122226348684414	0.0122225143010607	0.0122225335388768	0.0122227425662911	0.0122224147775748	0.0122228272344101	0.0122225647140463	0.0122224088700028	0.0122225647140463	0.0122228272344101	0.0122224147775748	0.0122227425662911	0.0122225335388768	0.0122225143010608	0.0122226348684414	0.0122226544165928	0.012222601683964	0.0122225586507021	0.0122225544565107	0.0122225778944024	0.0122226075820588	0.0122226280454987	0.0122226333320028	0.0122226248789415	0.0122226080188482
flux1:	0.660846339650689	0.0124939185669154	0.0124939278068368	0.0124939327504366	0.0124939323721987	0.012493926504156	0.0124939159406891	0.0124939024043683	0.0124938883554309	0.0124938766418579	0.012493870006026	0.0124938704889407	0.0124938788058481	0.012493893809256	0.0124939122071822	0.0124939287605674	0.0124939372258047	0.0124939322888045	0.01249391254774	0.0124938840129938	0.0124938622026188	0.0124938684136306	0.0124939134115971	0.0124939670176067	0.0124939459405873	0.0124938220484703	0.0124938413280287	0.0124940527626491	0.012493716051902	0.0124941365409206	0.0124938672781436	0.0124937074967679	0.0124938672781436	0.0124941365409206	0.012493716051902	0.0124940527626491	0.0124938413280287	0.0124938220484703	0.0124939459405873	0.0124939670176067	0.0124939134115971	0.0124938684136306	0.0124938622026188	0.0124938840129938	0.01249391254774	0.0124939322888045	0.0124939372258047	0.0124939287605674	0.0124939122071822
flux1:	0.661108788554442	0.0127599676471451	0.0127599781178861	0.012759984334189	0.0127599850830578	0.01275998003522	0.0127599698740529	0.0127599562763925	0.0127599417255878	0.0127599291536675	0.0127599214306217	0.0127599207455882	0.0127599279585799	0.0127599420438078	0.012759959796642	0.012759976030618	0.0127599845303052	0.0127599800029636	0.0127599610783056	0.0127599338106	0.0127599137368675	0.0127599220356884	0.0127599690040906	0.0127600234308788	0.0127600007768058	0.0127598735740087	0.0127598928507853	0.01276010648978	0.0127597609188026	0.0127601892047895	0.0127599132685849	0.0127597495946514	0.0127599132685849	0.0127601892047895	0.0127597609188026	0.01276010648978	0.0127598928507853	0.0127598735740087	0.0127600007768058	0.0127600234308788	0.0127599690040906	0.0127599220356884	0.0127599137368675	0.0127599338106	0.0127599610783056	0.0127599800029636	0.0127599845303052	0.012759976030618	0.0127599597966421
flux1:	0.661371237458196	0.0130201735974696	0.0130201853128157	0.0130201928048345	0.0130201946749528	0.0130201904349925	0.0130201806595903	0.0130201669815154	0.0130201519081102	0.013020138455659	0.0130201296216892	0.013020127743686	0.0130201338275704	0.0130201469718416	0.013020164063456	0.0130201799741004	0.0130201885223245	0.0130201844407885	0.0130201663901119	0.0130201404597442	0.0130201221866467	0.0130201326042625	0.0130201815203561	0.0130202367045237	0.0130202124367177	0.0130200819688316	0.0130201012342782	0.0130203169108795	0.0130199626028461	0.0130203984688724	0.0130201159665796	0.0130199484615894	0.0130201159665796	0.0130203984688724	0.0130199626028461	0.0130203169108795	0.0130201012342782	0.0130200819688316	0.0130202124367177	0.0130202367045237	0.0130201815203561	0.0130201326042625	0.0130201221866467	0.0130201404597442	0.0130201663901119	0.0130201844407885	0.0130201885223245	0.0130201799741004	0.013020164063456
flux1:	0.661633686361949	0.0132739530658319	0.013273965997131	0.0132739747221376	0.0132739776652715	0.0132739741880502	0.0132739647634544	0.0132739509845829	0.0132739353838854	0.0132739210598082	0.0132739111328407	0.0132739080829967	0.0132739130565591	0.013273925272538	0.0132739417085913	0.0132739572969672	0.0132739658952505	0.0132739622672663	0.0132739451077957	0.0132739205382463	0.0132739040828469	0.0132739166097706	0.0132739674231726	0.0132740232924552	0.0132739973883308	0.0132738637352071	0.0132738830194797	0.0132741006058653	0.0132737377475119	0.0132741809967367	0.0132738920750436	0.0132737208175737	0.0132738920750436	0.0132741809967367	0.0132737377475119	0.0132741006058653	0.0132738830194797	0.0132738637352071	0.0132739973883308	0.0132740232924552	0.0132739674231726	0.0132739166097706	0.0132739040828469	0.0132739205382463	0.0132739451077957	0.0132739622672663	0.0132739658952505	0.0132739572969672	0.0132739417085913
flux1:	0.661896135265702	0.0135207282488222	0.0135207423221094	0.0135207521914926	0.0135207561194686	0.013520753331546	0.0135207442101934	0.013520730315074	0.0135207142042082	0.0135206990530617	0.0135206880954948	0.0135206839419647	0.0135206878669464	0.013520699200138	0.0135207150043988	0.013520730272395	0.0135207389056403	0.0135207357071056	0.0135207194132326	0.0135206961798346	0.0135206815121183	0.0135206960993157	0.0135207487337822	0.0135208052093284	0.013520777662682	0.0135206409402652	0.0135206603136555	0.0135208797223312	0.0135205085645502	0.0135209590207992	0.0135206638658255	0.0135204889515449	0.0135206638658255	0.0135209590207992	0.0135205085645502	0.0135208797223312	0.0135206603136555	0.0135206409402652	0.013520777662682	0.0135208052093284	0.0135207487337822	0.0135206960993157	0.0135206815121183	0.0135206961798346	0.0135207194132326	0.0135207357071056	0.0135207389056404	0.013520730272395	0.0135207150043988
flux1:	0.662158584169456	0.0137599290572685	0.0137599441526433	0.013759955034075	0.0137599598232538	0.0137599576288876	0.0137599487571829	0.0137599347414712	0.0137599181643128	0.0137599022693995	0.013759890389071	0.0137598852459239	0.013759888224178	0.013759898748924	0.0137599139587926	0.01375992890486	0.0137599375378846	0.0137599347105774	0.0137599192129586	0.0137598972433191	0.013759884287714	0.0137599008488823	0.013759955204933	0.0137600122038041	0.0137599830266643	0.0137598433878054	0.0137598629607674	0.013760084144364	0.0137597050011463	0.0137601625082275	0.0137598613446734	0.0137596828860227	0.0137598613446734	0.0137601625082275	0.0137597050011463	0.0137600841443641	0.0137598629607674	0.0137598433878054	0.0137599830266642	0.0137600122038041	0.013759955204933	0.0137599008488823	0.013759884287714	0.0137598972433191	0.0137599192129586	0.0137599347105774	0.0137599375378846	0.01375992890486	0.0137599139587926
flux1:	0.662421033073209	0.0139909952898684	0.0139910112432496	0.0139910229650912	0.0139910284626409	0.0139910267509115	0.0139910180761249	0.0139910039522684	0.0139909869831733	0.0139909704679054	0.0139909578170606	0.013990951841184	0.0139909540101357	0.0139909638244216	0.0139909784859199	0.0139909931009818	0.0139910016758856	0.0139909991265552	0.0139909843128988	0.013990963489099	0.0139909521276213	0.0139909705427206	0.0139910265009792	0.0139910839387336	0.0139910531626522	0.0139909107968088	0.013990930718521	0.013991153667979	0.0139907669136972	0.0139912313334644	0.0139909244228373	0.0139907425483723	0.0139909244228373	0.0139912313334644	0.0139907669136972	0.013991153667979	0.013990930718521	0.0139909107968088	0.0139910531626522	0.0139910839387336	0.0139910265009792	0.0139909705427206	0.0139909521276213	0.013990963489099	0.0139909843128988	0.0139909991265552	0.0139910016758856	0.0139909931009818	0.0139909784859199
flux1:	0.662683481976962	0.0142133788035289	0.0142133954107766	0.014213407768521	0.0142134138001361	0.0142134124527606	0.0142134039297937	0.0142133897318181	0.014213372477833	0.0142133555051859	0.0142133422774148	0.0142133356635398	0.0142133371901603	0.0142133464095159	0.0142133605720422	0.0142133748358527	0.014213383270433	0.0142133808713804	0.014213366588959	0.0142133467514841	0.0142133368283946	0.0142133569482798	0.01421341437337	0.0142134721665883	0.0142134398432685	0.0142132949750389	0.0142133154304981	0.0142135401716703	0.0142131462367611	0.0142136174459822	0.0142133050839435	0.0142131199373614	0.0142133050839435	0.0142136174459822	0.0142131462367611	0.0142135401716703	0.0142133154304981	0.0142132949750389	0.0142134398432685	0.0142134721665883	0.01421341437337	0.0142133569482798	0.0142133368283946	0.0142133467514841	0.014213366588959	0.0142133808713804	0.014213383270433	0.0142133748358527	0.0142133605720422
flux1:	0.662945930880715	0.0144265456688224	0.0144265626920656	0.0144265754564862	0.0144265818351133	0.0144265807344644	0.0144265723320301	0.0144265581190586	0.0144265407203813	0.0144265234903606	0.0144265099155761	0.0144265028896233	0.0144265039632085	0.0144265127140222	0.0144265264251845	0.0144265403033878	0.0144265484907687	0.0144265460819807	0.0144265321418313	0.0144265130951091	0.0144265044229025	0.0144265260748591	0.0144265848196719	0.0144266428882838	0.0144266090894672	0.0144264619759485	0.0144264831816471	0.0144267097704147	0.0144263091355728	0.0144267870217086	0.0144264695346148	0.014426281273489	0.0144264695346148	0.0144267870217086	0.0144263091355728	0.0144267097704147	0.0144264831816471	0.0144264619759485	0.0144266090894672	0.0144266428882838	0.0144265848196719	0.0144265260748591	0.0144265044229025	0.0144265130951092	0.0144265321418313	0.0144265460819807	0.0144265484907687	0.0144265403033878	0.0144265264251845
flux1:	0.663208379784469	0.0146299782987606	0.0146299954746329	0.0146300084012026	0.0146300149362658	0.0146300139730965	0.0146300056788886	0.0146299915371002	0.0146299741656522	0.0146299569108005	0.014629943248436	0.01462993605947	0.014629936883568	0.0146299452961725	0.0146299585970063	0.0146299720391199	0.014629979848703	0.0146299772415315	0.0146299634242296	0.0146299449435848	0.0146299373100805	0.0146299603040302	0.0146300202141666	0.0146300784834473	0.0146300433000121	0.0146298942270204	0.0146299164253164	0.0146301449413688	0.0146297381304207	0.0146302225864627	0.0146299003272051	0.0146297091214643	0.0146299003272051	0.0146302225864627	0.0146297381304207	0.0146301449413688	0.0146299164253164	0.0146298942270204	0.0146300433000121	0.0146300784834473	0.0146300202141666	0.0146299603040302	0.0146299373100805	0.0146299449435849	0.0146299634242296	0.0146299772415315	0.014629979848703	0.0146299720391199	0.0146299585970063
flux1:	0.663470828688222	0.014823177538977	0.0148231945883393	0.0148232074273999	0.0148232139339888	0.0148232130143799	0.014823204838866	0.0148231908816847	0.0148231737377654	0.0148231567168482	0.014823143247546	0.0148231361586992	0.014823136942581	0.0148231451444708	0.0148231580653278	0.0148231710038205	0.0148231782836021	0.0148231752659049	0.0148231613287251	0.0148231431684958	0.0148231363447497	0.0148231604798665	0.0148232213980544	0.0148232798001792	0.0148232433404358	0.0148230926176733	0.0148231160700123	0.0148233466094979	0.014822934181175	0.0148234250997278	0.0148230984429983	0.0148229044731956	0.0148230984429983	0.0148234250997278	0.014822934181175	0.0148233466094979	0.0148231160700123	0.0148230926176733	0.0148232433404358	0.0148232798001792	0.0148232213980544	0.0148231604798665	0.0148231363447497	0.0148231431684958	0.0148231613287251	0.0148231752659049	0.0148231782836021	0.0148231710038206	0.0148231580653278
flux1:	0.663733277591975	0.0150056647073718	0.0150056813460029	0.0150056938531189	0.0150057001606007	0.015005699211694	0.0150056911902485	0.0150056775566617	0.015005660863766	0.0150056443538762	0.0150056313700246	0.0150056246488064	0.0150056255988897	0.015005633708424	0.0150056462657784	0.0150056586163573	0.0150056651965835	0.0150056615391732	0.0150056472243847	0.015005629126893	0.015005622875618	0.015005647947081	0.0150057097173733	0.0150057681924375	0.0150057305796465	0.0150055785349447	0.0150056035141467	0.015005836181446	0.0150054187203139	0.0150059159871426	0.0150055853242733	0.0150053887796985	0.0150055853242732	0.0150059159871426	0.0150054187203139	0.015005836181446	0.0150056035141467	0.0150055785349447	0.0150057305796465	0.0150057681924375	0.0150057097173733	0.015005647947081	0.015005622875618	0.015005629126893	0.0150056472243847	0.0150056615391732	0.0150056651965835	0.0150056586163573	0.0150056462657784
flux1:	0.663995726495728	0.0151769835713468	0.0151769995210173	0.0151770114669301	0.0151770174264836	0.0151770164006399	0.0151770085938353	0.0151769954448537	0.0151769794428438	0.0151769637302588	0.0151769515258009	0.0151769454342401	0.0151769467458811	0.015176954866795	0.0151769670611601	0.0151769787243117	0.0151769844223732	0.0151769798865497	0.0151769649305381	0.0151769466355692	0.0151769407197296	0.0151769665253408	0.0151770289969139	0.0151770874933583	0.0151770488625308	0.0151768958353415	0.0151769226172016	0.0151771575161133	0.0151767356229507	0.0151772391102327	0.0151769048437744	0.0151767059204651	0.0151769048437744	0.0151772391102327	0.0151767356229507	0.0151771575161133	0.0151769226172016	0.0151768958353415	0.0151770488625308	0.0151770874933583	0.0151770289969139	0.0151769665253408	0.0151769407197296	0.0151769466355692	0.0151769649305382	0.0151769798865497	0.0151769844223732	0.0151769787243117	0.0151769670611601
flux1:	0.664258175399482	0.0153367022509211	0.0153367172502349	0.0153367284298579	0.0153367339204937	0.0153367327976117	0.0153367252896041	0.0153367128029905	0.0153366977399157	0.0153366831101184	0.0153366719700981	0.0153366667551776	0.0153366686052196	0.0153366768222167	0.0153366886373025	0.0153366995010637	0.01533670412746	0.0153366984733457	0.0153366826162102	0.01533666387063	0.0153366580618719	0.0153366844082723	0.0153367474386715	0.0153368059130835	0.0153367664071614	0.0153366127415026	0.0153366415959912	0.0153368788206487	0.0153364531025864	0.0153369626621251	0.0153366252003352	0.0153364240990489	0.0153366252003352	0.0153369626621251	0.0153364531025864	0.0153368788206487	0.0153366415959912	0.0153366127415026	0.0153367664071614	0.0153368059130835	0.0153367474386715	0.0153366844082723	0.0153366580618719	0.01533666387063	0.0153366826162102	0.0153366984733457	0.01533670412746	0.0153366995010637	0.0153366886373025
flux1:	0.664520624303235	0.0154844150363014	0.0154844288506995	0.0154844390906526	0.0154844440233772	0.0154844428112291	0.0154844357062918	0.0154844240697978	0.0154844101927422	0.0154843969200704	0.0154843871104017	0.0154843829952289	0.015484385535655	0.0154843939112939	0.0154844053144606	0.0154844152583204	0.0154844186234632	0.0154844116188129	0.0154843946140593	0.0154843751811913	0.0154843692677799	0.0154843959760258	0.0154844594337337	0.0154845178500295	0.0154844776155762	0.0154843236526689	0.0154843548350349	0.0154845944608846	0.0154841655216275	0.0154846809782864	0.0154843407297019	0.0154841376539092	0.0154843407297019	0.0154846809782864	0.0154841655216275	0.0154845944608846	0.0154843548350349	0.0154843236526689	0.0154844776155762	0.0154845178500295	0.0154844594337337	0.0154843959760258	0.0154843692677799	0.0154843751811913	0.0154843946140593	0.0154844116188129	0.0154844186234632	0.0154844152583204	0.0154844053144606
flux1:	0.664783073206988	0.0156197441088621	0.0156197565392306	0.0156197657035002	0.0156197700234022	0.0156197687559651	0.0156197621733468	0.0156197515767946	0.0156197391221992	0.0156197274596175	0.0156197192175569	0.0156197163936747	0.0156197197466491	0.0156197283196601	0.0156197392636473	0.0156197481634135	0.0156197500849858	0.0156197415141098	0.0156197231380502	0.0156197028064426	0.0156196966004002	0.0156197235106931	0.0156197872769338	0.0156198456049615	0.015619804787521	0.0156196508583716	0.0156196846004663	0.0156199266756419	0.0156194951060918	0.0156200162517057	0.0156196736199697	0.0156194687739275	0.0156196736199697	0.0156200162517057	0.0156194951060918	0.0156199266756419	0.0156196846004663	0.0156196508583716	0.015619804787521	0.0156198456049615	0.0156197872769338	0.0156197235106931	0.0156196966004002	0.0156197028064426	0.0156197231380502	0.0156197415141097	0.0156197500849858	0.0156197481634135	0.0156197392636473
flux1:	0.665045522110741	0.0157423411549859	0.0157423520443941	0.0157423600378247	0.0157423637239884	0.0157423624578817	0.0157423565252755	0.0157423471519	0.0157423363358485	0.0157423265053415	0.0157423200311089	0.0157423186522904	0.0157423229067968	0.015742331691883	0.0157423421177193	0.0157423498511237	0.0157423501616701	0.0157423398340939	0.0157423198945706	0.0157422984858096	0.0157422918289868	0.0157423188043924	0.0157423827741268	0.0157424409877636	0.0157423997270694	0.0157422461452629	0.0157422826473952	0.0157425271848117	0.0157420935543953	0.0157426201423953	0.0157422755214984	0.0157420691084593	0.0157422755214984	0.0157426201423953	0.0157420935543953	0.0157425271848117	0.0157422826473952	0.0157422461452628	0.0157423997270694	0.0157424409877636	0.0157423827741268	0.0157423188043924	0.0157422918289868	0.0157422984858096	0.0157423198945706	0.0157423398340939	0.0157423501616701	0.0157423498511237	0.0157423421177193
flux1:	0.665307971014495	0.0158518888628182	0.0158518981010248	0.01585190487048	0.0158519079337733	0.0158519067430348	0.0158519015890357	0.0158518936065596	0.0158518846155303	0.015851876799589	0.0158518722495258	0.0158518724273206	0.0158518776375171	0.0158518866266097	0.0158518964675348	0.0158519029203004	0.0158519014747022	0.0158518892331893	0.0158518675772636	0.0158518449525285	0.015851837721391	0.0158518646504324	0.01585192873254	0.0158519868073869	0.0158519452326158	0.0158517922875817	0.0158518317112056	0.0158520786816704	0.0158516435306506	0.0158521752716187	0.0158518290416958	0.0158516212623038	0.0158518290416958	0.0158521752716187	0.0158516435306506	0.0158520786816704	0.0158518317112056	0.0158517922875817	0.0158519452326158	0.0158519868073869	0.01585192873254	0.0158518646504324	0.015851837721391	0.0158518449525285	0.0158518675772636	0.0158518892331893	0.0158519014747022	0.0158519029203004	0.0158518964675348
flux1:	0.665570419918248	0.0159481022926825	0.0159481098181896	0.0159481153513675	0.0159481178302825	0.0159481167998216	0.015948112545824	0.0159481060977658	0.0159480990803366	0.0159480934149595	0.0159480908965364	0.0159480926977409	0.0159480988830578	0.0159481080479145	0.0159481172340843	0.015948122306143	0.0159481189886246	0.0159481047162067	0.0159480812364952	0.0159480573016067	0.0159480494105756	0.0159480762086409	0.0159481403253263	0.0159481982361279	0.0159481564613987	0.0159480044124029	0.0159480468739069	0.0159482962005146	0.0159478600335228	0.0159483965918576	0.0159480491156621	0.0159478401665755	0.0159480491156621	0.0159483965918576	0.0159478600335228	0.0159482962005146	0.0159480468739069	0.0159480044124029	0.0159481564613987	0.0159481982361279	0.0159481403253263	0.0159480762086409	0.0159480494105756	0.0159480573016067	0.0159480812364952	0.0159481047162067	0.0159481189886246	0.015948122306143	0.0159481172340843
flux1:	0.665832868822001	0.0160307301127011	0.0160307359122817	0.0160307402343147	0.0160307421891629	0.0160307414073195	0.0160307381593464	0.016030733357057	0.0160307284170108	0.0160307249865652	0.016030724555455	0.0160307280015796	0.0160307351484939	0.0160307444444496	0.0160307529081488	0.0160307565196806	0.0160307512500036	0.016030734875701	0.0160307095150985	0.0160306842238744	0.0160306756271246	0.0160307022366812	0.0160307663221832	0.0160308240401187	0.0160307821604346	0.0160306312315233	0.0160306767973573	0.0160309283513842	0.0160304916323696	0.016031032624204	0.0160306842443541	0.0160304743171291	0.0160306842443541	0.016031032624204	0.0160304916323696	0.0160309283513842	0.0160306767973573	0.0160306312315233	0.0160307821604346	0.0160308240401187	0.0160307663221832	0.0160307022366812	0.0160306756271246	0.0160306842238744	0.0160307095150985	0.016030734875701	0.0160307512500036	0.0160307565196806	0.0160307529081488
flux1:	0.666095317725754	0.016099555692027	0.0160995597978108	0.0160995629659157	0.0160995644717844	0.0160995640224777	0.0160995618634472	0.0160995587793429	0.016099555970547	0.016099554804744	0.0160995564640686	0.0160995615327707	0.0160995695981006	0.0160995789687221	0.0160995866497708	0.0160995887467316	0.0160995814852661	0.0160995629882333	0.016099535742826	0.0160995090986324	0.0160994997903213	0.0160995261799863	0.0160995901786996	0.0160996476687028	0.0160996057565228	0.0160994561326158	0.01609950481594	0.0160997584144025	0.0160993215631385	0.0160998665556068	0.0160995175926672	0.0160993068729241	0.0160995175926672	0.0160998665556068	0.0160993215631385	0.0160997584144025	0.01609950481594	0.0160994561326158	0.0160996057565228	0.0160996476687028	0.0160995901786996	0.0160995261799863	0.0160994997903213	0.0160995090986324	0.016099535742826	0.0160995629882333	0.016099581485266	0.0160995887467316	0.0160995866497708
flux1:	0.666357766629508	0.0161543980450391	0.0161544005293878	0.0161544026259512	0.0161544037648995	0.0161544037198836	0.0161544027027988	0.0161544013651939	0.0161544006885397	0.0161544017616632	0.0161544054634162	0.0161544120917671	0.0161544210072521	0.0161544303895934	0.0161544372406225	0.0161544377994501	0.0161544285508513	0.0161544079627495	0.0161543788828023	0.0161543509382657	0.0161543409512295	0.0161543671137944	0.0161544309779438	0.0161544881962113	0.0161544462988144	0.0161542981231013	0.016154349882091	0.0161546052870703	0.0161541686772986	0.0161547171892003	0.0161543679406342	0.0161541566075191	0.0161543679406342	0.0161547171892003	0.0161541686772986	0.0161546052870703	0.016154349882091	0.0161542981231013	0.0161544462988144	0.0161544881962113	0.0161544309779438	0.0161543671137944	0.0161543409512295	0.0161543509382657	0.0161543788828023	0.0161544079627495	0.0161544285508513	0.0161544377994501	0.0161544372406225
flux1:	0.666620215533261	0.016195112620833	0.0161951135893711	0.016195114713948	0.0161951155669703	0.0161951159787032	0.0161951161212028	0.0161951165110626	0.0161951179136424	0.0161951211460623	0.0161951267945923	0.0161951348839549	0.0161951445618222	0.0161951538919492	0.016195159883222	0.0161951589144384	0.0161951477297243	0.0161951251351962	0.0161950943241769	0.0161950651790982	0.0161950545821216	0.0161950805316735	0.0161951442186982	0.0161952011105416	0.0161951592483195	0.0161950126210647	0.01619506735894	0.0161953242787107	0.0161948882379458	0.0161954397418038	0.0161950904817952	0.0161948787077362	0.0161950904817952	0.0161954397418038	0.0161948882379458	0.0161953242787107	0.01619506735894	0.0161950126210647	0.0161951592483195	0.0161952011105416	0.0161951442186982	0.0161950805316735	0.0161950545821216	0.0161950651790982	0.0161950943241769	0.0161951251351962	0.0161951477297243	0.0161951589144384	0.016195159883222
flux1:	0.666882664437014	0.0162215919333795	0.0162215915166523	0.0162215917774144	0.0162215924167058	0.0162215933123075	0.0162215945929367	0.0162215966427659	0.016221600019345	0.0162216052812222	0.0162216127385645	0.016221622160777	0.0162216324999497	0.0162216417183926	0.0162216468418687	0.0162216443923525	0.0162216313692422	0.0162216069044498	0.0162215745161383	0.0162215443137268	0.0162215332075464	0.0162215589758645	0.0162216224456834	0.0162216789438641	0.0162216371096418	0.0162214920884528	0.0162215496552399	0.0162218077471729	0.0162213725581269	0.0162219264835888	0.0162215774637036	0.0162213654144506	0.0162215774637036	0.0162219264835888	0.0162213725581269	0.0162218077471729	0.0162215496552399	0.0162214920884528	0.0162216371096418	0.0162216789438641	0.0162216224456834	0.0162215589758646	0.0162215332075464	0.0162215443137268	0.0162215745161383	0.0162216069044498	0.0162216313692422	0.0162216443923525	0.0162216468418687
flux1:	0.667145113340768	0.0162337660287642	0.0162337643730733	0.0162337638782709	0.0162337643603073	0.0162337657370092	0.0162337680934709	0.0162337716884355	0.0162337768851572	0.0162337840021397	0.0162337930948892	0.0162338036993969	0.0162338145919713	0.016233823648766	0.0162338279211487	0.0162338240749109	0.0162338093563673	0.0162337832056338	0.0162337494394434	0.016233718361056	0.0162337068733089	0.0162337325057422	0.0162337957180712	0.0162338517417392	0.01623380990118	0.0162336665027343	0.0162337266987024	0.0162339855738495	0.0162335514773749	0.0162341072158584	0.0162337586664834	0.0162335465014123	0.0162337586664834	0.0162341072158584	0.0162335514773749	0.0162339855738495	0.0162337266987024	0.0162336665027343	0.01623380990118	0.0162338517417392	0.0162337957180712	0.0162337325057422	0.0162337068733089	0.016233718361056	0.0162337494394434	0.0162337832056338	0.0162338093563673	0.0162338240749109	0.0162338279211487
flux1:	0.667407562244521	0.016231602786995	0.0162316000449982	0.0162315988949865	0.0162315992548717	0.0162316010772717	0.0162316044068027	0.0162316093880583	0.0162316162082012	0.016231624968808	0.0162316354961592	0.0162316471176879	0.0162316584553056	0.0162316673143208	0.0162316707788769	0.0162316656562488	0.0162316494272483	0.0162316218179328	0.0162315869126455	0.0162315551712751	0.0162315434506417	0.0162315690016874	0.0162316319135734	0.0162316873678999	0.0162316454610091	0.0162315036641805	0.0162315662448352	0.0162318254740383	0.0162313926734398	0.0162319495838778	0.0162316017163485	0.0162313895889973	0.0162316017163485	0.0162319495838778	0.0162313926734398	0.0162318254740383	0.0162315662448352	0.0162315036641805	0.0162316454610091	0.0162316873678999	0.0162316319135734	0.0162315690016874	0.0162315434506417	0.0162315551712751	0.0162315869126455	0.0162316218179329	0.0162316494272483	0.0162316656562488	0.0162316707788769
flux1:	0.667670011148274	0.0162151080569148	0.0162151043785796	0.0162151026589137	0.0162151029063628	0.0162151051056818	0.0162151092675742	0.0162151154376514	0.0162151236491504	0.0162151338134619	0.0162151455559863	0.0162151580223449	0.0162151697021	0.0162151783443841	0.016215181071397	0.0162151748266166	0.016215157309253	0.0162151285050587	0.0162150927312419	0.0162150605640445	0.0162150487738621	0.0162150743026705	0.01621513686639	0.0162151916429515	0.0162151495866457	0.016215009336917	0.0162150740193718	0.0162153331406897	0.0162149018071982	0.0162154592227075	0.0162151122320131	0.0162149002908129	0.0162151122320131	0.0162154592227075	0.0162149018071982	0.0162153331406897	0.0162150740193718	0.016215009336917	0.0162151495866457	0.0162151916429515	0.01621513686639	0.0162150743026705	0.0162150487738621	0.0162150605640445	0.0162150927312419	0.0162151285050587	0.016215157309253	0.0162151748266166	0.016215181071397
flux1:	0.667932460052027	0.0161843256238053	0.0161843211482682	0.0161843189242903	0.016184319041505	0.0161843215169223	0.0161843263370819	0.0161843334670674	0.0161843428114198	0.0161843541206298	0.0161843668493398	0.0161843799889399	0.0161843919185007	0.0161844003444502	0.016184402430238	0.016184395247501	0.0161843766946064	0.016184346987594	0.0161843106390154	0.0161842782992014	0.0161842666108348	0.0161842921768576	0.0161843543383056	0.016184408316242	0.0161843660079033	0.0161842272229006	0.0161842936934018	0.0161845522205953	0.0161841224997684	0.0161846797350301	0.0161843338029646	0.0161841221921201	0.0161843338029646	0.0161846797350301	0.0161841224997684	0.0161845522205953	0.0161842936934018	0.0161842272229006	0.0161843660079033	0.016184408316242	0.0161843543383056	0.0161842921768576	0.0161842666108348	0.0161842782992014	0.0161843106390154	0.016184346987594	0.0161843766946064	0.016184395247501	0.016184402430238
flux1:	0.668194908955781	0.016139337010291	0.0161393318590983	0.0161393291723351	0.0161393291139063	0.0161393317359143	0.0161393370132326	0.0161393448513839	0.0161393550534942	0.0161393672398469	0.0161393807250925	0.0161393943738068	0.0161394064754853	0.0161394147057018	0.0161394162702127	0.0161394083583348	0.0161393890458707	0.0161393587475007	0.0161393221318958	0.0161392898803239	0.0161392784665805	0.0161393041255646	0.0161393658232273	0.0161394188711558	0.0161393761930509	0.0161392387689917	0.0161393066913283	0.0161395641231148	0.0161391361418894	0.0161396925010114	0.0161393477996271	0.0161391366600986	0.0161393477996271	0.0161396925010114	0.0161391361418894	0.0161395641231148	0.0161393066913283	0.0161392387689917	0.0161393761930509	0.0161394188711558	0.0161393658232273	0.0161393041255646	0.0161392784665805	0.0161392898803239	0.0161393221318958	0.0161393587475007	0.0161393890458707	0.0161394083583348	0.0161394162702127
flux1:	0.668457357859534	0.016080261112134	0.0160802553842422	0.016080252250806	0.0160802519456409	0.0160802545612423	0.0160802600754479	0.0160802683568056	0.0160802791352799	0.0160802919319057	0.0160803059516756	0.0160803199587087	0.01608033217228	0.0160803402470642	0.0160803414301408	0.016080333016044	0.0160803132345711	0.0160802826661391	0.0160802460957067	0.016080214192523	0.0160802032213836	0.0160802290218836	0.0160802901864571	0.0160803421650858	0.0160802989894898	0.0160801628083021	0.0160802318328014	0.0160804876625602	0.0160800615366717	0.0160806163212898	0.0160802730165036	0.0160800624870378	0.0160802730165036	0.0160806163212898	0.0160800615366717	0.0160804876625602	0.0160802318328014	0.0160801628083021	0.0160802989894898	0.0160803421650859	0.0160802901864571	0.0160802290218836	0.0160802032213836	0.016080214192523	0.0160802460957067	0.0160802826661391	0.0160803132345711	0.016080333016044	0.0160803414301408
flux1:	0.668719806763287	0.0160072536714728	0.0160072474402561	0.0160072438513049	0.0160072432064517	0.016007245645903	0.0160072511664787	0.0160072596229875	0.0160072707003729	0.0160072838505584	0.0160072981978046	0.0160073124303133	0.0160073247144679	0.016007332691979	0.0160073336484533	0.0160073249697533	0.0160073050153319	0.0160072744981821	0.0160072382801838	0.0160072069768347	0.0160071966057466	0.0160072225862956	0.0160072831409711	0.016007333906323	0.0160072901011549	0.0160071550379995	0.0160072248107931	0.0160074785363945	0.0160070543778666	0.0160076068952372	0.0160072651504351	0.0160070553685946	0.0160072651504351	0.0160076068952372	0.0160070543778666	0.0160074785363945	0.0160072248107931	0.0160071550379995	0.0160072901011549	0.016007333906323	0.0160072831409711	0.0160072225862956	0.0160071966057466	0.0160072069768347	0.0160072382801838	0.0160072744981821	0.0160073050153319	0.0160073249697533	0.0160073336484533
flux1:	0.66898225566704	0.0159205065909631	0.015920499903341	0.0159204958275199	0.0159204947336357	0.0159204968183507	0.0159205021140398	0.0159205104846694	0.0159205215971485	0.0159205348626176	0.0159205493512909	0.0159205636975765	0.0159205760299698	0.0159205839831556	0.0159205848770047	0.0159205761740189	0.0159205563389153	0.0159205261848233	0.0159204906126496	0.0159204601445675	0.0159204505155072	0.0159204767025462	0.0159205365639498	0.0159205859710716	0.0159205414058278	0.01592040733674	0.0159204775089759	0.0159207286424066	0.0159203065668198	0.0159208561376651	0.0159205161171599	0.0159203072203002	0.0159205161171599	0.0159208561376651	0.0159203065668198	0.0159207286424066	0.0159204775089759	0.01592040733674	0.0159205414058278	0.0159205859710716	0.0159205365639498	0.0159204767025462	0.0159204505155072	0.0159204601445675	0.0159204906126496	0.0159205261848233	0.0159205563389153	0.0159205761740189	0.0159205848770047
flux1:	0.669244704570794	0.0158202470931552	0.0158202399708069	0.0158202353584607	0.0158202336965702	0.0158202352477292	0.0158202400961255	0.0158202481364878	0.0158202590425786	0.0158202722104305	0.0158202866799942	0.0158203010511751	0.015820313427123	0.0158203214395992	0.015820322437442	0.0158203139449688	0.0158202945085506	0.0158202650106494	0.0158202303556866	0.0158202009359073	0.0158201921713779	0.0158202185780002	0.0158202776577336	0.0158203255647407	0.0158202801164968	0.0158201469258607	0.0158202171625471	0.0158204652390168	0.0158200453722839	0.0158205913381618	0.0158202532103647	0.0158200453365134	0.0158202532103647	0.0158205913381618	0.0158200453722839	0.0158204652390168	0.0158202171625471	0.0158201469258607	0.0158202801164968	0.0158203255647407	0.0158202776577336	0.0158202185780002	0.0158201921713779	0.0158202009359073	0.0158202303556866	0.0158202650106494	0.0158202945085506	0.0158203139449688	0.015820322437442
flux1:	0.669507153474547	0.0157067367302705	0.015706729172768	0.0157067239616051	0.0157067216107166	0.0157067224580832	0.0157067266547981	0.0157067341457955	0.0157067446336723	0.0157067575217057	0.0157067718399899	0.0157067861701527	0.0157067986001027	0.0157068067612172	0.0157068080254672	0.0157067999647014	0.0157067811848935	0.0157067526094889	0.0157067191140733	0.0157066909279945	0.0157066831280688	0.0157067097535917	0.0157067679602905	0.0157068142325799	0.0157067677918248	0.0157066353794057	0.0157067053675855	0.0157069499538276	0.0157065324382237	0.0157070741682209	0.0157067381084071	0.0157065313970037	0.0157067381084071	0.0157070741682209	0.0157065324382237	0.0157069499538276	0.0157067053675855	0.0157066353794057	0.0157067677918248	0.0157068142325799	0.0157067679602905	0.0157067097535917	0.0157066831280688	0.0157066909279945	0.0157067191140733	0.0157067526094889	0.0157067811848935	0.0157067999647014	0.0157068080254672
flux1:	0.6697696023783	0.0155802702503304	0.0155802622398998	0.0155802563616944	0.0155802532067899	0.0155802531972338	0.0155802565641666	0.0155802633192647	0.0155802732123991	0.0155802856726465	0.0155802997370025	0.0155803139819188	0.0155803264878936	0.0155803348872582	0.0155803365692734	0.0155803291402099	0.0155803112458527	0.015580283825428	0.0155802516971208	0.0155802248985491	0.01558021813902	0.0155802449693526	0.0155803022111494	0.0155803467255986	0.0155802992016737	0.0155801674889467	0.0155802369449399	0.01558047764645	0.0155800626456861	0.0155805995422617	0.0155802657348243	0.0155800603272874	0.0155802657348243	0.0155805995422617	0.0155800626456861	0.01558047764645	0.0155802369449399	0.0155801674889467	0.0155802992016737	0.0155803467255987	0.0155803022111494	0.0155802449693527	0.01558021813902	0.0155802248985491	0.0155802516971208	0.015580283825428	0.0155803112458527	0.0155803291402099	0.0155803365692734
flux1:	0.670032051282053	0.0154411743263402	0.0154411658338584	0.0154411592217231	0.0154411551616227	0.0154411541668651	0.0154411565591548	0.0154411624299602	0.0154411715908817	0.0154411835112841	0.0154411972480903	0.0154412113826655	0.0154412239939316	0.0154412327157361	0.0154412349492983	0.0154412283239606	0.0154412115083695	0.0154411854360185	0.0154411548433691	0.0154411295519446	0.015441123883585	0.0154411508923223	0.0154412070795797	0.0154412497285503	0.0154412010544786	0.0154410699900281	0.0154411386655105	0.0154413751325155	0.0154409628356828	0.015441494339522	0.0154411629796375	0.015440959019732	0.0154411629796375	0.015441494339522	0.0154409628356828	0.0154413751325155	0.0154411386655105	0.0154410699900281	0.0154412010544786	0.0154412497285503	0.0154412070795797	0.0154411508923223	0.015441123883585	0.0154411295519446	0.0154411548433691	0.0154411854360185	0.0154412115083695	0.0154412283239606	0.0154412349492983
flux1:	0.670294500185807	0.0152898061559403	0.0152897971477069	0.0152897897434339	0.0152897846980467	0.0152897826211997	0.0152897839325231	0.0152897888124432	0.015289797144524	0.0152898084487742	0.0152898218114408	0.0152898358261253	0.015289848574383	0.0152898576918105	0.0152898605872598	0.015289854904041	0.0152898393200066	0.0152898147454696	0.0152897858153656	0.0152897621153853	0.0152897575642737	0.0152897847144112	0.015289839762576	0.0152898804575443	0.0152898305940604	0.0152897001578596	0.0152897678445997	0.0152899997765988	0.0152895904008592	0.0152901159946401	0.0152897872892884	0.0152895849232765	0.0152897872892884	0.0152901159946401	0.0152895904008592	0.0152899997765988	0.0152897678445997	0.0152897001578596	0.0152898305940604	0.0152898804575443	0.015289839762576	0.0152897847144112	0.0152897575642737	0.0152897621153853	0.0152897858153656	0.0152898147454696	0.0152898393200066	0.015289854904041	0.0152898605872598
flux1:	0.67055694908956	0.0151265519396116	0.015126542384395	0.0151265341453738	0.0151265280618932	0.0151265248424385	0.0151265250084141	0.015126528834287	0.015126536281566	0.0151265469272511	0.0151265598929396	0.0151265737893891	0.0151265867037959	0.0151265962738577	0.0151265999131675	0.0151265952725239	0.0151265810289239	0.0151265580563248	0.0151265308729551	0.0151265088135573	0.0151265053823744	0.0151265326285119	0.0151265864609358	0.0151266251355877	0.0151265740742108	0.0151264442806377	0.0151265108137661	0.0151267379625397	0.0151263317544901	0.0151268509655052	0.0151265251338169	0.0151263245103829	0.0151265251338169	0.0151268509655052	0.0151263317544901	0.0151267379625397	0.0151265108137661	0.0151264442806377	0.0151265740742108	0.0151266251355877	0.0151265864609358	0.015126532628512	0.0151265053823744	0.0151265088135573	0.0151265308729551	0.0151265580563248	0.0151265810289239	0.0151265952725239	0.0151265999131675
flux1:	0.670819397993313	0.0149518252461522	0.0149518151220054	0.0149518060272594	0.0149517988849332	0.0149517945018839	0.0149517935014528	0.0149517962531483	0.0149518027983117	0.0149518127735677	0.0149518253389087	0.0149518391252071	0.0149518522275538	0.0149518622866331	0.0149518667196647	0.0149518631813327	0.0149518503414544	0.014951829028762	0.0149518036341497	0.014951783230762	0.0149517809009262	0.01495180819181	0.0149518607423836	0.0149518973550332	0.0149518451200644	0.014951716019561	0.0149517812793024	0.0149520034503472	0.0149516006860356	0.0149521130876518	0.01495179036058	0.0149515916305309	0.01495179036058	0.0149521130876518	0.0149516006860356	0.0149520034503472	0.0149517812793024	0.014951716019561	0.0149518451200644	0.0149518973550332	0.0149518607423836	0.01495180819181	0.0149517809009262	0.014951783230762	0.0149518036341497	0.014951829028762	0.0149518503414544	0.0149518631813327	0.0149518667196647
flux1:	0.671081846897066	0.0147660652747357	0.0147660545751095	0.0147660446300613	0.0147660364432581	0.0147660309163561	0.0147660287711269	0.0147660304692267	0.0147660361299568	0.0147660454489188	0.0147660576250515	0.0147660713108247	0.0147660846111665	0.0147660951715194	0.0147661004136358	0.0147660979954713	0.014766086577063	0.0147660669372257	0.0147660433332229	0.0147660245701281	0.0147660233046067	0.0147660505858471	0.0147661018013049	0.0147661363365255	0.0147660829858936	0.014765954665229	0.0147660185770882	0.0147662356294882	0.0147658366131123	0.0147663418250944	0.0147660224444358	0.0147658257601864	0.0147660224444358	0.0147663418250944	0.0147658366131123	0.0147662356294882	0.0147660185770882	0.014765954665229	0.0147660829858936	0.0147661363365255	0.0147661018013049	0.0147660505858471	0.0147660233046067	0.0147660245701281	0.0147660433332229	0.0147660669372257	0.014766086577063	0.0147660979954713	0.0147661004136358
flux1:	0.67134429580082	0.0145697350234077	0.0145697237621458	0.0145697130018101	0.0145697038212141	0.0145696972101329	0.0145696939817876	0.0145696946835537	0.0145696995075339	0.0145697082049188	0.014569720012195	0.0145697336039382	0.0145697470969467	0.0145697581443565	0.0145697641755043	0.0145697628539679	0.0145697528309637	0.0145697348345958	0.0145697129861744	0.0145696958200087	0.0145696955666189	0.0145697227834222	0.0145697726251926	0.0145698050945811	0.0145697507195087	0.0145696233006602	0.0145696858341082	0.0145698976789138	0.0145695027402793	0.0145700004280405	0.014569684644852	0.0145694901597118	0.014569684644852	0.0145700004280405	0.0145695027402793	0.0145698976789138	0.0145696858341082	0.0145696233006602	0.0145697507195087	0.0145698050945811	0.0145697726251926	0.0145697227834222	0.0145696955666189	0.0145696958200087	0.0145697129861744	0.0145697348345958	0.0145697528309637	0.0145697628539679	0.0145697641755043
flux1:	0.671606744704573	0.0143633193743729	0.0143633075892634	0.0143632960796737	0.0143632859915549	0.01436327839319	0.0143632741791541	0.0143632739730759	0.0143632780319989	0.0143632861571812	0.0143632976198819	0.0143633111167925	0.0143633247790514	0.0143633362717658	0.0143633430370621	0.0143633427492977	0.0143633340550871	0.014363317634525	0.0143632974741532	0.0143632818381189	0.0143632825331238	0.0143633096328819	0.0143633580783818	0.0143633885204154	0.0143633332439225	0.0143632068816422	0.0143632680474037	0.0143634746446364	0.0143630841354985	0.0143635740083746	0.0143632620808544	0.0143630699481409	0.0143632620808544	0.0143635740083746	0.0143630841354985	0.0143634746446364	0.0143632680474037	0.0143632068816422	0.0143633332439225	0.0143633885204154	0.0143633580783818	0.0143633096328819	0.0143632825331238	0.0143632818381189	0.0143632974741532	0.014363317634525	0.0143633340550871	0.0143633427492977	0.0143633430370621
flux1:	0.671869193608326	0.014147323106869	0.0141473108615279	0.014147298699319	0.0141472878229441	0.0141472793669816	0.0141472742946461	0.0141472732939204	0.014147276676881	0.0141472842878355	0.0141472954292226	0.0141473088197938	0.0141473226081966	0.0141473344772084	0.0141473418889949	0.0141473425363766	0.0141473350684289	0.0141473201229247	0.0141473015557805	0.0141472873643414	0.0141472889361448	0.0141473158707421	0.0141473629140427	0.0141473913930276	0.0141473353673364	0.014147210245519	0.0141472700916109	0.0141474714460583	0.0141470857355025	0.0141475675441758	0.0141472597350952	0.0141470701071043	0.0141472597350952	0.0141475675441758	0.0141470857355025	0.0141474714460583	0.0141472700916109	0.014147210245519	0.0141473353673364	0.0141473913930276	0.0141473629140427	0.0141473158707421	0.0141472889361448	0.0141472873643414	0.0141473015557805	0.0141473201229247	0.0141473350684289	0.0141473425363766	0.0141473418889949
flux1:	0.67213164251208	0.013922268848801	0.0139222562327844	0.0139222435429707	0.0139222320263253	0.013922222869371	0.0139222170892236	0.0139222154245635	0.0139222182312285	0.013922225388694	0.0139222362266858	0.0139222494862551	0.0139222633375996	0.0139222754882592	0.0139222834295142	0.0139222848824748	0.0139222785080757	0.0139222649098578	0.0139222478196117	0.0139222349734315	0.0139222373461843	0.0139222640739052	0.0139223097257292	0.0139223363298761	0.0139222797328232	0.0139221560598329	0.0139222146665433	0.0139224108225447	0.0139220302915984	0.0139225038248209	0.013922200398605	0.0139220134254733	0.013922200398605	0.0139225038248209	0.0139220302915984	0.0139224108225447	0.0139222146665433	0.0139221560598329	0.0139222797328232	0.0139223363298761	0.0139223097257292	0.0139222640739052	0.0139222373461844	0.0139222349734315	0.0139222478196117	0.0139222649098578	0.0139222785080757	0.0139222848824748	0.0139222834295142
flux1:	0.672394091415833	0.0136886949786189	0.0136886821057752	0.013688669037877	0.0136886570519692	0.0136886473705896	0.0136886410486574	0.0136886388608394	0.0136886411947786	0.0136886479569628	0.0136886585006675	0.0136886715900518	0.0136886854218516	0.0136886977367298	0.0136887060656673	0.0136887081695682	0.0136887027323847	0.0136886903332917	0.0136886745881845	0.0136886629790752	0.0136886660760247	0.0136886925629705	0.0136887368500126	0.0136887616887148	0.0136887047193132	0.0136885827224645	0.0136886401964951	0.0136888312319461	0.0136884562676286	0.0136889213484075	0.013688622567975	0.0136884383964711	0.013688622567975	0.0136889213484075	0.0136884562676286	0.0136888312319461	0.0136886401964951	0.0136885827224645	0.0136887047193132	0.0136887616887148	0.0136887368500126	0.0136886925629705	0.0136886660760247	0.0136886629790752	0.0136886745881845	0.0136886903332917	0.0136887027323847	0.0136887081695682	0.0136887060656673
flux1:	0.672656540319586	0.0134471534891533	0.0134471404943452	0.0134471272171123	0.0134471149492002	0.0134471049322778	0.0134470982423022	0.0134470956748545	0.0134470976373805	0.0134471040554768	0.013447114302752	0.013447127168029	0.0134471408804965	0.0134471532233495	0.0134471617789805	0.0134471643607419	0.0134471596879122	0.0134471483262986	0.0134471337852397	0.0134471233009046	0.0134471270473444	0.0134471532682999	0.0134471962318994	0.0134472194323193	0.013447162305645	0.0134470422250569	0.0134470986930716	0.0134472847128929	0.0134469157019264	0.013447372183348	0.0134470783068218	0.0134468970791075	0.0134470783068218	0.013447372183348	0.0134469157019264	0.0134472847128929	0.0134470986930716	0.0134470422250569	0.013447162305645	0.0134472194323193	0.0134471962318994	0.0134471532682999	0.0134471270473444	0.0134471233009047	0.0134471337852397	0.0134471483262986	0.0134471596879123	0.0134471643607419	0.0134471617789805
flux1:	0.672918989223339	0.0131982078252724	0.0131981948596976	0.0131981815547613	0.0131981692008992	0.0131981590417263	0.0131981521574831	0.0131981493498867	0.0131981510347033	0.0131981571494226	0.0131981670855589	0.0131981796589843	0.0131981931380688	0.0131982053587082	0.0131982139670959	0.0131982168422847	0.0131982127517182	0.0131982022593333	0.0131981887777686	0.0131981793061496	0.013198183631858	0.0131982095705818	0.0131982512648035	0.0131982729679038	0.0131982159095027	0.0131980979915653	0.0131981535934031	0.0131983347227255	0.0131979720451332	0.0131984198059988	0.0131981310834012	0.0131979529358	0.0131981310834012	0.0131984198059988	0.0131979720451332	0.0131983347227255	0.0131981535934031	0.0131980979915653	0.0131982159095027	0.0131982729679038	0.0131982512648035	0.0131982095705818	0.013198183631858	0.0131981793061496	0.0131981887777685	0.0131982022593333	0.0131982127517182	0.0131982168422847	0.0131982139670959
flux1:	0.673181438127093	0.0129424307072766	0.0129424179327017	0.0129424047875371	0.012942392544863	0.0129423824333933	0.0129423755215467	0.012942372603269	0.0129423740921601	0.0129423799314086	0.0129423895289617	0.0129424017309416	0.0129424148522536	0.0129424267920748	0.012942435272995	0.0129424382530551	0.0129424345606314	0.0129424247691962	0.0129424122045189	0.0129424036375917	0.0129424084786825	0.0129424341276274	0.0129424746168399	0.0129424949730149	0.0129424382130415	0.0129423227037385	0.0129423775855474	0.0129425539628647	0.0129421979856751	0.0129426369261208	0.0129423535961625	0.0129421786579743	0.0129423535961625	0.0129426369261208	0.0129421979856751	0.0129425539628647	0.0129423775855474	0.0129423227037385	0.0129424382130415	0.0129424949730149	0.0129424746168399	0.0129424341276274	0.0129424084786825	0.0129424036375917	0.0129424122045189	0.0129424247691962	0.0129424345606314	0.0129424382530551	0.012942435272995
flux1:	0.673443887030846	0.0126804019519116	0.0126803895341905	0.012680376734807	0.0126803647939897	0.0126803549096406	0.0126803481234634	0.0126803452090786	0.0126803465687965	0.0126803521465534	0.0126803613662761	0.012680373108255	0.012680385741659	0.0126803972395583	0.012680405413261	0.012680408312579	0.0126804048389613	0.0126803955861928	0.0126803838025091	0.0126803760394094	0.012680381339554	0.0126804066990566	0.0126804460551153	0.0126804652195944	0.012680408986899	0.0126802961252294	0.0126803504327702	0.0126805222032967	0.0126801732745611	0.0126806033118212	0.012680325598885	0.0126801539912811	0.012680325598885	0.0126806033118212	0.0126801732745611	0.0126805222032967	0.0126803504327702	0.0126802961252294	0.012680408986899	0.0126804652195944	0.0126804460551153	0.0126804066990567	0.012680381339554	0.0126803760394094	0.012680383802509	0.0126803955861928	0.0126804048389613	0.012680408312579	0.012680405413261
flux1:	0.673706335934599	0.0124127063027404	0.0124126944050242	0.0124126821287983	0.0124126706670388	0.0124126611723879	0.0124126546466153	0.0124126518321887	0.0124126531126175	0.0124126584289918	0.0124126672217535	0.0124126784098266	0.0124126904244541	0.0124127013228491	0.0124127090166234	0.0124127116591431	0.0124127082359468	0.0124126993708259	0.0124126882429296	0.0124126811923343	0.0124126869033526	0.0124127119803562	0.0124127502795213	0.0124127684077224	0.0124127129240976	0.0124126029358264	0.0124126568081784	0.0124128241176295	0.012412482560939	0.0124129036253949	0.0124126317368037	0.0124124635718324	0.0124126317368037	0.0124129036253949	0.012412482560939	0.0124128241176295	0.0124126568081784	0.0124126029358264	0.0124127129240976	0.0124127684077224	0.0124127502795213	0.0124127119803562	0.0124126869033526	0.0124126811923343	0.0124126882429296	0.0124126993708259	0.0124127082359468	0.0124127116591431	0.0124127090166234
flux1:	0.673968784838352	0.0121399312813821	0.0121399200574319	0.0121399084664752	0.0121398976414085	0.0121398886770567	0.012139882524064	0.0121398798848921	0.0121398811184847	0.0121398861608587	0.0121398944703828	0.0121399050094061	0.0121399162788226	0.0121399264294928	0.012139933483758	0.0121399357088888	0.012139932183995	0.0121399235711165	0.0121399129875758	0.0121399065693056	0.0121399126511558	0.0121399374575563	0.0121399747772826	0.0121399920202911	0.0121399374950793	0.0121398305870263	0.0121398841509003	0.0121400471398858	0.0121397132495451	0.0121401252811845	0.0121398594048284	0.0121396947845579	0.0121398594048284	0.0121401252811845	0.0121397132495451	0.0121400471398858	0.0121398841509003	0.0121398305870263	0.0121399374950793	0.0121399920202911	0.0121399747772826	0.0121399374575563	0.0121399126511558	0.0121399065693056	0.0121399129875758	0.0121399235711165	0.012139932183995	0.0121399357088888	0.012139933483758
flux1:	0.674231233742106	0.0118626650707858	0.0118626546587784	0.0118626438941872	0.0118626338389616	0.0118626255197595	0.0118626198271642	0.0118626174168814	0.0118626186192927	0.0118626233643994	0.0118626311306096	0.0118626409285579	0.0118626513358154	0.0118626606052967	0.0118626668789736	0.0118626685465839	0.0118626647884335	0.0118626563113315	0.0118626461766371	0.0118626403224892	0.0118626467427171	0.0118626712934377	0.0118627077091797	0.0118627242095212	0.0118626708347632	0.0118625671898099	0.0118626205546408	0.0118627793538266	0.0118624533908158	0.0118628563361965	0.0118625966385789	0.0118624356543964	0.0118625966385789	0.0118628563361965	0.0118624533908158	0.0118627793538266	0.0118626205546408	0.0118625671898099	0.0118626708347632	0.0118627242095212	0.0118627077091797	0.0118626712934377	0.0118626467427171	0.0118626403224892	0.0118626461766371	0.0118626563113315	0.0118626647884335	0.0118626685465839	0.0118626668789736
flux1:	0.674493682645859	0.0115814944412889	0.0115814849584599	0.0115814751357242	0.011581465955455	0.0115814583681988	0.011581453197904	0.0115814510488864	0.0115814522206597	0.0115814566373961	0.0115814638001324	0.0115814727724474	0.0115814822147684	0.011581490489066	0.0115814958640251	0.0115814968583617	0.0115814927591243	0.0115814843225185	0.0115814745582918	0.011581469212147	0.0115814759448797	0.0115815002557929	0.0115815358379633	0.0115815517258217	0.0115814996720986	0.0115813994450623	0.0115814526990154	0.0115816074251734	0.0115812896139878	0.0115816834237801	0.0115814300485243	0.0115812727806058	0.0115814300485243	0.0115816834237801	0.0115812896139878	0.0115816074251734	0.0115814526990154	0.0115813994450623	0.0115814996720986	0.0115815517258217	0.0115815358379633	0.0115815002557929	0.0115814759448797	0.011581469212147	0.0115814745582918	0.0115814843225185	0.0115814927591243	0.0115814968583617	0.0115814958640251
flux1:	0.674756131549612	0.0112970027296853	0.01129699426809	0.0112969854738614	0.0112969772435689	0.0112969704461838	0.0112969658347968	0.0112969639597237	0.011296965088836	0.0112969691415771	0.0112969756444314	0.0112969837181142	0.0112969921109777	0.0112969992994022	0.0112970036838383	0.0112970039162705	0.0112969993938359	0.0112969909247975	0.0112969814701	0.0112969765873819	0.0112969836119715	0.0112970076977884	0.0112970425090017	0.0112970578990104	0.0112970073121022	0.0112969106265825	0.0112969638335687	0.0112971145865915	0.0112968051130197	0.0112971897401696	0.0112969428070087	0.0112967893239666	0.0112969428070087	0.0112971897401696	0.0112968051130197	0.0112971145865915	0.0112969638335687	0.0112969106265825	0.0112970073121022	0.0112970578990104	0.0112970425090017	0.0112970076977884	0.0112969836119715	0.0112969765873819	0.0112969814701	0.0112969909247975	0.0112969993938359	0.0112970039162705	0.0112970036838383
flux1:	0.675018580453365	0.0110097678809454	0.011009760504537	0.0110097527948641	0.0110097455589138	0.01100973958106	0.0110097355415465	0.0110097339359249	0.011009735000957	0.0110097386531231	0.0110097444471485	0.0110097515643699	0.0110097588448087	0.0110097648827897	0.0110097682134278	0.011009767623973	0.0110097626227714	0.0110097540708546	0.0110097448816789	0.0110097404282681	0.0110097477277	0.0110097715999468	0.0110098056926597	0.0110098206813712	0.0110097716798158	0.0110096786260843	0.0110097318238327	0.011009878684752	0.0110095776946123	0.0110099530931412	0.0110097126973977	0.0110095630561086	0.0110097126973978	0.0110099530931412	0.0110095776946123	0.011009878684752	0.0110097318238327	0.0110096786260843	0.0110097716798158	0.0110098206813712	0.0110098056926597	0.0110097715999468	0.0110097477277	0.0110097404282681	0.0110097448816789	0.0110097540708546	0.0110097626227714	0.011009767623973	0.0110097682134278
flux1:	0.675281029357119	0.0107203605615582	0.0107203543046943	0.0107203477047462	0.0107203414777246	0.0107203363226825	0.0107203328470581	0.0107203314924724	0.0107203324661508	0.010720335683777	0.0107203407308426	0.0107203468518792	0.0107203529808462	0.0107203578316331	0.0107203600747291	0.010720358632372	0.0107203531230794	0.0107203444595097	0.0107203355075631	0.0107203314582885	0.0107203390174754	0.0107203626826673	0.0107203960973115	0.0107204107614143	0.0107203634350175	0.010720274068972	0.0107203272681715	0.0107204702981771	0.0107201778969993	0.0107205440214305	0.0107203102339751	0.0107201644795818	0.0107203102339751	0.0107205440214305	0.0107201778969993	0.0107204702981771	0.0107203272681715	0.010720274068972	0.0107203634350175	0.0107204107614143	0.0107203960973115	0.0107203626826673	0.0107203390174754	0.0107203314582885	0.0107203355075631	0.0107203444595097	0.0107203531230794	0.010720358632372	0.0107203600747291
flux1:	0.675543478260872	0.0104293423527519	0.0104293372201503	0.0104293317253591	0.0104293264942404	0.0104293221418731	0.0104293192046876	0.0104293180725141	0.0104293189253666	0.0104293216804399	0.0104293259560341	0.0104293310613842	0.0104293360250953	0.0104293396803111	0.010429340831467	0.0104293385333419	0.0104293325115721	0.0104293237276154	0.0104293149985314	0.01042931133537	0.0104293191394497	0.0104293425975593	0.0104293753612345	0.0104293897565584	0.0104293441658628	0.0104292585090351	0.0104293116935098	0.0104294509339308	0.0104291671875379	0.0104295239929159	0.0104292968605766	0.010429155026657	0.0104292968605766	0.0104295239929159	0.0104291671875379	0.0104294509339308	0.0104293116935098	0.0104292585090351	0.0104293441658628	0.0104293897565584	0.0104293753612345	0.0104293425975593	0.0104293191394497	0.01042931133537	0.0104293149985314	0.0104293237276154	0.0104293325115721	0.0104293385333419	0.010429340831467
flux1:	0.675805927164625	0.0101372640310795	0.0101372599991558	0.0101372555776329	0.0101372513050295	0.0101372477155721	0.0101372452779179	0.0101372443332351	0.0101372450371151	0.0101372473104705	0.0101372508057973	0.0101372548973795	0.0101372587075971	0.0101372611866689	0.0101372612695362	0.010137258139083	0.0101372516232075	0.0101372427278719	0.0101372342190003	0.0101372309291204	0.010137238961868	0.0101372622051644	0.0101372943309336	0.0101373084922496	0.010137264668937	0.0101371827094976	0.0101372358373511	0.010137371310525	0.0101370962464416	0.0101374436888876	0.0101372232352719	0.0101370853441586	0.0101372232352719	0.0101374436888876	0.0101370962464416	0.010137371310525	0.0101372358373511	0.0101371827094976	0.010137264668937	0.0101373084922496	0.0101372943309336	0.0101372622051644	0.010137238961868	0.0101372309291204	0.0101372342190003	0.0101372427278719	0.0101372516232075	0.010137258139083	0.0101372612695362
flux1:	0.676068376068379	0.00984466394305903	0.00984466096250135	0.00984465755851856	0.00984465418676043	0.00984465130515798	0.00984464931892452	0.00984464852436249	0.00984464905561975	0.00984465083922927	0.00984465356248885	0.00984465666387904	0.0098446593571565	0.00984466070569609	0.00984465976968771	0.00984465585393418	0.00984464888219675	0.00984463989943771	0.00984463161736628	0.0098446286911455	0.00984463693359429	0.00984465994591068	0.00984469143271266	0.00984470537430035	0.00984466332246664	0.00984458501714143	0.00984463802276699	0.00984476973369649	0.00984450334328663	0.00984484138101866	0.00984462760769631	0.0098444936709293	0.00984462760769631	0.00984484138101866	0.00984450334328663	0.00984476973369649	0.00984463802276699	0.00984458501714143	0.00984466332246665	0.00984470537430035	0.00984469143271266	0.00984465994591068	0.00984463693359429	0.0098446286911455	0.00984463161736628	0.00984463989943771	0.00984464888219675	0.00984465585393418	0.00984465976968771
flux1:	0.676330824972132	0.00955206647973186	0.00955206447910308	0.0095520620173801	0.00955205947313996	0.00955205723364926	0.00955205564575276	0.00955205496504752	0.00955205530716549	0.00955205660569622	0.00955205858249607	0.00955206073821383	0.00955206237416975	0.00955206266142497	0.00955206077859273	0.00955205614474328	0.0095520487718557	0.00955203973745898	0.00955203169542412	0.00955202912455978	0.00955203755391044	0.00955206031037001	0.00955209114353456	0.00955210486046329	0.00955206455867467	0.009551989835457	0.00955204263228848	0.00955217057096237	0.0095519128121798	0.00955224140691155	0.00955203429489871	0.00955190431379112	0.00955203429489871	0.00955224140691156	0.00955191281217979	0.00955217057096237	0.00955204263228848	0.009551989835457	0.00955206455867468	0.0095521048604633	0.00955209114353457	0.00955206031037002	0.00955203755391044	0.00955202912455977	0.00955203169542412	0.00955203973745898	0.00955204877185569	0.00955205614474328	0.00955206077859273
flux1:	0.676593273875885	0.00925998065617454	0.00925997954628532	0.00925997793679921	0.00925997613597125	0.00925997446674574	0.00925997322309133	0.00925997262414825	0.00925997276971017	0.00925997360128396	0.009259974874176	0.00925997614808028	0.0092599768068177	0.0092599761223528	0.00925997338361629	0.00925996811514427	0.00925996040855713	0.00925995136687665	0.00925994358220368	0.00925994135802031	0.00925994994689218	0.00925997241410124	0.0092600025664278	0.00926001603646865	0.00925997744048436	0.00925990620200392	0.00925995868586142	0.00926008283009939	0.00925983363072335	0.00926015274934634	0.00925995226082687	0.00925982622712067	0.00925995226082687	0.00926015274934634	0.00925983363072335	0.00926008283009939	0.00925995868586142	0.00925990620200393	0.00925997744048436	0.00926001603646865	0.0092600025664278	0.00925997241410124	0.00925994994689217	0.00925994135802031	0.00925994358220367	0.00925995136687665	0.00925996040855713	0.00925996811514426	0.0092599733836163
flux1:	0.676855722779638	0.00896889880016934	0.00896889847893625	0.00896889762195716	0.00896889647450495	0.00896889530191123	0.00896889435087844	0.00896889380819519	0.00896889376009519	0.00896889415623068	0.00896889478342309	0.00896889525632166	0.00896889503514432	0.00896889348493347	0.00896888999586338	0.00896888418831215	0.00896887622435259	0.00896886722506714	0.0089688597167694	0.00896885782880415	0.00896886654486312	0.00896888868155379	0.00896891811489034	0.00896893130095667	0.0089688943469833	0.00896882647437851	0.00896887852724991	0.00896899884592165	0.00896875810714186	0.00896906772359208	0.00896887380380831	0.00896875170039588	0.00896887380380831	0.00896906772359208	0.00896875810714186	0.00896899884592165	0.00896887852724991	0.00896882647437851	0.00896889434698329	0.00896893130095667	0.00896891811489033	0.00896888868155379	0.00896886654486312	0.00896885782880415	0.00896885971676941	0.00896886722506714	0.00896887622435259	0.00896888418831215	0.00896888999586338
flux1:	0.677118171683392	0.00867929535341065	0.00867929571090555	0.00867929550197323	0.00867929491648911	0.00867929416893826	0.0086792934642299	0.00867929296058124	0.0086792927324486	0.00867929273721956	0.00867929279055413	0.00867929255716873	0.00867929156677224	0.00867928926890784	0.0086792851452719	0.00867927890196652	0.00867927076202328	0.00867926185706054	0.00867925464370306	0.00867925307862868	0.00867926188460025	0.00867928364268412	0.00867931230992414	0.00867932516292085	0.00867928977125191	0.00867922512838214	0.00867927662247695	0.00867939307894355	0.00867916067915732	0.00867946077636708	0.00867927335561238	0.00867915515730093	0.00867927335561238	0.00867946077636708	0.00867916067915732	0.00867939307894355	0.00867927662247694	0.00867922512838214	0.00867928977125191	0.00867932516292085	0.00867931230992414	0.00867928364268413	0.00867926188460025	0.00867925307862868	0.00867925464370306	0.00867926185706053	0.00867927076202327	0.00867927890196652	0.0086792851452719
flux1:	0.677380620587145	0.0083916257878262	0.00839162671123299	0.00839162704581449	0.00839162693357017	0.00839162654469686	0.00839162604744392	0.00839162557478472	0.00839162519064074	0.00839162485912866	0.00839162442145281	0.00839162358690762	0.00839162194724014	0.00839161902746207	0.00839161439073924	0.0083916078185973	0.00839159958551507	0.0083915908262677	0.00839158392417684	0.00839158266509607	0.00839159151915079	0.00839161284512576	0.00839164069252526	0.00839165315447813	0.00839161923336572	0.00839155767119885	0.00839160847311131	0.00839172102873861	0.00839149682742722	0.00839178739926626	0.00839160639491471	0.00839149206921074	0.00839160639491472	0.00839178739926626	0.00839149682742722	0.00839172102873861	0.00839160847311131	0.00839155767119885	0.00839161923336572	0.00839165315447813	0.00839164069252526	0.00839161284512576	0.00839159151915079	0.00839158266509606	0.00839158392417684	0.0083915908262677	0.00839159958551507	0.0083916078185973	0.00839161439073924
flux1:	0.677643069490898	0.00810632563880575	0.00810632701702656	0.00810632779463603	0.0081063280729544	0.00810632798403043	0.00810632766410053	0.00810632722369579	0.00810632671690962	0.00810632611306646	0.00810632527515596	0.00810632395117357	0.00810632178716541	0.00810631837441306	0.00810631334746558	0.00810630655307615	0.00810629830789577	0.00810628974282743	0.00810628316470098	0.00810628219082271	0.00810629104729997	0.0081063118839367	0.00810633885364445	0.00810635086097451	0.00810631831058148	0.00810625967159695	0.00810630964642263	0.00810641826402655	0.00810620210558602	0.00810648315870363	0.00810630847721646	0.00810619798510887	0.00810630847721646	0.00810648315870363	0.00810620210558602	0.00810641826402655	0.00810630964642262	0.00810625967159695	0.00810631831058148	0.00810635086097451	0.00810633885364445	0.0081063118839367	0.00810629104729997	0.00810628219082271	0.00810628316470098	0.00810628974282744	0.00810629830789578	0.00810630655307615	0.00810631334746558
flux1:	0.677905518394651	0.00782380965637929	0.00782381138407476	0.00782381251168507	0.00782381310651819	0.00782381326804399	0.00782381310455558	0.00782381270639423	0.00782381211804258	0.00782381131210838	0.00782381016931338	0.00782380847030802	0.00782380590766396	0.00782380212983706	0.00782379683290922	0.00782378991902062	0.00782378173817233	0.00782377341088217	0.00782376716482803	0.0078237664515118	0.0078237752619314	0.00782379555015497	0.00782382158284376	0.0078238330696551	0.00782380178594178	0.00782374590839895	0.00782379492366295	0.00782389957075859	0.00782369128817298	0.00782396284366275	0.00782379438251766	0.00782368767924092	0.00782379438251767	0.00782396284366275	0.00782369128817298	0.00782389957075858	0.00782379492366295	0.00782374590839895	0.00782380178594178	0.0078238330696551	0.00782382158284376	0.00782379555015497	0.0078237752619314	0.0078237664515118	0.00782376716482803	0.00782377341088217	0.00782378173817233	0.00782378991902062	0.00782379683290922
flux1:	0.678167967298405	0.00754447107465978	0.00754447305555767	0.00754447445019167	0.00754447529784808	0.00754447567032051	0.00754447565141353	0.00754447531300342	0.00754447468976896	0.00754447375540668	0.00754447240420052	0.00754447044345271	0.00754446760468578	0.00754446358477775	0.00754445813196092	0.00754445119448733	0.00754444314751226	0.00754443509529608	0.00754442918430058	0.00754442870343654	0.00754443741773345	0.0075444570986093	0.00754448213609691	0.00754449303735197	0.00754446291576434	0.0075444096377029	0.00754445756697393	0.007544558218719	0.00754435763697996	0.00754461973180129	0.00754445738129902	0.00754435441706008	0.00754445738129902	0.00754461973180129	0.00754435763697996	0.007544558218719	0.00754445756697393	0.00754440963770289	0.00754446291576434	0.00754449303735197	0.00754448213609691	0.0075444570986093	0.00754443741773345	0.00754442870343654	0.00754442918430058	0.00754443509529608	0.00754444314751226	0.00754445119448733	0.00754445813196093
flux1:	0.678430416202158	0.00726868099917915	0.00726868314854325	0.00726868473899052	0.00726868578701076	0.00726868634091674	0.00726868646287277	0.00726868620754492	0.00726868559930828	0.00726868461062552	0.00726868314523083	0.00726868103131317	0.00726867803217571	0.00726867388491304	0.00726866838118373	0.00726866150680583	0.00726865365464787	0.00726864590756586	0.00726864032937038	0.00726864005004465	0.00726864861795291	0.00726866763468482	0.00726869162243912	0.00726870187690748	0.00726867281574999	0.00726862197860796	0.00726866870469517	0.00726876534643782	0.00726857228563162	0.00726882497373644	0.00726866861864778	0.00726856933930362	0.00726866861864778	0.00726882497373644	0.00726857228563162	0.00726876534643782	0.00726866870469517	0.00726862197860796	0.00726867281574998	0.00726870187690748	0.00726869162243912	0.00726866763468482	0.00726864861795291	0.00726864005004465	0.00726864032937038	0.00726864590756586	0.00726865365464788	0.00726866150680583	0.00726866838118373
flux1:	0.678692865105911	0.00699678791108723	0.00699679015729815	0.00699679188495955	0.00699679309219081	0.00699679380731874	0.00699679407315614	0.00699679392802804	0.00699679338531547	0.00699679241394017	0.00699679092319309	0.0069967887567939	0.00699678570323122	0.00699678153231973	0.00699677607122136	0.00699676933562183	0.00699676172950112	0.0069967543099344	0.00699674905727815	0.00699674894666119	0.00699675731916926	0.0069967756190198	0.0069967985084517	0.00699680806133459	0.00699677996473098	0.00699673141648946	0.00699677683414088	0.00699686946350467	0.00699668374150834	0.00699692709463613	0.00699677661566162	0.0069966809633377	0.00699677661566162	0.00699692709463613	0.00699668374150834	0.00699686946350467	0.00699677683414088	0.00699673141648946	0.00699677996473098	0.00699680806133459	0.0069967985084517	0.0069967756190198	0.00699675731916926	0.00699674894666119	0.00699674905727815	0.0069967543099344	0.00699676172950112	0.00699676933562183	0.00699677607122136
flux1:	0.678955314009665	0.00672911728656461	0.0067291195718208	0.00672912139073593	0.0067291227266997	0.00672912359089393	0.00672912400858508	0.00672912400234141	0.00672912357378981	0.00672912268615322	0.00672912125074489	0.0067291191220074	0.00672911610772697	0.00672911200376792	0.00672910666577178	0.0067291001325128	0.00672909281336223	0.00672908573601861	0.0067290807971899	0.00672908082157735	0.00672908895237582	0.00672910648842708	0.00672912823888983	0.00672913704404116	0.00672910982440931	0.00672906342219719	0.00672910744024477	0.00672919606870623	0.00672901750345348	0.00672925161157282	0.00672910688659812	0.00672901480024083	0.00672910688659811	0.00672925161157282	0.00672901750345348	0.00672919606870623	0.00672910744024477	0.00672906342219719	0.00672910982440931	0.00672913704404116	0.00672912823888983	0.00672910648842708	0.00672908895237582	0.00672908082157735	0.0067290807971899	0.00672908573601861	0.00672909281336223	0.0067291001325128	0.00672910666577178
flux1:	0.679217762913418	0.00646597132920836	0.00646597360940729	0.00646597548556261	0.00646597692924334	0.00646597793674965	0.00646597851721781	0.00646597867786682	0.00646597840785533	0.00646597766281564	0.00646597635302135	0.00646597433948321	0.00646597144419479	0.00646596748329914	0.0064659623348448	0.00646595605486379	0.00646594905328499	0.00646594232559501	0.00646593768522249	0.00646593781115467	0.00646594565800182	0.00646596239068513	0.00646598297111393	0.00646599099279993	0.00646596457279079	0.00646592018490853	0.00646596272782896	0.00646604738176616	0.00646587579306387	0.00646610076445407	0.00646596166959163	0.0064658730854516	0.00646596166959163	0.00646610076445407	0.00646587579306387	0.00646604738176616	0.00646596272782896	0.00646592018490853	0.00646596457279079	0.00646599099279993	0.00646598297111393	0.00646596239068513	0.00646594565800182	0.00646593781115467	0.00646593768522249	0.00646594232559501	0.00646594905328499	0.00646595605486379	0.0064659623348448
flux1:	0.679480211817171	0.00620762881260051	0.00620763105650336	0.00620763296655287	0.00620763450475768	0.00620763565431811	0.00620763640937162	0.00620763676212455	0.00620763668870162	0.00620763613561403	0.00620763500958897	0.00620763317477092	0.00620763046311799	0.0062076267062112	0.00620762179939546	0.00620761581106944	0.00620760914774472	0.00620760277057579	0.00620759841058428	0.00620759860597134	0.00620760613191009	0.00620762203024685	0.00620764142039206	0.00620764863455319	0.00620762294842842	0.00620758045577457	0.0062076214646593	0.00620770218587183	0.006207537396766	0.00620775335774568	0.00620761976816381	0.00620753462020926	0.00620761976816381	0.00620775335774568	0.006207537396766	0.00620770218587183	0.00620762146465929	0.00620758045577457	0.00620762294842842	0.00620764863455319	0.00620764142039206	0.00620762203024685	0.00620760613191009	0.00620759860597134	0.00620759841058428	0.00620760277057579	0.00620760914774472	0.00620761581106945	0.00620762179939546
flux1:	0.679742660720924	0.00595434502974702	0.00595434721756303	0.00595434914711469	0.00595435077256489	0.00595435206542086	0.00595435300577171	0.00595435357117298	0.0059543537243829	0.00595435340169064	0.00595435250437594	0.00595435089703345	0.00595434841820191	0.00595434491098089	0.00595434028383748	0.00595433461354417	0.00595432830002501	0.00595432226863334	0.00595431816928812	0.00595431840447284	0.00595432557884279	0.00595434062135431	0.00595435881258064	0.00595436520758238	0.00595434020202813	0.00595429949893635	0.00595433893188707	0.00595441577760707	0.00595425761531425	0.00595446470963601	0.00595433650018313	0.00595425472044606	0.00595433650018313	0.00595446470963601	0.00595425761531425	0.00595441577760707	0.00595433893188707	0.00595429949893635	0.00595434020202813	0.00595436520758238	0.00595435881258064	0.00595434062135432	0.00595432557884278	0.00595431840447284	0.00595431816928812	0.00595432226863334	0.00595432830002501	0.00595433461354417	0.00595434028383748
flux1:	0.680005109624678	0.00570635184559308	0.00570635396714005	0.00570635590877202	0.00570635761808723	0.00570635905603902	0.00570636018953393	0.00570636098194524	0.00570636138262643	0.00570636131701411	0.00570636067966302	0.00570635933368197	0.00570635712164061	0.00570635389511778	0.00570634957240843	0.00570634423549735	0.00570633827528153	0.00570633258041822	0.00570632872138406	0.00570632897008272	0.00570633576928434	0.00570634994454564	0.00570636694018918	0.0057063725170686	0.00570634815146544	0.00570630914598067	0.00570634697796555	0.0057064200203978	0.00570626831683178	0.00570646670477369	0.00570634375041236	0.00570626526927135	0.00570634375041236	0.00570646670477369	0.00570626831683178	0.0057064200203978	0.00570634697796555	0.00570630914598067	0.00570634815146544	0.0057063725170686	0.00570636694018918	0.00570634994454564	0.00570633576928434	0.00570632897008272	0.00570632872138406	0.00570633258041822	0.00570633827528154	0.00570634423549736	0.00570634957240843
flux1:	0.680267558528431	0.0054638578483671	0.00546385990097452	0.00546386185214298	0.00546386364386749	0.00546386522751955	0.00546386655768739	0.00546386758419803	0.00546386824329398	0.00546386844941091	0.00546386808971288	0.00546386702459948	0.0054638650989022	0.00546386217045044	0.00546385816487251	0.00546385316694913	0.00546384755675413	0.00546384218584369	0.00546383854719161	0.0054638387872647	0.0054638451952471	0.00546385850207626	0.00546387431737014	0.00546387908960522	0.00546385533579281	0.00546381794943392	0.00546385417165738	0.00546392349709945	0.00546377808903611	0.0054639679462277	0.00546385012229913	0.00546377486870503	0.00546385012229913	0.00546396794622771	0.00546377808903611	0.00546392349709945	0.00546385417165738	0.00546381794943392	0.00546385533579281	0.00546387908960522	0.00546387431737014	0.00546385850207626	0.0054638451952471	0.0054638387872647	0.00546383854719161	0.00546384218584369	0.00546384755675413	0.00546385316694913	0.00546385816487251
flux1:	0.680530007432184	0.00522704859509591	0.0052270505814134	0.00522705254240333	0.0052270544152053	0.00522705614250189	0.0052270576674907	0.00522705892729561	0.00522705984568603	0.00522706032641673	0.00522706024916816	0.00522705947105977	0.00522705783811849	0.00522705521291622	0.00522705152662292	0.00522704686504569	0.00522704159618768	0.00522703653450304	0.00522703309760818	0.00522703331162456	0.00522703932008373	0.00522705176737493	0.00522706642897121	0.00522707042181614	0.00522704726340776	0.00522701143047888	0.00522704604933048	0.00522711175693629	0.00522697248586701	0.00522715400189507	0.00522704118423773	0.00522696908589069	0.00522704118423773	0.00522715400189507	0.00522697248586701	0.00522711175693629	0.00522704604933048	0.00522701143047888	0.00522704726340776	0.00522707042181614	0.00522706642897121	0.00522705176737493	0.00522703932008373	0.00522703331162456	0.00522703309760817	0.00522703653450304	0.00522704159618768	0.00522704686504569	0.00522705152662293
flux1:	0.680792456335937	0.00499608694625833	0.00499608887212077	0.00499609084417017	0.00499609279531864	0.0049960946604445	0.00499609637239068	0.00499609785664502	0.0049960990254752	0.00499609977270619	0.00499609997095344	0.00499609947405737	0.00499609812878164	0.00499609580154907	0.00499609242787535	0.00499608809336662	0.00499608315316041	0.00499607838492809	0.00499607513321326	0.00499607530878663	0.00499608091707508	0.00499609252329873	0.00499610606842858	0.0049961093178725	0.00499608674918717	0.00499605241571112	0.00499608545136836	0.0049961476516251	0.00499601436335618	0.00499618774019922	0.00499607980514857	0.0049960107886339	0.00499607980514857	0.00499618774019922	0.00499601436335618	0.0049961476516251	0.00499608545136836	0.00499605241571112	0.00499608674918717	0.0049961093178725	0.00499610606842858	0.00499609252329873	0.00499608091707508	0.00499607530878663	0.00499607513321325	0.00499607838492809	0.00499608315316041	0.00499608809336662	0.00499609242787535
flux1:	0.681054905239691	0.00477111348420579	0.0047711153566844	0.00477111734038645	0.00477111936458121	0.00477112135727052	0.00477112324211086	0.00477112493424112	0.0047711263357007	0.00477112733151021	0.004771127788073	0.00477112755642855	0.00477112648412051	0.00477112444103616	0.00477112136632582	0.00477111734460505	0.00477111271770977	0.00477110822709058	0.00477110514658429	0.0047711052764736	0.00477111049123695	0.00477112128364301	0.00477113375896948	0.00477113631038617	0.00477111433507452	0.00477108145742863	0.00477111294219465	0.00477117175518759	0.004771044299246	0.00477120974958768	0.00477110657388518	0.00477104056477769	0.00477110657388518	0.00477120974958768	0.004771044299246	0.00477117175518759	0.00477111294219465	0.00477108145742863	0.00477111433507452	0.00477113631038617	0.00477113375896948	0.00477112128364301	0.00477111049123695	0.0047711052764736	0.00477110514658429	0.00477110822709058	0.00477111271770977	0.00477111734460505	0.00477112136632582
flux1:	0.681317354143444	0.00455224700969006	0.00455224883543174	0.00455225082948902	0.00455225291808672	0.00455225502335237	0.00455225706106071	0.00455225893748593	0.00455226054596641	0.00455226176414787	0.00455226245341932	0.0045522624628724	0.0045522616412652	0.00455225986195555	0.00455225706739302	0.00455225334075046	0.00455224901039859	0.00455224478230344	0.00455224186199446	0.00455224194397387	0.00455224677854152	0.0045522567921129	0.00455226825233886	0.00455227015890196	0.00455224878834744	0.0045522173316859	0.0045522473081446	0.00455230286168481	0.0045521810905908	0.00455233883606291	0.00455224029670193	0.00455217721964735	0.00455224029670193	0.00455233883606291	0.0045521810905908	0.00455230286168481	0.0045522473081446	0.0045522173316859	0.00455224878834744	0.00455227015890196	0.00455226825233886	0.0045522567921129	0.00455224677854152	0.00455224194397387	0.00455224186199446	0.00455224478230344	0.00455224901039859	0.00455225334075046	0.00455225706739302
flux1:	0.681579803047197	0.00433958511058527	0.00433958689451196	0.00433958889488488	0.00433959103553355	0.00433959323379988	0.0043395953990046	0.00433959743020057	0.00433959921374572	0.00433960062156482	0.00433960151148074	0.00433960173176055	0.00433960113309332	0.00433959959259739	0.00433959705595919	0.00433959360470224	0.00433958955376431	0.00433958557447841	0.00433958280646265	0.00433958284297853	0.00433958731654579	0.0043395965927563	0.00433960709905588	0.00433960841999695	0.00433958767157468	0.00433955760812114	0.00433958612719052	0.00433963855487865	0.00433952232334386	0.00433967259274729	0.00433957856678295	0.00433951834556514	0.00433957856678295	0.00433967259274729	0.00433952232334386	0.00433963855487866	0.00433958612719052	0.00433955760812114	0.00433958767157469	0.00433960841999695	0.00433960709905588	0.0043395965927563	0.00433958731654579	0.00433958284297853	0.00433958280646265	0.00433958557447841	0.00433958955376431	0.00433959360470224	0.00433959705595919
flux1:	0.68184225195095	0.00413320479669415	0.00413320654110107	0.00413320854056103	0.00413321071722638	0.00413321298482354	0.00413321524774184	0.00413321739956606	0.00413321932151992	0.00413322088160181	0.00413322193567242	0.00413322233246639	0.00413322192549882	0.00413322059612215	0.00413321829337776	0.00413321509709787	0.00413321130894955	0.00413320756655305	0.00413320494598149	0.0041332049436238	0.00413320908027033	0.00413321766570641	0.00413322728404977	0.00413322808283663	0.00413320797811059	0.00413317928540066	0.00413320640436137	0.00413325584365566	0.00413314500776128	0.00413328803530883	0.00413319839965647	0.00413314095725808	0.00413319839965646	0.00413328803530883	0.00413314500776129	0.00413325584365566	0.00413320640436137	0.00413317928540066	0.00413320797811059	0.00413322808283663	0.00413322728404977	0.00413321766570641	0.00413320908027033	0.0041332049436238	0.00413320494598149	0.00413320756655305	0.00413321130894955	0.00413321509709787	0.00413321829337776
flux1:	0.682104700854704	0.00393316319436902	0.00393316489842977	0.0039331668864997	0.0039331690798421	0.00393317138979979	0.00393317371741025	0.00393317595259732	0.00393317797335094	0.00393317964559631	0.00393318082490131	0.00393318136183472	0.0039331811137183	0.0039331799667069	0.00393317787341514	0.00393317491203872	0.00393317137121353	0.00393316785580004	0.00393316538064616	0.00393316534946991	0.0039331691770641	0.00393317712197123	0.00393318592141215	0.00393318626392102	0.00393316682685425	0.00393313948600187	0.00393316526657042	0.00393321185691969	0.00393310627332295	0.00393324229694431	0.0039331569281882	0.00393310218685204	0.0039331569281882	0.00393324229694431	0.00393310627332295	0.00393321185691969	0.00393316526657042	0.00393313948600187	0.00393316682685425	0.00393318626392102	0.00393318592141215	0.00393317712197123	0.0039331691770641	0.00393316534946991	0.00393316538064616	0.00393316785580004	0.00393317137121353	0.00393317491203872	0.00393317787341514
flux1:	0.682367149758457	0.00373949829457966	0.00373949995423777	0.0037395019174779	0.00373950410551879	0.00373950642858444	0.00373950878595123	0.00373951106568475	0.00373951314442671	0.00373951488786323	0.0037395161529219	0.00373951679336414	0.0037395166713034	0.0037395156782852	0.00373951377075003	0.00373951102535406	0.00373950771797816	0.00373950442168366	0.00373950209235872	0.00373950204509632	0.00373950559413697	0.00373951295095076	0.00373952100194186	0.00373952095469093	0.00373950220993639	0.00373947620398865	0.00373950071049549	0.00373954459159027	0.00373944411680056	0.00373957337654255	0.00373949215077314	0.00373944003206979	0.00373949215077314	0.00373957337654256	0.00373944411680056	0.00373954459159027	0.00373950071049549	0.00373947620398865	0.00373950220993639	0.00373952095469093	0.00373952100194186	0.00373951295095076	0.00373950559413697	0.00373950204509632	0.00373950209235872	0.00373950442168366	0.00373950771797816	0.00373951102535406	0.00373951377075003
flux1:	0.68262959866221	0.00355222974800291	0.00355223135620581	0.00355223327878338	0.00355223543778781	0.00355223774358504	0.00355224009524534	0.00355224238071694	0.00355224447709974	0.00355224625158698	0.00355224756403137	0.00355224827266709	0.00355224824532262	0.00355224737948263	0.00355224563564899	0.00355224308903679	0.00355224000305561	0.00355223691992059	0.00355223473877057	0.00355223468997848	0.00355223799242531	0.0035522448143431	0.0035522521871374	0.00355225181564108	0.00355223378697036	0.00355220909940527	0.00355223239712816	0.00355227370731224	0.00355217819707002	0.00355230093361937	0.00355222372631375	0.00355217415121957	0.00355222372631375	0.00355230093361936	0.00355217819707002	0.00355227370731224	0.00355223239712816	0.00355220909940527	0.00355223378697036	0.00355225181564108	0.0035522521871374	0.0035522448143431	0.00355223799242532	0.00355223468997848	0.00355223473877057	0.00355223691992059	0.00355224000305561	0.00355224308903679	0.00355224563564899
flux1:	0.682892047565963	0.00337135970070899	0.00337136124792212	0.0033713631123921	0.00337136521788566	0.00337136747612875	0.00337136978745806	0.0033713720413318	0.00337137411697928	0.00337137588470163	0.00337137720869701	0.0033713779528193	0.00337137799142311	0.00337137722839593	0.00337137562848248	0.00337137326552836	0.00337137039074534	0.00337136751644033	0.00337136548716232	0.0033713654523461	0.00337136854048672	0.00337137488013006	0.0033713816433197	0.00337138101061218	0.00337136371952842	0.00337134033293848	0.00337136248662955	0.00337140136150454	0.00337131067028758	0.00337142712363643	0.00337135380959235	0.00337130669858199	0.00337135380959235	0.00337142712363643	0.00337131067028758	0.00337140136150454	0.00337136248662955	0.00337134033293848	0.00337136371952842	0.00337138101061218	0.0033713816433197	0.00337137488013006	0.00337136854048672	0.0033713654523461	0.00337136548716232	0.00337136751644033	0.00337137039074534	0.00337137326552836	0.00337137562848248
flux1:	0.683154496469717	0.00319687366406263	0.00319687513898959	0.00319687692720619	0.00319687895504454	0.00319688113672786	0.00319688337520738	0.00319688556292041	0.00319688758271649	0.00319688930941463	0.00319689061279101	0.0031968913632928	0.00319689144246394	0.00319689076094379	0.00319688928782337	0.00319688709560713	0.00319688442356294	0.00319688175501162	0.00319687988202902	0.00319687987678877	0.00319688278218511	0.00319688869039559	0.00319689490962795	0.00319689407499423	0.00319687753956365	0.00319685543455596	0.00319687650718971	0.00319691307843439	0.00319682705910749	0.00319693746737514	0.00319686792070511	0.00319682319385935	0.00319686792070511	0.00319693746737513	0.00319682705910749	0.00319691307843438	0.00319687650718971	0.00319685543455596	0.00319687753956365	0.00319689407499423	0.00319689490962795	0.00319688869039559	0.00319688278218511	0.00319687987678877	0.00319687988202902	0.00319688175501161	0.00319688442356294	0.00319688709560713	0.00319688928782337
flux1:	0.68341694537347	0.0030287414125543	0.00302874280298378	0.00302874449706256	0.00302874642447619	0.00302874850296677	0.00302875063928868	0.00302875273013457	0.00302875466325071	0.00302875631916197	0.00302875757423834	0.0030287583062956	0.00302875840456108	0.00302875778664363	0.00302875642599433	0.00302875439375439	0.00302875191748054	0.00302874945241746	0.00302874774025189	0.00302874777948573	0.00302875053203655	0.0030287560568385	0.00302876179374007	0.00302876081168035	0.0030287450456045	0.00302872419993626	0.00302874425169407	0.00302877864611022	0.00302869714972631	0.0030288017481441	0.00302873584233257	0.00302869341946286	0.00302873584233257	0.00302880174814411	0.00302869714972631	0.00302877864611022	0.00302874425169407	0.00302872419993626	0.0030287450456045	0.00302876081168035	0.00302876179374007	0.0030287560568385	0.00302875053203655	0.00302874777948573	0.00302874774025189	0.00302874945241745	0.00302875191748054	0.00302875439375439	0.00302875642599433
flux1:	0.683679394277223	0.00286691790341401	0.00286691919711455	0.00286692078037039	0.00286692258691588	0.0028669245388898	0.00286692654785215	0.0028669285158099	0.00286693033644711	0.00286693189694217	0.00286693308104316	0.00286693377449971	0.00286693387453942	0.00286693330582185	0.00286693204608008	0.00286693016502049	0.00286692787870398	0.00286692561520374	0.00286692406787887	0.00286692416507683	0.00286692679222426	0.00286693197797839	0.00286693728930543	0.00286693620874749	0.00286692122068672	0.00286690160864342	0.00286692069613961	0.00286695303492667	0.00286687591067924	0.00286697493073973	0.00286691253876251	0.00286687233955155	0.00286691253876251	0.00286697493073973	0.00286687591067924	0.00286695303492667	0.00286692069613961	0.00286690160864342	0.00286692122068672	0.00286693620874749	0.00286693728930543	0.00286693197797839	0.00286692679222426	0.00286692416507683	0.00286692406787887	0.00286692561520374	0.00286692787870398	0.00286693016502049	0.00286693204608008
flux1:	0.683941843180977	0.00271134421204362	0.00271134539763324	0.00271134685542854	0.00271134852379113	0.00271135032996949	0.00271135219112856	0.00271135401541821	0.0027113557032566	0.00271135714917726	0.00271135824485676	0.00271135888433443	0.00271135897298053	0.00271135844245468	0.00271135727460798	0.00271135553759766	0.00271135343619389	0.0027113513722058	0.00271134999271344	0.00271135015936699	0.00271135268546736	0.00271135757222929	0.00271136250925386	0.00271136137301674	0.00271134716616439	0.00271132875817753	0.00271134693392217	0.00271137733217425	0.00271130442749509	0.00271139809626099	0.00271133909076355	0.00271130103492043	0.00271133909076355	0.00271139809626099	0.00271130442749509	0.00271137733217425	0.00271134693392217	0.00271132875817753	0.00271134716616439	0.00271136137301674	0.00271136250925386	0.00271135757222929	0.00271135268546736	0.00271135015936699	0.00271134999271344	0.00271135137220581	0.00271135343619389	0.00271135553759766	0.00271135727460798
flux1:	0.68420429208473	0.00256194847751977	0.00256194954524759	0.00256195086569837	0.00256195238230508	0.00256195402796171	0.00256195572602685	0.00256195739138914	0.00256195893175408	0.00256196024947155	0.0025619612444715	0.00256196181923984	0.00256196188726913	0.00256196138704865	0.00256196030430907	0.00256195870551199	0.00256195678434121	0.00256195491726005	0.00256195370711269	0.00256195395225802	0.00256195639812775	0.00256196102121603	0.00256196562934566	0.00256196447384818	0.00256195104574489	0.00256193380823696	0.00256195112032241	0.00256197968673428	0.00256191084752436	0.00256199938708863	0.00256194364061702	0.00256190764804471	0.00256194364061702	0.00256199938708863	0.00256191084752436	0.00256197968673428	0.00256195112032241	0.00256193380823696	0.00256195104574489	0.00256196447384818	0.00256196562934566	0.00256196102121603	0.00256195639812775	0.00256195395225802	0.00256195370711269	0.00256195491726005	0.00256195678434121	0.00256195870551199	0.00256196030430907
flux1:	0.684466740988483	0.00241864685267418	0.00241864779506463	0.00241864896956719	0.00241865032498595	0.00241865180021528	0.00241865332518761	0.00241865482190047	0.00241865620566847	0.00241865738689348	0.00241865827387539	0.002418658777523	0.00241865881928627	0.00241865834421107	0.00241865734161036	0.002418655876084	0.00241865413044279	0.00241865245674046	0.00241865141562828	0.00241865174553308	0.0024186541281724	0.00241865851794147	0.00241866283656206	0.0024186616917604	0.00241864903433028	0.00241863292976702	0.00241864942175813	0.0024186762585209	0.00241861132949763	0.00241869495658238	0.00241864234185884	0.00241860833283132	0.00241864234185884	0.00241869495658238	0.00241861132949763	0.0024186762585209	0.00241864942175813	0.00241863292976702	0.00241864903433028	0.0024186616917604	0.00241866283656206	0.00241865851794147	0.0024186541281724	0.00241865174553308	0.00241865141562828	0.00241865245674046	0.00241865413044279	0.002418655876084	0.00241865734161036
flux1:	0.684729189892236	0.0022813444535394	0.00228134526586457	0.00228134628942115	0.00228134747853752	0.00228134877828674	0.00228135012535698	0.00228135144901451	0.00228135267229283	0.00228135371367801	0.00228135448977193	0.00228135491972557	0.00228135493265976	0.00228135447982177	0.00228135355376751	0.00228135221706304	0.00228135064187749	0.00228134915681433	0.00228134828237684	0.00228134870037326	0.00228135103286231	0.00228135521466814	0.00228135927719168	0.00228135816672368	0.00228134626650674	0.00228133125363074	0.00228134696463365	0.00228137216749629	0.0022813109926378	0.00228138991831695	0.00228134030855086	0.00228130820389651	0.00228134030855086	0.00228138991831695	0.0022813109926378	0.00228137216749629	0.00228134696463365	0.00228133125363074	0.00228134626650674	0.00228135816672368	0.00228135927719168	0.00228135521466814	0.00228135103286231	0.00228134870037326	0.00228134828237684	0.00228134915681433	0.00228135064187749	0.00228135221706304	0.00228135355376751
flux1:	0.68499163879599	0.00214993630325062	0.00214993698381197	0.0021499378551494	0.00214993887712715	0.00214994000101011	0.00214994117024319	0.00214994232133293	0.00214994338495483	0.00214994428753547	0.00214994495375402	0.00214994531069348	0.00214994529476214	0.00214994486299312	0.0021499440108216	0.00214994279861402	0.00214994138815497	0.00214994008558298	0.0021499393732992	0.00214993987975812	0.00214994217131319	0.00214994616565264	0.00214994999974545	0.00214994894125311	0.00214993777980405	0.00214992381401978	0.00214993877890043	0.00214996243737071	0.00214990486043508	0.00214997928996422	0.00214993255918818	0.00214990228047604	0.00214993255918818	0.00214997928996422	0.00214990486043508	0.00214996243737071	0.00214993877890043	0.00214992381401978	0.00214993777980405	0.00214994894125311	0.00214994999974545	0.00214994616565264	0.00214994217131319	0.00214993987975812	0.0021499393732992	0.00214994008558298	0.00214994138815497	0.00214994279861402	0.0021499440108216
flux1:	0.685254087699743	0.00202430826582004	0.00202430881603607	0.00202430953752578	0.00202431039557028	0.00202431134749185	0.00202431234333479	0.00202431332665583	0.00202431423553817	0.00202431500405972	0.002024315564626	0.00202431585184068	0.0020243158089451	0.00202431539830357	0.00202431461785899	0.00202431352562983	0.00202431227330429	0.00202431114556747	0.0020243105887616	0.00202431118119755	0.00202431343736952	0.0020243172601692	0.00202432088813191	0.00202431989373031	0.00202430944815039	0.00202429648202797	0.00202431073174972	0.00202433292940643	0.00202427879450329	0.0020243489272392	0.00202430495065983	0.00202427642038512	0.00202430495065983	0.0020243489272392	0.00202427879450329	0.00202433292940643	0.00202431073174972	0.00202429648202797	0.00202430944815039	0.00202431989373031	0.00202432088813191	0.0020243172601692	0.00202431343736952	0.00202431118119755	0.0020243105887616	0.00202431114556747	0.00202431227330429	0.00202431352562983	0.00202431461785899
flux1:	0.685516536603496	0.00190433796553592	0.00190433838984568	0.00190433896724512	0.00190433966819903	0.00190434045582657	0.00190434128648212	0.00190434211045024	0.00190434287286147	0.00190434351504214	0.00190434397667741	0.00190434419940749	0.0019043441328057	0.00190434374409401	0.00190434303335808	0.00190434205614623	0.00190434095437234	0.00190433999230364	0.0019043395822575	0.0019043402555482	0.00190434247854072	0.00190434614156794	0.00190434958083534	0.00190434865769401	0.00190433890126151	0.00190432688512601	0.00190434044717502	0.00190436126206319	0.00190431041425526	0.00190437644364751	0.00190433509800072	0.00190430823976624	0.00190433509800072	0.00190437644364751	0.00190431041425526	0.00190436126206319	0.00190434044717502	0.00190432688512601	0.00190433890126151	0.00190434865769401	0.00190434958083534	0.00190434614156794	0.00190434247854072	0.0019043402555482	0.0019043395822575	0.00190433999230364	0.00190434095437234	0.00190434205614623	0.00190434303335808
flux1:	0.685778985507249	0.00178989568808608	0.00178989599369018	0.00178989643573559	0.00178989698954304	0.00178989762366681	0.00178989830037794	0.00178989897626479	0.00178989960305026	0.00178990012882357	0.0017899005000365	0.0017899006648354	0.00178990057860046	0.00178990021293627	0.00178989956972492	0.00178989870195466	0.00178989774212163	0.00178989693513005	0.00178989666128899	0.00178989740798969	0.00178989959707192	0.00178990310843786	0.00178990637216619	0.00178990552316836	0.0017898964260333	0.00178988530860683	0.00178989820747501	0.00178991771255698	0.00178986999846996	0.00178993211210767	0.00178989327600871	0.00178986801469898	0.00178989327600871	0.00178993211210767	0.00178986999846996	0.00178991771255697	0.00178989820747501	0.00178988530860683	0.0017898964260333	0.00178990552316836	0.00178990637216619	0.00178990310843786	0.00178989959707193	0.00178989740798969	0.00178989666128899	0.00178989693513005	0.00178989774212163	0.00178989870195466	0.00178989956972492
flux1:	0.686041434411003	0.00168084525985551	0.00168084545632423	0.00168084577421048	0.00168084619329065	0.00168084668711652	0.00168084722340685	0.00168084776455786	0.00168084826836546	0.00168084868914273	0.00168084897955589	0.00168084909370435	0.00168084899224565	0.00168084865070501	0.00168084807244233	0.00168084730783158	0.00168084648034028	0.00168084581657729	0.00168084566683265	0.00168084647756295	0.00168084862955008	0.00168085199427508	0.00168085509198405	0.00168085431643068	0.00168084584634113	0.00168083557540706	0.001680847833104	0.00168086609674079	0.00168082136516225	0.00168087974486034	0.00168084329913994	0.00168081956108503	0.00168084329913994	0.00168087974486034	0.00168082136516225	0.00168086609674079	0.001680847833104	0.00168083557540705	0.00168084584634113	0.00168085431643068	0.00168085509198405	0.00168085199427508	0.00168084862955008	0.00168084647756295	0.00168084566683265	0.00168084581657729	0.00168084648034028	0.00168084730783158	0.00168084807244233
flux1:	0.686303883314756	0.00157704490220154	0.00157704500098582	0.00157704520777291	0.00157704550634441	0.00157704587476166	0.00157704628567385	0.00157704670674526	0.00157704710128865	0.00157704742927476	0.00157704764901647	0.00157704772001104	0.00157704760767529	0.00157704729101744	0.00157704677459043	0.00157704610613638	0.00157704540051189	0.00157704486710287	0.00157704482813138	0.00157704569201122	0.00157704780178586	0.00157705102239748	0.00157705396063649	0.00157705325496389	0.00157704537799397	0.00157703590105529	0.00157704753762389	0.00157706462406441	0.00157702272651407	0.00157707754842496	0.00157704337644397	0.00157702108957073	0.00157704337644397	0.00157707754842496	0.00157702272651407	0.00157706462406441	0.00157704753762389	0.00157703590105529	0.00157704537799397	0.00157705325496389	0.00157705396063649	0.00157705102239748	0.00157704780178586	0.00157704569201122	0.00157704482813138	0.00157704486710287	0.00157704540051189	0.00157704610613638	0.00157704677459043
flux1:	0.686566332218509	0.00147834805785962	0.00147834807174274	0.00147834818172828	0.0014783483751245	0.00147834863398785	0.0014783489353572	0.00147834925160638	0.00147834955099624	0.00147834979858426	0.00147834995776659	0.00147834999289729	0.00147834987365841	0.00147834958213586	0.00147834912382791	0.0014783485438626	0.0014783479489263	0.00147834753225027	0.00147834758989045	0.00147834849500151	0.00147835055605021	0.00147835363318689	0.0014783564161973	0.00147835577468091	0.00147834845593405	0.00147833972084193	0.00147835075485557	0.00147836672471389	0.0014783275159714	0.0014783789507099	0.00147834693864623	0.00147832603261499	0.00147834693864622	0.0014783789507099	0.0014783275159714	0.00147836672471389	0.00147835075485558	0.00147833972084193	0.00147834845593405	0.00147835577468091	0.0014783564161973	0.00147835363318689	0.00147835055605021	0.0014783484950015	0.00147834758989045	0.00147834753225027	0.0014783479489263	0.0014783485438626	0.00147834912382791
flux1:	0.686828781122262	0.00138460418697891	0.00138460412950651	0.00138460415760182	0.00138460426161327	0.00138460442707289	0.00138460463486692	0.00138460486152279	0.00138460507968856	0.00138460525895109	0.00138460536724651	0.0013846053732714	0.00138460525051184	0.00138460498376336	0.00138460457925962	0.00138460407956448	0.00138460358365112	0.00138460326965097	0.00138460340929584	0.0013846043431463	0.00138460634808769	0.00138460928108355	0.00138461191143278	0.00138461132685321	0.00138460453111886	0.0013845964866515	0.00138460693567476	0.00138462184637978	0.00138458518495816	0.00138463339772974	0.00138460343483278	0.00138458384115794	0.00138460343483278	0.00138463339772975	0.00138458518495816	0.00138462184637978	0.00138460693567475	0.00138459648665151	0.00138460453111886	0.00138461132685321	0.00138461191143278	0.00138460928108355	0.00138460634808768	0.0013846043431463	0.00138460340929584	0.00138460326965097	0.00138460358365112	0.00138460407956448	0.00138460457925962
flux1:	0.687091230026016	0.00129565953062301	0.00129565941554627	0.00129565937668903	0.00129565940696317	0.00129565949486988	0.00129565962461699	0.00129565977634974	0.00129565992656625	0.00129566004885324	0.00129566011517532	0.00129566009809282	0.00129565997447308	0.00129565973149243	0.00129565937594653	0.00129565894791241	0.00129565853911616	0.00129565831362157	0.0012956585206086	0.00129565947058109	0.00129566141166484	0.00129566419909507	0.00129566667826235	0.00129566614251489	0.00129565983486112	0.00129565243123747	0.00129566231223659	0.00129567621844172	0.00129564196699843	0.00129568711772299	0.0012956590965322	0.00129564074868579	0.0012956590965322	0.00129568711772299	0.00129564196699843	0.00129567621844172	0.00129566231223659	0.00129565243123747	0.00129565983486111	0.00129566614251489	0.00129566667826235	0.00129566419909507	0.00129566141166484	0.00129565947058109	0.0012956585206086	0.00129565831362157	0.00129565853911616	0.00129565894791241	0.00129565937594653
flux1:	0.687353678929769	0.00121135783990198	0.00121135768066396	0.00121135758929448	0.00121135756081645	0.00121135758622164	0.00121135765254442	0.00121135774304536	0.00121135783757127	0.00121135791321701	0.00121135794550382	0.00121135791041794	0.0012113577878262	0.00121135756699591	0.00121135725514494	0.00121135688996287	0.00121135655639639	0.00121135640544258	0.0012113566654235	0.00121135761918882	0.00121135948874865	0.001211362128919	0.00121136445781725	0.0012113639624503	0.00121135810873972	0.00121135129805732	0.00121136062775066	0.00121137358169478	0.00121134160737517	0.00121138385080057	0.00121135766732637	0.00121134050082414	0.00121135766732637	0.00121138385080057	0.00121134160737518	0.00121137358169478	0.00121136062775066	0.00121135129805732	0.00121135810873972	0.0012113639624503	0.00121136445781725	0.001211362128919	0.00121135948874865	0.00121135761918882	0.0012113566654235	0.00121135640544258	0.00121135655639639	0.00121135688996288	0.00121135725514494
flux1:	0.687616127833522	0.00113154106921729	0.00113154087850654	0.00113154074812777	0.00113154067479827	0.00113154065156045	0.00113154066782118	0.0011315407094965	0.00113154075932419	0.00113154079745972	0.00113154080255319	0.00113154075362215	0.00113154063319233	0.00113154043236938	0.00113154015868285	0.00113153984755052	0.00113153957760172	0.00113153948772892	0.00113153978700489	0.00113154073288769	0.00113154252373501	0.00113154501510344	0.00113154719452618	0.00113154673119916	0.00113154129852017	0.00113153503511069	0.00113154383025335	0.00113155588206802	0.00113152605677879	0.0011315655425807	0.00113154109644679	0.00113152504891683	0.00113154109644679	0.0011315655425807	0.00113152605677879	0.00113155588206801	0.00113154383025335	0.00113153503511069	0.00113154129852017	0.00113154673119916	0.00113154719452618	0.00113154501510344	0.00113154252373501	0.00113154073288769	0.00113153978700489	0.00113153948772892	0.00113153957760172	0.00113153984755052	0.00113154015868285
flux1:	0.687878576737275	0.00105605003240927	0.00105604982179741	0.00105604966463167	0.00105604955895042	0.00105604949945287	0.00105604947751184	0.00105604948128723	0.00105604949599805	0.00105604950446004	0.00105604948807007	0.0010560494285256	0.00105604931071019	0.00105604912734887	0.00105604888619713	0.00105604862052675	0.00105604840309973	0.0010560483616207	0.0010560486874312	0.0010560496147172	0.00105605132046673	0.00105605366198923	0.00105605569297626	0.00105605525383179	0.00105605021084161	0.00105604445154161	0.00105605272914213	0.00105606392710296	0.00105603612771572	0.00105607300058182	0.00105605019512979	0.00105603520636404	0.00105605019512979	0.00105607300058182	0.00105603612771572	0.00105606392710296	0.00105605272914213	0.00105604445154161	0.0010560502108416	0.00105605525383179	0.00105605569297627	0.00105605366198923	0.00105605132046673	0.0010560496147172	0.0010560486874312	0.0010560483616207	0.00105604840309973	0.00105604862052675	0.00105604888619713
flux1:	0.688141025641029	9.84725020886847e-4	9.8472480056021e-4	9.84724627308003e-4	9.84724500164498e-4	9.84724415141784e-4	9.84724365222868e-4	9.84724340450325e-4	9.84724328164156e-4	9.84724313487548e-4	9.84724280226866e-4	9.84724212449393e-4	9.84724097131892e-4	9.84723928429507e-4	9.84723714257576e-4	9.84723485872453e-4	9.84723310601115e-4	9.847233058269e-4	9.84723646584136e-4	9.8472454576234e-4	9.84726161084453e-4	9.84728352481732e-4	9.84730236601229e-4	9.84729814550655e-4	9.847251317302e-4	9.84719836068546e-4	9.84727613538771e-4	9.84738004261603e-4	9.84712112749045e-4	9.84746512447462e-4	9.84725254804977e-4	9.84711266794305e-4	9.84725254804977e-4	9.84746512447462e-4	9.84712112749046e-4	9.84738004261603e-4	9.84727613538771e-4	9.84719836068547e-4	9.847251317302e-4	9.84729814550656e-4	9.84730236601229e-4	9.84728352481731e-4	9.84726161084454e-4	9.8472454576234e-4	9.84723646584136e-4	9.847233058269e-4	9.84723310601115e-4	9.84723485872453e-4	9.84723714257576e-4
flux1:	0.688403474544782	9.1740638310019e-4	9.17406161688305e-4	9.17405981388391e-4	9.17405841955206e-4	9.17405740420744e-4	9.17405671073527e-4	9.174056255278e-4	9.17405592932632e-4	9.17405560411584e-4	9.17405513885587e-4	9.17405439519692e-4	9.17405326151816e-4	9.17405169203141e-4	9.17404976697645e-4	9.17404778006682e-4	9.17404635432275e-4	9.17404656849277e-4	9.17405002313281e-4	9.17405865250353e-4	9.1740738604896e-4	9.17409427994049e-4	9.17411167542563e-4	9.17410756467518e-4	9.17406406292064e-4	9.17401536597984e-4	9.17408831839739e-4	9.17418460424663e-4	9.17394363933665e-4	9.17426425366637e-4	9.17406626481681e-4	9.17393583435669e-4	9.17406626481681e-4	9.17426425366637e-4	9.17394363933664e-4	9.17418460424663e-4	9.17408831839738e-4	9.17401536597984e-4	9.17406406292064e-4	9.17410756467519e-4	9.17411167542563e-4	9.17409427994049e-4	9.1740738604896e-4	9.17405865250352e-4	9.17405002313281e-4	9.17404656849278e-4	9.17404635432275e-4	9.17404778006682e-4	9.17404976697645e-4
flux1:	0.688665923448535	8.53935064981087e-4	8.53934849478849e-4	8.53934669462832e-4	8.53934525181758e-4	8.5393441444416e-4	8.5393433258848e-4	8.53934272537388e-4	8.53934224982514e-4	8.53934178783139e-4	8.53934121718465e-4	8.53934041813257e-4	8.5393392956281e-4	8.53933781511056e-4	8.53933605749874e-4	8.53933429891772e-4	8.53933311598347e-4	8.53933349993118e-4	8.53933691385981e-4	8.53934511432955e-4	8.53935934951052e-4	8.53937829181431e-4	8.5393942730652e-4	8.53939022182018e-4	8.53934979213778e-4	8.53930500652545e-4	8.53937332087066e-4	8.53946242215061e-4	8.53923833082175e-4	8.539536863271e-4	8.53935260971217e-4	8.53923109323771e-4	8.53935260971217e-4	8.539536863271e-4	8.53923833082175e-4	8.53946242215061e-4	8.53937332087066e-4	8.53930500652545e-4	8.53934979213779e-4	8.53939022182018e-4	8.5393942730652e-4	8.5393782918143e-4	8.53935934951052e-4	8.53934511432954e-4	8.53933691385982e-4	8.53933349993118e-4	8.53933311598347e-4	8.53933429891772e-4	8.53933605749874e-4
flux1:	0.688928372352288	7.94153111224971e-4	7.94152907000134e-4	7.94152732930368e-4	7.94152589577923e-4	7.9415247533075e-4	7.94152386367134e-4	7.9415231669866e-4	7.94152258334327e-4	7.94152201642542e-4	7.9415213603873e-4	7.94152051198959e-4	7.94151939096025e-4	7.94151797269979e-4	7.94151633846564e-4	7.94151474798207e-4	7.94151373502894e-4	7.94151421033734e-4	7.94151751094269e-4	7.94152523129074e-4	7.94153847986825e-4	7.94155597347192e-4	7.94157058099871e-4	7.94156655046923e-4	7.94152895958211e-4	7.9414877650285e-4	7.94155163050316e-4	7.94163397038523e-4	7.94142572754751e-4	7.94170343095378e-4	7.9415320983932e-4	7.94141898241524e-4	7.94153209839319e-4	7.94170343095378e-4	7.94142572754751e-4	7.94163397038523e-4	7.94155163050316e-4	7.9414877650285e-4	7.94152895958211e-4	7.94156655046922e-4	7.94157058099871e-4	7.94155597347192e-4	7.94153847986825e-4	7.94152523129074e-4	7.94151751094269e-4	7.94151421033734e-4	7.94151373502894e-4	7.94151474798206e-4	7.94151633846563e-4
flux1:	0.689190821256042	7.37904127524433e-4	7.37903938398203e-4	7.37903774374639e-4	7.37903636190886e-4	7.37903522658913e-4	7.37903430627389e-4	7.37903355016179e-4	7.37903288962841e-4	7.37903224151601e-4	7.37903151441644e-4	7.37903061977107e-4	7.3790294904834e-4	7.37902811077854e-4	7.37902656194881e-4	7.37902508840927e-4	7.37902418438542e-4	7.37902468655775e-4	7.37902781638609e-4	7.3790350204999e-4	7.37904728222556e-4	7.37906336646672e-4	7.37907664972661e-4	7.37907261250029e-4	7.37903764786867e-4	7.37899975135642e-4	7.37905936153267e-4	7.3791353497588e-4	7.37894198107814e-4	7.37920006058847e-4	7.37904087224301e-4	7.37893566526024e-4	7.37904087224301e-4	7.37920006058847e-4	7.37894198107814e-4	7.3791353497588e-4	7.37905936153267e-4	7.37899975135643e-4	7.37903764786866e-4	7.37907261250029e-4	7.37907664972662e-4	7.37906336646672e-4	7.37904728222556e-4	7.3790350204999e-4	7.37902781638609e-4	7.37902468655775e-4	7.37902418438542e-4	7.37902508840926e-4	7.37902656194881e-4
flux1:	0.689453270159795	6.85033704082378e-4	6.85033532468185e-4	6.85033381187926e-4	6.85033251051617e-4	6.85033141176063e-4	6.85033048946119e-4	6.85032970042761e-4	6.85032898574456e-4	6.85032827376329e-4	6.85032748583868e-4	6.85032654647156e-4	6.85032540030376e-4	6.85032403934841e-4	6.8503225446433e-4	6.85032114627699e-4	6.85032030191575e-4	6.85032078010618e-4	6.85032369635658e-4	6.85033036256128e-4	6.85034165000054e-4	6.85035637441239e-4	6.85036839121454e-4	6.85036433067157e-4	6.85033179964027e-4	6.850296934141e-4	6.85035248601603e-4	6.85042251883656e-4	6.85024309958641e-4	6.85048271287133e-4	6.85033492878316e-4	6.85023716099942e-4	6.85033492878317e-4	6.85048271287133e-4	6.85024309958642e-4	6.85042251883656e-4	6.85035248601603e-4	6.850296934141e-4	6.85033179964028e-4	6.85036433067157e-4	6.85036839121454e-4	6.85035637441239e-4	6.85034165000054e-4	6.85033036256128e-4	6.85032369635659e-4	6.85032078010618e-4	6.85032030191575e-4	6.85032114627699e-4	6.8503225446433e-4
flux1:	0.689715719063548	6.3538980093699e-4	6.35389648021348e-4	6.35389510974131e-4	6.35389390607041e-4	6.35389286253105e-4	6.35389195728673e-4	6.35389115356737e-4	6.3538904008507e-4	6.35388963758407e-4	6.35388879641906e-4	6.35388781346873e-4	6.3538866438081e-4	6.35388528627866e-4	6.35388382137323e-4	6.35388246572351e-4	6.35388164315419e-4	6.35388205948477e-4	6.35388473308249e-4	6.35389085304952e-4	6.35390119042952e-4	6.35391461363862e-4	6.35392542914897e-4	6.35392133848506e-4	6.3538910670527e-4	6.35385898992995e-4	6.35391068274462e-4	6.35397514265747e-4	6.35380879628442e-4	6.35403105375434e-4	6.3538939699423e-4	6.3538031929012e-4	6.3538939699423e-4	6.35403105375434e-4	6.35380879628442e-4	6.35397514265747e-4	6.35391068274463e-4	6.35385898992996e-4	6.3538910670527e-4	6.35392133848506e-4	6.35392542914897e-4	6.35391461363862e-4	6.35390119042952e-4	6.35389085304952e-4	6.35388473308249e-4	6.35388205948477e-4	6.35388164315419e-4	6.35388246572351e-4	6.35388382137323e-4
flux1:	0.689978167967302	5.88823095816753e-4	5.88822961765981e-4	5.8882283944925e-4	5.88822729633879e-4	5.88822631805284e-4	5.88822544130693e-4	5.88822463478835e-4	5.88822385526489e-4	5.88822305006073e-4	5.88822216182839e-4	5.88822113698921e-4	5.88821993985421e-4	5.88821857519357e-4	5.88821712265619e-4	5.88821578617586e-4	5.88821495819209e-4	5.8882152867274e-4	5.88821770106123e-4	5.88822327839115e-4	5.88823270013609e-4	5.88824488845964e-4	5.88825457391599e-4	5.88825045488194e-4	5.88822228619898e-4	5.88819277737891e-4	5.88824081128513e-4	5.88830006664687e-4	5.88814596312148e-4	5.88835192817705e-4	5.88822487565865e-4	5.88814066180894e-4	5.88822487565865e-4	5.88835192817705e-4	5.88814596312148e-4	5.88830006664687e-4	5.88824081128513e-4	5.88819277737891e-4	5.88822228619898e-4	5.88825045488194e-4	5.88825457391599e-4	5.88824488845964e-4	5.88823270013608e-4	5.88822327839115e-4	5.88821770106123e-4	5.88821528672739e-4	5.88821495819209e-4	5.88821578617585e-4	5.88821712265619e-4
flux1:	0.690240616871055	5.45187295415309e-4	5.45187179592848e-4	5.45187071731654e-4	5.45186972528157e-4	5.45186881575792e-4	5.45186797330985e-4	5.45186717130066e-4	5.45186637285546e-4	5.45186553311225e-4	5.45186460356848e-4	5.45186353976794e-4	5.45186231415043e-4	5.45186093656472e-4	5.45185948550606e-4	5.45185815286727e-4	5.45185730191867e-4	5.45185752737744e-4	5.45185967679062e-4	5.45186472536767e-4	5.45187327442368e-4	5.45188430027167e-4	5.45189293151309e-4	5.45188879297476e-4	5.45186258567092e-4	5.45183544567467e-4	5.45188002033094e-4	5.45193442490312e-4	5.45179177892179e-4	5.45198246826633e-4	5.45186481198367e-4	5.45178675418856e-4	5.45186481198367e-4	5.45198246826632e-4	5.4517917789218e-4	5.45193442490312e-4	5.45188002033095e-4	5.45183544567467e-4	5.45186258567092e-4	5.45188879297476e-4	5.45189293151309e-4	5.45188430027167e-4	5.45187327442368e-4	5.45186472536767e-4	5.45185967679062e-4	5.45185752737744e-4	5.45185730191867e-4	5.45185815286727e-4	5.45185948550606e-4
flux1:	0.690503065774808	5.04339411128922e-4	5.04339312309722e-4	5.04339218068752e-4	5.04339129019554e-4	5.04339044833852e-4	5.04338964210035e-4	5.04338884887954e-4	5.04338803735966e-4	5.04338716955538e-4	5.04338620476736e-4	5.04338510657536e-4	5.04338385451816e-4	5.04338246271744e-4	5.04338100819725e-4	5.04337967137623e-4	5.04337878835591e-4	5.04337890464141e-4	5.04338079276519e-4	5.04338533497798e-4	5.04339306102477e-4	5.04340300120415e-4	5.04341065711133e-4	5.04340651352397e-4	5.04338213995588e-4	5.04335718787841e-4	5.04339850104298e-4	5.04344839352991e-4	5.04331646262634e-4	5.04349284666383e-4	5.04338398434236e-4	5.04331169534525e-4	5.04338398434236e-4	5.04349284666383e-4	5.04331646262634e-4	5.04344839352992e-4	5.04339850104298e-4	5.04335718787841e-4	5.04338213995588e-4	5.04340651352397e-4	5.04341065711133e-4	5.04340300120415e-4	5.04339306102477e-4	5.04338533497798e-4	5.04338079276519e-4	5.0433789046414e-4	5.04337878835591e-4	5.04337967137623e-4	5.04338100819725e-4
flux1:	0.690765514678561	4.66140000436744e-4	4.66139917007646e-4	4.66139835185286e-4	4.66139755498509e-4	4.66139677678059e-4	4.66139600627748e-4	4.66139522437474e-4	4.66139440462039e-4	4.66139351506959e-4	4.66139252187987e-4	4.66139139566633e-4	4.66139012210691e-4	4.66138871883348e-4	4.66138726107973e-4	4.66138591828177e-4	4.66138500118303e-4	4.66138500981231e-4	4.66138664782716e-4	4.66139071274314e-4	4.66139767038046e-4	4.6614066043889e-4	4.66141336532072e-4	4.66140923519933e-4	4.66138657969722e-4	4.66136365120468e-4	4.6614018973856e-4	4.66144760101081e-4	4.66132568362745e-4	4.6614886869647e-4	4.66138804793084e-4	4.66132115978789e-4	4.66138804793083e-4	4.6614886869647e-4	4.66132568362745e-4	4.66144760101081e-4	4.6614018973856e-4	4.66136365120468e-4	4.66138657969722e-4	4.66140923519933e-4	4.66141336532073e-4	4.6614066043889e-4	4.66139767038045e-4	4.66139071274313e-4	4.66138664782716e-4	4.66138500981231e-4	4.66138500118303e-4	4.66138591828177e-4	4.66138726107972e-4
flux1:	0.691027963582315	4.30453375223125e-4	4.30453305360702e-4	4.3045323455791e-4	4.30453163263576e-4	4.30453091255343e-4	4.30453017613438e-4	4.30452940732303e-4	4.30452858391938e-4	4.30452767926562e-4	4.30452666551135e-4	4.30452551938318e-4	4.30452423180462e-4	4.30452282319999e-4	4.30452136669972e-4	4.30452002119012e-4	4.3045190737037e-4	4.3045189822105e-4	4.30452038711192e-4	4.30452400868277e-4	4.30453025566853e-4	4.30453826405209e-4	4.30454421034948e-4	4.30454011480442e-4	4.30451907198277e-4	4.3044980173883e-4	4.30453338659774e-4	4.30457520875642e-4	4.30446264231837e-4	4.30461314438364e-4	4.30452018836272e-4	4.30445835185167e-4	4.30452018836272e-4	4.30461314438364e-4	4.30446264231837e-4	4.30457520875642e-4	4.30453338659774e-4	4.3044980173883e-4	4.30451907198277e-4	4.30454011480441e-4	4.30454421034948e-4	4.30453826405209e-4	4.30453025566853e-4	4.30452400868277e-4	4.30452038711192e-4	4.3045189822105e-4	4.3045190737037e-4	4.30452002119012e-4	4.30452136669972e-4
flux1:	0.691290412486068	3.97147778444784e-4	3.97147720265022e-4	3.97147659024469e-4	3.97147595100259e-4	3.97147528309241e-4	3.97147457884295e-4	3.97147382484769e-4	3.97147300261095e-4	3.97147209007797e-4	3.97147106459771e-4	3.97146990815614e-4	3.97146861609378e-4	3.97146721095832e-4	3.97146576347941e-4	3.97146442238328e-4	3.97146345250002e-4	3.97146327287791e-4	3.97146446581299e-4	3.97146768117653e-4	3.97147327677971e-4	3.97148043961473e-4	3.97148565022947e-4	3.97148161162065e-4	3.97146208480417e-4	3.9714427672683e-4	3.97147544391713e-4	3.97151367593221e-4	3.97140983495662e-4	3.97154867074214e-4	3.97146288665456e-4	3.97140577066803e-4	3.97146288665456e-4	3.97154867074214e-4	3.97140983495662e-4	3.97151367593221e-4	3.97147544391713e-4	3.97144276726829e-4	3.97146208480417e-4	3.97148161162065e-4	3.97148565022947e-4	3.97148043961473e-4	3.97147327677972e-4	3.97146768117653e-4	3.97146446581299e-4	3.97146327287791e-4	3.97146345250002e-4	3.97146442238328e-4	3.97146576347941e-4
flux1:	0.691552861389821	3.66095530631087e-4	3.66095482307904e-4	3.66095429221541e-4	3.66095371687228e-4	3.66095309555847e-4	3.66095242192635e-4	3.6609516848664e-4	3.66095086909257e-4	3.6609499565295e-4	3.66094892899935e-4	3.66094777296409e-4	3.66094648741848e-4	3.66094509641733e-4	3.66094366801674e-4	3.66094234114408e-4	3.66094135982012e-4	3.66094110706145e-4	3.6609421117908e-4	3.66094495972123e-4	3.66094996323833e-4	3.66095635878338e-4	3.66096091007371e-4	3.66095695082335e-4	3.66093885062535e-4	3.66092114451425e-4	3.66095130647113e-4	3.66098622347115e-4	3.6608905177377e-4	3.66101847866793e-4	3.66093938343741e-4	3.66088667436693e-4	3.66093938343741e-4	3.66101847866793e-4	3.6608905177377e-4	3.66098622347115e-4	3.66095130647113e-4	3.66092114451424e-4	3.66093885062535e-4	3.66095695082335e-4	3.66096091007371e-4	3.66095635878338e-4	3.66094996323833e-4	3.66094495972123e-4	3.6609421117908e-4	3.66094110706145e-4	3.66094135982012e-4	3.66094234114407e-4	3.66094366801674e-4
flux1:	0.691815310293574	3.3717314777567e-4	3.37173107627728e-4	3.37173061413149e-4	3.37173009395027e-4	3.37172951454251e-4	3.37172887070442e-4	3.37172815330578e-4	3.37172734982058e-4	3.37172644558449e-4	3.37172542622934e-4	3.3717242819778e-4	3.37172301478322e-4	3.37172164964878e-4	3.37172025171652e-4	3.37171895046114e-4	3.37171797039163e-4	3.37171766116682e-4	3.37171850269267e-4	3.37172102223693e-4	3.37172549170673e-4	3.37173119525545e-4	3.37173515997702e-4	3.37173130156659e-4	3.37171454464369e-4	3.37169833406653e-4	3.37172615189526e-4	3.37175801282349e-4	3.37166988562322e-4	3.37178772054606e-4	3.37171485793036e-4	3.37166625904683e-4	3.37171485793036e-4	3.37178772054606e-4	3.37166988562322e-4	3.37175801282349e-4	3.37172615189526e-4	3.37169833406654e-4	3.37171454464369e-4	3.37173130156658e-4	3.37173515997702e-4	3.37173119525545e-4	3.37172549170674e-4	3.37172102223693e-4	3.37171850269267e-4	3.37171766116682e-4	3.37171797039164e-4	3.37171895046114e-4	3.37172025171652e-4
flux1:	0.692077759197328	3.10261432230567e-4	3.10261398777869e-4	3.10261358325722e-4	3.10261311093893e-4	3.1026125698956e-4	3.10261195590344e-4	3.10261126152245e-4	3.10261047657772e-4	3.10260958929904e-4	3.10260858852597e-4	3.10260746759393e-4	3.1026062307881e-4	3.10260490356204e-4	3.10260354794242e-4	3.10260228429282e-4	3.10260131882986e-4	3.10260097033816e-4	3.10260167372705e-4	3.10260390305188e-4	3.10260789418904e-4	3.10261297714161e-4	3.10261642364815e-4	3.10261268581237e-4	3.10259719380785e-4	3.10258237134315e-4	3.10260800772289e-4	3.10263705547966e-4	3.10255598195308e-4	3.10266439824696e-4	3.10259733769836e-4	3.10255256853299e-4	3.10259733769836e-4	3.10266439824696e-4	3.10255598195308e-4	3.10263705547966e-4	3.10260800772289e-4	3.10258237134315e-4	3.10259719380785e-4	3.10261268581237e-4	3.10261642364815e-4	3.10261297714161e-4	3.10260789418904e-4	3.10260390305188e-4	3.10260167372705e-4	3.10260097033816e-4	3.10260131882986e-4	3.10260228429282e-4	3.10260354794242e-4
flux1:	0.692340208101081	2.85245538252507e-4	2.85245510245856e-4	2.8524547464192e-4	2.85245431624472e-4	2.85245381123152e-4	2.85245322798408e-4	2.85245256048888e-4	2.85245180055133e-4	2.85245093882868e-4	2.85244996682626e-4	2.85244888041194e-4	2.85244768564551e-4	2.85244640799629e-4	2.85244510621782e-4	2.85244389190813e-4	2.85244295414613e-4	2.85244258315797e-4	2.85244317257324e-4	2.85244514803451e-4	2.85244871339033e-4	2.85245324254855e-4	2.85245623420564e-4	2.85245263432591e-4	2.85243833300314e-4	2.85242479861491e-4	2.85244840793936e-4	2.85247486965275e-4	2.85240035522204e-4	2.85250002000882e-4	2.8524383555687e-4	2.85239715129758e-4	2.8524383555687e-4	2.85250002000882e-4	2.85240035522204e-4	2.85247486965274e-4	2.85244840793936e-4	2.85242479861491e-4	2.85243833300314e-4	2.85245263432591e-4	2.85245623420564e-4	2.85245324254855e-4	2.85244871339032e-4	2.85244514803451e-4	2.85244317257324e-4	2.85244258315797e-4	2.85244295414613e-4	2.85244389190813e-4	2.85244510621782e-4
flux1:	0.692602657004834	2.6201501387434e-4	2.62014990301878e-4	2.62014958828283e-4	2.62014919607075e-4	2.62014872586248e-4	2.62014817495002e-4	2.6201475385067e-4	2.62014680998451e-4	2.62014598205045e-4	2.62014504839327e-4	2.6201440068998e-4	2.62014286491674e-4	2.62014164755894e-4	2.62014041019529e-4	2.62013925601316e-4	2.62013835805473e-4	2.62013798015349e-4	2.6201384781019e-4	2.62014023353646e-4	2.62014342188397e-4	2.62014745896479e-4	2.62015005376967e-4	2.62014660645923e-4	2.6201334250185e-4	2.62012108515498e-4	2.62014281330046e-4	2.62016690071558e-4	2.62009847961106e-4	2.62019002106159e-4	2.62013337029167e-4	2.62009548112652e-4	2.62013337029167e-4	2.62019002106159e-4	2.62009847961106e-4	2.62016690071558e-4	2.62014281330046e-4	2.62012108515498e-4	2.6201334250185e-4	2.62014660645923e-4	2.62015005376967e-4	2.62014745896479e-4	2.62014342188397e-4	2.62014023353646e-4	2.6201384781019e-4	2.62013798015349e-4	2.62013835805473e-4	2.62013925601316e-4	2.62014041019529e-4
flux1:	0.692865105908588	2.40463820783746e-4	2.40463800859386e-4	2.40463772979937e-4	2.40463737272902e-4	2.40463693700316e-4	2.40463642047149e-4	2.40463581927858e-4	2.40463512822587e-4	2.40463434162064e-4	2.4046334549108e-4	2.40463246755443e-4	2.40463138776584e-4	2.40463023999853e-4	2.40462907617228e-4	2.40462799143133e-4	2.40462714383584e-4	2.40462677285742e-4	2.4046271996439e-4	2.404628765875e-4	2.40463162180633e-4	2.40463522315986e-4	2.40463747355264e-4	2.40463419041886e-4	2.40462206098396e-4	2.40461082784593e-4	2.40463081209315e-4	2.40465272206624e-4	2.40458995594332e-4	2.40467396466135e-4	2.40462196761173e-4	2.40458715819846e-4	2.40462196761173e-4	2.40467396466135e-4	2.40458995594332e-4	2.40465272206624e-4	2.40463081209314e-4	2.40461082784593e-4	2.40462206098396e-4	2.40463419041886e-4	2.40463747355264e-4	2.40463522315986e-4	2.40463162180632e-4	2.404628765875e-4	2.4046271996439e-4	2.40462677285742e-4	2.40462714383584e-4	2.40462799143133e-4	2.40462907617228e-4
flux1:	0.693127554812341	2.20490333888594e-4	2.20490317027351e-4	2.2049029236189e-4	2.20490259996652e-4	2.20490219903374e-4	2.2049017191101e-4	2.20490115712009e-4	2.20490050895349e-4	2.20489977023547e-4	2.20489893780556e-4	2.20489801230861e-4	2.20489700247308e-4	2.20489593184567e-4	2.20489484887818e-4	2.20489384105299e-4	2.20489305246172e-4	2.20489270012142e-4	2.20489307349831e-4	2.20489447803751e-4	2.20489704175448e-4	2.20490025826623e-4	2.2049022111114e-4	2.2048991006756e-4	2.20488795793158e-4	2.20487774889238e-4	2.2048961179833e-4	2.20491603306437e-4	2.20485850970499e-4	2.20493554017328e-4	2.20488785838678e-4	2.20485590721299e-4	2.20488785838678e-4	2.20493554017328e-4	2.20485850970499e-4	2.20491603306437e-4	2.2048961179833e-4	2.20487774889238e-4	2.20488795793158e-4	2.2048991006756e-4	2.20490221111141e-4	2.20490025826623e-4	2.20489704175448e-4	2.20489447803751e-4	2.20489307349831e-4	2.20489270012142e-4	2.20489305246172e-4	2.20489384105299e-4	2.20489484887818e-4
flux1:	0.693390003716094	2.01997322232858e-4	2.01997308017935e-4	2.01997286310372e-4	2.01997257193546e-4	2.01997220644717e-4	2.0199717652637e-4	2.01997124592266e-4	2.01997064517645e-4	2.01996995969112e-4	2.01996918738422e-4	2.01996832976316e-4	2.01996739577933e-4	2.0199664078848e-4	2.01996541108744e-4	2.01996448560181e-4	2.01996376252637e-4	2.01996343821608e-4	2.01996377320648e-4	2.01996504012975e-4	2.01996734740374e-4	2.01997022455584e-4	2.01997192126984e-4	2.01996898902058e-4	2.01995876998113e-4	2.0199495071386e-4	2.01996638144768e-4	2.01998447053379e-4	2.01993180262403e-4	2.02000237469704e-4	2.01995869024789e-4	2.01992938906013e-4	2.01995869024788e-4	2.02000237469704e-4	2.01993180262403e-4	2.01998447053379e-4	2.01996638144768e-4	2.0199495071386e-4	2.01995876998113e-4	2.01996898902057e-4	2.01997192126984e-4	2.01997022455584e-4	2.01996734740374e-4	2.01996504012975e-4	2.01996377320648e-4	2.01996343821608e-4	2.01996376252637e-4	2.01996448560181e-4	2.01996541108744e-4
flux1:	0.693652452619847	1.84891912901585e-4	1.84891901047597e-4	1.84891882131684e-4	1.84891856217523e-4	1.84891823284121e-4	1.84891783218455e-4	1.84891735821354e-4	1.84891680835159e-4	1.84891618007177e-4	1.84891547210681e-4	1.84891468655848e-4	1.84891383236744e-4	1.84891293075621e-4	1.84891202335161e-4	1.84891118350497e-4	1.84891053025986e-4	1.84891024099382e-4	1.84891054986486e-4	1.84891169983656e-4	1.84891378211017e-4	1.84891636017446e-4	1.848917836972e-4	1.84891508552682e-4	1.8489057294082e-4	1.84889733924667e-4	1.84891283104504e-4	1.84892925008611e-4	1.84888107406131e-4	1.84894567448824e-4	1.84890568905299e-4	1.84887884228427e-4	1.84890568905299e-4	1.84894567448824e-4	1.84888107406131e-4	1.84892925008611e-4	1.84891283104504e-4	1.84889733924667e-4	1.8489057294082e-4	1.84891508552682e-4	1.848917836972e-4	1.84891636017446e-4	1.84891378211018e-4	1.84891169983656e-4	1.84891054986486e-4	1.84891024099381e-4	1.84891053025985e-4	1.84891118350497e-4	1.84891202335161e-4
flux1:	0.693914901523601	1.69085539517909e-4	1.69085529833911e-4	1.69085513600089e-4	1.69085490861444e-4	1.69085461595519e-4	1.69085425706225e-4	1.69085383029585e-4	1.69085333359111e-4	1.69085276503442e-4	1.69085212395753e-4	1.69085141283958e-4	1.69085064042896e-4	1.69084982663105e-4	1.69084900978824e-4	1.69084825680047e-4	1.69084767555752e-4	1.69084742604147e-4	1.69084771840077e-4	1.69084876881757e-4	1.69085065341961e-4	1.69085296775376e-4	1.69085425598571e-4	1.69085168533583e-4	1.69084313351379e-4	1.69083554665468e-4	1.69084976044604e-4	1.6908646531854e-4	1.69082062813341e-4	1.69087971209684e-4	1.69084314605501e-4	1.69081857026281e-4	1.69084314605501e-4	1.69087971209684e-4	1.69082062813341e-4	1.6908646531854e-4	1.69084976044604e-4	1.69083554665468e-4	1.69084313351379e-4	1.69085168533583e-4	1.69085425598571e-4	1.69085296775376e-4	1.69085065341961e-4	1.69084876881757e-4	1.69084771840077e-4	1.69084742604147e-4	1.69084767555752e-4	1.69084825680047e-4	1.69084900978824e-4
flux1:	0.694177350427354	1.54493876891763e-4	1.54493869247005e-4	1.54493855612837e-4	1.54493836016508e-4	1.54493810431578e-4	1.5449377877281e-4	1.54493740901795e-4	1.54493696650277e-4	1.54493645872511e-4	1.54493588544184e-4	1.54493524933826e-4	1.54493455883497e-4	1.54493383247395e-4	1.5449331054379e-4	1.54493243859046e-4	1.54493192953067e-4	1.54493172232836e-4	1.544932005316e-4	1.54493297054236e-4	1.54493468098763e-4	1.54493676240678e-4	1.5449378889629e-4	1.54493549677583e-4	1.5449276928035e-4	1.54492084382368e-4	1.5449338767318e-4	1.54494737546482e-4	1.54490718207886e-4	1.54496117473471e-4	1.54492776629672e-4	1.54490528961183e-4	1.54492776629672e-4	1.54496117473471e-4	1.54490718207886e-4	1.54494737546482e-4	1.54493387673181e-4	1.54492084382368e-4	1.5449276928035e-4	1.54493549677582e-4	1.5449378889629e-4	1.54493676240679e-4	1.54493468098763e-4	1.54493297054236e-4	1.544932005316e-4	1.54493172232836e-4	1.54493192953067e-4	1.54493243859045e-4	1.5449331054379e-4
flux1:	0.694439799331107	1.41036763329059e-4	1.41036757623516e-4	1.4103674650938e-4	1.41036729997162e-4	1.4103670805466e-4	1.41036680602827e-4	1.41036647521273e-4	1.41036608669723e-4	1.41036563935608e-4	1.41036513323457e-4	1.41036457109297e-4	1.41036396092858e-4	1.41036331990841e-4	1.41036268020271e-4	1.41036209705283e-4	1.41036165859067e-4	1.41036149436152e-4	1.41036177291062e-4	1.41036266457874e-4	1.41036422092566e-4	1.41036609612306e-4	1.41036708387492e-4	1.41036486583265e-4	1.41035775549843e-4	1.41035158279765e-4	1.41036352498705e-4	1.41037575132293e-4	1.41033909089596e-4	1.41038838890229e-4	1.41035789326239e-4	1.41033735484881e-4	1.41035789326239e-4	1.41038838890229e-4	1.41033909089595e-4	1.41037575132293e-4	1.41036352498705e-4	1.41035158279765e-4	1.41035775549843e-4	1.41036486583265e-4	1.41036708387492e-4	1.41036609612306e-4	1.41036422092566e-4	1.41036266457874e-4	1.41036177291062e-4	1.41036149436152e-4	1.41036165859067e-4	1.41036209705283e-4	1.41036268020271e-4
flux1:	0.69470224823486	1.28638112053443e-4	1.2863810819436e-4	1.28638099505319e-4	1.28638085981291e-4	1.28638067583292e-4	1.28638044235093e-4	1.28638015828628e-4	1.2863798224374e-4	1.28637943391427e-4	1.28637899294612e-4	1.28637850227132e-4	1.28637796940188e-4	1.2863774101469e-4	1.28637685382797e-4	1.28637635047288e-4	1.28637597952897e-4	1.2863758573121e-4	1.28637613445312e-4	1.28637696180213e-4	1.28637838104367e-4	1.28638007303694e-4	1.28638094129886e-4	1.28637889145121e-4	1.28637242285884e-4	1.28636686855912e-4	1.28637780367292e-4	1.28638886928673e-4	1.28635546274034e-4	1.28640043576397e-4	1.28637262427647e-4	1.28635387380254e-4	1.28637262427647e-4	1.28640043576397e-4	1.28635546274034e-4	1.28638886928673e-4	1.28637780367292e-4	1.28636686855912e-4	1.28637242285884e-4	1.28637889145121e-4	1.28638094129886e-4	1.28638007303694e-4	1.28637838104367e-4	1.28637696180213e-4	1.28637613445312e-4	1.2863758573121e-4	1.28637597952897e-4	1.28637635047288e-4	1.28637685382797e-4
flux1:	0.694964697138614	1.17225813130634e-4	1.17225811015596e-4	1.17225804629647e-4	1.17225793953655e-4	1.17225778941512e-4	1.17225759517604e-4	1.17225735582092e-4	1.17225707029097e-4	1.17225673786005e-4	1.17225635886391e-4	1.17225593595076e-4	1.1722554761129e-4	1.17225499384106e-4	1.17225451578321e-4	1.17225408715287e-4	1.17225377945306e-4	1.17225369697543e-4	1.17225397416144e-4	1.17225474439384e-4	1.17225604086026e-4	1.17225756944286e-4	1.17225833443202e-4	1.17225644554827e-4	1.17225056920358e-4	1.17224557906668e-4	1.1722555846678e-4	1.17226559203176e-4	1.17223517897426e-4	1.17227617116577e-4	1.17225083054281e-4	1.17223372766382e-4	1.17225083054281e-4	1.17227617116577e-4	1.17223517897426e-4	1.17226559203176e-4	1.1722555846678e-4	1.17224557906668e-4	1.17225056920358e-4	1.17225644554827e-4	1.17225833443202e-4	1.17225756944286e-4	1.17225604086026e-4	1.17225474439384e-4	1.17225397416144e-4	1.17225369697543e-4	1.17225377945306e-4	1.17225408715287e-4	1.17225451578321e-4
flux1:	0.695227146042367	1.06731627219798e-4	1.06731626726219e-4	1.06731622488589e-4	1.06731614475339e-4	1.06731602633502e-4	1.06731586886838e-4	1.0673156714098e-4	1.06731543300184e-4	1.06731515303031e-4	1.06731483188246e-4	1.06731447207125e-4	1.06731408005683e-4	1.06731366906802e-4	1.06731326326035e-4	1.06731290341945e-4	1.06731265380075e-4	1.0673126077898e-4	1.0673128852238e-4	1.0673136038605e-4	1.06731478961603e-4	1.06731617179708e-4	1.06731684707748e-4	1.06731511098227e-4	1.06730977987444e-4	1.06730530322577e-4	1.06731445123042e-4	1.06732349431613e-4	1.06729583212508e-4	1.06733316355451e-4	1.06731009508464e-4	1.06729450893743e-4	1.06731009508464e-4	1.06733316355451e-4	1.06729583212508e-4	1.06732349431613e-4	1.06731445123042e-4	1.06730530322577e-4	1.06730977987444e-4	1.06731511098228e-4	1.06731684707748e-4	1.06731617179708e-4	1.06731478961603e-4	1.0673136038605e-4	1.0673128852238e-4	1.0673126077898e-4	1.06731265380075e-4	1.06731290341945e-4	1.06731326326034e-4
flux1:	0.69548959494612	9.70910724073522e-5	9.70910733877782e-5	9.70910711105047e-5	9.70910655333775e-5	9.70910565973143e-5	9.70910442249891e-5	9.70910283258302e-5	9.70910088114421e-5	9.7090985628011e-5	9.70909588156849e-5	9.70909286095698e-5	9.70908956028986e-5	9.7090860999202e-5	9.70908269830861e-5	9.70907972273677e-5	9.70907774980876e-5	9.70907761465847e-5	9.70908038414572e-5	9.70908709633436e-5	9.70909794852654e-5	9.70911045272036e-5	9.70911642170288e-5	9.70910050053503e-5	9.70905219721374e-5	9.70901209371586e-5	9.70909566466479e-5	9.70917731411528e-5	9.70892594337995e-5	9.70926562385178e-5	9.7090558117196e-5	9.70891389881789e-5	9.70905581171961e-5	9.70926562385178e-5	9.70892594337996e-5	9.70917731411529e-5	9.70909566466479e-5	9.70901209371585e-5	9.70905219721374e-5	9.70910050053501e-5	9.70911642170288e-5	9.70911045272035e-5	9.70909794852653e-5	9.70908709633436e-5	9.70908038414572e-5	9.70907761465848e-5	9.70907774980876e-5	9.70907972273677e-5	9.70908269830861e-5
flux1:	0.695752043849873	8.82433053075915e-5	8.82433075898978e-5	8.82433070556637e-5	8.82433036541228e-5	8.82432973211701e-5	8.82432879785249e-5	8.82432755385589e-5	8.82432599184827e-5	8.82432410697504e-5	8.82432190315812e-5	8.82431940216202e-5	8.8243166581989e-5	8.8243137804466e-5	8.82431096608205e-5	8.82430854533223e-5	8.82430703493387e-5	8.82430718082884e-5	8.8243099316504e-5	8.82431620111735e-5	8.82432613425264e-5	8.82433744734328e-5	8.82434272718908e-5	8.82432815412038e-5	8.82428443989114e-5	8.82424856147205e-5	8.82432484184212e-5	8.82439849918945e-5	8.82417028211444e-5	8.82447908906401e-5	8.82428843126928e-5	8.82415933327092e-5	8.82428843126928e-5	8.82447908906401e-5	8.82417028211444e-5	8.82439849918945e-5	8.82432484184212e-5	8.82424856147205e-5	8.82428443989114e-5	8.82432815412038e-5	8.82434272718908e-5	8.82433744734328e-5	8.82432613425264e-5	8.82431620111734e-5	8.8243099316504e-5	8.82430718082883e-5	8.82430703493387e-5	8.82430854533223e-5	8.82431096608205e-5
flux1:	0.696014492753627	8.01309975417772e-5	8.01310009331303e-5	8.01310019021907e-5	8.01310003915927e-5	8.01309963335225e-5	8.01309896492816e-5	8.01309802539302e-5	8.0130968069322e-5	8.01309530507668e-5	8.01309352352288e-5	8.01309148226494e-5	8.0130892306559e-5	8.01308686749791e-5	8.01308457044641e-5	8.0130826359921e-5	8.01308152664743e-5	8.01308190791748e-5	8.01308462232516e-5	8.01309047295985e-5	8.0130995609829e-5	8.01310979300013e-5	8.01311446318587e-5	8.01310114533271e-5	8.0130616276742e-5	8.01302956941339e-5	8.01309913305577e-5	8.01316552137478e-5	8.01295851184885e-5	8.01323900495055e-5	8.01306590678548e-5	8.01294857043308e-5	8.01306590678548e-5	8.01323900495055e-5	8.01295851184885e-5	8.01316552137479e-5	8.01309913305578e-5	8.01302956941339e-5	8.0130616276742e-5	8.01310114533271e-5	8.01311446318586e-5	8.01310979300013e-5	8.01309956098289e-5	8.01309047295985e-5	8.01308462232516e-5	8.01308190791747e-5	8.01308152664743e-5	8.0130826359921e-5	8.01308457044641e-5
flux1:	0.69627694165738	7.27002086344516e-5	7.270021292785e-5	7.27002151468673e-5	7.27002152295046e-5	7.27002131056554e-5	7.27002086969891e-5	7.27002019213982e-5	7.27001927049563e-5	7.27001810060734e-5	7.27001668588675e-5	7.2700150446042e-5	7.27001322155908e-5	7.27001130598826e-5	7.2700094577154e-5	7.27000794260063e-5	7.2700071741439e-5	7.27000774543204e-5	7.2700104039001e-5	7.2700158543796e-5	7.27002416153424e-5	7.2700334089872e-5	7.27003753671026e-5	7.27002538197749e-5	7.26998969444043e-5	7.26996108326904e-5	7.27002446276079e-5	7.27008424430858e-5	7.2698966392437e-5	7.27015118986692e-5	7.26999417313641e-5	7.26988762104909e-5	7.26999417313641e-5	7.27015118986692e-5	7.2698966392437e-5	7.27008424430859e-5	7.2700244627608e-5	7.26996108326905e-5	7.26998969444042e-5	7.27002538197749e-5	7.27003753671026e-5	7.2700334089872e-5	7.27002416153424e-5	7.2700158543796e-5	7.2700104039001e-5	7.27000774543205e-5	7.2700071741439e-5	7.27000794260063e-5	7.27000945771539e-5
flux1:	0.696539390561133	6.59002562917785e-5	6.59002612740281e-5	6.59002644857024e-5	6.59002658620274e-5	6.59002653320132e-5	6.59002628185979e-5	6.59002582428782e-5	6.59002515350739e-5	6.59002426563806e-5	6.59002316379662e-5	6.59002186462189e-5	6.59002040869361e-5	6.59001887648135e-5	6.5900174115781e-5	6.59001625210052e-5	6.59001576732964e-5	6.59001648525598e-5	6.59001906822958e-5	6.59002413395753e-5	6.59003171701813e-5	6.5900400654125e-5	6.59004370807377e-5	6.59003262674568e-5	6.59000042861441e-5	6.58997492203078e-5	6.59003261177432e-5	6.59008639297268e-5	6.58991652412148e-5	6.59014732709119e-5	6.59000502331575e-5	6.58990834959948e-5	6.59000502331574e-5	6.59014732709119e-5	6.58991652412148e-5	6.59008639297268e-5	6.59003261177432e-5	6.58997492203078e-5	6.59000042861441e-5	6.59003262674567e-5	6.59004370807377e-5	6.59004006541251e-5	6.59003171701814e-5	6.59002413395753e-5	6.59001906822958e-5	6.59001648525598e-5	6.59001576732964e-5	6.59001625210052e-5	6.59001741157809e-5
flux1:	0.696801839464887	5.96835849543101e-5	5.96835904144001e-5	5.968359436695e-5	5.96835967460967e-5	5.96835974812908e-5	5.96835964976418e-5	5.96835937199297e-5	5.96835890826338e-5	5.96835825496885e-5	5.96835741495072e-5	5.96835640333473e-5	5.96835525682407e-5	5.96835404789004e-5	5.96835290539586e-5	5.96835204238347e-5	5.96835178830639e-5	5.96835261272627e-5	5.96835510196476e-5	5.96835979660116e-5	5.96836670668403e-5	5.96837423260745e-5	5.96837743986397e-5	5.9683673458187e-5	5.9683383215233e-5	5.96831560617225e-5	5.96836806520787e-5	5.96841640121088e-5	5.96826272719529e-5	5.96847181199075e-5	5.9683429558288e-5	5.96825532183485e-5	5.9683429558288e-5	5.96847181199075e-5	5.96826272719529e-5	5.96841640121088e-5	5.96836806520786e-5	5.96831560617226e-5	5.96833832152331e-5	5.96836734581871e-5	5.96837743986397e-5	5.96837423260745e-5	5.96836670668404e-5	5.96835979660116e-5	5.96835510196476e-5	5.96835261272627e-5	5.9683517883064e-5	5.96835204238347e-5	5.96835290539585e-5
flux1:	0.69706428836864	5.40056334441338e-5	5.40056391811698e-5	5.4005643636896e-5	5.40056467458315e-5	5.40056484390416e-5	5.40056486446394e-5	5.40056472915669e-5	5.40056443187568e-5	5.40056396929691e-5	5.40056334402162e-5	5.40056256979229e-5	5.40056167977347e-5	5.40056073916677e-5	5.40055986350076e-5	5.40055924319598e-5	5.40055917188839e-5	5.40056006676573e-5	5.40056244630378e-5	5.40056678291005e-5	5.40057306689198e-5	5.40057983969623e-5	5.40058265511655e-5	5.40057346669497e-5	5.40054732500145e-5	5.40052711513726e-5	5.40057476968377e-5	5.4006181685532e-5	5.40047926712002e-5	5.4006685085182e-5	5.40055193141623e-5	5.40047256165231e-5	5.40055193141623e-5	5.4006685085182e-5	5.40047926712002e-5	5.40061816855319e-5	5.40057476968377e-5	5.40052711513726e-5	5.40054732500146e-5	5.40057346669498e-5	5.40058265511655e-5	5.40057983969623e-5	5.40057306689199e-5	5.40056678291004e-5	5.40056244630378e-5	5.40056006676573e-5	5.4005591718884e-5	5.40055924319597e-5	5.40055986350075e-5
flux1:	0.697326737272393	4.88247024557803e-5	4.88247082858352e-5	4.88247130282216e-5	4.88247166190717e-5	4.8824718992054e-5	4.8824720078989e-5	4.88247198133965e-5	4.88247181388526e-5	4.8824715025072e-5	4.8824710496076e-5	4.88247046767622e-5	4.88246978666233e-5	4.88246906517863e-5	4.88246840670619e-5	4.88246798128962e-5	4.88246805039714e-5	4.88246898432899e-5	4.88247124109233e-5	4.88247523293026e-5	4.88248093451396e-5	4.88248701763494e-5	4.88248947999697e-5	4.88248112056648e-5	4.88245759358045e-5	4.88243962943974e-5	4.88248287518552e-5	4.88252180170131e-5	4.88239636222236e-5	4.88256749039679e-5	4.88246211447503e-5	4.88239029267332e-5	4.88246211447503e-5	4.88256749039679e-5	4.88239636222236e-5	4.88252180170131e-5	4.88248287518552e-5	4.88243962943974e-5	4.88245759358044e-5	4.88248112056648e-5	4.88248947999697e-5	4.88248701763494e-5	4.88248093451397e-5	4.88247523293026e-5	4.88247124109233e-5	4.88246898432899e-5	4.88246805039714e-5	4.88246798128962e-5	4.88246840670619e-5
flux1:	0.697589186176146	4.4101822571266e-5	4.41018283327235e-5	4.41018331717451e-5	4.41018370270585e-5	4.41018398357175e-5	4.41018415337956e-5	4.41018420597035e-5	4.41018413617932e-5	4.41018394128448e-5	4.41018362352879e-5	4.41018319427368e-5	4.41018268055578e-5	4.41018213502831e-5	4.41018165030507e-5	4.41018137810227e-5	4.41018155103339e-5	4.4101824974716e-5	4.41018462159453e-5	4.41018828262575e-5	4.41019344309865e-5	4.41019889506107e-5	4.41020103934026e-5	4.41019343759836e-5	4.41017227962073e-5	4.41015632573506e-5	4.41019552990573e-5	4.41023040904139e-5	4.4101172252754e-5	4.41027183536616e-5	4.41017666754754e-5	4.41011173289225e-5	4.41017666754754e-5	4.41027183536616e-5	4.4101172252754e-5	4.4102304090414e-5	4.41019552990573e-5	4.41015632573505e-5	4.41017227962073e-5	4.41019343759836e-5	4.41020103934025e-5	4.41019889506107e-5	4.41019344309865e-5	4.41018828262575e-5	4.41018462159453e-5	4.4101824974716e-5	4.41018155103339e-5	4.41018137810227e-5	4.41018165030507e-5
flux1:	0.6978516350799	3.98006234125236e-5	3.98006289696975e-5	3.98006337452037e-5	3.98006376811048e-5	3.98006407184117e-5	3.9800642797831e-5	3.98006438628496e-5	3.98006438666469e-5	3.98006427851249e-5	3.98006406394663e-5	3.98006375331464e-5	3.98006337101927e-5	3.98006296433122e-5	3.98006261607406e-5	3.98006246149656e-5	3.98006270735779e-5	3.98006364458026e-5	3.98006562947646e-5	3.98006897461393e-5	3.98007363335142e-5	3.98007850850839e-5	3.98008036660555e-5	3.98007345666968e-5	3.98005444294459e-5	3.98004028642317e-5	3.98007578965296e-5	3.98010700974781e-5	3.98000497288057e-5	3.98014453405268e-5	3.98005866044082e-5	3.98000000395834e-5	3.98005866044082e-5	3.98014453405268e-5	3.98000497288057e-5	3.98010700974781e-5	3.98007578965296e-5	3.98004028642317e-5	3.98005444294458e-5	3.98007345666968e-5	3.98008036660555e-5	3.98007850850839e-5	3.98007363335142e-5	3.98006897461393e-5	3.98006562947646e-5	3.98006364458025e-5	3.98006270735779e-5	3.98006246149655e-5	3.98006261607407e-5
flux1:	0.698114083983653	3.58872044798548e-5	3.58872097248478e-5	3.588721430806e-5	3.58872181754003e-5	3.58872212722123e-5	3.58872235440489e-5	3.58872249395336e-5	3.58872254166298e-5	3.5887224954347e-5	3.58872235728961e-5	3.58872213666359e-5	3.58872185557913e-5	3.58872155645021e-5	3.58872131328932e-5	3.58872124656461e-5	3.58872153989256e-5	3.58872245077775e-5	3.58872429301743e-5	3.58872733818091e-5	3.58873153294492e-5	3.58873588200323e-5	3.58873748326049e-5	3.58873120458991e-5	3.5887141299831e-5	3.58870157879546e-5	3.58873369683021e-5	3.5887616124891e-5	3.58866970446585e-5	3.58879556847512e-5	3.5887181489865e-5	3.5886652100988e-5	3.5887181489865e-5	3.58879556847512e-5	3.58866970446585e-5	3.5887616124891e-5	3.58873369683021e-5	3.58870157879546e-5	3.5887141299831e-5	3.58873120458991e-5	3.58873748326048e-5	3.58873588200323e-5	3.58873153294492e-5	3.58872733818091e-5	3.58872429301743e-5	3.58872245077775e-5	3.58872153989257e-5	3.58872124656461e-5	3.58872131328932e-5
flux1:	0.698376532887406	3.23300081627427e-5	3.23300130156555e-5	3.23300173089515e-5	3.23300209926938e-5	3.23300240167557e-5	3.23300263316012e-5	3.23300278909314e-5	3.23300286573602e-5	3.23300286129185e-5	3.23300277770428e-5	3.23300262358739e-5	3.23300241881237e-5	3.23300220141345e-5	3.23300203747966e-5	3.23300203422435e-5	3.23300235456822e-5	3.2330032262256e-5	3.23300492527039e-5	3.23300768729553e-5	3.23301145437747e-5	3.23301532475545e-5	3.23301669630692e-5	3.23301099349905e-5	3.23299567114289e-5	3.23298455242836e-5	3.23301357768557e-5	3.23303851243586e-5	3.23295579959711e-5	3.23306920888379e-5	3.23299947213644e-5	3.23295173537875e-5	3.23299947213643e-5	3.23306920888379e-5	3.2329557995971e-5	3.23303851243587e-5	3.23301357768557e-5	3.23298455242836e-5	3.2329956711429e-5	3.23301099349905e-5	3.23301669630692e-5	3.23301532475545e-5	3.23301145437747e-5	3.23300768729553e-5	3.23300492527039e-5	3.23300322622559e-5	3.23300235456822e-5	3.23300203422435e-5	3.23300203747966e-5
flux1:	0.698638981791159	2.90996953499227e-5	2.90996997576342e-5	2.90997036928862e-5	2.90997071100324e-5	2.90997099635176e-5	2.90997122086555e-5	2.90997138040627e-5	2.90997147167919e-5	2.90997149317443e-5	2.90997144677074e-5	2.90997134033849e-5	2.90997119180339e-5	2.90997103525114e-5	2.90997092965026e-5	2.90997097033734e-5	2.90997130174182e-5	2.90997212504685e-5	2.90997368288929e-5	2.9099761793366e-5	2.90997955358851e-5	2.90998298965038e-5	2.90998415664887e-5	2.90997897914849e-5	2.90996523908477e-5	2.90995539751223e-5	2.90998160052198e-5	2.91000384925478e-5	2.90992947628351e-5	2.91003157161322e-5	2.9099688100735e-5	2.90992580197533e-5	2.9099688100735e-5	2.91003157161322e-5	2.90992947628352e-5	2.91000384925478e-5	2.90998160052198e-5	2.90995539751223e-5	2.90996523908477e-5	2.90997897914849e-5	2.90998415664887e-5	2.90998298965038e-5	2.90997955358851e-5	2.9099761793366e-5	2.90997368288929e-5	2.90997212504686e-5	2.90997130174182e-5	2.90997097033734e-5	2.90997092965026e-5
flux1:	0.698901430694913	2.61690240089063e-5	2.61690279427156e-5	2.61690314785087e-5	2.6169034574924e-5	2.61690371908992e-5	2.61690392864293e-5	2.61690408248046e-5	2.61690417772416e-5	2.61690421313093e-5	2.61690419052116e-5	2.61690411708885e-5	2.61690400899877e-5	2.61690389677766e-5	2.61690383299873e-5	2.61690390236474e-5	2.61690423279781e-5	2.61690500187428e-5	2.61690642262355e-5	2.61690867152627e-5	2.61691168631955e-5	2.61691472952344e-5	2.61691571527966e-5	2.616911017034e-5	2.61689870488107e-5	2.61689000107844e-5	2.61691363182509e-5	2.61693346304518e-5	2.61686664723027e-5	2.61695847490211e-5	2.61690204028836e-5	2.61686332641661e-5	2.61690204028835e-5	2.61695847490212e-5	2.61686664723027e-5	2.61693346304518e-5	2.6169136318251e-5	2.61689000107844e-5	2.61689870488107e-5	2.616911017034e-5	2.61691571527966e-5	2.61691472952344e-5	2.61691168631956e-5	2.61690867152626e-5	2.61690642262355e-5	2.61690500187428e-5	2.61690423279781e-5	2.61690390236474e-5	2.61690383299873e-5
flux1:	0.699163879598666	2.35127310516171e-5	2.35127345040665e-5	2.35127376221408e-5	2.35127403686468e-5	2.35127427068374e-5	2.35127446011457e-5	2.35127460192328e-5	2.35127469361616e-5	2.35127473419286e-5	2.35127472541715e-5	2.35127467386503e-5	2.35127459410582e-5	2.35127451345877e-5	2.35127447875639e-5	2.35127456518756e-5	2.35127488595064e-5	2.35127559763651e-5	2.35127688708473e-5	2.35127890666964e-5	2.35128159381311e-5	2.35128428280462e-5	2.351285108869e-5	2.35128084795599e-5	2.35126982362167e-5	2.35126213268959e-5	2.35128342187154e-5	2.35130107977719e-5	2.35124110559412e-5	2.35132362423471e-5	2.35127292317541e-5	2.35123810533712e-5	2.35127292317542e-5	2.35132362423471e-5	2.35124110559412e-5	2.35130107977719e-5	2.35128342187154e-5	2.35126213268959e-5	2.35126982362167e-5	2.35128084795599e-5	2.351285108869e-5	2.35128428280462e-5	2.35128159381311e-5	2.35127890666965e-5	2.35127688708472e-5	2.35127559763651e-5	2.35127488595064e-5	2.35127456518757e-5	2.35127447875639e-5
flux1:	0.699426328502419	2.11074177521954e-5	2.11074207334054e-5	2.11074234346576e-5	2.11074258227305e-5	2.1107427864948e-5	2.11074295298822e-5	2.1107430789224e-5	2.11074316215374e-5	2.11074320189868e-5	2.1107431998627e-5	2.1107431620547e-5	2.11074310159717e-5	2.11074304291915e-5	2.11074302770295e-5	2.11074312263199e-5	2.11074342778282e-5	2.11074408110837e-5	2.11074524630498e-5	2.11074705471232e-5	2.11074944435547e-5	2.11075181503169e-5	2.11075250124335e-5	2.11074863949456e-5	2.1107387759509e-5	2.11073198607143e-5	2.11075114629212e-5	2.11076685270319e-5	2.11071306671003e-5	2.1107871536717e-5	2.11074164361402e-5	2.11071035721565e-5	2.11074164361402e-5	2.1107871536717e-5	2.11071306671003e-5	2.11076685270319e-5	2.11075114629212e-5	2.11073198607143e-5	2.1107387759509e-5	2.11074863949456e-5	2.11075250124335e-5	2.11075181503169e-5	2.11074944435546e-5	2.11074705471232e-5	2.11074524630498e-5	2.11074408110837e-5	2.11074342778282e-5	2.11074312263198e-5	2.11074302770295e-5
flux1:	0.699688777406172	1.89314389357838e-5	1.89314414695948e-5	1.89314437699464e-5	1.89314458073363e-5	1.89314475528697e-5	1.89314489789271e-5	1.89314500608678e-5	1.89314507804032e-5	1.89314511315952e-5	1.89314511308811e-5	1.89314508331257e-5	1.89314503564265e-5	1.89314499190363e-5	1.89314498916025e-5	1.89314508649784e-5	1.89314537230905e-5	1.89314596800893e-5	1.89314701686399e-5	1.893148631886e-5	1.8931507524268e-5	1.89315283799007e-5	1.89315340251106e-5	1.89314990514577e-5	1.89314108727676e-5	1.89313509842306e-5	1.89315232532412e-5	1.89316628147353e-5	1.89311808751764e-5	1.89318454489804e-5	1.89314373026053e-5	1.89311564182021e-5	1.89314373026053e-5	1.89318454489804e-5	1.89311808751764e-5	1.89316628147353e-5	1.89315232532412e-5	1.89313509842306e-5	1.89314108727676e-5	1.89314990514577e-5	1.89315340251106e-5	1.89315283799007e-5	1.8931507524268e-5	1.893148631886e-5	1.89314701686399e-5	1.89314596800893e-5	1.89314537230905e-5	1.89314508649785e-5	1.89314498916025e-5
flux1:	0.699951226309926	1.69647961128888e-5	1.6964798233072e-5	1.69648001594574e-5	1.69648018659765e-5	1.69648033272022e-5	1.69648045189776e-5	1.69648054199651e-5	1.69648060146717e-5	1.6964806298793e-5	1.69648062881022e-5	1.69648060326406e-5	1.69648056385899e-5	1.6964805300756e-5	1.69648053484133e-5	1.69648063045956e-5	1.69648089492844e-5	1.6964814350026e-5	1.69648237593249e-5	1.69648381478454e-5	1.69648569279517e-5	1.69648752380992e-5	1.69648798315832e-5	1.69648481843973e-5	1.69647694196906e-5	1.69647166471898e-5	1.69648713806258e-5	1.69649952626388e-5	1.69645638099186e-5	1.69651594129137e-5	1.69647936985453e-5	1.69645417466242e-5	1.69647936985453e-5	1.69651594129137e-5	1.69645638099186e-5	1.69649952626388e-5	1.69648713806258e-5	1.69647166471898e-5	1.69647694196906e-5	1.69648481843973e-5	1.69648798315832e-5	1.69648752380992e-5	1.69648569279517e-5	1.69648381478454e-5	1.69648237593249e-5	1.6964814350026e-5	1.69648089492844e-5	1.69648063045956e-5	1.69648053484133e-5
flux1:	0.700213675213679	1.51890346931176e-5	1.51890364398593e-5	1.5189038026536e-5	1.51890394302124e-5	1.51890406286066e-5	1.51890416006794e-5	1.51890423280385e-5	1.51890427976491e-5	1.51890430065879e-5	1.51890429699179e-5	1.51890427332198e-5	1.51890423918599e-5	1.51890421195406e-5	1.51890422084953e-5	1.51890431212741e-5	1.51890455454693e-5	1.51890504187905e-5	1.51890588350359e-5	1.51890716263548e-5	1.51890882281424e-5	1.51891042727573e-5	1.51891079636595e-5	1.51890793528711e-5	1.51890090578873e-5	1.51889626024182e-5	1.51891014494747e-5	1.51892113014896e-5	1.51888253881044e-5	1.5189358702432e-5	1.51890312976933e-5	1.51888054969173e-5	1.51890312976934e-5	1.5189358702432e-5	1.51888253881044e-5	1.51892113014896e-5	1.51891014494747e-5	1.51889626024182e-5	1.51890090578873e-5	1.51890793528711e-5	1.51891079636594e-5	1.51891042727573e-5	1.51890882281424e-5	1.51890716263548e-5	1.51890588350359e-5	1.51890504187905e-5	1.51890455454693e-5	1.51890431212741e-5	1.51890422084953e-5
flux1:	0.700476124117432	1.35871453744144e-5	1.35871467912214e-5	1.35871480765402e-5	1.3587149210267e-5	1.35871501729472e-5	1.35871509463244e-5	1.35871515146117e-5	1.35871518669152e-5	1.35871520014598e-5	1.35871519325571e-5	1.35871517016611e-5	1.35871513943242e-5	1.35871511652692e-5	1.35871512735937e-5	1.35871521279551e-5	1.35871543339049e-5	1.35871587142783e-5	1.35871662232156e-5	1.35871775727309e-5	1.35871922242647e-5	1.35872062584584e-5	1.35872091804135e-5	1.35871833404391e-5	1.35871206603574e-5	1.35870798083063e-5	1.35872042796967e-5	1.35873015920339e-5	1.3586956717377e-5	1.35874338321125e-5	1.35871409828509e-5	1.35869387970661e-5	1.35871409828508e-5	1.35874338321125e-5	1.3586956717377e-5	1.35873015920339e-5	1.35872042796967e-5	1.35870798083063e-5	1.35871206603574e-5	1.35871833404391e-5	1.35872091804135e-5	1.35872062584584e-5	1.35871922242647e-5	1.35871775727309e-5	1.35871662232156e-5	1.35871587142783e-5	1.35871543339049e-5	1.35871521279551e-5	1.35871512735937e-5
flux1:	0.700738573021185	1.21434697694487e-5	1.21434709005655e-5	1.21434719242845e-5	1.21434728230401e-5	1.21434735799001e-5	1.21434741790748e-5	1.21434746070649e-5	1.2143474854827e-5	1.21434749215234e-5	1.21434748206823e-5	1.21434745899413e-5	1.21434743059551e-5	1.21434741063901e-5	1.21434742207291e-5	1.21434750096555e-5	1.21434770059391e-5	1.21434809308805e-5	1.21434876158583e-5	1.21434976688612e-5	1.21435105794159e-5	1.21435228344895e-5	1.21435251062902e-5	1.21435017935584e-5	1.21434459547393e-5	1.21434100690161e-5	1.2143521546507e-5	1.21436076638315e-5	1.21432997377668e-5	1.21437261955466e-5	1.21434644863525e-5	1.21432836053386e-5	1.21434644863525e-5	1.21437261955466e-5	1.21432997377668e-5	1.21436076638315e-5	1.2143521546507e-5	1.21434100690161e-5	1.21434459547393e-5	1.21435017935584e-5	1.21435251062903e-5	1.21435228344895e-5	1.21435105794159e-5	1.21434976688612e-5	1.21434876158583e-5	1.21434809308805e-5	1.21434770059391e-5	1.21434750096555e-5	1.21434742207291e-5
flux1:	0.701001021924939	1.08436102995184e-5	1.08436111878949e-5	1.08436119890661e-5	1.08436126877271e-5	1.08436132691821e-5	1.08436137198149e-5	1.08436140281233e-5	1.08436141866512e-5	1.08436141953124e-5	1.08436140668309e-5	1.08436138353191e-5	1.0843613569372e-5	1.08436133913436e-5	1.08436135042746e-5	1.0843614226185e-5	1.08436160253419e-5	1.0843619533393e-5	1.08436254739265e-5	1.08436343650059e-5	1.0843645725482e-5	1.0843656410125e-5	1.08436581365265e-5	1.08436371273323e-5	1.08435874298252e-5	1.08435559418885e-5	1.08436556874318e-5	1.08437318213358e-5	1.08434571303465e-5	1.08438379709664e-5	1.08436042977077e-5	1.0843442619196e-5	1.08436042977077e-5	1.08438379709664e-5	1.08434571303465e-5	1.08437318213358e-5	1.08436556874318e-5	1.08435559418886e-5	1.08435874298252e-5	1.08436371273323e-5	1.08436581365265e-5	1.0843656410125e-5	1.0843645725482e-5	1.08436343650059e-5	1.08436254739265e-5	1.0843619533393e-5	1.08436160253419e-5	1.0843614226185e-5	1.08436135042746e-5
flux1:	0.701263470828692	9.67434435809564e-6	9.67434504389985e-6	9.67434565931767e-6	9.67434619104683e-6	9.67434662636418e-6	9.67434695355925e-6	9.67434716286484e-6	9.6743472481775e-6	9.67434721000149e-6	9.67434706024737e-6	9.67434682977689e-6	9.67434657989335e-6	9.67434641921854e-6	9.67434652720927e-6	9.67434718398351e-6	9.67434880070096e-6	9.6743519299297e-6	9.67435720071925e-6	9.67436505353159e-6	9.67437503712221e-6	9.67438433875414e-6	9.6743856113978e-6	9.67436670005572e-6	9.67432251081627e-6	9.67429491352674e-6	9.67438407798466e-6	9.67445131869278e-6	9.67420649447048e-6	9.6745462955918e-6	9.67433783986208e-6	9.67419345276712e-6	9.67433783986209e-6	9.6745462955918e-6	9.67420649447048e-6	9.67445131869279e-6	9.67438407798466e-6	9.67429491352675e-6	9.67432251081627e-6	9.67436670005571e-6	9.67438561139779e-6	9.67438433875413e-6	9.67437503712222e-6	9.6743650535316e-6	9.67435720071926e-6	9.67435192992969e-6	9.67434880070097e-6	9.6743471839835e-6	9.67434652720928e-6
flux1:	0.701525919732445	8.62354272077552e-6	8.62354324041223e-6	8.62354370357768e-6	8.62354409873551e-6	8.62354441489599e-6	8.62354464201294e-6	8.62354477181951e-6	8.62354479935866e-6	8.62354472558739e-6	8.62354456160498e-6	8.62354433528212e-6	8.62354410133398e-6	8.6235439560823e-6	8.62354405797158e-6	8.62354465348369e-6	8.62354610327041e-6	8.62354889022037e-6	8.62355356056075e-6	8.62356048790706e-6	8.62356925096827e-6	8.62357733718801e-6	8.623578235614e-6	8.62356123287674e-6	8.62352197963695e-6	8.62349782086042e-6	8.62357745231967e-6	8.62363677955888e-6	8.62341876989589e-6	8.62372168499389e-6	8.62353589037469e-6	8.62340705917567e-6	8.62353589037469e-6	8.62372168499387e-6	8.62341876989587e-6	8.62363677955888e-6	8.62357745231968e-6	8.62349782086042e-6	8.62352197963694e-6	8.62356123287675e-6	8.62357823561399e-6	8.62357733718802e-6	8.62356925096827e-6	8.62356048790705e-6	8.62355356056075e-6	8.62354889022035e-6	8.62354610327041e-6	8.62354465348368e-6	8.62354405797158e-6
flux1:	0.701788368636199	7.68009215604234e-6	7.68009254161377e-6	7.68009288214678e-6	7.68009316765734e-6	7.68009338867335e-6	7.68009353659705e-6	7.68009360445461e-6	7.68009358825553e-6	7.6800934892938e-6	7.68009331786932e-6	7.68009309910715e-6	7.68009288177886e-6	7.68009275120213e-6	7.68009284712202e-6	7.68009338620192e-6	7.68009468446973e-6	7.68009716348223e-6	7.68010129699282e-6	7.68010740114111e-6	7.68011508421519e-6	7.68012210431668e-6	7.68012269703296e-6	7.68010742873673e-6	7.68007259446427e-6	7.6800514713528e-6	7.68012252301818e-6	7.68017481609181e-6	7.67998085793936e-6	7.68025065162521e-6	7.68008520166244e-6	7.67997035187876e-6	7.68008520166245e-6	7.68025065162522e-6	7.67998085793935e-6	7.68017481609181e-6	7.68012252301818e-6	7.68005147135281e-6	7.68007259446426e-6	7.68010742873673e-6	7.68012269703296e-6	7.68012210431668e-6	7.68011508421519e-6	7.6801074011411e-6	7.68010129699283e-6	7.68009716348223e-6	7.68009468446973e-6	7.68009338620192e-6	7.68009284712203e-6
flux1:	0.702050817539952	6.83382217146705e-6	6.83382245059764e-6	6.83382269401787e-6	6.83382289310433e-6	6.83382303970988e-6	6.83382312649403e-6	6.8338231475936e-6	6.83382309982895e-6	6.83382298473483e-6	6.83382281183249e-6	6.83382260373264e-6	6.83382240385289e-6	6.83382228767912e-6	6.83382237833396e-6	6.83382286607544e-6	6.8338240275487e-6	6.83382623038355e-6	6.83382988498908e-6	6.83383525818115e-6	6.83384198711988e-6	6.83384807363425e-6	6.8338484192088e-6	6.83383472510518e-6	6.83380384299105e-6	6.83378539686949e-6	6.833848734533e-6	6.83389478163461e-6	6.8337223761936e-6	6.83396245703918e-6	6.83381525483403e-6	6.83371295953629e-6	6.83381525483403e-6	6.83396245703918e-6	6.8337223761936e-6	6.83389478163461e-6	6.83384873453299e-6	6.83378539686949e-6	6.83380384299105e-6	6.83383472510517e-6	6.8338484192088e-6	6.83384807363424e-6	6.83384198711988e-6	6.83383525818115e-6	6.83382988498908e-6	6.83382623038354e-6	6.8338240275487e-6	6.83382286607543e-6	6.83382237833397e-6
flux1:	0.702313266443705	6.07543581284131e-6	6.07543600878313e-6	6.07543617657364e-6	6.07543630877887e-6	6.07543639840583e-6	6.07543643920242e-6	6.07543642625682e-6	6.07543635706649e-6	6.07543623332791e-6	6.07543606381134e-6	6.07543586883036e-6	6.07543568698747e-6	6.07543558499526e-6	6.07543567121759e-6	6.07543611255529e-6	6.07543715093266e-6	6.07543910661558e-6	6.07544233471309e-6	6.07544705979755e-6	6.07545294693929e-6	6.07545821716567e-6	6.0754583653097e-6	6.07544609804788e-6	6.07541874696357e-6	6.07540265875385e-6	6.07545906783474e-6	6.07549957463758e-6	6.07534646435151e-6	6.07555991534589e-6	6.07542906466556e-6	6.07533803196382e-6	6.07542906466556e-6	6.07555991534589e-6	6.07534646435152e-6	6.07549957463759e-6	6.07545906783474e-6	6.07540265875385e-6	6.07541874696357e-6	6.07544609804788e-6	6.0754583653097e-6	6.07545821716567e-6	6.07545294693929e-6	6.07544705979755e-6	6.07544233471309e-6	6.07543910661558e-6	6.07543715093266e-6	6.07543611255527e-6	6.07543567121759e-6
flux1:	0.702575715347458	5.39644441903096e-6	5.39644455096947e-6	5.39644466084178e-6	5.39644474225164e-6	5.39644478920899e-6	5.39644479640208e-6	5.39644475973186e-6	5.39644467725801e-6	5.39644455077531e-6	5.3964443883353e-6	5.39644420815822e-6	5.39644404452275e-6	5.39644395632262e-6	5.39644403883294e-6	5.39644443831615e-6	5.39644536611901e-6	5.39644710095252e-6	5.3964499497059e-6	5.39645410084686e-6	5.39645924620468e-6	5.39646380369769e-6	5.3964637963136e-6	5.39645282053869e-6	5.39642862091089e-6	5.39641460703148e-6	5.39646479918709e-6	5.39650039674504e-6	5.39636454407146e-6	5.39655415083349e-6	5.39643793864853e-6	5.39635700010211e-6	5.39643793864853e-6	5.3965541508335e-6	5.39636454407145e-6	5.39650039674503e-6	5.39646479918708e-6	5.39641460703148e-6	5.39642862091089e-6	5.39645282053869e-6	5.39646379631361e-6	5.39646380369769e-6	5.39645924620468e-6	5.39645410084685e-6	5.39644994970591e-6	5.39644710095252e-6	5.39644536611899e-6	5.39644443831613e-6	5.39644403883293e-6
flux1:	0.702838164251212	4.78910622289361e-6	4.7891063063782e-6	4.78910637266444e-6	4.78910641625939e-6	4.78910643204307e-6	4.78910641551407e-6	4.78910636326606e-6	4.7891062738233e-6	4.78910614902743e-6	4.78910599624785e-6	4.7891058318013e-6	4.78910568608966e-6	4.78910561104754e-6	4.78910569035535e-6	4.78910605205982e-6	4.78910688060771e-6	4.78910841829151e-6	4.78911093000462e-6	4.78911457342333e-6	4.78911906585019e-6	4.78912300183745e-6	4.78912287400898e-6	4.78911306554993e-6	4.78909167560302e-6	4.78907948428959e-6	4.78912410360012e-6	4.78915535559633e-6	4.78903492343669e-6	4.78920320030956e-6	4.78910008066823e-6	4.7890281805643e-6	4.78910008066823e-6	4.78920320030956e-6	4.7890349234367e-6	4.78915535559633e-6	4.78912410360012e-6	4.78907948428959e-6	4.78909167560303e-6	4.78911306554993e-6	4.78912287400897e-6	4.78912300183745e-6	4.78911906585019e-6	4.78911457342333e-6	4.78911093000462e-6	4.7891084182915e-6	4.78910688060771e-6	4.78910605205982e-6	4.78910569035535e-6
flux1:	0.703100613154965	4.24636867829374e-6	4.24636872573062e-6	4.24636875983984e-6	4.24636877591334e-6	4.24636876958417e-6	4.24636873704823e-6	4.24636867548738e-6	4.24636858380774e-6	4.24636846385734e-6	4.24636832236201e-6	4.24636817391157e-6	4.24636804543712e-6	4.24636798268688e-6	4.246368059082e-6	4.24636838660902e-6	4.24636912607559e-6	4.24637048789167e-6	4.24637270042008e-6	4.24637589513598e-6	4.24637981344009e-6	4.24638320815074e-6	4.24638298906e-6	4.24637423418312e-6	4.24635534650967e-6	4.24634475450587e-6	4.24638438324141e-6	4.24641179262153e-6	4.24630512629848e-6	4.24645434044605e-6	4.24636291960108e-6	4.2462991050479e-6	4.24636291960108e-6	4.24645434044606e-6	4.24630512629848e-6	4.24641179262153e-6	4.24638438324141e-6	4.24634475450587e-6	4.24635534650967e-6	4.24637423418311e-6	4.24638298906e-6	4.24638320815074e-6	4.24637981344009e-6	4.24637589513598e-6	4.24637270042008e-6	4.24637048789168e-6	4.24636912607558e-6	4.24636838660901e-6	4.24636805908201e-6
flux1:	0.703363062058718	3.76181438488287e-6	3.76181440603967e-6	3.76181441692868e-6	3.76181441352251e-6	3.76181439210476e-6	3.76181434946951e-6	3.76181428329711e-6	3.76181419280491e-6	3.7618140798162e-6	3.76181395045291e-6	3.76181381774141e-6	3.76181370550995e-6	3.76181365401405e-6	3.76181372760749e-6	3.7618140241325e-6	3.76181468364509e-6	3.76181588867457e-6	3.76181783584544e-6	3.76182063439054e-6	3.76182404838195e-6	3.76182697227315e-6	3.76182668603455e-6	3.76181888074615e-6	3.76180221916891e-6	3.76179302874626e-6	3.76182819272579e-6	3.76185220775323e-6	3.76175781842862e-6	3.76189001205384e-6	3.76180903475957e-6	3.76175244654558e-6	3.76180903475958e-6	3.76189001205384e-6	3.76175781842862e-6	3.76185220775323e-6	3.76182819272579e-6	3.76179302874625e-6	3.76180221916891e-6	3.76181888074615e-6	3.76182668603455e-6	3.76182697227315e-6	3.76182404838196e-6	3.76182063439054e-6	3.76181783584544e-6	3.76181588867457e-6	3.76181468364509e-6	3.76181402413249e-6	3.76181372760751e-6
flux1:	0.703625510962471	3.32961047577064e-6	3.32961047825543e-6	3.32961047287756e-6	3.32961045619841e-6	3.3296104250622e-6	3.32961037677515e-6	3.32961030943854e-6	3.32961022252164e-6	3.32961011779867e-6	3.32961000082812e-6	3.3296098832234e-6	3.32960978604278e-6	3.32960974467088e-6	3.32960981545639e-6	3.32961008379792e-6	3.32961067155423e-6	3.32961173690006e-6	3.32961344891904e-6	3.329615898009e-6	3.32961886946533e-6	3.32962138434034e-6	3.3296210507459e-6	3.32961410013202e-6	3.32959941682727e-6	3.32959145309701e-6	3.32962262665474e-6	3.32964364642561e-6	3.32956019585967e-6	3.32967720666105e-6	3.32960554356372e-6	3.32955540773261e-6	3.32960554356372e-6	3.32967720666105e-6	3.32956019585967e-6	3.32964364642561e-6	3.32962262665474e-6	3.32959145309701e-6	3.32959941682727e-6	3.32961410013203e-6	3.3296210507459e-6	3.32962138434034e-6	3.32961886946534e-6	3.329615898009e-6	3.32961344891904e-6	3.32961173690006e-6	3.32961067155423e-6	3.32961008379791e-6	3.32960981545639e-6
flux1:	0.703887959866225	2.94446132827694e-6	2.94446131796801e-6	2.94446130167531e-6	2.94446127646859e-6	2.94446123967418e-6	2.94446118903548e-6	2.94446112300773e-6	2.94446104126212e-6	2.94446094550605e-6	2.944460840774e-6	2.94446073740517e-6	2.94446065398827e-6	2.94446062159339e-6	2.9444606895099e-6	2.94446093220067e-6	2.94446145558405e-6	2.94446239658358e-6	2.944463900414e-6	2.94446604156513e-6	2.94446862511119e-6	2.94447078512721e-6	2.94447042030342e-6	2.94446423789837e-6	2.9444513107563e-6	2.94444441924182e-6	2.94447202981704e-6	2.94449040927277e-6	2.94441669583121e-6	2.94452017580936e-6	2.94445681185757e-6	2.94441243195438e-6	2.94445681185757e-6	2.94452017580936e-6	2.94441669583121e-6	2.94449040927277e-6	2.94447202981704e-6	2.94444441924182e-6	2.9444513107563e-6	2.94446423789837e-6	2.94447042030341e-6	2.94447078512721e-6	2.94446862511119e-6	2.94446604156514e-6	2.94446390041401e-6	2.94446239658358e-6	2.94446145558405e-6	2.94446093220066e-6	2.9444606895099e-6
flux1:	0.704150408769978	2.60156445455802e-6	2.60156443597016e-6	2.6015644128568e-6	2.60156438272536e-6	2.60156434331568e-6	2.60156429274315e-6	2.60156422975978e-6	2.60156415419644e-6	2.60156406768062e-6	2.60156397476197e-6	2.60156388463214e-6	2.60156381368102e-6	2.60156378916162e-6	2.60156385414469e-6	2.60156407349259e-6	2.60156453917525e-6	2.60156536959315e-6	2.60156668930043e-6	2.60156855938801e-6	2.60157080328756e-6	2.60157265585698e-6	2.60157227283592e-6	2.60156678001564e-6	2.60155541021619e-6	2.60154945466016e-6	2.60157388702986e-6	2.6015899415043e-6	2.60152488732531e-6	2.60161632004927e-6	2.60156034385426e-6	2.60152109379714e-6	2.60156034385426e-6	2.60161632004927e-6	2.60152488732531e-6	2.6015899415043e-6	2.60157388702985e-6	2.60154945466017e-6	2.60155541021619e-6	2.60156678001565e-6	2.60157227283591e-6	2.60157265585699e-6	2.60157080328755e-6	2.60156855938801e-6	2.60156668930044e-6	2.60156536959315e-6	2.60156453917526e-6	2.60156407349258e-6	2.6015638541447e-6
flux1:	0.704412857673731	2.29656942680867e-6	2.29656940339295e-6	2.29656937657496e-6	2.29656934423806e-6	2.29656930447562e-6	2.29656925571884e-6	2.29656919696696e-6	2.29656912817551e-6	2.2965690508831e-6	2.29656896919194e-6	2.29656889126229e-6	2.29656883152868e-6	2.29656881387083e-6	2.29656887588735e-6	2.29656907402154e-6	2.29656948805053e-6	2.2965702202476e-6	2.29657137730579e-6	2.29657300906367e-6	2.29657495592715e-6	2.29657654251693e-6	2.29657615172809e-6	2.29657127712649e-6	2.29656128691391e-6	2.29655614729711e-6	2.29657774747093e-6	2.29659175680873e-6	2.29653439604783e-6	2.29661511248543e-6	2.29656570656607e-6	2.29653102410239e-6	2.29656570656607e-6	2.29661511248543e-6	2.29653439604783e-6	2.29659175680873e-6	2.29657774747093e-6	2.29655614729711e-6	2.29656128691391e-6	2.29657127712649e-6	2.29657615172809e-6	2.29657654251692e-6	2.29657495592715e-6	2.29657300906366e-6	2.29657137730579e-6	2.2965702202476e-6	2.29656948805052e-6	2.29656907402153e-6	2.29656887588735e-6
flux1:	0.704675306577484	2.02553969087079e-6	2.02553966525008e-6	2.02553963708441e-6	2.02553960457934e-6	2.02553956612977e-6	2.02553952043383e-6	2.02553946669588e-6	2.02553940496668e-6	2.02553933669036e-6	2.02553926555766e-6	2.02553919880301e-6	2.02553914912432e-6	2.02553913742363e-6	2.02553919648946e-6	2.02553937538966e-6	2.02553974325479e-6	2.02554038833216e-6	2.02554140189364e-6	2.02554282435768e-6	2.02554451177136e-6	2.02554586860942e-6	2.02554547829926e-6	2.02554115724778e-6	2.02553238788871e-6	2.0255279586419e-6	2.02554703744084e-6	2.02555924972142e-6	2.02550871779656e-6	2.02557991080946e-6	2.02553634265912e-6	2.0255057233654e-6	2.02553634265913e-6	2.02557991080946e-6	2.02550871779655e-6	2.02555924972142e-6	2.02554703744084e-6	2.0255279586419e-6	2.0255323878887e-6	2.02554115724778e-6	2.02554547829927e-6	2.02554586860942e-6	2.02554451177135e-6	2.02554282435767e-6	2.02554140189364e-6	2.02554038833216e-6	2.02553974325478e-6	2.02553937538966e-6	2.02553919648947e-6
flux1:	0.704937755481238	1.78491712228053e-6	1.78491709642809e-6	1.78491706867822e-6	1.78491703751166e-6	1.78491700157974e-6	1.78491695980551e-6	1.78491691156239e-6	1.78491685697206e-6	1.78491679738121e-6	1.78491673610315e-6	1.78491667954255e-6	1.78491663885694e-6	1.78491663232259e-6	1.78491668850452e-6	1.78491685001614e-6	1.78491717670127e-6	1.78491774462243e-6	1.78491863175387e-6	1.78491987065456e-6	1.78492133173791e-6	1.78492249043576e-6	1.78492210702363e-6	1.78491828101534e-6	1.78491059092828e-6	1.78490677931924e-6	1.78492361565878e-6	1.78493425056008e-6	1.78488977432449e-6	1.7849525119235e-6	1.78491412584027e-6	1.78488711762756e-6	1.78491412584027e-6	1.7849525119235e-6	1.78488977432449e-6	1.78493425056008e-6	1.78492361565877e-6	1.78490677931924e-6	1.78491059092828e-6	1.78491828101534e-6	1.78492210702363e-6	1.78492249043576e-6	1.78492133173791e-6	1.78491987065456e-6	1.78491863175387e-6	1.78491774462243e-6	1.78491717670127e-6	1.78491685001613e-6	1.78491668850452e-6
flux1:	0.705200204384991	1.57148917990942e-6	1.57148915528112e-6	1.57148912923827e-6	1.57148910049616e-6	1.57148906792352e-6	1.57148903063204e-6	1.57148898813368e-6	1.57148894060104e-6	1.57148888928251e-6	1.57148883714616e-6	1.57148878985418e-6	1.57148875719907e-6	1.57148875514444e-6	1.57148880855063e-6	1.57148895438857e-6	1.57148924441011e-6	1.57148974410406e-6	1.57149051999332e-6	1.57149159810316e-6	1.5714928620029e-6	1.57149385010358e-6	1.57149347848272e-6	1.57149009466281e-6	1.57148335770739e-6	1.57148008238926e-6	1.5714949262875e-6	1.57150417812017e-6	1.57146506689477e-6	1.57152030434612e-6	1.57148651397067e-6	1.5714627120599e-6	1.57148651397067e-6	1.57152030434613e-6	1.57146506689476e-6	1.57150417812017e-6	1.5714949262875e-6	1.57148008238926e-6	1.57148335770739e-6	1.57149009466281e-6	1.57149347848273e-6	1.57149385010358e-6	1.57149286200289e-6	1.57149159810316e-6	1.57149051999332e-6	1.57148974410406e-6	1.57148924441011e-6	1.57148895438857e-6	1.57148880855062e-6
flux1:	0.705462653288744	1.38235851433113e-6	1.38235849196175e-6	1.38235846853265e-6	1.38235844295857e-6	1.38235841429192e-6	1.38235838180213e-6	1.3823583451139e-6	1.38235830443436e-6	1.38235826091445e-6	1.38235821720723e-6	1.38235817831137e-6	1.38235815281134e-6	1.38235815463596e-6	1.3823582053993e-6	1.38235833714482e-6	1.38235859458095e-6	1.38235903403097e-6	1.38235971216941e-6	1.38236064961152e-6	1.38236174194027e-6	1.38236258340137e-6	1.38236222719334e-6	1.38235923787762e-6	1.38235334179342e-6	1.38235053150022e-6	1.38236360683114e-6	1.38237164727322e-6	1.38233728467378e-6	1.38238587554297e-6	1.3823561570514e-6	1.38233519938368e-6	1.3823561570514e-6	1.38238587554297e-6	1.38233728467378e-6	1.38237164727322e-6	1.38236360683114e-6	1.38235053150022e-6	1.38235334179342e-6	1.38235923787762e-6	1.38236222719334e-6	1.38236258340138e-6	1.38236174194026e-6	1.38236064961152e-6	1.38235971216942e-6	1.38235903403097e-6	1.38235859458095e-6	1.38235833714482e-6	1.3823582053993e-6
flux1:	0.705725102192497	1.21491489069632e-6	1.21491487127035e-6	1.21491485104121e-6	1.21491482909282e-6	1.21491480463237e-6	1.21491477706071e-6	1.2149147460934e-6	1.21491471195912e-6	1.21491467571343e-6	1.21491463972282e-6	1.21491460839375e-6	1.21491458924282e-6	1.21491459441039e-6	1.2149146426691e-6	1.21491476176372e-6	1.21491499027821e-6	1.21491537660014e-6	1.21491596894545e-6	1.21491678346922e-6	1.21491772669592e-6	1.21491844231625e-6	1.21491810408623e-6	1.21491546630932e-6	1.2149103112945e-6	1.21490790367197e-6	1.2149194106828e-6	1.21492639124171e-6	1.2148962277408e-6	1.21493893395432e-6	1.21491281985682e-6	1.21489438290691e-6	1.21491281985682e-6	1.21493893395432e-6	1.2148962277408e-6	1.21492639124171e-6	1.2149194106828e-6	1.21490790367197e-6	1.2149103112945e-6	1.21491546630932e-6	1.21491810408623e-6	1.21491844231625e-6	1.21491772669592e-6	1.21491678346922e-6	1.21491596894545e-6	1.21491537660014e-6	1.21491499027822e-6	1.21491476176371e-6	1.2149146426691e-6
flux1:	0.705987551096251	1.06680928918641e-6	1.06680927309256e-6	1.06680925637793e-6	1.06680923826964e-6	1.06680921810504e-6	1.06680919539396e-6	1.06680916992477e-6	1.06680914193717e-6	1.06680911239467e-6	1.06680908340356e-6	1.06680905884261e-6	1.06680904528555e-6	1.06680905330249e-6	1.06680909918139e-6	1.06680920692088e-6	1.06680940978532e-6	1.06680974929872e-6	1.06681026642211e-6	1.06681097365102e-6	1.06681178745011e-6	1.0668123952477e-6	1.06681207668756e-6	1.06680975178167e-6	1.06680524920201e-6	1.06680318976182e-6	1.0668133073724e-6	1.06681936159976e-6	1.06679290776607e-6	1.06683040876796e-6	1.06680748226645e-6	1.06679127722844e-6	1.06680748226645e-6	1.06683040876796e-6	1.06679290776607e-6	1.06681936159975e-6	1.0668133073724e-6	1.06680318976182e-6	1.06680524920201e-6	1.06680975178168e-6	1.06681207668756e-6	1.0668123952477e-6	1.06681178745011e-6	1.06681097365102e-6	1.06681026642211e-6	1.06680974929872e-6	1.06680940978532e-6	1.06680920692088e-6	1.06680909918139e-6
flux1:	0.706250000000004	9.35930049899334e-7	9.35930037275664e-7	9.3593002415894e-7	9.35930009897266e-7	9.35929993937267e-7	9.35929975878871e-7	9.359299555682e-7	9.35929933247869e-7	9.35929909793449e-7	9.35929887075618e-7	9.35929868503656e-7	9.35929859819657e-7	9.35929870216625e-7	9.35929913812248e-7	9.35930011343682e-7	9.3593019145967e-7	9.35930489754799e-7	9.35930940975973e-7	9.35931554632151e-7	9.35932256196999e-7	9.35932771745114e-7	9.3593247382981e-7	9.35930427034263e-7	9.35926498253449e-7	9.35924739440464e-7	9.35933627341495e-7	9.35938872823455e-7	9.35915693185167e-7	9.35948594259613e-7	9.35928484120518e-7	9.35914253437376e-7	9.35928484120518e-7	9.35948594259612e-7	9.35915693185169e-7	9.35938872823457e-7	9.35933627341494e-7	9.35924739440465e-7	9.35926498253449e-7	9.35930427034261e-7	9.35932473829813e-7	9.35932771745114e-7	9.35932256196998e-7	9.35931554632152e-7	9.35930940975972e-7	9.35930489754798e-7	9.3593019145967e-7	9.35930011343682e-7	9.35929913812247e-7
[truncated: 13 more columns]
