# Supplementary material for: Spatial Resolution and Refractive Index Contrast of Resonant Photonic Crystal Surfaces for Biosensing
Source: IEEE Photonics J. Author manuscript; Available in PMC 2015 Sep 7. (PMC4561521; doi:10.1109/JPHOT.2015.2435699)
Supplement: fig6_data [file NIHMS64775-supplement-fig6_data.gz › Volumes/graham/MacBook_backup/PhD_folder_2015_06_02/paper_improvements/IEEE_J_Photonics/final_files/data_files/fig6/meep_data/17/ref.out]

-----------
Initializing structure...
Working in 2D dimensions.
Computational cell is 150 x 10 x 0 with resolution 25
     block, center = (0,-2.56637,0)
          size (150,4.86726,1e+20)
          axes (1,0,0), (0,1,0), (0,0,1)
          dielectric constant epsilon diagonal = (2.0736,2.0736,2.0736)
     block, center = (0,2.43363,0)
          size (150,5.13274,1e+20)
          axes (1,0,0), (0,1,0), (0,0,1)
          dielectric constant epsilon diagonal = (2.01356,2.01356,2.01356)
     block, center = (-37.5,0.309735,0)
          size (75,0.884956,1e+20)
          axes (1,0,0), (0,1,0), (0,0,1)
          dielectric constant epsilon diagonal = (2.01356,2.01356,2.01356)
     block, center = (74.5,0,0)
          size (0.65,0.265487,1e+20)
          axes (1,0,0), (0,1,0), (0,0,1)
          dielectric constant epsilon diagonal = (2.01356,2.01356,2.01356)
     block, center = (73.5,0,0)
          size (0.65,0.265487,1e+20)
          axes (1,0,0), (0,1,0), (0,0,1)
          dielectric constant epsilon diagonal = (2.01356,2.01356,2.01356)
     block, center = (72.5,0,0)
          size (0.65,0.265487,1e+20)
          axes (1,0,0), (0,1,0), (0,0,1)
          dielectric constant epsilon diagonal = (2.01356,2.01356,2.01356)
     block, center = (71.5,0,0)
          size (0.65,0.265487,1e+20)
          axes (1,0,0), (0,1,0), (0,0,1)
          dielectric constant epsilon diagonal = (2.01356,2.01356,2.01356)
     block, center = (70.5,0,0)
          size (0.65,0.265487,1e+20)
          axes (1,0,0), (0,1,0), (0,0,1)
          dielectric constant epsilon diagonal = (2.01356,2.01356,2.01356)
     block, center = (69.5,0,0)
          size (0.65,0.265487,1e+20)
          axes (1,0,0), (0,1,0), (0,0,1)
          dielectric constant epsilon diagonal = (2.01356,2.01356,2.01356)
     block, center = (68.5,0,0)
          size (0.65,0.265487,1e+20)
          axes (1,0,0), (0,1,0), (0,0,1)
          dielectric constant epsilon diagonal = (2.01356,2.01356,2.01356)
     block, center = (67.5,0,0)
          size (0.65,0.265487,1e+20)
          axes (1,0,0), (0,1,0), (0,0,1)
          dielectric constant epsilon diagonal = (2.01356,2.01356,2.01356)
     block, center = (66.5,0,0)
          size (0.65,0.265487,1e+20)
          axes (1,0,0), (0,1,0), (0,0,1)
          dielectric constant epsilon diagonal = (2.01356,2.01356,2.01356)
     block, center = (65.5,0,0)
          size (0.65,0.265487,1e+20)
          axes (1,0,0), (0,1,0), (0,0,1)
          dielectric constant epsilon diagonal = (2.01356,2.01356,2.01356)
     block, center = (64.5,0,0)
          size (0.65,0.265487,1e+20)
          axes (1,0,0), (0,1,0), (0,0,1)
          dielectric constant epsilon diagonal = (2.01356,2.01356,2.01356)
     block, center = (63.5,0,0)
          size (0.65,0.265487,1e+20)
          axes (1,0,0), (0,1,0), (0,0,1)
          dielectric constant epsilon diagonal = (2.01356,2.01356,2.01356)
     block, center = (62.5,0,0)
          size (0.65,0.265487,1e+20)
          axes (1,0,0), (0,1,0), (0,0,1)
          dielectric constant epsilon diagonal = (2.01356,2.01356,2.01356)
     block, center = (61.5,0,0)
          size (0.65,0.265487,1e+20)
          axes (1,0,0), (0,1,0), (0,0,1)
          dielectric constant epsilon diagonal = (2.01356,2.01356,2.01356)
     block, center = (60.5,0,0)
          size (0.65,0.265487,1e+20)
          axes (1,0,0), (0,1,0), (0,0,1)
          dielectric constant epsilon diagonal = (2.01356,2.01356,2.01356)
     block, center = (59.5,0,0)
          size (0.65,0.265487,1e+20)
          axes (1,0,0), (0,1,0), (0,0,1)
          dielectric constant epsilon diagonal = (2.01356,2.01356,2.01356)
     block, center = (58.5,0,0)
          size (0.65,0.265487,1e+20)
          axes (1,0,0), (0,1,0), (0,0,1)
          dielectric constant epsilon diagonal = (2.01356,2.01356,2.01356)
     block, center = (57.5,0,0)
          size (0.65,0.265487,1e+20)
          axes (1,0,0), (0,1,0), (0,0,1)
          dielectric constant epsilon diagonal = (2.01356,2.01356,2.01356)
     block, center = (56.5,0,0)
          size (0.65,0.265487,1e+20)
          axes (1,0,0), (0,1,0), (0,0,1)
          dielectric constant epsilon diagonal = (2.01356,2.01356,2.01356)
     block, center = (55.5,0,0)
          size (0.65,0.265487,1e+20)
          axes (1,0,0), (0,1,0), (0,0,1)
          dielectric constant epsilon diagonal = (2.01356,2.01356,2.01356)
     block, center = (54.5,0,0)
          size (0.65,0.265487,1e+20)
          axes (1,0,0), (0,1,0), (0,0,1)
          dielectric constant epsilon diagonal = (2.01356,2.01356,2.01356)
     block, center = (53.5,0,0)
          size (0.65,0.265487,1e+20)
          axes (1,0,0), (0,1,0), (0,0,1)
          dielectric constant epsilon diagonal = (2.01356,2.01356,2.01356)
     block, center = (52.5,0,0)
          size (0.65,0.265487,1e+20)
          axes (1,0,0), (0,1,0), (0,0,1)
          dielectric constant epsilon diagonal = (2.01356,2.01356,2.01356)
     block, center = (51.5,0,0)
          size (0.65,0.265487,1e+20)
          axes (1,0,0), (0,1,0), (0,0,1)
          dielectric constant epsilon diagonal = (2.01356,2.01356,2.01356)
     block, center = (50.5,0,0)
          size (0.65,0.265487,1e+20)
          axes (1,0,0), (0,1,0), (0,0,1)
          dielectric constant epsilon diagonal = (2.01356,2.01356,2.01356)
     block, center = (49.5,0,0)
          size (0.65,0.265487,1e+20)
          axes (1,0,0), (0,1,0), (0,0,1)
          dielectric constant epsilon diagonal = (2.01356,2.01356,2.01356)
     block, center = (48.5,0,0)
          size (0.65,0.265487,1e+20)
          axes (1,0,0), (0,1,0), (0,0,1)
          dielectric constant epsilon diagonal = (2.01356,2.01356,2.01356)
     block, center = (47.5,0,0)
          size (0.65,0.265487,1e+20)
          axes (1,0,0), (0,1,0), (0,0,1)
          dielectric constant epsilon diagonal = (2.01356,2.01356,2.01356)
     block, center = (46.5,0,0)
          size (0.65,0.265487,1e+20)
          axes (1,0,0), (0,1,0), (0,0,1)
          dielectric constant epsilon diagonal = (2.01356,2.01356,2.01356)
     block, center = (45.5,0,0)
          size (0.65,0.265487,1e+20)
          axes (1,0,0), (0,1,0), (0,0,1)
          dielectric constant epsilon diagonal = (2.01356,2.01356,2.01356)
     block, center = (44.5,0,0)
          size (0.65,0.265487,1e+20)
          axes (1,0,0), (0,1,0), (0,0,1)
          dielectric constant epsilon diagonal = (2.01356,2.01356,2.01356)
     block, center = (43.5,0,0)
          size (0.65,0.265487,1e+20)
          axes (1,0,0), (0,1,0), (0,0,1)
          dielectric constant epsilon diagonal = (2.01356,2.01356,2.01356)
     block, center = (42.5,0,0)
          size (0.65,0.265487,1e+20)
          axes (1,0,0), (0,1,0), (0,0,1)
          dielectric constant epsilon diagonal = (2.01356,2.01356,2.01356)
     block, center = (41.5,0,0)
          size (0.65,0.265487,1e+20)
          axes (1,0,0), (0,1,0), (0,0,1)
          dielectric constant epsilon diagonal = (2.01356,2.01356,2.01356)
     block, center = (40.5,0,0)
          size (0.65,0.265487,1e+20)
          axes (1,0,0), (0,1,0), (0,0,1)
          dielectric constant epsilon diagonal = (2.01356,2.01356,2.01356)
     block, center = (39.5,0,0)
          size (0.65,0.265487,1e+20)
          axes (1,0,0), (0,1,0), (0,0,1)
          dielectric constant epsilon diagonal = (2.01356,2.01356,2.01356)
     block, center = (38.5,0,0)
          size (0.65,0.265487,1e+20)
          axes (1,0,0), (0,1,0), (0,0,1)
          dielectric constant epsilon diagonal = (2.01356,2.01356,2.01356)
     block, center = (37.5,0,0)
          size (0.65,0.265487,1e+20)
          axes (1,0,0), (0,1,0), (0,0,1)
          dielectric constant epsilon diagonal = (2.01356,2.01356,2.01356)
     block, center = (36.5,0,0)
          size (0.65,0.265487,1e+20)
          axes (1,0,0), (0,1,0), (0,0,1)
          dielectric constant epsilon diagonal = (2.01356,2.01356,2.01356)
     block, center = (35.5,0,0)
          size (0.65,0.265487,1e+20)
          axes (1,0,0), (0,1,0), (0,0,1)
          dielectric constant epsilon diagonal = (2.01356,2.01356,2.01356)
     block, center = (34.5,0,0)
          size (0.65,0.265487,1e+20)
          axes (1,0,0), (0,1,0), (0,0,1)
          dielectric constant epsilon diagonal = (2.01356,2.01356,2.01356)
     block, center = (33.5,0,0)
          size (0.65,0.265487,1e+20)
          axes (1,0,0), (0,1,0), (0,0,1)
          dielectric constant epsilon diagonal = (2.01356,2.01356,2.01356)
     block, center = (32.5,0,0)
          size (0.65,0.265487,1e+20)
          axes (1,0,0), (0,1,0), (0,0,1)
          dielectric constant epsilon diagonal = (2.01356,2.01356,2.01356)
     block, center = (31.5,0,0)
          size (0.65,0.265487,1e+20)
          axes (1,0,0), (0,1,0), (0,0,1)
          dielectric constant epsilon diagonal = (2.01356,2.01356,2.01356)
     block, center = (30.5,0,0)
          size (0.65,0.265487,1e+20)
          axes (1,0,0), (0,1,0), (0,0,1)
          dielectric constant epsilon diagonal = (2.01356,2.01356,2.01356)
     block, center = (29.5,0,0)
          size (0.65,0.265487,1e+20)
          axes (1,0,0), (0,1,0), (0,0,1)
          dielectric constant epsilon diagonal = (2.01356,2.01356,2.01356)
     block, center = (28.5,0,0)
          size (0.65,0.265487,1e+20)
          axes (1,0,0), (0,1,0), (0,0,1)
          dielectric constant epsilon diagonal = (2.01356,2.01356,2.01356)
     block, center = (27.5,0,0)
          size (0.65,0.265487,1e+20)
          axes (1,0,0), (0,1,0), (0,0,1)
          dielectric constant epsilon diagonal = (2.01356,2.01356,2.01356)
     block, center = (26.5,0,0)
          size (0.65,0.265487,1e+20)
          axes (1,0,0), (0,1,0), (0,0,1)
          dielectric constant epsilon diagonal = (2.01356,2.01356,2.01356)
     block, center = (25.5,0,0)
          size (0.65,0.265487,1e+20)
          axes (1,0,0), (0,1,0), (0,0,1)
          dielectric constant epsilon diagonal = (2.01356,2.01356,2.01356)
     block, center = (24.5,0,0)
          size (0.65,0.265487,1e+20)
          axes (1,0,0), (0,1,0), (0,0,1)
          dielectric constant epsilon diagonal = (2.01356,2.01356,2.01356)
     block, center = (23.5,0,0)
          size (0.65,0.265487,1e+20)
          axes (1,0,0), (0,1,0), (0,0,1)
          dielectric constant epsilon diagonal = (2.01356,2.01356,2.01356)
     block, center = (22.5,0,0)
          size (0.65,0.265487,1e+20)
          axes (1,0,0), (0,1,0), (0,0,1)
          dielectric constant epsilon diagonal = (2.01356,2.01356,2.01356)
     block, center = (21.5,0,0)
          size (0.65,0.265487,1e+20)
          axes (1,0,0), (0,1,0), (0,0,1)
          dielectric constant epsilon diagonal = (2.01356,2.01356,2.01356)
     block, center = (20.5,0,0)
          size (0.65,0.265487,1e+20)
          axes (1,0,0), (0,1,0), (0,0,1)
          dielectric constant epsilon diagonal = (2.01356,2.01356,2.01356)
     block, center = (19.5,0,0)
          size (0.65,0.265487,1e+20)
          axes (1,0,0), (0,1,0), (0,0,1)
          dielectric constant epsilon diagonal = (2.01356,2.01356,2.01356)
     block, center = (18.5,0,0)
          size (0.65,0.265487,1e+20)
          axes (1,0,0), (0,1,0), (0,0,1)
          dielectric constant epsilon diagonal = (2.01356,2.01356,2.01356)
     block, center = (17.5,0,0)
          size (0.65,0.265487,1e+20)
          axes (1,0,0), (0,1,0), (0,0,1)
          dielectric constant epsilon diagonal = (2.01356,2.01356,2.01356)
     block, center = (16.5,0,0)
          size (0.65,0.265487,1e+20)
          axes (1,0,0), (0,1,0), (0,0,1)
          dielectric constant epsilon diagonal = (2.01356,2.01356,2.01356)
     block, center = (15.5,0,0)
          size (0.65,0.265487,1e+20)
          axes (1,0,0), (0,1,0), (0,0,1)
          dielectric constant epsilon diagonal = (2.01356,2.01356,2.01356)
     block, center = (14.5,0,0)
          size (0.65,0.265487,1e+20)
          axes (1,0,0), (0,1,0), (0,0,1)
          dielectric constant epsilon diagonal = (2.01356,2.01356,2.01356)
     block, center = (13.5,0,0)
          size (0.65,0.265487,1e+20)
          axes (1,0,0), (0,1,0), (0,0,1)
          dielectric constant epsilon diagonal = (2.01356,2.01356,2.01356)
     block, center = (12.5,0,0)
          size (0.65,0.265487,1e+20)
          axes (1,0,0), (0,1,0), (0,0,1)
          dielectric constant epsilon diagonal = (2.01356,2.01356,2.01356)
     block, center = (11.5,0,0)
          size (0.65,0.265487,1e+20)
          axes (1,0,0), (0,1,0), (0,0,1)
          dielectric constant epsilon diagonal = (2.01356,2.01356,2.01356)
     block, center = (10.5,0,0)
          size (0.65,0.265487,1e+20)
          axes (1,0,0), (0,1,0), (0,0,1)
          dielectric constant epsilon diagonal = (2.01356,2.01356,2.01356)
     block, center = (9.5,0,0)
          size (0.65,0.265487,1e+20)
          axes (1,0,0), (0,1,0), (0,0,1)
          dielectric constant epsilon diagonal = (2.01356,2.01356,2.01356)
     block, center = (8.5,0,0)
          size (0.65,0.265487,1e+20)
          axes (1,0,0), (0,1,0), (0,0,1)
          dielectric constant epsilon diagonal = (2.01356,2.01356,2.01356)
     block, center = (7.5,0,0)
          size (0.65,0.265487,1e+20)
          axes (1,0,0), (0,1,0), (0,0,1)
          dielectric constant epsilon diagonal = (2.01356,2.01356,2.01356)
     block, center = (6.5,0,0)
          size (0.65,0.265487,1e+20)
          axes (1,0,0), (0,1,0), (0,0,1)
          dielectric constant epsilon diagonal = (2.01356,2.01356,2.01356)
     block, center = (5.5,0,0)
          size (0.65,0.265487,1e+20)
          axes (1,0,0), (0,1,0), (0,0,1)
          dielectric constant epsilon diagonal = (2.01356,2.01356,2.01356)
     block, center = (4.5,0,0)
          size (0.65,0.265487,1e+20)
          axes (1,0,0), (0,1,0), (0,0,1)
          dielectric constant epsilon diagonal = (2.01356,2.01356,2.01356)
     block, center = (3.5,0,0)
          size (0.65,0.265487,1e+20)
          axes (1,0,0), (0,1,0), (0,0,1)
          dielectric constant epsilon diagonal = (2.01356,2.01356,2.01356)
     block, center = (2.5,0,0)
          size (0.65,0.265487,1e+20)
          axes (1,0,0), (0,1,0), (0,0,1)
          dielectric constant epsilon diagonal = (2.01356,2.01356,2.01356)
     block, center = (1.5,0,0)
          size (0.65,0.265487,1e+20)
          axes (1,0,0), (0,1,0), (0,0,1)
          dielectric constant epsilon diagonal = (2.01356,2.01356,2.01356)
     block, center = (0.5,0,0)
          size (0.65,0.265487,1e+20)
          axes (1,0,0), (0,1,0), (0,0,1)
          dielectric constant epsilon diagonal = (2.01356,2.01356,2.01356)
     block, center = (-0.5,0,0)
          size (0.65,0.265487,1e+20)
          axes (1,0,0), (0,1,0), (0,0,1)
          dielectric constant epsilon diagonal = (2.01356,2.01356,2.01356)
     block, center = (-1.5,0,0)
          size (0.65,0.265487,1e+20)
          axes (1,0,0), (0,1,0), (0,0,1)
          dielectric constant epsilon diagonal = (2.01356,2.01356,2.01356)
     block, center = (-2.5,0,0)
          size (0.65,0.265487,1e+20)
          axes (1,0,0), (0,1,0), (0,0,1)
          dielectric constant epsilon diagonal = (2.01356,2.01356,2.01356)
     block, center = (-3.5,0,0)
          size (0.65,0.265487,1e+20)
          axes (1,0,0), (0,1,0), (0,0,1)
          dielectric constant epsilon diagonal = (2.01356,2.01356,2.01356)
     block, center = (-4.5,0,0)
          size (0.65,0.265487,1e+20)
          axes (1,0,0), (0,1,0), (0,0,1)
          dielectric constant epsilon diagonal = (2.01356,2.01356,2.01356)
     block, center = (-5.5,0,0)
          size (0.65,0.265487,1e+20)
          axes (1,0,0), (0,1,0), (0,0,1)
          dielectric constant epsilon diagonal = (2.01356,2.01356,2.01356)
     block, center = (-6.5,0,0)
          size (0.65,0.265487,1e+20)
          axes (1,0,0), (0,1,0), (0,0,1)
          dielectric constant epsilon diagonal = (2.01356,2.01356,2.01356)
     block, center = (-7.5,0,0)
          size (0.65,0.265487,1e+20)
          axes (1,0,0), (0,1,0), (0,0,1)
          dielectric constant epsilon diagonal = (2.01356,2.01356,2.01356)
     block, center = (-8.5,0,0)
          size (0.65,0.265487,1e+20)
          axes (1,0,0), (0,1,0), (0,0,1)
          dielectric constant epsilon diagonal = (2.01356,2.01356,2.01356)
     block, center = (-9.5,0,0)
          size (0.65,0.265487,1e+20)
          axes (1,0,0), (0,1,0), (0,0,1)
          dielectric constant epsilon diagonal = (2.01356,2.01356,2.01356)
     block, center = (-10.5,0,0)
          size (0.65,0.265487,1e+20)
          axes (1,0,0), (0,1,0), (0,0,1)
          dielectric constant epsilon diagonal = (2.01356,2.01356,2.01356)
     block, center = (-11.5,0,0)
          size (0.65,0.265487,1e+20)
          axes (1,0,0), (0,1,0), (0,0,1)
          dielectric constant epsilon diagonal = (2.01356,2.01356,2.01356)
     block, center = (-12.5,0,0)
          size (0.65,0.265487,1e+20)
          axes (1,0,0), (0,1,0), (0,0,1)
          dielectric constant epsilon diagonal = (2.01356,2.01356,2.01356)
     block, center = (-13.5,0,0)
          size (0.65,0.265487,1e+20)
          axes (1,0,0), (0,1,0), (0,0,1)
          dielectric constant epsilon diagonal = (2.01356,2.01356,2.01356)
     block, center = (-14.5,0,0)
          size (0.65,0.265487,1e+20)
          axes (1,0,0), (0,1,0), (0,0,1)
          dielectric constant epsilon diagonal = (2.01356,2.01356,2.01356)
     block, center = (-15.5,0,0)
          size (0.65,0.265487,1e+20)
          axes (1,0,0), (0,1,0), (0,0,1)
          dielectric constant epsilon diagonal = (2.01356,2.01356,2.01356)
     block, center = (-16.5,0,0)
          size (0.65,0.265487,1e+20)
          axes (1,0,0), (0,1,0), (0,0,1)
          dielectric constant epsilon diagonal = (2.01356,2.01356,2.01356)
     block, center = (-17.5,0,0)
          size (0.65,0.265487,1e+20)
          axes (1,0,0), (0,1,0), (0,0,1)
          dielectric constant epsilon diagonal = (2.01356,2.01356,2.01356)
     block, center = (-18.5,0,0)
          size (0.65,0.265487,1e+20)
          axes (1,0,0), (0,1,0), (0,0,1)
          dielectric constant epsilon diagonal = (2.01356,2.01356,2.01356)
     block, center = (-19.5,0,0)
          size (0.65,0.265487,1e+20)
          axes (1,0,0), (0,1,0), (0,0,1)
          dielectric constant epsilon diagonal = (2.01356,2.01356,2.01356)
     block, center = (-20.5,0,0)
          size (0.65,0.265487,1e+20)
          axes (1,0,0), (0,1,0), (0,0,1)
          dielectric constant epsilon diagonal = (2.01356,2.01356,2.01356)
     block, center = (-21.5,0,0)
          size (0.65,0.265487,1e+20)
          axes (1,0,0), (0,1,0), (0,0,1)
          dielectric constant epsilon diagonal = (2.01356,2.01356,2.01356)
     block, center = (-22.5,0,0)
          size (0.65,0.265487,1e+20)
          axes (1,0,0), (0,1,0), (0,0,1)
          dielectric constant epsilon diagonal = (2.01356,2.01356,2.01356)
     block, center = (-23.5,0,0)
          size (0.65,0.265487,1e+20)
          axes (1,0,0), (0,1,0), (0,0,1)
          dielectric constant epsilon diagonal = (2.01356,2.01356,2.01356)
     block, center = (-24.5,0,0)
          size (0.65,0.265487,1e+20)
          axes (1,0,0), (0,1,0), (0,0,1)
          dielectric constant epsilon diagonal = (2.01356,2.01356,2.01356)
     block, center = (-25.5,0,0)
          size (0.65,0.265487,1e+20)
          axes (1,0,0), (0,1,0), (0,0,1)
          dielectric constant epsilon diagonal = (2.01356,2.01356,2.01356)
     block, center = (-26.5,0,0)
          size (0.65,0.265487,1e+20)
          axes (1,0,0), (0,1,0), (0,0,1)
          dielectric constant epsilon diagonal = (2.01356,2.01356,2.01356)
     block, center = (-27.5,0,0)
          size (0.65,0.265487,1e+20)
          axes (1,0,0), (0,1,0), (0,0,1)
          dielectric constant epsilon diagonal = (2.01356,2.01356,2.01356)
     block, center = (-28.5,0,0)
          size (0.65,0.265487,1e+20)
          axes (1,0,0), (0,1,0), (0,0,1)
          dielectric constant epsilon diagonal = (2.01356,2.01356,2.01356)
     block, center = (-29.5,0,0)
          size (0.65,0.265487,1e+20)
          axes (1,0,0), (0,1,0), (0,0,1)
          dielectric constant epsilon diagonal = (2.01356,2.01356,2.01356)
     block, center = (-30.5,0,0)
          size (0.65,0.265487,1e+20)
          axes (1,0,0), (0,1,0), (0,0,1)
          dielectric constant epsilon diagonal = (2.01356,2.01356,2.01356)
     block, center = (-31.5,0,0)
          size (0.65,0.265487,1e+20)
          axes (1,0,0), (0,1,0), (0,0,1)
          dielectric constant epsilon diagonal = (2.01356,2.01356,2.01356)
     block, center = (-32.5,0,0)
          size (0.65,0.265487,1e+20)
          axes (1,0,0), (0,1,0), (0,0,1)
          dielectric constant epsilon diagonal = (2.01356,2.01356,2.01356)
     block, center = (-33.5,0,0)
          size (0.65,0.265487,1e+20)
          axes (1,0,0), (0,1,0), (0,0,1)
          dielectric constant epsilon diagonal = (2.01356,2.01356,2.01356)
     block, center = (-34.5,0,0)
          size (0.65,0.265487,1e+20)
          axes (1,0,0), (0,1,0), (0,0,1)
          dielectric constant epsilon diagonal = (2.01356,2.01356,2.01356)
     block, center = (-35.5,0,0)
          size (0.65,0.265487,1e+20)
          axes (1,0,0), (0,1,0), (0,0,1)
          dielectric constant epsilon diagonal = (2.01356,2.01356,2.01356)
     block, center = (-36.5,0,0)
          size (0.65,0.265487,1e+20)
          axes (1,0,0), (0,1,0), (0,0,1)
          dielectric constant epsilon diagonal = (2.01356,2.01356,2.01356)
     block, center = (-37.5,0,0)
          size (0.65,0.265487,1e+20)
          axes (1,0,0), (0,1,0), (0,0,1)
          dielectric constant epsilon diagonal = (2.01356,2.01356,2.01356)
     block, center = (-38.5,0,0)
          size (0.65,0.265487,1e+20)
          axes (1,0,0), (0,1,0), (0,0,1)
          dielectric constant epsilon diagonal = (2.01356,2.01356,2.01356)
     block, center = (-39.5,0,0)
          size (0.65,0.265487,1e+20)
          axes (1,0,0), (0,1,0), (0,0,1)
          dielectric constant epsilon diagonal = (2.01356,2.01356,2.01356)
     block, center = (-40.5,0,0)
          size (0.65,0.265487,1e+20)
          axes (1,0,0), (0,1,0), (0,0,1)
          dielectric constant epsilon diagonal = (2.01356,2.01356,2.01356)
     block, center = (-41.5,0,0)
          size (0.65,0.265487,1e+20)
          axes (1,0,0), (0,1,0), (0,0,1)
          dielectric constant epsilon diagonal = (2.01356,2.01356,2.01356)
     block, center = (-42.5,0,0)
          size (0.65,0.265487,1e+20)
          axes (1,0,0), (0,1,0), (0,0,1)
          dielectric constant epsilon diagonal = (2.01356,2.01356,2.01356)
     block, center = (-43.5,0,0)
          size (0.65,0.265487,1e+20)
          axes (1,0,0), (0,1,0), (0,0,1)
          dielectric constant epsilon diagonal = (2.01356,2.01356,2.01356)
     block, center = (-44.5,0,0)
          size (0.65,0.265487,1e+20)
          axes (1,0,0), (0,1,0), (0,0,1)
          dielectric constant epsilon diagonal = (2.01356,2.01356,2.01356)
     block, center = (-45.5,0,0)
          size (0.65,0.265487,1e+20)
          axes (1,0,0), (0,1,0), (0,0,1)
          dielectric constant epsilon diagonal = (2.01356,2.01356,2.01356)
     block, center = (-46.5,0,0)
          size (0.65,0.265487,1e+20)
          axes (1,0,0), (0,1,0), (0,0,1)
          dielectric constant epsilon diagonal = (2.01356,2.01356,2.01356)
     block, center = (-47.5,0,0)
          size (0.65,0.265487,1e+20)
          axes (1,0,0), (0,1,0), (0,0,1)
          dielectric constant epsilon diagonal = (2.01356,2.01356,2.01356)
     block, center = (-48.5,0,0)
          size (0.65,0.265487,1e+20)
          axes (1,0,0), (0,1,0), (0,0,1)
          dielectric constant epsilon diagonal = (2.01356,2.01356,2.01356)
     block, center = (-49.5,0,0)
          size (0.65,0.265487,1e+20)
          axes (1,0,0), (0,1,0), (0,0,1)
          dielectric constant epsilon diagonal = (2.01356,2.01356,2.01356)
     block, center = (-50.5,0,0)
          size (0.65,0.265487,1e+20)
          axes (1,0,0), (0,1,0), (0,0,1)
          dielectric constant epsilon diagonal = (2.01356,2.01356,2.01356)
     block, center = (-51.5,0,0)
          size (0.65,0.265487,1e+20)
          axes (1,0,0), (0,1,0), (0,0,1)
          dielectric constant epsilon diagonal = (2.01356,2.01356,2.01356)
     block, center = (-52.5,0,0)
          size (0.65,0.265487,1e+20)
          axes (1,0,0), (0,1,0), (0,0,1)
          dielectric constant epsilon diagonal = (2.01356,2.01356,2.01356)
     block, center = (-53.5,0,0)
          size (0.65,0.265487,1e+20)
          axes (1,0,0), (0,1,0), (0,0,1)
          dielectric constant epsilon diagonal = (2.01356,2.01356,2.01356)
     block, center = (-54.5,0,0)
          size (0.65,0.265487,1e+20)
          axes (1,0,0), (0,1,0), (0,0,1)
          dielectric constant epsilon diagonal = (2.01356,2.01356,2.01356)
     block, center = (-55.5,0,0)
          size (0.65,0.265487,1e+20)
          axes (1,0,0), (0,1,0), (0,0,1)
          dielectric constant epsilon diagonal = (2.01356,2.01356,2.01356)
     block, center = (-56.5,0,0)
          size (0.65,0.265487,1e+20)
          axes (1,0,0), (0,1,0), (0,0,1)
          dielectric constant epsilon diagonal = (2.01356,2.01356,2.01356)
     block, center = (-57.5,0,0)
          size (0.65,0.265487,1e+20)
          axes (1,0,0), (0,1,0), (0,0,1)
          dielectric constant epsilon diagonal = (2.01356,2.01356,2.01356)
     block, center = (-58.5,0,0)
          size (0.65,0.265487,1e+20)
          axes (1,0,0), (0,1,0), (0,0,1)
          dielectric constant epsilon diagonal = (2.01356,2.01356,2.01356)
     block, center = (-59.5,0,0)
          size (0.65,0.265487,1e+20)
          axes (1,0,0), (0,1,0), (0,0,1)
          dielectric constant epsilon diagonal = (2.01356,2.01356,2.01356)
     block, center = (-60.5,0,0)
          size (0.65,0.265487,1e+20)
          axes (1,0,0), (0,1,0), (0,0,1)
          dielectric constant epsilon diagonal = (2.01356,2.01356,2.01356)
     block, center = (-61.5,0,0)
          size (0.65,0.265487,1e+20)
          axes (1,0,0), (0,1,0), (0,0,1)
          dielectric constant epsilon diagonal = (2.01356,2.01356,2.01356)
     block, center = (-62.5,0,0)
          size (0.65,0.265487,1e+20)
          axes (1,0,0), (0,1,0), (0,0,1)
          dielectric constant epsilon diagonal = (2.01356,2.01356,2.01356)
     block, center = (-63.5,0,0)
          size (0.65,0.265487,1e+20)
          axes (1,0,0), (0,1,0), (0,0,1)
          dielectric constant epsilon diagonal = (2.01356,2.01356,2.01356)
     block, center = (-64.5,0,0)
          size (0.65,0.265487,1e+20)
          axes (1,0,0), (0,1,0), (0,0,1)
          dielectric constant epsilon diagonal = (2.01356,2.01356,2.01356)
     block, center = (-65.5,0,0)
          size (0.65,0.265487,1e+20)
          axes (1,0,0), (0,1,0), (0,0,1)
          dielectric constant epsilon diagonal = (2.01356,2.01356,2.01356)
     block, center = (-66.5,0,0)
          size (0.65,0.265487,1e+20)
          axes (1,0,0), (0,1,0), (0,0,1)
          dielectric constant epsilon diagonal = (2.01356,2.01356,2.01356)
     block, center = (-67.5,0,0)
          size (0.65,0.265487,1e+20)
          axes (1,0,0), (0,1,0), (0,0,1)
          dielectric constant epsilon diagonal = (2.01356,2.01356,2.01356)
     block, center = (-68.5,0,0)
          size (0.65,0.265487,1e+20)
          axes (1,0,0), (0,1,0), (0,0,1)
          dielectric constant epsilon diagonal = (2.01356,2.01356,2.01356)
     block, center = (-69.5,0,0)
          size (0.65,0.265487,1e+20)
          axes (1,0,0), (0,1,0), (0,0,1)
          dielectric constant epsilon diagonal = (2.01356,2.01356,2.01356)
     block, center = (-70.5,0,0)
          size (0.65,0.265487,1e+20)
          axes (1,0,0), (0,1,0), (0,0,1)
          dielectric constant epsilon diagonal = (2.01356,2.01356,2.01356)
     block, center = (-71.5,0,0)
          size (0.65,0.265487,1e+20)
          axes (1,0,0), (0,1,0), (0,0,1)
          dielectric constant epsilon diagonal = (2.01356,2.01356,2.01356)
     block, center = (-72.5,0,0)
          size (0.65,0.265487,1e+20)
          axes (1,0,0), (0,1,0), (0,0,1)
          dielectric constant epsilon diagonal = (2.01356,2.01356,2.01356)
     block, center = (-73.5,0,0)
          size (0.65,0.265487,1e+20)
          axes (1,0,0), (0,1,0), (0,0,1)
          dielectric constant epsilon diagonal = (2.01356,2.01356,2.01356)
     block, center = (-74.5,0,0)
          size (0.65,0.265487,1e+20)
          axes (1,0,0), (0,1,0), (0,0,1)
          dielectric constant epsilon diagonal = (2.01356,2.01356,2.01356)
time for set_epsilon = 8.41253 s
-----------
Meep: using output directory "ref-out"
creating output file "ref-out/eps-000000.00.h5"...
Meep progress: 2.5/377.433631896973 = 0.7% done in 4.0s, 601.9s to go
on time step 132 (time=2.64), 0.0304177 s/step
Meep progress: 5.3/377.433631896973 = 1.4% done in 8.0s, 564.2s to go
on time step 271 (time=5.42), 0.0287904 s/step
Meep progress: 8.04/377.433631896973 = 2.1% done in 12.0s, 553.6s to go
on time step 408 (time=8.16), 0.029227 s/step
Meep progress: 10.86/377.433631896973 = 2.9% done in 16.1s, 542.7s to go
on time step 548 (time=10.96), 0.0286023 s/step
Meep progress: 13.62/377.433631896973 = 3.6% done in 20.1s, 537.0s to go
on time step 685 (time=13.7), 0.0292031 s/step
Meep progress: 16.38/377.433631896973 = 4.3% done in 24.1s, 532.0s to go
on time step 823 (time=16.46), 0.0291863 s/step
Meep progress: 19.12/377.433631896973 = 5.1% done in 28.1s, 527.5s to go
on time step 960 (time=19.2), 0.0293331 s/step
Meep progress: 21.86/377.433631896973 = 5.8% done in 32.2s, 523.1s to go
on time step 1097 (time=21.94), 0.0292714 s/step
Meep progress: 24.62/377.433631896973 = 6.5% done in 36.2s, 518.6s to go
on time step 1235 (time=24.7), 0.0292011 s/step
Meep progress: 27.36/377.433631896973 = 7.2% done in 40.2s, 514.6s to go
on time step 1372 (time=27.44), 0.0293675 s/step
Meep progress: 30.12/377.433631896973 = 8.0% done in 44.2s, 510.1s to go
on time step 1510 (time=30.2), 0.0291652 s/step
Meep progress: 32.88/377.433631896973 = 8.7% done in 48.2s, 505.6s to go
on time step 1648 (time=32.96), 0.0290813 s/step
Meep progress: 35.66/377.433631896973 = 9.4% done in 52.3s, 500.9s to go
on time step 1787 (time=35.74), 0.0288321 s/step
Meep progress: 38.44/377.433631896973 = 10.2% done in 56.3s, 496.2s to go
on time step 1926 (time=38.52), 0.0288075 s/step
Meep progress: 41.22/377.433631896973 = 10.9% done in 60.3s, 491.7s to go
on time step 2065 (time=41.3), 0.0289239 s/step
Meep progress: 43.94/377.433631896973 = 11.6% done in 64.3s, 487.9s to go
on time step 2201 (time=44.02), 0.0294431 s/step
Meep progress: 46.58/377.433631896973 = 12.3% done in 68.3s, 485.0s to go
on time step 2334 (time=46.68), 0.0302827 s/step
Meep progress: 49.28/377.433631896973 = 13.1% done in 72.3s, 481.4s to go
on time step 2469 (time=49.38), 0.0296978 s/step
Meep progress: 51.98/377.433631896973 = 13.8% done in 76.3s, 477.7s to go
on time step 2605 (time=52.1), 0.0296167 s/step
Meep progress: 54.72/377.433631896973 = 14.5% done in 80.3s, 473.7s to go
on time step 2742 (time=54.84), 0.0293534 s/step
Meep progress: 57.46/377.433631896973 = 15.2% done in 84.3s, 469.6s to go
on time step 2879 (time=57.58), 0.0293484 s/step
Meep progress: 60.18/377.433631896973 = 15.9% done in 88.3s, 465.7s to go
on time step 3015 (time=60.3), 0.0295024 s/step
Meep progress: 62.9/377.433631896973 = 16.7% done in 92.3s, 461.8s to go
on time step 3151 (time=63.02), 0.0294204 s/step
Meep progress: 65.64/377.433631896973 = 17.4% done in 96.4s, 457.8s to go
on time step 3288 (time=65.76), 0.029352 s/step
Meep progress: 68.36/377.433631896973 = 18.1% done in 100.4s, 453.9s to go
on time step 3424 (time=68.48), 0.0295656 s/step
Meep progress: 71.08/377.433631896973 = 18.8% done in 104.4s, 450.0s to go
on time step 3560 (time=71.2), 0.029471 s/step
Meep progress: 73.82/377.433631896973 = 19.6% done in 108.4s, 446.0s to go
on time step 3696 (time=73.92), 0.0294215 s/step
Meep progress: 76.56/377.433631896973 = 20.3% done in 112.5s, 441.9s to go
on time step 3833 (time=76.66), 0.029381 s/step
Meep progress: 79.28/377.433631896973 = 21.0% done in 116.5s, 438.0s to go
on time step 3969 (time=79.38), 0.0294499 s/step
Meep progress: 82.0/377.433631896973 = 21.7% done in 120.5s, 434.1s to go
on time step 4105 (time=82.1), 0.0295071 s/step
Meep progress: 84.72/377.433631896973 = 22.4% done in 124.5s, 430.1s to go
on time step 4241 (time=84.82), 0.0294892 s/step
Meep progress: 87.44/377.433631896973 = 23.2% done in 128.5s, 426.2s to go
on time step 4377 (time=87.54), 0.0295945 s/step
Meep progress: 90.16/377.433631896973 = 23.9% done in 132.5s, 422.2s to go
on time step 4513 (time=90.26), 0.0294845 s/step
Meep progress: 92.88/377.433631896973 = 24.6% done in 136.5s, 418.3s to go
on time step 4649 (time=92.98), 0.0295219 s/step
Meep progress: 95.6/377.433631896973 = 25.3% done in 140.6s, 414.4s to go
on time step 4785 (time=95.7), 0.0295534 s/step
Meep progress: 98.32/377.433631896973 = 26.0% done in 144.6s, 410.4s to go
on time step 4922 (time=98.44), 0.0294016 s/step
Meep progress: 101.04/377.433631896973 = 26.8% done in 148.6s, 406.4s to go
on time step 5058 (time=101.16), 0.0294642 s/step
Meep progress: 103.76/377.433631896973 = 27.5% done in 152.6s, 402.4s to go
on time step 5194 (time=103.88), 0.0294681 s/step
Meep progress: 106.5/377.433631896973 = 28.2% done in 156.6s, 398.4s to go
on time step 5331 (time=106.62), 0.0293301 s/step
Meep progress: 109.22/377.433631896973 = 28.9% done in 160.6s, 394.4s to go
on time step 5467 (time=109.34), 0.0294317 s/step
Meep progress: 111.94/377.433631896973 = 29.7% done in 164.6s, 390.4s to go
on time step 5603 (time=112.06), 0.0295308 s/step
Meep progress: 114.66/377.433631896973 = 30.4% done in 168.6s, 386.5s to go
on time step 5739 (time=114.78), 0.0295506 s/step
Meep progress: 117.4/377.433631896973 = 31.1% done in 172.6s, 382.4s to go
on time step 5876 (time=117.52), 0.0292463 s/step
Meep progress: 120.12/377.433631896973 = 31.8% done in 176.6s, 378.4s to go
on time step 6012 (time=120.24), 0.029526 s/step
Meep progress: 122.84/377.433631896973 = 32.5% done in 180.7s, 374.5s to go
on time step 6148 (time=122.96), 0.0296075 s/step
Meep progress: 125.56/377.433631896973 = 33.3% done in 184.7s, 370.5s to go
on time step 6284 (time=125.68), 0.0294922 s/step
Meep progress: 128.3/377.433631896973 = 34.0% done in 188.7s, 366.4s to go
on time step 6421 (time=128.42), 0.029384 s/step
Meep progress: 131.06/377.433631896973 = 34.7% done in 192.7s, 362.3s to go
on time step 6559 (time=131.18), 0.0291577 s/step
Meep progress: 133.8/377.433631896973 = 35.4% done in 196.7s, 358.2s to go
on time step 6697 (time=133.94), 0.0291818 s/step
Meep progress: 136.56/377.433631896973 = 36.2% done in 200.8s, 354.1s to go
on time step 6835 (time=136.7), 0.0291584 s/step
Meep progress: 139.32/377.433631896973 = 36.9% done in 204.8s, 350.0s to go
on time step 6973 (time=139.46), 0.0291413 s/step
Meep progress: 142.06/377.433631896973 = 37.6% done in 208.8s, 345.9s to go
on time step 7110 (time=142.2), 0.0292356 s/step
Meep progress: 144.8/377.433631896973 = 38.4% done in 212.8s, 341.9s to go
on time step 7247 (time=144.94), 0.0293579 s/step
Meep progress: 147.52/377.433631896973 = 39.1% done in 216.8s, 337.9s to go
on time step 7383 (time=147.66), 0.0294367 s/step
Meep progress: 150.26/377.433631896973 = 39.8% done in 220.8s, 333.9s to go
on time step 7520 (time=150.4), 0.0293124 s/step
Meep progress: 152.98/377.433631896973 = 40.5% done in 224.8s, 329.9s to go
on time step 7656 (time=153.12), 0.0294668 s/step
Meep progress: 155.72/377.433631896973 = 41.3% done in 228.9s, 325.8s to go
on time step 7793 (time=155.86), 0.0293167 s/step
Meep progress: 158.46/377.433631896973 = 42.0% done in 232.9s, 321.8s to go
on time step 7929 (time=158.58), 0.0294471 s/step
Meep progress: 161.18/377.433631896973 = 42.7% done in 236.9s, 317.8s to go
on time step 8065 (time=161.3), 0.0294589 s/step
Meep progress: 163.9/377.433631896973 = 43.4% done in 240.9s, 313.8s to go
on time step 8201 (time=164.02), 0.0294931 s/step
Meep progress: 166.62/377.433631896973 = 44.1% done in 244.9s, 309.8s to go
on time step 8338 (time=166.76), 0.0293643 s/step
Meep progress: 169.34/377.433631896973 = 44.9% done in 248.9s, 305.9s to go
on time step 8474 (time=169.48), 0.0295527 s/step
Meep progress: 172.06/377.433631896973 = 45.6% done in 252.9s, 301.9s to go
on time step 8611 (time=172.22), 0.0293966 s/step
Meep progress: 174.8/377.433631896973 = 46.3% done in 256.9s, 297.8s to go
on time step 8748 (time=174.96), 0.0293724 s/step
Meep progress: 177.52/377.433631896973 = 47.0% done in 260.9s, 293.9s to go
on time step 8884 (time=177.68), 0.0294267 s/step
Meep progress: 180.24/377.433631896973 = 47.8% done in 265.0s, 289.9s to go
on time step 9020 (time=180.4), 0.0295519 s/step
Meep progress: 182.96/377.433631896973 = 48.5% done in 269.0s, 285.9s to go
on time step 9156 (time=183.12), 0.0295432 s/step
Meep progress: 185.52/377.433631896973 = 49.2% done in 273.0s, 282.4s to go
on time step 9283 (time=185.66), 0.0316728 s/step
Meep progress: 188.1/377.433631896973 = 49.8% done in 277.0s, 278.8s to go
on time step 9413 (time=188.26), 0.030855 s/step
Meep progress: 190.84/377.433631896973 = 50.6% done in 281.0s, 274.8s to go
on time step 9550 (time=191), 0.0293735 s/step
Meep progress: 193.56/377.433631896973 = 51.3% done in 285.1s, 270.8s to go
on time step 9686 (time=193.72), 0.0296069 s/step
Meep progress: 196.24/377.433631896973 = 52.0% done in 289.1s, 266.9s to go
on time step 9819 (time=196.38), 0.0301649 s/step
Meep progress: 198.82/377.433631896973 = 52.7% done in 293.1s, 263.3s to go
on time step 9949 (time=198.98), 0.030799 s/step
Meep progress: 201.54/377.433631896973 = 53.4% done in 297.1s, 259.3s to go
on time step 10085 (time=201.7), 0.0295512 s/step
Meep progress: 204.28/377.433631896973 = 54.1% done in 301.1s, 255.2s to go
on time step 10219 (time=204.38), 0.0299043 s/step
Meep progress: 206.94/377.433631896973 = 54.8% done in 305.1s, 251.4s to go
on time step 10354 (time=207.08), 0.029722 s/step
Meep progress: 209.66/377.433631896973 = 55.5% done in 309.2s, 247.4s to go
on time step 10490 (time=209.8), 0.0296029 s/step
Meep progress: 212.32/377.433631896973 = 56.3% done in 313.2s, 243.5s to go
on time step 10623 (time=212.46), 0.0302501 s/step
Meep progress: 215.02/377.433631896973 = 57.0% done in 317.2s, 239.6s to go
on time step 10758 (time=215.16), 0.0297183 s/step
Meep progress: 217.74/377.433631896973 = 57.7% done in 321.2s, 235.6s to go
on time step 10894 (time=217.88), 0.0296145 s/step
Meep progress: 220.46/377.433631896973 = 58.4% done in 325.3s, 231.6s to go
on time step 11030 (time=220.6), 0.0295614 s/step
Meep progress: 223.2/377.433631896973 = 59.1% done in 329.3s, 227.5s to go
on time step 11167 (time=223.34), 0.0293804 s/step
Meep progress: 225.96/377.433631896973 = 59.9% done in 333.3s, 223.4s to go
on time step 11304 (time=226.08), 0.0292111 s/step
Meep progress: 228.68/377.433631896973 = 60.6% done in 337.3s, 219.4s to go
on time step 11440 (time=228.8), 0.0295301 s/step
Meep progress: 231.38/377.433631896973 = 61.3% done in 341.3s, 215.5s to go
on time step 11575 (time=231.5), 0.0297019 s/step
Meep progress: 234.1/377.433631896973 = 62.0% done in 345.3s, 211.4s to go
on time step 11711 (time=234.22), 0.0294178 s/step
Meep progress: 236.84/377.433631896973 = 62.8% done in 349.4s, 207.4s to go
on time step 11848 (time=236.96), 0.0293998 s/step
Meep progress: 239.58/377.433631896973 = 63.5% done in 353.4s, 203.3s to go
on time step 11985 (time=239.7), 0.0292626 s/step
Meep progress: 242.32/377.433631896973 = 64.2% done in 357.4s, 199.3s to go
on time step 12122 (time=242.44), 0.0292345 s/step
Meep progress: 245.06/377.433631896973 = 64.9% done in 361.4s, 195.2s to go
on time step 12259 (time=245.18), 0.0293941 s/step
Meep progress: 247.78/377.433631896973 = 65.6% done in 365.4s, 191.2s to go
on time step 12395 (time=247.9), 0.0296043 s/step
Meep progress: 250.54/377.433631896973 = 66.4% done in 369.5s, 187.1s to go
on time step 12533 (time=250.66), 0.0291407 s/step
Meep progress: 253.1/377.433631896973 = 67.1% done in 373.5s, 183.5s to go
on time step 12661 (time=253.22), 0.0313374 s/step
Meep progress: 255.86/377.433631896973 = 67.8% done in 377.5s, 179.4s to go
on time step 12799 (time=255.98), 0.0291661 s/step
Meep progress: 258.26/377.433631896973 = 68.4% done in 381.5s, 176.0s to go
on time step 12918 (time=258.36), 0.0337528 s/step
Meep progress: 260.84/377.433631896973 = 69.1% done in 385.5s, 172.3s to go
on time step 13047 (time=260.94), 0.0310466 s/step
Meep progress: 263.52/377.433631896973 = 69.8% done in 389.5s, 168.4s to go
on time step 13181 (time=263.62), 0.0298567 s/step
Meep progress: 266.24/377.433631896973 = 70.5% done in 393.6s, 164.4s to go
on time step 13317 (time=266.34), 0.0295583 s/step
Meep progress: 268.96/377.433631896973 = 71.3% done in 397.6s, 160.3s to go
on time step 13453 (time=269.06), 0.0295586 s/step
Meep progress: 271.68/377.433631896973 = 72.0% done in 401.6s, 156.3s to go
on time step 13589 (time=271.78), 0.0295065 s/step
Meep progress: 274.4/377.433631896973 = 72.7% done in 405.6s, 152.3s to go
on time step 13725 (time=274.5), 0.0295611 s/step
Meep progress: 277.12/377.433631896973 = 73.4% done in 409.6s, 148.3s to go
on time step 13861 (time=277.22), 0.0295372 s/step
Meep progress: 279.86/377.433631896973 = 74.1% done in 413.7s, 144.2s to go
on time step 13998 (time=279.96), 0.0294092 s/step
Meep progress: 282.58/377.433631896973 = 74.9% done in 417.7s, 140.2s to go
on time step 14134 (time=282.68), 0.0294926 s/step
Meep progress: 285.3/377.433631896973 = 75.6% done in 421.7s, 136.2s to go
on time step 14270 (time=285.4), 0.0294509 s/step
Meep progress: 288.02/377.433631896973 = 76.3% done in 425.7s, 132.2s to go
on time step 14405 (time=288.1), 0.0296311 s/step
Meep progress: 290.74/377.433631896973 = 77.0% done in 429.7s, 128.1s to go
on time step 14541 (time=290.82), 0.0294836 s/step
Meep progress: 293.48/377.433631896973 = 77.8% done in 433.7s, 124.1s to go
on time step 14678 (time=293.56), 0.0293523 s/step
Meep progress: 296.2/377.433631896973 = 78.5% done in 437.7s, 120.1s to go
on time step 14814 (time=296.28), 0.0294815 s/step
Meep progress: 298.92/377.433631896973 = 79.2% done in 441.8s, 116.0s to go
on time step 14950 (time=299), 0.0294624 s/step
Meep progress: 301.64/377.433631896973 = 79.9% done in 445.8s, 112.0s to go
on time step 15086 (time=301.72), 0.0295377 s/step
Meep progress: 304.36/377.433631896973 = 80.6% done in 449.8s, 108.0s to go
on time step 15222 (time=304.44), 0.0294316 s/step
Meep progress: 307.08/377.433631896973 = 81.4% done in 453.8s, 104.0s to go
on time step 15359 (time=307.18), 0.0293918 s/step
Meep progress: 309.82/377.433631896973 = 82.1% done in 457.8s, 99.9s to go
on time step 15495 (time=309.9), 0.0294213 s/step
Meep progress: 312.54/377.433631896973 = 82.8% done in 461.8s, 95.9s to go
on time step 15631 (time=312.62), 0.0294431 s/step
Meep progress: 315.26/377.433631896973 = 83.5% done in 465.8s, 91.9s to go
on time step 15767 (time=315.34), 0.0294907 s/step
Meep progress: 318.0/377.433631896973 = 84.3% done in 469.8s, 87.8s to go
on time step 15904 (time=318.08), 0.0294072 s/step
Meep progress: 320.72/377.433631896973 = 85.0% done in 473.9s, 83.8s to go
on time step 16040 (time=320.8), 0.0295026 s/step
Meep progress: 323.44/377.433631896973 = 85.7% done in 477.9s, 79.8s to go
on time step 16176 (time=323.52), 0.0295385 s/step
Meep progress: 326.16/377.433631896973 = 86.4% done in 481.9s, 75.8s to go
on time step 16312 (time=326.24), 0.0294342 s/step
Meep progress: 328.9/377.433631896973 = 87.1% done in 485.9s, 71.7s to go
on time step 16448 (time=328.96), 0.029421 s/step
Meep progress: 331.62/377.433631896973 = 87.9% done in 489.9s, 67.7s to go
on time step 16585 (time=331.7), 0.0293823 s/step
Meep progress: 334.34/377.433631896973 = 88.6% done in 493.9s, 63.7s to go
on time step 16721 (time=334.42), 0.0295761 s/step
Meep progress: 337.08/377.433631896973 = 89.3% done in 498.0s, 59.6s to go
on time step 16858 (time=337.16), 0.0293991 s/step
Meep progress: 339.8/377.433631896973 = 90.0% done in 502.0s, 55.6s to go
on time step 16994 (time=339.88), 0.0294663 s/step
Meep progress: 342.52/377.433631896973 = 90.7% done in 506.0s, 51.6s to go
on time step 17130 (time=342.6), 0.0294311 s/step
Meep progress: 345.26/377.433631896973 = 91.5% done in 510.0s, 47.5s to go
on time step 17267 (time=345.34), 0.0293149 s/step
Meep progress: 347.98/377.433631896973 = 92.2% done in 514.0s, 43.5s to go
on time step 17403 (time=348.06), 0.0294229 s/step
Meep progress: 350.48/377.433631896973 = 92.9% done in 518.0s, 39.8s to go
on time step 17527 (time=350.54), 0.0323263 s/step
Meep progress: 352.98/377.433631896973 = 93.5% done in 522.0s, 36.2s to go
on time step 17653 (time=353.06), 0.0319411 s/step
Meep progress: 355.74/377.433631896973 = 94.3% done in 526.0s, 32.1s to go
on time step 17791 (time=355.82), 0.0291925 s/step
Meep progress: 358.46/377.433631896973 = 95.0% done in 530.1s, 28.1s to go
on time step 17927 (time=358.54), 0.0294411 s/step
Meep progress: 361.2/377.433631896973 = 95.7% done in 534.1s, 24.0s to go
on time step 18064 (time=361.28), 0.0293246 s/step
Meep progress: 363.98/377.433631896973 = 96.4% done in 538.1s, 19.9s to go
on time step 18203 (time=364.06), 0.0289233 s/step
Meep progress: 366.72/377.433631896973 = 97.2% done in 542.1s, 15.8s to go
on time step 18340 (time=366.8), 0.0293797 s/step
Meep progress: 369.44/377.433631896973 = 97.9% done in 546.1s, 11.8s to go
on time step 18476 (time=369.52), 0.0294348 s/step
Meep progress: 372.36/377.433631896973 = 98.7% done in 550.1s, 7.5s to go
on time step 18622 (time=372.44), 0.0274667 s/step
Meep progress: 375.38/377.433631896973 = 99.5% done in 554.2s, 3.0s to go
on time step 18773 (time=375.46), 0.0265989 s/step
run 0 finished at t = 377.44 (18872 timesteps)
flux1:, 0.627777777777778, 7.47625793812845e-7, 7.47627421982531e-7, 7.47628867759939e-7, 7.47629416730072e-7, 7.47628724293167e-7, 7.47627031124686e-7, 7.47625113430907e-7, 7.47623950169445e-7, 7.47624232174963e-7, 7.47625946022757e-7, 7.47628274530097e-7, 7.47629936505014e-7, 7.47629869567955e-7, 7.4762793143839e-7, 7.47625182505842e-7, 7.47623427076928e-7, 7.4762406667544e-7, 7.47626854250811e-7, 7.47629558897362e-7, 7.47629423242253e-7, 7.47626141291294e-7, 7.47623790778088e-7, 7.47627231456902e-7, 7.47632334022698e-7, 7.4762607229579e-7, 7.47618794402179e-7, 7.47634580567755e-7, 7.47616661302623e-7, 7.47640385121045e-7, 7.47625188234062e-7, 7.47617055542543e-7, 7.47625188234063e-7, 7.47640385121049e-7, 7.47616661302622e-7, 7.47634580567757e-7, 7.4761879440218e-7, 7.47626072295789e-7, 7.47632334022694e-7, 7.47627231456899e-7, 7.47623790778089e-7, 7.47626141291297e-7, 7.47629423242259e-7, 7.47629558897364e-7, 7.4762685425081e-7, 7.47624066675436e-7, 7.47623427076927e-7, 7.47625182505839e-7, 7.47627931438389e-7, 7.47629869567958e-7, 7.4762993650502e-7, 7.476282745301e-7, 7.47625946022755e-7, 7.47624232174961e-7, 7.47623950169438e-7, 7.47625113430912e-7, 7.47627031124686e-7, 7.47628724293169e-7, 7.4762941673007e-7, 7.47628867759942e-7, 7.47627421982541e-7, 7.47625793812846e-7
flux1:, 0.628040226681531, 8.53458878011463e-7, 8.53460808504418e-7, 8.53462480884458e-7, 8.53463071159741e-7, 8.53462207942507e-7, 8.53460205983922e-7, 8.53457987496304e-7, 8.53456682685815e-7, 8.53457062997701e-7, 8.53459076776947e-7, 8.53461757745547e-7, 8.53463633405191e-7, 8.53463510584745e-7, 8.53461262484639e-7, 8.53458125471051e-7, 8.53456154528032e-7, 8.5345691551498e-7, 8.53460090673486e-7, 8.5346313275059e-7, 8.53462941151994e-7, 8.53459222540594e-7, 8.53456623196947e-7, 8.53460591828446e-7, 8.53466340455854e-7, 8.53459113371927e-7, 8.53450857561717e-7, 8.53468865569694e-7, 8.53448396317836e-7, 8.53475525847085e-7, 8.5345819520359e-7, 8.53448909564357e-7, 8.53458195203592e-7, 8.53475525847085e-7, 8.53448396317839e-7, 8.53468865569696e-7, 8.53450857561717e-7, 8.53459113371927e-7, 8.53466340455852e-7, 8.53460591828442e-7, 8.53456623196949e-7, 8.53459222540599e-7, 8.53462941151998e-7, 8.53463132750591e-7, 8.53460090673486e-7, 8.53456915514978e-7, 8.53456154528033e-7, 8.53458125471047e-7, 8.5346126248464e-7, 8.53463510584744e-7, 8.53463633405193e-7, 8.53461757745549e-7, 8.53459076776947e-7, 8.53457062997702e-7, 8.53456682685811e-7, 8.53457987496302e-7, 8.53460205983921e-7, 8.53462207942516e-7, 8.53463071159743e-7, 8.53462480884455e-7, 8.53460808504417e-7, 8.53458878011462e-7
flux1:, 0.628302675585284, 9.73411502423171e-7, 9.73413758438763e-7, 9.7341567234398e-7, 9.73416303453977e-7, 9.73415253725442e-7, 9.73412919627598e-7, 9.73410381171203e-7, 9.73408930042629e-7, 9.73409421472905e-7, 9.73411759254682e-7, 9.73414814583851e-7, 9.73416909928348e-7, 9.73416715638634e-7, 9.73414128066578e-7, 9.73410578659767e-7, 9.73408393145684e-7, 9.73409307503791e-7, 9.73412914041929e-7, 9.73416310564456e-7, 9.73416024038054e-7, 9.73411794733769e-7, 9.73408920141551e-7, 9.73413504573287e-7, 9.73419998707524e-7, 9.73411692900354e-7, 9.73402352578748e-7, 9.73422874842305e-7, 9.73399494896329e-7, 9.73430464120914e-7, 9.73410694052553e-7, 9.73400092130117e-7, 9.73410694052553e-7, 9.73430464120915e-7, 9.7339949489633e-7, 9.73422874842307e-7, 9.73402352578748e-7, 9.73411692900351e-7, 9.73419998707519e-7, 9.73413504573283e-7, 9.73408920141553e-7, 9.73411794733772e-7, 9.73416024038059e-7, 9.73416310564458e-7, 9.73412914041927e-7, 9.73409307503788e-7, 9.73408393145683e-7, 9.73410578659767e-7, 9.73414128066579e-7, 9.73416715638635e-7, 9.73416909928355e-7, 9.73414814583853e-7, 9.7341175925468e-7, 9.73409421472908e-7, 9.73408930042626e-7, 9.734103811712e-7, 9.73412919627601e-7, 9.7341525372545e-7, 9.73416303453977e-7, 9.73415672343978e-7, 9.73413758438758e-7, 9.73411502423172e-7
flux1:, 0.628565124489038, 1.10924121121227e-6, 1.10924381278758e-6, 1.10924598249171e-6, 1.10924665612251e-6, 1.10924540828518e-6, 1.10924272320273e-6, 1.10923984873399e-6, 1.10923824706582e-6, 1.10923886013865e-6, 1.10924154163178e-6, 1.10924498826601e-6, 1.10924730547393e-6, 1.10924702292442e-6, 1.10924406862903e-6, 1.1092400880793e-6, 1.10923769639588e-6, 1.10923880264494e-6, 1.10924288620446e-6, 1.10924664821743e-6, 1.10924621443813e-6, 1.10924138658474e-6, 1.10923820811605e-6, 1.10924351216928e-6, 1.10925086963293e-6, 1.10924136379587e-6, 1.10923082446234e-6, 1.10925418841265e-6, 1.10922748613996e-6, 1.10926277593616e-6, 1.10924021622092e-6, 1.10922811163159e-6, 1.10924021622092e-6, 1.10926277593616e-6, 1.10922748613996e-6, 1.10925418841266e-6, 1.10923082446234e-6, 1.10924136379587e-6, 1.10925086963293e-6, 1.10924351216928e-6, 1.10923820811605e-6, 1.10924138658475e-6, 1.10924621443813e-6, 1.10924664821743e-6, 1.10924288620445e-6, 1.10923880264493e-6, 1.10923769639587e-6, 1.10924008807929e-6, 1.10924406862903e-6, 1.10924702292442e-6, 1.10924730547393e-6, 1.10924498826602e-6, 1.10924154163178e-6, 1.10923886013865e-6, 1.10923824706581e-6, 1.10923984873399e-6, 1.10924272320273e-6, 1.10924540828518e-6, 1.1092466561225e-6, 1.10924598249171e-6, 1.10924381278759e-6, 1.10924121121227e-6
flux1:, 0.628827573392791, 1.26290668950847e-6, 1.2629096530478e-6, 1.26291209271045e-6, 1.26291281400933e-6, 1.26291136214083e-6, 1.26290831289998e-6, 1.26290508985356e-6, 1.26290333338156e-6, 1.26290407505268e-6, 1.26290711413242e-6, 1.26291096295518e-6, 1.26291350004979e-6, 1.26291311180722e-6, 1.26290976705552e-6, 1.26290534372009e-6, 1.26290276300512e-6, 1.26290410670356e-6, 1.26290871416716e-6, 1.26291284504678e-6, 1.2629121960859e-6, 1.26290666630548e-6, 1.2629031533521e-6, 1.26290929935254e-6, 1.26291765900374e-6, 1.26290682343401e-6, 1.26289496216955e-6, 1.26292153396585e-6, 1.26289104034032e-6, 1.26293118321627e-6, 1.26290543342349e-6, 1.2628916138613e-6, 1.26290543342349e-6, 1.26293118321627e-6, 1.26289104034032e-6, 1.26292153396585e-6, 1.26289496216955e-6, 1.262906823434e-6, 1.26291765900373e-6, 1.26290929935254e-6, 1.2629031533521e-6, 1.26290666630547e-6, 1.26291219608591e-6, 1.26291284504678e-6, 1.26290871416716e-6, 1.26290410670356e-6, 1.26290276300512e-6, 1.26290534372009e-6, 1.26290976705553e-6, 1.26291311180722e-6, 1.26291350004979e-6, 1.26291096295519e-6, 1.26290711413241e-6, 1.26290407505268e-6, 1.26290333338156e-6, 1.26290508985356e-6, 1.26290831289998e-6, 1.26291136214084e-6, 1.26291281400933e-6, 1.26291209271044e-6, 1.26290965304781e-6, 1.26290668950848e-6
flux1:, 0.629090022296544, 1.4365884368892e-6, 1.43659177497014e-6, 1.43659449943852e-6, 1.4365952784652e-6, 1.43659362383409e-6, 1.43659020392733e-6, 1.43658662332839e-6, 1.43658470696455e-6, 1.43658557926909e-6, 1.43658898257131e-6, 1.43659323745762e-6, 1.43659598814655e-6, 1.43659547680948e-6, 1.43659172266976e-6, 1.43658685348439e-6, 1.43658411077799e-6, 1.4365857449267e-6, 1.43659092375885e-6, 1.43659541749894e-6, 1.4365944675742e-6, 1.43658811531883e-6, 1.43658423564129e-6, 1.43659136711818e-6, 1.43660089153946e-6, 1.43658858738522e-6, 1.4365752721636e-6, 1.43660546078342e-6, 1.43657064240288e-6, 1.43661622796955e-6, 1.43658683142822e-6, 1.43657105557262e-6, 1.43658683142822e-6, 1.43661622796955e-6, 1.43657064240288e-6, 1.43660546078343e-6, 1.4365752721636e-6, 1.43658858738521e-6, 1.43660089153945e-6, 1.43659136711818e-6, 1.43658423564129e-6, 1.43658811531884e-6, 1.43659446757421e-6, 1.43659541749893e-6, 1.43659092375885e-6, 1.4365857449267e-6, 1.43658411077799e-6, 1.43658685348439e-6, 1.43659172266975e-6, 1.43659547680949e-6, 1.43659598814655e-6, 1.43659323745762e-6, 1.43658898257132e-6, 1.43658557926908e-6, 1.43658470696455e-6, 1.43658662332839e-6, 1.43659020392732e-6, 1.4365936238341e-6, 1.4365952784652e-6, 1.43659449943851e-6, 1.43659177497016e-6, 1.4365884368892e-6
flux1:, 0.629352471200297, 1.63271126904458e-6, 1.63271499056652e-6, 1.63271801642544e-6, 1.63271886965649e-6, 1.63271702208544e-6, 1.63271323238661e-6, 1.63270928868616e-6, 1.63270720558273e-6, 1.63270820431002e-6, 1.63271197000863e-6, 1.6327166271246e-6, 1.63271958083515e-6, 1.63271892977107e-6, 1.63271475330927e-6, 1.63270944508079e-6, 1.63270657831031e-6, 1.63270856365411e-6, 1.63271436124618e-6, 1.6327192008268e-6, 1.63271784415925e-6, 1.63271053016785e-6, 1.63270625036297e-6, 1.63271453486056e-6, 1.63272541297996e-6, 1.63271149107761e-6, 1.63269657984982e-6, 1.6327308416143e-6, 1.632691093232e-6, 1.6327427745671e-6, 1.63270921200348e-6, 1.63269120621952e-6, 1.63270921200348e-6, 1.6327427745671e-6, 1.632691093232e-6, 1.6327308416143e-6, 1.63269657984982e-6, 1.63271149107761e-6, 1.63272541297996e-6, 1.63271453486055e-6, 1.63270625036298e-6, 1.63271053016785e-6, 1.63271784415925e-6, 1.6327192008268e-6, 1.63271436124618e-6, 1.63270856365411e-6, 1.63270657831031e-6, 1.63270944508079e-6, 1.63271475330926e-6, 1.63271892977106e-6, 1.63271958083516e-6, 1.6327166271246e-6, 1.63271197000863e-6, 1.63270820431002e-6, 1.63270720558272e-6, 1.63270928868616e-6, 1.63271323238661e-6, 1.63271702208545e-6, 1.63271886965648e-6, 1.63271801642543e-6, 1.63271499056652e-6, 1.63271126904459e-6
flux1:, 0.629614920104051, 1.85396877353763e-6, 1.85397288425883e-6, 1.85397623107443e-6, 1.85397718283104e-6, 1.85397516175716e-6, 1.8539710108484e-6, 1.8539667014569e-6, 1.85396444198369e-6, 1.85396555550817e-6, 1.8539696724123e-6, 1.85397471984954e-6, 1.85397786196558e-6, 1.85397705603302e-6, 1.85397245129781e-6, 1.85396672169453e-6, 1.853963780409e-6, 1.85396618564453e-6, 1.85397264874587e-6, 1.85397780470264e-6, 1.8539759135874e-6, 1.85396747850383e-6, 1.85396276457936e-6, 1.85397239650701e-6, 1.853984846034e-6, 1.85396914520805e-6, 1.85395248470545e-6, 1.85399132830584e-6, 1.85394596491711e-6, 1.8540044660058e-6, 1.85396614890744e-6, 1.85394560375303e-6, 1.85396614890744e-6, 1.8540044660058e-6, 1.85394596491711e-6, 1.85399132830585e-6, 1.85395248470545e-6, 1.85396914520805e-6, 1.85398484603399e-6, 1.853972396507e-6, 1.85396276457936e-6, 1.85396747850384e-6, 1.85397591358741e-6, 1.85397780470264e-6, 1.85397264874586e-6, 1.85396618564452e-6, 1.853963780409e-6, 1.85396672169454e-6, 1.85397245129781e-6, 1.85397705603302e-6, 1.85397786196559e-6, 1.85397471984955e-6, 1.8539696724123e-6, 1.85396555550817e-6, 1.85396444198368e-6, 1.8539667014569e-6, 1.85397101084839e-6, 1.85397516175718e-6, 1.85397718283103e-6, 1.85397623107442e-6, 1.85397288425883e-6, 1.85396877353763e-6
flux1:, 0.629877369007804, 2.10334985004454e-6, 2.10335435352375e-6, 2.10335804518407e-6, 2.10335912881651e-6, 2.10335696388137e-6, 2.10335246789015e-6, 2.10334779241284e-6, 2.10334534315027e-6, 2.1033465515771e-6, 2.10335099869761e-6, 2.10335641652399e-6, 2.10335972880701e-6, 2.10335875495781e-6, 2.10335372360413e-6, 2.10334760171148e-6, 2.10334464750082e-6, 2.10334754941829e-6, 2.10335472375743e-6, 2.10336015308887e-6, 2.10335757629743e-6, 2.10334783950423e-6, 2.10334265753625e-6, 2.10335386096582e-6, 2.10336813050602e-6, 2.10335047519186e-6, 2.10333189939394e-6, 2.10337589149566e-6, 2.10332414003189e-6, 2.10339026448958e-6, 2.10334652826254e-6, 2.10332309481977e-6, 2.10334652826254e-6, 2.10339026448958e-6, 2.10332414003189e-6, 2.10337589149566e-6, 2.10333189939394e-6, 2.10335047519186e-6, 2.10336813050602e-6, 2.10335386096582e-6, 2.10334265753625e-6, 2.10334783950423e-6, 2.10335757629743e-6, 2.10336015308886e-6, 2.10335472375743e-6, 2.10334754941829e-6, 2.10334464750081e-6, 2.10334760171148e-6, 2.10335372360413e-6, 2.10335875495781e-6, 2.10335972880701e-6, 2.103356416524e-6, 2.10335099869761e-6, 2.1033465515771e-6, 2.10334534315026e-6, 2.10334779241284e-6, 2.10335246789014e-6, 2.10335696388138e-6, 2.10335912881651e-6, 2.10335804518406e-6, 2.10335435352376e-6, 2.10334985004453e-6
flux1:, 0.630139817911557, 2.38416746954944e-6, 2.38417236846645e-6, 2.38417643447641e-6, 2.3841776931047e-6, 2.38417542409719e-6, 2.38417060595875e-6, 2.38416556516959e-6, 2.38416290805827e-6, 2.38416418286894e-6, 2.38416892961046e-6, 2.38417469040422e-6, 2.38417815155373e-6, 2.38417699917902e-6, 2.38417155055979e-6, 2.38416507686339e-6, 2.38416218340928e-6, 2.38416566701641e-6, 2.38417359724004e-6, 2.38417924280795e-6, 2.3841758044432e-6, 2.38416456315842e-6, 2.38415887999336e-6, 2.38417191129523e-6, 2.3841882819945e-6, 2.38416847903593e-6, 2.38414780724935e-6, 2.38419757876198e-6, 2.38413856945381e-6, 2.38421321075315e-6, 2.38416330774574e-6, 2.38413659379588e-6, 2.38416330774574e-6, 2.38421321075315e-6, 2.38413856945381e-6, 2.38419757876198e-6, 2.38414780724935e-6, 2.38416847903593e-6, 2.3841882819945e-6, 2.38417191129522e-6, 2.38415887999336e-6, 2.38416456315842e-6, 2.38417580444321e-6, 2.38417924280795e-6, 2.38417359724004e-6, 2.3841656670164e-6, 2.38416218340927e-6, 2.38416507686339e-6, 2.3841715505598e-6, 2.38417699917902e-6, 2.38417815155374e-6, 2.38417469040422e-6, 2.38416892961045e-6, 2.38416418286893e-6, 2.38416290805826e-6, 2.3841655651696e-6, 2.38417060595876e-6, 2.38417542409719e-6, 2.38417769310471e-6, 2.38417643447639e-6, 2.38417236846646e-6, 2.38416746954943e-6
flux1:, 0.63040226681531, 2.70008979060785e-6, 2.70009508838698e-6, 2.70009956492575e-6, 2.70010105150951e-6, 2.70009872748667e-6, 2.70009361557584e-6, 2.70008821020949e-6, 2.70008532203469e-6, 2.70008662643864e-6, 2.70009163356967e-6, 2.70009770348033e-6, 2.70010128975558e-6, 2.70009995061128e-6, 2.70009410115183e-6, 2.70008732681249e-6, 2.70008457953501e-6, 2.70008873823564e-6, 2.70009746831366e-6, 2.7001032589016e-6, 2.70009875782764e-6, 2.70008578650147e-6, 2.70007957044888e-6, 2.70009472064418e-6, 2.70011350720182e-6, 2.70009134167136e-6, 2.70006837617287e-6, 2.70012462928593e-6, 2.70005738676338e-6, 2.70014154020051e-6, 2.70008463266894e-6, 2.70005419872981e-6, 2.70008463266894e-6, 2.70014154020052e-6, 2.70005738676338e-6, 2.70012462928593e-6, 2.70006837617287e-6, 2.70009134167136e-6, 2.70011350720182e-6, 2.70009472064418e-6, 2.70007957044888e-6, 2.70008578650147e-6, 2.70009875782765e-6, 2.7001032589016e-6, 2.70009746831365e-6, 2.70008873823563e-6, 2.70008457953501e-6, 2.70008732681248e-6, 2.70009410115184e-6, 2.70009995061129e-6, 2.70010128975558e-6, 2.70009770348033e-6, 2.70009163356967e-6, 2.70008662643864e-6, 2.70008532203469e-6, 2.70008821020949e-6, 2.70009361557584e-6, 2.70009872748668e-6, 2.7001010515095e-6, 2.70009956492575e-6, 2.70009508838698e-6, 2.70008979060786e-6
flux1:, 0.630664715719064, 3.05517377387013e-6, 3.05517947647217e-6, 3.05518440697687e-6, 3.05518618346908e-6, 3.055183860897e-6, 3.05517848701275e-6, 3.05517271650017e-6, 3.05516956892553e-6, 3.05517085913395e-6, 3.05517608067357e-6, 3.05518242102141e-6, 3.05518610681064e-6, 3.05518457433174e-6, 3.05517834599419e-6, 3.05517133129216e-6, 3.05516882658068e-6, 3.0551737625065e-6, 3.05518333676959e-6, 3.05518918796883e-6, 3.05518339792685e-6, 3.05516844795916e-6, 3.05516166940609e-6, 3.05517926610212e-6, 3.05520081699063e-6, 3.05517604688444e-6, 3.05515057008814e-6, 3.05521408618203e-6, 3.0551375203798e-6, 3.05523229702253e-6, 3.05516745011099e-6, 3.05513280535411e-6, 3.05516745011099e-6, 3.05523229702253e-6, 3.0551375203798e-6, 3.05521408618203e-6, 3.05515057008815e-6, 3.05517604688444e-6, 3.05520081699063e-6, 3.05517926610212e-6, 3.05516166940609e-6, 3.05516844795917e-6, 3.05518339792686e-6, 3.05518918796883e-6, 3.05518333676959e-6, 3.05517376250649e-6, 3.05516882658069e-6, 3.05517133129217e-6, 3.05517834599421e-6, 3.05518457433173e-6, 3.05518610681064e-6, 3.0551824210214e-6, 3.05517608067357e-6, 3.05517085913395e-6, 3.05516956892552e-6, 3.05517271650018e-6, 3.05517848701275e-6, 3.05518386089701e-6, 3.05518618346908e-6, 3.05518440697687e-6, 3.05517947647218e-6, 3.05517377387013e-6
flux1:, 0.630927164622817, 3.45390143848954e-6, 3.45390755617504e-6, 3.45391299117428e-6, 3.45391512651298e-6, 3.4539128663009e-6, 3.45390726303928e-6, 3.45390112436214e-6, 3.4538976847539e-6, 3.45389891239211e-6, 3.45390429852382e-6, 3.45391086790817e-6, 3.45391462609508e-6, 3.45391289388893e-6, 3.4539063115383e-6, 3.45389912338625e-6, 3.4538969674334e-6, 3.45390279205261e-6, 3.45391325703884e-6, 3.45391907312567e-6, 3.45391174363136e-6, 3.45389454340995e-6, 3.453887175273e-6, 3.45390758404557e-6, 3.4539322807794e-6, 3.45390463044771e-6, 3.45387640156967e-6, 3.4539480501204e-6, 3.45386094705288e-6, 3.45396758991012e-6, 3.45389376470805e-6, 3.45385436276748e-6, 3.45389376470805e-6, 3.45396758991012e-6, 3.45386094705288e-6, 3.4539480501204e-6, 3.45387640156966e-6, 3.45390463044771e-6, 3.4539322807794e-6, 3.45390758404557e-6, 3.45388717527301e-6, 3.45389454340996e-6, 3.45391174363137e-6, 3.45391907312567e-6, 3.45391325703882e-6, 3.4539027920526e-6, 3.4538969674334e-6, 3.45389912338625e-6, 3.45390631153831e-6, 3.45391289388893e-6, 3.45391462609509e-6, 3.45391086790816e-6, 3.45390429852382e-6, 3.45389891239212e-6, 3.4538976847539e-6, 3.45390112436215e-6, 3.45390726303928e-6, 3.45391286630091e-6, 3.45391512651298e-6, 3.45391299117429e-6, 3.45390755617504e-6, 3.45390143848953e-6
flux1:, 0.63118961352657, 3.9012189057054e-6, 3.9012254545092e-6, 3.90123145040373e-6, 3.9012340171106e-6, 3.90123188046149e-6, 3.90122607807302e-6, 3.90121956496009e-6, 3.90121579826266e-6, 3.90121691411967e-6, 3.90122241520143e-6, 3.90122917204068e-6, 3.90123297398208e-6, 3.90123103328128e-6, 3.90122412078078e-6, 3.90121682923969e-6, 3.90121513653385e-6, 3.90122197168375e-6, 3.90123337897421e-6, 3.90123905592551e-6, 3.90122991401451e-6, 3.90121016925062e-6, 3.90120218716953e-6, 3.901225812259e-6, 3.90125406757098e-6, 3.90122321976486e-6, 3.90119197097293e-6, 3.90127271957525e-6, 3.90117373203064e-6, 3.90129363467361e-6, 3.90120968139435e-6, 3.90116491607266e-6, 3.90120968139435e-6, 3.90129363467362e-6, 3.90117373203064e-6, 3.90127271957525e-6, 3.90119197097293e-6, 3.90122321976485e-6, 3.90125406757098e-6, 3.901225812259e-6, 3.90120218716953e-6, 3.90121016925062e-6, 3.90122991401452e-6, 3.9012390559255e-6, 3.90123337897419e-6, 3.90122197168375e-6, 3.90121513653385e-6, 3.90121682923969e-6, 3.90122412078078e-6, 3.90123103328127e-6, 3.90123297398208e-6, 3.90122917204068e-6, 3.90122241520142e-6, 3.90121691411968e-6, 3.90121579826265e-6, 3.9012195649601e-6, 3.90122607807302e-6, 3.90123188046151e-6, 3.90123401711059e-6, 3.90123145040375e-6, 3.9012254545092e-6, 3.9012189057054e-6
flux1:, 0.631452062430323, 4.40257837568898e-6, 4.40258537829003e-6, 4.40259199476793e-6, 4.40259506396071e-6, 4.40259310702857e-6, 4.40258712992433e-6, 4.40258023265589e-6, 4.40257610458128e-6, 4.40257706386066e-6, 4.40258263554461e-6, 4.40258954091707e-6, 4.40259335581542e-6, 4.40259119167388e-6, 4.40258396657048e-6, 4.4025766403482e-6, 4.40257553192017e-6, 4.40258351142967e-6, 4.40259592164431e-6, 4.40260135140717e-6, 4.40259010425938e-6, 4.40256749856678e-6, 4.40255888073587e-6, 4.40258616493853e-6, 4.40261841974889e-6, 4.40258400619128e-6, 4.40254943824873e-6, 4.40264036388356e-6, 4.4025280020665e-6, 4.40266272990802e-6, 4.40256738120711e-6, 4.40251658207075e-6, 4.40256738120711e-6, 4.40266272990802e-6, 4.40252800206649e-6, 4.40264036388356e-6, 4.40254943824873e-6, 4.40258400619128e-6, 4.40261841974889e-6, 4.40258616493853e-6, 4.40255888073588e-6, 4.40256749856678e-6, 4.40259010425938e-6, 4.40260135140716e-6, 4.4025959216443e-6, 4.40258351142967e-6, 4.40257553192019e-6, 4.40257664034821e-6, 4.40258396657048e-6, 4.40259119167389e-6, 4.40259335581543e-6, 4.40258954091707e-6, 4.40258263554462e-6, 4.40257706386067e-6, 4.40257610458128e-6, 4.40258023265589e-6, 4.40258712992435e-6, 4.40259310702858e-6, 4.40259506396069e-6, 4.40259199476792e-6, 4.40258537829003e-6, 4.40257837568898e-6
flux1:, 0.631714511334077, 4.96398318356743e-6, 4.96399066919284e-6, 4.96399796498013e-6, 4.9640015996681e-6, 4.96399986709488e-6, 4.96399373023623e-6, 4.96398643635421e-6, 4.96398191813217e-6, 4.96398268731384e-6, 4.96398829671925e-6, 4.96399531731841e-6, 4.96399911075282e-6, 4.9639966967874e-6, 4.96398916349687e-6, 4.96398186446745e-6, 4.96398146602881e-6, 4.96399073810833e-6, 4.96400422620967e-6, 4.96400930229767e-6, 4.96399564072183e-6, 4.96396983635658e-6, 4.96396056288819e-6, 4.96399198654921e-6, 4.96402870565392e-6, 4.96399029608258e-6, 4.9639520735141e-6, 4.96405437518496e-6, 4.96392699730203e-6, 4.96407831170639e-6, 4.96397017612025e-6, 4.96391260396364e-6, 4.96397017612025e-6, 4.96407831170639e-6, 4.96392699730203e-6, 4.96405437518496e-6, 4.9639520735141e-6, 4.96399029608257e-6, 4.96402870565392e-6, 4.96399198654921e-6, 4.96396056288819e-6, 4.96396983635658e-6, 4.96399564072182e-6, 4.96400930229766e-6, 4.96400422620967e-6, 4.96399073810832e-6, 4.96398146602881e-6, 4.96398186446745e-6, 4.96398916349686e-6, 4.96399669678739e-6, 4.96399911075283e-6, 4.96399531731842e-6, 4.96398829671925e-6, 4.96398268731385e-6, 4.96398191813216e-6, 4.9639864363542e-6, 4.96399373023623e-6, 4.96399986709488e-6, 4.96400159966809e-6, 4.96399796498011e-6, 4.96399066919284e-6, 4.96398318356742e-6
flux1:, 0.63197696023783, 5.59203607913429e-6, 5.59204408211299e-6, 5.5920521088028e-6, 5.59205635542126e-6, 5.59205487292247e-6, 5.59204857839728e-6, 5.59204087463469e-6, 5.5920359495301e-6, 5.59203651487659e-6, 5.59204214767985e-6, 5.59204925864416e-6, 5.59205299001416e-6, 5.59205028153328e-6, 5.59204242300153e-6, 5.59203519985044e-6, 5.59203564000414e-6, 5.59204637058057e-6, 5.59206103259641e-6, 5.59206565702223e-6, 5.59204925972614e-6, 5.59201989837235e-6, 5.59200995009193e-6, 5.59204602914622e-6, 5.59208769560512e-6, 5.59204478528044e-6, 5.59200253111608e-6, 5.59211754396923e-6, 5.59197334670885e-6, 5.59214323205677e-6, 5.59202078749553e-6, 5.59195562963289e-6, 5.59202078749552e-6, 5.59214323205677e-6, 5.59197334670887e-6, 5.59211754396923e-6, 5.59200253111608e-6, 5.59204478528043e-6, 5.59208769560511e-6, 5.59204602914622e-6, 5.59200995009194e-6, 5.59201989837236e-6, 5.59204925972614e-6, 5.59206565702223e-6, 5.59206103259639e-6, 5.59204637058057e-6, 5.59203564000416e-6, 5.59203519985045e-6, 5.59204242300154e-6, 5.59205028153328e-6, 5.59205299001416e-6, 5.59204925864417e-6, 5.59204214767984e-6, 5.59203651487659e-6, 5.5920359495301e-6, 5.59204087463469e-6, 5.59204857839727e-6, 5.59205487292246e-6, 5.59205635542125e-6, 5.59205210880279e-6, 5.59204408211299e-6, 5.59203607913429e-6
flux1:, 0.632239409141583, 6.29399087238609e-6, 6.29399942897108e-6, 6.29400822274666e-6, 6.29401310099734e-6, 6.2940118672707e-6, 6.29400540141768e-6, 6.29399727715398e-6, 6.29399194889379e-6, 6.29399232653787e-6, 6.2939979947542e-6, 6.2940051820836e-6, 6.29400880073098e-6, 6.29400572615116e-6, 6.29399749405284e-6, 6.29399037522894e-6, 6.29399178396942e-6, 6.29400416113202e-6, 6.2940201223503e-6, 6.29402421383069e-6, 6.29400475233596e-6, 6.29397145579254e-6, 6.29396081238277e-6, 6.29400209544284e-6, 6.29404920371655e-6, 6.29400119944584e-6, 6.29395448962229e-6, 6.2940837006512e-6, 6.29392070945178e-6, 6.29411140322261e-6, 6.29397299039323e-6, 6.29389935571507e-6, 6.29397299039322e-6, 6.29411140322262e-6, 6.29392070945177e-6, 6.29408370065121e-6, 6.29395448962229e-6, 6.29400119944584e-6, 6.29404920371655e-6, 6.29400209544284e-6, 6.29396081238277e-6, 6.29397145579255e-6, 6.29400475233595e-6, 6.29402421383067e-6, 6.29402012235029e-6, 6.29400416113201e-6, 6.29399178396942e-6, 6.29399037522894e-6, 6.29399749405285e-6, 6.29400572615116e-6, 6.29400880073099e-6, 6.2940051820836e-6, 6.2939979947542e-6, 6.29399232653786e-6, 6.29399194889379e-6, 6.29399727715397e-6, 6.29400540141768e-6, 6.2940118672707e-6, 6.29401310099733e-6, 6.29400822274663e-6, 6.29399942897109e-6, 6.29399087238609e-6
flux1:, 0.632501858045337, 7.07780758283566e-6, 7.07781672595049e-6, 7.07782629712485e-6, 7.07783178832189e-6, 7.07783076665894e-6, 7.07782409814447e-6, 7.07781555065971e-6, 7.07780985381681e-6, 7.07781010125392e-6, 7.07781585139491e-6, 7.07782311363117e-6, 7.0778265534355e-6, 7.07782300396909e-6, 7.07781430760534e-6, 7.07780729384143e-6, 7.07780980159195e-6, 7.07782404128503e-6, 7.07784146590004e-6, 7.07784496917708e-6, 7.07782211316653e-6, 7.07778448376481e-6, 7.07777312120166e-6, 7.07782018576157e-6, 7.07787323372824e-6, 7.07781943852255e-6, 7.07776779604886e-6, 7.07791286145918e-6, 7.07772892039048e-6, 7.07794294624906e-6, 7.07778676181813e-6, 7.07770367552234e-6, 7.07778676181812e-6, 7.07794294624905e-6, 7.07772892039047e-6, 7.07791286145917e-6, 7.07776779604885e-6, 7.07781943852256e-6, 7.07787323372825e-6, 7.07782018576157e-6, 7.07777312120167e-6, 7.07778448376482e-6, 7.07782211316655e-6, 7.07784496917708e-6, 7.07784146590004e-6, 7.077824041285e-6, 7.07780980159196e-6, 7.07780729384143e-6, 7.07781430760535e-6, 7.0778230039691e-6, 7.0778265534355e-6, 7.07782311363116e-6, 7.0778158513949e-6, 7.07781010125392e-6, 7.07780985381683e-6, 7.07781555065971e-6, 7.07782409814449e-6, 7.07783076665898e-6, 7.07783178832187e-6, 7.07782629712484e-6, 7.07781672595052e-6, 7.07780758283564e-6
flux1:, 0.63276430694909, 7.95221122528373e-6, 7.95222097692776e-6, 7.95223129736338e-6, 7.95223733163149e-6, 7.95223644171288e-6, 7.95222952098206e-6, 7.952220562717e-6, 7.95221457497838e-6, 7.95221480365754e-6, 7.9522207248584e-6, 7.95222807368906e-6, 7.95223124598825e-6, 7.952227063693e-6, 7.95221775786483e-6, 7.95221081460658e-6, 7.95221455206068e-6, 7.95223090511141e-6, 7.95225000720696e-6, 7.95225290322638e-6, 7.95222632603728e-6, 7.9521839465997e-6, 7.95217183386644e-6, 7.95222528177307e-6, 7.95228476185152e-6, 7.95222435840078e-6, 7.95216724741848e-6, 7.95233001170009e-6, 7.95212277270227e-6, 7.95236297649072e-6, 7.95218706571807e-6, 7.95209346359678e-6, 7.95218706571806e-6, 7.95236297649071e-6, 7.95212277270226e-6, 7.95233001170009e-6, 7.95216724741848e-6, 7.95222435840077e-6, 7.95228476185152e-6, 7.95222528177306e-6, 7.95217183386644e-6, 7.95218394659971e-6, 7.95222632603729e-6, 7.95225290322636e-6, 7.95225000720694e-6, 7.95223090511139e-6, 7.9522145520607e-6, 7.95221081460657e-6, 7.95221775786483e-6, 7.952227063693e-6, 7.95223124598826e-6, 7.95222807368905e-6, 7.95222072485837e-6, 7.95221480365755e-6, 7.95221457497837e-6, 7.95222056271701e-6, 7.95222952098207e-6, 7.95223644171288e-6, 7.95223733163148e-6, 7.95223129736338e-6, 7.95222097692776e-6, 7.95221122528371e-6
flux1:, 0.633026755852843, 8.92675435748981e-6, 8.92676471865594e-6, 8.9267757072983e-6, 8.92678215012526e-6, 8.92678126056439e-6, 8.92677402107568e-6, 8.92676468900366e-6, 8.92675854510245e-6, 8.92675893367261e-6, 8.92676516530699e-6, 8.92677262475748e-6, 8.92677540953e-6, 8.92677037393553e-6, 8.92676024619146e-6, 8.9267532963524e-6, 8.92675839538637e-6, 8.92677715588828e-6, 8.9267982115309e-6, 8.92680052810607e-6, 8.92676991200879e-6, 8.92672234514943e-6, 8.92670944026822e-6, 8.9267698927117e-6, 8.92683628241944e-6, 8.92676831564712e-6, 8.92670513553787e-6, 8.92688765224905e-6, 8.92665456338175e-6, 8.92692415181817e-6, 8.92672640031227e-6, 8.92662112244237e-6, 8.92672640031226e-6, 8.92692415181816e-6, 8.92665456338174e-6, 8.92688765224904e-6, 8.92670513553787e-6, 8.92676831564713e-6, 8.92683628241944e-6, 8.9267698927117e-6, 8.92670944026824e-6, 8.92672234514944e-6, 8.9267699120088e-6, 8.92680052810605e-6, 8.9267982115309e-6, 8.92677715588829e-6, 8.92675839538638e-6, 8.9267532963524e-6, 8.92676024619146e-6, 8.92677037393552e-6, 8.92677540953001e-6, 8.92677262475749e-6, 8.92676516530699e-6, 8.92675893367263e-6, 8.92675854510246e-6, 8.92676468900367e-6, 8.92677402107568e-6, 8.92678126056441e-6, 8.92678215012526e-6, 8.9267757072983e-6, 8.92676471865595e-6, 8.92675435748979e-6
flux1:, 0.633289204756596, 1.00118835062743e-5, 1.00118944444006e-5, 1.00119059513532e-5, 1.00119125901517e-5, 1.00119115124086e-5, 1.00119038740084e-5, 1.00118942410877e-5, 1.0011888148012e-5, 1.00118889556432e-5, 1.00118956938813e-5, 1.00119032977955e-5, 1.001190553315e-5, 1.00118993468245e-5, 1.00118881046081e-5, 1.00118810221293e-5, 1.00118876180366e-5, 1.00119091330185e-5, 1.00119324931088e-5, 1.00119343155805e-5, 1.00118993564143e-5, 1.00118461429838e-5, 1.0011832388477e-5, 1.00119004808581e-5, 1.00119742332447e-5, 1.00118975922773e-5, 1.00118276719856e-5, 1.00120322262072e-5, 1.00117705184635e-5, 1.00120731002455e-5, 1.00118512244016e-5, 1.00117330080546e-5, 1.00118512244016e-5, 1.00120731002455e-5, 1.00117705184635e-5, 1.00120322262072e-5, 1.00118276719856e-5, 1.00118975922773e-5, 1.00119742332447e-5, 1.00119004808581e-5, 1.0011832388477e-5, 1.00118461429839e-5, 1.00118993564143e-5, 1.00119343155805e-5, 1.00119324931088e-5, 1.00119091330185e-5, 1.00118876180366e-5, 1.00118810221293e-5, 1.00118881046081e-5, 1.00118993468245e-5, 1.001190553315e-5, 1.00119032977954e-5, 1.00118956938813e-5, 1.00118889556432e-5, 1.0011888148012e-5, 1.00118942410877e-5, 1.00119038740084e-5, 1.00119115124086e-5, 1.00119125901517e-5, 1.00119059513532e-5, 1.00118944444006e-5, 1.00118835062743e-5
flux1:, 0.63355165366035, 1.12190095776556e-5, 1.12190210118378e-5, 1.12190328016157e-5, 1.12190393330842e-5, 1.12190378173924e-5, 1.12190296920896e-5, 1.12190198805956e-5, 1.1219014133504e-5, 1.12190157125747e-5, 1.12190232153087e-5, 1.12190310028842e-5, 1.12190324730437e-5, 1.12190247466208e-5, 1.12190120049654e-5, 1.1219004609706e-5, 1.12190128449617e-5, 1.12190375251622e-5, 1.12190636285539e-5, 1.12190651098399e-5, 1.12190255205186e-5, 1.12189661770163e-5, 1.12189514949882e-5, 1.12190278721429e-5, 1.12191094066497e-5, 1.12190228066057e-5, 1.12189453993558e-5, 1.12191745317178e-5, 1.12188812038508e-5, 1.12192208327541e-5, 1.12189723683487e-5, 1.12188398399004e-5, 1.12189723683487e-5, 1.12192208327541e-5, 1.12188812038508e-5, 1.12191745317178e-5, 1.12189453993558e-5, 1.12190228066057e-5, 1.12191094066497e-5, 1.12190278721429e-5, 1.12189514949882e-5, 1.12189661770164e-5, 1.12190255205186e-5, 1.12190651098399e-5, 1.12190636285539e-5, 1.12190375251622e-5, 1.12190128449617e-5, 1.12190046097059e-5, 1.12190120049655e-5, 1.12190247466208e-5, 1.12190324730437e-5, 1.12190310028842e-5, 1.12190232153087e-5, 1.12190157125747e-5, 1.1219014133504e-5, 1.12190198805956e-5, 1.12190296920896e-5, 1.12190378173924e-5, 1.12190393330842e-5, 1.12190328016157e-5, 1.12190210118378e-5, 1.12190095776556e-5
flux1:, 0.633814102564103, 1.2560582343617e-5, 1.25605941280483e-5, 1.25606058628572e-5, 1.25606118820368e-5, 1.25606096159578e-5, 1.25606009162197e-5, 1.25605911125539e-5, 1.2560586110643e-5, 1.25605889179772e-5, 1.25605975075383e-5, 1.25606055167878e-5, 1.25606059389159e-5, 1.25605961762646e-5, 1.25605814467909e-5, 1.25605735012959e-5, 1.25605835309919e-5, 1.25606118624329e-5, 1.25606412486861e-5, 1.25606426180042e-5, 1.25605981303646e-5, 1.2560532145172e-5, 1.25605164323048e-5, 1.25606017446832e-5, 1.25606914390887e-5, 1.25605934031536e-5, 1.25605076817384e-5, 1.25607642138599e-5, 1.25604360145677e-5, 1.25608172340222e-5, 1.25605395223541e-5, 1.2560391187944e-5, 1.25605395223541e-5, 1.25608172340222e-5, 1.25604360145677e-5, 1.25607642138599e-5, 1.25605076817384e-5, 1.25605934031536e-5, 1.25606914390887e-5, 1.25606017446832e-5, 1.25605164323048e-5, 1.2560532145172e-5, 1.25605981303646e-5, 1.25606426180042e-5, 1.25606412486861e-5, 1.25606118624329e-5, 1.2560583530992e-5, 1.25605735012959e-5, 1.25605814467909e-5, 1.25605961762646e-5, 1.25606059389159e-5, 1.25606055167878e-5, 1.25605975075383e-5, 1.25605889179772e-5, 1.2560586110643e-5, 1.25605911125539e-5, 1.25606009162197e-5, 1.25606096159578e-5, 1.25606118820368e-5, 1.25606058628572e-5, 1.25605941280484e-5, 1.2560582343617e-5
flux1:, 0.634076551467856, 1.4050169082797e-5, 1.40501809891683e-5, 1.40501922132451e-5, 1.40501972052305e-5, 1.40501938153712e-5, 1.40501844648693e-5, 1.40501749352231e-5, 1.40501711966163e-5, 1.40501758023783e-5, 1.40501858655149e-5, 1.40501941246623e-5, 1.40501931350622e-5, 1.4050180719443e-5, 1.40501634015012e-5, 1.40501546101848e-5, 1.40501666091819e-5, 1.40501991650885e-5, 1.40502324860846e-5, 1.40502340555413e-5, 1.40501844199844e-5, 1.40501112483318e-5, 1.40500943711854e-5, 1.40501892727048e-5, 1.40502874569095e-5, 1.40501762992133e-5, 1.40500813520248e-5, 1.40503684131428e-5, 1.40500018198551e-5, 1.40504297083868e-5, 1.40501198792767e-5, 1.40499541139381e-5, 1.40501198792767e-5, 1.40504297083868e-5, 1.40500018198551e-5, 1.40503684131428e-5, 1.40500813520248e-5, 1.40501762992133e-5, 1.40502874569095e-5, 1.40501892727048e-5, 1.40500943711854e-5, 1.40501112483318e-5, 1.40501844199844e-5, 1.40502340555413e-5, 1.40502324860846e-5, 1.40501991650885e-5, 1.40501666091819e-5, 1.40501546101848e-5, 1.40501634015012e-5, 1.4050180719443e-5, 1.40501931350622e-5, 1.40501941246623e-5, 1.40501858655149e-5, 1.40501758023783e-5, 1.40501711966163e-5, 1.40501749352231e-5, 1.40501844648693e-5, 1.40501938153712e-5, 1.40501972052305e-5, 1.40501922132451e-5, 1.40501809891684e-5, 1.4050169082797e-5
flux1:, 0.634339000371609, 1.57025374347048e-5, 1.57025491345635e-5, 1.57025592607798e-5, 1.57025625960444e-5, 1.57025576533243e-5, 1.57025475998348e-5, 1.57025387058561e-5, 1.57025368804289e-5, 1.57025439737534e-5, 1.57025559584305e-5, 1.5702564475424e-5, 1.57025616158288e-5, 1.57025457980204e-5, 1.57025251728721e-5, 1.57025151841074e-5, 1.57025293558294e-5, 1.57025668082977e-5, 1.57026048378144e-5, 1.57026070059798e-5, 1.57025519883636e-5, 1.57024710460099e-5, 1.57024528371325e-5, 1.57025579855311e-5, 1.57026649380148e-5, 1.57025387478541e-5, 1.57024335758029e-5, 1.57027546303019e-5, 1.57023458237238e-5, 1.5702826040565e-5, 1.57024809914642e-5, 1.57022960264209e-5, 1.57024809914642e-5, 1.5702826040565e-5, 1.57023458237238e-5, 1.57027546303019e-5, 1.57024335758028e-5, 1.57025387478541e-5, 1.57026649380148e-5, 1.57025579855312e-5, 1.57024528371326e-5, 1.57024710460099e-5, 1.57025519883636e-5, 1.57026070059798e-5, 1.57026048378144e-5, 1.57025668082977e-5, 1.57025293558294e-5, 1.57025151841073e-5, 1.57025251728721e-5, 1.57025457980204e-5, 1.57025616158288e-5, 1.5702564475424e-5, 1.57025559584305e-5, 1.57025439737534e-5, 1.57025368804289e-5, 1.57025387058562e-5, 1.57025475998348e-5, 1.57025576533243e-5, 1.57025625960444e-5, 1.57025592607797e-5, 1.57025491345635e-5, 1.57025374347048e-5
flux1:, 0.634601449275363, 1.75337425067818e-5, 1.75337535551042e-5, 1.75337618551306e-5, 1.75337627893566e-5, 1.75337558180112e-5, 1.75337450479118e-5, 1.75337372612973e-5, 1.75337381402424e-5, 1.75337485307024e-5, 1.75337629394246e-5, 1.75337716899515e-5, 1.75337663948129e-5, 1.75337462843097e-5, 1.75337215132552e-5, 1.75337099247746e-5, 1.75337265114272e-5, 1.75337696420887e-5, 1.75338132823243e-5, 1.75338165338805e-5, 1.75337559091588e-5, 1.75336665648573e-5, 1.75336468203154e-5, 1.75337628809255e-5, 1.75338788287589e-5, 1.75337354567137e-5, 1.7533618971153e-5, 1.75339778466422e-5, 1.75335226801388e-5, 1.75340615102514e-5, 1.75336778806689e-5, 1.75334717884829e-5, 1.75336778806689e-5, 1.75340615102514e-5, 1.75335226801388e-5, 1.75339778466422e-5, 1.7533618971153e-5, 1.75337354567137e-5, 1.75338788287589e-5, 1.75337628809255e-5, 1.75336468203155e-5, 1.75336665648574e-5, 1.75337559091588e-5, 1.75338165338805e-5, 1.75338132823243e-5, 1.75337696420887e-5, 1.75337265114272e-5, 1.75337099247745e-5, 1.75337215132552e-5, 1.75337462843097e-5, 1.7533766394813e-5, 1.75337716899515e-5, 1.75337629394245e-5, 1.75337485307024e-5, 1.75337381402424e-5, 1.75337372612973e-5, 1.75337450479119e-5, 1.75337558180112e-5, 1.75337627893566e-5, 1.75337618551306e-5, 1.75337535551042e-5, 1.75337425067817e-5
flux1:, 0.634863898179116, 1.95612182506705e-5, 1.95612280721176e-5, 1.95612336714836e-5, 1.95612313506344e-5, 1.95612218408715e-5, 1.95612103943956e-5, 1.9561204309138e-5, 1.95612088300164e-5, 1.95612234441219e-5, 1.95612408236755e-5, 1.95612497382809e-5, 1.9561241324137e-5, 1.95612158845856e-5, 1.95611860118996e-5, 1.95611723797858e-5, 1.9561191673617e-5, 1.95612413824123e-5, 1.95612916663775e-5, 1.95612965669314e-5, 1.95612301091074e-5, 1.95611316760356e-5, 1.95611101550743e-5, 1.95612378089932e-5, 1.9561362932303e-5, 1.95611999787728e-5, 1.95610710004953e-5, 1.95614719160293e-5, 1.956096587889e-5, 1.95615702766175e-5, 1.95611444170579e-5, 1.95609150943049e-5, 1.95611444170579e-5, 1.95615702766175e-5, 1.956096587889e-5, 1.95614719160293e-5, 1.95610710004953e-5, 1.95611999787728e-5, 1.9561362932303e-5, 1.95612378089932e-5, 1.95611101550743e-5, 1.95611316760356e-5, 1.95612301091073e-5, 1.95612965669314e-5, 1.95612916663775e-5, 1.95612413824123e-5, 1.9561191673617e-5, 1.95611723797858e-5, 1.95611860118996e-5, 1.95612158845856e-5, 1.95612413241371e-5, 1.95612497382809e-5, 1.95612408236755e-5, 1.95612234441219e-5, 1.95612088300164e-5, 1.9561204309138e-5, 1.95612103943956e-5, 1.95612218408715e-5, 1.95612313506344e-5, 1.95612336714836e-5, 1.95612280721176e-5, 1.95612182506705e-5
flux1:, 0.635126347082869, 2.18038730982077e-5, 2.18038809776826e-5, 2.18038828569953e-5, 2.18038763281329e-5, 2.18038637520456e-5, 2.18038517381795e-5, 2.18038480790442e-5, 2.1803857325085e-5, 2.18038771971669e-5, 2.18038981249148e-5, 2.18039070760567e-5, 2.18038947341939e-5, 2.18038627842561e-5, 2.18038267456933e-5, 2.18038105970682e-5, 2.18038329521195e-5, 2.18038902631747e-5, 2.18039483518411e-5, 2.18039555370512e-5, 2.18038830051222e-5, 2.18037747315677e-5, 2.18037511591937e-5, 2.18038911168606e-5, 2.18040255586145e-5, 2.18038403652427e-5, 2.18036976245623e-5, 2.18041452185569e-5, 2.18035833921673e-5, 2.18042610227439e-5, 2.18037889573663e-5, 2.18035341045213e-5, 2.18037889573663e-5, 2.18042610227439e-5, 2.18035833921673e-5, 2.18041452185569e-5, 2.18036976245624e-5, 2.18038403652427e-5, 2.18040255586145e-5, 2.18038911168606e-5, 2.18037511591938e-5, 2.18037747315677e-5, 2.18038830051222e-5, 2.18039555370511e-5, 2.18039483518411e-5, 2.18038902631747e-5, 2.18038329521195e-5, 2.18038105970682e-5, 2.18038267456933e-5, 2.18038627842561e-5, 2.18038947341939e-5, 2.18039070760567e-5, 2.18038981249148e-5, 2.18038771971669e-5, 2.18038573250851e-5, 2.18038480790443e-5, 2.18038517381795e-5, 2.18038637520456e-5, 2.18038763281329e-5, 2.18038828569952e-5, 2.18038809776826e-5, 2.18038730982077e-5
flux1:, 0.635388795986622, 2.42821898188724e-5, 2.42821948980577e-5, 2.42821919014778e-5, 2.42821801295051e-5, 2.42821639594948e-5, 2.42821515691425e-5, 2.42821511948666e-5, 2.42821663873807e-5, 2.4282192644451e-5, 2.42822177115908e-5, 2.42822265016773e-5, 2.42822092953967e-5, 2.42821695161653e-5, 2.42821261536335e-5, 2.42821070029455e-5, 2.42821328465719e-5, 2.42821989100939e-5, 2.4282266083215e-5, 2.42822762414929e-5, 2.42821973612102e-5, 2.42820784209301e-5, 2.42820524942638e-5, 2.42822055154233e-5, 2.42823493973261e-5, 2.4282139041687e-5, 2.42819811795525e-5, 2.42824805369279e-5, 2.42818575429057e-5, 2.42826168211069e-5, 2.42820942033709e-5, 2.42818113016147e-5, 2.42820942033709e-5, 2.42826168211069e-5, 2.42818575429057e-5, 2.42824805369279e-5, 2.42819811795525e-5, 2.4282139041687e-5, 2.42823493973261e-5, 2.42822055154233e-5, 2.42820524942638e-5, 2.42820784209301e-5, 2.42821973612102e-5, 2.42822762414928e-5, 2.4282266083215e-5, 2.42821989100939e-5, 2.42821328465719e-5, 2.42821070029455e-5, 2.42821261536334e-5, 2.42821695161653e-5, 2.42822092953967e-5, 2.42822265016773e-5, 2.42822177115907e-5, 2.4282192644451e-5, 2.42821663873807e-5, 2.42821511948666e-5, 2.42821515691426e-5, 2.42821639594948e-5, 2.4282180129505e-5, 2.42821919014778e-5, 2.42821948980577e-5, 2.42821898188725e-5
flux1:, 0.635651244890376, 2.7018329528498e-5, 2.70183308099875e-5, 2.70183216617728e-5, 2.7018303551879e-5, 2.70182832804762e-5, 2.70182707963138e-5, 2.70182746960278e-5, 2.70182971790012e-5, 2.70183310194903e-5, 2.70183608119831e-5, 2.70183691636289e-5, 2.70183460314453e-5, 2.70182969814067e-5, 2.70182450641706e-5, 2.70182224327481e-5, 2.70182522760236e-5, 2.70183283651005e-5, 2.70184060047182e-5, 2.70184198529401e-5, 2.70183342943883e-5, 2.7018203777177e-5, 2.70181751764409e-5, 2.7018342097395e-5, 2.70184955425479e-5, 2.70182568363407e-5, 2.70180824063499e-5, 2.70186390844341e-5, 2.70179490238726e-5, 2.70187991492048e-5, 2.70182212098676e-5, 2.70179074945559e-5, 2.70182212098676e-5, 2.70187991492048e-5, 2.70179490238725e-5, 2.70186390844341e-5, 2.70180824063499e-5, 2.70182568363407e-5, 2.70184955425479e-5, 2.7018342097395e-5, 2.70181751764409e-5, 2.7018203777177e-5, 2.70183342943883e-5, 2.70184198529401e-5, 2.70184060047182e-5, 2.70183283651004e-5, 2.70182522760237e-5, 2.70182224327481e-5, 2.70182450641706e-5, 2.70182969814067e-5, 2.70183460314453e-5, 2.70183691636289e-5, 2.70183608119831e-5, 2.70183310194903e-5, 2.70182971790012e-5, 2.70182746960277e-5, 2.70182707963138e-5, 2.70182832804762e-5, 2.70183035518789e-5, 2.70183216617727e-5, 2.70183308099875e-5, 2.7018329528498e-5
flux1:, 0.635913693794129, 3.00362397439525e-5, 3.00362361044009e-5, 3.00362194339196e-5, 3.0036193859056e-5, 3.00361690186795e-5, 3.00361568199873e-5, 3.00361661014763e-5, 3.00361973177132e-5, 3.0036239984351e-5, 3.00362750625367e-5, 3.00362826124092e-5, 3.00362523784488e-5, 3.0036192516758e-5, 3.00361307692435e-5, 3.0036104207522e-5, 3.00361386535247e-5, 3.00362261547525e-5, 3.00363157205746e-5, 3.00363339724765e-5, 3.00362413236858e-5, 3.00360982267937e-5, 3.0036066631775e-5, 3.00362484006824e-5, 3.00364115634572e-5, 3.00361410542821e-5, 3.00359485253956e-5, 3.0036568578155e-5, 3.00358049612434e-5, 3.00367559492448e-5, 3.00361174362211e-5, 3.00357698668204e-5, 3.00361174362211e-5, 3.00367559492448e-5, 3.00358049612434e-5, 3.0036568578155e-5, 3.00359485253956e-5, 3.00361410542821e-5, 3.00364115634573e-5, 3.00362484006824e-5, 3.0036066631775e-5, 3.00360982267937e-5, 3.00362413236858e-5, 3.00363339724765e-5, 3.00363157205746e-5, 3.00362261547525e-5, 3.00361386535247e-5, 3.0036104207522e-5, 3.00361307692435e-5, 3.0036192516758e-5, 3.00362523784488e-5, 3.00362826124092e-5, 3.00362750625367e-5, 3.0036239984351e-5, 3.00361973177132e-5, 3.00361661014763e-5, 3.00361568199873e-5, 3.00361690186794e-5, 3.0036193859056e-5, 3.00362194339196e-5, 3.00362361044009e-5, 3.00362397439525e-5
flux1:, 0.636176142697882, 3.33617663401033e-5, 3.33617565534631e-5, 3.33617309285705e-5, 3.33616967607887e-5, 3.33616669416801e-5, 3.33616555024178e-5, 3.33616713710793e-5, 3.33617128296696e-5, 3.33617655772007e-5, 3.33618064553964e-5, 3.33618127530922e-5, 3.33617741457901e-5, 3.33617018643076e-5, 3.33616290002225e-5, 3.33615981117977e-5, 3.33616378606834e-5, 3.33617382576501e-5, 3.33618412537382e-5, 3.33618645809628e-5, 3.33617643180033e-5, 3.3361607539138e-5, 3.33615726518769e-5, 3.33617703726377e-5, 3.33619434759594e-5, 3.33616374525455e-5, 3.33614252122159e-5, 3.33621152124508e-5, 3.33612708779523e-5, 3.33623335874067e-5, 3.33616286971981e-5, 3.33612439235626e-5, 3.33616286971981e-5, 3.33623335874067e-5, 3.33612708779522e-5, 3.33621152124508e-5, 3.33614252122159e-5, 3.33616374525455e-5, 3.33619434759594e-5, 3.33617703726377e-5, 3.3361572651877e-5, 3.33616075391381e-5, 3.33617643180034e-5, 3.33618645809628e-5, 3.33618412537382e-5, 3.33617382576501e-5, 3.33616378606834e-5, 3.33615981117977e-5, 3.33616290002225e-5, 3.33617018643076e-5, 3.33617741457902e-5, 3.33618127530922e-5, 3.33618064553964e-5, 3.33617655772008e-5, 3.33617128296697e-5, 3.33616713710793e-5, 3.33616555024178e-5, 3.33616669416801e-5, 3.33616967607886e-5, 3.33617309285704e-5, 3.33617565534631e-5, 3.33617663401033e-5
flux1:, 0.636438591601635, 3.70227692235832e-5, 3.70227519949965e-5, 3.7022715963065e-5, 3.70226721070593e-5, 3.70226369714102e-5, 3.70226268499073e-5, 3.70226505776403e-5, 3.70227038130252e-5, 3.70227678718899e-5, 3.7022814999514e-5, 3.70228195128698e-5, 3.70227711927969e-5, 3.70226848569243e-5, 3.70225996190174e-5, 3.70225640854271e-5, 3.70226099351801e-5, 3.70227247840408e-5, 3.70228427165884e-5, 3.70228717027112e-5, 3.70227631569576e-5, 3.70225914896477e-5, 3.70225530639593e-5, 3.70227680489313e-5, 3.70229514288341e-5, 3.70226059293556e-5, 3.70223722867248e-5, 3.70231393459728e-5, 3.70222063702918e-5, 3.70233925264642e-5, 3.70226148271123e-5, 3.70221891520735e-5, 3.70226148271123e-5, 3.70233925264642e-5, 3.70222063702918e-5, 3.70231393459728e-5, 3.70223722867248e-5, 3.70226059293556e-5, 3.70229514288341e-5, 3.70227680489313e-5, 3.70225530639594e-5, 3.70225914896477e-5, 3.70227631569576e-5, 3.70228717027111e-5, 3.70228427165884e-5, 3.70227247840408e-5, 3.70226099351801e-5, 3.70225640854271e-5, 3.70225996190174e-5, 3.70226848569243e-5, 3.70227711927969e-5, 3.70228195128699e-5, 3.70228149995141e-5, 3.702276787189e-5, 3.70227038130251e-5, 3.70226505776403e-5, 3.70226268499073e-5, 3.70226369714103e-5, 3.70226721070593e-5, 3.7022715963065e-5, 3.70227519949966e-5, 3.70227692235832e-5
flux1:, 0.636701040505389, 4.10492414928188e-5, 4.10492155030831e-5, 4.10491676383114e-5, 4.10491130650587e-5, 4.10490723552464e-5, 4.10490641741392e-5, 4.1049097057908e-5, 4.10491635813931e-5, 4.10492401189479e-5, 4.10492938648791e-5, 4.10492959929806e-5, 4.10492365902329e-5, 4.10491345880951e-5, 4.10490357924555e-5, 4.10489953973835e-5, 4.10490482391901e-5, 4.10491791358613e-5, 4.10493134622601e-5, 4.10493485505149e-5, 4.10492308740184e-5, 4.10490430061339e-5, 4.10490008843418e-5, 4.10492347157722e-5, 4.10494288727132e-5, 4.10490396955663e-5, 4.10487828843263e-5, 4.10496346703781e-5, 4.104860426628e-5, 4.10499264806373e-5, 4.10490688264439e-5, 4.10485981647918e-5, 4.10490688264439e-5, 4.10499264806373e-5, 4.104860426628e-5, 4.10496346703781e-5, 4.10487828843263e-5, 4.10490396955663e-5, 4.10494288727132e-5, 4.10492347157722e-5, 4.10490008843418e-5, 4.10490430061339e-5, 4.10492308740184e-5, 4.10493485505148e-5, 4.10493134622601e-5, 4.10491791358613e-5, 4.10490482391901e-5, 4.10489953973835e-5, 4.10490357924555e-5, 4.1049134588095e-5, 4.10492365902329e-5, 4.10492959929806e-5, 4.1049293864879e-5, 4.10492401189479e-5, 4.1049163581393e-5, 4.1049097057908e-5, 4.10490641741392e-5, 4.10490723552464e-5, 4.10491130650586e-5, 4.10491676383114e-5, 4.10492155030831e-5, 4.10492414928188e-5
flux1:, 0.636963489409142, 4.54734318050178e-5, 4.54733957647602e-5, 4.54733347197107e-5, 4.54732684977358e-5, 4.5473222036634e-5, 4.54732164521081e-5, 4.54732597625651e-5, 4.5473341007754e-5, 4.54734310890129e-5, 4.54734917309586e-5, 4.54734908258328e-5, 4.54734189869131e-5, 4.54732997858719e-5, 4.54731863692421e-5, 4.54731410206802e-5, 4.54732018280261e-5, 4.54733503669193e-5, 4.54735024368126e-5, 4.54735438726713e-5, 4.54734160027927e-5, 4.54732105189659e-5, 4.54731646759377e-5, 4.5473419275545e-5, 4.5473624931533e-5, 4.5473187647675e-5, 4.54729058281496e-5, 4.54738505802736e-5, 4.54727129857098e-5, 4.54741847730087e-5, 4.54732392116048e-5, 4.54727190456691e-5, 4.54732392116048e-5, 4.54741847730087e-5, 4.54727129857098e-5, 4.54738505802736e-5, 4.54729058281496e-5, 4.5473187647675e-5, 4.5473624931533e-5, 4.5473419275545e-5, 4.54731646759377e-5, 4.5473210518966e-5, 4.54734160027927e-5, 4.54735438726713e-5, 4.54735024368126e-5, 4.54733503669192e-5, 4.54732018280262e-5, 4.54731410206801e-5, 4.54731863692421e-5, 4.54732997858719e-5, 4.54734189869131e-5, 4.54734908258328e-5, 4.54734917309586e-5, 4.54734310890129e-5, 4.54733410077541e-5, 4.54732597625651e-5, 4.54732164521081e-5, 4.54732220366341e-5, 4.54732684977358e-5, 4.54733347197106e-5, 4.54733957647603e-5, 4.54734318050179e-5
flux1:, 0.637225938312895, 5.03299696192758e-5, 5.03299223311137e-5, 5.03298468897771e-5, 5.03297682113402e-5, 5.0329715892912e-5, 5.03297135529047e-5, 5.03297684741942e-5, 5.03298657384568e-5, 5.03299702886656e-5, 5.03300380092546e-5, 5.03300334068126e-5, 5.03299478503167e-5, 5.03298100591989e-5, 5.03296811273809e-5, 5.03296308762093e-5, 5.03297006870503e-5, 5.03298684117562e-5, 5.03300394013268e-5, 5.03300871715276e-5, 5.03299477961863e-5, 5.03297231847649e-5, 5.03296737789677e-5, 5.03299514846162e-5, 5.03301696447392e-5, 5.0329679610414e-5, 5.03293708704106e-5, 5.03304174126309e-5, 5.03291617705554e-5, 5.03307975646472e-5, 5.03297552373575e-5, 5.03291805695307e-5, 5.03297552373575e-5, 5.03307975646471e-5, 5.03291617705554e-5, 5.03304174126308e-5, 5.03293708704105e-5, 5.0329679610414e-5, 5.03301696447393e-5, 5.03299514846163e-5, 5.03296737789677e-5, 5.03297231847649e-5, 5.03299477961863e-5, 5.03300871715276e-5, 5.03300394013268e-5, 5.03298684117561e-5, 5.03297006870503e-5, 5.03296308762093e-5, 5.03296811273809e-5, 5.03298100591989e-5, 5.03299478503167e-5, 5.03300334068126e-5, 5.03300380092546e-5, 5.03299702886656e-5, 5.03298657384568e-5, 5.03297684741942e-5, 5.03297135529047e-5, 5.0329715892912e-5, 5.03297682113402e-5, 5.03298468897771e-5, 5.03299223311138e-5, 5.03299696192758e-5
flux1:, 0.637488387216649, 5.56559929293275e-5, 5.56559333553824e-5, 5.56558424845138e-5, 5.56557506839679e-5, 5.56556924527842e-5, 5.56556939445653e-5, 5.56557615072532e-5, 5.56558758919462e-5, 5.56559956635253e-5, 5.56560705546201e-5, 5.5656061614868e-5, 5.56559611945834e-5, 5.56558036293854e-5, 5.56556585044696e-5, 5.56556035579388e-5, 5.56556834496647e-5, 5.56558717965703e-5, 5.56560626379115e-5, 5.5656116407961e-5, 5.56559639329861e-5, 5.56557185979691e-5, 5.56556660288233e-5, 5.56559696766765e-5, 5.56562016931346e-5, 5.56556540615397e-5, 5.56553164155423e-5, 5.56564741685979e-5, 5.56550883991537e-5, 5.56569035693389e-5, 5.56557546061855e-5, 5.56551199088808e-5, 5.56557546061855e-5, 5.56569035693388e-5, 5.56550883991537e-5, 5.56564741685979e-5, 5.56553164155422e-5, 5.56556540615396e-5, 5.56562016931346e-5, 5.56559696766765e-5, 5.56556660288233e-5, 5.56557185979691e-5, 5.56559639329861e-5, 5.5656116407961e-5, 5.56560626379115e-5, 5.56558717965703e-5, 5.56556834496647e-5, 5.56556035579389e-5, 5.56556585044695e-5, 5.56558036293855e-5, 5.56559611945834e-5, 5.5656061614868e-5, 5.56560705546201e-5, 5.56559956635253e-5, 5.56558758919462e-5, 5.56557615072532e-5, 5.56556939445653e-5, 5.56556924527842e-5, 5.56557506839678e-5, 5.56558424845138e-5, 5.56559333553824e-5, 5.56559929293275e-5
flux1:, 0.637750836120402, 6.14912780414013e-5, 6.1491205372656e-5, 6.14910982677245e-5, 6.14909928294604e-5, 6.1490928648443e-5, 6.14909344368873e-5, 6.14910154468033e-5, 6.14911477995016e-5, 6.14912833459597e-5, 6.14913654223032e-5, 6.14913515781364e-5, 6.14912353514012e-5, 6.14910571016385e-5, 6.14908953655332e-5, 6.14908360942747e-5, 6.14909271516551e-5, 6.14911373881222e-5, 6.14913486961458e-5, 6.1491407748713e-5, 6.14912402688543e-5, 6.1490972547001e-5, 6.14909175173112e-5, 6.14912505272731e-5, 6.14914981635389e-5, 6.14908878937569e-5, 6.1490519280087e-5, 6.14917982730169e-5, 6.14902689399787e-5, 6.14922798102619e-5, 6.1491013221336e-5, 6.14903123850203e-5, 6.14910132213361e-5, 6.1492279810262e-5, 6.14902689399787e-5, 6.14917982730168e-5, 6.14905192800869e-5, 6.1490887893757e-5, 6.14914981635388e-5, 6.1491250527273e-5, 6.14909175173112e-5, 6.14909725470011e-5, 6.14912402688543e-5, 6.14914077487129e-5, 6.14913486961458e-5, 6.14911373881222e-5, 6.1490927151655e-5, 6.14908360942746e-5, 6.14908953655331e-5, 6.14910571016384e-5, 6.14912353514013e-5, 6.14913515781364e-5, 6.14913654223031e-5, 6.14912833459596e-5, 6.14911477995016e-5, 6.14910154468034e-5, 6.14909344368874e-5, 6.14909286484431e-5, 6.14909928294603e-5, 6.14910982677245e-5, 6.1491205372656e-5, 6.14912780414013e-5
flux1:, 0.638013285024155, 6.78783708911694e-5, 6.78782846143836e-5, 6.78781607362934e-5, 6.7878041290117e-5, 6.78779710966672e-5, 6.78779814555361e-5, 6.78780764221391e-5, 6.78782272845237e-5, 6.7878378943831e-5, 6.78784681665795e-5, 6.78784489796851e-5, 6.78783162780667e-5, 6.78781167704018e-5, 6.78779383020039e-5, 6.78778752394664e-5, 6.78779785163481e-5, 6.78782116757666e-5, 6.78784436756914e-5, 6.78785068526359e-5, 6.78783221277806e-5, 6.78780303107439e-5, 6.78779738924471e-5, 6.78783403541188e-5, 6.78786058463961e-5, 6.7877927707712e-5, 6.78775259833903e-5, 6.78789368660319e-5, 6.78772490399053e-5, 6.78794729139941e-5, 6.78780764793262e-5, 6.78773027594052e-5, 6.78780764793263e-5, 6.7879472913994e-5, 6.78772490399053e-5, 6.7878936866032e-5, 6.78775259833904e-5, 6.7877927707712e-5, 6.78786058463962e-5, 6.78783403541188e-5, 6.78779738924471e-5, 6.78780303107439e-5, 6.78783221277806e-5, 6.78785068526358e-5, 6.78784436756913e-5, 6.78782116757666e-5, 6.78779785163482e-5, 6.78778752394664e-5, 6.78779383020039e-5, 6.78781167704018e-5, 6.78783162780667e-5, 6.78784489796851e-5, 6.78784681665795e-5, 6.78783789438311e-5, 6.78782272845237e-5, 6.78780764221391e-5, 6.78779814555361e-5, 6.78779710966672e-5, 6.7878041290117e-5, 6.78781607362933e-5, 6.78782846143836e-5, 6.78783708911695e-5
flux1:, 0.638275733927908, 7.48627193296092e-5, 7.4862619286915e-5, 7.48624783857396e-5, 7.48623446882176e-5, 7.48622683399322e-5, 7.48622832795277e-5, 7.48623923481346e-5, 7.48625619134132e-5, 7.48627298029962e-5, 7.48628261129624e-5, 7.48628013344623e-5, 7.4862651833054e-5, 7.48624308884155e-5, 7.48622358917775e-5, 7.48621697254076e-5, 7.48622862015867e-5, 7.48625430183151e-5, 7.48627954773124e-5, 7.48628611283225e-5, 7.48626565663405e-5, 7.48623389272779e-5, 7.48622826281825e-5, 7.48626873839988e-5, 7.48629734967518e-5, 7.48622220663549e-5, 7.48617849995298e-5, 7.4863339057573e-5, 7.48614761782587e-5, 7.48639313735995e-5, 7.48623915340099e-5, 7.48615374974879e-5, 7.48623915340099e-5, 7.48639313735995e-5, 7.48614761782588e-5, 7.4863339057573e-5, 7.48617849995297e-5, 7.4862222066355e-5, 7.48629734967518e-5, 7.48626873839989e-5, 7.48622826281824e-5, 7.48623389272778e-5, 7.48626565663405e-5, 7.48628611283225e-5, 7.48627954773125e-5, 7.48625430183151e-5, 7.48622862015868e-5, 7.48621697254077e-5, 7.48622358917775e-5, 7.48624308884155e-5, 7.4862651833054e-5, 7.48628013344623e-5, 7.48628261129624e-5, 7.48627298029963e-5, 7.48625619134132e-5, 7.48623923481346e-5, 7.48622832795277e-5, 7.48622683399322e-5, 7.48623446882176e-5, 7.48624783857395e-5, 7.4862619286915e-5, 7.48627193296091e-5
flux1:, 0.638538182831662, 8.24928057410158e-5, 8.24926921769788e-5, 8.24925342993631e-5, 8.24923862006345e-5, 8.24923034129978e-5, 8.24923226085816e-5, 8.24924455013706e-5, 8.24926335850765e-5, 8.24928176100396e-5, 8.24929209695887e-5, 8.2492890602141e-5, 8.24927243831008e-5, 8.24924822632411e-5, 8.24922712842809e-5, 8.24922028383049e-5, 8.24923333737256e-5, 8.24926142215971e-5, 8.24928863886077e-5, 8.24929523295247e-5, 8.24927249769486e-5, 8.24923798005942e-5, 8.24923256292277e-5, 8.24927743509466e-5, 8.24930844229625e-5, 8.24922540749719e-5, 8.24917793349714e-5, 8.24934885095496e-5, 8.24914322519342e-5, 8.2494138146489e-5, 8.24924398981966e-5, 8.24914973711312e-5, 8.24924398981965e-5, 8.2494138146489e-5, 8.24914322519341e-5, 8.24934885095496e-5, 8.24917793349714e-5, 8.2492254074972e-5, 8.24930844229625e-5, 8.24927743509466e-5, 8.24923256292277e-5, 8.24923798005943e-5, 8.24927249769486e-5, 8.24929523295246e-5, 8.24928863886076e-5, 8.24926142215971e-5, 8.24923333737256e-5, 8.2492202838305e-5, 8.24922712842809e-5, 8.24924822632411e-5, 8.24927243831009e-5, 8.24928906021409e-5, 8.24929209695887e-5, 8.24928176100397e-5, 8.24926335850765e-5, 8.24924455013705e-5, 8.24923226085816e-5, 8.24923034129979e-5, 8.24923862006345e-5, 8.2492534299363e-5, 8.24926921769788e-5, 8.24928057410158e-5
flux1:, 0.638800631735415, 9.08202792875039e-5, 9.08201528784538e-5, 9.08199783560792e-5, 9.08198157528411e-5, 9.0819726032535e-5, 9.08197487588258e-5, 9.08198847298751e-5, 9.08200907576034e-5, 9.08202906330044e-5, 9.08204010745475e-5, 9.08203654317291e-5, 9.0820183037127e-5, 9.08199204765057e-5, 9.08196944061863e-5, 9.08196246165398e-5, 9.08197699057032e-5, 9.08200747443759e-5, 9.08203653024053e-5, 9.08204287862653e-5, 9.08201753276686e-5, 9.08198009423561e-5, 9.08197514675166e-5, 9.08202507218247e-5, 9.08205886990865e-5, 9.08196735828784e-5, 9.08191587281665e-5, 9.08210356422835e-5, 9.08187657884949e-5, 9.08217428842381e-5, 9.08198696802481e-5, 9.08188296971132e-5, 9.08198696802481e-5, 9.08217428842382e-5, 9.0818765788495e-5, 9.08210356422835e-5, 9.08191587281665e-5, 9.08196735828784e-5, 9.08205886990865e-5, 9.08202507218246e-5, 9.08197514675166e-5, 9.08198009423561e-5, 9.08201753276686e-5, 9.08204287862652e-5, 9.08203653024053e-5, 9.08200747443759e-5, 9.08197699057033e-5, 9.08196246165398e-5, 9.08196944061863e-5, 9.08199204765058e-5, 9.0820183037127e-5, 9.08203654317291e-5, 9.08204010745475e-5, 9.08202906330045e-5, 9.08200907576035e-5, 9.08198847298751e-5, 9.08197487588258e-5, 9.08197260325351e-5, 9.08198157528411e-5, 9.08199783560791e-5, 9.08201528784537e-5, 9.08202792875039e-5
flux1:, 0.639063080639168, 9.99000870038792e-5, 9.98999488647229e-5, 9.98997582823451e-5, 9.98995810591134e-5, 9.98994836378387e-5, 9.9899508715645e-5, 9.98996565253066e-5, 9.98998795403559e-5, 9.99000948273594e-5, 9.99002125053239e-5, 9.9900172263303e-5, 9.98999747320209e-5, 9.98996929510637e-5, 9.98994530135623e-5, 9.98993828962731e-5, 9.98995434264695e-5, 9.98998717603584e-5, 9.9900178795681e-5, 9.99002364992885e-5, 9.98999532657874e-5, 9.98995480753828e-5, 9.98995064765542e-5, 9.9900063775297e-5, 9.99004342268794e-5, 9.98994282328529e-5, 9.98988706974069e-5, 9.99009286917742e-5, 9.9898423014116e-5, 9.99016930214022e-5, 9.98996266828052e-5, 9.98984794389091e-5, 9.98996266828051e-5, 9.99016930214023e-5, 9.98984230141161e-5, 9.99009286917742e-5, 9.98988706974069e-5, 9.98994282328529e-5, 9.99004342268794e-5, 9.9900063775297e-5, 9.98995064765542e-5, 9.98995480753828e-5, 9.98999532657874e-5, 9.99002364992885e-5, 9.9900178795681e-5, 9.98998717603583e-5, 9.98995434264696e-5, 9.98993828962731e-5, 9.98994530135623e-5, 9.98996929510636e-5, 9.98999747320211e-5, 9.99001722633031e-5, 9.99002125053239e-5, 9.99000948273595e-5, 9.9899879540356e-5, 9.98996565253067e-5, 9.98995087156451e-5, 9.98994836378388e-5, 9.98995810591134e-5, 9.9899758282345e-5, 9.9899948864723e-5, 9.99000870038792e-5
flux1:, 0.639325529542921, 1.0979060289476e-4, 1.0979045455935e-4, 1.09790248702337e-4, 1.09790056664608e-4, 1.09789950439459e-4, 1.09789976200951e-4, 1.0979013411456e-4, 1.0979037280754e-4, 1.09790602962104e-4, 1.09790728204202e-4, 1.09790684440067e-4, 1.09790473323394e-4, 1.09790174019632e-4, 1.09789921744783e-4, 1.09789852359969e-4, 1.09790028377588e-4, 1.09790379232415e-4, 1.09790700225005e-4, 1.09790748253447e-4, 1.09790431240198e-4, 1.09789993753416e-4, 1.09789963857873e-4, 1.09790587688319e-4, 1.09790995801665e-4, 1.09789892512826e-4, 1.09789289591751e-4, 1.09791542772773e-4, 1.09788776931484e-4, 1.09792362878427e-4, 1.09790083518755e-4, 1.09788818326875e-4, 1.09790083518755e-4, 1.09792362878427e-4, 1.09788776931484e-4, 1.09791542772773e-4, 1.09789289591751e-4, 1.09789892512826e-4, 1.09790995801665e-4, 1.09790587688319e-4, 1.09789963857873e-4, 1.09789993753416e-4, 1.09790431240198e-4, 1.09790748253447e-4, 1.09790700225005e-4, 1.09790379232415e-4, 1.09790028377588e-4, 1.09789852359969e-4, 1.09789921744783e-4, 1.09790174019632e-4, 1.09790473323394e-4, 1.09790684440067e-4, 1.09790728204202e-4, 1.09790602962104e-4, 1.0979037280754e-4, 1.0979013411456e-4, 1.09789976200951e-4, 1.09789950439459e-4, 1.09790056664608e-4, 1.09790248702337e-4, 1.0979045455935e-4, 1.0979060289476e-4
flux1:, 0.639587978446675, 1.20553754113047e-4, 1.2055359748549e-4, 1.20553377268498e-4, 1.20553170072981e-4, 1.20553053560335e-4, 1.20553077839558e-4, 1.20553243654772e-4, 1.20553496416031e-4, 1.20553740847483e-4, 1.20553874200106e-4, 1.20553828410801e-4, 1.20553605761605e-4, 1.20553291075934e-4, 1.20553028256185e-4, 1.2055296067067e-4, 1.20553152160366e-4, 1.20553524082414e-4, 1.20553855921581e-4, 1.2055388983249e-4, 1.20553534724445e-4, 1.20553063578561e-4, 1.20553049880833e-4, 1.20553749711504e-4, 1.20554201263746e-4, 1.20552993891888e-4, 1.20552342727338e-4, 1.20554806030095e-4, 1.2055175349002e-4, 1.20555679860835e-4, 1.20553165826463e-4, 1.20551771078794e-4, 1.20553165826463e-4, 1.20555679860835e-4, 1.2055175349002e-4, 1.20554806030095e-4, 1.20552342727338e-4, 1.20552993891888e-4, 1.20554201263746e-4, 1.20553749711504e-4, 1.20553049880833e-4, 1.20553063578561e-4, 1.20553534724445e-4, 1.2055388983249e-4, 1.20553855921581e-4, 1.20553524082414e-4, 1.20553152160366e-4, 1.2055296067067e-4, 1.20553028256184e-4, 1.20553291075934e-4, 1.20553605761605e-4, 1.20553828410801e-4, 1.20553874200106e-4, 1.20553740847483e-4, 1.20553496416031e-4, 1.20553243654772e-4, 1.20553077839559e-4, 1.20553053560335e-4, 1.20553170072981e-4, 1.20553377268498e-4, 1.2055359748549e-4, 1.20553754113047e-4
flux1:, 0.639850427350428, 1.32255143225925e-4, 1.32254980501973e-4, 1.32254746882291e-4, 1.32254523970817e-4, 1.32254395281305e-4, 1.32254415436179e-4, 1.32254586542124e-4, 1.32254851536387e-4, 1.32255109671911e-4, 1.3225525193366e-4, 1.32255206029387e-4, 1.32254974360332e-4, 1.32254646816613e-4, 1.32254375449832e-4, 1.32254310702221e-4, 1.32254517384018e-4, 1.32254908466968e-4, 1.32255247495534e-4, 1.3225526234412e-4, 1.32254864548627e-4, 1.32254358524249e-4, 1.32254366183637e-4, 1.32255152441608e-4, 1.32255653744135e-4, 1.32254335049873e-4, 1.32253632618631e-4, 1.32256321887642e-4, 1.32252953857678e-4, 1.32257246763502e-4, 1.32254474592799e-4, 1.32252937729184e-4, 1.32254474592799e-4, 1.32257246763502e-4, 1.32252953857678e-4, 1.32256321887642e-4, 1.32253632618631e-4, 1.32254335049873e-4, 1.32255653744135e-4, 1.32255152441608e-4, 1.32254366183637e-4, 1.32254358524249e-4, 1.32254864548627e-4, 1.3225526234412e-4, 1.32255247495534e-4, 1.32254908466967e-4, 1.32254517384018e-4, 1.32254310702221e-4, 1.32254375449832e-4, 1.32254646816613e-4, 1.32254974360332e-4, 1.32255206029386e-4, 1.3225525193366e-4, 1.32255109671911e-4, 1.32254851536387e-4, 1.32254586542124e-4, 1.32254415436179e-4, 1.32254395281305e-4, 1.32254523970817e-4, 1.32254746882291e-4, 1.32254980501973e-4, 1.32255143225925e-4
flux1:, 0.640112876254181, 1.44964165501674e-4, 1.44963999061455e-4, 1.44963752942485e-4, 1.44963513487419e-4, 1.4496337032971e-4, 1.44963383300897e-4, 1.44963556770794e-4, 1.44963832031726e-4, 1.44964103381469e-4, 1.44964255618276e-4, 1.44964211884499e-4, 1.44963974091724e-4, 1.44963636509284e-4, 1.44963358729912e-4, 1.44963297802643e-4, 1.44963519152144e-4, 1.44963927095825e-4, 1.44964269185296e-4, 1.4496425959023e-4, 1.44963814274369e-4, 1.44963272297707e-4, 1.44963307109831e-4, 1.44964191126022e-4, 1.4496474894024e-4, 1.44963311136773e-4, 1.44962554241072e-4, 1.44965486331425e-4, 1.44961771730098e-4, 1.44966459115169e-4, 1.44963403518605e-4, 1.44961711001874e-4, 1.44963403518605e-4, 1.44966459115169e-4, 1.44961771730098e-4, 1.44965486331425e-4, 1.44962554241073e-4, 1.44963311136773e-4, 1.4496474894024e-4, 1.44964191126022e-4, 1.44963307109831e-4, 1.44963272297708e-4, 1.44963814274369e-4, 1.4496425959023e-4, 1.44964269185296e-4, 1.44963927095825e-4, 1.44963519152144e-4, 1.44963297802643e-4, 1.44963358729912e-4, 1.44963636509284e-4, 1.44963974091724e-4, 1.44964211884499e-4, 1.44964255618276e-4, 1.44964103381469e-4, 1.44963832031726e-4, 1.44963556770794e-4, 1.44963383300897e-4, 1.4496337032971e-4, 1.44963513487418e-4, 1.44963752942484e-4, 1.44963999061455e-4, 1.44964165501674e-4
flux1:, 0.640375325157934, 1.58754120078815e-4, 1.58753952354564e-4, 1.58753694486814e-4, 1.58753437356625e-4, 1.58753277077358e-4, 1.58753279488021e-4, 1.58753452205046e-4, 1.58753735745671e-4, 1.58754019962047e-4, 1.58754183497133e-4, 1.58754144520055e-4, 1.58753903770099e-4, 1.58753559150141e-4, 1.58753277152388e-4, 1.58753220955847e-4, 1.58753456252463e-4, 1.58753878456976e-4, 1.58754219114928e-4, 1.58754179344053e-4, 1.58753681473963e-4, 1.58753102603005e-4, 1.58753170941901e-4, 1.58754164861796e-4, 1.58754786284993e-4, 1.58753220926151e-4, 1.58752406189513e-4, 1.5875559909057e-4, 1.58751504540404e-4, 1.58756616425544e-4, 1.58753250288299e-4, 1.58751387587257e-4, 1.58753250288299e-4, 1.58756616425544e-4, 1.58751504540403e-4, 1.5875559909057e-4, 1.58752406189513e-4, 1.58753220926151e-4, 1.58754786284992e-4, 1.58754164861796e-4, 1.58753170941901e-4, 1.58753102603005e-4, 1.58753681473963e-4, 1.58754179344053e-4, 1.58754219114928e-4, 1.58753878456976e-4, 1.58753456252463e-4, 1.58753220955847e-4, 1.58753277152388e-4, 1.58753559150141e-4, 1.58753903770099e-4, 1.58754144520055e-4, 1.58754183497133e-4, 1.58754019962047e-4, 1.58753735745671e-4, 1.58753452205046e-4, 1.58753279488021e-4, 1.58753277077358e-4, 1.58753437356624e-4, 1.58753694486814e-4, 1.58753952354563e-4, 1.58754120078815e-4
flux1:, 0.640637774061688, 1.7370231380868e-4, 1.73702147133657e-4, 1.73701878022233e-4, 1.73701601776204e-4, 1.73701421442437e-4, 1.73701409740969e-4, 1.7370157855493e-4, 1.73701868488062e-4, 1.73702165411964e-4, 1.73702341784106e-4, 1.73702310335651e-4, 1.73702069915107e-4, 1.73701721303762e-4, 1.73701437261678e-4, 1.73701386635706e-4, 1.737016350432e-4, 1.73702068740628e-4, 1.73702403250145e-4, 1.73702327323798e-4, 1.73701771702668e-4, 1.73701155093837e-4, 1.73701263821956e-4, 1.73702380480392e-4, 1.73703072801774e-4, 1.73701370655677e-4, 1.73700494525629e-4, 1.73703967508939e-4, 1.73699457361294e-4, 1.73705026125504e-4, 1.73701320533297e-4, 1.73699272113624e-4, 1.73701320533297e-4, 1.73705026125504e-4, 1.73699457361294e-4, 1.73703967508939e-4, 1.73700494525628e-4, 1.73701370655677e-4, 1.73703072801774e-4, 1.73702380480392e-4, 1.73701263821956e-4, 1.73701155093837e-4, 1.73701771702668e-4, 1.73702327323798e-4, 1.73702403250145e-4, 1.73702068740628e-4, 1.737016350432e-4, 1.73701386635706e-4, 1.73701437261678e-4, 1.73701721303762e-4, 1.73702069915107e-4, 1.73702310335651e-4, 1.73702341784106e-4, 1.73702165411964e-4, 1.73701868488061e-4, 1.7370157855493e-4, 1.73701409740969e-4, 1.73701421442437e-4, 1.73701601776204e-4, 1.73701878022233e-4, 1.73702147133657e-4, 1.7370231380868e-4
flux1:, 0.640900222965441, 1.89890156494672e-4, 1.89889992941905e-4, 1.89889712770715e-4, 1.89889415691457e-4, 1.89889212220334e-4, 1.89889182865775e-4, 1.89889344775824e-4, 1.89889639436986e-4, 1.898899491231e-4, 1.8989014000745e-4, 1.89890118887479e-4, 1.89889882016891e-4, 1.89889532349392e-4, 1.89889248339607e-4, 1.89889204077699e-4, 1.89889464760375e-4, 1.89889907184704e-4, 1.89890230773985e-4, 1.898901125825e-4, 1.89889493883442e-4, 1.89888838735773e-4, 1.89888995080378e-4, 1.89890247840495e-4, 1.89891018368802e-4, 1.89889169279249e-4, 1.89888228038815e-4, 1.898920018311e-4, 1.89887038221931e-4, 1.89893098921473e-4, 1.89889023209318e-4, 1.89886772532255e-4, 1.89889023209318e-4, 1.89893098921473e-4, 1.89887038221931e-4, 1.898920018311e-4, 1.89888228038815e-4, 1.89889169279249e-4, 1.89891018368802e-4, 1.89890247840495e-4, 1.89888995080378e-4, 1.89888838735773e-4, 1.89889493883442e-4, 1.898901125825e-4, 1.89890230773985e-4, 1.89889907184705e-4, 1.89889464760375e-4, 1.89889204077698e-4, 1.89889248339607e-4, 1.89889532349392e-4, 1.89889882016891e-4, 1.89890118887479e-4, 1.8989014000745e-4, 1.898899491231e-4, 1.89889639436986e-4, 1.89889344775824e-4, 1.89889182865776e-4, 1.89889212220334e-4, 1.89889415691457e-4, 1.89889712770715e-4, 1.89889992941906e-4, 1.89890156494672e-4
flux1:, 0.641162671869194, 2.07403246186096e-4, 2.07403087407839e-4, 2.07402795991329e-4, 2.07402476162716e-4, 2.07402246500769e-4, 2.07402196187822e-4, 2.07402348543958e-4, 2.07402646607933e-4, 2.07402969321386e-4, 2.07403176408331e-4, 2.07403168243936e-4, 2.07402937859752e-4, 2.07402589791931e-4, 2.07402307725618e-4, 2.07402270626674e-4, 2.07402542903096e-4, 2.0740299149708e-4, 2.07403299535536e-4, 2.07403132966306e-4, 2.07402445756095e-4, 2.07401751230654e-4, 2.07401962626548e-4, 2.07403365184707e-4, 2.0740422105027e-4, 2.07402213788778e-4, 2.07401203578519e-4, 2.07405300559611e-4, 2.0739984349515e-4, 2.07406434217915e-4, 2.07401956040345e-4, 2.07399485568633e-4, 2.07401956040345e-4, 2.07406434217915e-4, 2.0739984349515e-4, 2.07405300559611e-4, 2.07401203578519e-4, 2.07402213788778e-4, 2.0740422105027e-4, 2.07403365184707e-4, 2.07401962626548e-4, 2.07401751230654e-4, 2.07402445756095e-4, 2.07403132966306e-4, 2.07403299535536e-4, 2.0740299149708e-4, 2.07402542903095e-4, 2.07402270626674e-4, 2.07402307725618e-4, 2.07402589791931e-4, 2.07402937859752e-4, 2.07403168243936e-4, 2.07403176408331e-4, 2.07402969321386e-4, 2.07402646607933e-4, 2.07402348543959e-4, 2.07402196187822e-4, 2.07402246500769e-4, 2.07402476162716e-4, 2.07402795991329e-4, 2.07403087407839e-4, 2.07403246186096e-4
flux1:, 0.641425120772948, 2.26331443123277e-4, 2.26331290203754e-4, 2.26330986976886e-4, 2.26330642413174e-4, 2.26330383764768e-4, 2.26330309682269e-4, 2.26330450396119e-4, 2.2633075097726e-4, 2.26331087154411e-4, 2.26331311983895e-4, 2.26331318988127e-4, 2.263310974989e-4, 2.26330753233878e-4, 2.26330474804869e-4, 2.26330445756493e-4, 2.26330729290847e-4, 2.26331181946345e-4, 2.26331470161618e-4, 2.26331249229955e-4, 2.26330487979587e-4, 2.26329753092913e-4, 2.26330026993151e-4, 2.26331593153514e-4, 2.26332541089162e-4, 2.26330363201341e-4, 2.26329280053474e-4, 2.2633372447792e-4, 2.26327731947638e-4, 2.26334894198765e-4, 2.26329979618817e-4, 2.26327270828888e-4, 2.26329979618817e-4, 2.26334894198765e-4, 2.26327731947639e-4, 2.2633372447792e-4, 2.26329280053474e-4, 2.26330363201341e-4, 2.26332541089162e-4, 2.26331593153513e-4, 2.26330026993151e-4, 2.26329753092913e-4, 2.26330487979587e-4, 2.26331249229955e-4, 2.26331470161618e-4, 2.26331181946345e-4, 2.26330729290846e-4, 2.26330445756493e-4, 2.26330474804869e-4, 2.26330753233878e-4, 2.263310974989e-4, 2.26331318988127e-4, 2.26331311983895e-4, 2.26331087154411e-4, 2.2633075097726e-4, 2.26330450396119e-4, 2.26330309682269e-4, 2.26330383764768e-4, 2.26330642413174e-4, 2.26330986976886e-4, 2.26331290203754e-4, 2.26331443123277e-4
flux1:, 0.641687569676701, 2.4676893087334e-4, 2.4676878420845e-4, 2.46768468264569e-4, 2.46768097093822e-4, 2.46767807194839e-4, 2.46767707308402e-4, 2.46767835061705e-4, 2.46768137787804e-4, 2.46768487955235e-4, 2.4676873170635e-4, 2.46768755401609e-4, 2.46768544427091e-4, 2.46768205546335e-4, 2.46767932202304e-4, 2.46767912298329e-4, 2.46768207327349e-4, 2.46768662653319e-4, 2.46768927361738e-4, 2.46768646338907e-4, 2.46767805417201e-4, 2.4676702890882e-4, 2.46767372567001e-4, 2.46769115991503e-4, 2.46770162098295e-4, 2.4676779974891e-4, 2.46766639634624e-4, 2.46771457874347e-4, 2.4676488598673e-4, 2.46772665099556e-4, 2.46767278692463e-4, 2.46764312091381e-4, 2.46767278692463e-4, 2.46772665099556e-4, 2.4676488598673e-4, 2.46771457874347e-4, 2.46766639634624e-4, 2.4676779974891e-4, 2.46770162098296e-4, 2.46769115991503e-4, 2.46767372567001e-4, 2.4676702890882e-4, 2.46767805417201e-4, 2.46768646338906e-4, 2.46768927361739e-4, 2.46768662653319e-4, 2.46768207327349e-4, 2.46767912298329e-4, 2.46767932202304e-4, 2.46768205546335e-4, 2.46768544427091e-4, 2.46768755401609e-4, 2.4676873170635e-4, 2.46768487955235e-4, 2.46768137787804e-4, 2.46767835061705e-4, 2.46767707308402e-4, 2.46767807194839e-4, 2.46768097093822e-4, 2.46768468264569e-4, 2.4676878420845e-4, 2.4676893087334e-4
flux1:, 0.641950018580454, 2.68814263144658e-4, 2.68814122362375e-4, 2.68813792546689e-4, 2.68813393248262e-4, 2.68813070677374e-4, 2.68812944023864e-4, 2.68813058461585e-4, 2.68813363511389e-4, 2.68813728159095e-4, 2.68813991397652e-4, 2.68814032311952e-4, 2.68813832416007e-4, 2.68813499724924e-4, 2.6881323266802e-4, 2.68813223361157e-4, 2.68813530952086e-4, 2.68813988561965e-4, 2.68814226903195e-4, 2.68813880434308e-4, 2.68812954081341e-4, 2.6881213425703e-4, 2.68812554486881e-4, 2.68814488428408e-4, 2.68815637933621e-4, 2.68813075755239e-4, 2.68811834645817e-4, 2.68817055449733e-4, 2.68809858584532e-4, 2.6881830414896e-4, 2.68812409115131e-4, 2.68809164260353e-4, 2.68812409115131e-4, 2.6881830414896e-4, 2.68809858584532e-4, 2.68817055449733e-4, 2.68811834645817e-4, 2.68813075755239e-4, 2.68815637933621e-4, 2.68814488428408e-4, 2.68812554486881e-4, 2.68812134257029e-4, 2.68812954081341e-4, 2.68813880434308e-4, 2.68814226903195e-4, 2.68813988561965e-4, 2.68813530952086e-4, 2.68813223361157e-4, 2.6881323266802e-4, 2.68813499724924e-4, 2.68813832416007e-4, 2.68814032311952e-4, 2.68813991397652e-4, 2.68813728159096e-4, 2.68813363511389e-4, 2.68813058461585e-4, 2.68812944023864e-4, 2.68813070677374e-4, 2.68813393248262e-4, 2.68813792546689e-4, 2.68814122362375e-4, 2.68814263144659e-4
flux1:, 0.642212467484207, 2.92570394721689e-4, 2.92570258656024e-4, 2.92569913719396e-4, 2.92569485411193e-4, 2.92569129927184e-4, 2.92568976906009e-4, 2.92569078800158e-4, 2.9256938689569e-4, 2.92569766303064e-4, 2.92570048693184e-4, 2.92570106040563e-4, 2.92569916470793e-4, 2.92569589869498e-4, 2.9256933009176e-4, 2.92569333380056e-4, 2.92569655712406e-4, 2.92570116520187e-4, 2.92570326685299e-4, 2.92569909889468e-4, 2.9256889216756e-4, 2.92568026721809e-4, 2.92568529642015e-4, 2.92570666670597e-4, 2.92571923686799e-4, 2.92569144637283e-4, 2.925678185789e-4, 2.92573473343855e-4, 2.92565604312536e-4, 2.92574770611007e-4, 2.92568328891558e-4, 2.9256478441102e-4, 2.92568328891559e-4, 2.92574770611007e-4, 2.92565604312536e-4, 2.92573473343855e-4, 2.925678185789e-4, 2.92569144637283e-4, 2.92571923686799e-4, 2.92570666670597e-4, 2.92568529642015e-4, 2.92568026721809e-4, 2.9256889216756e-4, 2.92569909889468e-4, 2.92570326685299e-4, 2.92570116520187e-4, 2.92569655712406e-4, 2.92569333380056e-4, 2.92569330091759e-4, 2.92569589869498e-4, 2.92569916470793e-4, 2.92570106040563e-4, 2.92570048693184e-4, 2.92569766303064e-4, 2.9256938689569e-4, 2.92569078800158e-4, 2.92568976906009e-4, 2.92569129927184e-4, 2.92569485411192e-4, 2.92569913719396e-4, 2.92570258656024e-4, 2.92570394721689e-4
flux1:, 0.642474916387961, 3.18144694923296e-4, 3.1814456165253e-4, 3.18144200466514e-4, 3.18143743233283e-4, 3.18143356123122e-4, 3.18143178767197e-4, 3.18143270137415e-4, 3.18143582484242e-4, 3.18143976500654e-4, 3.18144276489902e-4, 3.18144347849094e-4, 3.18144166297586e-4, 3.18143844687337e-4, 3.18143593044564e-4, 3.18143611687808e-4, 3.18143952348942e-4, 3.18144418861031e-4, 3.18144600302036e-4, 3.18144108847246e-4, 3.18142993568433e-4, 3.18142079391611e-4, 3.18142670166001e-4, 3.18145021899731e-4, 3.18146389194845e-4, 3.18143374429098e-4, 3.18141959630363e-4, 3.18148082676161e-4, 3.18139492880476e-4, 3.18149439319862e-4, 3.18142411706774e-4, 3.1813854531647e-4, 3.18142411706774e-4, 3.18149439319862e-4, 3.18139492880475e-4, 3.18148082676161e-4, 3.18141959630364e-4, 3.18143374429098e-4, 3.18146389194845e-4, 3.18145021899731e-4, 3.18142670166001e-4, 3.18142079391611e-4, 3.18142993568433e-4, 3.18144108847246e-4, 3.18144600302036e-4, 3.18144418861031e-4, 3.18143952348943e-4, 3.18143611687808e-4, 3.18143593044565e-4, 3.18143844687336e-4, 3.18144166297587e-4, 3.18144347849094e-4, 3.18144276489902e-4, 3.18143976500654e-4, 3.18143582484241e-4, 3.18143270137415e-4, 3.18143178767197e-4, 3.18143356123123e-4, 3.18143743233283e-4, 3.18144200466514e-4, 3.1814456165253e-4, 3.18144694923296e-4
flux1:, 0.642737365291714, 3.45648941955966e-4, 3.45648808912581e-4, 3.45648430741856e-4, 3.45647945991218e-4, 3.45647530410234e-4, 3.45647332618204e-4, 3.45647416796143e-4, 3.45647734967475e-4, 3.45648142752946e-4, 3.45648457244088e-4, 3.45648538252086e-4, 3.45648360652551e-4, 3.45648041887466e-4, 3.45647799213102e-4, 3.45647836972466e-4, 3.45648201254315e-4, 3.4564867784232e-4, 3.45648831450501e-4, 3.45648261596237e-4, 3.45647042226736e-4, 3.45646075204488e-4, 3.45646757789812e-4, 3.45649334643784e-4, 3.45650813432856e-4, 3.45647542194137e-4, 3.45646035124475e-4, 3.45652663964255e-4, 3.45643303541168e-4, 3.45654095067371e-4, 3.45646441299274e-4, 3.45642229815089e-4, 3.45646441299274e-4, 3.45654095067371e-4, 3.45643303541169e-4, 3.45652663964255e-4, 3.45646035124475e-4, 3.45647542194137e-4, 3.45650813432856e-4, 3.45649334643784e-4, 3.45646757789812e-4, 3.45646075204488e-4, 3.45647042226736e-4, 3.45648261596237e-4, 3.45648831450502e-4, 3.4564867784232e-4, 3.45648201254315e-4, 3.45647836972466e-4, 3.45647799213102e-4, 3.45648041887466e-4, 3.45648360652551e-4, 3.45648538252086e-4, 3.45648457244088e-4, 3.45648142752946e-4, 3.45647734967475e-4, 3.45647416796143e-4, 3.45647332618205e-4, 3.45647530410234e-4, 3.45647945991218e-4, 3.45648430741855e-4, 3.45648808912581e-4, 3.45648941955966e-4
flux1:, 0.642999814195467, 3.75199296510959e-4, 3.75199160666264e-4, 3.75198765489525e-4, 3.75198256317852e-4, 3.75197817600707e-4, 3.75197605311812e-4, 3.75197686938376e-4, 3.75198012702437e-4, 3.75198432437879e-4, 3.75198756463708e-4, 3.75198840542709e-4, 3.75198660919342e-4, 3.75198341811501e-4, 3.75198109069326e-4, 3.751981709606e-4, 3.75198566142354e-4, 3.75199059280591e-4, 3.7519918752083e-4, 3.75198536122535e-4, 3.7519720566651e-4, 3.75196180481021e-4, 3.75196957396333e-4, 3.75199768364072e-4, 3.75201358133882e-4, 3.75197807669592e-4, 3.75196205165552e-4, 3.75203380761379e-4, 3.75193198701246e-4, 3.75204906181956e-4, 3.75196585015849e-4, 3.75192004356162e-4, 3.75196585015849e-4, 3.75204906181956e-4, 3.75193198701246e-4, 3.75203380761379e-4, 3.75196205165552e-4, 3.75197807669592e-4, 3.75201358133882e-4, 3.75199768364072e-4, 3.75196957396333e-4, 3.75196180481021e-4, 3.7519720566651e-4, 3.75198536122535e-4, 3.7519918752083e-4, 3.75199059280591e-4, 3.75198566142354e-4, 3.751981709606e-4, 3.75198109069326e-4, 3.75198341811501e-4, 3.75198660919342e-4, 3.75198840542709e-4, 3.75198756463708e-4, 3.75198432437879e-4, 3.75198012702437e-4, 3.75197686938376e-4, 3.75197605311812e-4, 3.75197817600707e-4, 3.75198256317852e-4, 3.75198765489525e-4, 3.75199160666264e-4, 3.75199296510959e-4
flux1:, 0.64326226309922, 4.06916252940938e-4, 4.06916111061895e-4, 4.06915699926775e-4, 4.06915171473103e-4, 4.06914717392679e-4, 4.06914498686553e-4, 4.06914583634175e-4, 4.06914918728474e-4, 4.06915347309087e-4, 4.06915673729643e-4, 4.06915751866948e-4, 4.06915562249527e-4, 4.06915238633166e-4, 4.06915017104671e-4, 4.06915109652496e-4, 4.06915545252085e-4, 4.06916063702755e-4, 4.0691617069157e-4, 4.06915435162481e-4, 4.06913986029424e-4, 4.06912895974117e-4, 4.06913768107236e-4, 4.06916820589789e-4, 4.06918518967331e-4, 4.06914664473548e-4, 4.06912963849078e-4, 4.06920730841428e-4, 4.06909675065331e-4, 4.06922375625636e-4, 4.06913344874342e-4, 4.06908370049756e-4, 4.06913344874342e-4, 4.06922375625636e-4, 4.06909675065332e-4, 4.06920730841428e-4, 4.06912963849078e-4, 4.06914664473549e-4, 4.06918518967331e-4, 4.06916820589789e-4, 4.06913768107236e-4, 4.06912895974117e-4, 4.06913986029424e-4, 4.06915435162481e-4, 4.0691617069157e-4, 4.06916063702756e-4, 4.06915545252085e-4, 4.06915109652496e-4, 4.06915017104672e-4, 4.06915238633166e-4, 4.06915562249527e-4, 4.06915751866948e-4, 4.06915673729642e-4, 4.06915347309087e-4, 4.06914918728474e-4, 4.06914583634174e-4, 4.06914498686553e-4, 4.06914717392679e-4, 4.06915171473103e-4, 4.06915699926776e-4, 4.06916111061895e-4, 4.06916252940938e-4
flux1:, 0.643524712002974, 4.40924566348717e-4, 4.4092441531842e-4, 4.40923990710674e-4, 4.40923450473628e-4, 4.40922991424562e-4, 4.40922776530687e-4, 4.40922871746878e-4, 4.40923217607674e-4, 4.40923650336931e-4, 4.40923969580613e-4, 4.40924030181161e-4, 4.40923820599076e-4, 4.40923487456582e-4, 4.40923278955487e-4, 4.40923410433368e-4, 4.40923898409055e-4, 4.40924453338075e-4, 4.40924544854371e-4, 4.4092372308232e-4, 4.4092214694447e-4, 4.40920983765347e-4, 4.4092195023273e-4, 4.40925249930662e-4, 4.40927052605948e-4, 4.40922867203983e-4, 4.40921066359664e-4, 4.40929473258677e-4, 4.40917490640357e-4, 4.40931267935549e-4, 4.40921484460717e-4, 4.40916089547358e-4, 4.40921484460717e-4, 4.40931267935549e-4, 4.40917490640358e-4, 4.40929473258678e-4, 4.40921066359664e-4, 4.40922867203983e-4, 4.40927052605948e-4, 4.40925249930662e-4, 4.4092195023273e-4, 4.40920983765347e-4, 4.4092214694447e-4, 4.4092372308232e-4, 4.40924544854371e-4, 4.40924453338075e-4, 4.40923898409055e-4, 4.40923410433368e-4, 4.40923278955487e-4, 4.40923487456582e-4, 4.40923820599076e-4, 4.40924030181161e-4, 4.40923969580613e-4, 4.4092365033693e-4, 4.40923217607674e-4, 4.40922871746878e-4, 4.40922776530687e-4, 4.40922991424562e-4, 4.40923450473628e-4, 4.40923990710674e-4, 4.4092441531842e-4, 4.40924566348717e-4
flux1:, 0.643787160906727, 4.7735315393005e-4, 4.77352991116758e-4, 4.77352557319207e-4, 4.77352015410063e-4, 4.77351564494866e-4, 4.77351365699986e-4, 4.77351478973433e-4, 4.77351836433453e-4, 4.77352266738497e-4, 4.77352566609817e-4, 4.77352595439905e-4, 4.77352354004978e-4, 4.77352005653831e-4, 4.77351812756892e-4, 4.77351993395499e-4, 4.77352548278295e-4, 4.77353153285661e-4, 4.77353236705117e-4, 4.77352326924236e-4, 4.77350614572513e-4, 4.77349368350633e-4, 4.77350426427258e-4, 4.77353977310092e-4, 4.77355878022571e-4, 4.77351332769621e-4, 4.77349430294946e-4, 4.77358529620839e-4, 4.77345565938834e-4, 4.77360510349106e-4, 4.77349929999999e-4, 4.77344088092902e-4, 4.77349929999999e-4, 4.77360510349106e-4, 4.77345565938834e-4, 4.77358529620839e-4, 4.77349430294945e-4, 4.77351332769621e-4, 4.7735587802257e-4, 4.77353977310092e-4, 4.77350426427258e-4, 4.77349368350632e-4, 4.77350614572513e-4, 4.77352326924236e-4, 4.77353236705117e-4, 4.7735315328566e-4, 4.77352548278295e-4, 4.77351993395499e-4, 4.77351812756892e-4, 4.77352005653831e-4, 4.77352354004978e-4, 4.77352595439905e-4, 4.77352566609817e-4, 4.77352266738497e-4, 4.77351836433453e-4, 4.77351478973433e-4, 4.77351365699985e-4, 4.77351564494867e-4, 4.77352015410063e-4, 4.77352557319207e-4, 4.77352991116758e-4, 4.7735315393005e-4
flux1:, 0.64404960981048, 5.16334968933141e-4, 5.16334792586436e-4, 5.16334355999395e-4, 5.16333825303928e-4, 5.1633339830247e-4, 5.16333229749321e-4, 5.16333369405357e-4, 5.16333738377537e-4, 5.16334157569423e-4, 5.16334423146076e-4, 5.16334403384558e-4, 5.16334116468764e-4, 5.16333746804396e-4, 5.16333573084475e-4, 5.16333815229152e-4, 5.16334454167056e-4, 5.1633512521747e-4, 5.16335209364232e-4, 5.16334209984218e-4, 5.16332351193094e-4, 5.16331010283348e-4, 5.16332155418607e-4, 5.16335959784865e-4, 5.16337950380967e-4, 5.16333014315496e-4, 5.16331009577484e-4, 5.16340857937652e-4, 5.1632685774405e-4, 5.16343066476816e-4, 5.16331643966041e-4, 5.16325327109633e-4, 5.16331643966041e-4, 5.16343066476816e-4, 5.1632685774405e-4, 5.16340857937652e-4, 5.16331009577484e-4, 5.16333014315496e-4, 5.16337950380967e-4, 5.16335959784865e-4, 5.16332155418607e-4, 5.16331010283348e-4, 5.16332351193094e-4, 5.16334209984217e-4, 5.16335209364232e-4, 5.1633512521747e-4, 5.16334454167056e-4, 5.16333815229152e-4, 5.16333573084476e-4, 5.16333746804396e-4, 5.16334116468765e-4, 5.16334403384558e-4, 5.16334423146076e-4, 5.16334157569422e-4, 5.16333738377537e-4, 5.16333369405357e-4, 5.16333229749321e-4, 5.16333398302471e-4, 5.16333825303928e-4, 5.16334355999395e-4, 5.16334792586436e-4, 5.16334968933141e-4
flux1:, 0.644312058714234, 5.58006845633067e-4, 5.58006655279914e-4, 5.58006224672532e-4, 5.58005720895877e-4, 5.58005336103521e-4, 5.58005213480301e-4, 5.58005388018535e-4, 5.58005767187691e-4, 5.58006164291333e-4, 5.58006377931877e-4, 5.58006290341466e-4, 5.58005942850996e-4, 5.58005545636382e-4, 5.58005395880889e-4, 5.58005714078628e-4, 5.5800645677505e-4, 5.58007212017394e-4, 5.58007306930155e-4, 5.58006216328604e-4, 5.5800419974191e-4, 5.58002750783259e-4, 5.58003976717487e-4, 5.58008035356162e-4, 5.5801010592323e-4, 5.58004746144034e-4, 5.58002639354972e-4, 5.58013297445906e-4, 5.57998203839767e-4, 5.58015780927083e-4, 5.58003469635944e-4, 5.57996648729062e-4, 5.58003469635944e-4, 5.58015780927083e-4, 5.57998203839767e-4, 5.58013297445906e-4, 5.58002639354972e-4, 5.58004746144034e-4, 5.5801010592323e-4, 5.58008035356161e-4, 5.58003976717487e-4, 5.58002750783259e-4, 5.58004199741909e-4, 5.58006216328604e-4, 5.58007306930155e-4, 5.58007212017394e-4, 5.5800645677505e-4, 5.58005714078628e-4, 5.5800539588089e-4, 5.58005545636382e-4, 5.58005942850996e-4, 5.58006290341466e-4, 5.58006377931877e-4, 5.58006164291333e-4, 5.58005767187691e-4, 5.58005388018536e-4, 5.58005213480301e-4, 5.5800533610352e-4, 5.58005720895876e-4, 5.58006224672533e-4, 5.58006655279914e-4, 5.58006845633066e-4
flux1:, 0.644574507617987, 6.02509313768565e-4, 6.02509110577515e-4, 6.02508697238956e-4, 6.02508238811103e-4, 6.02507916736919e-4, 6.02507856863932e-4, 6.0250807455668e-4, 6.02508461104349e-4, 6.02508822783027e-4, 6.02508964263581e-4, 6.02508787490017e-4, 6.02508363231872e-4, 6.02507932420304e-4, 6.02507812816014e-4, 6.02508223812491e-4, 6.02509092343784e-4, 6.02509951811894e-4, 6.02510068425305e-4, 6.02508884711563e-4, 6.02506697762387e-4, 6.02505125773922e-4, 6.02506424767758e-4, 6.0251073722903e-4, 6.02512876308011e-4, 6.02507058084228e-4, 6.02504850341082e-4, 6.02516382864613e-4, 6.02500137160483e-4, 6.0251919334164e-4, 6.02505945049745e-4, 6.02498589723554e-4, 6.02505945049745e-4, 6.0251919334164e-4, 6.02500137160483e-4, 6.02516382864613e-4, 6.02504850341082e-4, 6.02507058084228e-4, 6.02512876308011e-4, 6.0251073722903e-4, 6.02506424767758e-4, 6.02505125773922e-4, 6.02506697762388e-4, 6.02508884711563e-4, 6.02510068425306e-4, 6.02509951811894e-4, 6.02509092343784e-4, 6.02508223812491e-4, 6.02507812816013e-4, 6.02507932420304e-4, 6.02508363231872e-4, 6.02508787490018e-4, 6.02508964263582e-4, 6.02508822783027e-4, 6.02508461104348e-4, 6.0250807455668e-4, 6.02507856863932e-4, 6.02507916736919e-4, 6.02508238811103e-4, 6.02508697238956e-4, 6.02509110577515e-4, 6.02509313768565e-4
flux1:, 0.64483695652174, 6.49986380955049e-4, 6.49986168033872e-4, 6.4998578579505e-4, 6.49985393620149e-4, 6.49985156544228e-4, 6.49985176871545e-4, 6.49985445347071e-4, 6.49985834736714e-4, 6.49986145334507e-4, 6.49986192128287e-4, 6.49985903129231e-4, 6.49985385260737e-4, 6.49984915334338e-4, 6.49984833598302e-4, 6.49985356227192e-4, 6.49986374728007e-4, 6.49987359919904e-4, 6.49987509666683e-4, 6.49986230428398e-4, 6.49983859306728e-4, 6.4998214788217e-4, 6.49983511067705e-4, 6.49988076046749e-4, 6.49990270922781e-4, 6.49983957830341e-4, 6.49981651118614e-4, 6.49994126603876e-4, 6.49976667889074e-4, 6.49997320371677e-4, 6.49983084908073e-4, 6.49975163376045e-4, 6.49983084908073e-4, 6.49997320371677e-4, 6.49976667889074e-4, 6.49994126603876e-4, 6.49981651118613e-4, 6.4998395783034e-4, 6.49990270922781e-4, 6.49988076046749e-4, 6.49983511067705e-4, 6.4998214788217e-4, 6.49983859306728e-4, 6.49986230428398e-4, 6.49987509666684e-4, 6.49987359919904e-4, 6.49986374728007e-4, 6.49985356227192e-4, 6.49984833598301e-4, 6.49984915334338e-4, 6.49985385260737e-4, 6.49985903129231e-4, 6.49986192128287e-4, 6.49986145334507e-4, 6.49985834736715e-4, 6.49985445347071e-4, 6.49985176871545e-4, 6.49985156544228e-4, 6.49985393620149e-4, 6.4998578579505e-4, 6.49986168033872e-4, 6.49986380955049e-4
flux1:, 0.645099405425493, 7.00585281669563e-4, 7.00585064260962e-4, 7.0058472936164e-4, 7.00584426401765e-4, 7.00584297799282e-4, 7.00584415836802e-4, 7.00584741675766e-4, 7.00585127526007e-4, 7.00585369248016e-4, 7.00585296955586e-4, 7.00584871554146e-4, 7.00584243100065e-4, 7.00583729403259e-4, 7.00583694839462e-4, 7.00584349789062e-4, 7.00585543999146e-4, 7.00586677337442e-4, 7.00586871681044e-4, 7.00585493727034e-4, 7.0058292340857e-4, 7.00581055019172e-4, 7.00582472877455e-4, 7.0058728871072e-4, 7.0058952577715e-4, 7.00582679855464e-4, 7.00580277010819e-4, 7.00593767536139e-4, 7.00575032114471e-4, 7.00597404211387e-4, 7.00582129027493e-4, 7.00573607907824e-4, 7.00582129027493e-4, 7.00597404211387e-4, 7.00575032114472e-4, 7.00593767536139e-4, 7.00580277010818e-4, 7.00582679855464e-4, 7.00589525777149e-4, 7.0058728871072e-4, 7.00582472877455e-4, 7.00581055019172e-4, 7.0058292340857e-4, 7.00585493727035e-4, 7.00586871681043e-4, 7.00586677337442e-4, 7.00585543999146e-4, 7.00584349789062e-4, 7.00583694839462e-4, 7.00583729403259e-4, 7.00584243100065e-4, 7.00584871554146e-4, 7.00585296955587e-4, 7.00585369248016e-4, 7.00585127526008e-4, 7.00584741675766e-4, 7.00584415836802e-4, 7.00584297799282e-4, 7.00584426401765e-4, 7.0058472936164e-4, 7.00585064260962e-4, 7.00585281669563e-4
flux1:, 0.645361854329247, 7.54456191504611e-4, 7.54455977046527e-4, 7.5445570782907e-4, 7.54455518522338e-4, 7.54455522371338e-4, 7.54455755079443e-4, 7.54456143455994e-4, 7.54456517528055e-4, 7.54456670773163e-4, 7.54456453703879e-4, 7.54455867254311e-4, 7.54455111670548e-4, 7.54454550715317e-4, 7.5445457417792e-4, 7.54455383624496e-4, 7.54456780296558e-4, 7.54458084478783e-4, 7.54458334391032e-4, 7.54456853505988e-4, 7.54454067854425e-4, 7.54452024266516e-4, 7.54453487231e-4, 7.54458552499102e-4, 7.54460817686667e-4, 7.54453399607899e-4, 7.54450904230032e-4, 7.54465485042211e-4, 7.5444540576649e-4, 7.54469626410671e-4, 7.54453256078708e-4, 7.54444100190848e-4, 7.54453256078708e-4, 7.54469626410671e-4, 7.5444540576649e-4, 7.54465485042212e-4, 7.54450904230032e-4, 7.54453399607899e-4, 7.54460817686667e-4, 7.54458552499101e-4, 7.54453487231e-4, 7.54452024266515e-4, 7.54454067854425e-4, 7.54456853505988e-4, 7.54458334391032e-4, 7.54458084478783e-4, 7.54456780296558e-4, 7.54455383624497e-4, 7.5445457417792e-4, 7.54454550715318e-4, 7.54455111670548e-4, 7.54455867254311e-4, 7.54456453703879e-4, 7.54456670773163e-4, 7.54456517528054e-4, 7.54456143455994e-4, 7.54455755079443e-4, 7.54455522371338e-4, 7.54455518522337e-4, 7.54455707829071e-4, 7.54455977046527e-4, 7.54456191504611e-4
flux1:, 0.645624303233, 8.11751905506279e-4, 8.11751703527966e-4, 8.11751519948093e-4, 8.1175146947144e-4, 8.11751629470607e-4, 8.11751992645672e-4, 8.11752447045676e-4, 8.11752799367668e-4, 8.11752843221477e-4, 8.11752455118197e-4, 8.11751683263676e-4, 8.11750785021697e-4, 8.1175017474033e-4, 8.11750268486995e-4, 8.11751255589786e-4, 8.11752881764988e-4, 8.11754379018935e-4, 8.11754694421309e-4, 8.11753105148948e-4, 8.11750087101965e-4, 8.11747849910825e-4, 8.11749349090393e-4, 8.11754663316269e-4, 8.1175694257536e-4, 8.11748911817373e-4, 8.11746328132229e-4, 8.11762077164724e-4, 8.11740582665775e-4, 8.11766785810084e-4, 8.11749261454588e-4, 8.1173943359284e-4, 8.11749261454588e-4, 8.11766785810084e-4, 8.11740582665775e-4, 8.11762077164724e-4, 8.11746328132228e-4, 8.11748911817373e-4, 8.1175694257536e-4, 8.11754663316269e-4, 8.11749349090393e-4, 8.11747849910825e-4, 8.11750087101965e-4, 8.11753105148948e-4, 8.11754694421308e-4, 8.11754379018935e-4, 8.11752881764988e-4, 8.11751255589786e-4, 8.11750268486996e-4, 8.1175017474033e-4, 8.11750785021697e-4, 8.11751683263676e-4, 8.11752455118198e-4, 8.11752843221478e-4, 8.11752799367668e-4, 8.11752447045676e-4, 8.11751992645672e-4, 8.11751629470607e-4, 8.11751469471439e-4, 8.11751519948093e-4, 8.11751703527966e-4, 8.11751905506279e-4
flux1:, 0.645886752136753, 8.72627479551915e-4, 8.72627301384618e-4, 8.72627224340226e-4, 8.72627337738568e-4, 8.7262767647e-4, 8.72628184163025e-4, 8.72628706210989e-4, 8.72629025355971e-4, 8.72628938243096e-4, 8.72628353133054e-4, 8.72627372628015e-4, 8.72626317790233e-4, 8.72625657711568e-4, 8.72625835134636e-4, 8.72627023394194e-4, 8.72628905559291e-4, 8.72630616824878e-4, 8.72631006015719e-4, 8.7262930148735e-4, 8.72626033333485e-4, 8.72623584609757e-4, 8.72625112618612e-4, 8.72630677043895e-4, 8.72632956864164e-4, 8.72624271877448e-4, 8.7262160454597e-4, 8.72638601841953e-4, 8.72615615667568e-4, 8.72643939582241e-4, 8.72625198256053e-4, 8.72614658944742e-4, 8.72625198256053e-4, 8.72643939582241e-4, 8.72615615667568e-4, 8.72638601841953e-4, 8.72621604545969e-4, 8.72624271877448e-4, 8.72632956864164e-4, 8.72630677043894e-4, 8.72625112618612e-4, 8.72623584609757e-4, 8.72626033333486e-4, 8.7262930148735e-4, 8.72631006015719e-4, 8.72630616824878e-4, 8.7262890555929e-4, 8.72627023394195e-4, 8.72625835134636e-4, 8.72625657711568e-4, 8.72626317790233e-4, 8.72627372628016e-4, 8.72628353133054e-4, 8.72628938243095e-4, 8.72629025355971e-4, 8.72628706210989e-4, 8.72628184163025e-4, 8.7262767647e-4, 8.72627337738567e-4, 8.72627224340226e-4, 8.72627301384618e-4, 8.72627479551915e-4
flux1:, 0.646149201040506, 9.37239833880474e-4, 9.37239692171795e-4, 9.37239742663458e-4, 9.37240043878091e-4, 9.372405819576e-4, 9.37241245966434e-4, 9.37241835389059e-4, 9.37242108916124e-4, 9.37241869401038e-4, 9.37241062546486e-4, 9.37239852109507e-4, 9.37238628863388e-4, 9.37237920190604e-4, 9.3723819541947e-4, 9.37239607908862e-4, 9.37241771056831e-4, 9.37243715121919e-4, 9.37244184214844e-4, 9.37242356039409e-4, 9.3723881978897e-4, 9.37236142827689e-4, 9.37237694702723e-4, 9.37243513119614e-4, 9.37245781067837e-4, 9.37236399426423e-4, 9.37233653300662e-4, 9.37251980351857e-4, 9.37227420035087e-4, 9.3725800652099e-4, 9.37237980541298e-4, 9.37226687777411e-4, 9.37237980541298e-4, 9.37258006520989e-4, 9.37227420035086e-4, 9.37251980351857e-4, 9.37233653300662e-4, 9.37236399426423e-4, 9.37245781067837e-4, 9.37243513119614e-4, 9.37237694702723e-4, 9.37236142827689e-4, 9.3723881978897e-4, 9.37242356039409e-4, 9.37244184214844e-4, 9.3724371512192e-4, 9.37241771056831e-4, 9.37239607908862e-4, 9.3723819541947e-4, 9.37237920190604e-4, 9.37238628863388e-4, 9.37239852109507e-4, 9.37241062546486e-4, 9.37241869401038e-4, 9.37242108916124e-4, 9.37241835389059e-4, 9.37241245966435e-4, 9.372405819576e-4, 9.3724004387809e-4, 9.37239742663458e-4, 9.37239692171795e-4, 9.37239833880474e-4
flux1:, 0.64641164994426, 0.00100574731806835, 0.00100574722610216, 0.00100574742425219, 0.00100574793509191, 0.00100574869035476, 0.00100574951982975, 0.00100575017457819, 0.00100575038963608, 0.00100574997735129, 0.00100574892626453, 0.00100574746742224, 0.00100574606654025, 0.00100574531211197, 0.00100574569948719, 0.00100574735797385, 0.00100574982459758, 0.00100575201722048, 0.00100575256962085, 0.00100575060785075, 0.00100574678569903, 0.00100574386585474, 0.00100574544003429, 0.00100575151964494, 0.00100575376489936, 0.00100574364342589, 0.00100574082325636, 0.00100576056227358, 0.00100573433835579, 0.00100576733189717, 0.00100574594816091, 0.00100573385715154, 0.00100574594816091, 0.00100576733189717, 0.00100573433835579, 0.00100576056227358, 0.00100574082325636, 0.00100574364342589, 0.00100575376489936, 0.00100575151964494, 0.00100574544003429, 0.00100574386585474, 0.00100574678569903, 0.00100575060785075, 0.00100575256962085, 0.00100575201722048, 0.00100574982459758, 0.00100574735797385, 0.00100574569948719, 0.00100574531211197, 0.00100574606654025, 0.00100574746742224, 0.00100574892626453, 0.00100574997735129, 0.00100575038963608, 0.00100575017457819, 0.00100574951982975, 0.00100574869035476, 0.00100574793509191, 0.00100574742425219, 0.00100574722610216, 0.00100574731806835
flux1:, 0.646674098848013, 0.00107830923694228, 0.0010783092077803, 0.00107830957175034, 0.00107831031085781, 0.00107831129763072, 0.00107831229883016, 0.00107831301537448, 0.00107831315945631, 0.00107831255612572, 0.00107831124160493, 0.00107830951948407, 0.0010783079346778, 0.0010783071388, 0.0010783076522276, 0.00107830957621242, 0.00107831236526817, 0.00107831481832369, 0.00107831545427062, 0.00107831334745441, 0.00107830922232977, 0.00107830604791453, 0.00107830764724598, 0.00107831399951687, 0.00107831621337416, 0.00107830530823021, 0.00107830241833158, 0.0010783236514681, 0.00107829566650789, 0.00107833121339347, 0.00107830839269498, 0.00107829545559808, 0.00107830839269498, 0.00107833121339347, 0.00107829566650789, 0.0010783236514681, 0.00107830241833158, 0.00107830530823021, 0.00107831621337416, 0.00107831399951687, 0.00107830764724598, 0.00107830604791452, 0.00107830922232977, 0.00107831334745441, 0.00107831545427062, 0.00107831481832369, 0.00107831236526817, 0.00107830957621242, 0.0010783076522276, 0.0010783071388, 0.0010783079346778, 0.00107830951948407, 0.00107831124160493, 0.00107831255612572, 0.00107831315945631, 0.00107831301537448, 0.00107831229883016, 0.00107831129763072, 0.00107831031085781, 0.00107830957175034, 0.0010783092077803, 0.00107830923694228
flux1:, 0.646936547751766, 0.0011550853371409, 0.00115508538261755, 0.0011550859274772, 0.00115508690934935, 0.00115508813785931, 0.0011550893140846, 0.00115509008788328, 0.00115509014970899, 0.00115508934022382, 0.00115508774736005, 0.00115508575138302, 0.00115508397952354, 0.00115508314766668, 0.00115508379987032, 0.001155086005579, 0.00115508913146245, 0.00115509185215105, 0.00115509256835134, 0.00115509030368029, 0.00115508585986369, 0.00115508242307778, 0.00115508405581604, 0.00115509069729098, 0.00115509287362094, 0.00115508114035501, 0.00115507818424108, 0.00115510099279462, 0.00115507114039891, 0.0011551093878444, 0.00115508504422133, 0.00115507120989959, 0.00115508504422133, 0.0011551093878444, 0.00115507114039891, 0.00115510099279462, 0.00115507818424108, 0.00115508114035501, 0.00115509287362094, 0.00115509069729098, 0.00115508405581604, 0.00115508242307778, 0.00115508585986369, 0.00115509030368029, 0.00115509256835134, 0.00115509185215105, 0.00115508913146245, 0.001155086005579, 0.00115508379987032, 0.00115508314766668, 0.00115508397952354, 0.00115508575138302, 0.00115508774736005, 0.00115508934022382, 0.00115509014970899, 0.00115509008788328, 0.0011550893140846, 0.00115508813785931, 0.00115508690934935, 0.0011550859274772, 0.00115508538261755, 0.0011550853371409
flux1:, 0.647198996655519, 0.00123623525427452, 0.00123623538389182, 0.00123623612050075, 0.00123623735462578, 0.00123623883059229, 0.00123624018232315, 0.00123624100845818, 0.00123624097894903, 0.00123623995244486, 0.00123623807154561, 0.00123623579598648, 0.00123623383716851, 0.00123623297553313, 0.00123623377723077, 0.00123623627660005, 0.00123623974818264, 0.00123624273834332, 0.00123624352772096, 0.00123624109127125, 0.00123623631506714, 0.00123623261292672, 0.00123623429368049, 0.00123624124671362, 0.0012362433823367, 0.00123623077588463, 0.00123622775588666, 0.00123625221951034, 0.00123622038342808, 0.00123626147873708, 0.00123623551887283, 0.00123622073267091, 0.00123623551887283, 0.00123626147873708, 0.00123622038342808, 0.00123625221951034, 0.00123622775588666, 0.00123623077588463, 0.0012362433823367, 0.00123624124671362, 0.00123623429368049, 0.00123623261292672, 0.00123623631506714, 0.00123624109127125, 0.00123624352772096, 0.00123624273834332, 0.00123623974818264, 0.00123623627660005, 0.00123623377723077, 0.00123623297553313, 0.00123623383716851, 0.00123623579598648, 0.00123623807154561, 0.00123623995244486, 0.00123624097894903, 0.00123624100845818, 0.00123624018232316, 0.00123623883059229, 0.00123623735462578, 0.00123623612050075, 0.00123623538389182, 0.00123623525427452
flux1:, 0.647461445559273, 0.0013219179208892, 0.00132191814067231, 0.001321919074646, 0.00132192056481854, 0.00132192228926854, 0.00132192381450668, 0.00132192468846112, 0.00132192456175899, 0.00132192331263493, 0.00132192114000893, 0.00132191858437013, 0.00132191644180554, 0.00132191555676924, 0.00132191651581015, 0.00132191931551828, 0.00132192313529407, 0.00132192639086022, 0.00132192724244122, 0.00132192461950757, 0.00132191949993993, 0.0013219155351601, 0.00132191728574001, 0.00132192457910916, 0.00132192667407296, 0.00132191314870789, 0.00132191006559418, 0.00132193626155027, 0.00132190231487242, 0.00132194640467482, 0.00132191872738708, 0.00132190293094337, 0.00132191872738708, 0.00132194640467482, 0.00132190231487242, 0.00132193626155027, 0.00132191006559418, 0.00132191314870789, 0.00132192667407296, 0.00132192457910916, 0.00132191728574001, 0.0013219155351601, 0.00132191949993993, 0.00132192461950757, 0.00132192724244122, 0.00132192639086022, 0.00132192313529407, 0.00132191931551828, 0.00132191651581015, 0.00132191555676924, 0.00132191644180554, 0.00132191858437013, 0.00132192114000893, 0.00132192331263493, 0.00132192456175899, 0.00132192468846112, 0.00132192381450668, 0.00132192228926854, 0.00132192056481854, 0.001321919074646, 0.00132191814067231, 0.0013219179208892
flux1:, 0.647723894463026, 0.00141229093571612, 0.0014122912471018, 0.00141229237793417, 0.00141229412180588, 0.0014122960911394, 0.00141229778595449, 0.00141229870449574, 0.00141229847896992, 0.00141229700778655, 0.00141229454633525, 0.00141229171551238, 0.00141228939524831, 0.00141228849271681, 0.00141228961322297, 0.00141229271381827, 0.00141229687721222, 0.00141230038784692, 0.00141230128679317, 0.00141229846230297, 0.00141229299180446, 0.0014122887735924, 0.00141229062371342, 0.00141229829307489, 0.00141230035080831, 0.00141228586004063, 0.00141228271265818, 0.00141231071515078, 0.00141227451966196, 0.00141232174926973, 0.00141229224511537, 0.00141227537621915, 0.00141229224511537, 0.00141232174926973, 0.00141227451966195, 0.00141231071515078, 0.00141228271265818, 0.00141228586004063, 0.00141230035080831, 0.00141229829307489, 0.00141229062371342, 0.0014122887735924, 0.00141229299180446, 0.00141229846230297, 0.00141230128679317, 0.00141230038784692, 0.00141229687721222, 0.00141229271381827, 0.00141228961322297, 0.00141228849271681, 0.00141228939524831, 0.00141229171551238, 0.00141229454633525, 0.00141229700778655, 0.00141229847896992, 0.00141229870449574, 0.00141229778595449, 0.0014122960911394, 0.00141229412180588, 0.00141229237793417, 0.0014122912471018, 0.00141229093571612
flux1:, 0.647986343366779, 0.00150750989497466, 0.00150751029381287, 0.00150751161422803, 0.00150751360314138, 0.00150751580946178, 0.00150751766871823, 0.00150751863083685, 0.0015075183100129, 0.00150751662420432, 0.00150751388377094, 0.00150751078798224, 0.00150750829845004, 0.00150750738314562, 0.0015075086647083, 0.0015075120598921, 0.00150751655477864, 0.00150752030372, 0.00150752123151902, 0.00150751819050943, 0.00150751236556646, 0.00150750791027726, 0.00150750989806803, 0.00150751798621646, 0.00150752001354365, 0.0015075045099748, 0.0015075012949363, 0.0015075311745607, 0.00150749258028755, 0.00150754309320743, 0.0015075116442328, 0.00150749363673772, 0.00150751164423281, 0.00150754309320743, 0.00150749258028755, 0.0015075311745607, 0.0015075012949363, 0.0015075045099748, 0.00150752001354365, 0.00150751798621646, 0.00150750989806803, 0.00150750791027726, 0.00150751236556646, 0.00150751819050943, 0.00150752123151902, 0.00150752030372, 0.00150751655477864, 0.0015075120598921, 0.0015075086647083, 0.00150750738314562, 0.00150750829845004, 0.00150751078798224, 0.00150751388377094, 0.00150751662420432, 0.0015075183100129, 0.00150751863083685, 0.00150751766871823, 0.00150751580946178, 0.00150751360314138, 0.00150751161422803, 0.00150751029381287, 0.00150750989497466
flux1:, 0.648248792270532, 0.00160772768680138, 0.00160772816255328, 0.00160772965815237, 0.00160773187729208, 0.0016077343089976, 0.00160773632722444, 0.00160773733506704, 0.00160773692840777, 0.00160773504274549, 0.00160773204018085, 0.00160772869464956, 0.00160772604606305, 0.00160772512079258, 0.00160772655777981, 0.0016077302338997, 0.00160773504037547, 0.00160773900451537, 0.0016077399393246, 0.0016077366674583, 0.00160773048917124, 0.00160772582077837, 0.00160772799305314, 0.00160773654995473, 0.00160773855695585, 0.00160772199209344, 0.00160771870353467, 0.00160775052688046, 0.00160770937188008, 0.00160776330951984, 0.0016077297891838, 0.00160771057298717, 0.0016077297891838, 0.00160776330951984, 0.00160770937188008, 0.00160775052688046, 0.00160771870353467, 0.00160772199209344, 0.00160773855695585, 0.00160773654995473, 0.00160772799305314, 0.00160772582077837, 0.00160773048917124, 0.0016077366674583, 0.0016077399393246, 0.00160773900451537, 0.00160773504037547, 0.0016077302338997, 0.00160772655777981, 0.00160772512079258, 0.00160772604606305, 0.00160772869464956, 0.00160773204018085, 0.00160773504274549, 0.00160773692840777, 0.00160773733506704, 0.00160773632722444, 0.0016077343089976, 0.00160773187729208, 0.00160772965815237, 0.00160772816255328, 0.00160772768680138
flux1:, 0.648511241174286, 0.00171309375018897, 0.00171309428540245, 0.00171309593466001, 0.00171309836353914, 0.00171310100615416, 0.00171310317850484, 0.00171310423823051, 0.00171310376169804, 0.00171310169845126, 0.00171309845736722, 0.00171309488175897, 0.00171309208539238, 0.00171309115034538, 0.00171309273137816, 0.00171309666718399, 0.00171310175763127, 0.00171310590784113, 0.00171310682497658, 0.00171310330906591, 0.00171309678358166, 0.0017130919339163, 0.00171309434616993, 0.00171310342874335, 0.00171310542845499, 0.00171308775250036, 0.00171308438193374, 0.00171311821137686, 0.00171307432180446, 0.00171313182340519, 0.00171309609669827, 0.00171307559779526, 0.00171309609669827, 0.00171313182340519, 0.00171307432180446, 0.00171311821137686, 0.00171308438193374, 0.00171308775250036, 0.00171310542845499, 0.00171310342874335, 0.00171309434616993, 0.0017130919339163, 0.00171309678358166, 0.00171310330906591, 0.00171310682497658, 0.00171310590784113, 0.00171310175763127, 0.00171309666718399, 0.00171309273137816, 0.00171309115034538, 0.00171309208539238, 0.00171309488175897, 0.00171309845736722, 0.00171310169845125, 0.00171310376169804, 0.00171310423823051, 0.00171310317850484, 0.00171310100615417, 0.00171309836353914, 0.00171309593466001, 0.00171309428540245, 0.00171309375018897
flux1:, 0.648773690078039, 0.00182375330014306, 0.00182375387027882, 0.00182375564492649, 0.00182375825820397, 0.00182376109540896, 0.00182376341864443, 0.001823764541129, 0.00182376401746058, 0.00182376180620768, 0.00182375835640401, 0.00182375457403623, 0.00182375164142386, 0.00182375069355661, 0.00182375240121084, 0.00182375656791936, 0.00182376190738607, 0.00182376620909244, 0.00182376708164256, 0.00182376331014679, 0.00182375644892072, 0.0018237514576385, 0.00182375417373252, 0.00182376384536047, 0.00182376585331486, 0.00182374701493776, 0.00182374355122731, 0.00182377944494228, 0.0018237326354312, 0.00182379383825157, 0.00182375576203044, 0.00182373390264955, 0.00182375576203044, 0.00182379383825158, 0.0018237326354312, 0.00182377944494228, 0.00182374355122731, 0.00182374701493776, 0.00182376585331486, 0.00182376384536047, 0.00182375417373251, 0.0018237514576385, 0.00182375644892072, 0.00182376331014679, 0.00182376708164256, 0.00182376620909244, 0.00182376190738607, 0.00182375656791936, 0.00182375240121084, 0.00182375069355661, 0.00182375164142386, 0.00182375457403623, 0.00182375835640401, 0.00182376180620768, 0.00182376401746058, 0.001823764541129, 0.00182376341864443, 0.00182376109540896, 0.00182375825820397, 0.00182375564492649, 0.00182375387027882, 0.00182375330014306
flux1:, 0.649036138981792, 0.00193984652109183, 0.00193984709475852, 0.00193984896057287, 0.00193985172917657, 0.00193985474397754, 0.0019398572173955, 0.001939858418707, 0.00193985787734529, 0.00193985555440659, 0.00193985193097383, 0.00193984796782936, 0.00193984490993929, 0.00193984394250399, 0.00193984575329084, 0.00193985011499486, 0.00193985566190465, 0.001939860075905, 0.00193986087544172, 0.00193985683889876, 0.00193984965874555, 0.00193984457298633, 0.0019398476645037, 0.00193985799426711, 0.00193986002787706, 0.00193983997399473, 0.00193983640347593, 0.00193987441569384, 0.00193982449007272, 0.00193988952984322, 0.00193984895339299, 0.00193982565221767, 0.00193984895339299, 0.00193988952984322, 0.00193982449007272, 0.00193987441569384, 0.00193983640347593, 0.00193983997399473, 0.00193986002787706, 0.00193985799426711, 0.0019398476645037, 0.00193984457298633, 0.00193984965874555, 0.00193985683889876, 0.00193986087544172, 0.001939860075905, 0.00193985566190465, 0.00193985011499486, 0.00193984575329084, 0.00193984394250399, 0.00193984490993929, 0.00193984796782936, 0.00193985193097383, 0.00193985555440659, 0.00193985787734529, 0.001939858418707, 0.0019398572173955, 0.00193985474397753, 0.00193985172917657, 0.00193984896057287, 0.00193984709475852, 0.00193984652109183
flux1:, 0.649298587885546, 0.00206150773091652, 0.0020615082705534, 0.00206151018854016, 0.0020615130810471, 0.00206151625700892, 0.00206151888323573, 0.00206152018480875, 0.00206151966144043, 0.00206151726891973, 0.00206151351103969, 0.00206150939463177, 0.00206150622107351, 0.00206150522335108, 0.0020615071080205, 0.00206151162246545, 0.00206151732965647, 0.00206152181315294, 0.00206152251050406, 0.00206151820185632, 0.00206151072475375, 0.00206150559846965, 0.00206150914372764, 0.00206152020536623, 0.00206152228316947, 0.00206150095875006, 0.00206149726551483, 0.00206153744704474, 0.00206148419940656, 0.00206155321106178, 0.00206150997689186, 0.00206148514937014, 0.00206150997689186, 0.00206155321106178, 0.00206148419940656, 0.00206153744704474, 0.00206149726551483, 0.00206150095875006, 0.00206152228316947, 0.00206152020536623, 0.00206150914372764, 0.00206150559846965, 0.00206151072475375, 0.00206151820185632, 0.00206152251050406, 0.00206152181315294, 0.00206151732965647, 0.00206151162246545, 0.0020615071080205, 0.00206150522335108, 0.00206150622107351, 0.00206150939463177, 0.00206151351103969, 0.00206151726891973, 0.00206151966144044, 0.00206152018480875, 0.00206151888323573, 0.00206151625700892, 0.0020615130810471, 0.00206151018854016, 0.0020615082705534, 0.00206150773091652
flux1:, 0.649561036789299, 0.00218886451830309, 0.00218886498132324, 0.00218886690926361, 0.00218886989346659, 0.00218887321592216, 0.00218887600148258, 0.0021888774299288, 0.00218887696560295, 0.00218887455004671, 0.00218887069953091, 0.00218886645767983, 0.00218886317601062, 0.00218886213330183, 0.00218886405750247, 0.00218886867723744, 0.00218887449331247, 0.00218887900112862, 0.00218887956716911, 0.00218887498194388, 0.00218886723456131, 0.00218886212750012, 0.00218886621022414, 0.00218887808083806, 0.00218888022162269, 0.00218885756953395, 0.00218885373589631, 0.00218889613491873, 0.00218883935104439, 0.0021889124697301, 0.00218886641460109, 0.00218883997334227, 0.00218886641460109, 0.0021889124697301, 0.00218883935104439, 0.00218889613491873, 0.00218885373589631, 0.00218885756953395, 0.00218888022162269, 0.00218887808083806, 0.00218886621022414, 0.00218886212750012, 0.00218886723456131, 0.00218887498194388, 0.00218887956716911, 0.00218887900112862, 0.00218887449331246, 0.00218886867723744, 0.00218886405750247, 0.00218886213330183, 0.00218886317601062, 0.00218886645767983, 0.00218887069953091, 0.00218887455004671, 0.00218887696560295, 0.0021888774299288, 0.00218887600148258, 0.00218887321592216, 0.00218886989346659, 0.00218886690926361, 0.00218886498132324, 0.00218886451830309
flux1:, 0.649823485693052, 0.00232203685644919, 0.00232203719682763, 0.00232203909112521, 0.00232204213569596, 0.00232204559283503, 0.00232204854841988, 0.00232205013492726, 0.00232204977474603, 0.00232204738545132, 0.00232204348507657, 0.00232203914466911, 0.0023220357598649, 0.00232203465378571, 0.00232203657909957, 0.00232204125299213, 0.00232204712394597, 0.00232205160987995, 0.00232205201629503, 0.00232204715260317, 0.00232203916553598, 0.00232203414188101, 0.00232203884955698, 0.00232205160807709, 0.00232205382991618, 0.00232202979084089, 0.0023220257979926, 0.00232207046112234, 0.00232200992024843, 0.00232208728258804, 0.00232203823875817, 0.00232201009401234, 0.00232203823875818, 0.00232208728258804, 0.00232200992024843, 0.00232207046112234, 0.0023220257979926, 0.00232202979084088, 0.00232205382991618, 0.00232205160807709, 0.00232203884955698, 0.00232203414188101, 0.00232203916553598, 0.00232204715260317, 0.00232205201629503, 0.00232205160987995, 0.00232204712394597, 0.00232204125299213, 0.00232203657909957, 0.00232203465378571, 0.0023220357598649, 0.00232203914466911, 0.00232204348507657, 0.00232204738545132, 0.00232204977474603, 0.00232205013492726, 0.00232204854841988, 0.00232204559283503, 0.00232204213569595, 0.00232203909112521, 0.00232203719682762, 0.00232203685644919
flux1:, 0.650085934596805, 0.00246113619648714, 0.00246113636674681, 0.00246113818448785, 0.00246114126063194, 0.00246114484437206, 0.00246114798473442, 0.00246114976402745, 0.00246114955542647, 0.00246114724245174, 0.0024611433341686, 0.00246113891997827, 0.00246113543413182, 0.00246113424324727, 0.00246113612859949, 0.0024611408036842, 0.00246114667475797, 0.00246115109301492, 0.00246115131298589, 0.00246114617130823, 0.00246113797801187, 0.00246113310469498, 0.00246113852663342, 0.00246115225209915, 0.00246115457132895, 0.00246112908376733, 0.00246112491262549, 0.00246117188622948, 0.0024611073631351, 0.00246118910872711, 0.00246113690539765, 0.00246110696561051, 0.00246113690539765, 0.00246118910872711, 0.0024611073631351, 0.00246117188622948, 0.00246112491262549, 0.00246112908376733, 0.00246115457132895, 0.00246115225209915, 0.00246113852663342, 0.00246113310469498, 0.00246113797801187, 0.00246114617130823, 0.00246115131298589, 0.00246115109301492, 0.00246114667475797, 0.0024611408036842, 0.00246113612859949, 0.00246113424324727, 0.00246113543413182, 0.00246113891997827, 0.0024611433341686, 0.00246114724245174, 0.00246114955542647, 0.00246114976402745, 0.00246114798473442, 0.00246114484437206, 0.00246114126063194, 0.00246113818448785, 0.00246113636674681, 0.00246113619648714
flux1:, 0.650348383500559, 0.00260626454430814, 0.00260626449782539, 0.00260626619894304, 0.00260626928193236, 0.002606272988479, 0.00260627633190671, 0.00260627834076486, 0.00260627833142643, 0.00260627614338149, 0.00260627226648475, 0.00260626780013409, 0.00260626421243515, 0.00260626291325, 0.00260626471667402, 0.00260626934028481, 0.00260627515798113, 0.00260627946462016, 0.00260627947338425, 0.00260627405612375, 0.00260626569155526, 0.00260626103627629, 0.00260626726143651, 0.00260628203113192, 0.00260628446131281, 0.00260625746168997, 0.00260625309392973, 0.00260630242567211, 0.00260623369304546, 0.00260631996615016, 0.00260626443107999, 0.00260623260351224, 0.00260626443107999, 0.00260631996615016, 0.00260623369304546, 0.00260630242567211, 0.00260625309392973, 0.00260625746168997, 0.00260628446131281, 0.00260628203113192, 0.00260626726143651, 0.00260626103627629, 0.00260626569155526, 0.00260627405612375, 0.00260627947338425, 0.00260627946462016, 0.00260627515798113, 0.00260626934028481, 0.00260626471667402, 0.00260626291325, 0.00260626421243515, 0.00260626780013409, 0.00260627226648475, 0.00260627614338149, 0.00260627833142643, 0.00260627834076486, 0.00260627633190671, 0.00260627298847901, 0.00260626928193236, 0.00260626619894304, 0.00260626449782539, 0.00260626454430814
flux1:, 0.650610832404312, 0.00275751352478548, 0.00275751321830756, 0.00275751476772354, 0.00275751783819034, 0.00275752166820558, 0.00275752523554054, 0.00275752751089959, 0.00275752774636837, 0.00275752572807925, 0.00275752191743934, 0.00275751741658303, 0.00275751372362304, 0.00275751229192824, 0.00275751397264534, 0.00275751849476259, 0.00275752420894276, 0.0027575283632684, 0.00275752813850765, 0.00275752244929646, 0.00275751394828678, 0.00275750957728954, 0.00275751669192722, 0.00275753257943538, 0.00275753513033785, 0.00275750655323074, 0.00275750197248689, 0.00275755371306079, 0.00275748054409121, 0.00275757149545256, 0.002757512456703, 0.00275747864810024, 0.002757512456703, 0.00275757149545256, 0.00275748054409121, 0.00275755371306079, 0.00275750197248689, 0.00275750655323074, 0.00275753513033785, 0.00275753257943538, 0.00275751669192721, 0.00275750957728954, 0.00275751394828678, 0.00275752244929646, 0.00275752813850765, 0.0027575283632684, 0.00275752420894276, 0.00275751849476259, 0.00275751397264534, 0.00275751229192824, 0.00275751372362304, 0.00275751741658303, 0.00275752191743934, 0.00275752572807925, 0.00275752774636837, 0.00275752751089959, 0.00275752523554054, 0.00275752166820558, 0.00275751783819035, 0.00275751476772354, 0.00275751321830756, 0.00275751352478549
flux1:, 0.650873281308065, 0.00291496343770256, 0.0029149628339446, 0.0029149642035518, 0.00291496724843393, 0.00291497120675242, 0.0029149750199546, 0.00291497759664475, 0.00291497811774058, 0.00291497630790108, 0.00291497259235898, 0.00291496807015929, 0.00291496426658693, 0.0029149626791394, 0.00291496419988965, 0.00291496857561543, 0.00291497414158911, 0.00291497810741585, 0.00291497762943696, 0.00291497167220012, 0.00291496306759716, 0.00291495904326849, 0.00291496712848337, 0.00291498420172739, 0.00291498687838706, 0.00291495665688008, 0.00291495185009131, 0.00291500605508347, 0.00291492822621108, 0.00291502401494757, 0.00291496130271077, 0.00291492542000698, 0.00291496130271077, 0.00291502401494757, 0.00291492822621108, 0.00291500605508346, 0.00291495185009131, 0.00291495665688008, 0.00291498687838706, 0.00291498420172739, 0.00291496712848337, 0.00291495904326849, 0.00291496306759717, 0.00291497167220012, 0.00291497762943696, 0.00291497810741585, 0.00291497414158911, 0.00291496857561543, 0.00291496419988965, 0.0029149626791394, 0.00291496426658693, 0.00291496807015929, 0.00291497259235898, 0.00291497630790108, 0.00291497811774058, 0.00291497759664475, 0.0029149750199546, 0.00291497120675243, 0.00291496724843393, 0.0029149642035518, 0.0029149628339446, 0.00291496343770256
flux1:, 0.651135730211818, 0.0030786823099824, 0.00307868138015329, 0.00307868255050134, 0.00307868556354272, 0.00307868965839919, 0.00307869373868423, 0.00307869664688857, 0.00307869748703292, 0.00307869591596511, 0.00307869231699167, 0.00307868778194478, 0.003078683861478, 0.00307868209796864, 0.00307868342750967, 0.00307868761956949, 0.00307869300008111, 0.00307869674680177, 0.00307869599847829, 0.00307868977627129, 0.00307868109690995, 0.00307867747528362, 0.00307868660455475, 0.00307870492389906, 0.00307870772578376, 0.00307867579195649, 0.00307867075081584, 0.00307872748263824, 0.00307864477638092, 0.00307874557186945, 0.0030786790203264, 0.00307864097136179, 0.0030786790203264, 0.00307874557186945, 0.00307864477638092, 0.00307872748263824, 0.00307867075081584, 0.00307867579195649, 0.00307870772578376, 0.00307870492389906, 0.00307868660455476, 0.00307867747528362, 0.00307868109690995, 0.00307868977627129, 0.00307869599847829, 0.00307869674680177, 0.00307869300008111, 0.00307868761956949, 0.00307868342750967, 0.00307868209796864, 0.003078683861478, 0.00307868778194478, 0.00307869231699167, 0.00307869591596511, 0.00307869748703292, 0.00307869664688857, 0.00307869373868423, 0.00307868965839919, 0.00307868556354272, 0.00307868255050134, 0.00307868138015328, 0.0030786823099824
flux1:, 0.651398179115572, 0.00324872494909562, 0.00324872367519203, 0.00324872463674583, 0.00324872761847861, 0.00324873186024223, 0.00324873622585419, 0.00324873948839807, 0.00324874067098781, 0.00324873935863774, 0.00324873588935019, 0.00324873134550426, 0.00324872730228175, 0.00324872534752315, 0.00324872646319446, 0.00324873044435333, 0.00324873561136727, 0.00324873911476221, 0.00324873808122336, 0.00324873159487578, 0.00324872286344712, 0.00324871969170695, 0.00324872992851149, 0.00324874954499971, 0.00324875246532909, 0.00324871875087218, 0.00324871347333753, 0.00324877280314982, 0.00324868501091698, 0.00324879099458551, 0.00324872044373473, 0.00324868013796668, 0.00324872044373473, 0.00324879099458551, 0.00324868501091698, 0.00324877280314982, 0.00324871347333753, 0.00324871875087218, 0.0032487524653291, 0.00324874954499971, 0.00324872992851149, 0.00324871969170694, 0.00324872286344712, 0.00324873159487578, 0.00324873808122336, 0.00324873911476221, 0.00324873561136727, 0.00324873044435334, 0.00324872646319446, 0.00324872534752315, 0.00324872730228175, 0.00324873134550426, 0.00324873588935019, 0.00324873935863774, 0.00324874067098781, 0.00324873948839807, 0.00324873622585419, 0.00324873186024223, 0.00324872761847861, 0.00324872463674583, 0.00324872367519203, 0.00324872494909562
flux1:, 0.651660628019325, 0.00342513200279041, 0.00342513037949901, 0.00342513113335762, 0.00342513409052207, 0.0034251384899681, 0.00342514315368119, 0.00342514678328697, 0.00342514831925938, 0.00342514727355173, 0.00342514393816506, 0.00342513938574846, 0.00342513521597878, 0.00342513306222262, 0.00342513395245817, 0.00342513770773222, 0.0034251426439218, 0.00342514588665653, 0.00342514455472128, 0.00342513780133515, 0.00342512903224047, 0.00342512634632704, 0.00342513774194287, 0.00342515869574785, 0.00342516172100112, 0.00342512615794871, 0.00342512064975856, 0.00342518265929604, 0.00342508958409152, 0.00342520095103133, 0.0034251262484255, 0.00342508359761035, 0.0034251262484255, 0.00342520095103133, 0.00342508958409152, 0.00342518265929604, 0.00342512064975856, 0.00342512615794871, 0.00342516172100112, 0.00342515869574785, 0.00342513774194287, 0.00342512634632704, 0.00342512903224046, 0.00342513780133515, 0.00342514455472128, 0.00342514588665653, 0.0034251426439218, 0.00342513770773222, 0.00342513395245817, 0.00342513306222262, 0.00342513521597878, 0.00342513938574846, 0.00342514393816506, 0.00342514727355173, 0.00342514831925938, 0.00342514678328697, 0.00342514315368119, 0.0034251384899681, 0.00342513409052207, 0.00342513113335762, 0.00342513037949901, 0.00342513200279041
flux1:, 0.651923076923078, 0.00360792903053289, 0.0036079270665917, 0.0036079276245822, 0.00360793056897652, 0.0036079351351618, 0.00360794010163461, 0.00360794409829323, 0.00360794598402976, 0.00360794519969402, 0.00360794199346459, 0.00360793742991707, 0.00360793313375882, 0.00360793078303357, 0.00360793144969501, 0.00360793497823966, 0.0036079396780931, 0.00360794264986542, 0.0036079410072372, 0.0036079339786036, 0.003607925175891, 0.00360792299832222, 0.00360793558991532, 0.00360795790907293, 0.00360796101871296, 0.00360792354027203, 0.00360791781640389, 0.00360798259962098, 0.00360788405853295, 0.003608001018839, 0.00360792202116616, 0.00360787693998898, 0.00360792202116616, 0.003608001018839, 0.00360788405853295, 0.00360798259962098, 0.00360791781640389, 0.00360792354027203, 0.00360796101871296, 0.00360795790907293, 0.00360793558991532, 0.00360792299832222, 0.003607925175891, 0.0036079339786036, 0.0036079410072372, 0.00360794264986542, 0.0036079396780931, 0.00360793497823966, 0.00360793144969501, 0.00360793078303357, 0.00360793313375883, 0.00360793742991707, 0.00360794199346459, 0.00360794519969402, 0.00360794598402976, 0.00360794409829323, 0.00360794010163461, 0.0036079351351618, 0.00360793056897652, 0.0036079276245822, 0.0036079270665917, 0.00360792903053289
flux1:, 0.652185525826831, 0.00379712559227614, 0.00379712331116886, 0.00379712369526507, 0.00379712664205676, 0.00379713137990177, 0.0037971366430323, 0.00379714099165363, 0.00379714320736391, 0.00379714266532654, 0.00379713957501887, 0.00379713499639081, 0.00379713057997385, 0.00379712804631831, 0.0037971285067167, 0.00379713182327774, 0.00379713629374741, 0.0037971389910628, 0.00379713702531714, 0.00379712970632817, 0.0037971208618166, 0.00379711919983392, 0.00379713300892724, 0.0037971567084179, 0.00379715987485156, 0.00379712041630052, 0.00379711450230443, 0.00379718216674016, 0.00379707799311614, 0.00379720077286589, 0.0037971173473126, 0.00379706975394307, 0.0037971173473126, 0.00379720077286589, 0.00379707799311614, 0.00379718216674016, 0.00379711450230442, 0.00379712041630052, 0.00379715987485156, 0.0037971567084179, 0.00379713300892724, 0.00379711919983392, 0.0037971208618166, 0.00379712970632816, 0.00379713702531714, 0.0037971389910628, 0.00379713629374741, 0.00379713182327774, 0.0037971285067167, 0.00379712804631831, 0.00379713057997385, 0.00379713499639082, 0.00379713957501887, 0.00379714266532654, 0.00379714320736391, 0.00379714099165363, 0.0037971366430323, 0.00379713137990177, 0.00379712664205676, 0.00379712369526507, 0.00379712331116886, 0.00379712559227614
flux1:, 0.652447974730585, 0.00399271436037995, 0.00399271180027003, 0.00399271204132808, 0.00399271500690035, 0.00399271991461263, 0.00399272545506059, 0.00399273012356477, 0.00399273263227809, 0.00399273229968966, 0.00399272930456724, 0.00399272470722407, 0.0039927201847008, 0.00399271749615964, 0.00399271778463542, 0.00399272092046148, 0.00399272518110068, 0.00399272760667409, 0.0039927253040882, 0.00399271767123276, 0.00399270876293227, 0.00399270760708087, 0.00399272263849302, 0.00399274771972393, 0.00399275090850785, 0.00399270940812954, 0.00399270334126575, 0.00399277400903984, 0.00399266405424853, 0.00399279289603452, 0.00399270492137304, 0.00399265473792644, 0.00399270492137304, 0.00399279289603452, 0.00399266405424853, 0.00399277400903984, 0.00399270334126575, 0.00399270940812954, 0.00399275090850785, 0.00399274771972393, 0.00399272263849303, 0.00399270760708087, 0.00399270876293227, 0.00399271767123276, 0.0039927253040882, 0.00399272760667409, 0.00399272518110068, 0.00399272092046148, 0.00399271778463542, 0.00399271749615964, 0.0039927201847008, 0.00399272470722407, 0.00399272930456724, 0.00399273229968966, 0.00399273263227809, 0.00399273012356477, 0.00399272545506059, 0.00399271991461264, 0.00399271500690035, 0.00399271204132808, 0.00399271180027003, 0.00399271436037995
flux1:, 0.652710423634338, 0.00419467026068795, 0.00419466747354184, 0.00419466760939037, 0.00419467060883697, 0.00419467567533799, 0.00419468145838901, 0.00419468639639279, 0.00419468914366062, 0.00419468897459508, 0.00419468604790368, 0.00419468143044545, 0.00419467682594587, 0.00419467402618975, 0.00419467419512985, 0.00419467719826242, 0.00419468128081655, 0.00419468344261995, 0.00419468078690933, 0.00419467280694794, 0.00419466379788348, 0.00419466312112596, 0.00419467936245472, 0.00419470581318195, 0.00419470898347174, 0.00419466538347946, 0.00419465921358952, 0.00419473302194256, 0.00419461715663282, 0.00419475231957402, 0.00419465968692143, 0.00419460683980683, 0.00419465968692143, 0.00419475231957402, 0.00419461715663282, 0.00419473302194256, 0.00419465921358952, 0.00419466538347946, 0.00419470898347175, 0.00419470581318195, 0.00419467936245473, 0.00419466312112596, 0.00419466379788348, 0.00419467280694794, 0.00419468078690933, 0.00419468344261996, 0.00419468128081655, 0.00419467719826242, 0.00419467419512985, 0.00419467402618974, 0.00419467682594587, 0.00419468143044545, 0.00419468604790368, 0.00419468897459508, 0.00419468914366062, 0.00419468639639279, 0.00419468145838901, 0.00419467567533799, 0.00419467060883697, 0.00419466760939037, 0.00419466747354184, 0.00419467026068795
flux1:, 0.652972872538091, 0.00440294964891799, 0.00440294669881638, 0.00440294677178746, 0.00440294981620553, 0.00440295501874076, 0.00440296099268684, 0.00440296613091863, 0.00440296904530041, 0.00440296898212752, 0.00440296609300572, 0.00440296145828873, 0.00440295680764207, 0.00440295395707981, 0.00440295407726742, 0.00440295701214861, 0.00440296095959247, 0.00440296286958892, 0.00440295984062931, 0.00440295146954699, 0.00440294230708643, 0.00440294206453527, 0.00440295948624348, 0.00440298728095625, 0.00440299038618517, 0.00440294463359589, 0.00440293842363892, 0.00440301552493989, 0.00440289363971992, 0.0044030353988893, 0.00440293801209665, 0.0044028824322372, 0.00440293801209665, 0.0044030353988893, 0.00440289363971992, 0.00440301552493989, 0.00440293842363892, 0.00440294463359589, 0.00440299038618517, 0.00440298728095624, 0.00440295948624348, 0.00440294206453527, 0.00440294230708643, 0.004402951469547, 0.00440295984062931, 0.00440296286958892, 0.00440296095959247, 0.00440295701214861, 0.00440295407726742, 0.00440295395707981, 0.00440295680764207, 0.00440296145828872, 0.00440296609300572, 0.00440296898212752, 0.00440296904530041, 0.00440296613091863, 0.00440296099268684, 0.00440295501874076, 0.00440294981620553, 0.00440294677178746, 0.00440294669881638, 0.00440294964891799
flux1:, 0.653235321441844, 0.00461748952864663, 0.00461748648933641, 0.00461748654336782, 0.00461748963712762, 0.00461749493924817, 0.00461750103444454, 0.00461750628499371, 0.00461750927935924, 0.00461750925475186, 0.00461750637047262, 0.00461750172760088, 0.00461749707968456, 0.00461749425594667, 0.00461749441616191, 0.0046174973625289, 0.00461750122756993, 0.00461750290019581, 0.00461749947281833, 0.0046174906551525, 0.00461748127092695, 0.00461748140026229, 0.00461749995640215, 0.00461752905717334, 0.00461753204593468, 0.00461748409334064, 0.00461747791953377, 0.0046175584806916, 0.00461743048616802, 0.00461757913139129, 0.00461747690703149, 0.00461741852994612, 0.00461747690703149, 0.00461757913139128, 0.00461743048616802, 0.0046175584806916, 0.00461747791953377, 0.00461748409334064, 0.00461753204593468, 0.00461752905717334, 0.00461749995640215, 0.00461748140026229, 0.00461748127092695, 0.0046174906551525, 0.00461749947281833, 0.00461750290019581, 0.00461750122756994, 0.0046174973625289, 0.00461749441616191, 0.00461749425594667, 0.00461749707968456, 0.00461750172760087, 0.00461750637047262, 0.00461750925475186, 0.00461750927935924, 0.00461750628499372, 0.00461750103444454, 0.00461749493924817, 0.00461748963712762, 0.00461748654336782, 0.00461748648933641, 0.00461748952864663
flux1:, 0.653497770345598, 0.00483820681725138, 0.00483820376904493, 0.00483820384652544, 0.00483820698471456, 0.0048382123348148, 0.00483821846355032, 0.00483822372101684, 0.00483822669465601, 0.0048382266341545, 0.00483822372257243, 0.00483821908871533, 0.00483821450629711, 0.00483821180399028, 0.00483821210981037, 0.00483821516087762, 0.00483821900397233, 0.00483822045444772, 0.00483821659740178, 0.00483820726603457, 0.00483819757652203, 0.0048381979991367, 0.00483821762872435, 0.00483824798651122, 0.00483825080360771, 0.00483820060979677, 0.00483819456130801, 0.00483827876254142, 0.00483814458867965, 0.00483830042267913, 0.00483819328961709, 0.00483813205535786, 0.00483819328961709, 0.00483830042267913, 0.00483814458867965, 0.00483827876254142, 0.00483819456130801, 0.00483820060979677, 0.00483825080360771, 0.00483824798651121, 0.00483821762872435, 0.0048381979991367, 0.00483819757652203, 0.00483820726603457, 0.00483821659740177, 0.00483822045444772, 0.00483821900397233, 0.00483821516087762, 0.00483821210981037, 0.00483821180399028, 0.00483821450629711, 0.00483821908871533, 0.00483822372257243, 0.0048382266341545, 0.00483822669465601, 0.00483822372101684, 0.00483821846355032, 0.0048382123348148, 0.00483820698471456, 0.00483820384652544, 0.00483820376904493, 0.00483820681725138
flux1:, 0.653760219249351, 0.00506499766622404, 0.00506499469240402, 0.0050649948309646, 0.00506499799721203, 0.00506500332779077, 0.00506500938507277, 0.00506501452863894, 0.00506501737012194, 0.00506501719514059, 0.00506501422719848, 0.0050650096290868, 0.00506500518903991, 0.00506500271869958, 0.00506500329048173, 0.00506500655044633, 0.00506501043740552, 0.00506501167996795, 0.0050650073551464, 0.00506499743163869, 0.00506498733945782, 0.00506498796234478, 0.0050650085913703, 0.00506504014772951, 0.00506504273534281, 0.00506499026572111, 0.00506498444387607, 0.00506507247681783, 0.00506493207160787, 0.00506509540748871, 0.00506498330603145, 0.00506491915897636, 0.00506498330603145, 0.00506509540748871, 0.00506493207160787, 0.00506507247681782, 0.00506498444387607, 0.00506499026572111, 0.00506504273534281, 0.00506504014772951, 0.0050650085913703, 0.00506498796234478, 0.00506498733945782, 0.00506499743163869, 0.0050650073551464, 0.00506501167996795, 0.00506501043740552, 0.00506500655044634, 0.00506500329048173, 0.00506500271869958, 0.00506500518903991, 0.00506500962908681, 0.00506501422719848, 0.00506501719514059, 0.00506501737012194, 0.00506501452863894, 0.00506500938507277, 0.00506500332779077, 0.00506499799721203, 0.0050649948309646, 0.00506499469240401, 0.00506499766622404
flux1:, 0.654022668153104, 0.00529773684226654, 0.00529773402519847, 0.00529773425467206, 0.00529773741955102, 0.00529774264733493, 0.0052977485126452, 0.00529775340903958, 0.00529775599972633, 0.00529775563085281, 0.00529775258298506, 0.00529774805794316, 0.00529774385073715, 0.00529774173694002, 0.00529774270700831, 0.00529774628794967, 0.00529775028723183, 0.00529775133339922, 0.0052977464954159, 0.00529773589094128, 0.00529772528687645, 0.00529772600524211, 0.00529774754927223, 0.00529778023843386, 0.00529778253735995, 0.00529772776413394, 0.00529772228111492, 0.00529781434624946, 0.00529766767368943, 0.00529783883178898, 0.00529772171243129, 0.00529765460093772, 0.00529772171243129, 0.00529783883178898, 0.00529766767368943, 0.00529781434624946, 0.00529772228111492, 0.00529772776413393, 0.00529778253735995, 0.00529778023843387, 0.00529774754927223, 0.00529772600524211, 0.00529772528687644, 0.00529773589094128, 0.0052977464954159, 0.00529775133339922, 0.00529775028723183, 0.00529774628794968, 0.00529774270700831, 0.00529774173694003, 0.00529774385073715, 0.00529774805794315, 0.00529775258298506, 0.00529775563085281, 0.00529775599972632, 0.00529775340903958, 0.0052977485126452, 0.00529774264733493, 0.00529773741955102, 0.00529773425467206, 0.00529773402519847, 0.00529773684226654
flux1:, 0.654285117056858, 0.00553627717553721, 0.00553627459272543, 0.00553627493250433, 0.00553627805269188, 0.0055362830797184, 0.00553628861974434, 0.00553629312701551, 0.00553629534506825, 0.00553629470548208, 0.00553629156174831, 0.00553628715813456, 0.00553628328653459, 0.00553628166517236, 0.0055362831742712, 0.00553628719254892, 0.00553629137236291, 0.00553629222933659, 0.00553628682553575, 0.00553627544244999, 0.00553626420819612, 0.00553626490875185, 0.00553628727605549, 0.00553632102728256, 0.00553632297817318, 0.00553626588025686, 0.00553626085729075, 0.00553635716075175, 0.00553620419818802, 0.00553638350233508, 0.00553626132413225, 0.00553619120006295, 0.00553626132413225, 0.00553638350233508, 0.00553620419818801, 0.00553635716075175, 0.00553626085729075, 0.00553626588025686, 0.00553632297817317, 0.00553632102728256, 0.00553628727605549, 0.00553626490875185, 0.00553626420819612, 0.00553627544244999, 0.00553628682553575, 0.00553629222933659, 0.00553629137236292, 0.00553628719254892, 0.0055362831742712, 0.00553628166517236, 0.00553628328653459, 0.00553628715813456, 0.00553629156174831, 0.00553629470548208, 0.00553629534506825, 0.00553629312701551, 0.00553628861974433, 0.00553628307971839, 0.00553627805269188, 0.00553627493250433, 0.00553627459272543, 0.00553627717553722
flux1:, 0.654547565960611, 0.0057804490813112, 0.00578044680165358, 0.00578044725866343, 0.00578045027700079, 0.0057804549927065, 0.00578046006499386, 0.00578046403696013, 0.00578046576167682, 0.00578046478049453, 0.00578046153428097, 0.00578045731123311, 0.00578045388817904, 0.00578045290293717, 0.00578045509605371, 0.00578045966833835, 0.00578046409369165, 0.00578046476300935, 0.00578045873397002, 0.00578044646802357, 0.00578043447960733, 0.00578043504445784, 0.00578045813955816, 0.00578049287970324, 0.00578049442425111, 0.0057804349868743, 0.00578043055192763, 0.00578053130170846, 0.00578037203660113, 0.00578055980985675, 0.00578043253847302, 0.00578035935661208, 0.00578043253847303, 0.00578055980985675, 0.00578037203660113, 0.00578053130170846, 0.00578043055192763, 0.0057804349868743, 0.00578049442425111, 0.00578049287970323, 0.00578045813955815, 0.00578043504445784, 0.00578043447960733, 0.00578044646802357, 0.00578045873397003, 0.00578046476300935, 0.00578046409369165, 0.00578045966833835, 0.00578045509605372, 0.00578045290293717, 0.00578045388817904, 0.00578045731123311, 0.00578046153428097, 0.00578046478049453, 0.00578046576167682, 0.00578046403696013, 0.00578046006499386, 0.0057804549927065, 0.00578045027700079, 0.00578044725866343, 0.00578044680165358, 0.0057804490813112
flux1:, 0.654810014864364, 0.00603006016116758, 0.0060300582416673, 0.00603005880915144, 0.00603006165570088, 0.00603006594000194, 0.00603007039741799, 0.0060300736886106, 0.00603007480486717, 0.00603007342021677, 0.00603007007535835, 0.00603006610177329, 0.00603006324745177, 0.00603006304558295, 0.00603006606727858, 0.00603007130637501, 0.00603007603621267, 0.00603007651275377, 0.00603006979333058, 0.0060300565365008, 0.00603004366829992, 0.00603004397931672, 0.00603006770685029, 0.00603010336300829, 0.0060301044450148, 0.00603004265902102, 0.00603003894404197, 0.00603014434570028, 0.00602997877190996, 0.00603017533188564, 0.00603004293738392, 0.00602996665476544, 0.00603004293738391, 0.00603017533188564, 0.00602997877190997, 0.00603014434570028, 0.00603003894404197, 0.00603004265902102, 0.0060301044450148, 0.00603010336300829, 0.00603006770685029, 0.00603004397931672, 0.00603004366829992, 0.0060300565365008, 0.00603006979333058, 0.00603007651275377, 0.00603007603621267, 0.00603007130637501, 0.00603006606727858, 0.00603006304558295, 0.00603006324745178, 0.00603006610177329, 0.00603007007535835, 0.00603007342021677, 0.00603007480486718, 0.0060300736886106, 0.00603007039741799, 0.00603006594000194, 0.00603006165570088, 0.00603005880915143, 0.0060300582416673, 0.00603006016116758
flux1:, 0.655072463768117, 0.00628489488959422, 0.0062848933727728, 0.00628489403003917, 0.00628489662417527, 0.00628490035146434, 0.00628490404730235, 0.00628490651818065, 0.00628490692075287, 0.00628490508238477, 0.006284901653588, 0.00628489800630556, 0.00628489584447549, 0.00628489657199911, 0.00628490056142382, 0.00628490657206533, 0.00628491165664625, 0.00628491192807716, 0.00628490444899272, 0.00628489009288004, 0.00628487622212911, 0.00628487616566832, 0.00628490043441245, 0.00628493693656164, 0.00628493750282961, 0.00628487336366699, 0.00628487050143737, 0.00628498075340109, 0.00628480886711912, 0.00628501452099092, 0.00628487697544186, 0.00628479755061998, 0.00628487697544186, 0.00628501452099092, 0.00628480886711912, 0.00628498075340109, 0.00628487050143737, 0.00628487336366699, 0.00628493750282961, 0.00628493693656164, 0.00628490043441245, 0.00628487616566832, 0.00628487622212911, 0.00628489009288004, 0.00628490444899273, 0.00628491192807716, 0.00628491165664625, 0.00628490657206533, 0.00628490056142381, 0.0062848965719991, 0.00628489584447549, 0.00628489800630556, 0.006284901653588, 0.00628490508238477, 0.00628490692075287, 0.00628490651818065, 0.00628490404730235, 0.00628490035146434, 0.00628489662417527, 0.00628489403003918, 0.0062848933727728, 0.00628489488959422
flux1:, 0.655334912671871, 0.00654471439162396, 0.00654471330384634, 0.00654471401707442, 0.00654471627058216, 0.00654471931450096, 0.0065447221080079, 0.00654472363019473, 0.00654472322772503, 0.00654472089898562, 0.00654471741146727, 0.00654471417267409, 0.00654471282635182, 0.00654471462285217, 0.00654471970864211, 0.00654472658344288, 0.00654473206209352, 0.00654473210882047, 0.0065447237987949, 0.00654470823849333, 0.00654469325013387, 0.0065446927219336, 0.00654471744884862, 0.00654475473236791, 0.00654475473336982, 0.00654468823979487, 0.00654468636047676, 0.0065448016490833, 0.0065446234445501, 0.00654483848390541, 0.0065446957589083, 0.00654461315120022, 0.0065446957589083, 0.00654483848390541, 0.0065446234445501, 0.0065448016490833, 0.00654468636047676, 0.00654468823979487, 0.00654475473336982, 0.00654475473236791, 0.00654471744884862, 0.0065446927219336, 0.00654469325013386, 0.00654470823849333, 0.0065447237987949, 0.00654473210882047, 0.00654473206209353, 0.00654472658344288, 0.00654471970864211, 0.00654471462285217, 0.00654471282635183, 0.00654471417267409, 0.00654471741146726, 0.00654472089898562, 0.00654472322772502, 0.00654472363019473, 0.0065447221080079, 0.00654471931450096, 0.00654471627058216, 0.00654471401707443, 0.00654471330384633, 0.00654471439162396
flux1:, 0.655597361575624, 0.00680925631677509, 0.00680925566764915, 0.00680925639178806, 0.00680925821287016, 0.00680926045165857, 0.00680926221372606, 0.00680926267499594, 0.00680926139337976, 0.00680925855240342, 0.00680925504070474, 0.0068092522946227, 0.0068092518812795, 0.00680925487450806, 0.00680926116978406, 0.00680926898553903, 0.00680927488490975, 0.00680927468058039, 0.00680926546895161, 0.00680924860727264, 0.00680923239897766, 0.00680923130905152, 0.00680925642317682, 0.00680929443112998, 0.00680929382141271, 0.00680922497394302, 0.00680922420142509, 0.00680934469584606, 0.00680916016102133, 0.00680938485669027, 0.00680923692090549, 0.00680915108964336, 0.00680923692090549, 0.00680938485669027, 0.00680916016102133, 0.00680934469584606, 0.00680922420142509, 0.00680922497394302, 0.00680929382141271, 0.00680929443112998, 0.00680925642317682, 0.00680923130905152, 0.00680923239897766, 0.00680924860727264, 0.00680926546895161, 0.0068092746805804, 0.00680927488490975, 0.00680926898553903, 0.00680926116978406, 0.00680925487450806, 0.0068092518812795, 0.00680925229462271, 0.00680925504070474, 0.00680925855240343, 0.00680926139337976, 0.00680926267499594, 0.00680926221372606, 0.00680926045165857, 0.00680925821287016, 0.00680925639178806, 0.00680925566764915, 0.00680925631677509
flux1:, 0.655859810479377, 0.00707823481416043, 0.00707823459710745, 0.00707823527882345, 0.00707823657685231, 0.00707823789902182, 0.0070782385177529, 0.00707823782650423, 0.00707823561149352, 0.00707823225151025, 0.00707822875749645, 0.00707822658647003, 0.00707822721293355, 0.00707823151344673, 0.00707823911114002, 0.00707824792565162, 0.00707825425857845, 0.00707825377114323, 0.00707824359089915, 0.00707822534279889, 0.00707820782998131, 0.00707820610731359, 0.00707823155335455, 0.007078270238439, 0.00707826897673893, 0.00707819777590855, 0.00707819822407458, 0.00707832407129465, 0.00707813318365543, 0.00707836778068885, 0.00707821459748796, 0.00707812550131627, 0.00707821459748796, 0.00707836778068886, 0.00707813318365544, 0.00707832407129465, 0.00707819822407458, 0.00707819777590855, 0.00707826897673893, 0.00707827023843899, 0.00707823155335455, 0.00707820610731359, 0.00707820782998131, 0.00707822534279889, 0.00707824359089916, 0.00707825377114323, 0.00707825425857845, 0.00707824792565162, 0.00707823911114002, 0.00707823151344673, 0.00707822721293354, 0.00707822658647003, 0.00707822875749645, 0.00707823225151025, 0.00707823561149352, 0.00707823782650423, 0.0070782385177529, 0.00707823789902182, 0.00707823657685231, 0.00707823527882345, 0.00707823459710745, 0.00707823481416043
flux1:, 0.65612225938313, 0.00735134061316318, 0.00735134080718174, 0.00735134138873758, 0.00735134207952286, 0.00735134238956277, 0.00735134177541553, 0.00735133986437285, 0.00735133668323104, 0.00735133281193687, 0.00735132938204478, 0.00735132786218846, 0.00735132961947382, 0.00735133531555238, 0.00735134428427958, 0.00735135413387214, 0.00735136089891759, 0.00735136009222851, 0.00735134888334122, 0.00735132918037679, 0.00735131030097678, 0.0073513078978209, 0.00735133363926933, 0.00735137296533935, 0.00735137101439799, 0.00735129745888421, 0.00735129922794029, 0.00735143054796898, 0.00735123327061904, 0.00735147798357814, 0.0073513195089201, 0.00735122710517682, 0.0073513195089201, 0.00735147798357814, 0.00735123327061904, 0.00735143054796898, 0.00735129922794029, 0.00735129745888421, 0.00735137101439798, 0.00735137296533935, 0.00735133363926933, 0.0073513078978209, 0.00735131030097678, 0.00735132918037678, 0.00735134888334122, 0.00735136009222851, 0.00735136089891759, 0.00735135413387215, 0.00735134428427958, 0.00735133531555239, 0.00735132961947382, 0.00735132786218846, 0.00735132938204477, 0.00735133281193687, 0.00735133668323104, 0.00735133986437285, 0.00735134177541553, 0.00735134238956277, 0.00735134207952286, 0.00735134138873758, 0.00735134080718174, 0.00735134061316318
flux1:, 0.656384708286884, 0.00762824121354741, 0.00762824178611069, 0.00762824220998561, 0.00762824222127727, 0.00762824144507786, 0.00762823953529073, 0.00762823636421491, 0.00762823220630753, 0.00762822784430133, 0.0076282245261511, 0.00762822372275862, 0.00762822668107743, 0.00762823383417671, 0.00762824421487196, 0.00762825511272604, 0.00762826229443765, 0.00762826113032751, 0.00762824884325178, 0.00762822763787502, 0.00762820735671589, 0.00762820425230258, 0.0076282302739469, 0.00762827021703779, 0.00762826754312434, 0.00762819162782872, 0.00762819480083495, 0.00762833168233422, 0.00762812796060716, 0.00762838296932909, 0.00762821914996703, 0.00762812339418434, 0.00762821914996703, 0.00762838296932909, 0.00762812796060716, 0.00762833168233422, 0.00762819480083495, 0.00762819162782872, 0.00762826754312434, 0.00762827021703779, 0.0076282302739469, 0.00762820425230258, 0.00762820735671589, 0.00762822763787502, 0.00762824884325178, 0.00762826113032751, 0.00762826229443765, 0.00762825511272604, 0.00762824421487196, 0.00762823383417671, 0.00762822668107743, 0.00762822372275862, 0.0076282245261511, 0.00762822784430133, 0.00762823220630753, 0.00762823636421491, 0.00762823953529073, 0.00762824144507785, 0.00762824222127727, 0.00762824220998561, 0.00762824178611069, 0.00762824121354742
flux1:, 0.656647157190637, 0.00790858118829284, 0.00790858209923573, 0.0079085823132302, 0.00790858159013838, 0.00790857967980836, 0.00790857644183725, 0.00790857199906705, 0.00790856687532967, 0.00790856205367978, 0.00790855889221699, 0.00790855885516732, 0.00790856305937376, 0.00790857170034419, 0.00790858350382912, 0.00790859543923168, 0.00790860300911836, 0.00790860144987045, 0.00790858804904575, 0.00790856531853299, 0.00790854363103781, 0.00790853983451385, 0.00790856614421427, 0.00790860669301538, 0.00790860326518077, 0.00790852497935866, 0.00790852961911347, 0.00790867211562121, 0.00790846187435267, 0.00790872732034643, 0.00790855809246401, 0.00790845893802322, 0.00790855809246401, 0.00790872732034643, 0.00790846187435267, 0.00790867211562121, 0.00790852961911347, 0.00790852497935866, 0.00790860326518077, 0.00790860669301537, 0.00790856614421427, 0.00790853983451386, 0.00790854363103781, 0.00790856531853299, 0.00790858804904575, 0.00790860144987045, 0.00790860300911837, 0.00790859543923168, 0.00790858350382912, 0.00790857170034419, 0.00790856305937376, 0.00790855885516732, 0.00790855889221699, 0.00790856205367978, 0.00790856687532967, 0.00790857199906705, 0.00790857644183725, 0.00790857967980836, 0.00790858159013838, 0.0079085823132302, 0.00790858209923573, 0.00790858118829284
flux1:, 0.65690960609439, 0.00819198260180527, 0.00819198380798058, 0.0081919837704964, 0.00819198228048987, 0.00819197921825941, 0.0081919746519966, 0.00819196895470481, 0.0081919628959963, 0.00819195765305943, 0.00819195468643688, 0.00819195544585215, 0.00819196091158367, 0.00819197103787837, 0.00819198424351364, 0.00819199718207692, 0.00819200510026269, 0.00819200311134963, 0.00819198857852779, 0.00819196432834356, 0.0081919412634186, 0.00819193681585926, 0.00819196344548993, 0.00819200460123792, 0.00819200039034116, 0.00819191971588105, 0.00819192586230612, 0.0081920739892237, 0.00819185713085247, 0.00819213311446507, 0.00819195840282927, 0.00819185580079947, 0.00819195840282927, 0.00819213311446507, 0.00819185713085247, 0.00819207398922371, 0.00819192586230612, 0.00819191971588105, 0.00819200039034117, 0.00819200460123792, 0.00819196344548993, 0.00819193681585926, 0.0081919412634186, 0.00819196432834356, 0.00819198857852779, 0.00819200311134963, 0.00819200510026269, 0.00819199718207692, 0.00819198424351364, 0.00819197103787837, 0.00819196091158367, 0.00819195544585214, 0.00819195468643688, 0.00819195765305943, 0.0081919628959963, 0.00819196895470481, 0.0081919746519966, 0.00819197921825941, 0.00819198228048986, 0.00819198377049641, 0.00819198380798058, 0.00819198260180527
flux1:, 0.657172054998143, 0.00847804554548236, 0.00847804700589607, 0.0084780466910485, 0.00847804442819381, 0.00847804022912817, 0.00847803436773158, 0.00847802746084828, 0.00847802051526514, 0.00847801489293484, 0.00847801214837611, 0.00847801371079543, 0.00847802042154795, 0.00847803199559829, 0.00847804655111417, 0.00847806043596863, 0.00847806865344319, 0.00847806620638817, 0.00847805054360177, 0.00847802481000274, 0.00847800043191612, 0.0084779954072843, 0.00847802241277581, 0.00847806418856639, 0.00847805916613064, 0.00847797607608813, 0.00847798374425051, 0.00847813747674621, 0.00847791388038138, 0.00847820045885255, 0.00847802017655509, 0.00847791407573965, 0.00847802017655509, 0.00847820045885254, 0.00847791388038138, 0.00847813747674621, 0.00847798374425051, 0.00847797607608812, 0.00847805916613064, 0.00847806418856638, 0.0084780224127758, 0.00847799540728429, 0.00847800043191612, 0.00847802481000273, 0.00847805054360177, 0.00847806620638816, 0.00847806865344319, 0.00847806043596863, 0.00847804655111417, 0.00847803199559829, 0.00847802042154795, 0.00847801371079543, 0.00847801214837611, 0.00847801489293484, 0.00847802051526514, 0.00847802746084828, 0.00847803436773158, 0.00847804022912817, 0.00847804442819381, 0.0084780466910485, 0.00847804700589607, 0.00847804554548235
flux1:, 0.657434503901897, 0.00876634879189787, 0.00876635047298263, 0.00876634987518561, 0.00876634686331285, 0.00876634157661376, 0.00876633448584572, 0.00876632643967723, 0.00876631866897103, 0.0087663127085796, 0.00876631019848775, 0.00876631254381316, 0.0087663204491611, 0.00876633339805393, 0.00876634922060431, 0.00876636397452097, 0.00876637243586936, 0.0087663695110635, 0.00876635274304956, 0.00876632559475462, 0.00876630000387016, 0.00876629450883408, 0.00876632196928539, 0.00876636438882728, 0.00876635852579629, 0.00876627298328574, 0.00876628216218039, 0.00876644143413358, 0.00876621095569552, 0.00876650814219269, 0.00876632219103288, 0.00876621253824189, 0.00876632219103288, 0.00876650814219269, 0.00876621095569553, 0.00876644143413358, 0.00876628216218039, 0.00876627298328574, 0.00876635852579629, 0.00876636438882727, 0.00876632196928539, 0.00876629450883408, 0.00876630000387016, 0.00876632559475461, 0.00876635274304956, 0.0087663695110635, 0.00876637243586936, 0.00876636397452097, 0.00876634922060431, 0.00876633339805393, 0.0087663204491611, 0.00876631254381315, 0.00876631019848775, 0.0087663127085796, 0.00876631866897103, 0.00876632643967723, 0.00876633448584572, 0.00876634157661377, 0.00876634686331285, 0.0087663498751856, 0.00876635047298263, 0.00876634879189787
flux1:, 0.65769695280565, 0.00905645056813228, 0.00905645244878622, 0.00905645158646191, 0.00905644788098682, 0.00905644158972914, 0.00905643336578498, 0.00905642427243352, 0.0090564157477347, 0.00905640948586824, 0.00905640720444834, 0.00905641028389678, 0.00905641929902341, 0.00905643351555781, 0.00905645049398335, 0.00905646602233221, 0.00905647466879392, 0.00905647125809277, 0.00905645343399761, 0.00905642497277775, 0.00905639830504452, 0.00905639247760777, 0.0090564204934747, 0.00905646358933789, 0.00905645685481359, 0.00905636881235393, 0.00905637946454677, 0.00905654416862686, 0.00905630664213423, 0.00905661440582748, 0.00905642267736756, 0.00905630941792526, 0.00905642267736756, 0.00905661440582748, 0.00905630664213423, 0.00905654416862686, 0.00905637946454677, 0.00905636881235393, 0.00905645685481359, 0.00905646358933789, 0.0090564204934747, 0.00905639247760777, 0.00905639830504451, 0.00905642497277776, 0.00905645343399761, 0.00905647125809277, 0.00905647466879392, 0.00905646602233221, 0.00905645049398334, 0.00905643351555782, 0.00905641929902341, 0.00905641028389678, 0.00905640720444834, 0.00905640948586824, 0.00905641574773471, 0.00905642427243352, 0.00905643336578498, 0.00905644158972913, 0.00905644788098682, 0.0090564515864619, 0.00905645244878623, 0.00905645056813228
flux1:, 0.657959401709403, 0.00934788944801246, 0.00934789152402361, 0.0093478904421202, 0.00934788613031714, 0.00934787894955113, 0.00934786971544418, 0.00934785968420814, 0.00934785048131011, 0.00934784394581649, 0.00934784186646986, 0.00934784560172887, 0.0093478556083762, 0.00934787095351382, 0.00934788895174106, 0.0093479051461466, 0.00934791391882879, 0.00934791002774922, 0.00934789122196087, 0.00934786158204078, 0.00934783400718481, 0.00934782801413083, 0.00934785670453781, 0.00934790051597114, 0.00934789287601959, 0.00934780227541865, 0.00934781433762363, 0.00934798432655961, 0.0093477395665947, 0.00934805783379554, 0.00934786021109533, 0.00934774328958392, 0.00934786021109533, 0.00934805783379553, 0.0093477395665947, 0.00934798432655961, 0.00934781433762363, 0.00934780227541865, 0.00934789287601959, 0.00934790051597114, 0.0093478567045378, 0.00934782801413083, 0.00934783400718481, 0.00934786158204078, 0.00934789122196086, 0.00934791002774922, 0.00934791391882879, 0.0093479051461466, 0.00934788895174107, 0.00934787095351382, 0.0093478556083762, 0.00934784560172887, 0.00934784186646986, 0.00934784394581649, 0.00934785048131011, 0.00934785968420814, 0.00934786971544418, 0.00934787894955113, 0.00934788613031714, 0.0093478904421202, 0.00934789152402361, 0.00934788944801246
flux1:, 0.658221850613157, 0.00964018536225584, 0.00964018764975043, 0.00964018642080818, 0.00964018162041086, 0.00964017369365262, 0.00964016359430702, 0.00964015274630817, 0.00964014294080252, 0.00964013614727647, 0.0096401342209986, 0.00964013850473027, 0.00964014935361388, 0.00964016566026966, 0.0096401845217151, 0.00964020126423025, 0.00964021010728452, 0.00964020575663229, 0.00964018606861629, 0.00964015541482437, 0.00964012713324158, 0.00964012116644284, 0.00964015066570238, 0.00964019523611751, 0.00964018665273314, 0.00964009342557747, 0.00964010681020822, 0.00964028189926321, 0.0096400297046037, 0.00964035836095423, 0.00964015472096638, 0.00964003408219842, 0.00964015472096638, 0.00964035836095423, 0.0096400297046037, 0.00964028189926321, 0.00964010681020823, 0.00964009342557747, 0.00964018665273314, 0.00964019523611751, 0.00964015066570238, 0.00964012116644284, 0.00964012713324158, 0.00964015541482437, 0.00964018606861629, 0.00964020575663228, 0.00964021010728452, 0.00964020126423025, 0.0096401845217151, 0.00964016566026966, 0.00964014935361388, 0.00964013850473027, 0.0096401342209986, 0.00964013614727648, 0.00964014294080252, 0.00964015274630817, 0.00964016359430702, 0.00964017369365262, 0.00964018162041086, 0.00964018642080819, 0.00964018764975043, 0.00964018536225584
flux1:, 0.65848429951691, 0.00993284072473421, 0.00993284326233255, 0.00993284198591552, 0.00993283684201631, 0.00993282833624306, 0.00993281753252771, 0.00993280599486435, 0.009932795657439, 0.0099327886064551, 0.00993278676142521, 0.0099327914592016, 0.00993280297386334, 0.00993282005191663, 0.00993283960471184, 0.00993285677230049, 0.00993286563586674, 0.00993286086264347, 0.00993284041569793, 0.00993280894035237, 0.00993278017875551, 0.00993277445044688, 0.00993280490390694, 0.00993285027814359, 0.00993284070845683, 0.00993274477725308, 0.00993275937495371, 0.00993293934557363, 0.00993267950393398, 0.00993301839759376, 0.00993280861417415, 0.00993268420437575, 0.00993280861417415, 0.00993301839759376, 0.00993267950393398, 0.00993293934557363, 0.00993275937495371, 0.00993274477725309, 0.00993284070845682, 0.00993285027814359, 0.00993280490390694, 0.00993277445044688, 0.00993278017875551, 0.00993280894035237, 0.00993284041569793, 0.00993286086264347, 0.00993286563586674, 0.0099328567723005, 0.00993283960471184, 0.00993282005191663, 0.00993280297386334, 0.00993279145920159, 0.00993278676142521, 0.0099327886064551, 0.00993279565743901, 0.00993280599486436, 0.00993281753252771, 0.00993282833624306, 0.00993283684201631, 0.00993284198591552, 0.00993284326233254, 0.00993284072473421
flux1:, 0.658746748420663, 0.0102253416723059, 0.010225344521738, 0.0102253433221424, 0.0102253380024629, 0.0102253291018235, 0.0102253177638284, 0.0102253056635915, 0.0102252948558044, 0.0102252875311367, 0.0102252856736305, 0.0102252906273122, 0.0102253026093108, 0.0102253202516524, 0.0102253403144607, 0.0102253577835595, 0.0102253666262857, 0.0102253614837532, 0.010225340422644, 0.0102253083412179, 0.0102252793471454, 0.0102252740843074, 0.0102253056436779, 0.0102253518651758, 0.0102253412609835, 0.0102252425409706, 0.0102252582240906, 0.0102254428286509, 0.0102251751224304, 0.0102255240681699, 0.0102253080156331, 0.0102251797838124, 0.0102253080156331, 0.0102255240681699, 0.0102251751224304, 0.0102254428286509, 0.0102252582240906, 0.0102252425409706, 0.0102253412609835, 0.0102253518651758, 0.0102253056436779, 0.0102252740843074, 0.0102252793471454, 0.0102253083412179, 0.010225340422644, 0.0102253614837532, 0.0102253666262857, 0.0102253577835595, 0.0102253403144607, 0.0102253202516524, 0.0102253026093108, 0.0102252906273122, 0.0102252856736305, 0.0102252875311367, 0.0102252948558044, 0.0102253056635915, 0.0102253177638284, 0.0102253291018235, 0.0102253380024629, 0.0102253433221424, 0.010225344521738, 0.0102253416723059
flux1:, 0.659009197324416, 0.0105171594148991, 0.0105171626599223, 0.0105171616821772, 0.0105171563708844, 0.0105171472694186, 0.0105171355693295, 0.0105171230278361, 0.0105171117986587, 0.0105171041666776, 0.0105171021833663, 0.010517107215858, 0.0105171194511256, 0.0105171374404994, 0.0105171578286616, 0.0105171754795819, 0.0105171842705466, 0.0105171788273645, 0.0105171573148527, 0.0105171248605177, 0.010517095895865, 0.0105170913339033, 0.0105171241522378, 0.010517171260248, 0.0105171595679314, 0.0105170579695548, 0.0105170745964939, 0.0105172635640228, 0.0105169877769146, 0.0105173465609877, 0.0105171241181132, 0.0105169920175794, 0.0105171241181132, 0.0105173465609877, 0.0105169877769146, 0.0105172635640228, 0.0105170745964939, 0.0105170579695548, 0.0105171595679314, 0.010517171260248, 0.0105171241522378, 0.0105170913339033, 0.010517095895865, 0.0105171248605177, 0.0105171573148527, 0.0105171788273645, 0.0105171842705466, 0.0105171754795819, 0.0105171578286616, 0.0105171374404994, 0.0105171194511256, 0.010517107215858, 0.0105171021833663, 0.0105171041666776, 0.0105171117986588, 0.0105171230278361, 0.0105171355693295, 0.0105171472694186, 0.0105171563708844, 0.0105171616821772, 0.0105171626599223, 0.0105171594148991
flux1:, 0.65927164622817, 0.0108077516917798, 0.0108077554353465, 0.0108077548396327, 0.0108077497299727, 0.0108077406237012, 0.010807728728661, 0.0108077158562548, 0.0108077042396426, 0.0108076962500163, 0.0108076940116377, 0.0108076989328786, 0.0108077111990044, 0.0108077293153571, 0.0108077498470812, 0.0108077675680189, 0.0108077762879099, 0.0108077706263063, 0.0108077488386361, 0.0108077162558373, 0.0108076875896181, 0.0108076839655619, 0.0108077181920883, 0.010807766219055, 0.0108077533799332, 0.0108076488119418, 0.0108076662322512, 0.0108078592749645, 0.0108075751992395, 0.0108079435848748, 0.0108077146392486, 0.01080757862924, 0.0108077146392486, 0.0108079435848748, 0.0108075751992395, 0.0108078592749645, 0.0108076662322512, 0.0108076488119418, 0.0108077533799332, 0.010807766219055, 0.0108077181920883, 0.010807683965562, 0.0108076875896181, 0.0108077162558373, 0.0108077488386361, 0.0108077706263063, 0.0108077762879099, 0.0108077675680189, 0.0108077498470812, 0.0108077293153571, 0.0108077111990044, 0.0108076989328786, 0.0108076940116377, 0.0108076962500163, 0.0108077042396426, 0.0108077158562548, 0.010807728728661, 0.0108077406237012, 0.0108077497299727, 0.0108077548396327, 0.0108077554353465, 0.0108077516917798
flux1:, 0.659534095131923, 0.0110965643292158, 0.0110965686889539, 0.0110965686436747, 0.0110965639297768, 0.0110965550085755, 0.0110965430739329, 0.011096529965676, 0.011096517979366, 0.0110965095671189, 0.0110965069334267, 0.0110965115473995, 0.0110965236215459, 0.0110965416495626, 0.0110965621518667, 0.0110965798423042, 0.0110965884837457, 0.0110965826967335, 0.0110965608181997, 0.0110965283554686, 0.0110965002560562, 0.0110964978015214, 0.0110965335765234, 0.011096582545761, 0.0110965684969074, 0.0110964608700017, 0.011096478930091, 0.011096675750538, 0.0110963831947832, 0.011096760928107, 0.0110965253806661, 0.0110963854280395, 0.0110965253806661, 0.011096760928107, 0.0110963831947832, 0.011096675750538, 0.011096478930091, 0.0110964608700017, 0.0110965684969074, 0.011096582545761, 0.0110965335765234, 0.0110964978015214, 0.0110965002560562, 0.0110965283554686, 0.0110965608181997, 0.0110965826967335, 0.0110965884837457, 0.0110965798423042, 0.0110965621518667, 0.0110965416495626, 0.0110965236215459, 0.0110965115473995, 0.0110965069334267, 0.0110965095671189, 0.011096517979366, 0.011096529965676, 0.0110965430739329, 0.0110965550085755, 0.0110965639297768, 0.0110965686436747, 0.0110965686889539, 0.0110965643292158
flux1:, 0.659796544035676, 0.0113830328940358, 0.0113830379962217, 0.011383038670053, 0.0113830345383273, 0.011383025978023, 0.0113830141413548, 0.0113830008738871, 0.0113829885195517, 0.0113829796084508, 0.0113829764342675, 0.0113829805467436, 0.0113829922138549, 0.0113830099503453, 0.0113830302644712, 0.0113830478377863, 0.0113830564047529, 0.0113830505924542, 0.011383028809225, 0.0113829967114777, 0.0113829694386041, 0.0113829683727855, 0.0113830058227398, 0.011383055746515, 0.0113830404220393, 0.011382929652971, 0.0113829482022367, 0.011383148500822, 0.0113828472978868, 0.0113832341140693, 0.011382991883703, 0.0113828479646322, 0.011382991883703, 0.0113832341140693, 0.0113828472978868, 0.011383148500822, 0.0113829482022367, 0.011382929652971, 0.0113830404220393, 0.011383055746515, 0.0113830058227398, 0.0113829683727854, 0.0113829694386041, 0.0113829967114777, 0.011383028809225, 0.0113830505924542, 0.0113830564047529, 0.0113830478377863, 0.0113830302644712, 0.0113830099503453, 0.0113829922138549, 0.0113829805467436, 0.0113829764342675, 0.0113829796084508, 0.0113829885195517, 0.0113830008738871, 0.0113830141413548, 0.011383025978023, 0.0113830345383273, 0.011383038670053, 0.0113830379962217, 0.0113830328940358
flux1:, 0.660058992939429, 0.0116665844369031, 0.0116665904092163, 0.0116665919625509, 0.0116665885831386, 0.0116665805382651, 0.0116665689145195, 0.0116665555442956, 0.0116665428090996, 0.0116665333162548, 0.0116665294583811, 0.0116665328850663, 0.0116665439460061, 0.0116665612068003, 0.0116665811928394, 0.01166659857798, 0.0116666070842863, 0.0116666013494832, 0.0116665798428966, 0.0116665483435014, 0.0116665221403169, 0.0116665226632761, 0.0116665618964367, 0.0116666127745484, 0.0116665961073217, 0.0116664821233143, 0.0116665010204814, 0.0116667045031065, 0.0116663945179898, 0.0116667901473917, 0.0116665411754473, 0.0116663932770766, 0.0116665411754473, 0.0116667901473917, 0.0116663945179898, 0.0116667045031065, 0.0116665010204814, 0.0116664821233143, 0.0116665961073217, 0.0116666127745484, 0.0116665618964367, 0.0116665226632761, 0.0116665221403169, 0.0116665483435014, 0.0116665798428966, 0.0116666013494832, 0.0116666070842863, 0.01166659857798, 0.0116665811928394, 0.0116665612068003, 0.0116665439460061, 0.0116665328850663, 0.0116665294583811, 0.0116665333162548, 0.0116665428090996, 0.0116665555442956, 0.0116665689145195, 0.0116665805382651, 0.0116665885831386, 0.0116665919625509, 0.0116665904092163, 0.0116665844369031
flux1:, 0.660321441843183, 0.0119466393184663, 0.0119466462819121, 0.011946648858164, 0.0119466463769181, 0.0119466389745436, 0.0119466276525938, 0.0119466142156241, 0.0119466010751432, 0.0119465909166247, 0.0119465862412936, 0.0119465888160018, 0.0119465990952405, 0.0119466157212774, 0.0119466352617887, 0.0119466524039202, 0.0119466608708314, 0.0119466553139094, 0.0119466342535028, 0.0119466035664255, 0.0119465786519232, 0.0119465809384339, 0.0119466220410408, 0.0119466738599633, 0.0119466557837376, 0.0119465385270765, 0.0119465576465217, 0.0119467640320742, 0.0119464451694795, 0.0119468493435721, 0.011946593598108, 0.0119464417201055, 0.011946593598108, 0.0119468493435721, 0.0119464451694795, 0.0119467640320742, 0.0119465576465217, 0.0119465385270765, 0.0119466557837376, 0.0119466738599633, 0.0119466220410408, 0.0119465809384339, 0.0119465786519232, 0.0119466035664255, 0.0119466342535028, 0.0119466553139094, 0.0119466608708314, 0.0119466524039202, 0.0119466352617887, 0.0119466157212774, 0.0119465990952405, 0.0119465888160018, 0.0119465862412936, 0.0119465909166247, 0.0119466010751432, 0.0119466142156241, 0.0119466276525938, 0.0119466389745436, 0.0119466463769181, 0.011946648858164, 0.0119466462819121, 0.0119466393184663
flux1:, 0.660583890746936, 0.0122226131109216, 0.0122226211713821, 0.012222624888652, 0.0122226234201093, 0.0122226167550928, 0.0122226057959057, 0.0122225923090385, 0.0122225787314056, 0.0122225678286088, 0.0122225622191242, 0.0122225638015857, 0.0122225731540767, 0.0122225890163967, 0.0122226080188482, 0.0122226248789415, 0.0122226333320028, 0.0122226280454987, 0.0122226075820588, 0.0122225778944025, 0.0122225544565107, 0.0122225586507021, 0.012222601683964, 0.0122226544165928, 0.0122226348684414, 0.0122225143010607, 0.0122225335388768, 0.0122227425662911, 0.0122224147775748, 0.0122228272344101, 0.0122225647140463, 0.0122224088700028, 0.0122225647140463, 0.0122228272344101, 0.0122224147775748, 0.0122227425662911, 0.0122225335388768, 0.0122225143010608, 0.0122226348684414, 0.0122226544165928, 0.012222601683964, 0.0122225586507021, 0.0122225544565107, 0.0122225778944024, 0.0122226075820588, 0.0122226280454987, 0.0122226333320028, 0.0122226248789415, 0.0122226080188482, 0.0122225890163967, 0.0122225731540767, 0.0122225638015857, 0.0122225622191242, 0.0122225678286088, 0.0122225787314056, 0.0122225923090385, 0.0122226057959057, 0.0122226167550928, 0.0122226234201093, 0.012222624888652, 0.0122226211713821, 0.0122226131109216
flux1:, 0.660846339650689, 0.0124939185669154, 0.0124939278068368, 0.0124939327504366, 0.0124939323721987, 0.012493926504156, 0.0124939159406891, 0.0124939024043683, 0.0124938883554309, 0.0124938766418579, 0.012493870006026, 0.0124938704889407, 0.0124938788058481, 0.012493893809256, 0.0124939122071822, 0.0124939287605674, 0.0124939372258047, 0.0124939322888045, 0.01249391254774, 0.0124938840129938, 0.0124938622026188, 0.0124938684136306, 0.0124939134115971, 0.0124939670176067, 0.0124939459405873, 0.0124938220484703, 0.0124938413280287, 0.0124940527626491, 0.012493716051902, 0.0124941365409206, 0.0124938672781436, 0.0124937074967679, 0.0124938672781436, 0.0124941365409206, 0.012493716051902, 0.0124940527626491, 0.0124938413280287, 0.0124938220484703, 0.0124939459405873, 0.0124939670176067, 0.0124939134115971, 0.0124938684136306, 0.0124938622026188, 0.0124938840129938, 0.01249391254774, 0.0124939322888045, 0.0124939372258047, 0.0124939287605674, 0.0124939122071822, 0.012493893809256, 0.0124938788058481, 0.0124938704889407, 0.012493870006026, 0.0124938766418579, 0.0124938883554309, 0.0124939024043683, 0.0124939159406891, 0.012493926504156, 0.0124939323721987, 0.0124939327504366, 0.0124939278068368, 0.0124939185669154
flux1:, 0.661108788554442, 0.0127599676471451, 0.0127599781178861, 0.012759984334189, 0.0127599850830578, 0.01275998003522, 0.0127599698740529, 0.0127599562763925, 0.0127599417255878, 0.0127599291536675, 0.0127599214306217, 0.0127599207455882, 0.0127599279585799, 0.0127599420438078, 0.012759959796642, 0.012759976030618, 0.0127599845303052, 0.0127599800029636, 0.0127599610783056, 0.0127599338106, 0.0127599137368675, 0.0127599220356884, 0.0127599690040906, 0.0127600234308788, 0.0127600007768058, 0.0127598735740087, 0.0127598928507853, 0.01276010648978, 0.0127597609188026, 0.0127601892047895, 0.0127599132685849, 0.0127597495946514, 0.0127599132685849, 0.0127601892047895, 0.0127597609188026, 0.01276010648978, 0.0127598928507853, 0.0127598735740087, 0.0127600007768058, 0.0127600234308788, 0.0127599690040906, 0.0127599220356884, 0.0127599137368675, 0.0127599338106, 0.0127599610783056, 0.0127599800029636, 0.0127599845303052, 0.012759976030618, 0.0127599597966421, 0.0127599420438078, 0.0127599279585799, 0.0127599207455882, 0.0127599214306217, 0.0127599291536675, 0.0127599417255878, 0.0127599562763925, 0.0127599698740529, 0.01275998003522, 0.0127599850830578, 0.012759984334189, 0.0127599781178861, 0.0127599676471451
flux1:, 0.661371237458196, 0.0130201735974696, 0.0130201853128157, 0.0130201928048345, 0.0130201946749528, 0.0130201904349925, 0.0130201806595903, 0.0130201669815154, 0.0130201519081102, 0.013020138455659, 0.0130201296216892, 0.013020127743686, 0.0130201338275704, 0.0130201469718416, 0.013020164063456, 0.0130201799741004, 0.0130201885223245, 0.0130201844407885, 0.0130201663901119, 0.0130201404597442, 0.0130201221866467, 0.0130201326042625, 0.0130201815203561, 0.0130202367045237, 0.0130202124367177, 0.0130200819688316, 0.0130201012342782, 0.0130203169108795, 0.0130199626028461, 0.0130203984688724, 0.0130201159665796, 0.0130199484615894, 0.0130201159665796, 0.0130203984688724, 0.0130199626028461, 0.0130203169108795, 0.0130201012342782, 0.0130200819688316, 0.0130202124367177, 0.0130202367045237, 0.0130201815203561, 0.0130201326042625, 0.0130201221866467, 0.0130201404597442, 0.0130201663901119, 0.0130201844407885, 0.0130201885223245, 0.0130201799741004, 0.013020164063456, 0.0130201469718416, 0.0130201338275704, 0.013020127743686, 0.0130201296216892, 0.013020138455659, 0.0130201519081102, 0.0130201669815154, 0.0130201806595903, 0.0130201904349925, 0.0130201946749528, 0.0130201928048346, 0.0130201853128157, 0.0130201735974696
flux1:, 0.661633686361949, 0.0132739530658319, 0.013273965997131, 0.0132739747221376, 0.0132739776652715, 0.0132739741880502, 0.0132739647634544, 0.0132739509845829, 0.0132739353838854, 0.0132739210598082, 0.0132739111328407, 0.0132739080829967, 0.0132739130565591, 0.013273925272538, 0.0132739417085913, 0.0132739572969672, 0.0132739658952505, 0.0132739622672663, 0.0132739451077957, 0.0132739205382463, 0.0132739040828469, 0.0132739166097706, 0.0132739674231726, 0.0132740232924552, 0.0132739973883308, 0.0132738637352071, 0.0132738830194797, 0.0132741006058653, 0.0132737377475119, 0.0132741809967367, 0.0132738920750436, 0.0132737208175737, 0.0132738920750436, 0.0132741809967367, 0.0132737377475119, 0.0132741006058653, 0.0132738830194797, 0.0132738637352071, 0.0132739973883308, 0.0132740232924552, 0.0132739674231726, 0.0132739166097706, 0.0132739040828469, 0.0132739205382463, 0.0132739451077957, 0.0132739622672663, 0.0132739658952505, 0.0132739572969672, 0.0132739417085913, 0.013273925272538, 0.0132739130565591, 0.0132739080829967, 0.0132739111328407, 0.0132739210598082, 0.0132739353838854, 0.0132739509845829, 0.0132739647634544, 0.0132739741880502, 0.0132739776652715, 0.0132739747221376, 0.013273965997131, 0.013273953065832
flux1:, 0.661896135265702, 0.0135207282488222, 0.0135207423221094, 0.0135207521914926, 0.0135207561194686, 0.013520753331546, 0.0135207442101934, 0.013520730315074, 0.0135207142042082, 0.0135206990530617, 0.0135206880954948, 0.0135206839419647, 0.0135206878669464, 0.013520699200138, 0.0135207150043988, 0.013520730272395, 0.0135207389056403, 0.0135207357071056, 0.0135207194132326, 0.0135206961798346, 0.0135206815121183, 0.0135206960993157, 0.0135207487337822, 0.0135208052093284, 0.013520777662682, 0.0135206409402652, 0.0135206603136555, 0.0135208797223312, 0.0135205085645502, 0.0135209590207992, 0.0135206638658255, 0.0135204889515449, 0.0135206638658255, 0.0135209590207992, 0.0135205085645502, 0.0135208797223312, 0.0135206603136555, 0.0135206409402652, 0.013520777662682, 0.0135208052093284, 0.0135207487337822, 0.0135206960993157, 0.0135206815121183, 0.0135206961798346, 0.0135207194132326, 0.0135207357071056, 0.0135207389056404, 0.013520730272395, 0.0135207150043988, 0.013520699200138, 0.0135206878669464, 0.0135206839419647, 0.0135206880954948, 0.0135206990530617, 0.0135207142042082, 0.013520730315074, 0.0135207442101934, 0.013520753331546, 0.0135207561194686, 0.0135207521914926, 0.0135207423221094, 0.0135207282488222
flux1:, 0.662158584169456, 0.0137599290572685, 0.0137599441526433, 0.013759955034075, 0.0137599598232538, 0.0137599576288876, 0.0137599487571829, 0.0137599347414712, 0.0137599181643128, 0.0137599022693995, 0.013759890389071, 0.0137598852459239, 0.013759888224178, 0.013759898748924, 0.0137599139587926, 0.01375992890486, 0.0137599375378846, 0.0137599347105774, 0.0137599192129586, 0.0137598972433191, 0.013759884287714, 0.0137599008488823, 0.013759955204933, 0.0137600122038041, 0.0137599830266643, 0.0137598433878054, 0.0137598629607674, 0.013760084144364, 0.0137597050011463, 0.0137601625082275, 0.0137598613446734, 0.0137596828860227, 0.0137598613446734, 0.0137601625082275, 0.0137597050011463, 0.0137600841443641, 0.0137598629607674, 0.0137598433878054, 0.0137599830266642, 0.0137600122038041, 0.013759955204933, 0.0137599008488823, 0.013759884287714, 0.0137598972433191, 0.0137599192129586, 0.0137599347105774, 0.0137599375378846, 0.01375992890486, 0.0137599139587926, 0.013759898748924, 0.013759888224178, 0.0137598852459239, 0.013759890389071, 0.0137599022693995, 0.0137599181643128, 0.0137599347414712, 0.0137599487571829, 0.0137599576288876, 0.0137599598232538, 0.013759955034075, 0.0137599441526433, 0.0137599290572685
flux1:, 0.662421033073209, 0.0139909952898684, 0.0139910112432496, 0.0139910229650912, 0.0139910284626409, 0.0139910267509115, 0.0139910180761249, 0.0139910039522684, 0.0139909869831733, 0.0139909704679054, 0.0139909578170606, 0.013990951841184, 0.0139909540101357, 0.0139909638244216, 0.0139909784859199, 0.0139909931009818, 0.0139910016758856, 0.0139909991265552, 0.0139909843128988, 0.013990963489099, 0.0139909521276213, 0.0139909705427206, 0.0139910265009792, 0.0139910839387336, 0.0139910531626522, 0.0139909107968088, 0.013990930718521, 0.013991153667979, 0.0139907669136972, 0.0139912313334644, 0.0139909244228373, 0.0139907425483723, 0.0139909244228373, 0.0139912313334644, 0.0139907669136972, 0.013991153667979, 0.013990930718521, 0.0139909107968088, 0.0139910531626522, 0.0139910839387336, 0.0139910265009792, 0.0139909705427206, 0.0139909521276213, 0.013990963489099, 0.0139909843128988, 0.0139909991265552, 0.0139910016758856, 0.0139909931009818, 0.0139909784859199, 0.0139909638244216, 0.0139909540101357, 0.013990951841184, 0.0139909578170606, 0.0139909704679054, 0.0139909869831733, 0.0139910039522684, 0.0139910180761249, 0.0139910267509115, 0.0139910284626409, 0.0139910229650912, 0.0139910112432496, 0.0139909952898684
flux1:, 0.662683481976962, 0.0142133788035289, 0.0142133954107766, 0.014213407768521, 0.0142134138001361, 0.0142134124527606, 0.0142134039297937, 0.0142133897318181, 0.014213372477833, 0.0142133555051859, 0.0142133422774148, 0.0142133356635398, 0.0142133371901603, 0.0142133464095159, 0.0142133605720422, 0.0142133748358527, 0.014213383270433, 0.0142133808713804, 0.014213366588959, 0.0142133467514841, 0.0142133368283946, 0.0142133569482798, 0.01421341437337, 0.0142134721665883, 0.0142134398432685, 0.0142132949750389, 0.0142133154304981, 0.0142135401716703, 0.0142131462367611, 0.0142136174459822, 0.0142133050839435, 0.0142131199373614, 0.0142133050839435, 0.0142136174459822, 0.0142131462367611, 0.0142135401716703, 0.0142133154304981, 0.0142132949750389, 0.0142134398432685, 0.0142134721665883, 0.01421341437337, 0.0142133569482798, 0.0142133368283946, 0.0142133467514841, 0.014213366588959, 0.0142133808713804, 0.014213383270433, 0.0142133748358527, 0.0142133605720422, 0.0142133464095159, 0.0142133371901604, 0.0142133356635398, 0.0142133422774148, 0.0142133555051859, 0.014213372477833, 0.0142133897318181, 0.0142134039297937, 0.0142134124527606, 0.0142134138001361, 0.014213407768521, 0.0142133954107766, 0.0142133788035289
flux1:, 0.662945930880715, 0.0144265456688224, 0.0144265626920656, 0.0144265754564862, 0.0144265818351133, 0.0144265807344644, 0.0144265723320301, 0.0144265581190586, 0.0144265407203813, 0.0144265234903606, 0.0144265099155761, 0.0144265028896233, 0.0144265039632085, 0.0144265127140222, 0.0144265264251845, 0.0144265403033878, 0.0144265484907687, 0.0144265460819807, 0.0144265321418313, 0.0144265130951091, 0.0144265044229025, 0.0144265260748591, 0.0144265848196719, 0.0144266428882838, 0.0144266090894672, 0.0144264619759485, 0.0144264831816471, 0.0144267097704147, 0.0144263091355728, 0.0144267870217086, 0.0144264695346148, 0.014426281273489, 0.0144264695346148, 0.0144267870217086, 0.0144263091355728, 0.0144267097704147, 0.0144264831816471, 0.0144264619759485, 0.0144266090894672, 0.0144266428882838, 0.0144265848196719, 0.0144265260748591, 0.0144265044229025, 0.0144265130951092, 0.0144265321418313, 0.0144265460819807, 0.0144265484907687, 0.0144265403033878, 0.0144265264251845, 0.0144265127140222, 0.0144265039632085, 0.0144265028896233, 0.0144265099155761, 0.0144265234903606, 0.0144265407203813, 0.0144265581190586, 0.0144265723320301, 0.0144265807344644, 0.0144265818351133, 0.0144265754564862, 0.0144265626920656, 0.0144265456688224
flux1:, 0.663208379784469, 0.0146299782987606, 0.0146299954746329, 0.0146300084012026, 0.0146300149362658, 0.0146300139730965, 0.0146300056788886, 0.0146299915371002, 0.0146299741656522, 0.0146299569108005, 0.014629943248436, 0.01462993605947, 0.014629936883568, 0.0146299452961725, 0.0146299585970063, 0.0146299720391199, 0.014629979848703, 0.0146299772415315, 0.0146299634242296, 0.0146299449435848, 0.0146299373100805, 0.0146299603040302, 0.0146300202141666, 0.0146300784834473, 0.0146300433000121, 0.0146298942270204, 0.0146299164253164, 0.0146301449413688, 0.0146297381304207, 0.0146302225864627, 0.0146299003272051, 0.0146297091214643, 0.0146299003272051, 0.0146302225864627, 0.0146297381304207, 0.0146301449413688, 0.0146299164253164, 0.0146298942270204, 0.0146300433000121, 0.0146300784834473, 0.0146300202141666, 0.0146299603040302, 0.0146299373100805, 0.0146299449435849, 0.0146299634242296, 0.0146299772415315, 0.014629979848703, 0.0146299720391199, 0.0146299585970063, 0.0146299452961725, 0.014629936883568, 0.01462993605947, 0.014629943248436, 0.0146299569108005, 0.0146299741656522, 0.0146299915371002, 0.0146300056788886, 0.0146300139730965, 0.0146300149362658, 0.0146300084012026, 0.0146299954746329, 0.0146299782987606
flux1:, 0.663470828688222, 0.014823177538977, 0.0148231945883393, 0.0148232074273999, 0.0148232139339888, 0.0148232130143799, 0.014823204838866, 0.0148231908816847, 0.0148231737377654, 0.0148231567168482, 0.014823143247546, 0.0148231361586992, 0.014823136942581, 0.0148231451444708, 0.0148231580653278, 0.0148231710038205, 0.0148231782836021, 0.0148231752659049, 0.0148231613287251, 0.0148231431684958, 0.0148231363447497, 0.0148231604798665, 0.0148232213980544, 0.0148232798001792, 0.0148232433404358, 0.0148230926176733, 0.0148231160700123, 0.0148233466094979, 0.014822934181175, 0.0148234250997278, 0.0148230984429983, 0.0148229044731956, 0.0148230984429983, 0.0148234250997278, 0.014822934181175, 0.0148233466094979, 0.0148231160700123, 0.0148230926176733, 0.0148232433404358, 0.0148232798001792, 0.0148232213980544, 0.0148231604798665, 0.0148231363447497, 0.0148231431684958, 0.0148231613287251, 0.0148231752659049, 0.0148231782836021, 0.0148231710038206, 0.0148231580653278, 0.0148231451444708, 0.014823136942581, 0.0148231361586992, 0.014823143247546, 0.0148231567168482, 0.0148231737377654, 0.0148231908816847, 0.014823204838866, 0.0148232130143799, 0.0148232139339888, 0.0148232074273999, 0.0148231945883393, 0.014823177538977
flux1:, 0.663733277591975, 0.0150056647073718, 0.0150056813460029, 0.0150056938531189, 0.0150057001606007, 0.015005699211694, 0.0150056911902485, 0.0150056775566617, 0.015005660863766, 0.0150056443538762, 0.0150056313700246, 0.0150056246488064, 0.0150056255988897, 0.015005633708424, 0.0150056462657784, 0.0150056586163573, 0.0150056651965835, 0.0150056615391732, 0.0150056472243847, 0.015005629126893, 0.015005622875618, 0.015005647947081, 0.0150057097173733, 0.0150057681924375, 0.0150057305796465, 0.0150055785349447, 0.0150056035141467, 0.015005836181446, 0.0150054187203139, 0.0150059159871426, 0.0150055853242733, 0.0150053887796985, 0.0150055853242732, 0.0150059159871426, 0.0150054187203139, 0.015005836181446, 0.0150056035141467, 0.0150055785349447, 0.0150057305796465, 0.0150057681924375, 0.0150057097173733, 0.015005647947081, 0.015005622875618, 0.015005629126893, 0.0150056472243847, 0.0150056615391732, 0.0150056651965835, 0.0150056586163573, 0.0150056462657784, 0.015005633708424, 0.0150056255988898, 0.0150056246488064, 0.0150056313700246, 0.0150056443538762, 0.015005660863766, 0.0150056775566617, 0.0150056911902485, 0.015005699211694, 0.0150057001606007, 0.0150056938531189, 0.0150056813460029, 0.0150056647073718
flux1:, 0.663995726495728, 0.0151769835713468, 0.0151769995210173, 0.0151770114669301, 0.0151770174264836, 0.0151770164006399, 0.0151770085938353, 0.0151769954448537, 0.0151769794428438, 0.0151769637302588, 0.0151769515258009, 0.0151769454342401, 0.0151769467458811, 0.015176954866795, 0.0151769670611601, 0.0151769787243117, 0.0151769844223732, 0.0151769798865497, 0.0151769649305381, 0.0151769466355692, 0.0151769407197296, 0.0151769665253408, 0.0151770289969139, 0.0151770874933583, 0.0151770488625308, 0.0151768958353415, 0.0151769226172016, 0.0151771575161133, 0.0151767356229507, 0.0151772391102327, 0.0151769048437744, 0.0151767059204651, 0.0151769048437744, 0.0151772391102327, 0.0151767356229507, 0.0151771575161133, 0.0151769226172016, 0.0151768958353415, 0.0151770488625308, 0.0151770874933583, 0.0151770289969139, 0.0151769665253408, 0.0151769407197296, 0.0151769466355692, 0.0151769649305382, 0.0151769798865497, 0.0151769844223732, 0.0151769787243117, 0.0151769670611601, 0.015176954866795, 0.0151769467458811, 0.0151769454342401, 0.015176951525801, 0.0151769637302587, 0.0151769794428438, 0.0151769954448537, 0.0151770085938353, 0.0151770164006399, 0.0151770174264836, 0.0151770114669301, 0.0151769995210173, 0.0151769835713468
flux1:, 0.664258175399482, 0.0153367022509211, 0.0153367172502349, 0.0153367284298579, 0.0153367339204937, 0.0153367327976117, 0.0153367252896041, 0.0153367128029905, 0.0153366977399157, 0.0153366831101184, 0.0153366719700981, 0.0153366667551776, 0.0153366686052196, 0.0153366768222167, 0.0153366886373025, 0.0153366995010637, 0.01533670412746, 0.0153366984733457, 0.0153366826162102, 0.01533666387063, 0.0153366580618719, 0.0153366844082723, 0.0153367474386715, 0.0153368059130835, 0.0153367664071614, 0.0153366127415026, 0.0153366415959912, 0.0153368788206487, 0.0153364531025864, 0.0153369626621251, 0.0153366252003352, 0.0153364240990489, 0.0153366252003352, 0.0153369626621251, 0.0153364531025864, 0.0153368788206487, 0.0153366415959912, 0.0153366127415026, 0.0153367664071614, 0.0153368059130835, 0.0153367474386715, 0.0153366844082723, 0.0153366580618719, 0.01533666387063, 0.0153366826162102, 0.0153366984733457, 0.01533670412746, 0.0153366995010637, 0.0153366886373025, 0.0153366768222167, 0.0153366686052196, 0.0153366667551776, 0.0153366719700981, 0.0153366831101184, 0.0153366977399157, 0.0153367128029905, 0.0153367252896041, 0.0153367327976117, 0.0153367339204937, 0.0153367284298579, 0.0153367172502348, 0.0153367022509211
flux1:, 0.664520624303235, 0.0154844150363014, 0.0154844288506995, 0.0154844390906526, 0.0154844440233772, 0.0154844428112291, 0.0154844357062918, 0.0154844240697978, 0.0154844101927422, 0.0154843969200704, 0.0154843871104017, 0.0154843829952289, 0.015484385535655, 0.0154843939112939, 0.0154844053144606, 0.0154844152583204, 0.0154844186234632, 0.0154844116188129, 0.0154843946140593, 0.0154843751811913, 0.0154843692677799, 0.0154843959760258, 0.0154844594337337, 0.0154845178500295, 0.0154844776155762, 0.0154843236526689, 0.0154843548350349, 0.0154845944608846, 0.0154841655216275, 0.0154846809782864, 0.0154843407297019, 0.0154841376539092, 0.0154843407297019, 0.0154846809782864, 0.0154841655216275, 0.0154845944608846, 0.0154843548350349, 0.0154843236526689, 0.0154844776155762, 0.0154845178500295, 0.0154844594337337, 0.0154843959760258, 0.0154843692677799, 0.0154843751811913, 0.0154843946140593, 0.0154844116188129, 0.0154844186234632, 0.0154844152583204, 0.0154844053144606, 0.0154843939112939, 0.015484385535655, 0.0154843829952289, 0.0154843871104017, 0.0154843969200704, 0.0154844101927422, 0.0154844240697978, 0.0154844357062918, 0.0154844428112291, 0.0154844440233772, 0.0154844390906526, 0.0154844288506995, 0.0154844150363014
flux1:, 0.664783073206988, 0.0156197441088621, 0.0156197565392306, 0.0156197657035002, 0.0156197700234022, 0.0156197687559651, 0.0156197621733468, 0.0156197515767946, 0.0156197391221992, 0.0156197274596175, 0.0156197192175569, 0.0156197163936747, 0.0156197197466491, 0.0156197283196601, 0.0156197392636473, 0.0156197481634135, 0.0156197500849858, 0.0156197415141098, 0.0156197231380502, 0.0156197028064426, 0.0156196966004002, 0.0156197235106931, 0.0156197872769338, 0.0156198456049615, 0.015619804787521, 0.0156196508583716, 0.0156196846004663, 0.0156199266756419, 0.0156194951060918, 0.0156200162517057, 0.0156196736199697, 0.0156194687739275, 0.0156196736199697, 0.0156200162517057, 0.0156194951060918, 0.0156199266756419, 0.0156196846004663, 0.0156196508583716, 0.015619804787521, 0.0156198456049615, 0.0156197872769338, 0.0156197235106931, 0.0156196966004002, 0.0156197028064426, 0.0156197231380502, 0.0156197415141097, 0.0156197500849858, 0.0156197481634135, 0.0156197392636473, 0.0156197283196601, 0.0156197197466491, 0.0156197163936747, 0.0156197192175569, 0.0156197274596175, 0.0156197391221992, 0.0156197515767946, 0.0156197621733468, 0.0156197687559651, 0.0156197700234022, 0.0156197657035002, 0.0156197565392306, 0.0156197441088621
flux1:, 0.665045522110741, 0.0157423411549859, 0.0157423520443941, 0.0157423600378247, 0.0157423637239884, 0.0157423624578817, 0.0157423565252755, 0.0157423471519, 0.0157423363358485, 0.0157423265053415, 0.0157423200311089, 0.0157423186522904, 0.0157423229067968, 0.015742331691883, 0.0157423421177193, 0.0157423498511237, 0.0157423501616701, 0.0157423398340939, 0.0157423198945706, 0.0157422984858096, 0.0157422918289868, 0.0157423188043924, 0.0157423827741268, 0.0157424409877636, 0.0157423997270694, 0.0157422461452629, 0.0157422826473952, 0.0157425271848117, 0.0157420935543953, 0.0157426201423953, 0.0157422755214984, 0.0157420691084593, 0.0157422755214984, 0.0157426201423953, 0.0157420935543953, 0.0157425271848117, 0.0157422826473952, 0.0157422461452628, 0.0157423997270694, 0.0157424409877636, 0.0157423827741268, 0.0157423188043924, 0.0157422918289868, 0.0157422984858096, 0.0157423198945706, 0.0157423398340939, 0.0157423501616701, 0.0157423498511237, 0.0157423421177193, 0.015742331691883, 0.0157423229067968, 0.0157423186522904, 0.0157423200311089, 0.0157423265053415, 0.0157423363358485, 0.0157423471519, 0.0157423565252755, 0.0157423624578817, 0.0157423637239884, 0.0157423600378247, 0.0157423520443941, 0.0157423411549859
flux1:, 0.665307971014495, 0.0158518888628182, 0.0158518981010248, 0.01585190487048, 0.0158519079337733, 0.0158519067430348, 0.0158519015890357, 0.0158518936065596, 0.0158518846155303, 0.015851876799589, 0.0158518722495258, 0.0158518724273206, 0.0158518776375171, 0.0158518866266097, 0.0158518964675348, 0.0158519029203004, 0.0158519014747022, 0.0158518892331893, 0.0158518675772636, 0.0158518449525285, 0.015851837721391, 0.0158518646504324, 0.01585192873254, 0.0158519868073869, 0.0158519452326158, 0.0158517922875817, 0.0158518317112056, 0.0158520786816704, 0.0158516435306506, 0.0158521752716187, 0.0158518290416958, 0.0158516212623038, 0.0158518290416958, 0.0158521752716187, 0.0158516435306506, 0.0158520786816704, 0.0158518317112056, 0.0158517922875817, 0.0158519452326158, 0.0158519868073869, 0.01585192873254, 0.0158518646504324, 0.015851837721391, 0.0158518449525285, 0.0158518675772636, 0.0158518892331893, 0.0158519014747022, 0.0158519029203004, 0.0158518964675348, 0.0158518866266097, 0.0158518776375171, 0.0158518724273206, 0.0158518722495258, 0.015851876799589, 0.0158518846155303, 0.0158518936065596, 0.0158519015890357, 0.0158519067430348, 0.0158519079337733, 0.01585190487048, 0.0158518981010248, 0.0158518888628182
flux1:, 0.665570419918248, 0.0159481022926825, 0.0159481098181896, 0.0159481153513675, 0.0159481178302825, 0.0159481167998216, 0.015948112545824, 0.0159481060977658, 0.0159480990803366, 0.0159480934149595, 0.0159480908965364, 0.0159480926977409, 0.0159480988830578, 0.0159481080479145, 0.0159481172340843, 0.015948122306143, 0.0159481189886246, 0.0159481047162067, 0.0159480812364952, 0.0159480573016067, 0.0159480494105756, 0.0159480762086409, 0.0159481403253263, 0.0159481982361279, 0.0159481564613987, 0.0159480044124029, 0.0159480468739069, 0.0159482962005146, 0.0159478600335228, 0.0159483965918576, 0.0159480491156621, 0.0159478401665755, 0.0159480491156621, 0.0159483965918576, 0.0159478600335228, 0.0159482962005146, 0.0159480468739069, 0.0159480044124029, 0.0159481564613987, 0.0159481982361279, 0.0159481403253263, 0.0159480762086409, 0.0159480494105756, 0.0159480573016067, 0.0159480812364952, 0.0159481047162067, 0.0159481189886246, 0.015948122306143, 0.0159481172340843, 0.0159481080479145, 0.0159480988830578, 0.0159480926977409, 0.0159480908965364, 0.0159480934149595, 0.0159480990803366, 0.0159481060977658, 0.015948112545824, 0.0159481167998216, 0.0159481178302825, 0.0159481153513675, 0.0159481098181896, 0.0159481022926825
flux1:, 0.665832868822001, 0.0160307301127011, 0.0160307359122817, 0.0160307402343147, 0.0160307421891629, 0.0160307414073195, 0.0160307381593464, 0.016030733357057, 0.0160307284170108, 0.0160307249865652, 0.016030724555455, 0.0160307280015796, 0.0160307351484939, 0.0160307444444496, 0.0160307529081488, 0.0160307565196806, 0.0160307512500036, 0.016030734875701, 0.0160307095150985, 0.0160306842238744, 0.0160306756271246, 0.0160307022366812, 0.0160307663221832, 0.0160308240401187, 0.0160307821604346, 0.0160306312315233, 0.0160306767973573, 0.0160309283513842, 0.0160304916323696, 0.016031032624204, 0.0160306842443541, 0.0160304743171291, 0.0160306842443541, 0.016031032624204, 0.0160304916323696, 0.0160309283513842, 0.0160306767973573, 0.0160306312315233, 0.0160307821604346, 0.0160308240401187, 0.0160307663221832, 0.0160307022366812, 0.0160306756271246, 0.0160306842238744, 0.0160307095150985, 0.016030734875701, 0.0160307512500036, 0.0160307565196806, 0.0160307529081488, 0.0160307444444496, 0.0160307351484939, 0.0160307280015796, 0.016030724555455, 0.0160307249865652, 0.0160307284170108, 0.016030733357057, 0.0160307381593464, 0.0160307414073194, 0.0160307421891629, 0.0160307402343147, 0.0160307359122817, 0.016030730112701
flux1:, 0.666095317725754, 0.016099555692027, 0.0160995597978108, 0.0160995629659157, 0.0160995644717844, 0.0160995640224777, 0.0160995618634472, 0.0160995587793429, 0.016099555970547, 0.016099554804744, 0.0160995564640686, 0.0160995615327707, 0.0160995695981006, 0.0160995789687221, 0.0160995866497708, 0.0160995887467316, 0.0160995814852661, 0.0160995629882333, 0.016099535742826, 0.0160995090986324, 0.0160994997903213, 0.0160995261799863, 0.0160995901786996, 0.0160996476687028, 0.0160996057565228, 0.0160994561326158, 0.01609950481594, 0.0160997584144025, 0.0160993215631385, 0.0160998665556068, 0.0160995175926672, 0.0160993068729241, 0.0160995175926672, 0.0160998665556068, 0.0160993215631385, 0.0160997584144025, 0.01609950481594, 0.0160994561326158, 0.0160996057565228, 0.0160996476687028, 0.0160995901786996, 0.0160995261799863, 0.0160994997903213, 0.0160995090986324, 0.016099535742826, 0.0160995629882333, 0.016099581485266, 0.0160995887467316, 0.0160995866497708, 0.0160995789687221, 0.0160995695981006, 0.0160995615327707, 0.0160995564640686, 0.016099554804744, 0.016099555970547, 0.0160995587793429, 0.0160995618634472, 0.0160995640224777, 0.0160995644717844, 0.0160995629659157, 0.0160995597978108, 0.016099555692027
flux1:, 0.666357766629508, 0.0161543980450391, 0.0161544005293878, 0.0161544026259512, 0.0161544037648995, 0.0161544037198836, 0.0161544027027988, 0.0161544013651939, 0.0161544006885397, 0.0161544017616632, 0.0161544054634162, 0.0161544120917671, 0.0161544210072521, 0.0161544303895934, 0.0161544372406225, 0.0161544377994501, 0.0161544285508513, 0.0161544079627495, 0.0161543788828023, 0.0161543509382657, 0.0161543409512295, 0.0161543671137944, 0.0161544309779438, 0.0161544881962113, 0.0161544462988144, 0.0161542981231013, 0.016154349882091, 0.0161546052870703, 0.0161541686772986, 0.0161547171892003, 0.0161543679406342, 0.0161541566075191, 0.0161543679406342, 0.0161547171892003, 0.0161541686772986, 0.0161546052870703, 0.016154349882091, 0.0161542981231013, 0.0161544462988144, 0.0161544881962113, 0.0161544309779438, 0.0161543671137944, 0.0161543409512295, 0.0161543509382657, 0.0161543788828023, 0.0161544079627495, 0.0161544285508513, 0.0161544377994501, 0.0161544372406225, 0.0161544303895934, 0.0161544210072521, 0.0161544120917671, 0.0161544054634162, 0.0161544017616632, 0.0161544006885397, 0.0161544013651938, 0.0161544027027988, 0.0161544037198836, 0.0161544037648995, 0.0161544026259512, 0.0161544005293878, 0.0161543980450391
flux1:, 0.666620215533261, 0.016195112620833, 0.0161951135893711, 0.016195114713948, 0.0161951155669703, 0.0161951159787032, 0.0161951161212028, 0.0161951165110626, 0.0161951179136424, 0.0161951211460623, 0.0161951267945923, 0.0161951348839549, 0.0161951445618222, 0.0161951538919492, 0.016195159883222, 0.0161951589144384, 0.0161951477297243, 0.0161951251351962, 0.0161950943241769, 0.0161950651790982, 0.0161950545821216, 0.0161950805316735, 0.0161951442186982, 0.0161952011105416, 0.0161951592483195, 0.0161950126210647, 0.01619506735894, 0.0161953242787107, 0.0161948882379458, 0.0161954397418038, 0.0161950904817952, 0.0161948787077362, 0.0161950904817952, 0.0161954397418038, 0.0161948882379458, 0.0161953242787107, 0.01619506735894, 0.0161950126210647, 0.0161951592483195, 0.0161952011105416, 0.0161951442186982, 0.0161950805316735, 0.0161950545821216, 0.0161950651790982, 0.0161950943241769, 0.0161951251351962, 0.0161951477297243, 0.0161951589144384, 0.016195159883222, 0.0161951538919492, 0.0161951445618222, 0.0161951348839549, 0.0161951267945923, 0.0161951211460623, 0.0161951179136424, 0.0161951165110626, 0.0161951161212028, 0.0161951159787032, 0.0161951155669703, 0.016195114713948, 0.0161951135893711, 0.016195112620833
flux1:, 0.666882664437014, 0.0162215919333795, 0.0162215915166523, 0.0162215917774144, 0.0162215924167058, 0.0162215933123075, 0.0162215945929367, 0.0162215966427659, 0.016221600019345, 0.0162216052812222, 0.0162216127385645, 0.016221622160777, 0.0162216324999497, 0.0162216417183926, 0.0162216468418687, 0.0162216443923525, 0.0162216313692422, 0.0162216069044498, 0.0162215745161383, 0.0162215443137268, 0.0162215332075464, 0.0162215589758645, 0.0162216224456834, 0.0162216789438641, 0.0162216371096418, 0.0162214920884528, 0.0162215496552399, 0.0162218077471729, 0.0162213725581269, 0.0162219264835888, 0.0162215774637036, 0.0162213654144506, 0.0162215774637036, 0.0162219264835888, 0.0162213725581269, 0.0162218077471729, 0.0162215496552399, 0.0162214920884528, 0.0162216371096418, 0.0162216789438641, 0.0162216224456834, 0.0162215589758646, 0.0162215332075464, 0.0162215443137268, 0.0162215745161383, 0.0162216069044498, 0.0162216313692422, 0.0162216443923525, 0.0162216468418687, 0.0162216417183926, 0.0162216324999497, 0.016221622160777, 0.0162216127385645, 0.0162216052812222, 0.016221600019345, 0.0162215966427659, 0.0162215945929367, 0.0162215933123075, 0.0162215924167058, 0.0162215917774144, 0.0162215915166523, 0.0162215919333795
flux1:, 0.667145113340768, 0.0162337660287642, 0.0162337643730733, 0.0162337638782709, 0.0162337643603073, 0.0162337657370092, 0.0162337680934709, 0.0162337716884355, 0.0162337768851572, 0.0162337840021397, 0.0162337930948892, 0.0162338036993969, 0.0162338145919713, 0.016233823648766, 0.0162338279211487, 0.0162338240749109, 0.0162338093563673, 0.0162337832056338, 0.0162337494394434, 0.016233718361056, 0.0162337068733089, 0.0162337325057422, 0.0162337957180712, 0.0162338517417392, 0.01623380990118, 0.0162336665027343, 0.0162337266987024, 0.0162339855738495, 0.0162335514773749, 0.0162341072158584, 0.0162337586664834, 0.0162335465014123, 0.0162337586664834, 0.0162341072158584, 0.0162335514773749, 0.0162339855738495, 0.0162337266987024, 0.0162336665027343, 0.01623380990118, 0.0162338517417392, 0.0162337957180712, 0.0162337325057422, 0.0162337068733089, 0.016233718361056, 0.0162337494394434, 0.0162337832056338, 0.0162338093563673, 0.0162338240749109, 0.0162338279211487, 0.016233823648766, 0.0162338145919713, 0.0162338036993969, 0.0162337930948892, 0.0162337840021397, 0.0162337768851572, 0.0162337716884355, 0.0162337680934709, 0.0162337657370092, 0.0162337643603073, 0.0162337638782709, 0.0162337643730733, 0.0162337660287642
flux1:, 0.667407562244521, 0.016231602786995, 0.0162316000449982, 0.0162315988949865, 0.0162315992548717, 0.0162316010772717, 0.0162316044068027, 0.0162316093880583, 0.0162316162082012, 0.016231624968808, 0.0162316354961592, 0.0162316471176879, 0.0162316584553056, 0.0162316673143208, 0.0162316707788769, 0.0162316656562488, 0.0162316494272483, 0.0162316218179328, 0.0162315869126455, 0.0162315551712751, 0.0162315434506417, 0.0162315690016874, 0.0162316319135734, 0.0162316873678999, 0.0162316454610091, 0.0162315036641805, 0.0162315662448352, 0.0162318254740383, 0.0162313926734398, 0.0162319495838778, 0.0162316017163485, 0.0162313895889973, 0.0162316017163485, 0.0162319495838778, 0.0162313926734398, 0.0162318254740383, 0.0162315662448352, 0.0162315036641805, 0.0162316454610091, 0.0162316873678999, 0.0162316319135734, 0.0162315690016874, 0.0162315434506417, 0.0162315551712751, 0.0162315869126455, 0.0162316218179329, 0.0162316494272483, 0.0162316656562488, 0.0162316707788769, 0.0162316673143208, 0.0162316584553056, 0.016231647117688, 0.0162316354961592, 0.016231624968808, 0.0162316162082012, 0.0162316093880583, 0.0162316044068027, 0.0162316010772717, 0.0162315992548717, 0.0162315988949865, 0.0162316000449982, 0.016231602786995
flux1:, 0.667670011148274, 0.0162151080569148, 0.0162151043785796, 0.0162151026589137, 0.0162151029063628, 0.0162151051056818, 0.0162151092675742, 0.0162151154376514, 0.0162151236491504, 0.0162151338134619, 0.0162151455559863, 0.0162151580223449, 0.0162151697021, 0.0162151783443841, 0.016215181071397, 0.0162151748266166, 0.016215157309253, 0.0162151285050587, 0.0162150927312419, 0.0162150605640445, 0.0162150487738621, 0.0162150743026705, 0.01621513686639, 0.0162151916429515, 0.0162151495866457, 0.016215009336917, 0.0162150740193718, 0.0162153331406897, 0.0162149018071982, 0.0162154592227075, 0.0162151122320131, 0.0162149002908129, 0.0162151122320131, 0.0162154592227075, 0.0162149018071982, 0.0162153331406897, 0.0162150740193718, 0.016215009336917, 0.0162151495866457, 0.0162151916429515, 0.01621513686639, 0.0162150743026705, 0.0162150487738621, 0.0162150605640445, 0.0162150927312419, 0.0162151285050587, 0.016215157309253, 0.0162151748266166, 0.016215181071397, 0.0162151783443841, 0.0162151697021, 0.0162151580223449, 0.0162151455559863, 0.0162151338134619, 0.0162151236491504, 0.0162151154376514, 0.0162151092675742, 0.0162151051056818, 0.0162151029063628, 0.0162151026589137, 0.0162151043785796, 0.0162151080569148
flux1:, 0.667932460052027, 0.0161843256238053, 0.0161843211482682, 0.0161843189242903, 0.016184319041505, 0.0161843215169223, 0.0161843263370819, 0.0161843334670674, 0.0161843428114198, 0.0161843541206298, 0.0161843668493398, 0.0161843799889399, 0.0161843919185007, 0.0161844003444502, 0.016184402430238, 0.016184395247501, 0.0161843766946064, 0.016184346987594, 0.0161843106390154, 0.0161842782992014, 0.0161842666108348, 0.0161842921768576, 0.0161843543383056, 0.016184408316242, 0.0161843660079033, 0.0161842272229006, 0.0161842936934018, 0.0161845522205953, 0.0161841224997684, 0.0161846797350301, 0.0161843338029646, 0.0161841221921201, 0.0161843338029646, 0.0161846797350301, 0.0161841224997684, 0.0161845522205953, 0.0161842936934018, 0.0161842272229006, 0.0161843660079033, 0.016184408316242, 0.0161843543383056, 0.0161842921768576, 0.0161842666108348, 0.0161842782992014, 0.0161843106390154, 0.016184346987594, 0.0161843766946064, 0.016184395247501, 0.016184402430238, 0.0161844003444502, 0.0161843919185007, 0.0161843799889399, 0.0161843668493398, 0.0161843541206298, 0.0161843428114198, 0.0161843334670674, 0.0161843263370819, 0.0161843215169223, 0.016184319041505, 0.0161843189242903, 0.0161843211482682, 0.0161843256238054
flux1:, 0.668194908955781, 0.016139337010291, 0.0161393318590983, 0.0161393291723351, 0.0161393291139063, 0.0161393317359143, 0.0161393370132326, 0.0161393448513839, 0.0161393550534942, 0.0161393672398469, 0.0161393807250925, 0.0161393943738068, 0.0161394064754853, 0.0161394147057018, 0.0161394162702127, 0.0161394083583348, 0.0161393890458707, 0.0161393587475007, 0.0161393221318958, 0.0161392898803239, 0.0161392784665805, 0.0161393041255646, 0.0161393658232273, 0.0161394188711558, 0.0161393761930509, 0.0161392387689917, 0.0161393066913283, 0.0161395641231148, 0.0161391361418894, 0.0161396925010114, 0.0161393477996271, 0.0161391366600986, 0.0161393477996271, 0.0161396925010114, 0.0161391361418894, 0.0161395641231148, 0.0161393066913283, 0.0161392387689917, 0.0161393761930509, 0.0161394188711558, 0.0161393658232273, 0.0161393041255646, 0.0161392784665805, 0.0161392898803239, 0.0161393221318958, 0.0161393587475007, 0.0161393890458707, 0.0161394083583348, 0.0161394162702127, 0.0161394147057018, 0.0161394064754853, 0.0161393943738068, 0.0161393807250925, 0.0161393672398469, 0.0161393550534942, 0.0161393448513839, 0.0161393370132326, 0.0161393317359143, 0.0161393291139063, 0.0161393291723351, 0.0161393318590983, 0.016139337010291
flux1:, 0.668457357859534, 0.016080261112134, 0.0160802553842422, 0.016080252250806, 0.0160802519456409, 0.0160802545612423, 0.0160802600754479, 0.0160802683568056, 0.0160802791352799, 0.0160802919319057, 0.0160803059516756, 0.0160803199587087, 0.01608033217228, 0.0160803402470642, 0.0160803414301408, 0.016080333016044, 0.0160803132345711, 0.0160802826661391, 0.0160802460957067, 0.016080214192523, 0.0160802032213836, 0.0160802290218836, 0.0160802901864571, 0.0160803421650858, 0.0160802989894898, 0.0160801628083021, 0.0160802318328014, 0.0160804876625602, 0.0160800615366717, 0.0160806163212898, 0.0160802730165036, 0.0160800624870378, 0.0160802730165036, 0.0160806163212898, 0.0160800615366717, 0.0160804876625602, 0.0160802318328014, 0.0160801628083021, 0.0160802989894898, 0.0160803421650859, 0.0160802901864571, 0.0160802290218836, 0.0160802032213836, 0.016080214192523, 0.0160802460957067, 0.0160802826661391, 0.0160803132345711, 0.016080333016044, 0.0160803414301408, 0.0160803402470642, 0.01608033217228, 0.0160803199587087, 0.0160803059516756, 0.0160802919319057, 0.0160802791352799, 0.0160802683568056, 0.0160802600754479, 0.0160802545612422, 0.0160802519456409, 0.016080252250806, 0.0160802553842422, 0.016080261112134
flux1:, 0.668719806763287, 0.0160072536714728, 0.0160072474402561, 0.0160072438513049, 0.0160072432064517, 0.016007245645903, 0.0160072511664787, 0.0160072596229875, 0.0160072707003729, 0.0160072838505584, 0.0160072981978046, 0.0160073124303133, 0.0160073247144679, 0.016007332691979, 0.0160073336484533, 0.0160073249697533, 0.0160073050153319, 0.0160072744981821, 0.0160072382801838, 0.0160072069768347, 0.0160071966057466, 0.0160072225862956, 0.0160072831409711, 0.016007333906323, 0.0160072901011549, 0.0160071550379995, 0.0160072248107931, 0.0160074785363945, 0.0160070543778666, 0.0160076068952372, 0.0160072651504351, 0.0160070553685946, 0.0160072651504351, 0.0160076068952372, 0.0160070543778666, 0.0160074785363945, 0.0160072248107931, 0.0160071550379995, 0.0160072901011549, 0.016007333906323, 0.0160072831409711, 0.0160072225862956, 0.0160071966057466, 0.0160072069768347, 0.0160072382801838, 0.0160072744981821, 0.0160073050153319, 0.0160073249697533, 0.0160073336484533, 0.016007332691979, 0.0160073247144679, 0.0160073124303133, 0.0160072981978047, 0.0160072838505584, 0.0160072707003729, 0.0160072596229875, 0.0160072511664787, 0.016007245645903, 0.0160072432064517, 0.0160072438513049, 0.0160072474402561, 0.0160072536714728
flux1:, 0.66898225566704, 0.0159205065909631, 0.015920499903341, 0.0159204958275199, 0.0159204947336357, 0.0159204968183507, 0.0159205021140398, 0.0159205104846694, 0.0159205215971485, 0.0159205348626176, 0.0159205493512909, 0.0159205636975765, 0.0159205760299698, 0.0159205839831556, 0.0159205848770047, 0.0159205761740189, 0.0159205563389153, 0.0159205261848233, 0.0159204906126496, 0.0159204601445675, 0.0159204505155072, 0.0159204767025462, 0.0159205365639498, 0.0159205859710716, 0.0159205414058278, 0.01592040733674, 0.0159204775089759, 0.0159207286424066, 0.0159203065668198, 0.0159208561376651, 0.0159205161171599, 0.0159203072203002, 0.0159205161171599, 0.0159208561376651, 0.0159203065668198, 0.0159207286424066, 0.0159204775089759, 0.01592040733674, 0.0159205414058278, 0.0159205859710716, 0.0159205365639498, 0.0159204767025462, 0.0159204505155072, 0.0159204601445675, 0.0159204906126496, 0.0159205261848233, 0.0159205563389153, 0.0159205761740189, 0.0159205848770047, 0.0159205839831556, 0.0159205760299698, 0.0159205636975765, 0.0159205493512909, 0.0159205348626176, 0.0159205215971485, 0.0159205104846694, 0.0159205021140398, 0.0159204968183507, 0.0159204947336357, 0.0159204958275199, 0.015920499903341, 0.0159205065909631
flux1:, 0.669244704570794, 0.0158202470931552, 0.0158202399708069, 0.0158202353584607, 0.0158202336965702, 0.0158202352477292, 0.0158202400961255, 0.0158202481364878, 0.0158202590425786, 0.0158202722104305, 0.0158202866799942, 0.0158203010511751, 0.015820313427123, 0.0158203214395992, 0.015820322437442, 0.0158203139449688, 0.0158202945085506, 0.0158202650106494, 0.0158202303556866, 0.0158202009359073, 0.0158201921713779, 0.0158202185780002, 0.0158202776577336, 0.0158203255647407, 0.0158202801164968, 0.0158201469258607, 0.0158202171625471, 0.0158204652390168, 0.0158200453722839, 0.0158205913381618, 0.0158202532103647, 0.0158200453365134, 0.0158202532103647, 0.0158205913381618, 0.0158200453722839, 0.0158204652390168, 0.0158202171625471, 0.0158201469258607, 0.0158202801164968, 0.0158203255647407, 0.0158202776577336, 0.0158202185780002, 0.0158201921713779, 0.0158202009359073, 0.0158202303556866, 0.0158202650106494, 0.0158202945085506, 0.0158203139449688, 0.015820322437442, 0.0158203214395993, 0.015820313427123, 0.0158203010511751, 0.0158202866799942, 0.0158202722104305, 0.0158202590425786, 0.0158202481364878, 0.0158202400961255, 0.0158202352477292, 0.0158202336965702, 0.0158202353584607, 0.0158202399708069, 0.0158202470931552
flux1:, 0.669507153474547, 0.0157067367302705, 0.015706729172768, 0.0157067239616051, 0.0157067216107166, 0.0157067224580832, 0.0157067266547981, 0.0157067341457955, 0.0157067446336723, 0.0157067575217057, 0.0157067718399899, 0.0157067861701527, 0.0157067986001027, 0.0157068067612172, 0.0157068080254672, 0.0157067999647014, 0.0157067811848935, 0.0157067526094889, 0.0157067191140733, 0.0157066909279945, 0.0157066831280688, 0.0157067097535917, 0.0157067679602905, 0.0157068142325799, 0.0157067677918248, 0.0157066353794057, 0.0157067053675855, 0.0157069499538276, 0.0157065324382237, 0.0157070741682209, 0.0157067381084071, 0.0157065313970037, 0.0157067381084071, 0.0157070741682209, 0.0157065324382237, 0.0157069499538276, 0.0157067053675855, 0.0157066353794057, 0.0157067677918248, 0.0157068142325799, 0.0157067679602905, 0.0157067097535917, 0.0157066831280688, 0.0157066909279945, 0.0157067191140733, 0.0157067526094889, 0.0157067811848935, 0.0157067999647014, 0.0157068080254672, 0.0157068067612172, 0.0157067986001027, 0.0157067861701526, 0.0157067718399899, 0.0157067575217057, 0.0157067446336723, 0.0157067341457955, 0.0157067266547981, 0.0157067224580832, 0.0157067216107166, 0.0157067239616051, 0.015706729172768, 0.0157067367302705
flux1:, 0.6697696023783, 0.0155802702503304, 0.0155802622398998, 0.0155802563616944, 0.0155802532067899, 0.0155802531972338, 0.0155802565641666, 0.0155802633192647, 0.0155802732123991, 0.0155802856726465, 0.0155802997370025, 0.0155803139819188, 0.0155803264878936, 0.0155803348872582, 0.0155803365692734, 0.0155803291402099, 0.0155803112458527, 0.015580283825428, 0.0155802516971208, 0.0155802248985491, 0.01558021813902, 0.0155802449693526, 0.0155803022111494, 0.0155803467255986, 0.0155802992016737, 0.0155801674889467, 0.0155802369449399, 0.01558047764645, 0.0155800626456861, 0.0155805995422617, 0.0155802657348243, 0.0155800603272874, 0.0155802657348243, 0.0155805995422617, 0.0155800626456861, 0.01558047764645, 0.0155802369449399, 0.0155801674889467, 0.0155802992016737, 0.0155803467255987, 0.0155803022111494, 0.0155802449693527, 0.01558021813902, 0.0155802248985491, 0.0155802516971208, 0.015580283825428, 0.0155803112458527, 0.0155803291402099, 0.0155803365692734, 0.0155803348872582, 0.0155803264878936, 0.0155803139819188, 0.0155802997370025, 0.0155802856726465, 0.0155802732123991, 0.0155802633192647, 0.0155802565641666, 0.0155802531972338, 0.0155802532067899, 0.0155802563616944, 0.0155802622398998, 0.0155802702503304
flux1:, 0.670032051282053, 0.0154411743263402, 0.0154411658338584, 0.0154411592217231, 0.0154411551616227, 0.0154411541668651, 0.0154411565591548, 0.0154411624299602, 0.0154411715908817, 0.0154411835112841, 0.0154411972480903, 0.0154412113826655, 0.0154412239939316, 0.0154412327157361, 0.0154412349492983, 0.0154412283239606, 0.0154412115083695, 0.0154411854360185, 0.0154411548433691, 0.0154411295519446, 0.015441123883585, 0.0154411508923223, 0.0154412070795797, 0.0154412497285503, 0.0154412010544786, 0.0154410699900281, 0.0154411386655105, 0.0154413751325155, 0.0154409628356828, 0.015441494339522, 0.0154411629796375, 0.015440959019732, 0.0154411629796375, 0.015441494339522, 0.0154409628356828, 0.0154413751325155, 0.0154411386655105, 0.0154410699900281, 0.0154412010544786, 0.0154412497285503, 0.0154412070795797, 0.0154411508923223, 0.015441123883585, 0.0154411295519446, 0.0154411548433691, 0.0154411854360185, 0.0154412115083695, 0.0154412283239606, 0.0154412349492983, 0.0154412327157361, 0.0154412239939316, 0.0154412113826655, 0.0154411972480903, 0.0154411835112841, 0.0154411715908817, 0.0154411624299602, 0.0154411565591548, 0.0154411541668651, 0.0154411551616227, 0.0154411592217231, 0.0154411658338584, 0.0154411743263402
flux1:, 0.670294500185807, 0.0152898061559403, 0.0152897971477069, 0.0152897897434339, 0.0152897846980467, 0.0152897826211997, 0.0152897839325231, 0.0152897888124432, 0.015289797144524, 0.0152898084487742, 0.0152898218114408, 0.0152898358261253, 0.015289848574383, 0.0152898576918105, 0.0152898605872598, 0.015289854904041, 0.0152898393200066, 0.0152898147454696, 0.0152897858153656, 0.0152897621153853, 0.0152897575642737, 0.0152897847144112, 0.015289839762576, 0.0152898804575443, 0.0152898305940604, 0.0152897001578596, 0.0152897678445997, 0.0152899997765988, 0.0152895904008592, 0.0152901159946401, 0.0152897872892884, 0.0152895849232765, 0.0152897872892884, 0.0152901159946401, 0.0152895904008592, 0.0152899997765988, 0.0152897678445997, 0.0152897001578596, 0.0152898305940604, 0.0152898804575443, 0.015289839762576, 0.0152897847144112, 0.0152897575642737, 0.0152897621153853, 0.0152897858153656, 0.0152898147454696, 0.0152898393200066, 0.015289854904041, 0.0152898605872598, 0.0152898576918105, 0.015289848574383, 0.0152898358261253, 0.0152898218114408, 0.0152898084487742, 0.0152897971445239, 0.0152897888124432, 0.0152897839325231, 0.0152897826211997, 0.0152897846980467, 0.0152897897434339, 0.0152897971477069, 0.0152898061559403
flux1:, 0.67055694908956, 0.0151265519396116, 0.015126542384395, 0.0151265341453738, 0.0151265280618932, 0.0151265248424385, 0.0151265250084141, 0.015126528834287, 0.015126536281566, 0.0151265469272511, 0.0151265598929396, 0.0151265737893891, 0.0151265867037959, 0.0151265962738577, 0.0151265999131675, 0.0151265952725239, 0.0151265810289239, 0.0151265580563248, 0.0151265308729551, 0.0151265088135573, 0.0151265053823744, 0.0151265326285119, 0.0151265864609358, 0.0151266251355877, 0.0151265740742108, 0.0151264442806377, 0.0151265108137661, 0.0151267379625397, 0.0151263317544901, 0.0151268509655052, 0.0151265251338169, 0.0151263245103829, 0.0151265251338169, 0.0151268509655052, 0.0151263317544901, 0.0151267379625397, 0.0151265108137661, 0.0151264442806377, 0.0151265740742108, 0.0151266251355877, 0.0151265864609358, 0.015126532628512, 0.0151265053823744, 0.0151265088135573, 0.0151265308729551, 0.0151265580563248, 0.0151265810289239, 0.0151265952725239, 0.0151265999131675, 0.0151265962738577, 0.0151265867037959, 0.0151265737893891, 0.0151265598929396, 0.0151265469272511, 0.015126536281566, 0.015126528834287, 0.0151265250084141, 0.0151265248424385, 0.0151265280618932, 0.0151265341453737, 0.015126542384395, 0.0151265519396116
flux1:, 0.670819397993313, 0.0149518252461522, 0.0149518151220054, 0.0149518060272594, 0.0149517988849332, 0.0149517945018839, 0.0149517935014528, 0.0149517962531483, 0.0149518027983117, 0.0149518127735677, 0.0149518253389087, 0.0149518391252071, 0.0149518522275538, 0.0149518622866331, 0.0149518667196647, 0.0149518631813327, 0.0149518503414544, 0.014951829028762, 0.0149518036341497, 0.014951783230762, 0.0149517809009262, 0.01495180819181, 0.0149518607423836, 0.0149518973550332, 0.0149518451200644, 0.014951716019561, 0.0149517812793024, 0.0149520034503472, 0.0149516006860356, 0.0149521130876518, 0.01495179036058, 0.0149515916305309, 0.01495179036058, 0.0149521130876518, 0.0149516006860356, 0.0149520034503472, 0.0149517812793024, 0.014951716019561, 0.0149518451200644, 0.0149518973550332, 0.0149518607423836, 0.01495180819181, 0.0149517809009262, 0.014951783230762, 0.0149518036341497, 0.014951829028762, 0.0149518503414544, 0.0149518631813327, 0.0149518667196647, 0.0149518622866331, 0.0149518522275538, 0.0149518391252071, 0.0149518253389087, 0.0149518127735677, 0.0149518027983117, 0.0149517962531483, 0.0149517935014528, 0.0149517945018839, 0.0149517988849332, 0.0149518060272594, 0.0149518151220054, 0.0149518252461522
flux1:, 0.671081846897066, 0.0147660652747357, 0.0147660545751095, 0.0147660446300613, 0.0147660364432581, 0.0147660309163561, 0.0147660287711269, 0.0147660304692267, 0.0147660361299568, 0.0147660454489188, 0.0147660576250515, 0.0147660713108247, 0.0147660846111665, 0.0147660951715194, 0.0147661004136358, 0.0147660979954713, 0.014766086577063, 0.0147660669372257, 0.0147660433332229, 0.0147660245701281, 0.0147660233046067, 0.0147660505858471, 0.0147661018013049, 0.0147661363365255, 0.0147660829858936, 0.014765954665229, 0.0147660185770882, 0.0147662356294882, 0.0147658366131123, 0.0147663418250944, 0.0147660224444358, 0.0147658257601864, 0.0147660224444358, 0.0147663418250944, 0.0147658366131123, 0.0147662356294882, 0.0147660185770882, 0.014765954665229, 0.0147660829858936, 0.0147661363365255, 0.0147661018013049, 0.0147660505858471, 0.0147660233046067, 0.0147660245701281, 0.0147660433332229, 0.0147660669372257, 0.014766086577063, 0.0147660979954713, 0.0147661004136358, 0.0147660951715194, 0.0147660846111665, 0.0147660713108247, 0.0147660576250515, 0.0147660454489188, 0.0147660361299568, 0.0147660304692267, 0.0147660287711269, 0.0147660309163561, 0.0147660364432581, 0.0147660446300613, 0.0147660545751095, 0.0147660652747357
flux1:, 0.67134429580082, 0.0145697350234077, 0.0145697237621458, 0.0145697130018101, 0.0145697038212141, 0.0145696972101329, 0.0145696939817876, 0.0145696946835537, 0.0145696995075339, 0.0145697082049188, 0.014569720012195, 0.0145697336039382, 0.0145697470969467, 0.0145697581443565, 0.0145697641755043, 0.0145697628539679, 0.0145697528309637, 0.0145697348345958, 0.0145697129861744, 0.0145696958200087, 0.0145696955666189, 0.0145697227834222, 0.0145697726251926, 0.0145698050945811, 0.0145697507195087, 0.0145696233006602, 0.0145696858341082, 0.0145698976789138, 0.0145695027402793, 0.0145700004280405, 0.014569684644852, 0.0145694901597118, 0.014569684644852, 0.0145700004280405, 0.0145695027402793, 0.0145698976789138, 0.0145696858341082, 0.0145696233006602, 0.0145697507195087, 0.0145698050945811, 0.0145697726251926, 0.0145697227834222, 0.0145696955666189, 0.0145696958200087, 0.0145697129861744, 0.0145697348345958, 0.0145697528309637, 0.0145697628539679, 0.0145697641755043, 0.0145697581443565, 0.0145697470969467, 0.0145697336039382, 0.014569720012195, 0.0145697082049188, 0.0145696995075339, 0.0145696946835537, 0.0145696939817876, 0.0145696972101329, 0.0145697038212141, 0.0145697130018101, 0.0145697237621458, 0.0145697350234077
flux1:, 0.671606744704573, 0.0143633193743729, 0.0143633075892634, 0.0143632960796737, 0.0143632859915549, 0.01436327839319, 0.0143632741791541, 0.0143632739730759, 0.0143632780319989, 0.0143632861571812, 0.0143632976198819, 0.0143633111167925, 0.0143633247790514, 0.0143633362717658, 0.0143633430370621, 0.0143633427492977, 0.0143633340550871, 0.014363317634525, 0.0143632974741532, 0.0143632818381189, 0.0143632825331238, 0.0143633096328819, 0.0143633580783818, 0.0143633885204154, 0.0143633332439225, 0.0143632068816422, 0.0143632680474037, 0.0143634746446364, 0.0143630841354985, 0.0143635740083746, 0.0143632620808544, 0.0143630699481409, 0.0143632620808544, 0.0143635740083746, 0.0143630841354985, 0.0143634746446364, 0.0143632680474037, 0.0143632068816422, 0.0143633332439225, 0.0143633885204154, 0.0143633580783818, 0.0143633096328819, 0.0143632825331238, 0.0143632818381189, 0.0143632974741532, 0.014363317634525, 0.0143633340550871, 0.0143633427492977, 0.0143633430370621, 0.0143633362717658, 0.0143633247790514, 0.0143633111167925, 0.0143632976198819, 0.0143632861571812, 0.0143632780319989, 0.0143632739730759, 0.0143632741791541, 0.01436327839319, 0.0143632859915549, 0.0143632960796737, 0.0143633075892634, 0.0143633193743729
flux1:, 0.671869193608326, 0.014147323106869, 0.0141473108615279, 0.014147298699319, 0.0141472878229441, 0.0141472793669816, 0.0141472742946461, 0.0141472732939204, 0.014147276676881, 0.0141472842878355, 0.0141472954292226, 0.0141473088197938, 0.0141473226081966, 0.0141473344772084, 0.0141473418889949, 0.0141473425363766, 0.0141473350684289, 0.0141473201229247, 0.0141473015557805, 0.0141472873643414, 0.0141472889361448, 0.0141473158707421, 0.0141473629140427, 0.0141473913930276, 0.0141473353673364, 0.014147210245519, 0.0141472700916109, 0.0141474714460583, 0.0141470857355025, 0.0141475675441758, 0.0141472597350952, 0.0141470701071043, 0.0141472597350952, 0.0141475675441758, 0.0141470857355025, 0.0141474714460583, 0.0141472700916109, 0.014147210245519, 0.0141473353673364, 0.0141473913930276, 0.0141473629140427, 0.0141473158707421, 0.0141472889361448, 0.0141472873643414, 0.0141473015557805, 0.0141473201229247, 0.0141473350684289, 0.0141473425363766, 0.0141473418889949, 0.0141473344772084, 0.0141473226081966, 0.0141473088197938, 0.0141472954292226, 0.0141472842878356, 0.014147276676881, 0.0141472732939204, 0.0141472742946461, 0.0141472793669816, 0.0141472878229441, 0.014147298699319, 0.0141473108615279, 0.014147323106869
flux1:, 0.67213164251208, 0.013922268848801, 0.0139222562327844, 0.0139222435429707, 0.0139222320263253, 0.013922222869371, 0.0139222170892236, 0.0139222154245635, 0.0139222182312285, 0.013922225388694, 0.0139222362266858, 0.0139222494862551, 0.0139222633375996, 0.0139222754882592, 0.0139222834295142, 0.0139222848824748, 0.0139222785080757, 0.0139222649098578, 0.0139222478196117, 0.0139222349734315, 0.0139222373461843, 0.0139222640739052, 0.0139223097257292, 0.0139223363298761, 0.0139222797328232, 0.0139221560598329, 0.0139222146665433, 0.0139224108225447, 0.0139220302915984, 0.0139225038248209, 0.013922200398605, 0.0139220134254733, 0.013922200398605, 0.0139225038248209, 0.0139220302915984, 0.0139224108225447, 0.0139222146665433, 0.0139221560598329, 0.0139222797328232, 0.0139223363298761, 0.0139223097257292, 0.0139222640739052, 0.0139222373461844, 0.0139222349734315, 0.0139222478196117, 0.0139222649098578, 0.0139222785080757, 0.0139222848824748, 0.0139222834295142, 0.0139222754882592, 0.0139222633375996, 0.0139222494862551, 0.0139222362266858, 0.013922225388694, 0.0139222182312285, 0.0139222154245635, 0.0139222170892236, 0.013922222869371, 0.0139222320263253, 0.0139222435429707, 0.0139222562327844, 0.013922268848801
flux1:, 0.672394091415833, 0.0136886949786189, 0.0136886821057752, 0.013688669037877, 0.0136886570519692, 0.0136886473705896, 0.0136886410486574, 0.0136886388608394, 0.0136886411947786, 0.0136886479569628, 0.0136886585006675, 0.0136886715900518, 0.0136886854218516, 0.0136886977367298, 0.0136887060656673, 0.0136887081695682, 0.0136887027323847, 0.0136886903332917, 0.0136886745881845, 0.0136886629790752, 0.0136886660760247, 0.0136886925629705, 0.0136887368500126, 0.0136887616887148, 0.0136887047193132, 0.0136885827224645, 0.0136886401964951, 0.0136888312319461, 0.0136884562676286, 0.0136889213484075, 0.013688622567975, 0.0136884383964711, 0.013688622567975, 0.0136889213484075, 0.0136884562676286, 0.0136888312319461, 0.0136886401964951, 0.0136885827224645, 0.0136887047193132, 0.0136887616887148, 0.0136887368500126, 0.0136886925629705, 0.0136886660760247, 0.0136886629790752, 0.0136886745881845, 0.0136886903332917, 0.0136887027323847, 0.0136887081695682, 0.0136887060656673, 0.0136886977367298, 0.0136886854218516, 0.0136886715900518, 0.0136886585006676, 0.0136886479569628, 0.0136886411947786, 0.0136886388608394, 0.0136886410486574, 0.0136886473705896, 0.0136886570519692, 0.013688669037877, 0.0136886821057752, 0.0136886949786189
flux1:, 0.672656540319586, 0.0134471534891533, 0.0134471404943452, 0.0134471272171123, 0.0134471149492002, 0.0134471049322778, 0.0134470982423022, 0.0134470956748545, 0.0134470976373805, 0.0134471040554768, 0.013447114302752, 0.013447127168029, 0.0134471408804965, 0.0134471532233495, 0.0134471617789805, 0.0134471643607419, 0.0134471596879122, 0.0134471483262986, 0.0134471337852397, 0.0134471233009046, 0.0134471270473444, 0.0134471532682999, 0.0134471962318994, 0.0134472194323193, 0.013447162305645, 0.0134470422250569, 0.0134470986930716, 0.0134472847128929, 0.0134469157019264, 0.013447372183348, 0.0134470783068218, 0.0134468970791075, 0.0134470783068218, 0.013447372183348, 0.0134469157019264, 0.0134472847128929, 0.0134470986930716, 0.0134470422250569, 0.013447162305645, 0.0134472194323193, 0.0134471962318994, 0.0134471532682999, 0.0134471270473444, 0.0134471233009047, 0.0134471337852397, 0.0134471483262986, 0.0134471596879123, 0.0134471643607419, 0.0134471617789805, 0.0134471532233495, 0.0134471408804965, 0.013447127168029, 0.013447114302752, 0.0134471040554768, 0.0134470976373805, 0.0134470956748545, 0.0134470982423022, 0.0134471049322778, 0.0134471149492002, 0.0134471272171123, 0.0134471404943452, 0.0134471534891533
flux1:, 0.672918989223339, 0.0131982078252724, 0.0131981948596976, 0.0131981815547613, 0.0131981692008992, 0.0131981590417263, 0.0131981521574831, 0.0131981493498867, 0.0131981510347033, 0.0131981571494226, 0.0131981670855589, 0.0131981796589843, 0.0131981931380688, 0.0131982053587082, 0.0131982139670959, 0.0131982168422847, 0.0131982127517182, 0.0131982022593333, 0.0131981887777686, 0.0131981793061496, 0.013198183631858, 0.0131982095705818, 0.0131982512648035, 0.0131982729679038, 0.0131982159095027, 0.0131980979915653, 0.0131981535934031, 0.0131983347227255, 0.0131979720451332, 0.0131984198059988, 0.0131981310834012, 0.0131979529358, 0.0131981310834012, 0.0131984198059988, 0.0131979720451332, 0.0131983347227255, 0.0131981535934031, 0.0131980979915653, 0.0131982159095027, 0.0131982729679038, 0.0131982512648035, 0.0131982095705818, 0.013198183631858, 0.0131981793061496, 0.0131981887777685, 0.0131982022593333, 0.0131982127517182, 0.0131982168422847, 0.0131982139670959, 0.0131982053587082, 0.0131981931380688, 0.0131981796589843, 0.0131981670855589, 0.0131981571494226, 0.0131981510347032, 0.0131981493498867, 0.0131981521574831, 0.0131981590417263, 0.0131981692008992, 0.0131981815547613, 0.0131981948596976, 0.0131982078252724
flux1:, 0.673181438127093, 0.0129424307072766, 0.0129424179327017, 0.0129424047875371, 0.012942392544863, 0.0129423824333933, 0.0129423755215467, 0.012942372603269, 0.0129423740921601, 0.0129423799314086, 0.0129423895289617, 0.0129424017309416, 0.0129424148522536, 0.0129424267920748, 0.012942435272995, 0.0129424382530551, 0.0129424345606314, 0.0129424247691962, 0.0129424122045189, 0.0129424036375917, 0.0129424084786825, 0.0129424341276274, 0.0129424746168399, 0.0129424949730149, 0.0129424382130415, 0.0129423227037385, 0.0129423775855474, 0.0129425539628647, 0.0129421979856751, 0.0129426369261208, 0.0129423535961625, 0.0129421786579743, 0.0129423535961625, 0.0129426369261208, 0.0129421979856751, 0.0129425539628647, 0.0129423775855474, 0.0129423227037385, 0.0129424382130415, 0.0129424949730149, 0.0129424746168399, 0.0129424341276274, 0.0129424084786825, 0.0129424036375917, 0.0129424122045189, 0.0129424247691962, 0.0129424345606314, 0.0129424382530551, 0.012942435272995, 0.0129424267920748, 0.0129424148522536, 0.0129424017309416, 0.0129423895289617, 0.0129423799314086, 0.0129423740921601, 0.012942372603269, 0.0129423755215467, 0.0129423824333933, 0.012942392544863, 0.0129424047875371, 0.0129424179327017, 0.0129424307072766
flux1:, 0.673443887030846, 0.0126804019519116, 0.0126803895341905, 0.012680376734807, 0.0126803647939897, 0.0126803549096406, 0.0126803481234634, 0.0126803452090786, 0.0126803465687965, 0.0126803521465534, 0.0126803613662761, 0.012680373108255, 0.012680385741659, 0.0126803972395583, 0.012680405413261, 0.012680408312579, 0.0126804048389613, 0.0126803955861928, 0.0126803838025091, 0.0126803760394094, 0.012680381339554, 0.0126804066990566, 0.0126804460551153, 0.0126804652195944, 0.012680408986899, 0.0126802961252294, 0.0126803504327702, 0.0126805222032967, 0.0126801732745611, 0.0126806033118212, 0.012680325598885, 0.0126801539912811, 0.012680325598885, 0.0126806033118212, 0.0126801732745611, 0.0126805222032967, 0.0126803504327702, 0.0126802961252294, 0.012680408986899, 0.0126804652195944, 0.0126804460551153, 0.0126804066990567, 0.012680381339554, 0.0126803760394094, 0.012680383802509, 0.0126803955861928, 0.0126804048389613, 0.012680408312579, 0.012680405413261, 0.0126803972395583, 0.012680385741659, 0.012680373108255, 0.0126803613662761, 0.0126803521465534, 0.0126803465687965, 0.0126803452090786, 0.0126803481234634, 0.0126803549096406, 0.0126803647939897, 0.012680376734807, 0.0126803895341905, 0.0126804019519116
flux1:, 0.673706335934599, 0.0124127063027404, 0.0124126944050242, 0.0124126821287983, 0.0124126706670388, 0.0124126611723879, 0.0124126546466153, 0.0124126518321887, 0.0124126531126175, 0.0124126584289918, 0.0124126672217535, 0.0124126784098266, 0.0124126904244541, 0.0124127013228491, 0.0124127090166234, 0.0124127116591431, 0.0124127082359468, 0.0124126993708259, 0.0124126882429296, 0.0124126811923343, 0.0124126869033526, 0.0124127119803562, 0.0124127502795213, 0.0124127684077224, 0.0124127129240976, 0.0124126029358264, 0.0124126568081784, 0.0124128241176295, 0.012412482560939, 0.0124129036253949, 0.0124126317368037, 0.0124124635718324, 0.0124126317368037, 0.0124129036253949, 0.012412482560939, 0.0124128241176295, 0.0124126568081784, 0.0124126029358264, 0.0124127129240976, 0.0124127684077224, 0.0124127502795213, 0.0124127119803562, 0.0124126869033526, 0.0124126811923343, 0.0124126882429296, 0.0124126993708259, 0.0124127082359468, 0.0124127116591431, 0.0124127090166234, 0.0124127013228491, 0.0124126904244541, 0.0124126784098266, 0.0124126672217535, 0.0124126584289918, 0.0124126531126175, 0.0124126518321887, 0.0124126546466153, 0.0124126611723879, 0.0124126706670388, 0.0124126821287983, 0.0124126944050242, 0.0124127063027404
flux1:, 0.673968784838352, 0.0121399312813821, 0.0121399200574319, 0.0121399084664752, 0.0121398976414085, 0.0121398886770567, 0.012139882524064, 0.0121398798848921, 0.0121398811184847, 0.0121398861608587, 0.0121398944703828, 0.0121399050094061, 0.0121399162788226, 0.0121399264294928, 0.012139933483758, 0.0121399357088888, 0.012139932183995, 0.0121399235711165, 0.0121399129875758, 0.0121399065693056, 0.0121399126511558, 0.0121399374575563, 0.0121399747772826, 0.0121399920202911, 0.0121399374950793, 0.0121398305870263, 0.0121398841509003, 0.0121400471398858, 0.0121397132495451, 0.0121401252811845, 0.0121398594048284, 0.0121396947845579, 0.0121398594048284, 0.0121401252811845, 0.0121397132495451, 0.0121400471398858, 0.0121398841509003, 0.0121398305870263, 0.0121399374950793, 0.0121399920202911, 0.0121399747772826, 0.0121399374575563, 0.0121399126511558, 0.0121399065693056, 0.0121399129875758, 0.0121399235711165, 0.012139932183995, 0.0121399357088888, 0.012139933483758, 0.0121399264294928, 0.0121399162788226, 0.0121399050094061, 0.0121398944703828, 0.0121398861608587, 0.0121398811184847, 0.0121398798848921, 0.012139882524064, 0.0121398886770567, 0.0121398976414085, 0.0121399084664752, 0.0121399200574319, 0.0121399312813821
flux1:, 0.674231233742106, 0.0118626650707858, 0.0118626546587784, 0.0118626438941872, 0.0118626338389616, 0.0118626255197595, 0.0118626198271642, 0.0118626174168814, 0.0118626186192927, 0.0118626233643994, 0.0118626311306096, 0.0118626409285579, 0.0118626513358154, 0.0118626606052967, 0.0118626668789736, 0.0118626685465839, 0.0118626647884335, 0.0118626563113315, 0.0118626461766371, 0.0118626403224892, 0.0118626467427171, 0.0118626712934377, 0.0118627077091797, 0.0118627242095212, 0.0118626708347632, 0.0118625671898099, 0.0118626205546408, 0.0118627793538266, 0.0118624533908158, 0.0118628563361965, 0.0118625966385789, 0.0118624356543964, 0.0118625966385789, 0.0118628563361965, 0.0118624533908158, 0.0118627793538266, 0.0118626205546408, 0.0118625671898099, 0.0118626708347632, 0.0118627242095212, 0.0118627077091797, 0.0118626712934377, 0.0118626467427171, 0.0118626403224892, 0.0118626461766371, 0.0118626563113315, 0.0118626647884335, 0.0118626685465839, 0.0118626668789736, 0.0118626606052967, 0.0118626513358154, 0.0118626409285579, 0.0118626311306096, 0.0118626233643994, 0.0118626186192927, 0.0118626174168814, 0.0118626198271642, 0.0118626255197595, 0.0118626338389616, 0.0118626438941872, 0.0118626546587784, 0.0118626650707858
flux1:, 0.674493682645859, 0.0115814944412889, 0.0115814849584599, 0.0115814751357242, 0.011581465955455, 0.0115814583681988, 0.011581453197904, 0.0115814510488864, 0.0115814522206597, 0.0115814566373961, 0.0115814638001324, 0.0115814727724474, 0.0115814822147684, 0.011581490489066, 0.0115814958640251, 0.0115814968583617, 0.0115814927591243, 0.0115814843225185, 0.0115814745582918, 0.011581469212147, 0.0115814759448797, 0.0115815002557929, 0.0115815358379633, 0.0115815517258217, 0.0115814996720986, 0.0115813994450623, 0.0115814526990154, 0.0115816074251734, 0.0115812896139878, 0.0115816834237801, 0.0115814300485243, 0.0115812727806058, 0.0115814300485243, 0.0115816834237801, 0.0115812896139878, 0.0115816074251734, 0.0115814526990154, 0.0115813994450623, 0.0115814996720986, 0.0115815517258217, 0.0115815358379633, 0.0115815002557929, 0.0115814759448797, 0.011581469212147, 0.0115814745582918, 0.0115814843225185, 0.0115814927591243, 0.0115814968583617, 0.0115814958640251, 0.011581490489066, 0.0115814822147684, 0.0115814727724474, 0.0115814638001324, 0.0115814566373961, 0.0115814522206597, 0.0115814510488864, 0.011581453197904, 0.0115814583681988, 0.011581465955455, 0.0115814751357242, 0.0115814849584599, 0.0115814944412889
flux1:, 0.674756131549612, 0.0112970027296853, 0.01129699426809, 0.0112969854738614, 0.0112969772435689, 0.0112969704461838, 0.0112969658347968, 0.0112969639597237, 0.011296965088836, 0.0112969691415771, 0.0112969756444314, 0.0112969837181142, 0.0112969921109777, 0.0112969992994022, 0.0112970036838383, 0.0112970039162705, 0.0112969993938359, 0.0112969909247975, 0.0112969814701, 0.0112969765873819, 0.0112969836119715, 0.0112970076977884, 0.0112970425090017, 0.0112970578990104, 0.0112970073121022, 0.0112969106265825, 0.0112969638335687, 0.0112971145865915, 0.0112968051130197, 0.0112971897401696, 0.0112969428070087, 0.0112967893239666, 0.0112969428070087, 0.0112971897401696, 0.0112968051130197, 0.0112971145865915, 0.0112969638335687, 0.0112969106265825, 0.0112970073121022, 0.0112970578990104, 0.0112970425090017, 0.0112970076977884, 0.0112969836119715, 0.0112969765873819, 0.0112969814701, 0.0112969909247975, 0.0112969993938359, 0.0112970039162705, 0.0112970036838383, 0.0112969992994022, 0.0112969921109777, 0.0112969837181142, 0.0112969756444314, 0.0112969691415771, 0.011296965088836, 0.0112969639597237, 0.0112969658347967, 0.0112969704461838, 0.0112969772435689, 0.0112969854738614, 0.01129699426809, 0.0112970027296853
flux1:, 0.675018580453365, 0.0110097678809454, 0.011009760504537, 0.0110097527948641, 0.0110097455589138, 0.01100973958106, 0.0110097355415465, 0.0110097339359249, 0.011009735000957, 0.0110097386531231, 0.0110097444471485, 0.0110097515643699, 0.0110097588448087, 0.0110097648827897, 0.0110097682134278, 0.011009767623973, 0.0110097626227714, 0.0110097540708546, 0.0110097448816789, 0.0110097404282681, 0.0110097477277, 0.0110097715999468, 0.0110098056926597, 0.0110098206813712, 0.0110097716798158, 0.0110096786260843, 0.0110097318238327, 0.011009878684752, 0.0110095776946123, 0.0110099530931412, 0.0110097126973977, 0.0110095630561086, 0.0110097126973978, 0.0110099530931412, 0.0110095776946123, 0.011009878684752, 0.0110097318238327, 0.0110096786260843, 0.0110097716798158, 0.0110098206813712, 0.0110098056926597, 0.0110097715999468, 0.0110097477277, 0.0110097404282681, 0.0110097448816789, 0.0110097540708546, 0.0110097626227714, 0.011009767623973, 0.0110097682134278, 0.0110097648827897, 0.0110097588448087, 0.0110097515643699, 0.0110097444471485, 0.0110097386531231, 0.011009735000957, 0.0110097339359249, 0.0110097355415465, 0.01100973958106, 0.0110097455589138, 0.0110097527948641, 0.011009760504537, 0.0110097678809454
flux1:, 0.675281029357119, 0.0107203605615582, 0.0107203543046943, 0.0107203477047462, 0.0107203414777246, 0.0107203363226825, 0.0107203328470581, 0.0107203314924724, 0.0107203324661508, 0.010720335683777, 0.0107203407308426, 0.0107203468518792, 0.0107203529808462, 0.0107203578316331, 0.0107203600747291, 0.010720358632372, 0.0107203531230794, 0.0107203444595097, 0.0107203355075631, 0.0107203314582885, 0.0107203390174754, 0.0107203626826673, 0.0107203960973115, 0.0107204107614143, 0.0107203634350175, 0.010720274068972, 0.0107203272681715, 0.0107204702981771, 0.0107201778969993, 0.0107205440214305, 0.0107203102339751, 0.0107201644795818, 0.0107203102339751, 0.0107205440214305, 0.0107201778969993, 0.0107204702981771, 0.0107203272681715, 0.010720274068972, 0.0107203634350175, 0.0107204107614143, 0.0107203960973115, 0.0107203626826673, 0.0107203390174754, 0.0107203314582885, 0.0107203355075631, 0.0107203444595097, 0.0107203531230794, 0.010720358632372, 0.0107203600747291, 0.0107203578316331, 0.0107203529808462, 0.0107203468518792, 0.0107203407308426, 0.010720335683777, 0.0107203324661508, 0.0107203314924724, 0.0107203328470581, 0.0107203363226825, 0.0107203414777246, 0.0107203477047462, 0.0107203543046943, 0.0107203605615582
flux1:, 0.675543478260872, 0.0104293423527519, 0.0104293372201503, 0.0104293317253591, 0.0104293264942404, 0.0104293221418731, 0.0104293192046876, 0.0104293180725141, 0.0104293189253666, 0.0104293216804399, 0.0104293259560341, 0.0104293310613842, 0.0104293360250953, 0.0104293396803111, 0.010429340831467, 0.0104293385333419, 0.0104293325115721, 0.0104293237276154, 0.0104293149985314, 0.01042931133537, 0.0104293191394497, 0.0104293425975593, 0.0104293753612345, 0.0104293897565584, 0.0104293441658628, 0.0104292585090351, 0.0104293116935098, 0.0104294509339308, 0.0104291671875379, 0.0104295239929159, 0.0104292968605766, 0.010429155026657, 0.0104292968605766, 0.0104295239929159, 0.0104291671875379, 0.0104294509339308, 0.0104293116935098, 0.0104292585090351, 0.0104293441658628, 0.0104293897565584, 0.0104293753612345, 0.0104293425975593, 0.0104293191394497, 0.01042931133537, 0.0104293149985314, 0.0104293237276154, 0.0104293325115721, 0.0104293385333419, 0.010429340831467, 0.0104293396803111, 0.0104293360250953, 0.0104293310613842, 0.0104293259560341, 0.0104293216804399, 0.0104293189253666, 0.0104293180725141, 0.0104293192046876, 0.0104293221418731, 0.0104293264942404, 0.0104293317253591, 0.0104293372201503, 0.0104293423527519
flux1:, 0.675805927164625, 0.0101372640310795, 0.0101372599991558, 0.0101372555776329, 0.0101372513050295, 0.0101372477155721, 0.0101372452779179, 0.0101372443332351, 0.0101372450371151, 0.0101372473104705, 0.0101372508057973, 0.0101372548973795, 0.0101372587075971, 0.0101372611866689, 0.0101372612695362, 0.010137258139083, 0.0101372516232075, 0.0101372427278719, 0.0101372342190003, 0.0101372309291204, 0.010137238961868, 0.0101372622051644, 0.0101372943309336, 0.0101373084922496, 0.010137264668937, 0.0101371827094976, 0.0101372358373511, 0.010137371310525, 0.0101370962464416, 0.0101374436888876, 0.0101372232352719, 0.0101370853441586, 0.0101372232352719, 0.0101374436888876, 0.0101370962464416, 0.010137371310525, 0.0101372358373511, 0.0101371827094976, 0.010137264668937, 0.0101373084922496, 0.0101372943309336, 0.0101372622051644, 0.010137238961868, 0.0101372309291204, 0.0101372342190003, 0.0101372427278719, 0.0101372516232075, 0.010137258139083, 0.0101372612695362, 0.0101372611866689, 0.0101372587075971, 0.0101372548973795, 0.0101372508057973, 0.0101372473104705, 0.0101372450371151, 0.0101372443332351, 0.0101372452779179, 0.0101372477155721, 0.0101372513050295, 0.0101372555776329, 0.0101372599991558, 0.0101372640310795
flux1:, 0.676068376068379, 0.00984466394305903, 0.00984466096250135, 0.00984465755851856, 0.00984465418676043, 0.00984465130515798, 0.00984464931892452, 0.00984464852436249, 0.00984464905561975, 0.00984465083922927, 0.00984465356248885, 0.00984465666387904, 0.0098446593571565, 0.00984466070569609, 0.00984465976968771, 0.00984465585393418, 0.00984464888219675, 0.00984463989943771, 0.00984463161736628, 0.0098446286911455, 0.00984463693359429, 0.00984465994591068, 0.00984469143271266, 0.00984470537430035, 0.00984466332246664, 0.00984458501714143, 0.00984463802276699, 0.00984476973369649, 0.00984450334328663, 0.00984484138101866, 0.00984462760769631, 0.0098444936709293, 0.00984462760769631, 0.00984484138101866, 0.00984450334328663, 0.00984476973369649, 0.00984463802276699, 0.00984458501714143, 0.00984466332246665, 0.00984470537430035, 0.00984469143271266, 0.00984465994591068, 0.00984463693359429, 0.0098446286911455, 0.00984463161736628, 0.00984463989943771, 0.00984464888219675, 0.00984465585393418, 0.00984465976968771, 0.00984466070569609, 0.0098446593571565, 0.00984465666387904, 0.00984465356248885, 0.00984465083922926, 0.00984464905561975, 0.00984464852436249, 0.00984464931892452, 0.00984465130515798, 0.00984465418676043, 0.00984465755851855, 0.00984466096250135, 0.00984466394305904
flux1:, 0.676330824972132, 0.00955206647973186, 0.00955206447910308, 0.0095520620173801, 0.00955205947313996, 0.00955205723364926, 0.00955205564575276, 0.00955205496504752, 0.00955205530716549, 0.00955205660569622, 0.00955205858249607, 0.00955206073821383, 0.00955206237416975, 0.00955206266142497, 0.00955206077859273, 0.00955205614474328, 0.0095520487718557, 0.00955203973745898, 0.00955203169542412, 0.00955202912455978, 0.00955203755391044, 0.00955206031037001, 0.00955209114353456, 0.00955210486046329, 0.00955206455867467, 0.009551989835457, 0.00955204263228848, 0.00955217057096237, 0.0095519128121798, 0.00955224140691155, 0.00955203429489871, 0.00955190431379112, 0.00955203429489871, 0.00955224140691156, 0.00955191281217979, 0.00955217057096237, 0.00955204263228848, 0.009551989835457, 0.00955206455867468, 0.0095521048604633, 0.00955209114353457, 0.00955206031037002, 0.00955203755391044, 0.00955202912455977, 0.00955203169542412, 0.00955203973745898, 0.00955204877185569, 0.00955205614474328, 0.00955206077859273, 0.00955206266142497, 0.00955206237416975, 0.00955206073821383, 0.00955205858249608, 0.00955205660569622, 0.00955205530716549, 0.00955205496504752, 0.00955205564575276, 0.00955205723364926, 0.00955205947313996, 0.0095520620173801, 0.00955206447910308, 0.00955206647973185
flux1:, 0.676593273875885, 0.00925998065617454, 0.00925997954628532, 0.00925997793679921, 0.00925997613597125, 0.00925997446674574, 0.00925997322309133, 0.00925997262414825, 0.00925997276971017, 0.00925997360128396, 0.009259974874176, 0.00925997614808028, 0.0092599768068177, 0.0092599761223528, 0.00925997338361629, 0.00925996811514427, 0.00925996040855713, 0.00925995136687665, 0.00925994358220368, 0.00925994135802031, 0.00925994994689218, 0.00925997241410124, 0.0092600025664278, 0.00926001603646865, 0.00925997744048436, 0.00925990620200392, 0.00925995868586142, 0.00926008283009939, 0.00925983363072335, 0.00926015274934634, 0.00925995226082687, 0.00925982622712067, 0.00925995226082687, 0.00926015274934634, 0.00925983363072335, 0.00926008283009939, 0.00925995868586142, 0.00925990620200393, 0.00925997744048436, 0.00926001603646865, 0.0092600025664278, 0.00925997241410124, 0.00925994994689217, 0.00925994135802031, 0.00925994358220367, 0.00925995136687665, 0.00925996040855713, 0.00925996811514426, 0.0092599733836163, 0.0092599761223528, 0.0092599768068177, 0.00925997614808028, 0.009259974874176, 0.00925997360128396, 0.00925997276971017, 0.00925997262414824, 0.00925997322309133, 0.00925997446674574, 0.00925997613597125, 0.00925997793679921, 0.00925997954628532, 0.00925998065617454
flux1:, 0.676855722779638, 0.00896889880016934, 0.00896889847893625, 0.00896889762195716, 0.00896889647450495, 0.00896889530191123, 0.00896889435087844, 0.00896889380819519, 0.00896889376009519, 0.00896889415623068, 0.00896889478342309, 0.00896889525632166, 0.00896889503514432, 0.00896889348493347, 0.00896888999586338, 0.00896888418831215, 0.00896887622435259, 0.00896886722506714, 0.0089688597167694, 0.00896885782880415, 0.00896886654486312, 0.00896888868155379, 0.00896891811489034, 0.00896893130095667, 0.0089688943469833, 0.00896882647437851, 0.00896887852724991, 0.00896899884592165, 0.00896875810714186, 0.00896906772359208, 0.00896887380380831, 0.00896875170039588, 0.00896887380380831, 0.00896906772359208, 0.00896875810714186, 0.00896899884592165, 0.00896887852724991, 0.00896882647437851, 0.00896889434698329, 0.00896893130095667, 0.00896891811489033, 0.00896888868155379, 0.00896886654486312, 0.00896885782880415, 0.00896885971676941, 0.00896886722506714, 0.00896887622435259, 0.00896888418831215, 0.00896888999586338, 0.00896889348493347, 0.00896889503514432, 0.00896889525632166, 0.00896889478342309, 0.00896889415623068, 0.00896889376009519, 0.00896889380819519, 0.00896889435087844, 0.00896889530191123, 0.00896889647450495, 0.00896889762195716, 0.00896889847893624, 0.00896889880016934
flux1:, 0.677118171683392, 0.00867929535341065, 0.00867929571090555, 0.00867929550197323, 0.00867929491648911, 0.00867929416893826, 0.0086792934642299, 0.00867929296058124, 0.0086792927324486, 0.00867929273721956, 0.00867929279055413, 0.00867929255716873, 0.00867929156677224, 0.00867928926890784, 0.0086792851452719, 0.00867927890196652, 0.00867927076202328, 0.00867926185706054, 0.00867925464370306, 0.00867925307862868, 0.00867926188460025, 0.00867928364268412, 0.00867931230992414, 0.00867932516292085, 0.00867928977125191, 0.00867922512838214, 0.00867927662247695, 0.00867939307894355, 0.00867916067915732, 0.00867946077636708, 0.00867927335561238, 0.00867915515730093, 0.00867927335561238, 0.00867946077636708, 0.00867916067915732, 0.00867939307894355, 0.00867927662247694, 0.00867922512838214, 0.00867928977125191, 0.00867932516292085, 0.00867931230992414, 0.00867928364268413, 0.00867926188460025, 0.00867925307862868, 0.00867925464370306, 0.00867926185706053, 0.00867927076202327, 0.00867927890196652, 0.0086792851452719, 0.00867928926890784, 0.00867929156677224, 0.00867929255716873, 0.00867929279055414, 0.00867929273721956, 0.0086792927324486, 0.00867929296058124, 0.0086792934642299, 0.00867929416893826, 0.00867929491648911, 0.00867929550197323, 0.00867929571090555, 0.00867929535341065
flux1:, 0.677380620587145, 0.0083916257878262, 0.00839162671123299, 0.00839162704581449, 0.00839162693357017, 0.00839162654469686, 0.00839162604744392, 0.00839162557478472, 0.00839162519064074, 0.00839162485912866, 0.00839162442145281, 0.00839162358690762, 0.00839162194724014, 0.00839161902746207, 0.00839161439073924, 0.0083916078185973, 0.00839159958551507, 0.0083915908262677, 0.00839158392417684, 0.00839158266509607, 0.00839159151915079, 0.00839161284512576, 0.00839164069252526, 0.00839165315447813, 0.00839161923336572, 0.00839155767119885, 0.00839160847311131, 0.00839172102873861, 0.00839149682742722, 0.00839178739926626, 0.00839160639491471, 0.00839149206921074, 0.00839160639491472, 0.00839178739926626, 0.00839149682742722, 0.00839172102873861, 0.00839160847311131, 0.00839155767119885, 0.00839161923336572, 0.00839165315447813, 0.00839164069252526, 0.00839161284512576, 0.00839159151915079, 0.00839158266509606, 0.00839158392417684, 0.0083915908262677, 0.00839159958551507, 0.0083916078185973, 0.00839161439073924, 0.00839161902746207, 0.00839162194724014, 0.00839162358690762, 0.0083916244214528, 0.00839162485912866, 0.00839162519064074, 0.00839162557478472, 0.00839162604744392, 0.00839162654469686, 0.00839162693357018, 0.00839162704581449, 0.00839162671123299, 0.0083916257878262
flux1:, 0.677643069490898, 0.00810632563880575, 0.00810632701702656, 0.00810632779463603, 0.0081063280729544, 0.00810632798403043, 0.00810632766410053, 0.00810632722369579, 0.00810632671690962, 0.00810632611306646, 0.00810632527515596, 0.00810632395117357, 0.00810632178716541, 0.00810631837441306, 0.00810631334746558, 0.00810630655307615, 0.00810629830789577, 0.00810628974282743, 0.00810628316470098, 0.00810628219082271, 0.00810629104729997, 0.0081063118839367, 0.00810633885364445, 0.00810635086097451, 0.00810631831058148, 0.00810625967159695, 0.00810630964642263, 0.00810641826402655, 0.00810620210558602, 0.00810648315870363, 0.00810630847721646, 0.00810619798510887, 0.00810630847721646, 0.00810648315870363, 0.00810620210558602, 0.00810641826402655, 0.00810630964642262, 0.00810625967159695, 0.00810631831058148, 0.00810635086097451, 0.00810633885364445, 0.0081063118839367, 0.00810629104729997, 0.00810628219082271, 0.00810628316470098, 0.00810628974282744, 0.00810629830789578, 0.00810630655307615, 0.00810631334746558, 0.00810631837441307, 0.00810632178716541, 0.00810632395117358, 0.00810632527515596, 0.00810632611306646, 0.00810632671690962, 0.00810632722369579, 0.00810632766410053, 0.00810632798403043, 0.00810632807295439, 0.00810632779463603, 0.00810632701702656, 0.00810632563880575
flux1:, 0.677905518394651, 0.00782380965637929, 0.00782381138407476, 0.00782381251168507, 0.00782381310651819, 0.00782381326804399, 0.00782381310455558, 0.00782381270639423, 0.00782381211804258, 0.00782381131210838, 0.00782381016931338, 0.00782380847030802, 0.00782380590766396, 0.00782380212983706, 0.00782379683290922, 0.00782378991902062, 0.00782378173817233, 0.00782377341088217, 0.00782376716482803, 0.0078237664515118, 0.0078237752619314, 0.00782379555015497, 0.00782382158284376, 0.0078238330696551, 0.00782380178594178, 0.00782374590839895, 0.00782379492366295, 0.00782389957075859, 0.00782369128817298, 0.00782396284366275, 0.00782379438251766, 0.00782368767924092, 0.00782379438251767, 0.00782396284366275, 0.00782369128817298, 0.00782389957075858, 0.00782379492366295, 0.00782374590839895, 0.00782380178594178, 0.0078238330696551, 0.00782382158284376, 0.00782379555015497, 0.0078237752619314, 0.0078237664515118, 0.00782376716482803, 0.00782377341088217, 0.00782378173817233, 0.00782378991902062, 0.00782379683290922, 0.00782380212983705, 0.00782380590766396, 0.00782380847030803, 0.00782381016931338, 0.00782381131210838, 0.00782381211804257, 0.00782381270639423, 0.00782381310455558, 0.00782381326804399, 0.00782381310651819, 0.00782381251168507, 0.00782381138407476, 0.00782380965637929
flux1:, 0.678167967298405, 0.00754447107465978, 0.00754447305555767, 0.00754447445019167, 0.00754447529784808, 0.00754447567032051, 0.00754447565141353, 0.00754447531300342, 0.00754447468976896, 0.00754447375540668, 0.00754447240420052, 0.00754447044345271, 0.00754446760468578, 0.00754446358477775, 0.00754445813196092, 0.00754445119448733, 0.00754444314751226, 0.00754443509529608, 0.00754442918430058, 0.00754442870343654, 0.00754443741773345, 0.0075444570986093, 0.00754448213609691, 0.00754449303735197, 0.00754446291576434, 0.0075444096377029, 0.00754445756697393, 0.007544558218719, 0.00754435763697996, 0.00754461973180129, 0.00754445738129902, 0.00754435441706008, 0.00754445738129902, 0.00754461973180129, 0.00754435763697996, 0.007544558218719, 0.00754445756697393, 0.00754440963770289, 0.00754446291576434, 0.00754449303735197, 0.00754448213609691, 0.0075444570986093, 0.00754443741773345, 0.00754442870343654, 0.00754442918430058, 0.00754443509529608, 0.00754444314751226, 0.00754445119448733, 0.00754445813196093, 0.00754446358477775, 0.00754446760468578, 0.00754447044345271, 0.00754447240420052, 0.00754447375540668, 0.00754447468976896, 0.00754447531300341, 0.00754447565141353, 0.00754447567032051, 0.00754447529784809, 0.00754447445019167, 0.00754447305555767, 0.00754447107465978
flux1:, 0.678430416202158, 0.00726868099917915, 0.00726868314854325, 0.00726868473899052, 0.00726868578701076, 0.00726868634091674, 0.00726868646287277, 0.00726868620754492, 0.00726868559930828, 0.00726868461062552, 0.00726868314523083, 0.00726868103131317, 0.00726867803217571, 0.00726867388491304, 0.00726866838118373, 0.00726866150680583, 0.00726865365464787, 0.00726864590756586, 0.00726864032937038, 0.00726864005004465, 0.00726864861795291, 0.00726866763468482, 0.00726869162243912, 0.00726870187690748, 0.00726867281574999, 0.00726862197860796, 0.00726866870469517, 0.00726876534643782, 0.00726857228563162, 0.00726882497373644, 0.00726866861864778, 0.00726856933930362, 0.00726866861864778, 0.00726882497373644, 0.00726857228563162, 0.00726876534643782, 0.00726866870469517, 0.00726862197860796, 0.00726867281574998, 0.00726870187690748, 0.00726869162243912, 0.00726866763468482, 0.00726864861795291, 0.00726864005004465, 0.00726864032937038, 0.00726864590756586, 0.00726865365464788, 0.00726866150680583, 0.00726866838118373, 0.00726867388491304, 0.00726867803217572, 0.00726868103131317, 0.00726868314523083, 0.00726868461062551, 0.00726868559930828, 0.00726868620754492, 0.00726868646287277, 0.00726868634091674, 0.00726868578701076, 0.00726868473899052, 0.00726868314854325, 0.00726868099917915
flux1:, 0.678692865105911, 0.00699678791108723, 0.00699679015729815, 0.00699679188495955, 0.00699679309219081, 0.00699679380731874, 0.00699679407315614, 0.00699679392802804, 0.00699679338531547, 0.00699679241394017, 0.00699679092319309, 0.0069967887567939, 0.00699678570323122, 0.00699678153231973, 0.00699677607122136, 0.00699676933562183, 0.00699676172950112, 0.0069967543099344, 0.00699674905727815, 0.00699674894666119, 0.00699675731916926, 0.0069967756190198, 0.0069967985084517, 0.00699680806133459, 0.00699677996473098, 0.00699673141648946, 0.00699677683414088, 0.00699686946350467, 0.00699668374150834, 0.00699692709463613, 0.00699677661566162, 0.0069966809633377, 0.00699677661566162, 0.00699692709463613, 0.00699668374150834, 0.00699686946350467, 0.00699677683414088, 0.00699673141648946, 0.00699677996473098, 0.00699680806133459, 0.0069967985084517, 0.0069967756190198, 0.00699675731916926, 0.00699674894666119, 0.00699674905727815, 0.0069967543099344, 0.00699676172950112, 0.00699676933562183, 0.00699677607122136, 0.00699678153231973, 0.00699678570323122, 0.0069967887567939, 0.00699679092319309, 0.00699679241394017, 0.00699679338531548, 0.00699679392802805, 0.00699679407315614, 0.00699679380731874, 0.00699679309219081, 0.00699679188495955, 0.00699679015729815, 0.00699678791108723
flux1:, 0.678955314009665, 0.00672911728656461, 0.0067291195718208, 0.00672912139073593, 0.0067291227266997, 0.00672912359089393, 0.00672912400858508, 0.00672912400234141, 0.00672912357378981, 0.00672912268615322, 0.00672912125074489, 0.0067291191220074, 0.00672911610772697, 0.00672911200376792, 0.00672910666577178, 0.0067291001325128, 0.00672909281336223, 0.00672908573601861, 0.0067290807971899, 0.00672908082157735, 0.00672908895237582, 0.00672910648842708, 0.00672912823888983, 0.00672913704404116, 0.00672910982440931, 0.00672906342219719, 0.00672910744024477, 0.00672919606870623, 0.00672901750345348, 0.00672925161157282, 0.00672910688659812, 0.00672901480024083, 0.00672910688659811, 0.00672925161157282, 0.00672901750345348, 0.00672919606870623, 0.00672910744024477, 0.00672906342219719, 0.00672910982440931, 0.00672913704404116, 0.00672912823888983, 0.00672910648842708, 0.00672908895237582, 0.00672908082157735, 0.0067290807971899, 0.00672908573601861, 0.00672909281336223, 0.0067291001325128, 0.00672910666577178, 0.00672911200376792, 0.00672911610772697, 0.0067291191220074, 0.00672912125074489, 0.00672912268615322, 0.00672912357378981, 0.00672912400234141, 0.00672912400858508, 0.00672912359089393, 0.0067291227266997, 0.00672912139073593, 0.0067291195718208, 0.00672911728656461
flux1:, 0.679217762913418, 0.00646597132920836, 0.00646597360940729, 0.00646597548556261, 0.00646597692924334, 0.00646597793674965, 0.00646597851721781, 0.00646597867786682, 0.00646597840785533, 0.00646597766281564, 0.00646597635302135, 0.00646597433948321, 0.00646597144419479, 0.00646596748329914, 0.0064659623348448, 0.00646595605486379, 0.00646594905328499, 0.00646594232559501, 0.00646593768522249, 0.00646593781115467, 0.00646594565800182, 0.00646596239068513, 0.00646598297111393, 0.00646599099279993, 0.00646596457279079, 0.00646592018490853, 0.00646596272782896, 0.00646604738176616, 0.00646587579306387, 0.00646610076445407, 0.00646596166959163, 0.0064658730854516, 0.00646596166959163, 0.00646610076445407, 0.00646587579306387, 0.00646604738176616, 0.00646596272782896, 0.00646592018490853, 0.00646596457279079, 0.00646599099279993, 0.00646598297111393, 0.00646596239068513, 0.00646594565800182, 0.00646593781115467, 0.00646593768522249, 0.00646594232559501, 0.00646594905328499, 0.00646595605486379, 0.0064659623348448, 0.00646596748329914, 0.00646597144419479, 0.00646597433948321, 0.00646597635302135, 0.00646597766281564, 0.00646597840785533, 0.00646597867786682, 0.00646597851721781, 0.00646597793674965, 0.00646597692924334, 0.00646597548556261, 0.00646597360940729, 0.00646597132920836
flux1:, 0.679480211817171, 0.00620762881260051, 0.00620763105650336, 0.00620763296655287, 0.00620763450475768, 0.00620763565431811, 0.00620763640937162, 0.00620763676212455, 0.00620763668870162, 0.00620763613561403, 0.00620763500958897, 0.00620763317477092, 0.00620763046311799, 0.0062076267062112, 0.00620762179939546, 0.00620761581106944, 0.00620760914774472, 0.00620760277057579, 0.00620759841058428, 0.00620759860597134, 0.00620760613191009, 0.00620762203024685, 0.00620764142039206, 0.00620764863455319, 0.00620762294842842, 0.00620758045577457, 0.0062076214646593, 0.00620770218587183, 0.006207537396766, 0.00620775335774568, 0.00620761976816381, 0.00620753462020926, 0.00620761976816381, 0.00620775335774568, 0.006207537396766, 0.00620770218587183, 0.00620762146465929, 0.00620758045577457, 0.00620762294842842, 0.00620764863455319, 0.00620764142039206, 0.00620762203024685, 0.00620760613191009, 0.00620759860597134, 0.00620759841058428, 0.00620760277057579, 0.00620760914774472, 0.00620761581106945, 0.00620762179939546, 0.0062076267062112, 0.00620763046311799, 0.00620763317477091, 0.00620763500958897, 0.00620763613561402, 0.00620763668870162, 0.00620763676212454, 0.00620763640937162, 0.00620763565431811, 0.00620763450475768, 0.00620763296655287, 0.00620763105650336, 0.00620762881260052
flux1:, 0.679742660720924, 0.00595434502974702, 0.00595434721756303, 0.00595434914711469, 0.00595435077256489, 0.00595435206542086, 0.00595435300577171, 0.00595435357117298, 0.0059543537243829, 0.00595435340169064, 0.00595435250437594, 0.00595435089703345, 0.00595434841820191, 0.00595434491098089, 0.00595434028383748, 0.00595433461354417, 0.00595432830002501, 0.00595432226863334, 0.00595431816928812, 0.00595431840447284, 0.00595432557884279, 0.00595434062135431, 0.00595435881258064, 0.00595436520758238, 0.00595434020202813, 0.00595429949893635, 0.00595433893188707, 0.00595441577760707, 0.00595425761531425, 0.00595446470963601, 0.00595433650018313, 0.00595425472044606, 0.00595433650018313, 0.00595446470963601, 0.00595425761531425, 0.00595441577760707, 0.00595433893188707, 0.00595429949893635, 0.00595434020202813, 0.00595436520758238, 0.00595435881258064, 0.00595434062135432, 0.00595432557884278, 0.00595431840447284, 0.00595431816928812, 0.00595432226863334, 0.00595432830002501, 0.00595433461354417, 0.00595434028383748, 0.00595434491098088, 0.00595434841820191, 0.00595435089703345, 0.00595435250437594, 0.00595435340169064, 0.0059543537243829, 0.00595435357117298, 0.0059543530057717, 0.00595435206542086, 0.00595435077256489, 0.00595434914711469, 0.00595434721756303, 0.00595434502974702
flux1:, 0.680005109624678, 0.00570635184559308, 0.00570635396714005, 0.00570635590877202, 0.00570635761808723, 0.00570635905603902, 0.00570636018953393, 0.00570636098194524, 0.00570636138262643, 0.00570636131701411, 0.00570636067966302, 0.00570635933368197, 0.00570635712164061, 0.00570635389511778, 0.00570634957240843, 0.00570634423549735, 0.00570633827528153, 0.00570633258041822, 0.00570632872138406, 0.00570632897008272, 0.00570633576928434, 0.00570634994454564, 0.00570636694018918, 0.0057063725170686, 0.00570634815146544, 0.00570630914598067, 0.00570634697796555, 0.0057064200203978, 0.00570626831683178, 0.00570646670477369, 0.00570634375041236, 0.00570626526927135, 0.00570634375041236, 0.00570646670477369, 0.00570626831683178, 0.0057064200203978, 0.00570634697796555, 0.00570630914598067, 0.00570634815146544, 0.0057063725170686, 0.00570636694018918, 0.00570634994454564, 0.00570633576928434, 0.00570632897008272, 0.00570632872138406, 0.00570633258041822, 0.00570633827528154, 0.00570634423549736, 0.00570634957240843, 0.00570635389511778, 0.00570635712164061, 0.00570635933368197, 0.00570636067966302, 0.00570636131701411, 0.00570636138262644, 0.00570636098194524, 0.00570636018953393, 0.00570635905603902, 0.00570635761808723, 0.00570635590877202, 0.00570635396714005, 0.00570635184559308
flux1:, 0.680267558528431, 0.0054638578483671, 0.00546385990097452, 0.00546386185214298, 0.00546386364386749, 0.00546386522751955, 0.00546386655768739, 0.00546386758419803, 0.00546386824329398, 0.00546386844941091, 0.00546386808971288, 0.00546386702459948, 0.0054638650989022, 0.00546386217045044, 0.00546385816487251, 0.00546385316694913, 0.00546384755675413, 0.00546384218584369, 0.00546383854719161, 0.0054638387872647, 0.0054638451952471, 0.00546385850207626, 0.00546387431737014, 0.00546387908960522, 0.00546385533579281, 0.00546381794943392, 0.00546385417165738, 0.00546392349709945, 0.00546377808903611, 0.0054639679462277, 0.00546385012229913, 0.00546377486870503, 0.00546385012229913, 0.00546396794622771, 0.00546377808903611, 0.00546392349709945, 0.00546385417165738, 0.00546381794943392, 0.00546385533579281, 0.00546387908960522, 0.00546387431737014, 0.00546385850207626, 0.0054638451952471, 0.0054638387872647, 0.00546383854719161, 0.00546384218584369, 0.00546384755675413, 0.00546385316694913, 0.00546385816487251, 0.00546386217045045, 0.0054638650989022, 0.00546386702459948, 0.00546386808971288, 0.00546386844941091, 0.00546386824329398, 0.00546386758419803, 0.00546386655768738, 0.00546386522751955, 0.00546386364386748, 0.00546386185214299, 0.00546385990097451, 0.0054638578483671
flux1:, 0.680530007432184, 0.00522704859509591, 0.0052270505814134, 0.00522705254240333, 0.0052270544152053, 0.00522705614250189, 0.0052270576674907, 0.00522705892729561, 0.00522705984568603, 0.00522706032641673, 0.00522706024916816, 0.00522705947105977, 0.00522705783811849, 0.00522705521291622, 0.00522705152662292, 0.00522704686504569, 0.00522704159618768, 0.00522703653450304, 0.00522703309760818, 0.00522703331162456, 0.00522703932008373, 0.00522705176737493, 0.00522706642897121, 0.00522707042181614, 0.00522704726340776, 0.00522701143047888, 0.00522704604933048, 0.00522711175693629, 0.00522697248586701, 0.00522715400189507, 0.00522704118423773, 0.00522696908589069, 0.00522704118423773, 0.00522715400189507, 0.00522697248586701, 0.00522711175693629, 0.00522704604933048, 0.00522701143047888, 0.00522704726340776, 0.00522707042181614, 0.00522706642897121, 0.00522705176737493, 0.00522703932008373, 0.00522703331162456, 0.00522703309760817, 0.00522703653450304, 0.00522704159618768, 0.00522704686504569, 0.00522705152662293, 0.00522705521291622, 0.00522705783811849, 0.00522705947105977, 0.00522706024916816, 0.00522706032641673, 0.00522705984568603, 0.00522705892729561, 0.0052270576674907, 0.00522705614250189, 0.0052270544152053, 0.00522705254240333, 0.0052270505814134, 0.00522704859509591
flux1:, 0.680792456335937, 0.00499608694625833, 0.00499608887212077, 0.00499609084417017, 0.00499609279531864, 0.0049960946604445, 0.00499609637239068, 0.00499609785664502, 0.0049960990254752, 0.00499609977270619, 0.00499609997095344, 0.00499609947405737, 0.00499609812878164, 0.00499609580154907, 0.00499609242787535, 0.00499608809336662, 0.00499608315316041, 0.00499607838492809, 0.00499607513321326, 0.00499607530878663, 0.00499608091707508, 0.00499609252329873, 0.00499610606842858, 0.0049961093178725, 0.00499608674918717, 0.00499605241571112, 0.00499608545136836, 0.0049961476516251, 0.00499601436335618, 0.00499618774019922, 0.00499607980514857, 0.0049960107886339, 0.00499607980514857, 0.00499618774019922, 0.00499601436335618, 0.0049961476516251, 0.00499608545136836, 0.00499605241571112, 0.00499608674918717, 0.0049961093178725, 0.00499610606842858, 0.00499609252329873, 0.00499608091707508, 0.00499607530878663, 0.00499607513321325, 0.00499607838492809, 0.00499608315316041, 0.00499608809336662, 0.00499609242787535, 0.00499609580154907, 0.00499609812878163, 0.00499609947405737, 0.00499609997095344, 0.00499609977270619, 0.0049960990254752, 0.00499609785664502, 0.00499609637239068, 0.0049960946604445, 0.00499609279531864, 0.00499609084417017, 0.00499608887212077, 0.00499608694625833
flux1:, 0.681054905239691, 0.00477111348420579, 0.0047711153566844, 0.00477111734038645, 0.00477111936458121, 0.00477112135727052, 0.00477112324211086, 0.00477112493424112, 0.0047711263357007, 0.00477112733151021, 0.004771127788073, 0.00477112755642855, 0.00477112648412051, 0.00477112444103616, 0.00477112136632582, 0.00477111734460505, 0.00477111271770977, 0.00477110822709058, 0.00477110514658429, 0.0047711052764736, 0.00477111049123695, 0.00477112128364301, 0.00477113375896948, 0.00477113631038617, 0.00477111433507452, 0.00477108145742863, 0.00477111294219465, 0.00477117175518759, 0.004771044299246, 0.00477120974958768, 0.00477110657388518, 0.00477104056477769, 0.00477110657388518, 0.00477120974958768, 0.004771044299246, 0.00477117175518759, 0.00477111294219465, 0.00477108145742863, 0.00477111433507452, 0.00477113631038617, 0.00477113375896948, 0.00477112128364301, 0.00477111049123695, 0.0047711052764736, 0.00477110514658429, 0.00477110822709058, 0.00477111271770977, 0.00477111734460505, 0.00477112136632582, 0.00477112444103616, 0.00477112648412051, 0.00477112755642855, 0.004771127788073, 0.00477112733151021, 0.0047711263357007, 0.00477112493424112, 0.00477112324211086, 0.00477112135727052, 0.00477111936458121, 0.00477111734038645, 0.0047711153566844, 0.00477111348420579
flux1:, 0.681317354143444, 0.00455224700969006, 0.00455224883543174, 0.00455225082948902, 0.00455225291808672, 0.00455225502335237, 0.00455225706106071, 0.00455225893748593, 0.00455226054596641, 0.00455226176414787, 0.00455226245341932, 0.0045522624628724, 0.0045522616412652, 0.00455225986195555, 0.00455225706739302, 0.00455225334075046, 0.00455224901039859, 0.00455224478230344, 0.00455224186199446, 0.00455224194397387, 0.00455224677854152, 0.0045522567921129, 0.00455226825233886, 0.00455227015890196, 0.00455224878834744, 0.0045522173316859, 0.0045522473081446, 0.00455230286168481, 0.0045521810905908, 0.00455233883606291, 0.00455224029670193, 0.00455217721964735, 0.00455224029670193, 0.00455233883606291, 0.0045521810905908, 0.00455230286168481, 0.0045522473081446, 0.0045522173316859, 0.00455224878834744, 0.00455227015890196, 0.00455226825233886, 0.0045522567921129, 0.00455224677854152, 0.00455224194397387, 0.00455224186199446, 0.00455224478230344, 0.00455224901039859, 0.00455225334075046, 0.00455225706739302, 0.00455225986195555, 0.0045522616412652, 0.0045522624628724, 0.00455226245341932, 0.00455226176414788, 0.00455226054596641, 0.00455225893748593, 0.00455225706106071, 0.00455225502335237, 0.00455225291808672, 0.00455225082948902, 0.00455224883543174, 0.00455224700969006
flux1:, 0.681579803047197, 0.00433958511058527, 0.00433958689451196, 0.00433958889488488, 0.00433959103553355, 0.00433959323379988, 0.0043395953990046, 0.00433959743020057, 0.00433959921374572, 0.00433960062156482, 0.00433960151148074, 0.00433960173176055, 0.00433960113309332, 0.00433959959259739, 0.00433959705595919, 0.00433959360470224, 0.00433958955376431, 0.00433958557447841, 0.00433958280646265, 0.00433958284297853, 0.00433958731654579, 0.0043395965927563, 0.00433960709905588, 0.00433960841999695, 0.00433958767157468, 0.00433955760812114, 0.00433958612719052, 0.00433963855487865, 0.00433952232334386, 0.00433967259274729, 0.00433957856678295, 0.00433951834556514, 0.00433957856678295, 0.00433967259274729, 0.00433952232334386, 0.00433963855487866, 0.00433958612719052, 0.00433955760812114, 0.00433958767157469, 0.00433960841999695, 0.00433960709905588, 0.0043395965927563, 0.00433958731654579, 0.00433958284297853, 0.00433958280646265, 0.00433958557447841, 0.00433958955376431, 0.00433959360470224, 0.00433959705595919, 0.00433959959259739, 0.00433960113309332, 0.00433960173176055, 0.00433960151148074, 0.00433960062156482, 0.00433959921374572, 0.00433959743020056, 0.00433959539900461, 0.00433959323379988, 0.00433959103553354, 0.00433958889488488, 0.00433958689451196, 0.00433958511058527
flux1:, 0.68184225195095, 0.00413320479669415, 0.00413320654110107, 0.00413320854056103, 0.00413321071722638, 0.00413321298482354, 0.00413321524774184, 0.00413321739956606, 0.00413321932151992, 0.00413322088160181, 0.00413322193567242, 0.00413322233246639, 0.00413322192549882, 0.00413322059612215, 0.00413321829337776, 0.00413321509709787, 0.00413321130894955, 0.00413320756655305, 0.00413320494598149, 0.0041332049436238, 0.00413320908027033, 0.00413321766570641, 0.00413322728404977, 0.00413322808283663, 0.00413320797811059, 0.00413317928540066, 0.00413320640436137, 0.00413325584365566, 0.00413314500776128, 0.00413328803530883, 0.00413319839965647, 0.00413314095725808, 0.00413319839965646, 0.00413328803530883, 0.00413314500776129, 0.00413325584365566, 0.00413320640436137, 0.00413317928540066, 0.00413320797811059, 0.00413322808283663, 0.00413322728404977, 0.00413321766570641, 0.00413320908027033, 0.0041332049436238, 0.00413320494598149, 0.00413320756655305, 0.00413321130894955, 0.00413321509709787, 0.00413321829337776, 0.00413322059612215, 0.00413322192549882, 0.00413322233246639, 0.00413322193567242, 0.00413322088160181, 0.00413321932151992, 0.00413321739956605, 0.00413321524774184, 0.00413321298482354, 0.00413321071722638, 0.00413320854056102, 0.00413320654110107, 0.00413320479669415
flux1:, 0.682104700854704, 0.00393316319436902, 0.00393316489842977, 0.0039331668864997, 0.0039331690798421, 0.00393317138979979, 0.00393317371741025, 0.00393317595259732, 0.00393317797335094, 0.00393317964559631, 0.00393318082490131, 0.00393318136183472, 0.0039331811137183, 0.0039331799667069, 0.00393317787341514, 0.00393317491203872, 0.00393317137121353, 0.00393316785580004, 0.00393316538064616, 0.00393316534946991, 0.0039331691770641, 0.00393317712197123, 0.00393318592141215, 0.00393318626392102, 0.00393316682685425, 0.00393313948600187, 0.00393316526657042, 0.00393321185691969, 0.00393310627332295, 0.00393324229694431, 0.0039331569281882, 0.00393310218685204, 0.0039331569281882, 0.00393324229694431, 0.00393310627332295, 0.00393321185691969, 0.00393316526657042, 0.00393313948600187, 0.00393316682685425, 0.00393318626392102, 0.00393318592141215, 0.00393317712197123, 0.0039331691770641, 0.00393316534946991, 0.00393316538064616, 0.00393316785580004, 0.00393317137121353, 0.00393317491203872, 0.00393317787341514, 0.0039331799667069, 0.0039331811137183, 0.00393318136183472, 0.00393318082490131, 0.00393317964559631, 0.00393317797335094, 0.00393317595259732, 0.00393317371741025, 0.00393317138979979, 0.0039331690798421, 0.0039331668864997, 0.00393316489842977, 0.00393316319436902
flux1:, 0.682367149758457, 0.00373949829457966, 0.00373949995423777, 0.0037395019174779, 0.00373950410551879, 0.00373950642858444, 0.00373950878595123, 0.00373951106568475, 0.00373951314442671, 0.00373951488786323, 0.0037395161529219, 0.00373951679336414, 0.0037395166713034, 0.0037395156782852, 0.00373951377075003, 0.00373951102535406, 0.00373950771797816, 0.00373950442168366, 0.00373950209235872, 0.00373950204509632, 0.00373950559413697, 0.00373951295095076, 0.00373952100194186, 0.00373952095469093, 0.00373950220993639, 0.00373947620398865, 0.00373950071049549, 0.00373954459159027, 0.00373944411680056, 0.00373957337654255, 0.00373949215077314, 0.00373944003206979, 0.00373949215077314, 0.00373957337654256, 0.00373944411680056, 0.00373954459159027, 0.00373950071049549, 0.00373947620398865, 0.00373950220993639, 0.00373952095469093, 0.00373952100194186, 0.00373951295095076, 0.00373950559413697, 0.00373950204509632, 0.00373950209235872, 0.00373950442168366, 0.00373950771797816, 0.00373951102535406, 0.00373951377075003, 0.0037395156782852, 0.0037395166713034, 0.00373951679336414, 0.0037395161529219, 0.00373951488786323, 0.00373951314442672, 0.00373951106568475, 0.00373950878595123, 0.00373950642858444, 0.00373950410551879, 0.0037395019174779, 0.00373949995423777, 0.00373949829457965
flux1:, 0.68262959866221, 0.00355222974800291, 0.00355223135620581, 0.00355223327878338, 0.00355223543778781, 0.00355223774358504, 0.00355224009524534, 0.00355224238071694, 0.00355224447709974, 0.00355224625158698, 0.00355224756403137, 0.00355224827266709, 0.00355224824532262, 0.00355224737948263, 0.00355224563564899, 0.00355224308903679, 0.00355224000305561, 0.00355223691992059, 0.00355223473877057, 0.00355223468997848, 0.00355223799242531, 0.0035522448143431, 0.0035522521871374, 0.00355225181564108, 0.00355223378697036, 0.00355220909940527, 0.00355223239712816, 0.00355227370731224, 0.00355217819707002, 0.00355230093361937, 0.00355222372631375, 0.00355217415121957, 0.00355222372631375, 0.00355230093361936, 0.00355217819707002, 0.00355227370731224, 0.00355223239712816, 0.00355220909940527, 0.00355223378697036, 0.00355225181564108, 0.0035522521871374, 0.0035522448143431, 0.00355223799242532, 0.00355223468997848, 0.00355223473877057, 0.00355223691992059, 0.00355224000305561, 0.00355224308903679, 0.00355224563564899, 0.00355224737948263, 0.00355224824532262, 0.00355224827266709, 0.00355224756403137, 0.00355224625158698, 0.00355224447709974, 0.00355224238071694, 0.00355224009524534, 0.00355223774358505, 0.00355223543778781, 0.00355223327878338, 0.00355223135620581, 0.00355222974800291
flux1:, 0.682892047565963, 0.00337135970070899, 0.00337136124792212, 0.0033713631123921, 0.00337136521788566, 0.00337136747612875, 0.00337136978745806, 0.0033713720413318, 0.00337137411697928, 0.00337137588470163, 0.00337137720869701, 0.0033713779528193, 0.00337137799142311, 0.00337137722839593, 0.00337137562848248, 0.00337137326552836, 0.00337137039074534, 0.00337136751644033, 0.00337136548716232, 0.0033713654523461, 0.00337136854048672, 0.00337137488013006, 0.0033713816433197, 0.00337138101061218, 0.00337136371952842, 0.00337134033293848, 0.00337136248662955, 0.00337140136150454, 0.00337131067028758, 0.00337142712363643, 0.00337135380959235, 0.00337130669858199, 0.00337135380959235, 0.00337142712363643, 0.00337131067028758, 0.00337140136150454, 0.00337136248662955, 0.00337134033293848, 0.00337136371952842, 0.00337138101061218, 0.0033713816433197, 0.00337137488013006, 0.00337136854048672, 0.0033713654523461, 0.00337136548716232, 0.00337136751644033, 0.00337137039074534, 0.00337137326552836, 0.00337137562848248, 0.00337137722839593, 0.00337137799142311, 0.0033713779528193, 0.00337137720869701, 0.00337137588470163, 0.00337137411697928, 0.0033713720413318, 0.00337136978745806, 0.00337136747612875, 0.00337136521788566, 0.0033713631123921, 0.00337136124792212, 0.00337135970070899
flux1:, 0.683154496469717, 0.00319687366406263, 0.00319687513898959, 0.00319687692720619, 0.00319687895504454, 0.00319688113672786, 0.00319688337520738, 0.00319688556292041, 0.00319688758271649, 0.00319688930941463, 0.00319689061279101, 0.0031968913632928, 0.00319689144246394, 0.00319689076094379, 0.00319688928782337, 0.00319688709560713, 0.00319688442356294, 0.00319688175501162, 0.00319687988202902, 0.00319687987678877, 0.00319688278218511, 0.00319688869039559, 0.00319689490962795, 0.00319689407499423, 0.00319687753956365, 0.00319685543455596, 0.00319687650718971, 0.00319691307843439, 0.00319682705910749, 0.00319693746737514, 0.00319686792070511, 0.00319682319385935, 0.00319686792070511, 0.00319693746737513, 0.00319682705910749, 0.00319691307843438, 0.00319687650718971, 0.00319685543455596, 0.00319687753956365, 0.00319689407499423, 0.00319689490962795, 0.00319688869039559, 0.00319688278218511, 0.00319687987678877, 0.00319687988202902, 0.00319688175501161, 0.00319688442356294, 0.00319688709560713, 0.00319688928782337, 0.00319689076094379, 0.00319689144246394, 0.00319689136329279, 0.00319689061279101, 0.00319688930941463, 0.00319688758271649, 0.00319688556292041, 0.00319688337520738, 0.00319688113672787, 0.00319687895504454, 0.00319687692720619, 0.00319687513898959, 0.00319687366406263
flux1:, 0.68341694537347, 0.0030287414125543, 0.00302874280298378, 0.00302874449706256, 0.00302874642447619, 0.00302874850296677, 0.00302875063928868, 0.00302875273013457, 0.00302875466325071, 0.00302875631916197, 0.00302875757423834, 0.0030287583062956, 0.00302875840456108, 0.00302875778664363, 0.00302875642599433, 0.00302875439375439, 0.00302875191748054, 0.00302874945241746, 0.00302874774025189, 0.00302874777948573, 0.00302875053203655, 0.0030287560568385, 0.00302876179374007, 0.00302876081168035, 0.0030287450456045, 0.00302872419993626, 0.00302874425169407, 0.00302877864611022, 0.00302869714972631, 0.0030288017481441, 0.00302873584233257, 0.00302869341946286, 0.00302873584233257, 0.00302880174814411, 0.00302869714972631, 0.00302877864611022, 0.00302874425169407, 0.00302872419993626, 0.0030287450456045, 0.00302876081168035, 0.00302876179374007, 0.0030287560568385, 0.00302875053203655, 0.00302874777948573, 0.00302874774025189, 0.00302874945241745, 0.00302875191748054, 0.00302875439375439, 0.00302875642599433, 0.00302875778664363, 0.00302875840456108, 0.0030287583062956, 0.00302875757423834, 0.00302875631916197, 0.00302875466325071, 0.00302875273013457, 0.00302875063928869, 0.00302874850296677, 0.00302874642447619, 0.00302874449706256, 0.00302874280298378, 0.0030287414125543
flux1:, 0.683679394277223, 0.00286691790341401, 0.00286691919711455, 0.00286692078037039, 0.00286692258691588, 0.0028669245388898, 0.00286692654785215, 0.0028669285158099, 0.00286693033644711, 0.00286693189694217, 0.00286693308104316, 0.00286693377449971, 0.00286693387453942, 0.00286693330582185, 0.00286693204608008, 0.00286693016502049, 0.00286692787870398, 0.00286692561520374, 0.00286692406787887, 0.00286692416507683, 0.00286692679222426, 0.00286693197797839, 0.00286693728930543, 0.00286693620874749, 0.00286692122068672, 0.00286690160864342, 0.00286692069613961, 0.00286695303492667, 0.00286687591067924, 0.00286697493073973, 0.00286691253876251, 0.00286687233955155, 0.00286691253876251, 0.00286697493073973, 0.00286687591067924, 0.00286695303492667, 0.00286692069613961, 0.00286690160864342, 0.00286692122068672, 0.00286693620874749, 0.00286693728930543, 0.00286693197797839, 0.00286692679222426, 0.00286692416507683, 0.00286692406787887, 0.00286692561520374, 0.00286692787870398, 0.00286693016502049, 0.00286693204608008, 0.00286693330582185, 0.00286693387453942, 0.00286693377449971, 0.00286693308104317, 0.00286693189694217, 0.00286693033644711, 0.00286692851580991, 0.00286692654785215, 0.0028669245388898, 0.00286692258691588, 0.00286692078037039, 0.00286691919711455, 0.00286691790341401
flux1:, 0.683941843180977, 0.00271134421204362, 0.00271134539763324, 0.00271134685542854, 0.00271134852379113, 0.00271135032996949, 0.00271135219112856, 0.00271135401541821, 0.0027113557032566, 0.00271135714917726, 0.00271135824485676, 0.00271135888433443, 0.00271135897298053, 0.00271135844245468, 0.00271135727460798, 0.00271135553759766, 0.00271135343619389, 0.0027113513722058, 0.00271134999271344, 0.00271135015936699, 0.00271135268546736, 0.00271135757222929, 0.00271136250925386, 0.00271136137301674, 0.00271134716616439, 0.00271132875817753, 0.00271134693392217, 0.00271137733217425, 0.00271130442749509, 0.00271139809626099, 0.00271133909076355, 0.00271130103492043, 0.00271133909076355, 0.00271139809626099, 0.00271130442749509, 0.00271137733217425, 0.00271134693392217, 0.00271132875817753, 0.00271134716616439, 0.00271136137301674, 0.00271136250925386, 0.00271135757222929, 0.00271135268546736, 0.00271135015936699, 0.00271134999271344, 0.00271135137220581, 0.00271135343619389, 0.00271135553759766, 0.00271135727460798, 0.00271135844245468, 0.00271135897298053, 0.00271135888433443, 0.00271135824485676, 0.00271135714917726, 0.0027113557032566, 0.00271135401541821, 0.00271135219112856, 0.00271135032996949, 0.00271134852379113, 0.00271134685542854, 0.00271134539763323, 0.00271134421204362
flux1:, 0.68420429208473, 0.00256194847751977, 0.00256194954524759, 0.00256195086569837, 0.00256195238230508, 0.00256195402796171, 0.00256195572602685, 0.00256195739138914, 0.00256195893175408, 0.00256196024947155, 0.0025619612444715, 0.00256196181923984, 0.00256196188726913, 0.00256196138704865, 0.00256196030430907, 0.00256195870551199, 0.00256195678434121, 0.00256195491726005, 0.00256195370711269, 0.00256195395225802, 0.00256195639812775, 0.00256196102121603, 0.00256196562934566, 0.00256196447384818, 0.00256195104574489, 0.00256193380823696, 0.00256195112032241, 0.00256197968673428, 0.00256191084752436, 0.00256199938708863, 0.00256194364061702, 0.00256190764804471, 0.00256194364061702, 0.00256199938708863, 0.00256191084752436, 0.00256197968673428, 0.00256195112032241, 0.00256193380823696, 0.00256195104574489, 0.00256196447384818, 0.00256196562934566, 0.00256196102121603, 0.00256195639812775, 0.00256195395225802, 0.00256195370711269, 0.00256195491726005, 0.00256195678434121, 0.00256195870551199, 0.00256196030430907, 0.00256196138704865, 0.00256196188726914, 0.00256196181923984, 0.0025619612444715, 0.00256196024947155, 0.00256195893175408, 0.00256195739138914, 0.00256195572602685, 0.00256195402796171, 0.00256195238230508, 0.00256195086569837, 0.00256194954524759, 0.00256194847751977
flux1:, 0.684466740988483, 0.00241864685267418, 0.00241864779506463, 0.00241864896956719, 0.00241865032498595, 0.00241865180021528, 0.00241865332518761, 0.00241865482190047, 0.00241865620566847, 0.00241865738689348, 0.00241865827387539, 0.002418658777523, 0.00241865881928627, 0.00241865834421107, 0.00241865734161036, 0.002418655876084, 0.00241865413044279, 0.00241865245674046, 0.00241865141562828, 0.00241865174553308, 0.0024186541281724, 0.00241865851794147, 0.00241866283656206, 0.0024186616917604, 0.00241864903433028, 0.00241863292976702, 0.00241864942175813, 0.0024186762585209, 0.00241861132949763, 0.00241869495658238, 0.00241864234185884, 0.00241860833283132, 0.00241864234185884, 0.00241869495658238, 0.00241861132949763, 0.0024186762585209, 0.00241864942175813, 0.00241863292976702, 0.00241864903433028, 0.0024186616917604, 0.00241866283656206, 0.00241865851794147, 0.0024186541281724, 0.00241865174553308, 0.00241865141562828, 0.00241865245674046, 0.00241865413044279, 0.002418655876084, 0.00241865734161036, 0.00241865834421107, 0.00241865881928627, 0.002418658777523, 0.00241865827387539, 0.00241865738689348, 0.00241865620566847, 0.00241865482190047, 0.00241865332518761, 0.00241865180021528, 0.00241865032498595, 0.00241864896956719, 0.00241864779506463, 0.00241864685267418
flux1:, 0.684729189892236, 0.0022813444535394, 0.00228134526586457, 0.00228134628942115, 0.00228134747853752, 0.00228134877828674, 0.00228135012535698, 0.00228135144901451, 0.00228135267229283, 0.00228135371367801, 0.00228135448977193, 0.00228135491972557, 0.00228135493265976, 0.00228135447982177, 0.00228135355376751, 0.00228135221706304, 0.00228135064187749, 0.00228134915681433, 0.00228134828237684, 0.00228134870037326, 0.00228135103286231, 0.00228135521466814, 0.00228135927719168, 0.00228135816672368, 0.00228134626650674, 0.00228133125363074, 0.00228134696463365, 0.00228137216749629, 0.0022813109926378, 0.00228138991831695, 0.00228134030855086, 0.00228130820389651, 0.00228134030855086, 0.00228138991831695, 0.0022813109926378, 0.00228137216749629, 0.00228134696463365, 0.00228133125363074, 0.00228134626650674, 0.00228135816672368, 0.00228135927719168, 0.00228135521466814, 0.00228135103286231, 0.00228134870037326, 0.00228134828237684, 0.00228134915681433, 0.00228135064187749, 0.00228135221706304, 0.00228135355376751, 0.00228135447982177, 0.00228135493265976, 0.00228135491972557, 0.00228135448977193, 0.00228135371367801, 0.00228135267229283, 0.00228135144901451, 0.00228135012535698, 0.00228134877828674, 0.00228134747853752, 0.00228134628942115, 0.00228134526586457, 0.0022813444535394
flux1:, 0.68499163879599, 0.00214993630325062, 0.00214993698381197, 0.0021499378551494, 0.00214993887712715, 0.00214994000101011, 0.00214994117024319, 0.00214994232133293, 0.00214994338495483, 0.00214994428753547, 0.00214994495375402, 0.00214994531069348, 0.00214994529476214, 0.00214994486299312, 0.0021499440108216, 0.00214994279861402, 0.00214994138815497, 0.00214994008558298, 0.0021499393732992, 0.00214993987975812, 0.00214994217131319, 0.00214994616565264, 0.00214994999974545, 0.00214994894125311, 0.00214993777980405, 0.00214992381401978, 0.00214993877890043, 0.00214996243737071, 0.00214990486043508, 0.00214997928996422, 0.00214993255918818, 0.00214990228047604, 0.00214993255918818, 0.00214997928996422, 0.00214990486043508, 0.00214996243737071, 0.00214993877890043, 0.00214992381401978, 0.00214993777980405, 0.00214994894125311, 0.00214994999974545, 0.00214994616565264, 0.00214994217131319, 0.00214993987975812, 0.0021499393732992, 0.00214994008558298, 0.00214994138815497, 0.00214994279861402, 0.0021499440108216, 0.00214994486299312, 0.00214994529476214, 0.00214994531069348, 0.00214994495375402, 0.00214994428753547, 0.00214994338495483, 0.00214994232133293, 0.00214994117024319, 0.00214994000101012, 0.00214993887712715, 0.0021499378551494, 0.00214993698381197, 0.00214993630325062
flux1:, 0.685254087699743, 0.00202430826582004, 0.00202430881603607, 0.00202430953752578, 0.00202431039557028, 0.00202431134749185, 0.00202431234333479, 0.00202431332665583, 0.00202431423553817, 0.00202431500405972, 0.002024315564626, 0.00202431585184068, 0.0020243158089451, 0.00202431539830357, 0.00202431461785899, 0.00202431352562983, 0.00202431227330429, 0.00202431114556747, 0.0020243105887616, 0.00202431118119755, 0.00202431343736952, 0.0020243172601692, 0.00202432088813191, 0.00202431989373031, 0.00202430944815039, 0.00202429648202797, 0.00202431073174972, 0.00202433292940643, 0.00202427879450329, 0.0020243489272392, 0.00202430495065983, 0.00202427642038512, 0.00202430495065983, 0.0020243489272392, 0.00202427879450329, 0.00202433292940643, 0.00202431073174972, 0.00202429648202797, 0.00202430944815039, 0.00202431989373031, 0.00202432088813191, 0.0020243172601692, 0.00202431343736952, 0.00202431118119755, 0.0020243105887616, 0.00202431114556747, 0.00202431227330429, 0.00202431352562983, 0.00202431461785899, 0.00202431539830357, 0.0020243158089451, 0.00202431585184068, 0.002024315564626, 0.00202431500405972, 0.00202431423553817, 0.00202431332665583, 0.00202431234333479, 0.00202431134749185, 0.00202431039557028, 0.00202430953752577, 0.00202430881603607, 0.00202430826582004
flux1:, 0.685516536603496, 0.00190433796553592, 0.00190433838984568, 0.00190433896724512, 0.00190433966819903, 0.00190434045582657, 0.00190434128648212, 0.00190434211045024, 0.00190434287286147, 0.00190434351504214, 0.00190434397667741, 0.00190434419940749, 0.0019043441328057, 0.00190434374409401, 0.00190434303335808, 0.00190434205614623, 0.00190434095437234, 0.00190433999230364, 0.0019043395822575, 0.0019043402555482, 0.00190434247854072, 0.00190434614156794, 0.00190434958083534, 0.00190434865769401, 0.00190433890126151, 0.00190432688512601, 0.00190434044717502, 0.00190436126206319, 0.00190431041425526, 0.00190437644364751, 0.00190433509800072, 0.00190430823976624, 0.00190433509800072, 0.00190437644364751, 0.00190431041425526, 0.00190436126206319, 0.00190434044717502, 0.00190432688512601, 0.00190433890126151, 0.00190434865769401, 0.00190434958083534, 0.00190434614156794, 0.00190434247854072, 0.0019043402555482, 0.0019043395822575, 0.00190433999230364, 0.00190434095437234, 0.00190434205614623, 0.00190434303335808, 0.00190434374409401, 0.0019043441328057, 0.00190434419940749, 0.00190434397667741, 0.00190434351504214, 0.00190434287286147, 0.00190434211045024, 0.00190434128648212, 0.00190434045582657, 0.00190433966819903, 0.00190433896724512, 0.00190433838984568, 0.00190433796553592
flux1:, 0.685778985507249, 0.00178989568808608, 0.00178989599369018, 0.00178989643573559, 0.00178989698954304, 0.00178989762366681, 0.00178989830037794, 0.00178989897626479, 0.00178989960305026, 0.00178990012882357, 0.0017899005000365, 0.0017899006648354, 0.00178990057860046, 0.00178990021293627, 0.00178989956972492, 0.00178989870195466, 0.00178989774212163, 0.00178989693513005, 0.00178989666128899, 0.00178989740798969, 0.00178989959707192, 0.00178990310843786, 0.00178990637216619, 0.00178990552316836, 0.0017898964260333, 0.00178988530860683, 0.00178989820747501, 0.00178991771255698, 0.00178986999846996, 0.00178993211210767, 0.00178989327600871, 0.00178986801469898, 0.00178989327600871, 0.00178993211210767, 0.00178986999846996, 0.00178991771255697, 0.00178989820747501, 0.00178988530860683, 0.0017898964260333, 0.00178990552316836, 0.00178990637216619, 0.00178990310843786, 0.00178989959707193, 0.00178989740798969, 0.00178989666128899, 0.00178989693513005, 0.00178989774212163, 0.00178989870195466, 0.00178989956972492, 0.00178990021293627, 0.00178990057860046, 0.0017899006648354, 0.0017899005000365, 0.00178990012882357, 0.00178989960305026, 0.00178989897626479, 0.00178989830037794, 0.00178989762366681, 0.00178989698954304, 0.00178989643573559, 0.00178989599369018, 0.00178989568808608
flux1:, 0.686041434411003, 0.00168084525985551, 0.00168084545632423, 0.00168084577421048, 0.00168084619329065, 0.00168084668711652, 0.00168084722340685, 0.00168084776455786, 0.00168084826836546, 0.00168084868914273, 0.00168084897955589, 0.00168084909370435, 0.00168084899224565, 0.00168084865070501, 0.00168084807244233, 0.00168084730783158, 0.00168084648034028, 0.00168084581657729, 0.00168084566683265, 0.00168084647756295, 0.00168084862955008, 0.00168085199427508, 0.00168085509198405, 0.00168085431643068, 0.00168084584634113, 0.00168083557540706, 0.001680847833104, 0.00168086609674079, 0.00168082136516225, 0.00168087974486034, 0.00168084329913994, 0.00168081956108503, 0.00168084329913994, 0.00168087974486034, 0.00168082136516225, 0.00168086609674079, 0.001680847833104, 0.00168083557540705, 0.00168084584634113, 0.00168085431643068, 0.00168085509198405, 0.00168085199427508, 0.00168084862955008, 0.00168084647756295, 0.00168084566683265, 0.00168084581657729, 0.00168084648034028, 0.00168084730783158, 0.00168084807244233, 0.00168084865070501, 0.00168084899224565, 0.00168084909370435, 0.00168084897955589, 0.00168084868914273, 0.00168084826836546, 0.00168084776455786, 0.00168084722340685, 0.00168084668711652, 0.00168084619329065, 0.00168084577421048, 0.00168084545632422, 0.00168084525985551
flux1:, 0.686303883314756, 0.00157704490220154, 0.00157704500098582, 0.00157704520777291, 0.00157704550634441, 0.00157704587476166, 0.00157704628567385, 0.00157704670674526, 0.00157704710128865, 0.00157704742927476, 0.00157704764901647, 0.00157704772001104, 0.00157704760767529, 0.00157704729101744, 0.00157704677459043, 0.00157704610613638, 0.00157704540051189, 0.00157704486710287, 0.00157704482813138, 0.00157704569201122, 0.00157704780178586, 0.00157705102239748, 0.00157705396063649, 0.00157705325496389, 0.00157704537799397, 0.00157703590105529, 0.00157704753762389, 0.00157706462406441, 0.00157702272651407, 0.00157707754842496, 0.00157704337644397, 0.00157702108957073, 0.00157704337644397, 0.00157707754842496, 0.00157702272651407, 0.00157706462406441, 0.00157704753762389, 0.00157703590105529, 0.00157704537799397, 0.00157705325496389, 0.00157705396063649, 0.00157705102239748, 0.00157704780178586, 0.00157704569201122, 0.00157704482813138, 0.00157704486710287, 0.00157704540051189, 0.00157704610613638, 0.00157704677459043, 0.00157704729101744, 0.00157704760767529, 0.00157704772001104, 0.00157704764901647, 0.00157704742927476, 0.00157704710128865, 0.00157704670674527, 0.00157704628567385, 0.00157704587476166, 0.00157704550634441, 0.00157704520777291, 0.00157704500098582, 0.00157704490220154
flux1:, 0.686566332218509, 0.00147834805785962, 0.00147834807174274, 0.00147834818172828, 0.0014783483751245, 0.00147834863398785, 0.0014783489353572, 0.00147834925160638, 0.00147834955099624, 0.00147834979858426, 0.00147834995776659, 0.00147834999289729, 0.00147834987365841, 0.00147834958213586, 0.00147834912382791, 0.0014783485438626, 0.0014783479489263, 0.00147834753225027, 0.00147834758989045, 0.00147834849500151, 0.00147835055605021, 0.00147835363318689, 0.0014783564161973, 0.00147835577468091, 0.00147834845593405, 0.00147833972084193, 0.00147835075485557, 0.00147836672471389, 0.0014783275159714, 0.0014783789507099, 0.00147834693864623, 0.00147832603261499, 0.00147834693864622, 0.0014783789507099, 0.0014783275159714, 0.00147836672471389, 0.00147835075485558, 0.00147833972084193, 0.00147834845593405, 0.00147835577468091, 0.0014783564161973, 0.00147835363318689, 0.00147835055605021, 0.0014783484950015, 0.00147834758989045, 0.00147834753225027, 0.0014783479489263, 0.0014783485438626, 0.00147834912382791, 0.00147834958213586, 0.00147834987365841, 0.00147834999289729, 0.00147834995776659, 0.00147834979858426, 0.00147834955099624, 0.00147834925160638, 0.0014783489353572, 0.00147834863398785, 0.0014783483751245, 0.00147834818172828, 0.00147834807174275, 0.00147834805785962
flux1:, 0.686828781122262, 0.00138460418697891, 0.00138460412950651, 0.00138460415760182, 0.00138460426161327, 0.00138460442707289, 0.00138460463486692, 0.00138460486152279, 0.00138460507968856, 0.00138460525895109, 0.00138460536724651, 0.0013846053732714, 0.00138460525051184, 0.00138460498376336, 0.00138460457925962, 0.00138460407956448, 0.00138460358365112, 0.00138460326965097, 0.00138460340929584, 0.0013846043431463, 0.00138460634808769, 0.00138460928108355, 0.00138461191143278, 0.00138461132685321, 0.00138460453111886, 0.0013845964866515, 0.00138460693567476, 0.00138462184637978, 0.00138458518495816, 0.00138463339772974, 0.00138460343483278, 0.00138458384115794, 0.00138460343483278, 0.00138463339772975, 0.00138458518495816, 0.00138462184637978, 0.00138460693567475, 0.00138459648665151, 0.00138460453111886, 0.00138461132685321, 0.00138461191143278, 0.00138460928108355, 0.00138460634808768, 0.0013846043431463, 0.00138460340929584, 0.00138460326965097, 0.00138460358365112, 0.00138460407956448, 0.00138460457925962, 0.00138460498376336, 0.00138460525051184, 0.0013846053732714, 0.00138460536724652, 0.00138460525895109, 0.00138460507968856, 0.00138460486152279, 0.00138460463486692, 0.00138460442707289, 0.00138460426161327, 0.00138460415760182, 0.00138460412950651, 0.00138460418697891
flux1:, 0.687091230026016, 0.00129565953062301, 0.00129565941554627, 0.00129565937668903, 0.00129565940696317, 0.00129565949486988, 0.00129565962461699, 0.00129565977634974, 0.00129565992656625, 0.00129566004885324, 0.00129566011517532, 0.00129566009809282, 0.00129565997447308, 0.00129565973149243, 0.00129565937594653, 0.00129565894791241, 0.00129565853911616, 0.00129565831362157, 0.0012956585206086, 0.00129565947058109, 0.00129566141166484, 0.00129566419909507, 0.00129566667826235, 0.00129566614251489, 0.00129565983486112, 0.00129565243123747, 0.00129566231223659, 0.00129567621844172, 0.00129564196699843, 0.00129568711772299, 0.0012956590965322, 0.00129564074868579, 0.0012956590965322, 0.00129568711772299, 0.00129564196699843, 0.00129567621844172, 0.00129566231223659, 0.00129565243123747, 0.00129565983486111, 0.00129566614251489, 0.00129566667826235, 0.00129566419909507, 0.00129566141166484, 0.00129565947058109, 0.0012956585206086, 0.00129565831362157, 0.00129565853911616, 0.00129565894791241, 0.00129565937594653, 0.00129565973149243, 0.00129565997447308, 0.00129566009809282, 0.00129566011517532, 0.00129566004885324, 0.00129565992656625, 0.00129565977634974, 0.00129565962461699, 0.00129565949486988, 0.00129565940696317, 0.00129565937668903, 0.00129565941554627, 0.00129565953062301
flux1:, 0.687353678929769, 0.00121135783990198, 0.00121135768066396, 0.00121135758929448, 0.00121135756081645, 0.00121135758622164, 0.00121135765254442, 0.00121135774304536, 0.00121135783757127, 0.00121135791321701, 0.00121135794550382, 0.00121135791041794, 0.0012113577878262, 0.00121135756699591, 0.00121135725514494, 0.00121135688996287, 0.00121135655639639, 0.00121135640544258, 0.0012113566654235, 0.00121135761918882, 0.00121135948874865, 0.001211362128919, 0.00121136445781725, 0.0012113639624503, 0.00121135810873972, 0.00121135129805732, 0.00121136062775066, 0.00121137358169478, 0.00121134160737517, 0.00121138385080057, 0.00121135766732637, 0.00121134050082414, 0.00121135766732637, 0.00121138385080057, 0.00121134160737518, 0.00121137358169478, 0.00121136062775066, 0.00121135129805732, 0.00121135810873972, 0.0012113639624503, 0.00121136445781725, 0.001211362128919, 0.00121135948874865, 0.00121135761918882, 0.0012113566654235, 0.00121135640544258, 0.00121135655639639, 0.00121135688996288, 0.00121135725514494, 0.00121135756699591, 0.0012113577878262, 0.00121135791041794, 0.00121135794550382, 0.00121135791321701, 0.00121135783757127, 0.00121135774304536, 0.00121135765254442, 0.00121135758622164, 0.00121135756081645, 0.00121135758929448, 0.00121135768066396, 0.00121135783990198
flux1:, 0.687616127833522, 0.00113154106921729, 0.00113154087850654, 0.00113154074812777, 0.00113154067479827, 0.00113154065156045, 0.00113154066782118, 0.0011315407094965, 0.00113154075932419, 0.00113154079745972, 0.00113154080255319, 0.00113154075362215, 0.00113154063319233, 0.00113154043236938, 0.00113154015868285, 0.00113153984755052, 0.00113153957760172, 0.00113153948772892, 0.00113153978700489, 0.00113154073288769, 0.00113154252373501, 0.00113154501510344, 0.00113154719452618, 0.00113154673119916, 0.00113154129852017, 0.00113153503511069, 0.00113154383025335, 0.00113155588206802, 0.00113152605677879, 0.0011315655425807, 0.00113154109644679, 0.00113152504891683, 0.00113154109644679, 0.0011315655425807, 0.00113152605677879, 0.00113155588206801, 0.00113154383025335, 0.00113153503511069, 0.00113154129852017, 0.00113154673119916, 0.00113154719452618, 0.00113154501510344, 0.00113154252373501, 0.00113154073288769, 0.00113153978700489, 0.00113153948772892, 0.00113153957760172, 0.00113153984755052, 0.00113154015868285, 0.00113154043236938, 0.00113154063319233, 0.00113154075362215, 0.00113154080255319, 0.00113154079745972, 0.00113154075932419, 0.0011315407094965, 0.00113154066782118, 0.00113154065156045, 0.00113154067479827, 0.00113154074812777, 0.00113154087850654, 0.00113154106921729
flux1:, 0.687878576737275, 0.00105605003240927, 0.00105604982179741, 0.00105604966463167, 0.00105604955895042, 0.00105604949945287, 0.00105604947751184, 0.00105604948128723, 0.00105604949599805, 0.00105604950446004, 0.00105604948807007, 0.0010560494285256, 0.00105604931071019, 0.00105604912734887, 0.00105604888619713, 0.00105604862052675, 0.00105604840309973, 0.0010560483616207, 0.0010560486874312, 0.0010560496147172, 0.00105605132046673, 0.00105605366198923, 0.00105605569297626, 0.00105605525383179, 0.00105605021084161, 0.00105604445154161, 0.00105605272914213, 0.00105606392710296, 0.00105603612771572, 0.00105607300058182, 0.00105605019512979, 0.00105603520636404, 0.00105605019512979, 0.00105607300058182, 0.00105603612771572, 0.00105606392710296, 0.00105605272914213, 0.00105604445154161, 0.0010560502108416, 0.00105605525383179, 0.00105605569297627, 0.00105605366198923, 0.00105605132046673, 0.0010560496147172, 0.0010560486874312, 0.0010560483616207, 0.00105604840309973, 0.00105604862052675, 0.00105604888619713, 0.00105604912734887, 0.00105604931071019, 0.0010560494285256, 0.00105604948807007, 0.00105604950446004, 0.00105604949599805, 0.00105604948128723, 0.00105604947751184, 0.00105604949945287, 0.00105604955895042, 0.00105604966463167, 0.00105604982179741, 0.00105605003240927
flux1:, 0.688141025641029, 9.84725020886847e-4, 9.8472480056021e-4, 9.84724627308003e-4, 9.84724500164498e-4, 9.84724415141784e-4, 9.84724365222868e-4, 9.84724340450325e-4, 9.84724328164156e-4, 9.84724313487548e-4, 9.84724280226866e-4, 9.84724212449393e-4, 9.84724097131892e-4, 9.84723928429507e-4, 9.84723714257576e-4, 9.84723485872453e-4, 9.84723310601115e-4, 9.847233058269e-4, 9.84723646584136e-4, 9.8472454576234e-4, 9.84726161084453e-4, 9.84728352481732e-4, 9.84730236601229e-4, 9.84729814550655e-4, 9.847251317302e-4, 9.84719836068546e-4, 9.84727613538771e-4, 9.84738004261603e-4, 9.84712112749045e-4, 9.84746512447462e-4, 9.84725254804977e-4, 9.84711266794305e-4, 9.84725254804977e-4, 9.84746512447462e-4, 9.84712112749046e-4, 9.84738004261603e-4, 9.84727613538771e-4, 9.84719836068547e-4, 9.847251317302e-4, 9.84729814550656e-4, 9.84730236601229e-4, 9.84728352481731e-4, 9.84726161084454e-4, 9.8472454576234e-4, 9.84723646584136e-4, 9.847233058269e-4, 9.84723310601115e-4, 9.84723485872453e-4, 9.84723714257576e-4, 9.84723928429507e-4, 9.84724097131892e-4, 9.84724212449393e-4, 9.84724280226866e-4, 9.84724313487548e-4, 9.84724328164157e-4, 9.84724340450325e-4, 9.84724365222868e-4, 9.84724415141784e-4, 9.84724500164498e-4, 9.84724627308004e-4, 9.84724800560209e-4, 9.84725020886848e-4
flux1:, 0.688403474544782, 9.1740638310019e-4, 9.17406161688305e-4, 9.17405981388391e-4, 9.17405841955206e-4, 9.17405740420744e-4, 9.17405671073527e-4, 9.174056255278e-4, 9.17405592932632e-4, 9.17405560411584e-4, 9.17405513885587e-4, 9.17405439519692e-4, 9.17405326151816e-4, 9.17405169203141e-4, 9.17404976697645e-4, 9.17404778006682e-4, 9.17404635432275e-4, 9.17404656849277e-4, 9.17405002313281e-4, 9.17405865250353e-4, 9.1740738604896e-4, 9.17409427994049e-4, 9.17411167542563e-4, 9.17410756467518e-4, 9.17406406292064e-4, 9.17401536597984e-4, 9.17408831839739e-4, 9.17418460424663e-4, 9.17394363933665e-4, 9.17426425366637e-4, 9.17406626481681e-4, 9.17393583435669e-4, 9.17406626481681e-4, 9.17426425366637e-4, 9.17394363933664e-4, 9.17418460424663e-4, 9.17408831839738e-4, 9.17401536597984e-4, 9.17406406292064e-4, 9.17410756467519e-4, 9.17411167542563e-4, 9.17409427994049e-4, 9.1740738604896e-4, 9.17405865250352e-4, 9.17405002313281e-4, 9.17404656849278e-4, 9.17404635432275e-4, 9.17404778006682e-4, 9.17404976697645e-4, 9.17405169203141e-4, 9.17405326151816e-4, 9.17405439519692e-4, 9.17405513885586e-4, 9.17405560411583e-4, 9.17405592932632e-4, 9.17405625527799e-4, 9.17405671073526e-4, 9.17405740420744e-4, 9.17405841955206e-4, 9.17405981388391e-4, 9.17406161688305e-4, 9.17406383100191e-4
flux1:, 0.688665923448535, 8.53935064981087e-4, 8.53934849478849e-4, 8.53934669462832e-4, 8.53934525181758e-4, 8.5393441444416e-4, 8.5393433258848e-4, 8.53934272537388e-4, 8.53934224982514e-4, 8.53934178783139e-4, 8.53934121718465e-4, 8.53934041813257e-4, 8.5393392956281e-4, 8.53933781511056e-4, 8.53933605749874e-4, 8.53933429891772e-4, 8.53933311598347e-4, 8.53933349993118e-4, 8.53933691385981e-4, 8.53934511432955e-4, 8.53935934951052e-4, 8.53937829181431e-4, 8.5393942730652e-4, 8.53939022182018e-4, 8.53934979213778e-4, 8.53930500652545e-4, 8.53937332087066e-4, 8.53946242215061e-4, 8.53923833082175e-4, 8.539536863271e-4, 8.53935260971217e-4, 8.53923109323771e-4, 8.53935260971217e-4, 8.539536863271e-4, 8.53923833082175e-4, 8.53946242215061e-4, 8.53937332087066e-4, 8.53930500652545e-4, 8.53934979213779e-4, 8.53939022182018e-4, 8.5393942730652e-4, 8.5393782918143e-4, 8.53935934951052e-4, 8.53934511432954e-4, 8.53933691385982e-4, 8.53933349993118e-4, 8.53933311598347e-4, 8.53933429891772e-4, 8.53933605749874e-4, 8.53933781511057e-4, 8.5393392956281e-4, 8.53934041813257e-4, 8.53934121718465e-4, 8.53934178783139e-4, 8.53934224982515e-4, 8.53934272537388e-4, 8.5393433258848e-4, 8.53934414444161e-4, 8.53934525181758e-4, 8.53934669462832e-4, 8.53934849478849e-4, 8.53935064981087e-4
flux1:, 0.688928372352288, 7.94153111224971e-4, 7.94152907000134e-4, 7.94152732930368e-4, 7.94152589577923e-4, 7.9415247533075e-4, 7.94152386367134e-4, 7.9415231669866e-4, 7.94152258334327e-4, 7.94152201642542e-4, 7.9415213603873e-4, 7.94152051198959e-4, 7.94151939096025e-4, 7.94151797269979e-4, 7.94151633846564e-4, 7.94151474798207e-4, 7.94151373502894e-4, 7.94151421033734e-4, 7.94151751094269e-4, 7.94152523129074e-4, 7.94153847986825e-4, 7.94155597347192e-4, 7.94157058099871e-4, 7.94156655046923e-4, 7.94152895958211e-4, 7.9414877650285e-4, 7.94155163050316e-4, 7.94163397038523e-4, 7.94142572754751e-4, 7.94170343095378e-4, 7.9415320983932e-4, 7.94141898241524e-4, 7.94153209839319e-4, 7.94170343095378e-4, 7.94142572754751e-4, 7.94163397038523e-4, 7.94155163050316e-4, 7.9414877650285e-4, 7.94152895958211e-4, 7.94156655046922e-4, 7.94157058099871e-4, 7.94155597347192e-4, 7.94153847986825e-4, 7.94152523129074e-4, 7.94151751094269e-4, 7.94151421033734e-4, 7.94151373502894e-4, 7.94151474798206e-4, 7.94151633846563e-4, 7.94151797269979e-4, 7.94151939096025e-4, 7.94152051198959e-4, 7.94152136038731e-4, 7.94152201642542e-4, 7.94152258334328e-4, 7.9415231669866e-4, 7.94152386367133e-4, 7.94152475330751e-4, 7.94152589577923e-4, 7.94152732930368e-4, 7.94152907000134e-4, 7.94153111224971e-4
flux1:, 0.689190821256042, 7.37904127524433e-4, 7.37903938398203e-4, 7.37903774374639e-4, 7.37903636190886e-4, 7.37903522658913e-4, 7.37903430627389e-4, 7.37903355016179e-4, 7.37903288962841e-4, 7.37903224151601e-4, 7.37903151441644e-4, 7.37903061977107e-4, 7.3790294904834e-4, 7.37902811077854e-4, 7.37902656194881e-4, 7.37902508840927e-4, 7.37902418438542e-4, 7.37902468655775e-4, 7.37902781638609e-4, 7.3790350204999e-4, 7.37904728222556e-4, 7.37906336646672e-4, 7.37907664972661e-4, 7.37907261250029e-4, 7.37903764786867e-4, 7.37899975135642e-4, 7.37905936153267e-4, 7.3791353497588e-4, 7.37894198107814e-4, 7.37920006058847e-4, 7.37904087224301e-4, 7.37893566526024e-4, 7.37904087224301e-4, 7.37920006058847e-4, 7.37894198107814e-4, 7.3791353497588e-4, 7.37905936153267e-4, 7.37899975135643e-4, 7.37903764786866e-4, 7.37907261250029e-4, 7.37907664972662e-4, 7.37906336646672e-4, 7.37904728222556e-4, 7.3790350204999e-4, 7.37902781638609e-4, 7.37902468655775e-4, 7.37902418438542e-4, 7.37902508840926e-4, 7.37902656194881e-4, 7.37902811077855e-4, 7.3790294904834e-4, 7.37903061977106e-4, 7.37903151441644e-4, 7.37903224151601e-4, 7.37903288962841e-4, 7.37903355016179e-4, 7.37903430627389e-4, 7.37903522658913e-4, 7.37903636190886e-4, 7.37903774374639e-4, 7.37903938398203e-4, 7.37904127524433e-4
flux1:, 0.689453270159795, 6.85033704082378e-4, 6.85033532468185e-4, 6.85033381187926e-4, 6.85033251051617e-4, 6.85033141176063e-4, 6.85033048946119e-4, 6.85032970042761e-4, 6.85032898574456e-4, 6.85032827376329e-4, 6.85032748583868e-4, 6.85032654647156e-4, 6.85032540030376e-4, 6.85032403934841e-4, 6.8503225446433e-4, 6.85032114627699e-4, 6.85032030191575e-4, 6.85032078010618e-4, 6.85032369635658e-4, 6.85033036256128e-4, 6.85034165000054e-4, 6.85035637441239e-4, 6.85036839121454e-4, 6.85036433067157e-4, 6.85033179964027e-4, 6.850296934141e-4, 6.85035248601603e-4, 6.85042251883656e-4, 6.85024309958641e-4, 6.85048271287133e-4, 6.85033492878316e-4, 6.85023716099942e-4, 6.85033492878317e-4, 6.85048271287133e-4, 6.85024309958642e-4, 6.85042251883656e-4, 6.85035248601603e-4, 6.850296934141e-4, 6.85033179964028e-4, 6.85036433067157e-4, 6.85036839121454e-4, 6.85035637441239e-4, 6.85034165000054e-4, 6.85033036256128e-4, 6.85032369635659e-4, 6.85032078010618e-4, 6.85032030191575e-4, 6.85032114627699e-4, 6.8503225446433e-4, 6.8503240393484e-4, 6.85032540030376e-4, 6.85032654647156e-4, 6.85032748583868e-4, 6.85032827376329e-4, 6.85032898574457e-4, 6.85032970042761e-4, 6.85033048946119e-4, 6.85033141176063e-4, 6.85033251051617e-4, 6.85033381187926e-4, 6.85033532468185e-4, 6.85033704082378e-4
flux1:, 0.689715719063548, 6.3538980093699e-4, 6.35389648021348e-4, 6.35389510974131e-4, 6.35389390607041e-4, 6.35389286253105e-4, 6.35389195728673e-4, 6.35389115356737e-4, 6.3538904008507e-4, 6.35388963758407e-4, 6.35388879641906e-4, 6.35388781346873e-4, 6.3538866438081e-4, 6.35388528627866e-4, 6.35388382137323e-4, 6.35388246572351e-4, 6.35388164315419e-4, 6.35388205948477e-4, 6.35388473308249e-4, 6.35389085304952e-4, 6.35390119042952e-4, 6.35391461363862e-4, 6.35392542914897e-4, 6.35392133848506e-4, 6.3538910670527e-4, 6.35385898992995e-4, 6.35391068274462e-4, 6.35397514265747e-4, 6.35380879628442e-4, 6.35403105375434e-4, 6.3538939699423e-4, 6.3538031929012e-4, 6.3538939699423e-4, 6.35403105375434e-4, 6.35380879628442e-4, 6.35397514265747e-4, 6.35391068274463e-4, 6.35385898992996e-4, 6.3538910670527e-4, 6.35392133848506e-4, 6.35392542914897e-4, 6.35391461363862e-4, 6.35390119042952e-4, 6.35389085304952e-4, 6.35388473308249e-4, 6.35388205948477e-4, 6.35388164315419e-4, 6.35388246572351e-4, 6.35388382137323e-4, 6.35388528627866e-4, 6.3538866438081e-4, 6.35388781346873e-4, 6.35388879641906e-4, 6.35388963758407e-4, 6.3538904008507e-4, 6.35389115356737e-4, 6.35389195728673e-4, 6.35389286253105e-4, 6.35389390607041e-4, 6.35389510974131e-4, 6.35389648021348e-4, 6.3538980093699e-4
flux1:, 0.689978167967302, 5.88823095816753e-4, 5.88822961765981e-4, 5.8882283944925e-4, 5.88822729633879e-4, 5.88822631805284e-4, 5.88822544130693e-4, 5.88822463478835e-4, 5.88822385526489e-4, 5.88822305006073e-4, 5.88822216182839e-4, 5.88822113698921e-4, 5.88821993985421e-4, 5.88821857519357e-4, 5.88821712265619e-4, 5.88821578617586e-4, 5.88821495819209e-4, 5.8882152867274e-4, 5.88821770106123e-4, 5.88822327839115e-4, 5.88823270013609e-4, 5.88824488845964e-4, 5.88825457391599e-4, 5.88825045488194e-4, 5.88822228619898e-4, 5.88819277737891e-4, 5.88824081128513e-4, 5.88830006664687e-4, 5.88814596312148e-4, 5.88835192817705e-4, 5.88822487565865e-4, 5.88814066180894e-4, 5.88822487565865e-4, 5.88835192817705e-4, 5.88814596312148e-4, 5.88830006664687e-4, 5.88824081128513e-4, 5.88819277737891e-4, 5.88822228619898e-4, 5.88825045488194e-4, 5.88825457391599e-4, 5.88824488845964e-4, 5.88823270013608e-4, 5.88822327839115e-4, 5.88821770106123e-4, 5.88821528672739e-4, 5.88821495819209e-4, 5.88821578617585e-4, 5.88821712265619e-4, 5.88821857519356e-4, 5.88821993985421e-4, 5.88822113698921e-4, 5.88822216182839e-4, 5.88822305006073e-4, 5.8882238552649e-4, 5.88822463478834e-4, 5.88822544130693e-4, 5.88822631805284e-4, 5.88822729633879e-4, 5.8882283944925e-4, 5.88822961765981e-4, 5.88823095816753e-4
flux1:, 0.690240616871055, 5.45187295415309e-4, 5.45187179592848e-4, 5.45187071731654e-4, 5.45186972528157e-4, 5.45186881575792e-4, 5.45186797330985e-4, 5.45186717130066e-4, 5.45186637285546e-4, 5.45186553311225e-4, 5.45186460356848e-4, 5.45186353976794e-4, 5.45186231415043e-4, 5.45186093656472e-4, 5.45185948550606e-4, 5.45185815286727e-4, 5.45185730191867e-4, 5.45185752737744e-4, 5.45185967679062e-4, 5.45186472536767e-4, 5.45187327442368e-4, 5.45188430027167e-4, 5.45189293151309e-4, 5.45188879297476e-4, 5.45186258567092e-4, 5.45183544567467e-4, 5.45188002033094e-4, 5.45193442490312e-4, 5.45179177892179e-4, 5.45198246826633e-4, 5.45186481198367e-4, 5.45178675418856e-4, 5.45186481198367e-4, 5.45198246826632e-4, 5.4517917789218e-4, 5.45193442490312e-4, 5.45188002033095e-4, 5.45183544567467e-4, 5.45186258567092e-4, 5.45188879297476e-4, 5.45189293151309e-4, 5.45188430027167e-4, 5.45187327442368e-4, 5.45186472536767e-4, 5.45185967679062e-4, 5.45185752737744e-4, 5.45185730191867e-4, 5.45185815286727e-4, 5.45185948550606e-4, 5.45186093656472e-4, 5.45186231415043e-4, 5.45186353976794e-4, 5.45186460356848e-4, 5.45186553311225e-4, 5.45186637285546e-4, 5.45186717130066e-4, 5.45186797330985e-4, 5.45186881575793e-4, 5.45186972528157e-4, 5.45187071731654e-4, 5.45187179592848e-4, 5.45187295415309e-4
flux1:, 0.690503065774808, 5.04339411128922e-4, 5.04339312309722e-4, 5.04339218068752e-4, 5.04339129019554e-4, 5.04339044833852e-4, 5.04338964210035e-4, 5.04338884887954e-4, 5.04338803735966e-4, 5.04338716955538e-4, 5.04338620476736e-4, 5.04338510657536e-4, 5.04338385451816e-4, 5.04338246271744e-4, 5.04338100819725e-4, 5.04337967137623e-4, 5.04337878835591e-4, 5.04337890464141e-4, 5.04338079276519e-4, 5.04338533497798e-4, 5.04339306102477e-4, 5.04340300120415e-4, 5.04341065711133e-4, 5.04340651352397e-4, 5.04338213995588e-4, 5.04335718787841e-4, 5.04339850104298e-4, 5.04344839352991e-4, 5.04331646262634e-4, 5.04349284666383e-4, 5.04338398434236e-4, 5.04331169534525e-4, 5.04338398434236e-4, 5.04349284666383e-4, 5.04331646262634e-4, 5.04344839352992e-4, 5.04339850104298e-4, 5.04335718787841e-4, 5.04338213995588e-4, 5.04340651352397e-4, 5.04341065711133e-4, 5.04340300120415e-4, 5.04339306102477e-4, 5.04338533497798e-4, 5.04338079276519e-4, 5.0433789046414e-4, 5.04337878835591e-4, 5.04337967137623e-4, 5.04338100819725e-4, 5.04338246271744e-4, 5.04338385451816e-4, 5.04338510657535e-4, 5.04338620476736e-4, 5.04338716955538e-4, 5.04338803735966e-4, 5.04338884887954e-4, 5.04338964210035e-4, 5.04339044833852e-4, 5.04339129019554e-4, 5.04339218068752e-4, 5.04339312309722e-4, 5.04339411128922e-4
flux1:, 0.690765514678561, 4.66140000436744e-4, 4.66139917007646e-4, 4.66139835185286e-4, 4.66139755498509e-4, 4.66139677678059e-4, 4.66139600627748e-4, 4.66139522437474e-4, 4.66139440462039e-4, 4.66139351506959e-4, 4.66139252187987e-4, 4.66139139566633e-4, 4.66139012210691e-4, 4.66138871883348e-4, 4.66138726107973e-4, 4.66138591828177e-4, 4.66138500118303e-4, 4.66138500981231e-4, 4.66138664782716e-4, 4.66139071274314e-4, 4.66139767038046e-4, 4.6614066043889e-4, 4.66141336532072e-4, 4.66140923519933e-4, 4.66138657969722e-4, 4.66136365120468e-4, 4.6614018973856e-4, 4.66144760101081e-4, 4.66132568362745e-4, 4.6614886869647e-4, 4.66138804793084e-4, 4.66132115978789e-4, 4.66138804793083e-4, 4.6614886869647e-4, 4.66132568362745e-4, 4.66144760101081e-4, 4.6614018973856e-4, 4.66136365120468e-4, 4.66138657969722e-4, 4.66140923519933e-4, 4.66141336532073e-4, 4.6614066043889e-4, 4.66139767038045e-4, 4.66139071274313e-4, 4.66138664782716e-4, 4.66138500981231e-4, 4.66138500118303e-4, 4.66138591828177e-4, 4.66138726107972e-4, 4.66138871883348e-4, 4.66139012210691e-4, 4.66139139566633e-4, 4.66139252187987e-4, 4.66139351506959e-4, 4.66139440462039e-4, 4.66139522437474e-4, 4.66139600627748e-4, 4.66139677678059e-4, 4.6613975549851e-4, 4.66139835185287e-4, 4.66139917007646e-4, 4.66140000436744e-4
flux1:, 0.691027963582315, 4.30453375223125e-4, 4.30453305360702e-4, 4.3045323455791e-4, 4.30453163263576e-4, 4.30453091255343e-4, 4.30453017613438e-4, 4.30452940732303e-4, 4.30452858391938e-4, 4.30452767926562e-4, 4.30452666551135e-4, 4.30452551938318e-4, 4.30452423180462e-4, 4.30452282319999e-4, 4.30452136669972e-4, 4.30452002119012e-4, 4.3045190737037e-4, 4.3045189822105e-4, 4.30452038711192e-4, 4.30452400868277e-4, 4.30453025566853e-4, 4.30453826405209e-4, 4.30454421034948e-4, 4.30454011480442e-4, 4.30451907198277e-4, 4.3044980173883e-4, 4.30453338659774e-4, 4.30457520875642e-4, 4.30446264231837e-4, 4.30461314438364e-4, 4.30452018836272e-4, 4.30445835185167e-4, 4.30452018836272e-4, 4.30461314438364e-4, 4.30446264231837e-4, 4.30457520875642e-4, 4.30453338659774e-4, 4.3044980173883e-4, 4.30451907198277e-4, 4.30454011480441e-4, 4.30454421034948e-4, 4.30453826405209e-4, 4.30453025566853e-4, 4.30452400868277e-4, 4.30452038711192e-4, 4.3045189822105e-4, 4.3045190737037e-4, 4.30452002119012e-4, 4.30452136669972e-4, 4.30452282319999e-4, 4.30452423180462e-4, 4.30452551938318e-4, 4.30452666551135e-4, 4.30452767926562e-4, 4.30452858391938e-4, 4.30452940732303e-4, 4.30453017613438e-4, 4.30453091255343e-4, 4.30453163263576e-4, 4.30453234557909e-4, 4.30453305360701e-4, 4.30453375223125e-4
flux1:, 0.691290412486068, 3.97147778444784e-4, 3.97147720265022e-4, 3.97147659024469e-4, 3.97147595100259e-4, 3.97147528309241e-4, 3.97147457884295e-4, 3.97147382484769e-4, 3.97147300261095e-4, 3.97147209007797e-4, 3.97147106459771e-4, 3.97146990815614e-4, 3.97146861609378e-4, 3.97146721095832e-4, 3.97146576347941e-4, 3.97146442238328e-4, 3.97146345250002e-4, 3.97146327287791e-4, 3.97146446581299e-4, 3.97146768117653e-4, 3.97147327677971e-4, 3.97148043961473e-4, 3.97148565022947e-4, 3.97148161162065e-4, 3.97146208480417e-4, 3.9714427672683e-4, 3.97147544391713e-4, 3.97151367593221e-4, 3.97140983495662e-4, 3.97154867074214e-4, 3.97146288665456e-4, 3.97140577066803e-4, 3.97146288665456e-4, 3.97154867074214e-4, 3.97140983495662e-4, 3.97151367593221e-4, 3.97147544391713e-4, 3.97144276726829e-4, 3.97146208480417e-4, 3.97148161162065e-4, 3.97148565022947e-4, 3.97148043961473e-4, 3.97147327677972e-4, 3.97146768117653e-4, 3.97146446581299e-4, 3.97146327287791e-4, 3.97146345250002e-4, 3.97146442238328e-4, 3.97146576347941e-4, 3.97146721095832e-4, 3.97146861609379e-4, 3.97146990815614e-4, 3.97147106459771e-4, 3.97147209007797e-4, 3.97147300261096e-4, 3.97147382484769e-4, 3.97147457884294e-4, 3.97147528309241e-4, 3.97147595100259e-4, 3.97147659024469e-4, 3.97147720265022e-4, 3.97147778444784e-4
flux1:, 0.691552861389821, 3.66095530631087e-4, 3.66095482307904e-4, 3.66095429221541e-4, 3.66095371687228e-4, 3.66095309555847e-4, 3.66095242192635e-4, 3.6609516848664e-4, 3.66095086909257e-4, 3.6609499565295e-4, 3.66094892899935e-4, 3.66094777296409e-4, 3.66094648741848e-4, 3.66094509641733e-4, 3.66094366801674e-4, 3.66094234114408e-4, 3.66094135982012e-4, 3.66094110706145e-4, 3.6609421117908e-4, 3.66094495972123e-4, 3.66094996323833e-4, 3.66095635878338e-4, 3.66096091007371e-4, 3.66095695082335e-4, 3.66093885062535e-4, 3.66092114451425e-4, 3.66095130647113e-4, 3.66098622347115e-4, 3.6608905177377e-4, 3.66101847866793e-4, 3.66093938343741e-4, 3.66088667436693e-4, 3.66093938343741e-4, 3.66101847866793e-4, 3.6608905177377e-4, 3.66098622347115e-4, 3.66095130647113e-4, 3.66092114451424e-4, 3.66093885062535e-4, 3.66095695082335e-4, 3.66096091007371e-4, 3.66095635878338e-4, 3.66094996323833e-4, 3.66094495972123e-4, 3.6609421117908e-4, 3.66094110706145e-4, 3.66094135982012e-4, 3.66094234114407e-4, 3.66094366801674e-4, 3.66094509641734e-4, 3.66094648741848e-4, 3.66094777296409e-4, 3.66094892899935e-4, 3.6609499565295e-4, 3.66095086909257e-4, 3.6609516848664e-4, 3.66095242192634e-4, 3.66095309555847e-4, 3.66095371687228e-4, 3.66095429221541e-4, 3.66095482307904e-4, 3.66095530631087e-4
flux1:, 0.691815310293574, 3.3717314777567e-4, 3.37173107627728e-4, 3.37173061413149e-4, 3.37173009395027e-4, 3.37172951454251e-4, 3.37172887070442e-4, 3.37172815330578e-4, 3.37172734982058e-4, 3.37172644558449e-4, 3.37172542622934e-4, 3.3717242819778e-4, 3.37172301478322e-4, 3.37172164964878e-4, 3.37172025171652e-4, 3.37171895046114e-4, 3.37171797039163e-4, 3.37171766116682e-4, 3.37171850269267e-4, 3.37172102223693e-4, 3.37172549170673e-4, 3.37173119525545e-4, 3.37173515997702e-4, 3.37173130156659e-4, 3.37171454464369e-4, 3.37169833406653e-4, 3.37172615189526e-4, 3.37175801282349e-4, 3.37166988562322e-4, 3.37178772054606e-4, 3.37171485793036e-4, 3.37166625904683e-4, 3.37171485793036e-4, 3.37178772054606e-4, 3.37166988562322e-4, 3.37175801282349e-4, 3.37172615189526e-4, 3.37169833406654e-4, 3.37171454464369e-4, 3.37173130156658e-4, 3.37173515997702e-4, 3.37173119525545e-4, 3.37172549170674e-4, 3.37172102223693e-4, 3.37171850269267e-4, 3.37171766116682e-4, 3.37171797039164e-4, 3.37171895046114e-4, 3.37172025171652e-4, 3.37172164964878e-4, 3.37172301478322e-4, 3.37172428197779e-4, 3.37172542622934e-4, 3.37172644558449e-4, 3.37172734982058e-4, 3.37172815330578e-4, 3.37172887070442e-4, 3.37172951454251e-4, 3.37173009395027e-4, 3.37173061413149e-4, 3.37173107627728e-4, 3.3717314777567e-4
flux1:, 0.692077759197328, 3.10261432230567e-4, 3.10261398777869e-4, 3.10261358325722e-4, 3.10261311093893e-4, 3.1026125698956e-4, 3.10261195590344e-4, 3.10261126152245e-4, 3.10261047657772e-4, 3.10260958929904e-4, 3.10260858852597e-4, 3.10260746759393e-4, 3.1026062307881e-4, 3.10260490356204e-4, 3.10260354794242e-4, 3.10260228429282e-4, 3.10260131882986e-4, 3.10260097033816e-4, 3.10260167372705e-4, 3.10260390305188e-4, 3.10260789418904e-4, 3.10261297714161e-4, 3.10261642364815e-4, 3.10261268581237e-4, 3.10259719380785e-4, 3.10258237134315e-4, 3.10260800772289e-4, 3.10263705547966e-4, 3.10255598195308e-4, 3.10266439824696e-4, 3.10259733769836e-4, 3.10255256853299e-4, 3.10259733769836e-4, 3.10266439824696e-4, 3.10255598195308e-4, 3.10263705547966e-4, 3.10260800772289e-4, 3.10258237134315e-4, 3.10259719380785e-4, 3.10261268581237e-4, 3.10261642364815e-4, 3.10261297714161e-4, 3.10260789418904e-4, 3.10260390305188e-4, 3.10260167372705e-4, 3.10260097033816e-4, 3.10260131882986e-4, 3.10260228429282e-4, 3.10260354794242e-4, 3.10260490356204e-4, 3.1026062307881e-4, 3.10260746759394e-4, 3.10260858852597e-4, 3.10260958929904e-4, 3.10261047657772e-4, 3.10261126152245e-4, 3.10261195590344e-4, 3.1026125698956e-4, 3.10261311093893e-4, 3.10261358325723e-4, 3.10261398777869e-4, 3.10261432230567e-4
flux1:, 0.692340208101081, 2.85245538252507e-4, 2.85245510245856e-4, 2.8524547464192e-4, 2.85245431624472e-4, 2.85245381123152e-4, 2.85245322798408e-4, 2.85245256048888e-4, 2.85245180055133e-4, 2.85245093882868e-4, 2.85244996682626e-4, 2.85244888041194e-4, 2.85244768564551e-4, 2.85244640799629e-4, 2.85244510621782e-4, 2.85244389190813e-4, 2.85244295414613e-4, 2.85244258315797e-4, 2.85244317257324e-4, 2.85244514803451e-4, 2.85244871339033e-4, 2.85245324254855e-4, 2.85245623420564e-4, 2.85245263432591e-4, 2.85243833300314e-4, 2.85242479861491e-4, 2.85244840793936e-4, 2.85247486965275e-4, 2.85240035522204e-4, 2.85250002000882e-4, 2.8524383555687e-4, 2.85239715129758e-4, 2.8524383555687e-4, 2.85250002000882e-4, 2.85240035522204e-4, 2.85247486965274e-4, 2.85244840793936e-4, 2.85242479861491e-4, 2.85243833300314e-4, 2.85245263432591e-4, 2.85245623420564e-4, 2.85245324254855e-4, 2.85244871339032e-4, 2.85244514803451e-4, 2.85244317257324e-4, 2.85244258315797e-4, 2.85244295414613e-4, 2.85244389190813e-4, 2.85244510621782e-4, 2.85244640799629e-4, 2.85244768564551e-4, 2.85244888041194e-4, 2.85244996682626e-4, 2.85245093882868e-4, 2.85245180055133e-4, 2.85245256048888e-4, 2.85245322798408e-4, 2.85245381123152e-4, 2.85245431624472e-4, 2.8524547464192e-4, 2.85245510245856e-4, 2.85245538252507e-4
flux1:, 0.692602657004834, 2.6201501387434e-4, 2.62014990301878e-4, 2.62014958828283e-4, 2.62014919607075e-4, 2.62014872586248e-4, 2.62014817495002e-4, 2.6201475385067e-4, 2.62014680998451e-4, 2.62014598205045e-4, 2.62014504839327e-4, 2.6201440068998e-4, 2.62014286491674e-4, 2.62014164755894e-4, 2.62014041019529e-4, 2.62013925601316e-4, 2.62013835805473e-4, 2.62013798015349e-4, 2.6201384781019e-4, 2.62014023353646e-4, 2.62014342188397e-4, 2.62014745896479e-4, 2.62015005376967e-4, 2.62014660645923e-4, 2.6201334250185e-4, 2.62012108515498e-4, 2.62014281330046e-4, 2.62016690071558e-4, 2.62009847961106e-4, 2.62019002106159e-4, 2.62013337029167e-4, 2.62009548112652e-4, 2.62013337029167e-4, 2.62019002106159e-4, 2.62009847961106e-4, 2.62016690071558e-4, 2.62014281330046e-4, 2.62012108515498e-4, 2.6201334250185e-4, 2.62014660645923e-4, 2.62015005376967e-4, 2.62014745896479e-4, 2.62014342188397e-4, 2.62014023353646e-4, 2.6201384781019e-4, 2.62013798015349e-4, 2.62013835805473e-4, 2.62013925601316e-4, 2.62014041019529e-4, 2.62014164755894e-4, 2.62014286491674e-4, 2.6201440068998e-4, 2.62014504839328e-4, 2.62014598205045e-4, 2.62014680998451e-4, 2.6201475385067e-4, 2.62014817495002e-4, 2.62014872586248e-4, 2.62014919607075e-4, 2.62014958828284e-4, 2.62014990301878e-4, 2.62015013874339e-4
flux1:, 0.692865105908588, 2.40463820783746e-4, 2.40463800859386e-4, 2.40463772979937e-4, 2.40463737272902e-4, 2.40463693700316e-4, 2.40463642047149e-4, 2.40463581927858e-4, 2.40463512822587e-4, 2.40463434162064e-4, 2.4046334549108e-4, 2.40463246755443e-4, 2.40463138776584e-4, 2.40463023999853e-4, 2.40462907617228e-4, 2.40462799143133e-4, 2.40462714383584e-4, 2.40462677285742e-4, 2.4046271996439e-4, 2.404628765875e-4, 2.40463162180633e-4, 2.40463522315986e-4, 2.40463747355264e-4, 2.40463419041886e-4, 2.40462206098396e-4, 2.40461082784593e-4, 2.40463081209315e-4, 2.40465272206624e-4, 2.40458995594332e-4, 2.40467396466135e-4, 2.40462196761173e-4, 2.40458715819846e-4, 2.40462196761173e-4, 2.40467396466135e-4, 2.40458995594332e-4, 2.40465272206624e-4, 2.40463081209314e-4, 2.40461082784593e-4, 2.40462206098396e-4, 2.40463419041886e-4, 2.40463747355264e-4, 2.40463522315986e-4, 2.40463162180632e-4, 2.404628765875e-4, 2.4046271996439e-4, 2.40462677285742e-4, 2.40462714383584e-4, 2.40462799143133e-4, 2.40462907617228e-4, 2.40463023999853e-4, 2.40463138776584e-4, 2.40463246755443e-4, 2.40463345491081e-4, 2.40463434162063e-4, 2.40463512822587e-4, 2.40463581927859e-4, 2.40463642047149e-4, 2.40463693700316e-4, 2.40463737272902e-4, 2.40463772979937e-4, 2.40463800859386e-4, 2.40463820783746e-4
flux1:, 0.693127554812341, 2.20490333888594e-4, 2.20490317027351e-4, 2.2049029236189e-4, 2.20490259996652e-4, 2.20490219903374e-4, 2.2049017191101e-4, 2.20490115712009e-4, 2.20490050895349e-4, 2.20489977023547e-4, 2.20489893780556e-4, 2.20489801230861e-4, 2.20489700247308e-4, 2.20489593184567e-4, 2.20489484887818e-4, 2.20489384105299e-4, 2.20489305246172e-4, 2.20489270012142e-4, 2.20489307349831e-4, 2.20489447803751e-4, 2.20489704175448e-4, 2.20490025826623e-4, 2.2049022111114e-4, 2.2048991006756e-4, 2.20488795793158e-4, 2.20487774889238e-4, 2.2048961179833e-4, 2.20491603306437e-4, 2.20485850970499e-4, 2.20493554017328e-4, 2.20488785838678e-4, 2.20485590721299e-4, 2.20488785838678e-4, 2.20493554017328e-4, 2.20485850970499e-4, 2.20491603306437e-4, 2.2048961179833e-4, 2.20487774889238e-4, 2.20488795793158e-4, 2.2048991006756e-4, 2.20490221111141e-4, 2.20490025826623e-4, 2.20489704175448e-4, 2.20489447803751e-4, 2.20489307349831e-4, 2.20489270012142e-4, 2.20489305246172e-4, 2.20489384105299e-4, 2.20489484887818e-4, 2.20489593184567e-4, 2.20489700247307e-4, 2.20489801230861e-4, 2.20489893780555e-4, 2.20489977023547e-4, 2.20490050895349e-4, 2.20490115712009e-4, 2.2049017191101e-4, 2.20490219903374e-4, 2.20490259996652e-4, 2.2049029236189e-4, 2.20490317027351e-4, 2.20490333888594e-4
flux1:, 0.693390003716094, 2.01997322232858e-4, 2.01997308017935e-4, 2.01997286310372e-4, 2.01997257193546e-4, 2.01997220644717e-4, 2.0199717652637e-4, 2.01997124592266e-4, 2.01997064517645e-4, 2.01996995969112e-4, 2.01996918738422e-4, 2.01996832976316e-4, 2.01996739577933e-4, 2.0199664078848e-4, 2.01996541108744e-4, 2.01996448560181e-4, 2.01996376252637e-4, 2.01996343821608e-4, 2.01996377320648e-4, 2.01996504012975e-4, 2.01996734740374e-4, 2.01997022455584e-4, 2.01997192126984e-4, 2.01996898902058e-4, 2.01995876998113e-4, 2.0199495071386e-4, 2.01996638144768e-4, 2.01998447053379e-4, 2.01993180262403e-4, 2.02000237469704e-4, 2.01995869024789e-4, 2.01992938906013e-4, 2.01995869024788e-4, 2.02000237469704e-4, 2.01993180262403e-4, 2.01998447053379e-4, 2.01996638144768e-4, 2.0199495071386e-4, 2.01995876998113e-4, 2.01996898902057e-4, 2.01997192126984e-4, 2.01997022455584e-4, 2.01996734740374e-4, 2.01996504012975e-4, 2.01996377320648e-4, 2.01996343821608e-4, 2.01996376252637e-4, 2.01996448560181e-4, 2.01996541108744e-4, 2.0199664078848e-4, 2.01996739577933e-4, 2.01996832976316e-4, 2.01996918738422e-4, 2.01996995969111e-4, 2.01997064517645e-4, 2.01997124592266e-4, 2.0199717652637e-4, 2.01997220644717e-4, 2.01997257193546e-4, 2.01997286310372e-4, 2.01997308017935e-4, 2.01997322232858e-4
flux1:, 0.693652452619847, 1.84891912901585e-4, 1.84891901047597e-4, 1.84891882131684e-4, 1.84891856217523e-4, 1.84891823284121e-4, 1.84891783218455e-4, 1.84891735821354e-4, 1.84891680835159e-4, 1.84891618007177e-4, 1.84891547210681e-4, 1.84891468655848e-4, 1.84891383236744e-4, 1.84891293075621e-4, 1.84891202335161e-4, 1.84891118350497e-4, 1.84891053025986e-4, 1.84891024099382e-4, 1.84891054986486e-4, 1.84891169983656e-4, 1.84891378211017e-4, 1.84891636017446e-4, 1.848917836972e-4, 1.84891508552682e-4, 1.8489057294082e-4, 1.84889733924667e-4, 1.84891283104504e-4, 1.84892925008611e-4, 1.84888107406131e-4, 1.84894567448824e-4, 1.84890568905299e-4, 1.84887884228427e-4, 1.84890568905299e-4, 1.84894567448824e-4, 1.84888107406131e-4, 1.84892925008611e-4, 1.84891283104504e-4, 1.84889733924667e-4, 1.8489057294082e-4, 1.84891508552682e-4, 1.848917836972e-4, 1.84891636017446e-4, 1.84891378211018e-4, 1.84891169983656e-4, 1.84891054986486e-4, 1.84891024099381e-4, 1.84891053025985e-4, 1.84891118350497e-4, 1.84891202335161e-4, 1.84891293075621e-4, 1.84891383236744e-4, 1.84891468655848e-4, 1.84891547210681e-4, 1.84891618007177e-4, 1.84891680835159e-4, 1.84891735821354e-4, 1.84891783218455e-4, 1.84891823284121e-4, 1.84891856217523e-4, 1.84891882131684e-4, 1.84891901047597e-4, 1.84891912901585e-4
flux1:, 0.693914901523601, 1.69085539517909e-4, 1.69085529833911e-4, 1.69085513600089e-4, 1.69085490861444e-4, 1.69085461595519e-4, 1.69085425706225e-4, 1.69085383029585e-4, 1.69085333359111e-4, 1.69085276503442e-4, 1.69085212395753e-4, 1.69085141283958e-4, 1.69085064042896e-4, 1.69084982663105e-4, 1.69084900978824e-4, 1.69084825680047e-4, 1.69084767555752e-4, 1.69084742604147e-4, 1.69084771840077e-4, 1.69084876881757e-4, 1.69085065341961e-4, 1.69085296775376e-4, 1.69085425598571e-4, 1.69085168533583e-4, 1.69084313351379e-4, 1.69083554665468e-4, 1.69084976044604e-4, 1.6908646531854e-4, 1.69082062813341e-4, 1.69087971209684e-4, 1.69084314605501e-4, 1.69081857026281e-4, 1.69084314605501e-4, 1.69087971209684e-4, 1.69082062813341e-4, 1.6908646531854e-4, 1.69084976044604e-4, 1.69083554665468e-4, 1.69084313351379e-4, 1.69085168533583e-4, 1.69085425598571e-4, 1.69085296775376e-4, 1.69085065341961e-4, 1.69084876881757e-4, 1.69084771840077e-4, 1.69084742604147e-4, 1.69084767555752e-4, 1.69084825680047e-4, 1.69084900978824e-4, 1.69084982663105e-4, 1.69085064042896e-4, 1.69085141283958e-4, 1.69085212395753e-4, 1.69085276503442e-4, 1.69085333359111e-4, 1.69085383029586e-4, 1.69085425706225e-4, 1.69085461595519e-4, 1.69085490861444e-4, 1.69085513600089e-4, 1.69085529833911e-4, 1.69085539517909e-4
flux1:, 0.694177350427354, 1.54493876891763e-4, 1.54493869247005e-4, 1.54493855612837e-4, 1.54493836016508e-4, 1.54493810431578e-4, 1.5449377877281e-4, 1.54493740901795e-4, 1.54493696650277e-4, 1.54493645872511e-4, 1.54493588544184e-4, 1.54493524933826e-4, 1.54493455883497e-4, 1.54493383247395e-4, 1.5449331054379e-4, 1.54493243859046e-4, 1.54493192953067e-4, 1.54493172232836e-4, 1.544932005316e-4, 1.54493297054236e-4, 1.54493468098763e-4, 1.54493676240678e-4, 1.5449378889629e-4, 1.54493549677583e-4, 1.5449276928035e-4, 1.54492084382368e-4, 1.5449338767318e-4, 1.54494737546482e-4, 1.54490718207886e-4, 1.54496117473471e-4, 1.54492776629672e-4, 1.54490528961183e-4, 1.54492776629672e-4, 1.54496117473471e-4, 1.54490718207886e-4, 1.54494737546482e-4, 1.54493387673181e-4, 1.54492084382368e-4, 1.5449276928035e-4, 1.54493549677582e-4, 1.5449378889629e-4, 1.54493676240679e-4, 1.54493468098763e-4, 1.54493297054236e-4, 1.544932005316e-4, 1.54493172232836e-4, 1.54493192953067e-4, 1.54493243859045e-4, 1.5449331054379e-4, 1.54493383247395e-4, 1.54493455883497e-4, 1.54493524933826e-4, 1.54493588544184e-4, 1.54493645872511e-4, 1.54493696650277e-4, 1.54493740901796e-4, 1.5449377877281e-4, 1.54493810431578e-4, 1.54493836016509e-4, 1.54493855612837e-4, 1.54493869247005e-4, 1.54493876891763e-4
flux1:, 0.694439799331107, 1.41036763329059e-4, 1.41036757623516e-4, 1.4103674650938e-4, 1.41036729997162e-4, 1.4103670805466e-4, 1.41036680602827e-4, 1.41036647521273e-4, 1.41036608669723e-4, 1.41036563935608e-4, 1.41036513323457e-4, 1.41036457109297e-4, 1.41036396092858e-4, 1.41036331990841e-4, 1.41036268020271e-4, 1.41036209705283e-4, 1.41036165859067e-4, 1.41036149436152e-4, 1.41036177291062e-4, 1.41036266457874e-4, 1.41036422092566e-4, 1.41036609612306e-4, 1.41036708387492e-4, 1.41036486583265e-4, 1.41035775549843e-4, 1.41035158279765e-4, 1.41036352498705e-4, 1.41037575132293e-4, 1.41033909089596e-4, 1.41038838890229e-4, 1.41035789326239e-4, 1.41033735484881e-4, 1.41035789326239e-4, 1.41038838890229e-4, 1.41033909089595e-4, 1.41037575132293e-4, 1.41036352498705e-4, 1.41035158279765e-4, 1.41035775549843e-4, 1.41036486583265e-4, 1.41036708387492e-4, 1.41036609612306e-4, 1.41036422092566e-4, 1.41036266457874e-4, 1.41036177291062e-4, 1.41036149436152e-4, 1.41036165859067e-4, 1.41036209705283e-4, 1.41036268020271e-4, 1.41036331990841e-4, 1.41036396092858e-4, 1.41036457109297e-4, 1.41036513323457e-4, 1.41036563935608e-4, 1.41036608669723e-4, 1.41036647521273e-4, 1.41036680602827e-4, 1.4103670805466e-4, 1.41036729997162e-4, 1.4103674650938e-4, 1.41036757623516e-4, 1.41036763329059e-4
flux1:, 0.69470224823486, 1.28638112053443e-4, 1.2863810819436e-4, 1.28638099505319e-4, 1.28638085981291e-4, 1.28638067583292e-4, 1.28638044235093e-4, 1.28638015828628e-4, 1.2863798224374e-4, 1.28637943391427e-4, 1.28637899294612e-4, 1.28637850227132e-4, 1.28637796940188e-4, 1.2863774101469e-4, 1.28637685382797e-4, 1.28637635047288e-4, 1.28637597952897e-4, 1.2863758573121e-4, 1.28637613445312e-4, 1.28637696180213e-4, 1.28637838104367e-4, 1.28638007303694e-4, 1.28638094129886e-4, 1.28637889145121e-4, 1.28637242285884e-4, 1.28636686855912e-4, 1.28637780367292e-4, 1.28638886928673e-4, 1.28635546274034e-4, 1.28640043576397e-4, 1.28637262427647e-4, 1.28635387380254e-4, 1.28637262427647e-4, 1.28640043576397e-4, 1.28635546274034e-4, 1.28638886928673e-4, 1.28637780367292e-4, 1.28636686855912e-4, 1.28637242285884e-4, 1.28637889145121e-4, 1.28638094129886e-4, 1.28638007303694e-4, 1.28637838104367e-4, 1.28637696180213e-4, 1.28637613445312e-4, 1.2863758573121e-4, 1.28637597952897e-4, 1.28637635047288e-4, 1.28637685382797e-4, 1.2863774101469e-4, 1.28637796940188e-4, 1.28637850227132e-4, 1.28637899294612e-4, 1.28637943391427e-4, 1.2863798224374e-4, 1.28638015828628e-4, 1.28638044235093e-4, 1.28638067583292e-4, 1.28638085981291e-4, 1.28638099505319e-4, 1.2863810819436e-4, 1.28638112053443e-4
flux1:, 0.694964697138614, 1.17225813130634e-4, 1.17225811015596e-4, 1.17225804629647e-4, 1.17225793953655e-4, 1.17225778941512e-4, 1.17225759517604e-4, 1.17225735582092e-4, 1.17225707029097e-4, 1.17225673786005e-4, 1.17225635886391e-4, 1.17225593595076e-4, 1.1722554761129e-4, 1.17225499384106e-4, 1.17225451578321e-4, 1.17225408715287e-4, 1.17225377945306e-4, 1.17225369697543e-4, 1.17225397416144e-4, 1.17225474439384e-4, 1.17225604086026e-4, 1.17225756944286e-4, 1.17225833443202e-4, 1.17225644554827e-4, 1.17225056920358e-4, 1.17224557906668e-4, 1.1722555846678e-4, 1.17226559203176e-4, 1.17223517897426e-4, 1.17227617116577e-4, 1.17225083054281e-4, 1.17223372766382e-4, 1.17225083054281e-4, 1.17227617116577e-4, 1.17223517897426e-4, 1.17226559203176e-4, 1.1722555846678e-4, 1.17224557906668e-4, 1.17225056920358e-4, 1.17225644554827e-4, 1.17225833443202e-4, 1.17225756944286e-4, 1.17225604086026e-4, 1.17225474439384e-4, 1.17225397416144e-4, 1.17225369697543e-4, 1.17225377945306e-4, 1.17225408715287e-4, 1.17225451578321e-4, 1.17225499384106e-4, 1.1722554761129e-4, 1.17225593595076e-4, 1.17225635886391e-4, 1.17225673786005e-4, 1.17225707029097e-4, 1.17225735582091e-4, 1.17225759517604e-4, 1.17225778941512e-4, 1.17225793953655e-4, 1.17225804629647e-4, 1.17225811015596e-4, 1.17225813130634e-4
flux1:, 0.695227146042367, 1.06731627219798e-4, 1.06731626726219e-4, 1.06731622488589e-4, 1.06731614475339e-4, 1.06731602633502e-4, 1.06731586886838e-4, 1.0673156714098e-4, 1.06731543300184e-4, 1.06731515303031e-4, 1.06731483188246e-4, 1.06731447207125e-4, 1.06731408005683e-4, 1.06731366906802e-4, 1.06731326326035e-4, 1.06731290341945e-4, 1.06731265380075e-4, 1.0673126077898e-4, 1.0673128852238e-4, 1.0673136038605e-4, 1.06731478961603e-4, 1.06731617179708e-4, 1.06731684707748e-4, 1.06731511098227e-4, 1.06730977987444e-4, 1.06730530322577e-4, 1.06731445123042e-4, 1.06732349431613e-4, 1.06729583212508e-4, 1.06733316355451e-4, 1.06731009508464e-4, 1.06729450893743e-4, 1.06731009508464e-4, 1.06733316355451e-4, 1.06729583212508e-4, 1.06732349431613e-4, 1.06731445123042e-4, 1.06730530322577e-4, 1.06730977987444e-4, 1.06731511098228e-4, 1.06731684707748e-4, 1.06731617179708e-4, 1.06731478961603e-4, 1.0673136038605e-4, 1.0673128852238e-4, 1.0673126077898e-4, 1.06731265380075e-4, 1.06731290341945e-4, 1.06731326326034e-4, 1.06731366906802e-4, 1.06731408005683e-4, 1.06731447207124e-4, 1.06731483188246e-4, 1.06731515303031e-4, 1.06731543300184e-4, 1.0673156714098e-4, 1.06731586886838e-4, 1.06731602633502e-4, 1.06731614475339e-4, 1.06731622488589e-4, 1.06731626726219e-4, 1.06731627219798e-4
flux1:, 0.69548959494612, 9.70910724073522e-5, 9.70910733877782e-5, 9.70910711105047e-5, 9.70910655333775e-5, 9.70910565973143e-5, 9.70910442249891e-5, 9.70910283258302e-5, 9.70910088114421e-5, 9.7090985628011e-5, 9.70909588156849e-5, 9.70909286095698e-5, 9.70908956028986e-5, 9.7090860999202e-5, 9.70908269830861e-5, 9.70907972273677e-5, 9.70907774980876e-5, 9.70907761465847e-5, 9.70908038414572e-5, 9.70908709633436e-5, 9.70909794852654e-5, 9.70911045272036e-5, 9.70911642170288e-5, 9.70910050053503e-5, 9.70905219721374e-5, 9.70901209371586e-5, 9.70909566466479e-5, 9.70917731411528e-5, 9.70892594337995e-5, 9.70926562385178e-5, 9.7090558117196e-5, 9.70891389881789e-5, 9.70905581171961e-5, 9.70926562385178e-5, 9.70892594337996e-5, 9.70917731411529e-5, 9.70909566466479e-5, 9.70901209371585e-5, 9.70905219721374e-5, 9.70910050053501e-5, 9.70911642170288e-5, 9.70911045272035e-5, 9.70909794852653e-5, 9.70908709633436e-5, 9.70908038414572e-5, 9.70907761465848e-5, 9.70907774980876e-5, 9.70907972273677e-5, 9.70908269830861e-5, 9.7090860999202e-5, 9.70908956028988e-5, 9.70909286095697e-5, 9.70909588156848e-5, 9.7090985628011e-5, 9.70910088114421e-5, 9.70910283258302e-5, 9.7091044224989e-5, 9.70910565973145e-5, 9.70910655333775e-5, 9.70910711105047e-5, 9.70910733877781e-5, 9.70910724073523e-5
flux1:, 0.695752043849873, 8.82433053075915e-5, 8.82433075898978e-5, 8.82433070556637e-5, 8.82433036541228e-5, 8.82432973211701e-5, 8.82432879785249e-5, 8.82432755385589e-5, 8.82432599184827e-5, 8.82432410697504e-5, 8.82432190315812e-5, 8.82431940216202e-5, 8.8243166581989e-5, 8.8243137804466e-5, 8.82431096608205e-5, 8.82430854533223e-5, 8.82430703493387e-5, 8.82430718082884e-5, 8.8243099316504e-5, 8.82431620111735e-5, 8.82432613425264e-5, 8.82433744734328e-5, 8.82434272718908e-5, 8.82432815412038e-5, 8.82428443989114e-5, 8.82424856147205e-5, 8.82432484184212e-5, 8.82439849918945e-5, 8.82417028211444e-5, 8.82447908906401e-5, 8.82428843126928e-5, 8.82415933327092e-5, 8.82428843126928e-5, 8.82447908906401e-5, 8.82417028211444e-5, 8.82439849918945e-5, 8.82432484184212e-5, 8.82424856147205e-5, 8.82428443989114e-5, 8.82432815412038e-5, 8.82434272718908e-5, 8.82433744734328e-5, 8.82432613425264e-5, 8.82431620111734e-5, 8.8243099316504e-5, 8.82430718082883e-5, 8.82430703493387e-5, 8.82430854533223e-5, 8.82431096608205e-5, 8.82431378044661e-5, 8.82431665819889e-5, 8.82431940216202e-5, 8.82432190315813e-5, 8.82432410697505e-5, 8.82432599184828e-5, 8.8243275538559e-5, 8.8243287978525e-5, 8.82432973211701e-5, 8.82433036541229e-5, 8.82433070556637e-5, 8.82433075898978e-5, 8.82433053075915e-5
flux1:, 0.696014492753627, 8.01309975417772e-5, 8.01310009331303e-5, 8.01310019021907e-5, 8.01310003915927e-5, 8.01309963335225e-5, 8.01309896492816e-5, 8.01309802539302e-5, 8.0130968069322e-5, 8.01309530507668e-5, 8.01309352352288e-5, 8.01309148226494e-5, 8.0130892306559e-5, 8.01308686749791e-5, 8.01308457044641e-5, 8.0130826359921e-5, 8.01308152664743e-5, 8.01308190791748e-5, 8.01308462232516e-5, 8.01309047295985e-5, 8.0130995609829e-5, 8.01310979300013e-5, 8.01311446318587e-5, 8.01310114533271e-5, 8.0130616276742e-5, 8.01302956941339e-5, 8.01309913305577e-5, 8.01316552137478e-5, 8.01295851184885e-5, 8.01323900495055e-5, 8.01306590678548e-5, 8.01294857043308e-5, 8.01306590678548e-5, 8.01323900495055e-5, 8.01295851184885e-5, 8.01316552137479e-5, 8.01309913305578e-5, 8.01302956941339e-5, 8.0130616276742e-5, 8.01310114533271e-5, 8.01311446318586e-5, 8.01310979300013e-5, 8.01309956098289e-5, 8.01309047295985e-5, 8.01308462232516e-5, 8.01308190791747e-5, 8.01308152664743e-5, 8.0130826359921e-5, 8.01308457044641e-5, 8.01308686749791e-5, 8.01308923065589e-5, 8.01309148226495e-5, 8.01309352352287e-5, 8.01309530507668e-5, 8.0130968069322e-5, 8.01309802539302e-5, 8.01309896492815e-5, 8.01309963335226e-5, 8.01310003915928e-5, 8.01310019021907e-5, 8.01310009331302e-5, 8.01309975417772e-5
flux1:, 0.69627694165738, 7.27002086344516e-5, 7.270021292785e-5, 7.27002151468673e-5, 7.27002152295046e-5, 7.27002131056554e-5, 7.27002086969891e-5, 7.27002019213982e-5, 7.27001927049563e-5, 7.27001810060734e-5, 7.27001668588675e-5, 7.2700150446042e-5, 7.27001322155908e-5, 7.27001130598826e-5, 7.2700094577154e-5, 7.27000794260063e-5, 7.2700071741439e-5, 7.27000774543204e-5, 7.2700104039001e-5, 7.2700158543796e-5, 7.27002416153424e-5, 7.2700334089872e-5, 7.27003753671026e-5, 7.27002538197749e-5, 7.26998969444043e-5, 7.26996108326904e-5, 7.27002446276079e-5, 7.27008424430858e-5, 7.2698966392437e-5, 7.27015118986692e-5, 7.26999417313641e-5, 7.26988762104909e-5, 7.26999417313641e-5, 7.27015118986692e-5, 7.2698966392437e-5, 7.27008424430859e-5, 7.2700244627608e-5, 7.26996108326905e-5, 7.26998969444042e-5, 7.27002538197749e-5, 7.27003753671026e-5, 7.2700334089872e-5, 7.27002416153424e-5, 7.2700158543796e-5, 7.2700104039001e-5, 7.27000774543205e-5, 7.2700071741439e-5, 7.27000794260063e-5, 7.27000945771539e-5, 7.27001130598826e-5, 7.27001322155909e-5, 7.27001504460421e-5, 7.27001668588675e-5, 7.27001810060734e-5, 7.27001927049563e-5, 7.27002019213981e-5, 7.27002086969891e-5, 7.27002131056554e-5, 7.27002152295046e-5, 7.27002151468674e-5, 7.27002129278499e-5, 7.27002086344516e-5
flux1:, 0.696539390561133, 6.59002562917785e-5, 6.59002612740281e-5, 6.59002644857024e-5, 6.59002658620274e-5, 6.59002653320132e-5, 6.59002628185979e-5, 6.59002582428782e-5, 6.59002515350739e-5, 6.59002426563806e-5, 6.59002316379662e-5, 6.59002186462189e-5, 6.59002040869361e-5, 6.59001887648135e-5, 6.5900174115781e-5, 6.59001625210052e-5, 6.59001576732964e-5, 6.59001648525598e-5, 6.59001906822958e-5, 6.59002413395753e-5, 6.59003171701813e-5, 6.5900400654125e-5, 6.59004370807377e-5, 6.59003262674568e-5, 6.59000042861441e-5, 6.58997492203078e-5, 6.59003261177432e-5, 6.59008639297268e-5, 6.58991652412148e-5, 6.59014732709119e-5, 6.59000502331575e-5, 6.58990834959948e-5, 6.59000502331574e-5, 6.59014732709119e-5, 6.58991652412148e-5, 6.59008639297268e-5, 6.59003261177432e-5, 6.58997492203078e-5, 6.59000042861441e-5, 6.59003262674567e-5, 6.59004370807377e-5, 6.59004006541251e-5, 6.59003171701814e-5, 6.59002413395753e-5, 6.59001906822958e-5, 6.59001648525598e-5, 6.59001576732964e-5, 6.59001625210052e-5, 6.59001741157809e-5, 6.59001887648135e-5, 6.59002040869361e-5, 6.59002186462189e-5, 6.59002316379662e-5, 6.59002426563806e-5, 6.5900251535074e-5, 6.59002582428782e-5, 6.59002628185979e-5, 6.59002653320132e-5, 6.59002658620275e-5, 6.59002644857023e-5, 6.5900261274028e-5, 6.59002562917784e-5
flux1:, 0.696801839464887, 5.96835849543101e-5, 5.96835904144001e-5, 5.968359436695e-5, 5.96835967460967e-5, 5.96835974812908e-5, 5.96835964976418e-5, 5.96835937199297e-5, 5.96835890826338e-5, 5.96835825496885e-5, 5.96835741495072e-5, 5.96835640333473e-5, 5.96835525682407e-5, 5.96835404789004e-5, 5.96835290539586e-5, 5.96835204238347e-5, 5.96835178830639e-5, 5.96835261272627e-5, 5.96835510196476e-5, 5.96835979660116e-5, 5.96836670668403e-5, 5.96837423260745e-5, 5.96837743986397e-5, 5.9683673458187e-5, 5.9683383215233e-5, 5.96831560617225e-5, 5.96836806520787e-5, 5.96841640121088e-5, 5.96826272719529e-5, 5.96847181199075e-5, 5.9683429558288e-5, 5.96825532183485e-5, 5.9683429558288e-5, 5.96847181199075e-5, 5.96826272719529e-5, 5.96841640121088e-5, 5.96836806520786e-5, 5.96831560617226e-5, 5.96833832152331e-5, 5.96836734581871e-5, 5.96837743986397e-5, 5.96837423260745e-5, 5.96836670668404e-5, 5.96835979660116e-5, 5.96835510196476e-5, 5.96835261272627e-5, 5.9683517883064e-5, 5.96835204238347e-5, 5.96835290539585e-5, 5.96835404789004e-5, 5.96835525682407e-5, 5.96835640333473e-5, 5.96835741495072e-5, 5.96835825496884e-5, 5.96835890826338e-5, 5.96835937199297e-5, 5.96835964976419e-5, 5.96835974812908e-5, 5.96835967460968e-5, 5.968359436695e-5, 5.96835904144001e-5, 5.96835849543101e-5
flux1:, 0.69706428836864, 5.40056334441338e-5, 5.40056391811698e-5, 5.4005643636896e-5, 5.40056467458315e-5, 5.40056484390416e-5, 5.40056486446394e-5, 5.40056472915669e-5, 5.40056443187568e-5, 5.40056396929691e-5, 5.40056334402162e-5, 5.40056256979229e-5, 5.40056167977347e-5, 5.40056073916677e-5, 5.40055986350076e-5, 5.40055924319598e-5, 5.40055917188839e-5, 5.40056006676573e-5, 5.40056244630378e-5, 5.40056678291005e-5, 5.40057306689198e-5, 5.40057983969623e-5, 5.40058265511655e-5, 5.40057346669497e-5, 5.40054732500145e-5, 5.40052711513726e-5, 5.40057476968377e-5, 5.4006181685532e-5, 5.40047926712002e-5, 5.4006685085182e-5, 5.40055193141623e-5, 5.40047256165231e-5, 5.40055193141623e-5, 5.4006685085182e-5, 5.40047926712002e-5, 5.40061816855319e-5, 5.40057476968377e-5, 5.40052711513726e-5, 5.40054732500146e-5, 5.40057346669498e-5, 5.40058265511655e-5, 5.40057983969623e-5, 5.40057306689199e-5, 5.40056678291004e-5, 5.40056244630378e-5, 5.40056006676573e-5, 5.4005591718884e-5, 5.40055924319597e-5, 5.40055986350075e-5, 5.40056073916677e-5, 5.40056167977346e-5, 5.40056256979229e-5, 5.40056334402162e-5, 5.4005639692969e-5, 5.40056443187568e-5, 5.40056472915668e-5, 5.40056486446394e-5, 5.40056484390416e-5, 5.40056467458315e-5, 5.4005643636896e-5, 5.40056391811698e-5, 5.40056334441339e-5
flux1:, 0.697326737272393, 4.88247024557803e-5, 4.88247082858352e-5, 4.88247130282216e-5, 4.88247166190717e-5, 4.8824718992054e-5, 4.8824720078989e-5, 4.88247198133965e-5, 4.88247181388526e-5, 4.8824715025072e-5, 4.8824710496076e-5, 4.88247046767622e-5, 4.88246978666233e-5, 4.88246906517863e-5, 4.88246840670619e-5, 4.88246798128962e-5, 4.88246805039714e-5, 4.88246898432899e-5, 4.88247124109233e-5, 4.88247523293026e-5, 4.88248093451396e-5, 4.88248701763494e-5, 4.88248947999697e-5, 4.88248112056648e-5, 4.88245759358045e-5, 4.88243962943974e-5, 4.88248287518552e-5, 4.88252180170131e-5, 4.88239636222236e-5, 4.88256749039679e-5, 4.88246211447503e-5, 4.88239029267332e-5, 4.88246211447503e-5, 4.88256749039679e-5, 4.88239636222236e-5, 4.88252180170131e-5, 4.88248287518552e-5, 4.88243962943974e-5, 4.88245759358044e-5, 4.88248112056648e-5, 4.88248947999697e-5, 4.88248701763494e-5, 4.88248093451397e-5, 4.88247523293026e-5, 4.88247124109233e-5, 4.88246898432899e-5, 4.88246805039714e-5, 4.88246798128962e-5, 4.88246840670619e-5, 4.88246906517864e-5, 4.88246978666233e-5, 4.88247046767623e-5, 4.88247104960759e-5, 4.8824715025072e-5, 4.88247181388526e-5, 4.88247198133965e-5, 4.88247200789889e-5, 4.88247189920541e-5, 4.88247166190717e-5, 4.88247130282216e-5, 4.88247082858352e-5, 4.88247024557803e-5
flux1:, 0.697589186176146, 4.4101822571266e-5, 4.41018283327235e-5, 4.41018331717451e-5, 4.41018370270585e-5, 4.41018398357175e-5, 4.41018415337956e-5, 4.41018420597035e-5, 4.41018413617932e-5, 4.41018394128448e-5, 4.41018362352879e-5, 4.41018319427368e-5, 4.41018268055578e-5, 4.41018213502831e-5, 4.41018165030507e-5, 4.41018137810227e-5, 4.41018155103339e-5, 4.4101824974716e-5, 4.41018462159453e-5, 4.41018828262575e-5, 4.41019344309865e-5, 4.41019889506107e-5, 4.41020103934026e-5, 4.41019343759836e-5, 4.41017227962073e-5, 4.41015632573506e-5, 4.41019552990573e-5, 4.41023040904139e-5, 4.4101172252754e-5, 4.41027183536616e-5, 4.41017666754754e-5, 4.41011173289225e-5, 4.41017666754754e-5, 4.41027183536616e-5, 4.4101172252754e-5, 4.4102304090414e-5, 4.41019552990573e-5, 4.41015632573505e-5, 4.41017227962073e-5, 4.41019343759836e-5, 4.41020103934025e-5, 4.41019889506107e-5, 4.41019344309865e-5, 4.41018828262575e-5, 4.41018462159453e-5, 4.4101824974716e-5, 4.41018155103339e-5, 4.41018137810227e-5, 4.41018165030507e-5, 4.41018213502832e-5, 4.41018268055578e-5, 4.41018319427368e-5, 4.41018362352879e-5, 4.41018394128447e-5, 4.41018413617932e-5, 4.41018420597035e-5, 4.41018415337956e-5, 4.41018398357175e-5, 4.41018370270585e-5, 4.41018331717451e-5, 4.41018283327234e-5, 4.41018225712659e-5
flux1:, 0.6978516350799, 3.98006234125236e-5, 3.98006289696975e-5, 3.98006337452037e-5, 3.98006376811048e-5, 3.98006407184117e-5, 3.9800642797831e-5, 3.98006438628496e-5, 3.98006438666469e-5, 3.98006427851249e-5, 3.98006406394663e-5, 3.98006375331464e-5, 3.98006337101927e-5, 3.98006296433122e-5, 3.98006261607406e-5, 3.98006246149656e-5, 3.98006270735779e-5, 3.98006364458026e-5, 3.98006562947646e-5, 3.98006897461393e-5, 3.98007363335142e-5, 3.98007850850839e-5, 3.98008036660555e-5, 3.98007345666968e-5, 3.98005444294459e-5, 3.98004028642317e-5, 3.98007578965296e-5, 3.98010700974781e-5, 3.98000497288057e-5, 3.98014453405268e-5, 3.98005866044082e-5, 3.98000000395834e-5, 3.98005866044082e-5, 3.98014453405268e-5, 3.98000497288057e-5, 3.98010700974781e-5, 3.98007578965296e-5, 3.98004028642317e-5, 3.98005444294458e-5, 3.98007345666968e-5, 3.98008036660555e-5, 3.98007850850839e-5, 3.98007363335142e-5, 3.98006897461393e-5, 3.98006562947646e-5, 3.98006364458025e-5, 3.98006270735779e-5, 3.98006246149655e-5, 3.98006261607407e-5, 3.98006296433122e-5, 3.98006337101927e-5, 3.98006375331464e-5, 3.98006406394663e-5, 3.98006427851249e-5, 3.98006438666469e-5, 3.98006438628496e-5, 3.9800642797831e-5, 3.98006407184117e-5, 3.98006376811048e-5, 3.98006337452038e-5, 3.98006289696974e-5, 3.98006234125237e-5
flux1:, 0.698114083983653, 3.58872044798548e-5, 3.58872097248478e-5, 3.588721430806e-5, 3.58872181754003e-5, 3.58872212722123e-5, 3.58872235440489e-5, 3.58872249395336e-5, 3.58872254166298e-5, 3.5887224954347e-5, 3.58872235728961e-5, 3.58872213666359e-5, 3.58872185557913e-5, 3.58872155645021e-5, 3.58872131328932e-5, 3.58872124656461e-5, 3.58872153989256e-5, 3.58872245077775e-5, 3.58872429301743e-5, 3.58872733818091e-5, 3.58873153294492e-5, 3.58873588200323e-5, 3.58873748326049e-5, 3.58873120458991e-5, 3.5887141299831e-5, 3.58870157879546e-5, 3.58873369683021e-5, 3.5887616124891e-5, 3.58866970446585e-5, 3.58879556847512e-5, 3.5887181489865e-5, 3.5886652100988e-5, 3.5887181489865e-5, 3.58879556847512e-5, 3.58866970446585e-5, 3.5887616124891e-5, 3.58873369683021e-5, 3.58870157879546e-5, 3.5887141299831e-5, 3.58873120458991e-5, 3.58873748326048e-5, 3.58873588200323e-5, 3.58873153294492e-5, 3.58872733818091e-5, 3.58872429301743e-5, 3.58872245077775e-5, 3.58872153989257e-5, 3.58872124656461e-5, 3.58872131328932e-5, 3.58872155645021e-5, 3.58872185557913e-5, 3.58872213666359e-5, 3.58872235728961e-5, 3.58872249543469e-5, 3.58872254166299e-5, 3.58872249395337e-5, 3.58872235440488e-5, 3.58872212722123e-5, 3.58872181754003e-5, 3.588721430806e-5, 3.58872097248478e-5, 3.58872044798547e-5
flux1:, 0.698376532887406, 3.23300081627427e-5, 3.23300130156555e-5, 3.23300173089515e-5, 3.23300209926938e-5, 3.23300240167557e-5, 3.23300263316012e-5, 3.23300278909314e-5, 3.23300286573602e-5, 3.23300286129185e-5, 3.23300277770428e-5, 3.23300262358739e-5, 3.23300241881237e-5, 3.23300220141345e-5, 3.23300203747966e-5, 3.23300203422435e-5, 3.23300235456822e-5, 3.2330032262256e-5, 3.23300492527039e-5, 3.23300768729553e-5, 3.23301145437747e-5, 3.23301532475545e-5, 3.23301669630692e-5, 3.23301099349905e-5, 3.23299567114289e-5, 3.23298455242836e-5, 3.23301357768557e-5, 3.23303851243586e-5, 3.23295579959711e-5, 3.23306920888379e-5, 3.23299947213644e-5, 3.23295173537875e-5, 3.23299947213643e-5, 3.23306920888379e-5, 3.2329557995971e-5, 3.23303851243587e-5, 3.23301357768557e-5, 3.23298455242836e-5, 3.2329956711429e-5, 3.23301099349905e-5, 3.23301669630692e-5, 3.23301532475545e-5, 3.23301145437747e-5, 3.23300768729553e-5, 3.23300492527039e-5, 3.23300322622559e-5, 3.23300235456822e-5, 3.23300203422435e-5, 3.23300203747966e-5, 3.23300220141345e-5, 3.23300241881238e-5, 3.23300262358738e-5, 3.23300277770428e-5, 3.23300286129185e-5, 3.23300286573602e-5, 3.23300278909314e-5, 3.23300263316011e-5, 3.23300240167557e-5, 3.23300209926939e-5, 3.23300173089515e-5, 3.23300130156555e-5, 3.23300081627428e-5
flux1:, 0.698638981791159, 2.90996953499227e-5, 2.90996997576342e-5, 2.90997036928862e-5, 2.90997071100324e-5, 2.90997099635176e-5, 2.90997122086555e-5, 2.90997138040627e-5, 2.90997147167919e-5, 2.90997149317443e-5, 2.90997144677074e-5, 2.90997134033849e-5, 2.90997119180339e-5, 2.90997103525114e-5, 2.90997092965026e-5, 2.90997097033734e-5, 2.90997130174182e-5, 2.90997212504685e-5, 2.90997368288929e-5, 2.9099761793366e-5, 2.90997955358851e-5, 2.90998298965038e-5, 2.90998415664887e-5, 2.90997897914849e-5, 2.90996523908477e-5, 2.90995539751223e-5, 2.90998160052198e-5, 2.91000384925478e-5, 2.90992947628351e-5, 2.91003157161322e-5, 2.9099688100735e-5, 2.90992580197533e-5, 2.9099688100735e-5, 2.91003157161322e-5, 2.90992947628352e-5, 2.91000384925478e-5, 2.90998160052198e-5, 2.90995539751223e-5, 2.90996523908477e-5, 2.90997897914849e-5, 2.90998415664887e-5, 2.90998298965038e-5, 2.90997955358851e-5, 2.9099761793366e-5, 2.90997368288929e-5, 2.90997212504686e-5, 2.90997130174182e-5, 2.90997097033734e-5, 2.90997092965026e-5, 2.90997103525114e-5, 2.9099711918034e-5, 2.90997134033849e-5, 2.90997144677074e-5, 2.90997149317443e-5, 2.90997147167919e-5, 2.90997138040627e-5, 2.90997122086555e-5, 2.90997099635176e-5, 2.90997071100324e-5, 2.90997036928861e-5, 2.90996997576342e-5, 2.90996953499226e-5
flux1:, 0.698901430694913, 2.61690240089063e-5, 2.61690279427156e-5, 2.61690314785087e-5, 2.6169034574924e-5, 2.61690371908992e-5, 2.61690392864293e-5, 2.61690408248046e-5, 2.61690417772416e-5, 2.61690421313093e-5, 2.61690419052116e-5, 2.61690411708885e-5, 2.61690400899877e-5, 2.61690389677766e-5, 2.61690383299873e-5, 2.61690390236474e-5, 2.61690423279781e-5, 2.61690500187428e-5, 2.61690642262355e-5, 2.61690867152627e-5, 2.61691168631955e-5, 2.61691472952344e-5, 2.61691571527966e-5, 2.616911017034e-5, 2.61689870488107e-5, 2.61689000107844e-5, 2.61691363182509e-5, 2.61693346304518e-5, 2.61686664723027e-5, 2.61695847490211e-5, 2.61690204028836e-5, 2.61686332641661e-5, 2.61690204028835e-5, 2.61695847490212e-5, 2.61686664723027e-5, 2.61693346304518e-5, 2.6169136318251e-5, 2.61689000107844e-5, 2.61689870488107e-5, 2.616911017034e-5, 2.61691571527966e-5, 2.61691472952344e-5, 2.61691168631956e-5, 2.61690867152626e-5, 2.61690642262355e-5, 2.61690500187428e-5, 2.61690423279781e-5, 2.61690390236474e-5, 2.61690383299873e-5, 2.61690389677766e-5, 2.61690400899877e-5, 2.61690411708886e-5, 2.61690419052116e-5, 2.61690421313092e-5, 2.61690417772416e-5, 2.61690408248046e-5, 2.61690392864293e-5, 2.61690371908992e-5, 2.6169034574924e-5, 2.61690314785087e-5, 2.61690279427156e-5, 2.61690240089063e-5
flux1:, 0.699163879598666, 2.35127310516171e-5, 2.35127345040665e-5, 2.35127376221408e-5, 2.35127403686468e-5, 2.35127427068374e-5, 2.35127446011457e-5, 2.35127460192328e-5, 2.35127469361616e-5, 2.35127473419286e-5, 2.35127472541715e-5, 2.35127467386503e-5, 2.35127459410582e-5, 2.35127451345877e-5, 2.35127447875639e-5, 2.35127456518756e-5, 2.35127488595064e-5, 2.35127559763651e-5, 2.35127688708473e-5, 2.35127890666964e-5, 2.35128159381311e-5, 2.35128428280462e-5, 2.351285108869e-5, 2.35128084795599e-5, 2.35126982362167e-5, 2.35126213268959e-5, 2.35128342187154e-5, 2.35130107977719e-5, 2.35124110559412e-5, 2.35132362423471e-5, 2.35127292317541e-5, 2.35123810533712e-5, 2.35127292317542e-5, 2.35132362423471e-5, 2.35124110559412e-5, 2.35130107977719e-5, 2.35128342187154e-5, 2.35126213268959e-5, 2.35126982362167e-5, 2.35128084795599e-5, 2.351285108869e-5, 2.35128428280462e-5, 2.35128159381311e-5, 2.35127890666965e-5, 2.35127688708472e-5, 2.35127559763651e-5, 2.35127488595064e-5, 2.35127456518757e-5, 2.35127447875639e-5, 2.35127451345877e-5, 2.35127459410583e-5, 2.35127467386503e-5, 2.35127472541715e-5, 2.35127473419286e-5, 2.35127469361616e-5, 2.35127460192328e-5, 2.35127446011457e-5, 2.35127427068374e-5, 2.35127403686468e-5, 2.35127376221408e-5, 2.35127345040665e-5, 2.3512731051617e-5
flux1:, 0.699426328502419, 2.11074177521954e-5, 2.11074207334054e-5, 2.11074234346576e-5, 2.11074258227305e-5, 2.1107427864948e-5, 2.11074295298822e-5, 2.1107430789224e-5, 2.11074316215374e-5, 2.11074320189868e-5, 2.1107431998627e-5, 2.1107431620547e-5, 2.11074310159717e-5, 2.11074304291915e-5, 2.11074302770295e-5, 2.11074312263199e-5, 2.11074342778282e-5, 2.11074408110837e-5, 2.11074524630498e-5, 2.11074705471232e-5, 2.11074944435547e-5, 2.11075181503169e-5, 2.11075250124335e-5, 2.11074863949456e-5, 2.1107387759509e-5, 2.11073198607143e-5, 2.11075114629212e-5, 2.11076685270319e-5, 2.11071306671003e-5, 2.1107871536717e-5, 2.11074164361402e-5, 2.11071035721565e-5, 2.11074164361402e-5, 2.1107871536717e-5, 2.11071306671003e-5, 2.11076685270319e-5, 2.11075114629212e-5, 2.11073198607143e-5, 2.1107387759509e-5, 2.11074863949456e-5, 2.11075250124335e-5, 2.11075181503169e-5, 2.11074944435546e-5, 2.11074705471232e-5, 2.11074524630498e-5, 2.11074408110837e-5, 2.11074342778282e-5, 2.11074312263198e-5, 2.11074302770295e-5, 2.11074304291915e-5, 2.11074310159718e-5, 2.1107431620547e-5, 2.1107431998627e-5, 2.11074320189868e-5, 2.11074316215374e-5, 2.1107430789224e-5, 2.11074295298822e-5, 2.1107427864948e-5, 2.11074258227305e-5, 2.11074234346576e-5, 2.11074207334053e-5, 2.11074177521954e-5
flux1:, 0.699688777406172, 1.89314389357838e-5, 1.89314414695948e-5, 1.89314437699464e-5, 1.89314458073363e-5, 1.89314475528697e-5, 1.89314489789271e-5, 1.89314500608678e-5, 1.89314507804032e-5, 1.89314511315952e-5, 1.89314511308811e-5, 1.89314508331257e-5, 1.89314503564265e-5, 1.89314499190363e-5, 1.89314498916025e-5, 1.89314508649784e-5, 1.89314537230905e-5, 1.89314596800893e-5, 1.89314701686399e-5, 1.893148631886e-5, 1.8931507524268e-5, 1.89315283799007e-5, 1.89315340251106e-5, 1.89314990514577e-5, 1.89314108727676e-5, 1.89313509842306e-5, 1.89315232532412e-5, 1.89316628147353e-5, 1.89311808751764e-5, 1.89318454489804e-5, 1.89314373026053e-5, 1.89311564182021e-5, 1.89314373026053e-5, 1.89318454489804e-5, 1.89311808751764e-5, 1.89316628147353e-5, 1.89315232532412e-5, 1.89313509842306e-5, 1.89314108727676e-5, 1.89314990514577e-5, 1.89315340251106e-5, 1.89315283799007e-5, 1.8931507524268e-5, 1.893148631886e-5, 1.89314701686399e-5, 1.89314596800893e-5, 1.89314537230905e-5, 1.89314508649785e-5, 1.89314498916025e-5, 1.89314499190363e-5, 1.89314503564266e-5, 1.89314508331257e-5, 1.89314511308811e-5, 1.89314511315952e-5, 1.89314507804032e-5, 1.89314500608679e-5, 1.89314489789272e-5, 1.89314475528697e-5, 1.89314458073363e-5, 1.89314437699463e-5, 1.89314414695948e-5, 1.89314389357838e-5
[truncated: 32,741 more chars]
