# Supplementary material for: Spatial Resolution and Refractive Index Contrast of Resonant Photonic Crystal Surfaces for Biosensing
Source: IEEE Photonics J. Author manuscript; Available in PMC 2015 Sep 7. (PMC4561521; doi:10.1109/JPHOT.2015.2435699)
Supplement: fig6_data [file NIHMS64775-supplement-fig6_data.gz › Volumes/graham/MacBook_backup/PhD_folder_2015_06_02/paper_improvements/IEEE_J_Photonics/final_files/data_files/fig6/meep_data/17/t.dat]

flux1:	0.627777777777778	6.27271798927335e-7	6.22039726828557e-7	6.17274944079278e-7	6.12843172358875e-7	6.08746227441899e-7	6.05153974355008e-7	6.02351821704561e-7	6.00632244428835e-7	6.00181526731876e-7	6.01012584586097e-7	6.02971663793718e-7	6.0581187187137e-7	6.09297080311909e-7	6.13288966809724e-7	6.17780376473458e-7	6.22862866206604e-7	6.28644898360863e-7	6.35158843523806e-7	6.42300213992154e-7	6.49826690581359e-7	6.57413947612646e-7	6.64738357867426e-7	6.71556719284801e-7	6.77783520090152e-7	6.83545145276418e-7	6.88963046530576e-7	6.93625135820302e-7	6.97913182174968e-7	7.01458211292686e-7	7.04728482918278e-7	7.05181519635969e-7	7.04295321131179e-7	7.03720123068097e-7	7.01334969408623e-7	6.98025583579958e-7	6.93917365438506e-7	6.89501115919051e-7	6.84342019913678e-7	6.78459750609414e-7	6.71904876682857e-7	6.6474180136676e-7	6.57169685098107e-7	6.49509939577903e-7	6.42105969825864e-7	6.35218606083922e-7	6.28966331110216e-7	6.23330096729058e-7	6.18216549325346e-7
flux1:	0.628040226681531	7.16769606863655e-7	7.10293044069477e-7	7.04314737326172e-7	6.98706735010141e-7	6.934849507606e-7	6.88847388157396e-7	6.85120849746644e-7	6.82644838673244e-7	6.81647218300517e-7	6.82167445627221e-7	6.84059261447689e-7	6.87067151657916e-7	6.90938308301553e-7	6.95518861101451e-7	7.00793053662054e-7	7.06850193121504e-7	7.13795910836506e-7	7.21649638683338e-7	7.30277629590217e-7	7.39393718487527e-7	7.48624231989082e-7	7.57599864030229e-7	7.66035491366555e-7	7.73801184886111e-7	7.8098705655419e-7	7.87707397405855e-7	7.9351244630697e-7	7.9878004910041e-7	8.03100539284081e-7	8.07010286138706e-7	8.07641579545653e-7	8.06656539964853e-7	8.05917181473118e-7	8.03025615237667e-7	7.98952745238439e-7	7.93887805597341e-7	7.88347348472029e-7	7.81880800779481e-7	7.74559578904904e-7	7.66453370141963e-7	7.57648510558485e-7	7.48394778464159e-7	7.39078073239809e-7	7.30099191486122e-7	7.21759383014322e-7	7.14201162193799e-7	7.07419062973959e-7	7.01330159384024e-7
flux1:	0.628302675585284	8.21894812254909e-7	8.14536378283239e-7	8.07667749571815e-7	8.01157391521713e-7	7.95024132856897e-7	7.8948258871462e-7	7.84890467896056e-7	7.81626171749198e-7	7.79954232199714e-7	7.79939185595502e-7	7.81443868227399e-7	7.84207975701853e-7	7.87967087977518e-7	7.92557249425781e-7	7.97959538199199e-7	8.04266606146946e-7	8.11587905594041e-7	8.19939209177803e-7	8.29171215716247e-7	8.38972993684955e-7	8.48944503457718e-7	8.58692793663366e-7	8.6790562388243e-7	8.76415415828971e-7	8.84286205515498e-7	8.91648135479856e-7	8.98021677999162e-7	9.0377289526502e-7	9.08494317082359e-7	9.12772154473357e-7	9.13434817858879e-7	9.12335380785761e-7	9.11552513867089e-7	9.08408143304733e-7	9.03929425763829e-7	8.98379275596137e-7	8.92284287491669e-7	8.85157162413322e-7	8.77124236768979e-7	8.6826724031958e-7	8.58674460654717e-7	8.48624740525221e-7	8.38549454783523e-7	8.28888969505007e-7	8.19967225870835e-7	8.11934018946421e-7	8.04783373354392e-7	7.98432285319592e-7
flux1:	0.628565124489038	9.45683635955514e-7	9.37926462898966e-7	9.30593730103666e-7	9.23537604522078e-7	9.16765127323372e-7	9.10492398592511e-7	9.05094634006667e-7	9.0097943395147e-7	8.98443194464412e-7	8.97575739178919e-7	8.98253293996499e-7	9.00217517336849e-7	9.03199831957486e-7	9.07033089522441e-7	9.11701244116723e-7	9.17306383143933e-7	9.23969905937631e-7	9.31716655765304e-7	9.40401231616538e-7	9.49714242241814e-7	9.59259086143478e-7	9.6864570492016e-7	9.77551700059896e-7	9.85781352885649e-7	9.93388509538355e-7	1.00054497693158e-6	1.00674388183643e-6	1.01233915803527e-6	1.01697560982553e-6	1.02126941693008e-6	1.02176951836497e-6	1.02053165810714e-6	1.01985771843411e-6	1.01678163080955e-6	1.01235631117717e-6	1.00691975852865e-6	1.00099824366571e-6	9.94039513026066e-7	9.86224864485798e-7	9.77643081053133e-7	9.68363179586065e-7	9.58665883347481e-7	9.49001856591044e-7	9.39826505644689e-7	9.31463043449787e-7	9.24047086214366e-7	9.17554288085955e-7	9.11888194972937e-7
flux1:	0.628827573392791	1.09077426701414e-6	1.08317536584749e-6	1.07586869899886e-6	1.06867624244569e-6	1.0615761976738e-6	1.05476825362656e-6	1.04862951431764e-6	1.04358625438285e-6	1.03996290291861e-6	1.0378773417719e-6	1.03722685317483e-6	1.03776491639589e-6	1.03922813370899e-6	1.0414532827346e-6	1.04443212617237e-6	1.04828085368113e-6	1.05314055023444e-6	1.05905957805173e-6	1.06591985358422e-6	1.073444905208e-6	1.08127553134611e-6	1.08905276844109e-6	1.09646088858972e-6	1.10328680409368e-6	1.10959366927604e-6	1.11561917433787e-6	1.12082293403964e-6	1.12555721384258e-6	1.12956950830367e-6	1.13349111293329e-6	1.13360872651017e-6	1.13220183792912e-6	1.13180784553967e-6	1.12915243057821e-6	1.12528779786671e-6	1.12061739748817e-6	1.11566561981261e-6	1.10978229860065e-6	1.10320115838891e-6	1.09601729100695e-6	1.08826154483037e-6	1.08018692958321e-6	1.07223235065872e-6	1.06483886291453e-6	1.05830177055174e-6	1.0527185904165e-6	1.04802745680534e-6	1.04410470405032e-6
flux1:	0.629090022296544	1.25905469202934e-6	1.25218834763064e-6	1.24541693347573e-6	1.23851909995357e-6	1.23142632760814e-6	1.22430233850134e-6	1.21750908522589e-6	1.21148077914119e-6	1.20656752312699e-6	1.20292093683979e-6	1.20047045614265e-6	1.19899395433194e-6	1.19824349818002e-6	1.1980656846936e-6	1.19846208010442e-6	1.1995641882766e-6	1.20153799547202e-6	1.20446924065199e-6	1.20829185059029e-6	1.21279550721498e-6	1.21769295661549e-6	1.22268289343161e-6	1.22747058299784e-6	1.23183582630653e-6	1.23587124140979e-6	1.23989832042043e-6	1.24332639360571e-6	1.24652945730423e-6	1.24940051108472e-6	1.25258346277554e-6	1.25210139478113e-6	1.25049217452415e-6	1.2505511056436e-6	1.24865491714741e-6	1.24583843275629e-6	1.2425488204559e-6	1.23931820381892e-6	1.23536435505295e-6	1.23096945413359e-6	1.22624002735128e-6	1.22115565190786e-6	1.21591350631805e-6	1.21090809202015e-6	1.20653459050441e-6	1.20303213690165e-6	1.20043667007865e-6	1.19863143075351e-6	1.19745436712688e-6
flux1:	0.629352471200297	1.45142650407473e-6	1.44582575703963e-6	1.44007323976437e-6	1.43389383753929e-6	1.42715529935175e-6	1.41996548060312e-6	1.41265358484121e-6	1.40565122671108e-6	1.39933330684917e-6	1.39389341755947e-6	1.38930698703797e-6	1.38539057916665e-6	1.3819217170721e-6	1.37876006324361e-6	1.37591449093575e-6	1.37352786602365e-6	1.37179176323678e-6	1.37084003053109e-6	1.37068131402908e-6	1.3712026296192e-6	1.37221978189386e-6	1.37351076817765e-6	1.37481158171862e-6	1.37590284044996e-6	1.37692403006384e-6	1.37828792386508e-6	1.37932579526066e-6	1.38047001253349e-6	1.38178659839854e-6	1.38394852649221e-6	1.38268455463513e-6	1.38084220969352e-6	1.38151105289356e-6	1.38065111728679e-6	1.37927795293077e-6	1.37784962069969e-6	1.37692746105298e-6	1.37556585612096e-6	1.37409164216034e-6	1.37263448536302e-6	1.37111809469732e-6	1.36966113463921e-6	1.36858328606957e-6	1.36820353987797e-6	1.36867864476285e-6	1.36996308096778e-6	1.37187275372437e-6	1.37420158275706e-6
flux1:	0.629614920104051	1.66776123534749e-6	1.66386558051376e-6	1.6595514278938e-6	1.65448376375993e-6	1.64845213833459e-6	1.64148972424889e-6	1.63387572827054e-6	1.62602906293872e-6	1.61834955423284e-6	1.61108249400312e-6	1.60426446119135e-6	1.59776522100375e-6	1.59139609053958e-6	1.58502930011093e-6	1.57867314280666e-6	1.57247176191197e-6	1.56663703368485e-6	1.56135620104429e-6	1.5567300053881e-6	1.5527678766713e-6	1.54941246914439e-6	1.54653507419978e-6	1.54390612600888e-6	1.54131108353604e-6	1.53894765159879e-6	1.53731424203812e-6	1.53562680586225e-6	1.53442401809572e-6	1.53395117826662e-6	1.53495010769616e-6	1.53278722169246e-6	1.53068886649788e-6	1.532091865034e-6	1.53244104117866e-6	1.53274876745004e-6	1.53344335484516e-6	1.53514746701673e-6	1.53672736795574e-6	1.53855278686153e-6	1.54079437278394e-6	1.54332523954603e-6	1.54617165072166e-6	1.54955412733667e-6	1.55368987226829e-6	1.55863221644365e-6	1.56424081182274e-6	1.57025939647051e-6	1.57644007723609e-6
flux1:	0.629877369007804	1.90709814867136e-6	1.9052142027459e-6	1.90266486919215e-6	1.8990543903318e-6	1.89408361733029e-6	1.88769473099451e-6	1.88010098403619e-6	1.8716990110967e-6	1.86291384716691e-6	1.85405208350118e-6	1.84522594907543e-6	1.83637130623804e-6	1.82733869176064e-6	1.81800814152255e-6	1.80837412283379e-6	1.79856592333823e-6	1.78880394026318e-6	1.77932699953891e-6	1.77033710927589e-6	1.76198156413892e-6	1.7543432384592e-6	1.74739134396463e-6	1.74092791640315e-6	1.73474229366586e-6	1.72909311445231e-6	1.72454515414097e-6	1.72015560754985e-6	1.71662446282123e-6	1.71435840859169e-6	1.7142320800617e-6	1.71114077027043e-6	1.70877559586736e-6	1.71099120274363e-6	1.71258814140815e-6	1.71461038625759e-6	1.7174133338527e-6	1.72172057095659e-6	1.72619491257591e-6	1.73125108624523e-6	1.73712308936792e-6	1.74364822529457e-6	1.75075740519767e-6	1.75855699841207e-6	1.76714472926572e-6	1.77645734930828e-6	1.78625497985634e-6	1.79621362260441e-6	1.80605481416131e-6
flux1:	0.630139817911557	2.16808975031255e-6	2.16836913016355e-6	2.16780067281154e-6	2.16593245613644e-6	2.16237105701719e-6	2.15695513922449e-6	2.14981828841685e-6	2.14132591255258e-6	2.1319277167093e-6	2.12199919931918e-6	2.11173986960175e-6	2.10116110743253e-6	2.09015424521267e-6	2.07859829263617e-6	2.06645634742113e-6	2.05382191279245e-6	2.04090625623481e-6	2.02799027746794e-6	2.01537638580079e-6	2.00335320859255e-6	1.99214505577152e-6	1.981813969455e-6	1.97218466704969e-6	1.96304399971554e-6	1.95470428571582e-6	1.9477657873092e-6	1.94108201330893e-6	1.93557029429242e-6	1.93175784373017e-6	1.93073687810947e-6	1.92678421500421e-6	1.92415503659744e-6	1.92720873882267e-6	1.92994655252714e-6	1.93349532831007e-6	1.93809847170574e-6	1.94462301635933e-6	1.95152355180322e-6	1.95926726975726e-6	1.96817584398574e-6	1.97807291598373e-6	1.9888024912792e-6	2.00035326547063e-6	2.01269603760966e-6	2.02564744568141e-6	2.03887300260613e-6	2.05199487509776e-6	2.06472394621752e-6
flux1:	0.63040226681531	2.44965065693589e-6	2.45208622073685e-6	2.4535978321774e-6	2.45368659454192e-6	2.45186446584559e-6	2.44785881438924e-6	2.44171300993631e-6	2.43375313710921e-6	2.42445140855851e-6	2.41425615752848e-6	2.40346092778424e-6	2.39215700751712e-6	2.38027380056824e-6	2.36767728725004e-6	2.35427931082862e-6	2.34011415640394e-6	2.32536221080995e-6	2.31032992388199e-6	2.29540886150309e-6	2.28101983506048e-6	2.26751770339764e-6	2.25504367272095e-6	2.24343153079566e-6	2.23245417335753e-6	2.22246063896437e-6	2.21404866861094e-6	2.20582686837651e-6	2.19897998909516e-6	2.19409742808842e-6	2.19258700685332e-6	2.18792910701438e-6	2.1850502660184e-6	2.1889147036994e-6	2.19255176524529e-6	2.19723400598836e-6	2.20306467945179e-6	2.21109446646484e-6	2.21957461123137e-6	2.22903847281003e-6	2.23991864642172e-6	2.2520509809862e-6	2.26521102676885e-6	2.27927829551976e-6	2.29410049381059e-6	2.30938069441184e-6	2.32470382055432e-6	2.33966014683492e-6	2.3539765204636e-6
flux1:	0.630664715719064	2.75171676741854e-6	2.75615536965183e-6	2.75973165831041e-6	2.76191183777972e-6	2.76211765092369e-6	2.75996260512875e-6	2.75539326606987e-6	2.74868960738668e-6	2.74034225760781e-6	2.73087158326439e-6	2.72066570892409e-6	2.70989427572071e-6	2.69851785668607e-6	2.686375650649e-6	2.67330851622622e-6	2.65926852935838e-6	2.64438202676138e-6	2.62895945178262e-6	2.61346129776354e-6	2.59842019724591e-6	2.58430057309409e-6	2.57130306745825e-6	2.55925427888435e-6	2.54789751014005e-6	2.53759377704264e-6	2.52889945709931e-6	2.52014547328229e-6	2.51282145698178e-6	2.50751250149607e-6	2.50604258675288e-6	2.50089984479776e-6	2.49779112739887e-6	2.50239393837507e-6	2.50658666532479e-6	2.51185491084419e-6	2.51815026518794e-6	2.52673996926374e-6	2.53568344517519e-6	2.54560024603911e-6	2.5570531434889e-6	2.56991527548041e-6	2.58391909131895e-6	2.5988541768561e-6	2.61445969569723e-6	2.63034072325843e-6	2.64602262857533e-6	2.66109080325927e-6	2.67531800364686e-6
flux1:	0.630927164622817	3.07598581233656e-6	3.08215343297221e-6	3.08767258184377e-6	3.09198707095049e-6	3.09443624823508e-6	3.09452219961075e-6	3.09209259797053e-6	3.0873765533676e-6	3.08087753214012e-6	3.07318240130875e-6	3.06476796671613e-6	3.05587470561661e-6	3.04648395938213e-6	3.03639427330329e-6	3.02535844771723e-6	3.01322682669691e-6	3.00005025251286e-6	2.98611963155916e-6	2.97193827556467e-6	2.95812250825165e-6	2.94521904408672e-6	2.93346570354724e-6	2.92266528640431e-6	2.91251305064425e-6	2.9033527736379e-6	2.89566685847513e-6	2.88748739122542e-6	2.88062872649468e-6	2.8756088807096e-6	2.87475896576837e-6	2.86937669046161e-6	2.86605381302188e-6	2.87129252003435e-6	2.87564616650669e-6	2.88087721767559e-6	2.88679409764451e-6	2.89490253423637e-6	2.90308351075922e-6	2.91206839058104e-6	2.92256329300856e-6	2.93449843654202e-6	2.94759110693753e-6	2.96156803788963e-6	2.97608287793954e-6	2.99066470858442e-6	3.00480395090519e-6	3.01810905200439e-6	3.03042770023727e-6
flux1:	0.63118961352657	3.4264967783878e-6	3.43403073562629e-6	3.44127600490587e-6	3.44766405657522e-6	3.45246093160172e-6	3.45506371672208e-6	3.45522371915883e-6	3.45311740785598e-6	3.44925533263828e-6	3.44428189937871e-6	3.43875138218173e-6	3.43296264255392e-6	3.42690501476096e-6	3.4203238382999e-6	3.41287134091325e-6	3.40428251247586e-6	3.39451599507095e-6	3.38382135104127e-6	3.37271720992288e-6	3.36187284414883e-6	3.35188886094479e-6	3.34301947658137e-6	3.33502882642174e-6	3.32754432688798e-6	3.32086295620091e-6	3.31537325794998e-6	3.30879975474645e-6	3.30328162884667e-6	3.29922323422496e-6	3.29953305625347e-6	3.29413326629263e-6	3.29059638709918e-6	3.29635858301042e-6	3.30048865088712e-6	3.30507853723402e-6	3.30982200981647e-6	3.31647259724016e-6	3.32274226260574e-6	3.32950396849513e-6	3.33761357911962e-6	3.34706935033806e-6	3.35759912884869e-6	3.36889739603642e-6	3.38056005769748e-6	3.39206476800656e-6	3.40289079013097e-6	3.41269382566635e-6	3.42142022374574e-6
flux1:	0.631452062430323	3.80992026767024e-6	3.81840334563976e-6	3.82707655112398e-6	3.83536366885346e-6	3.84246496396866e-6	3.84768103233736e-6	3.85067348797828e-6	3.85156835738264e-6	3.85087945582699e-6	3.84929897249548e-6	3.84744467978592e-6	3.84565848216355e-6	3.84392393749502e-6	3.84192281210518e-6	3.83919956287152e-6	3.83536731613377e-6	3.8302828048263e-6	3.82413790440698e-6	3.81744294326462e-6	3.81089298901372e-6	3.80511881271359e-6	3.80037555140745e-6	3.79637701585177e-6	3.79266288547171e-6	3.78945758920222e-6	3.78705320595857e-6	3.78286834047232e-6	3.77934892465368e-6	3.77676610344564e-6	3.77864749879558e-6	3.77337994588284e-6	3.76960237693979e-6	3.7757886225342e-6	3.77938319881224e-6	3.7828430635803e-6	3.78579207140307e-6	3.79022915251793e-6	3.79369683675046e-6	3.79724183997997e-6	3.80187047343124e-6	3.80764940369908e-6	3.81433615708434e-6	3.82162208253869e-6	3.829073064159e-6	3.83613775194628e-6	3.84230250946805e-6	3.84728632741739e-6	3.85114900294857e-6
flux1:	0.631714511334077	4.23547495993296e-6	4.24446748509715e-6	4.25420461745299e-6	4.26409913605067e-6	4.27328826120748e-6	4.28098397944465e-6	4.28676785257276e-6	4.29072247001569e-6	4.29336567969485e-6	4.29543062593937e-6	4.29758562073538e-6	4.30020024562116e-6	4.30323893235145e-6	4.30631170237607e-6	4.30885261755467e-6	4.31035310336517e-6	4.31056624449848e-6	4.3096184835459e-6	4.30799737339342e-6	4.30640655806612e-6	4.30549347397257e-6	4.30550704238816e-6	4.30610281994564e-6	4.30671348257275e-6	4.30747229882638e-6	4.30859105697394e-6	4.30718961429954e-6	4.30598978465356e-6	4.30514409799602e-6	4.30881029961651e-6	4.30371172211462e-6	4.29963133102782e-6	4.30617769634127e-6	4.30905033601885e-6	4.31108672172594e-6	4.31189449022072e-6	4.31370727569384e-6	4.31388311371297e-6	4.31367518895817e-6	4.31423814894816e-6	4.3156974394576e-6	4.31784963215163e-6	4.32040563915071e-6	4.32292377757148e-6	4.32483905861794e-6	4.32565333923251e-6	4.32515337517193e-6	4.32351611007837e-6
flux1:	0.63197696023783	4.71445122179842e-6	4.72351894060582e-6	4.73390938708118e-6	4.74501120286714e-6	4.75589319837436e-6	4.76568268602649e-6	4.77389187369665e-6	4.78057211689662e-6	4.78625338900502e-6	4.79171018004893e-6	4.79765389467519e-6	4.80446972307967e-6	4.8120912734788e-6	4.82004991176637e-6	4.827668965492e-6	4.83432277817565e-6	4.83966638992318e-6	4.84376359138063e-6	4.8470782116025e-6	4.85032066467592e-6	4.85415621958431e-6	4.85883051457646e-6	4.86393613545583e-6	4.86878014532368e-6	4.87339494225189e-6	4.87794482939606e-6	4.87925660889872e-6	4.88029296151893e-6	4.88113828895595e-6	4.88656496807436e-6	4.88153479481403e-6	4.87705036663922e-6	4.88394750257209e-6	4.88607144089222e-6	4.886636364606e-6	4.88528658272325e-6	4.88447685982475e-6	4.88134823112055e-6	4.87739224404041e-6	4.87391129390006e-6	4.87107295092453e-6	4.86871117594576e-6	4.86656863975557e-6	4.86420841295033e-6	4.86105577177025e-6	4.85662334158717e-6	4.8507568491223e-6	4.84374288428153e-6
flux1:	0.632239409141583	5.25940013619251e-6	5.26813757375821e-6	5.27874889218776e-6	5.29057488224078e-6	5.30259958737874e-6	5.313862077204e-6	5.32381441667433e-6	5.33249382929423e-6	5.34046010159763e-6	5.3485408112517e-6	5.35749305787333e-6	5.36771217077451e-6	5.37909178432916e-6	5.39107722547642e-6	5.40287950779073e-6	5.41376123622913e-6	5.42329010993857e-6	5.43148087757247e-6	5.43878891559884e-6	5.44594866240831e-6	5.45366160329922e-6	5.46218325287412e-6	5.47104028767149e-6	5.47939552589408e-6	5.48717943609008e-6	5.49455259572894e-6	5.4980449439939e-6	5.50083145702779e-6	5.50301047944568e-6	5.50993784062447e-6	5.50473604801229e-6	5.49971008877994e-6	5.50701612372268e-6	5.50853350274043e-6	5.50783448187597e-6	5.50464154096243e-6	5.50162063146611e-6	5.49564568908144e-6	5.48847707537358e-6	5.48157093954071e-6	5.47511823573443e-6	5.46897852065898e-6	5.46292540486619e-6	5.45652515685329e-6	5.44918257706673e-6	5.44040162117033e-6	5.43006528410892e-6	5.41855319879333e-6
flux1:	0.632501858045337	5.88311963793275e-6	5.89116987107348e-6	5.90157938412723e-6	5.91360733254816e-6	5.92612364531526e-6	5.93806478614797e-6	5.9488274690643e-6	5.9584556231725e-6	5.96756734037387e-6	5.97706951836754e-6	5.98778136479331e-6	6.00011223584855e-6	6.01390967974187e-6	6.02852298058522e-6	6.04304391187821e-6	6.05662479127164e-6	6.06875823493877e-6	6.07943289076923e-6	6.08912757702583e-6	6.09863814290582e-6	6.10873806009866e-6	6.11971469555303e-6	6.13102565406852e-6	6.14166965500762e-6	6.15148055196406e-6	6.16066158687345e-6	6.16542493927814e-6	6.16914646480887e-6	6.17204212214221e-6	6.18002013454949e-6	6.17428906718894e-6	6.16855727373675e-6	6.17640263125999e-6	6.17760659839614e-6	6.17607367156625e-6	6.17162520092198e-6	6.16713842664845e-6	6.15915512287454e-6	6.14973378770552e-6	6.14050175106077e-6	6.13165848171615e-6	6.12307007710636e-6	6.11452675149617e-6	6.10558059405144e-6	6.09558917904947e-6	6.08401406333109e-6	6.07074337864977e-6	6.05622813103816e-6
flux1:	0.63276430694909	6.59762305234817e-6	6.60469512159841e-6	6.6145277291204e-6	6.62625642195505e-6	6.63859405763139e-6	6.65034689908475e-6	6.66085373822941e-6	6.67018770549607e-6	6.67906413680067e-6	6.68851131657824e-6	6.69944297212225e-6	6.71229746705623e-6	6.72687331776639e-6	6.74240915143595e-6	6.75786144814109e-6	6.77226521029757e-6	6.78504753777266e-6	6.79620007375922e-6	6.80627142215891e-6	6.81617445913244e-6	6.82680544487211e-6	6.8385116997322e-6	6.8506763124917e-6	6.86211148237725e-6	6.87256230250835e-6	6.88231428502958e-6	6.88721820849423e-6	6.89086534674867e-6	6.89370035746646e-6	6.90217104953096e-6	6.8954784323228e-6	6.88886455152605e-6	6.89744785925664e-6	6.89874009622214e-6	6.89695464658814e-6	6.89200540300854e-6	6.88699617653225e-6	6.87806151847169e-6	6.86758744269033e-6	6.85740479763189e-6	6.84771626283291e-6	6.83837242420144e-6	6.8291538719995e-6	6.81956561755357e-6	6.80887609547114e-6	6.79645896964446e-6	6.78216923054141e-6	6.7665078221251e-6
flux1:	0.633026755852843	7.4132957844776e-6	7.41918022416567e-6	7.42814914886591e-6	7.43916755033492e-6	7.45073580402724e-6	7.46148813780591e-6	7.4706929841937e-6	7.47847393278655e-6	7.48569069620324e-6	7.49354977630574e-6	7.5031078075457e-6	7.51485859709019e-6	7.52855176223644e-6	7.54329487797275e-6	7.55788149453775e-6	7.57121027366817e-6	7.58264551844906e-6	7.59221266219685e-6	7.60058622420038e-6	7.60886510782696e-6	7.61812955780819e-6	7.62881761170207e-6	7.64022858066401e-6	7.65096216480786e-6	7.66068061679621e-6	7.66977600553781e-6	7.67366884428756e-6	7.67621135612064e-6	7.67817934281341e-6	7.68658261647055e-6	7.67847861625655e-6	7.67081198453726e-6	7.68038742891637e-6	7.68221801111247e-6	7.68081535085296e-6	7.67615107450059e-6	7.67158892733958e-6	7.66277750035336e-6	7.65246149931167e-6	7.64272369840567e-6	7.63377828076991e-6	7.62543998107803e-6	7.61744515101605e-6	7.6092059994223e-6	7.59984792659001e-6	7.58860387499935e-6	7.5752567276698e-6	7.56034175561018e-6
flux1:	0.633289204756596	8.33842568681358e-6	8.34300714525262e-6	8.35095154330705e-6	8.36100578615029e-6	8.37139306653692e-6	8.38052038680352e-6	8.38756190636534e-6	8.39270821447004e-6	8.39701451054486e-6	8.40193331875559e-6	8.40872596718095e-6	8.41797844287062e-6	8.42939459363665e-6	8.44192503619749e-6	8.4541609400147e-6	8.46483211621371e-6	8.4732327044675e-6	8.47944929314115e-6	8.48434153624386e-6	8.48926942787116e-6	8.49556245079375e-6	8.50377918809741e-6	8.51312160578077e-6	8.52194727359557e-6	8.5298356889426e-6	8.53728881642077e-6	8.53920422972614e-6	8.53977162975669e-6	8.54017661410357e-6	8.54806085100201e-6	8.538138827361e-6	8.5292708590778e-6	8.5401284586456e-6	8.5429280711932e-6	8.54249082980041e-6	8.53878696428613e-6	8.53549176410965e-6	8.5276917855659e-6	8.51852515702037e-6	8.51038918151185e-6	8.50353256098181e-6	8.49771959069317e-6	8.49260418800085e-6	8.48745211112761e-6	8.48118519799973e-6	8.4728413951676e-6	8.46209764151845e-6	8.44951853083376e-6
flux1:	0.63355165366035	9.37923232162324e-6	9.38249653689688e-6	9.3894079054777e-6	9.39845243747965e-6	9.40750733054494e-6	9.41468682521987e-6	9.41903505314673e-6	9.42081769703853e-6	9.42133456937515e-6	9.42235658093414e-6	9.42541984983947e-6	9.43124700982493e-6	9.43950245283368e-6	9.44895058510124e-6	9.45793152888466e-6	9.46496147635042e-6	9.46924532385735e-6	9.47094965141023e-6	9.47117358332774e-6	9.47161036956441e-6	9.47390083656969e-6	9.47874990412202e-6	9.48524523467735e-6	9.49147025608041e-6	9.49691392093038e-6	9.50216942497698e-6	9.50150021756354e-6	9.49953558656328e-6	9.497914185765e-6	9.50503126201724e-6	9.49298055285083e-6	9.4827961240143e-6	9.4952372817882e-6	9.49935308069252e-6	9.50031434462027e-6	9.49801608603883e-6	9.49651250722056e-6	9.49025961764808e-6	9.48282836598698e-6	9.4770022350402e-6	9.47309958580212e-6	9.47082773969705e-6	9.46972170085972e-6	9.4688458114079e-6	9.46685825383422e-6	9.46255298778343e-6	9.45547762560597e-6	9.44623466625715e-6
flux1:	0.633814102564103	1.05404292472673e-5	1.05424604342108e-5	1.05484893595505e-5	1.05567089515594e-5	1.05645844217281e-5	1.05698664307151e-5	1.05714225294611e-5	1.05695895295113e-5	1.05659517833357e-5	1.05626669873969e-5	1.05616173143269e-5	1.05637106161327e-5	1.05685820345212e-5	1.0574781401946e-5	1.05803455032602e-5	1.0583524060071e-5	1.05834023271023e-5	1.05802327809116e-5	1.05753951458431e-5	1.05709756567532e-5	1.05689782952621e-5	1.05702739701993e-5	1.05738181127966e-5	1.05773885494497e-5	1.05803689331696e-5	1.05834074681394e-5	1.05800121932414e-5	1.05753694688192e-5	1.05715728205806e-5	1.0577939596793e-5	1.05635797353979e-5	1.05519999518001e-5	1.05663111811474e-5	1.05719566922108e-5	1.05745300555066e-5	1.05737764961063e-5	1.05742077941649e-5	1.05695906510297e-5	1.05639727152567e-5	1.0560596227556e-5	1.05598899638089e-5	1.05615055649002e-5	1.05648292579275e-5	1.05686752465917e-5	1.05713865290067e-5	1.05714762610582e-5	1.05683539150941e-5	1.05626825611947e-5
flux1:	0.634076551467856	1.18262484098353e-5	1.18272130266258e-5	1.18326495605655e-5	1.18404424192256e-5	1.1847589817878e-5	1.18514094312047e-5	1.18505372303845e-5	1.18453619631231e-5	1.18377754722808e-5	1.18303769210506e-5	1.18254586090612e-5	1.18241621755817e-5	1.18261090344086e-5	1.18296131144204e-5	1.18323601777964e-5	1.18322793681989e-5	1.1828297020268e-5	1.18207412711059e-5	1.18112926402804e-5	1.18024686435825e-5	1.1796671712057e-5	1.17949514310498e-5	1.17961158432361e-5	1.17976108917811e-5	1.17986977032713e-5	1.18000355878179e-5	1.17942558608748e-5	1.17872214260535e-5	1.17814414216565e-5	1.17873560651641e-5	1.17706451646742e-5	1.1757619395653e-5	1.17740472276099e-5	1.17812737585552e-5	1.17854221930001e-5	1.17860288890621e-5	1.17881478879176e-5	1.17848062518499e-5	1.17805747193998e-5	1.17792175361006e-5	1.17813103723697e-5	1.17864552204286e-5	1.17938699694509e-5	1.18020838400833e-5	1.18090900888749e-5	1.18131028434888e-5	1.18134016562518e-5	1.1810744725572e-5
flux1:	0.634339000371609	1.32417579807193e-5	1.32418722317711e-5	1.32470970830948e-5	1.32550157136867e-5	1.32621239441617e-5	1.32652460398131e-5	1.3262726229637e-5	1.32549682609615e-5	1.32441698882392e-5	1.32334028485452e-5	1.32254179681541e-5	1.32216353598832e-5	1.32216857918369e-5	1.32236405517469e-5	1.32248013143309e-5	1.32227299463491e-5	1.32161497893915e-5	1.32054364866674e-5	1.31925642745395e-5	1.3180491338325e-5	1.31720326894461e-5	1.31684227596175e-5	1.31683144164613e-5	1.31688066671505e-5	1.31690264810144e-5	1.31696068648556e-5	1.3162190948262e-5	1.31534253558804e-5	1.31461608361123e-5	1.31521713449317e-5	1.31331864501346e-5	1.31186735373611e-5	1.31374033110547e-5	1.31460959729909e-5	1.31515436776179e-5	1.31530463551794e-5	1.3156286323176e-5	1.31535041541044e-5	1.31498386334525e-5	1.31496187835442e-5	1.31535872982016e-5	1.31613015582018e-5	1.31718037575131e-5	1.31833239991834e-5	1.31934961035528e-5	1.32002409929344e-5	1.3202734291277e-5	1.3201871232103e-5
flux1:	0.634601449275363	1.47942359575721e-5	1.47937171896957e-5	1.47991264059993e-5	1.48077810721199e-5	1.4815667032814e-5	1.4819071156086e-5	1.48159841926168e-5	1.48067683991092e-5	1.47938947590287e-5	1.47809063519574e-5	1.47710378464388e-5	1.47660257109437e-5	1.47655437565044e-5	1.47674366936051e-5	1.47686142445648e-5	1.47662409942017e-5	1.47587933992283e-5	1.47466481248683e-5	1.47320343422527e-5	1.47183261230863e-5	1.47087412999499e-5	1.47047002552534e-5	1.47047050809881e-5	1.47055109464789e-5	1.47061155469297e-5	1.47071110710128e-5	1.46990586046422e-5	1.46894707820508e-5	1.46814417628057e-5	1.46882740083053e-5	1.46671670175685e-5	1.46511078478808e-5	1.4672248424767e-5	1.46821448987772e-5	1.46884275779827e-5	1.4690177204593e-5	1.46937889869535e-5	1.46906656892344e-5	1.46865519597154e-5	1.46863533351741e-5	1.46909707347043e-5	1.46999133529151e-5	1.47120524125974e-5	1.47253307676233e-5	1.47370446428332e-5	1.47448558292996e-5	1.47478790947608e-5	1.47471899188125e-5
flux1:	0.634863898179116	1.64943383674515e-5	1.64933442122325e-5	1.64992560257802e-5	1.65091939985754e-5	1.65186610998203e-5	1.65233854926739e-5	1.65209442624058e-5	1.65115809114606e-5	1.64979708695378e-5	1.6484088384774e-5	1.64736489440579e-5	1.64687351132719e-5	1.64691117523845e-5	1.64724438062796e-5	1.64752761263743e-5	1.64743712008159e-5	1.64679197729263e-5	1.64562353258271e-5	1.64417291290423e-5	1.64281294266216e-5	1.64190224104049e-5	1.64160124450697e-5	1.64174717489465e-5	1.64198399230457e-5	1.64220191807972e-5	1.64245852519428e-5	1.64169449551469e-5	1.64075257489549e-5	1.63995548765573e-5	1.64080162538534e-5	1.63849543323407e-5	1.63672400100018e-5	1.63908155553294e-5	1.64015412280406e-5	1.64080823803064e-5	1.6409371082439e-5	1.6412598873443e-5	1.64082652792707e-5	1.64027446330864e-5	1.64014911502819e-5	1.64055150394389e-5	1.64142567957003e-5	1.64264314759291e-5	1.64397358186335e-5	1.64511867642562e-5	1.64582521815902e-5	1.64600446115077e-5	1.64578579481716e-5
flux1:	0.635126347082869	1.83568311234224e-5	1.83553939527345e-5	1.83619515795458e-5	1.83735319502275e-5	1.83852216631321e-5	1.83921955830227e-5	1.83915603652471e-5	1.83833418426238e-5	1.83703119470676e-5	1.83567933017901e-5	1.83469485391289e-5	1.83432285746297e-5	1.83455557622857e-5	1.83514996068967e-5	1.83573096996504e-5	1.83593731627474e-5	1.83555650292882e-5	1.83460547669891e-5	1.83333284026242e-5	1.83213693383654e-5	1.83140737486753e-5	1.83132269280023e-5	1.8317111802773e-5	1.83219120908235e-5	1.83265092843577e-5	1.83315387020717e-5	1.83252016780263e-5	1.83168528680165e-5	1.83097406634576e-5	1.83206210485923e-5	1.82957240850615e-5	1.82761652698448e-5	1.83021142631899e-5	1.83132242558042e-5	1.8319419730909e-5	1.83196103777327e-5	1.83218699196964e-5	1.83157055034873e-5	1.83081239423202e-5	1.83050553516734e-5	1.83075220177999e-5	1.83148506199427e-5	1.83256215469599e-5	1.83373568705771e-5	1.83468919390121e-5	1.8351598722402e-5	1.83506601206087e-5	1.83456162475551e-5
flux1:	0.635388795986622	2.04007354726331e-5	2.03987024331756e-5	2.04057894730146e-5	2.04190763915248e-5	2.04333413510603e-5	2.0443239131206e-5	2.04453526128633e-5	2.04393685481684e-5	2.04280072158773e-5	2.04158137889398e-5	2.04073347071709e-5	2.04054067212968e-5	2.04101987473695e-5	2.04193114982676e-5	2.04288158288952e-5	2.04347849427561e-5	2.04347588024077e-5	2.04286663688529e-5	2.04189275780945e-5	2.04096462394046e-5	2.04049480865124e-5	2.04067966991546e-5	2.04134475671258e-5	2.04209242536214e-5	2.04282130377654e-5	2.04361439149337e-5	2.04316771935439e-5	2.04250738361625e-5	2.04194960612709e-5	2.04334888127724e-5	2.04067775062149e-5	2.03850807334795e-5	2.0413261466535e-5	2.04242790847398e-5	2.0429570606699e-5	2.04282018850382e-5	2.0429223715183e-5	2.04210302884087e-5	2.04112366145496e-5	2.04061294515418e-5	2.04065938297377e-5	2.0411767192365e-5	2.0420119400604e-5	2.04290985889589e-5	2.04354964276485e-5	2.04367205316038e-5	2.04321097527929e-5	2.04234647520665e-5
flux1:	0.635651244890376	2.26488541858878e-5	2.26458438497979e-5	2.26530285335872e-5	2.26677242314886e-5	2.26845491458189e-5	2.26976968398386e-5	2.27031742995566e-5	2.27001842164639e-5	2.26912076255823e-5	2.26808461056581e-5	2.26739410085868e-5	2.26737321571472e-5	2.26807505499859e-5	2.26927994038765e-5	2.27059348958016e-5	2.27160119253243e-5	2.27202260061542e-5	2.27181537871081e-5	2.27119766166033e-5	2.27057510602712e-5	2.27037323067945e-5	2.27080606595329e-5	2.27170471443662e-5	2.27266892806496e-5	2.27362601732727e-5	2.27469791311069e-5	2.27445364286523e-5	2.27400538273694e-5	2.27365048175748e-5	2.27541665503485e-5	2.27255327614106e-5	2.27012885769119e-5	2.27314897183879e-5	2.27419322129895e-5	2.27458532221598e-5	2.27426971056549e-5	2.27426042553392e-5	2.27326995867892e-5	2.27211510332517e-5	2.2714438624225e-5	2.27131096263951e-5	2.27160037611676e-5	2.27215032424347e-5	2.27271095495247e-5	2.27297477418676e-5	2.27270261175239e-5	2.27185382982492e-5	2.2706346211009e-5
flux1:	0.635913693794129	2.51267758689908e-5	2.51221608624667e-5	2.51286814085057e-5	2.51441141241095e-5	2.51631026238491e-5	2.51794585944887e-5	2.51885579459517e-5	2.51889493442998e-5	2.51826497912663e-5	2.51741160754226e-5	2.51683765711914e-5	2.5169096850549e-5	2.51773149874189e-5	2.51912522661395e-5	2.52071586235959e-5	2.52207962410811e-5	2.52290136524959e-5	2.52309075210173e-5	2.52282186266373e-5	2.52247591740374e-5	2.52247963946887e-5	2.52306466221915e-5	2.52407787306386e-5	2.52513363338824e-5	2.52621185563521e-5	2.5274981720796e-5	2.52743123031638e-5	2.52720350910113e-5	2.52708308313038e-5	2.52925902588393e-5	2.52617965847687e-5	2.52344822293095e-5	2.52664366938807e-5	2.52758226978241e-5	2.52780062912495e-5	2.52730650613794e-5	2.52723681513015e-5	2.52615791429925e-5	2.52493317990648e-5	2.52420976956246e-5	2.52398400894766e-5	2.52409600604273e-5	2.52437707646465e-5	2.52459769840788e-5	2.52448507003337e-5	2.52383988322698e-5	2.52265833482376e-5	2.52117175997047e-5
flux1:	0.636176142697882	2.78615703357842e-5	2.78544912583756e-5	2.78592875472424e-5	2.78744594491055e-5	2.78948923662652e-5	2.79141084228065e-5	2.79267884049898e-5	2.79306303703021e-5	2.79269285674084e-5	2.79197656892207e-5	2.79142382117707e-5	2.79144715344096e-5	2.79221870138685e-5	2.7936280821398e-5	2.79534430475507e-5	2.79694915322396e-5	2.7980927017204e-5	2.79862212574756e-5	2.79864451204408e-5	2.79849433850885e-5	2.7985862715435e-5	2.79916947363315e-5	2.80011847881448e-5	2.80108296044592e-5	2.80212457613411e-5	2.80352150107424e-5	2.80357701958609e-5	2.80355826775508e-5	2.80369237241963e-5	2.80631386695209e-5	2.80298476963652e-5	2.7998844251257e-5	2.80322446573032e-5	2.80400825410211e-5	2.8040230195795e-5	2.80336735347725e-5	2.80331837800484e-5	2.8022739743731e-5	2.80113248865543e-5	2.80051704547219e-5	2.80033726108791e-5	2.80037243206054e-5	2.80044823128325e-5	2.80037228587534e-5	2.79993108855504e-5	2.79898815965217e-5	2.79758961999096e-5	2.79599048264104e-5
flux1:	0.636438591601635	3.08804627050028e-5	3.0869872946469e-5	3.08716609318306e-5	3.08853492598051e-5	3.09063051202987e-5	3.09278576885892e-5	3.09439133766251e-5	3.09510949916508e-5	3.09496853274915e-5	3.09431431910583e-5	3.09365113106059e-5	3.09344255743953e-5	3.09394980569053e-5	3.09515925391223e-5	3.09681148161763e-5	3.09851005156119e-5	3.09986972982369e-5	3.10065880811685e-5	3.10089191686531e-5	3.10083223118936e-5	3.10086776660641e-5	3.10126501452807e-5	3.10193926788343e-5	3.10259913036035e-5	3.10342137296826e-5	3.10480802592708e-5	3.10491949988611e-5	3.10509329223899e-5	3.10550128906577e-5	3.108606298794e-5	3.10498897108804e-5	3.10145106543544e-5	3.10490250840577e-5	3.10547867081385e-5	3.10526059754669e-5	3.10446622867138e-5	3.10453408060246e-5	3.10366885988888e-5	3.10279000713816e-5	3.10247136000132e-5	3.10250492024257e-5	3.10259001453963e-5	3.10254732649188e-5	3.10223982039173e-5	3.10154063578551e-5	3.10040206345114e-5	3.0989352541419e-5	3.09741769367827e-5
flux1:	0.636701040505389	3.42097891024131e-5	3.41945240481509e-5	3.41919006739402e-5	3.42027941132393e-5	3.42233089805869e-5	3.42466739390158e-5	3.42659209922821e-5	3.42763444385201e-5	3.42769014025586e-5	3.42701639373986e-5	3.42610032500292e-5	3.42546363178814e-5	3.42548024617585e-5	3.42626544030595e-5	3.42766082452492e-5	3.42930837478021e-5	3.43078596824442e-5	3.43176458491492e-5	3.43213863948357e-5	3.43207353984817e-5	3.43191491663862e-5	3.43194616023974e-5	3.4321372736692e-5	3.43228153379564e-5	3.43270703365587e-5	3.43397175614338e-5	3.43408266158174e-5	3.43444551638135e-5	3.43515886303855e-5	3.4387981882424e-5	3.43485569273635e-5	3.43080826247904e-5	3.43433701340476e-5	3.43464589263189e-5	3.43415862998094e-5	3.43324133181263e-5	3.43351893989887e-5	3.43297690258212e-5	3.43254057137309e-5	3.43270814575259e-5	3.4331216352075e-5	3.43337982159333e-5	3.43329856573038e-5	3.43281529422883e-5	3.43191930872152e-5	3.4306802688977e-5	3.42929168551284e-5	3.42805332564094e-5
flux1:	0.636963489409142	3.78744860918878e-5	3.78533451815927e-5	3.78449051086465e-5	3.78517494584302e-5	3.78709837803216e-5	3.78958175927506e-5	3.79182842499157e-5	3.79320688830469e-5	3.79344683245239e-5	3.79268984999918e-5	3.79139503044182e-5	3.79015129808077e-5	3.78947140814847e-5	3.78963363404996e-5	3.79061094264298e-5	3.79209990924895e-5	3.79363843048241e-5	3.79477972188571e-5	3.79526826832439e-5	3.79514375610119e-5	3.79469280857774e-5	3.794215013002e-5	3.79374945613951e-5	3.79320099343403e-5	3.79308648716485e-5	3.79415127014094e-5	3.79423513815952e-5	3.79481260356741e-5	3.7958863168513e-5	3.80013296372507e-5	3.79583575706661e-5	3.79120689260235e-5	3.79477951566036e-5	3.79475200887828e-5	3.79394499484167e-5	3.79290153716072e-5	3.79346137074172e-5	3.79336416189404e-5	3.79352585347995e-5	3.79434247375965e-5	3.7952732184959e-5	3.79579516399667e-5	3.7957192436223e-5	3.79507700142904e-5	3.79400490075657e-5	3.79272072568414e-5	3.79151990831419e-5	3.79072592278468e-5
flux1:	0.637225938312895	4.18982571708039e-5	4.1870084716088e-5	4.1854527558601e-5	4.18562520633472e-5	4.1873629200398e-5	4.18999155170288e-5	4.19259972973167e-5	4.19436464239458e-5	4.19481505309145e-5	4.19394990589963e-5	4.19219050009127e-5	4.1902038933056e-5	4.18866946656993e-5	4.18806355636609e-5	4.18852068159193e-5	4.18980707544341e-5	4.19141585438539e-5	4.19276025631846e-5	4.19340370763435e-5	4.19323128967823e-5	4.19245347605078e-5	4.19138511740894e-5	4.19014875472271e-5	4.18878779845648e-5	4.18804492534989e-5	4.18888244975339e-5	4.1889565318829e-5	4.18981335429129e-5	4.19133293324579e-5	4.19628761714147e-5	4.1916173264571e-5	4.18633779742574e-5	4.18992321223355e-5	4.18947993629751e-5	4.18828401166626e-5	4.1870841993695e-5	4.18796575304454e-5	4.18839630897163e-5	4.18926822007164e-5	4.19084946962645e-5	4.19238403931657e-5	4.19320632626141e-5	4.19312221267166e-5	4.19227714634589e-5	4.19098644515781e-5	4.18964818636127e-5	4.18868120486088e-5	4.1884360266461e-5
flux1:	0.637488387216649	4.63044142985209e-5	4.62681657463629e-5	4.62443746629002e-5	4.62401738604471e-5	4.62554595223273e-5	4.62835856378404e-5	4.63141232935094e-5	4.63366112566927e-5	4.63439725251466e-5	4.63345033952201e-5	4.63119519919371e-5	4.62838909376715e-5	4.62590650038797e-5	4.62445668760694e-5	4.62436487462519e-5	4.62548045555448e-5	4.62724540727635e-5	4.62890963328254e-5	4.62982380137734e-5	4.6296893717165e-5	4.62862353904657e-5	4.62695536739507e-5	4.62490474472569e-5	4.62267948514247e-5	4.62128319154123e-5	4.62192249064883e-5	4.62205139370404e-5	4.62329264959116e-5	4.6253740351933e-5	4.63116492331105e-5	4.62611487266872e-5	4.62011953463497e-5	4.62369104508694e-5	4.62274420971516e-5	4.6210716181107e-5	4.61965651422946e-5	4.62086141079384e-5	4.62185626700068e-5	4.6234980631927e-5	4.62590232986482e-5	4.62806656894849e-5	4.62916237974673e-5	4.62899068670177e-5	4.6278303347094e-5	4.62620694615106e-5	4.62473142760979e-5	4.62396869716741e-5	4.62430148592539e-5
flux1:	0.637750836120402	5.11172413705018e-5	5.10720259002881e-5	5.10391050624456e-5	5.10284601897876e-5	5.10417634017054e-5	5.10725040848856e-5	5.11087597454745e-5	5.1137512354398e-5	5.11489683497673e-5	5.11394723177438e-5	5.11122281598503e-5	5.10758332282135e-5	5.10412612775362e-5	5.1018268191045e-5	5.10122856944635e-5	5.10227571424525e-5	5.10435170281722e-5	5.10651964197088e-5	5.1078864013381e-5	5.10794177491644e-5	5.10669328403785e-5	5.10448318366138e-5	5.1016415300923e-5	5.09856395227179e-5	5.09654681904512e-5	5.09706606462112e-5	5.09735384779499e-5	5.0991157620464e-5	5.10189728835596e-5	5.10867323661378e-5	5.10324519117074e-5	5.09647299497111e-5	5.1000108807908e-5	5.09846935789353e-5	5.09621896692936e-5	5.09450622912364e-5	5.09600212489123e-5	5.09755374481795e-5	5.09997446949739e-5	5.10320529878352e-5	5.10596778234844e-5	5.10725203587285e-5	5.10685452446217e-5	5.10520620362285e-5	5.10307309204035e-5	5.10131044152105e-5	5.10065195273601e-5	5.10151895050374e-5
flux1:	0.638013285024155	5.6363603640668e-5	5.63087007851426e-5	5.62659691094001e-5	5.6248606139273e-5	5.6260298330304e-5	5.62947029684649e-5	5.6338229778633e-5	5.63749930287e-5	5.63921470903243e-5	5.63838391929448e-5	5.63526524942136e-5	5.63083210811542e-5	5.62643027810456e-5	5.62333212021472e-5	5.62232329616986e-5	5.62345319565784e-5	5.62603922743866e-5	5.62893561857836e-5	5.63097673036057e-5	5.63141506478998e-5	5.63013370353526e-5	5.62748719626399e-5	5.62392671647789e-5	5.62005523388615e-5	5.61748930817706e-5	5.61799714172024e-5	5.61856890627739e-5	5.6210002892337e-5	5.62462726263486e-5	5.63254517633965e-5	5.62674259230539e-5	5.61913537657742e-5	5.62263026366514e-5	5.62040776531135e-5	5.61747530028094e-5	5.61537103858055e-5	5.61710353585181e-5	5.61917168377173e-5	5.62234159891118e-5	5.62636104565724e-5	5.62964870381612e-5	5.63099651690709e-5	5.63019753457987e-5	5.62785217889145e-5	5.62499427946481e-5	5.62275218939302e-5	5.62204947568102e-5	5.62335266094437e-5
flux1:	0.638275733927908	6.20744615382571e-5	6.20093173328577e-5	6.1956266665851e-5	6.19320620431907e-5	6.19426279371417e-5	6.1981826751811e-5	6.20342493312903e-5	6.2080865120972e-5	6.21054733456447e-5	6.20997970451089e-5	6.20657192122504e-5	6.20141970217602e-5	6.19613856421967e-5	6.19232351706739e-5	6.1910236744362e-5	6.19240213239344e-5	6.1957038427252e-5	6.19955535527135e-5	6.20249424167699e-5	6.20351427982616e-5	6.20236198427716e-5	6.19940339007843e-5	6.19521877086454e-5	6.19063244963868e-5	6.18760316209115e-5	6.18821268143794e-5	6.18918907893943e-5	6.19242640273966e-5	6.19703056098287e-5	6.20623880548899e-5	6.20005766973319e-5	6.19155825142199e-5	6.19501540845968e-5	6.19204110591877e-5	6.18833315519913e-5	6.18574829077659e-5	6.18765821941427e-5	6.19018724092056e-5	6.19405597019997e-5	6.1988049459255e-5	6.20252666294729e-5	6.2038008747856e-5	6.20241893477085e-5	6.19916605519535e-5	6.19536708906735e-5	6.19244742168037e-5	6.19153792182566e-5	6.19315573850982e-5
flux1:	0.638538182831662	6.82859567352471e-5	6.82101717092722e-5	6.814640676264e-5	6.81152635990062e-5	6.81251119340696e-5	6.81700738345778e-5	6.82328157515557e-5	6.82909437036543e-5	6.83246500093913e-5	6.83230327798845e-5	6.828718650075e-5	6.82293355484628e-5	6.81684827770728e-5	6.81239994238221e-5	6.81091756314083e-5	6.81268541267538e-5	6.81687212113275e-5	6.82186330227203e-5	6.8258823473257e-5	6.82764909679746e-5	6.82676504511423e-5	6.82360672235565e-5	6.81888707457222e-5	6.81365842888514e-5	6.81023720258716e-5	6.81103854024818e-5	6.81250832110875e-5	6.81664894006107e-5	6.82232621951517e-5	6.83294692509993e-5	6.82636585263022e-5	6.81691615541266e-5	6.82036074606478e-5	6.81659120023713e-5	6.81204095908432e-5	6.80890905433836e-5	6.81095120475921e-5	6.81388859972028e-5	6.81840431281215e-5	6.82382410284913e-5	6.82789605896238e-5	6.82897731779056e-5	6.82686011781133e-5	6.82252700556566e-5	6.81761116601953e-5	6.81385179652504e-5	6.81259852616124e-5	6.81442173897563e-5
flux1:	0.638800631735415	7.50398240065902e-5	7.49531491837399e-5	7.48783315180606e-5	7.48400554968848e-5	7.48493258226937e-5	7.49006104224622e-5	7.49746163044763e-5	7.50454532274891e-5	7.5089527148201e-5	7.50931450706255e-5	7.50565097503315e-5	7.49930970784383e-5	7.49248222774145e-5	7.48745882263677e-5	7.48585929259041e-5	7.48809566012296e-5	7.49326051190756e-5	7.49949328801033e-5	7.50469539453046e-5	7.50730588552659e-5	7.50677740376678e-5	7.50349523876658e-5	7.49830236315186e-5	7.49247631157678e-5	7.48869900548927e-5	7.48973693867539e-5	7.49173323956577e-5	7.49681177526476e-5	7.50360226662535e-5	7.5157156854008e-5	7.50868716922527e-5	7.4982271815096e-5	7.50171034804629e-5	7.4971413749756e-5	7.49172372119824e-5	7.48801689955421e-5	7.49017588444318e-5	7.4934871264116e-5	7.49861107364572e-5	7.50465970086967e-5	7.50902558694626e-5	7.50983769816848e-5	7.50689293045646e-5	7.50138016545415e-5	7.49525051276917e-5	7.49056412582269e-5	7.48889238331981e-5	7.49085693001942e-5
flux1:	0.639063080639168	8.23830281925614e-5	8.22853848095928e-5	8.21992025294548e-5	8.21534063048267e-5	8.21618081433371e-5	8.22193551848945e-5	8.23048563982117e-5	8.2388906432774e-5	8.2444039429343e-5	8.24536485156541e-5	8.24169206138961e-5	8.23484895741701e-5	8.22731383808895e-5	8.22173068305226e-5	8.22001426824986e-5	8.22271030025212e-5	8.22884137592634e-5	8.23630611133329e-5	8.24268846247094e-5	8.24615030811117e-5	8.2459969711591e-5	8.24261913322589e-5	8.23697881001287e-5	8.23056420168249e-5	8.22642139065211e-5	8.22768343302149e-5	8.23016878310957e-5	8.23614108934365e-5	8.24401465963676e-5	8.25764834701483e-5	8.2500928533805e-5	8.2385610587427e-5	8.24216654625931e-5	8.2368436608003e-5	8.23058729037613e-5	8.22632726506882e-5	8.2286267767633e-5	8.23230208657063e-5	8.2380137110215e-5	8.24467181605826e-5	8.24931201027961e-5	8.24983610968527e-5	8.24605118028696e-5	8.23935720093417e-5	8.23202326293166e-5	8.22642547165175e-5	8.22434896566892e-5	8.22645833833237e-5
flux1:	0.639325529542921	9.03667005111792e-5	9.0258234043371e-5	9.0160412373176e-5	9.0106469660616e-5	9.01131819877378e-5	9.01761726069732e-5	9.02725361703277e-5	9.03694747072908e-5	9.04356796562947e-5	9.04515587799359e-5	9.0415131589677e-5	9.03420001904894e-5	9.02596378094863e-5	9.0197900169684e-5	9.01788483740508e-5	9.02093316890118e-5	9.02790104337281e-5	9.03646468004677e-5	9.04391006823788e-5	9.04813784396832e-5	9.04831334311429e-5	9.04482645933228e-5	9.03873661557622e-5	9.03171396141411e-5	9.02715643274984e-5	9.02857454645357e-5	9.03143767947592e-5	9.03817517834369e-5	9.04702504681581e-5	9.06214962218402e-5	9.05395362346006e-5	9.04128921677008e-5	9.04514009442405e-5	9.03916645162805e-5	9.03216141864026e-5	9.02742372715362e-5	9.02992693524558e-5	9.03397752193086e-5	9.04026747936717e-5	9.0475306969405e-5	9.05245688245281e-5	9.05273037986808e-5	9.04817650108508e-5	9.04040631721961e-5	9.03199572704398e-5	9.02561724695082e-5	9.02324842192863e-5	9.02558049594951e-5
flux1:	0.639587978446675	9.90446133395332e-5	9.8925783491539e-5	9.88161403209672e-5	9.87531977880264e-5	9.87568419254251e-5	9.88236497691809e-5	9.89293323105782e-5	9.90379873844321e-5	9.91146247279588e-5	9.91366517053555e-5	9.9100733326168e-5	9.9023135789461e-5	9.89336895643385e-5	9.88653994933138e-5	9.88431151315449e-5	9.88751320514726e-5	9.89507678917609e-5	9.90448984926087e-5	9.91277709657762e-5	9.91760762899702e-5	9.91801999979534e-5	9.91439293038797e-5	9.9078486284619e-5	9.90019388681871e-5	9.89515318238266e-5	9.89661910707147e-5	9.89968400236951e-5	9.90697889060104e-5	9.91662372440608e-5	9.93315553498879e-5	9.92417369842949e-5	9.91032045583377e-5	9.91458537970635e-5	9.90812659973392e-5	9.90052656487859e-5	9.89543762371125e-5	9.89823850571925e-5	9.90268226249437e-5	9.90953352561518e-5	9.91739147829305e-5	9.92262650033184e-5	9.92272613549481e-5	9.91754568170046e-5	9.9089022676522e-5	9.89965477093592e-5	9.89273593539733e-5	9.89027886468493e-5	9.89297568857467e-5
flux1:	0.639850427350428	1.08471548507822e-4	1.08343246029515e-4	1.08221783387563e-4	1.08148822926228e-4	1.08147504018295e-4	1.08215734004619e-4	1.08328340136677e-4	1.08446790424461e-4	1.08532717755298e-4	1.08560571236613e-4	1.08525428399521e-4	1.08443782811419e-4	1.08347313394216e-4	1.08271745135042e-4	1.08244495259047e-4	1.08275362282045e-4	1.08353646507473e-4	1.08452847184891e-4	1.08541154757154e-4	1.08593388573921e-4	1.08598853978066e-4	1.08561065872345e-4	1.08491376699253e-4	1.08408579805266e-4	1.08352781294727e-4	1.083666906223e-4	1.08397138079224e-4	1.08472931949922e-4	1.08574864324276e-4	1.08752959294123e-4	1.08653567312216e-4	1.08502679401057e-4	1.08551663530564e-4	1.08484521599696e-4	1.08404717335248e-4	1.08351999399562e-4	1.08384074950003e-4	1.08432467289301e-4	1.08506069089982e-4	1.08590122182838e-4	1.08645584956766e-4	1.08645705089666e-4	1.08589502720771e-4	1.08497109887757e-4	1.08399570305556e-4	1.08328268757135e-4	1.08305550773932e-4	1.08337981301795e-4
flux1:	0.640112876254181	1.1870195171151e-4	1.18565622854958e-4	1.18432633353012e-4	1.18348563212203e-4	1.18339958878975e-4	1.18406552163212e-4	1.18522974808906e-4	1.18648739099251e-4	1.18742554574185e-4	1.18776006245142e-4	1.18742292027197e-4	1.18657546129361e-4	1.18554594670929e-4	1.1847128027651e-4	1.18437268061941e-4	1.18463924253508e-4	1.18540971505144e-4	1.18641228175385e-4	1.18731583665125e-4	1.1878557871393e-4	1.18791675086566e-4	1.18752884168192e-4	1.18680022878981e-4	1.18591763427334e-4	1.1853049976836e-4	1.18542587243738e-4	1.18570394717113e-4	1.18645845111523e-4	1.18750280714853e-4	1.18939514726971e-4	1.1882864710618e-4	1.1866508196765e-4	1.18723138852816e-4	1.186563698225e-4	1.1857545494437e-4	1.18522889277917e-4	1.18560079848302e-4	1.18612038657079e-4	1.1868954271196e-4	1.18777876509998e-4	1.18835903687331e-4	1.18835738815155e-4	1.18777100742938e-4	1.18681937655285e-4	1.18583232307552e-4	1.18513687959824e-4	1.18495937822772e-4	1.18535706777068e-4
flux1:	0.640375325157934	1.29789212281766e-4	1.29646965112836e-4	1.2950312489794e-4	1.29406869200238e-4	1.2938833293321e-4	1.2944970311463e-4	1.29566307187283e-4	1.29696581741747e-4	1.29796911542815e-4	1.29836151953407e-4	1.2980525388077e-4	1.29719239602705e-4	1.29611177188313e-4	1.29520246156713e-4	1.29477943228718e-4	1.29497283130014e-4	1.29568974737028e-4	1.29666044902179e-4	1.29755039501853e-4	1.29808958761822e-4	1.29815697110782e-4	1.29777449251068e-4	1.29703651510389e-4	1.29611792189191e-4	1.29545797696844e-4	1.29555421836192e-4	1.29578162254194e-4	1.29649812419023e-4	1.29753399337078e-4	1.29951911064442e-4	1.29827553432242e-4	1.29651174521879e-4	1.29721599763723e-4	1.29658728998171e-4	1.29579865120719e-4	1.29529605007291e-4	1.29572737689691e-4	1.29627232953783e-4	1.2970651490421e-4	1.29796904052917e-4	1.29856033352692e-4	1.29855548333774e-4	1.29796176154178e-4	1.29701500314723e-4	1.2960578769988e-4	1.29542123462159e-4	1.29532508240838e-4	1.29581215696739e-4
flux1:	0.640637774061688	1.41785771394642e-4	1.41640437065917e-4	1.41486856080543e-4	1.4137741110003e-4	1.41346055538185e-4	1.41398216759672e-4	1.4151102105439e-4	1.41642912908371e-4	1.41748683559528e-4	1.41794615453151e-4	1.41768951946701e-4	1.41684672224411e-4	1.41573972341498e-4	1.41476413061939e-4	1.41424818749862e-4	1.41433959590795e-4	1.4149622579577e-4	1.41585936594974e-4	1.41670447665632e-4	1.41723091173353e-4	1.41731499049489e-4	1.41696646915223e-4	1.41625563582929e-4	1.41533272973699e-4	1.41464293591333e-4	1.41471422291479e-4	1.41486844355563e-4	1.41551112336006e-4	1.4165024268616e-4	1.418560390469e-4	1.4171611916336e-4	1.41526993710896e-4	1.41613630349189e-4	1.41558737973743e-4	1.41485479304406e-4	1.41439756596733e-4	1.41489315269542e-4	1.4154452628652e-4	1.41622350259035e-4	1.41711331998633e-4	1.41768949175732e-4	1.41767217921688e-4	1.41708272638827e-4	1.41617126960395e-4	1.41528547092534e-4	1.41474870062028e-4	1.41476348796555e-4	1.41535060528575e-4
flux1:	0.640900222965441	1.5474407086139e-4	1.54599198183547e-4	1.54437405345755e-4	1.54313838441188e-4	1.54266570859376e-4	1.54305224530033e-4	1.54410041366604e-4	1.54540749262283e-4	1.54651389106585e-4	1.54705826618281e-4	1.54689026271081e-4	1.54610806903917e-4	1.54501173669733e-4	1.54398950301823e-4	1.54337712347826e-4	1.54334130263671e-4	1.54383105169134e-4	1.54461520120359e-4	1.54538875032478e-4	1.54589824195928e-4	1.54602058891113e-4	1.54574842013848e-4	1.54511592685498e-4	1.54423381752839e-4	1.54354203727975e-4	1.54359449814799e-4	1.54365534826493e-4	1.5441877462633e-4	1.54509645417898e-4	1.54720646182236e-4	1.54563054608056e-4	1.54361443288473e-4	1.54468645353041e-4	1.54426316602779e-4	1.54362552266986e-4	1.54323636572239e-4	1.54379730140844e-4	1.54433019329462e-4	1.54505012579774e-4	1.54587845052925e-4	1.54640109640746e-4	1.54635203336649e-4	1.54577162842446e-4	1.54492216602584e-4	1.54414731704621e-4	1.54374986692974e-4	1.54390182527623e-4	1.54459317268112e-4
flux1:	0.641162671869194	1.68718151275044e-4	1.68577923807618e-4	1.68409778074819e-4	1.6827116009018e-4	1.68204657925484e-4	1.68225220109628e-4	1.68317727152452e-4	1.68444636615475e-4	1.68560166376522e-4	1.68625895976246e-4	1.68622814505943e-4	1.6855627752877e-4	1.68452589454037e-4	1.68348577681503e-4	1.68277940708762e-4	1.68259443662923e-4	1.68291460549281e-4	1.68354881761016e-4	1.68422843788872e-4	1.68472409272809e-4	1.68491656594762e-4	1.68477555033228e-4	1.68428553012027e-4	1.68350092924787e-4	1.68284376635795e-4	1.68288874931114e-4	1.68283772796907e-4	1.68322243922984e-4	1.68400856411837e-4	1.68614886758613e-4	1.68437459166326e-4	1.68223774180206e-4	1.68356344230796e-4	1.68331615406154e-4	1.68281535294417e-4	1.6825175361493e-4	1.68314186611303e-4	1.68362212737354e-4	1.68423009142305e-4	1.68493817011574e-4	1.68535779655966e-4	1.68524838429546e-4	1.6846752400581e-4	1.68391069426949e-4	1.68328453592815e-4	1.68306428269816e-4	1.68337663215449e-4	1.68417058080474e-4
flux1:	0.641425120772948	1.83765539942196e-4	1.83634619214644e-4	1.83462154641732e-4	1.83307435708586e-4	1.83218070272306e-4	1.8321564278065e-4	1.83291383020008e-4	1.8341206458463e-4	1.83533061086926e-4	1.83613746789519e-4	1.83630306313657e-4	1.83582154592431e-4	1.83490220102157e-4	1.83387964264494e-4	1.83308553235594e-4	1.83273100493581e-4	1.83284538165467e-4	1.83329354623464e-4	1.83385941648818e-4	1.83434926597404e-4	1.83465098818002e-4	1.8347047615523e-4	1.83443042754043e-4	1.83380784405383e-4	1.83322726273366e-4	1.83327875245114e-4	1.83309739230857e-4	1.8332950322239e-4	1.83391615035531e-4	1.83606358794859e-4	1.83406826527212e-4	1.83181561178447e-4	1.83344663257033e-4	1.8334295939027e-4	1.83311037227892e-4	1.83292843175377e-4	1.83361276288125e-4	1.8340023432016e-4	1.83443773492971e-4	1.83495868551742e-4	1.83521769768302e-4	1.83501249580274e-4	1.83444013798926e-4	1.83378109758502e-4	1.83334077410708e-4	1.83333547455262e-4	1.83383028004211e-4	1.83472172100106e-4
flux1:	0.641687569676701	1.99948977307644e-4	1.99832290517475e-4	1.9965752050754e-4	1.99485378066677e-4	1.99369114877629e-4	1.99338424654383e-4	1.99392753512963e-4	1.99504877889077e-4	1.99632322102889e-4	1.9973226728452e-4	1.99775135308814e-4	1.99752773613822e-4	1.99678932479086e-4	1.99582266310919e-4	1.99494753138883e-4	1.99440172851553e-4	1.99427205968911e-4	1.99449641362299e-4	1.99492831553752e-4	1.99542165748738e-4	1.99587456303144e-4	1.9961905152134e-4	1.99620880843651e-4	1.99581538382797e-4	1.99535422879651e-4	1.99542548516335e-4	1.99509318487951e-4	1.99506106791128e-4	1.99547170794207e-4	1.99760112957203e-4	1.99536038730178e-4	1.99299676815061e-4	1.9949872687858e-4	1.99525781806394e-4	1.9951675781073e-4	1.99512822661415e-4	1.99586988001706e-4	1.99612935421028e-4	1.99632873258028e-4	1.99659203732699e-4	1.99662907809344e-4	1.99628957095344e-4	1.99570987688618e-4	1.99517703717076e-4	1.99496127506356e-4	1.99521089883726e-4	1.99591190356892e-4	1.99689574538029e-4
flux1:	0.641950018580454	2.17337541094137e-4	2.17240043282071e-4	2.17064762171825e-4	2.16873464016451e-4	2.16725783320493e-4	2.1666113136397e-4	2.16689148536527e-4	2.16790353582709e-4	2.16925397874451e-4	2.1704920231944e-4	2.17125356311851e-4	2.17136404225432e-4	2.17087040138295e-4	2.16999644847658e-4	2.16904377899444e-4	2.16828065893744e-4	2.16786403794936e-4	2.16782248976058e-4	2.16809659275731e-4	2.16859991340502e-4	2.16924374978242e-4	2.16988733336271e-4	2.17027298561735e-4	2.17017287808349e-4	2.16987017523004e-4	2.16997039616553e-4	2.1694624346352e-4	2.1691535769932e-4	2.16930494378548e-4	2.17138891386974e-4	2.16887613835583e-4	2.16640530558811e-4	2.16881066401912e-4	2.16942812175618e-4	2.16961649650529e-4	2.16974936166892e-4	2.17054856494813e-4	2.17064066914211e-4	2.17054231954653e-4	2.17047890462932e-4	2.17023382554022e-4	2.16972276238864e-4	2.16912942954148e-4	2.1687462865304e-4	2.16879768783355e-4	2.16934681681735e-4	2.17028241502716e-4	2.17135740524594e-4
flux1:	0.642212467484207	2.36006842838962e-4	2.35933289280227e-4	2.3575891490402e-4	2.35546245399086e-4	2.35362132268289e-4	2.35257400528903e-4	2.35253913587779e-4	2.35341670078471e-4	2.35485374321332e-4	2.35637541970465e-4	2.35753783378575e-4	2.35805553484077e-4	2.35786600346648e-4	2.35711589859932e-4	2.35608280868879e-4	2.35506977434803e-4	2.3543168890462e-4	2.35396116514402e-4	2.3540475171444e-4	2.35456097797906e-4	2.35542875464271e-4	2.35645818365069e-4	2.35727819735081e-4	2.3575275041646e-4	2.35741448342541e-4	2.35754633913349e-4	2.35683281154586e-4	2.35619589709707e-4	2.35603641998691e-4	2.35804559414506e-4	2.35523171538133e-4	2.35265538355623e-4	2.35553070412806e-4	2.35655482050874e-4	2.35707269835109e-4	2.35741046975931e-4	2.35827203655165e-4	2.35816482664814e-4	2.35771305856351e-4	2.35726018108931e-4	2.35667883417025e-4	2.35596431817474e-4	2.35535592712352e-4	2.35515086996546e-4	2.35551742995061e-4	2.35641679421234e-4	2.35762217984348e-4	2.35879407434452e-4
flux1:	0.642474916387961	2.56038169890947e-4	2.55992932794993e-4	2.55820430081955e-4	2.5558372258888e-4	2.55357770419108e-4	2.55206530456884e-4	2.55166094657777e-4	2.55237617833694e-4	2.55390706368865e-4	2.55575262927528e-4	2.55737748139386e-4	2.55836765141946e-4	2.5585328939141e-4	2.5579290947266e-4	2.55680466558962e-4	2.55550200065728e-4	2.55435712048459e-4	2.55363260350671e-4	2.55349419200861e-4	2.55400954387882e-4	2.55512429117498e-4	2.55658649314593e-4	2.55789589854313e-4	2.5585389572937e-4	2.55863658220218e-4	2.55879531446415e-4	2.55784159687772e-4	2.55682241951608e-4	2.55629951549963e-4	2.55820399975926e-4	2.55505781720898e-4	2.55237485219711e-4	2.55577328785441e-4	2.55726212914626e-4	2.55815989841605e-4	2.55873753390403e-4	2.55967155984467e-4	2.55934062933272e-4	2.55848918022596e-4	2.55759444319575e-4	2.55663257955249e-4	2.5556911744075e-4	2.55507310427262e-4	2.55508014671857e-4	2.55581520619237e-4	2.55712152563543e-4	2.55863914500778e-4	2.55992232507506e-4
flux1:	0.642737365291714	2.77516684417343e-4	2.77503639331696e-4	2.77333552799842e-4	2.77069856312719e-4	2.76796511092835e-4	2.76592262076473e-4	2.76509326192846e-4	2.7656156764241e-4	2.76724248409689e-4	2.76944417845298e-4	2.77158262345472e-4	2.77309884816248e-4	2.77365808360031e-4	2.77321314441396e-4	2.77197884316358e-4	2.77034141929262e-4	2.76874469590805e-4	2.76759250634987e-4	2.76718642585501e-4	2.76768687744017e-4	2.769060237963e-4	2.77098857923376e-4	2.77282798346608e-4	2.77389554423374e-4	2.77421398623926e-4	2.77438844098007e-4	2.7731575019239e-4	2.77170213599584e-4	2.77076537310427e-4	2.77253720225601e-4	2.76902635178676e-4	2.76623215326484e-4	2.77020304110618e-4	2.7722102595323e-4	2.77353514010174e-4	2.77438793747487e-4	2.77540923499687e-4	2.77483864710742e-4	2.77355280459519e-4	2.77217687633185e-4	2.77080270176145e-4	2.76962109370053e-4	2.76900582374243e-4	2.76926350041095e-4	2.77042363715225e-4	2.77219723692731e-4	2.77407496782396e-4	2.77549188383265e-4
flux1:	0.642999814195467	3.00529015053684e-4	3.00551508759408e-4	3.00384113569394e-4	3.00090499603607e-4	2.99764448150337e-4	2.99500987147478e-4	2.99370151464376e-4	2.9939988368273e-4	2.99571749699254e-4	2.99829717307739e-4	3.00098706034699e-4	3.00306885752189e-4	3.00404882877661e-4	3.0037662549886e-4	3.00239867759422e-4	3.00038010097796e-4	2.99827230038639e-4	2.99663370430637e-4	2.99591449195533e-4	2.99637658402105e-4	2.99800928418876e-4	3.0004231160059e-4	3.00281808755314e-4	3.00432737862217e-4	3.00486741538624e-4	3.00504294956893e-4	3.00349944366838e-4	3.00155904955117e-4	3.00016462445861e-4	3.00178127384339e-4	2.99787379953014e-4	2.9949598693955e-4	2.99954667967115e-4	3.00211819576422e-4	3.0039106743955e-4	3.00507122699531e-4	3.00619748570443e-4	3.00537937434521e-4	3.00363675664225e-4	3.00175472360993e-4	2.99995003159346e-4	2.99852516811376e-4	2.99793089621702e-4	2.99847926223128e-4	3.0001200543617e-4	3.00242016023813e-4	3.0047070770717e-4	3.00628532063074e-4
flux1:	0.64326226309922	3.251607326707e-4	3.25221629285154e-4	3.25057190415235e-4	3.24731181966392e-4	3.2434786047368e-4	3.24019760142953e-4	3.23836125155671e-4	3.23840104282459e-4	3.24020111141874e-4	3.24316873568392e-4	3.24643280927489e-4	3.24910461635502e-4	3.25052025672778e-4	3.25039730293569e-4	3.2488730059186e-4	3.2464318807496e-4	3.24376115608148e-4	3.24158386576448e-4	3.24050855273554e-4	3.2409055826983e-4	3.24278933539411e-4	3.24569492016338e-4	3.24865676893503e-4	3.25061299945326e-4	3.25136885179503e-4	3.25153162405259e-4	3.24964730895806e-4	3.24718412860254e-4	3.24530029353831e-4	3.24674891433883e-4	3.24241527009472e-4	3.23936890038536e-4	3.24460701088527e-4	3.24777723292039e-4	3.25006678446811e-4	3.25156106265547e-4	3.25280999864176e-4	3.2517431043644e-4	3.24953337740156e-4	3.2471350234372e-4	3.24489521319103e-4	3.24323324740455e-4	3.24268118384492e-4	3.24355730536804e-4	3.24572736873453e-4	3.24860547220002e-4	3.25134554349774e-4	3.25311282546299e-4
flux1:	0.643524712002974	3.51494249011425e-4	3.51596038361318e-4	3.51435150089955e-4	3.51075233304235e-4	3.50631408871974e-4	3.50234552776749e-4	3.49994111982281e-4	3.49969279125579e-4	3.50155766825928e-4	3.50491042942233e-4	3.50875537262046e-4	3.51202662877639e-4	3.51388302965854e-4	3.51391491881334e-4	3.51221668690139e-4	3.50932423193635e-4	3.50605409574678e-4	3.50329958234477e-4	3.50183357271705e-4	3.50213969635277e-4	3.50425968710715e-4	3.5076516806253e-4	3.5111788179749e-4	3.51357728993092e-4	3.51454005446223e-4	3.51468187527608e-4	3.51244158064729e-4	3.50943539830265e-4	3.50704824873978e-4	3.50833014214126e-4	3.50354533948948e-4	3.5003493134719e-4	3.50626364564323e-4	3.51005144032284e-4	3.51285186393635e-4	3.5146948510094e-4	3.51608083399731e-4	3.51476849125446e-4	3.51209256681157e-4	3.50918215749697e-4	3.50651575379227e-4	3.50463045634657e-4	3.50414150868102e-4	3.50537421430343e-4	3.50810832177938e-4	3.51160042787451e-4	3.51482492233538e-4	3.51680265774199e-4
flux1:	0.643787160906727	3.79607599160437e-4	3.79752544522764e-4	3.79596511713413e-4	3.79202677400411e-4	3.78697039879444e-4	3.78229149341582e-4	3.7792916274158e-4	3.77872827149344e-4	3.78063536750407e-4	3.78435694300035e-4	3.78877280776002e-4	3.79263860159774e-4	3.79493363232702e-4	3.79511839995304e-4	3.79324200847072e-4	3.78988996791888e-4	3.78600733164034e-4	3.78265799200177e-4	3.78078062743075e-4	3.78097453966889e-4	3.78331145112107e-4	3.78717393809475e-4	3.79125283112363e-4	3.79408066648788e-4	3.79524134152658e-4	3.79536410639686e-4	3.79277132827486e-4	3.78922553147867e-4	3.78634445081911e-4	3.78747921321643e-4	3.78222478047307e-4	3.7788569719523e-4	3.78545956059518e-4	3.78986425627411e-4	3.7931690538489e-4	3.79536047252398e-4	3.79689124096938e-4	3.79533945942862e-4	3.79220884432613e-4	3.78880512845011e-4	3.78573357088598e-4	3.7836450457075e-4	3.78323681050229e-4	3.78484169935073e-4	3.78815404011323e-4	3.79227288013794e-4	3.79599253681181e-4	3.79818901637745e-4
flux1:	0.64404960981048	4.09574378386217e-4	4.09764681124394e-4	4.09615902026103e-4	4.09190161066868e-4	4.08623858876333e-4	4.0808494135227e-4	4.07724222102179e-4	4.07634164785962e-4	4.07826194963305e-4	4.08232141430787e-4	4.08728090029403e-4	4.09172256836376e-4	4.09444940598217e-4	4.09479247688178e-4	4.09275291367043e-4	4.08896061948252e-4	4.0844827016692e-4	4.08054768219728e-4	4.07825634474648e-4	4.07832347115291e-4	4.08085406139416e-4	4.08516022267093e-4	4.08976504582919e-4	4.09300162327331e-4	4.09435281130549e-4	4.09447161212482e-4	4.0915528491153e-4	4.08749926069162e-4	4.08416134081962e-4	4.08519014261726e-4	4.07945558216062e-4	4.07588836619509e-4	4.0831759766191e-4	4.08817371277587e-4	4.09195196543303e-4	4.09447263523475e-4	4.09614669613384e-4	4.09436294771899e-4	4.09079986315171e-4	4.08693694401211e-4	4.08349536166439e-4	4.08122986804483e-4	4.08091483427334e-4	4.08289054985227e-4	4.08676922254478e-4	4.09149756862461e-4	4.09569565458199e-4	4.09809985563506e-4
flux1:	0.644312058714234	4.41464840726463e-4	4.41702806745408e-4	4.41565124003562e-4	4.41111948238195e-4	4.40489010341633e-4	4.39881668724704e-4	4.39460725186664e-4	4.39335171233911e-4	4.39524828809072e-4	4.39959823262984e-4	4.40505535889445e-4	4.41004049903055e-4	4.41318941147881e-4	4.4137071156835e-4	4.41154334632335e-4	4.40736293338113e-4	4.4023420139275e-4	4.39786070604136e-4	4.39517256230553e-4	4.39510498108733e-4	4.3978005494462e-4	4.40251037442951e-4	4.40760080056617e-4	4.41121633039412e-4	4.41275202049847e-4	4.41289631667628e-4	4.40970350131968e-4	4.40520536037687e-4	4.40147827541462e-4	4.40246587566666e-4	4.39624939770411e-4	4.39244884707433e-4	4.40040079499162e-4	4.40594152403283e-4	4.41013467580377e-4	4.4129439412313e-4	4.414749104204e-4	4.41274224134297e-4	4.40878090869678e-4	4.40451039127886e-4	4.40074982627624e-4	4.39834126613791e-4	4.39812690763623e-4	4.40045347787335e-4	4.40485712200616e-4	4.41014316858012e-4	4.41477039055543e-4	4.41734733451062e-4
flux1:	0.644574507617987	4.75347889921101e-4	4.75636094644461e-4	4.75515094394412e-4	4.75041750224293e-4	4.74369354871337e-4	4.73698917855444e-4	4.73219915426976e-4	4.73057345753751e-4	4.73239866533872e-4	4.73697231055693e-4	4.74286024166171e-4	4.74834183197008e-4	4.75190080229499e-4	4.75262230685222e-4	4.7503999692365e-4	4.74591908426666e-4	4.74044446088407e-4	4.73548710228329e-4	4.73243804997577e-4	4.73223185465371e-4	4.73505444073784e-4	4.74011042020349e-4	4.74562751349786e-4	4.74957968949229e-4	4.75129300947715e-4	4.7515056792746e-4	4.74811643722852e-4	4.74326924052588e-4	4.73925231076536e-4	4.74028762829759e-4	4.73359608211864e-4	4.72952100551095e-4	4.73809736727902e-4	4.74410276985572e-4	4.74862261709627e-4	4.75165710412319e-4	4.75357035067275e-4	4.75135177973866e-4	4.74704092114901e-4	4.74243535713462e-4	4.73842649771456e-4	4.73591972057434e-4	4.73581075499393e-4	4.73845041008516e-4	4.74330750457711e-4	4.74906292154839e-4	4.7540348139906e-4	4.75672304942084e-4
flux1:	0.64483695652174	5.11293468190313e-4	5.11634928773547e-4	5.11538182704217e-4	5.11054943868115e-4	5.10343518382227e-4	5.09617979457937e-4	5.0908451647994e-4	5.08883320849811e-4	5.09052468345639e-4	5.09523208722742e-4	5.10146018813965e-4	5.10737482545245e-4	5.11132894890713e-4	5.11229645777728e-4	5.11010828643669e-4	5.10545008803691e-4	5.09964708975109e-4	5.09431244209094e-4	5.09095338710856e-4	5.0906037868516e-4	5.09350054382152e-4	5.0988218716889e-4	5.10468262972195e-4	5.10891186658456e-4	5.11079123528724e-4	5.11112581765365e-4	5.1076417209219e-4	5.10257201810556e-4	5.09839550178491e-4	5.0995908098054e-4	5.09243889397632e-4	5.08803985492785e-4	5.0971802711587e-4	5.10354277421118e-4	5.10827081004014e-4	5.11144454665914e-4	5.11343314279518e-4	5.1110190288291e-4	5.10642523578682e-4	5.10158245200904e-4	5.09742046960175e-4	5.09487606571112e-4	5.09487866979968e-4	5.09777906313623e-4	5.10298994116529e-4	5.10909073549111e-4	5.11428769606587e-4	5.11699905439093e-4
flux1:	0.645099405425493	5.49374730924253e-4	5.49773102017368e-4	5.49710359128125e-4	5.49230602487033e-4	5.48493761520914e-4	5.47723542269968e-4	5.4714026586827e-4	5.46898272347056e-4	5.47045855754958e-4	5.47518234769326e-4	5.4816328781193e-4	5.48789849369207e-4	5.49222844232171e-4	5.49349590905715e-4	5.49146011940348e-4	5.48678083625948e-4	5.4808072550503e-4	5.47521786307415e-4	5.47160900514754e-4	5.47110401185406e-4	5.47400073762606e-4	5.47947707769913e-4	5.48556868146376e-4	5.48999294028146e-4	5.49201751531528e-4	5.49253437494462e-4	5.48907773896158e-4	5.48394031435975e-4	5.47976323474862e-4	5.48125226109348e-4	5.47366123347414e-4	5.46887975264439e-4	5.47850302119782e-4	5.48508602436722e-4	5.48987413379684e-4	5.49307986114676e-4	5.49510335434688e-4	5.49251732148591e-4	5.48772859603812e-4	5.482776104646e-4	5.47858576649887e-4	5.47608556825483e-4	5.476212870969e-4	5.47931215074061e-4	5.4847533014192e-4	5.49104315306543e-4	5.49631284170227e-4	5.49893417863068e-4
flux1:	0.645361854329247	5.89669418507679e-4	5.90129227253914e-4	5.90112566413067e-4	5.89652765262132e-4	5.88907112100164e-4	5.88104688194618e-4	5.87476802602066e-4	5.8719074739296e-4	5.87306129487993e-4	5.87765264943924e-4	5.88417779070083e-4	5.89069148380174e-4	5.89537162693002e-4	5.89700254054633e-4	5.89525974842451e-4	5.89074443883458e-4	5.88478514137381e-4	5.87908109166519e-4	5.87528530598527e-4	5.87459924747453e-4	5.87739441961725e-4	5.88288062686709e-4	5.88905576876679e-4	5.89356626607325e-4	5.89570185341902e-4	5.89646424989285e-4	5.89317426184358e-4	5.88814834768882e-4	5.88415533534937e-4	5.88609068103879e-4	5.87808687239293e-4	5.87285504173426e-4	5.88285966514606e-4	5.88949900313522e-4	5.8941713815082e-4	5.89728273559787e-4	5.89929530089758e-4	5.89657089475824e-4	5.89169945152357e-4	5.88679789597312e-4	5.88273784498993e-4	5.88039004157546e-4	5.88066787238898e-4	5.88390068762134e-4	5.88943054261923e-4	5.89572591183633e-4	5.90088737469444e-4	5.9032836769494e-4
flux1:	0.645624303233	6.32260000999173e-4	6.32786926311655e-4	6.32830875409728e-4	6.32410505917898e-4	6.31675328883028e-4	6.3085477007131e-4	6.30187506558742e-4	6.29852526509052e-4	6.29922210497466e-4	6.30349787488198e-4	6.30991794259661e-4	6.31655472396989e-4	6.3215516449686e-4	6.32361661225279e-4	6.32232604453275e-4	6.31818339788874e-4	6.3124440854935e-4	6.30677638244082e-4	6.30285295937712e-4	6.30194119348775e-4	6.3045019442364e-4	6.30981518187238e-4	6.31588986727063e-4	6.32034897353519e-4	6.32254556636361e-4	6.32361661328163e-4	6.32064560706112e-4	6.31593080285758e-4	6.31232846369839e-4	6.314878764395e-4	6.30649220276109e-4	6.30073291854553e-4	6.31099871904395e-4	6.31750532986407e-4	6.32186143216167e-4	6.32473562805166e-4	6.32668818862661e-4	6.32387033559511e-4	6.31905372782153e-4	6.31439828286759e-4	6.31066331083081e-4	6.30860597703859e-4	6.30907770569078e-4	6.31238106085056e-4	6.3178462788415e-4	6.32394239528087e-4	6.32879110025512e-4	6.330809182158e-4
flux1:	0.645886752136753	6.77232444050381e-4	6.77833625542598e-4	6.77955238603553e-4	6.7759660637996e-4	6.76893499248602e-4	6.76069975709458e-4	6.75368096892417e-4	6.74977331294559e-4	6.74984719114722e-4	6.75358907575977e-4	6.75969276554274e-4	6.76630597946176e-4	6.77157809731246e-4	6.77415291320153e-4	6.77348863856489e-4	6.769945635298e-4	6.76464668766025e-4	6.75917130635581e-4	6.75517121044556e-4	6.75396725888283e-4	6.75612851501636e-4	6.76104895258023e-4	6.76680388825751e-4	6.77104623039217e-4	6.7732380607436e-4	6.77467931043548e-4	6.77218980817508e-4	6.76800221695884e-4	6.76501541594211e-4	6.76836255905086e-4	6.75962593200328e-4	6.75325388524422e-4	6.76364473497028e-4	6.76980847588823e-4	6.77362681048722e-4	6.77610752341534e-4	6.77794918269861e-4	6.77509403271259e-4	6.77049384886443e-4	6.7663126848375e-4	6.76313299893996e-4	6.76153497651994e-4	6.76226437675407e-4	6.76558231055443e-4	6.77082361221349e-4	6.77650049035727e-4	6.78081350306694e-4	6.78228557745261e-4
flux1:	0.646149201040506	7.24673764476744e-4	7.25358101572295e-4	7.25576965152632e-4	7.25304943561202e-4	7.24657367179661e-4	7.23846665067049e-4	7.23114067239502e-4	7.22658445299063e-4	7.22583847311747e-4	7.22879500499192e-4	7.2343423364764e-4	7.24076632643314e-4	7.24626511367091e-4	7.24942978827295e-4	7.24957747012652e-4	7.24687447969666e-4	7.24224555838851e-4	7.23711893488265e-4	7.23308238964153e-4	7.23149829276984e-4	7.2330658288011e-4	7.23734158724151e-4	7.24252772920696e-4	7.24636497096768e-4	7.24847344279037e-4	7.25034537652749e-4	7.24850813913349e-4	7.24507691093448e-4	7.24294511781428e-4	7.24728161880708e-4	7.2382296544356e-4	7.23115311430501e-4	7.24152075929185e-4	7.24711531474615e-4	7.25015796732458e-4	7.25207826393303e-4	7.25375682748464e-4	7.25092967511193e-4	7.24672741361087e-4	7.24327672431724e-4	7.24091359192113e-4	7.23997201751616e-4	7.2410434026938e-4	7.24432974410591e-4	7.24918660146525e-4	7.25421446738512e-4	7.25775524163431e-4	7.25850190963003e-4
flux1:	0.64641164994426	7.74668836103115e-4	7.75447213781765e-4	7.75785334080609e-4	7.75626989027298e-4	7.75059775644909e-4	7.74277848246203e-4	7.73517306591414e-4	7.72985574600568e-4	7.7280652429152e-4	7.72995703740518e-4	7.73468533097499e-4	7.7407405631415e-4	7.7464134901987e-4	7.75025233395967e-4	7.75140663326485e-4	7.74979313949967e-4	7.74606880608959e-4	7.74144505712556e-4	7.73740173484769e-4	7.7353318396045e-4	7.73608935104338e-4	7.7394456844453e-4	7.74379382878664e-4	7.74702292577732e-4	7.74896216277086e-4	7.75132630826736e-4	7.75031916736013e-4	7.74788324266471e-4	7.74685678222376e-4	7.75238317046424e-4	7.74305234052253e-4	7.73517565032796e-4	7.74536454490735e-4	7.75015339618854e-4	7.75217128523384e-4	7.75335667336178e-4	7.75481835561994e-4	7.75208973503149e-4	7.74847993182633e-4	7.746035535246e-4	7.74477321241651e-4	7.74470748833884e-4	7.7462228337005e-4	7.74944171719589e-4	7.75375560080021e-4	7.75789949989791e-4	7.76042214157726e-4	7.76025474332523e-4
flux1:	0.646674098848013	8.27297098749618e-4	8.28182459836769e-4	8.28663968736546e-4	8.28648032520348e-4	8.28186820602138e-4	8.27449383760917e-4	8.26662461906851e-4	8.26041474633776e-4	8.25733366783451e-4	8.25786199791308e-4	8.26149479659615e-4	8.26699522245227e-4	8.27279012588873e-4	8.27739256521965e-4	8.27975488955826e-4	8.27948558601116e-4	8.27690171142854e-4	8.27293135139512e-4	8.26890286889228e-4	8.2662306325565e-4	8.26595026779138e-4	8.26810228294076e-4	8.27133589522042e-4	8.27374995690044e-4	8.27543408872264e-4	8.27835595939581e-4	8.27836275818645e-4	8.27716723358017e-4	8.27750300057802e-4	8.28442483544305e-4	8.27485312106328e-4	8.26607972296711e-4	8.27593274526565e-4	8.27967620577218e-4	8.28041519521463e-4	8.28068707695189e-4	8.28187580624069e-4	8.27931626108954e-4	8.27649741961262e-4	8.27534346649947e-4	8.27547786545489e-4	8.27652041333625e-4	8.27859369654899e-4	8.28171800053345e-4	8.28533433874215e-4	8.28835812587216e-4	8.28961141710527e-4	8.2883341238529e-4
flux1:	0.646936547751766	8.82629863923401e-4	8.83637044609392e-4	8.84287662078419e-4	8.84443817155662e-4	8.84114398212038e-4	8.83436565179895e-4	8.82623688412124e-4	8.81898958582144e-4	8.81435991835e-4	8.81321825586704e-4	8.81547666875126e-4	8.82023867778727e-4	8.82610883785618e-4	8.83157024092134e-4	8.83534615306583e-4	8.83667676084169e-4	8.83546708747146e-4	8.83229655744804e-4	8.82830048468377e-4	8.82490734901576e-4	8.82336259038319e-4	8.82403025485772e-4	8.82588019802656e-4	8.82728058897738e-4	8.82863145989111e-4	8.83218314649833e-4	8.83339181609089e-4	8.83368311459913e-4	8.8356391355106e-4	8.84416313457991e-4	8.83438949100392e-4	8.82462522880477e-4	8.83399012231255e-4	8.83645346620769e-4	8.83566155284356e-4	8.83484152325885e-4	8.83569849971894e-4	8.8333728468284e-4	8.83153710042604e-4	8.83195285817757e-4	8.83377787354367e-4	8.83616248198762e-4	8.83891192782193e-4	8.84192022430616e-4	8.84468962164318e-4	8.84635990454508e-4	8.8460917362425e-4	8.84350413439851e-4
flux1:	0.647198996655519	9.4072878243136e-4	9.41874041099733e-4	9.42720246241264e-4	9.43078191759804e-4	9.42905755754496e-4	9.42301701736137e-4	9.4146237728998e-4	9.40618851129835e-4	9.39975222653352e-4	9.39664002156071e-4	9.39725559483845e-4	9.40110756531066e-4	9.40701647664636e-4	9.41343800708303e-4	9.41883337011973e-4	9.42201529988906e-4	9.42240727378066e-4	9.42017832903182e-4	9.41623262460542e-4	9.41200770719026e-4	9.4089871843924e-4	9.40791108174986e-4	9.40813063940477e-4	9.40833873343284e-4	9.40929255889007e-4	9.41355370362468e-4	9.4161524343644e-4	9.41817143274652e-4	9.42199964462708e-4	9.43232840566095e-4	9.42239155042955e-4	9.41154798523503e-4	9.42028436490045e-4	9.42124707287034e-4	9.41868289072647e-4	9.41659837461421e-4	9.4170626361155e-4	9.41502469719004e-4	9.41434733742359e-4	9.41659326542442e-4	9.42038596404746e-4	9.424334842181e-4	9.4278740506489e-4	9.4307469230061e-4	9.43252642183375e-4	9.43261723952078e-4	9.4305802987673e-4	9.42648142188184e-4
flux1:	0.647461445559273	0.00100164576426137	0.00100294596339164	0.00100401385656797	0.00100460215625653	0.00100461043911974	0.00100409309121133	0.00100322625243573	0.00100224926233773	0.00100140053865643	0.00100086430983243	0.00100073710824085	0.0010010162351722	0.00100160870490018	0.00100235735031766	0.00100307884189283	0.00100360613973659	0.0010038270385707	0.001003711837526	0.00100332451415115	0.00100280944725064	0.00100234152897418	0.00100203716080643	0.00100187502673452	0.00100176173850219	0.00100181290519075	0.00100231851392279	0.00100273558126205	0.00100313282890597	0.00100372650858629	0.00100495900404415	0.00100395262812956	0.00100275237961415	0.00100355105633036	0.00100347766634716	0.00100302194817057	0.00100267111158163	0.00100267217922598	0.00100250105204574	0.00100256405066801	0.00100299448558129	0.00100359507855413	0.00100416615062136	0.00100460905153945	0.00100488071529529	0.00100494623433283	0.00100477613514533	0.00100437208835517	0.00100379156262986
flux1:	0.647723894463026	0.0010654242788924	0.00106689572163449	0.00106820960136722	0.00106905434711321	0.00106926471006269	0.00106884547270545	0.00106794992676163	0.00106682626596925	0.0010657508430939	0.00106496527147744	0.00106462845312179	0.001064789261632	0.00106538245088348	0.00106624792587808	0.00106716990759052	0.00106792811045676	0.00106835023697591	0.00106835526974201	0.00106797804059863	0.00106736347096432	0.0010667154165052	0.00106619677393576	0.00106583425771779	0.00106557570664569	0.00106558012432394	0.00106617386210028	0.00106676471211544	0.00106737713145914	0.00106820257628282	0.00106965182916517	0.00106863582926795	0.0010673128848389	0.00106802718662483	0.00106776812561518	0.00106709424885595	0.00106658734396689	0.00106653741310414	0.00106640118142165	0.00106660641460597	0.00106726111028303	0.00106810307912235	0.00106886641446517	0.00106940613201795	0.00106965971219964	0.00106960056964582	0.00106923223897332	0.00106860665908026	0.00106783751760086
flux1:	0.647986343366779	0.00113210159815804	0.00113375856792198	0.00113533929143096	0.00113646265592582	0.00113689315602026	0.00113658170131094	0.00113565666990452	0.00113437573772344	0.00113305630550605	0.00113200210569725	0.00113143948836564	0.00113147299867255	0.00113206724539697	0.00113305889956096	0.001134197209621	0.00113520465726275	0.00113584448461838	0.0011359807376175	0.0011356171193211	0.00113489917060847	0.00113406168004657	0.00113331715840747	0.00113274356987811	0.00113233267611561	0.00113228956542104	0.00113297933565266	0.00113375769948017	0.00113460086327592	0.00113567487180074	0.00113735497309828	0.00113633143514814	0.00113488038644991	0.00113550437426102	0.00113504842448878	0.00113414202560979	0.00113346873489114	0.00113336326907114	0.00113326255205446	0.00113361759600081	0.00113450959705336	0.00113560733179508	0.00113657427472803	0.00113721580443605	0.00113744836017568	0.00113725405561738	0.00113667166247303	0.00113580697598716	0.00113483404636528
flux1:	0.648248792270532	0.00120171126279166	0.0012035643571324	0.00120542759368215	0.00120684637958969	0.0012075109168956	0.00120731508710006	0.0012063608419373	0.00120491581795648	0.00120334075560573	0.00120200494457996	0.00120120581053363	0.00120110643044172	0.00120170267605381	0.00120282768938936	0.00120419395394402	0.00120546399618917	0.00120633370552313	0.00120660988143753	0.0012062639240484	0.00120544216494471	0.00120441163886747	0.00120343633634826	0.00120264714648029	0.00120208100347746	0.00120199083452567	0.00120278274817746	0.00120375804151363	0.00120484161535863	0.00120617538930081	0.0012080962553053	0.00120706581306417	0.00120548285445047	0.00120601483569578	0.00120535681026654	0.00120420938257115	0.00120336399961941	0.0012032004051351	0.00120313448920207	0.0012036427057536	0.00120477895039534	0.00120614023218993	0.00120731651682183	0.00120806148674213	0.00120826962319871	0.00120793204162416	0.00120712417942187	0.00120600795635405	0.00120482043172275
flux1:	0.648511241174286	0.00127428493097074	0.00127633931201361	0.00127849382548459	0.00128021813983624	0.00128112578159463	0.00128105166168168	0.00128007026543672	0.00127845928279864	0.00127662393013456	0.00127500084389211	0.00127396041381667	0.00127372571199343	0.00127432457888796	0.00127558650411313	0.00127718641651073	0.00127872574485302	0.00127983189284005	0.00128025360267612	0.00127992966182869	0.00127900737423115	0.00127778647789141	0.00127658278683766	0.0012755799715358	0.00127485972993055	0.00127472355338514	0.00127562075818245	0.00127679656407057	0.00127812263388703	0.0012797202978996	0.00128188655430182	0.00128084791745981	0.00127913103608527	0.00127957430738531	0.00127871626466534	0.00127732652672692	0.00127630925261153	0.00127608782534543	0.00127605510252746	0.00127671554544825	0.00127809634293641	0.00127972159493515	0.00128110663093063	0.00128195288966708	0.00128213285890238	0.00128164698240218	0.00128060794571074	0.00127923455594345	0.00127782774498281
flux1:	0.648773690078039	0.00134985284153886	0.00135210653861155	0.00135455264424865	0.00135658482967624	0.0013577394106614	0.0013577916266269	0.00135678779135742	0.00135501508728942	0.00135292285423092	0.00135101489600014	0.00134973448171318	0.00134936464773686	0.00134996526386767	0.00135136240768737	0.00135319394377849	0.00135500093654086	0.00135634317796171	0.00135691218881424	0.00135661472056643	0.00135559913951846	0.00135419728868135	0.00135277537642554	0.00135156764776279	0.00135069832023391	0.0013505170827041	0.00135151864784076	0.00135289131201746	0.00135445286349586	0.00135631013596998	0.00135872012537661	0.00135766967089141	0.00135581883394985	0.00135618236530871	0.00135513472921787	0.00135350990567444	0.00135232809111813	0.00135205296895683	0.00135205144952564	0.00135285889857833	0.00135447756234692	0.00135635925122155	0.0013579455216556	0.00135888677726207	0.00135903456591246	0.00135839912729368	0.00135713012221484	0.00135550236095286	0.00135387948050061
flux1:	0.649036138981792	0.00142844238977302	0.00143088478422584	0.00143361311266815	0.00143594704990772	0.00143734712885786	0.00143752941073933	0.00143651147594432	0.00143458849872074	0.00143225178878876	0.00143006990202594	0.00142855676583866	0.00142805382931779	0.00142865251701854	0.00143017631410457	0.00143222805933989	0.00143429132121606	0.00143586135704811	0.00143657504522392	0.00143630854861907	0.00143521117739895	0.00143364503655173	0.00143202330627075	0.00143062633447173	0.00142961664672231	0.00142939063834508	0.00143049065812123	0.00143204816763668	0.00143382788404463	0.00143593103893464	0.00143857605896259	0.00143750754468169	0.00143552489213684	0.00143582391483442	0.0014346064223696	0.00143276333308458	0.00143143255201094	0.00143111256130226	0.00143114036412993	0.00143208540968799	0.00143392798453748	0.00143605011846971	0.00143782263209675	0.00143884806860078	0.00143895937330564	0.00143817732192561	0.00143668745241183	0.001434817959417	0.00143299179278846
flux1:	0.649298587885546	0.00151007471710831	0.0015126853174105	0.00151567598965901	0.00151829685104323	0.00151993606761465	0.00152025208547787	0.00151923309714008	0.00151717954065545	0.00151462046964986	0.00151218434571903	0.00151045131820078	0.00150981822537751	0.00151040719524872	0.00151204074622882	0.00151429051967499	0.0015165877969813	0.00151836871062818	0.00151921985455637	0.00151898906552846	0.0015178261430899	0.00151612019700333	0.00151432578717857	0.00151276248327983	0.00151162486150528	0.00151135340747648	0.00151254045195767	0.00151426173550895	0.00151623124968681	0.00151855648361804	0.00152142033968457	0.00152032478284572	0.00151821482269392	0.00151847127574984	0.00151711367168795	0.0015150795279776	0.00151362437509068	0.00151327366986432	0.00151332940618083	0.00151439852135957	0.00151644355871	0.00151878124362352	0.00152071699943398	0.00152181081252524	0.0015218808175983	0.00152095947887308	0.00151926635856369	0.00151717865780011	0.00151517289773287
flux1:	0.649561036789299	0.00159475966974377	0.00159750725344783	0.00160072952994756	0.00160361401762974	0.00160548184834136	0.001605936289483	0.00160493513216238	0.00160277985319396	0.00160003074072395	0.00159736877701563	0.00159543369506806	0.00159467335015643	0.00159523954347899	0.00159695648136919	0.00159937042400313	0.00160186804861121	0.0016038341553434	0.0016048111578546	0.00160462154785003	0.00160341469176759	0.00160160189482598	0.00159967121756211	0.00159797208673287	0.00159672281011297	0.00159640425500449	0.00159766123468796	0.0015995159662268	0.00160163564972027	0.0016041489247404	0.00160720784479453	0.00160607358294193	0.00160384337189765	0.00160408615730787	0.00160262856250123	0.00160044138412236	0.00159889591140619	0.00159853433171844	0.00159861732865885	0.00159979289914438	0.0016020112695153	0.00160453032162548	0.00160659778050456	0.00160773861135863	0.0016077615207415	0.00160671236739584	0.0016048422403703	0.00160257125549476	0.00160042137259405
flux1:	0.649823485693052	0.00168248987962228	0.00168533204623967	0.00168874447041304	0.00169186152433945	0.00169394438728767	0.00169454420010708	0.00169358670149805	0.00169136845377628	0.00168847205460281	0.00168562107436517	0.00168350609779247	0.00168262046776557	0.00168314467308771	0.0016849084929743	0.00168744074576344	0.00169009370798148	0.00169221098158966	0.00169329854453345	0.00169315710761552	0.00169193408495751	0.00169005652179665	0.00168803576920178	0.0016862392726292	0.00168489874548107	0.00168453070434082	0.00168583514300772	0.00168778406132423	0.00169000336985715	0.00169266074943822	0.00169588366511323	0.00169469658891675	0.00169235586805208	0.00169262086507648	0.00169111375866816	0.00168882235010237	0.00168723009000261	0.0016868832046443	0.00168699355691496	0.0016882538826281	0.00169060866056371	0.00169326532148335	0.00169542393014108	0.00169658422909618	0.00169655255961063	0.00169539056884187	0.00169337787768913	0.00169096982974136	0.00168872335125395
flux1:	0.650085934596805	0.0017732349677471	0.0017761181210856	0.00177966914096155	0.00178298105877114	0.0017852636738333	0.00178601936579927	0.00178513926345846	0.00178290716183606	0.00177991658982807	0.00177692132318717	0.00177465217324386	0.00177364153224198	0.00177409786792787	0.00177586180814706	0.00177845484696378	0.0017812075298255	0.00178343459687987	0.0017846147953424	0.00178453103283252	0.00178332653959315	0.00178143596213189	0.00177938144374579	0.00177753424095255	0.00177612727170274	0.00177570705345661	0.00177703169602496	0.00177902738773972	0.00178128572159548	0.00178403416727825	0.00178738332667266	0.00178612724962731	0.00178368849572444	0.0017840182905776	0.00178252206618833	0.00178018552116932	0.00177859908115438	0.00177829792143148	0.0017784364025044	0.00177975572889301	0.0017822022307955	0.00178494307958111	0.00178714294405601	0.00178828835276552	0.00178819205744933	0.00178693469367166	0.00178482109992291	0.00178233275772317	0.00178004889927325
flux1:	0.650348383500559	0.00186693689842376	0.00186979666379774	0.00187342569090596	0.00187688957162445	0.00187935645229503	0.00188028330287346	0.00187952294230642	0.00187733655527665	0.00187431484037069	0.00187122715193369	0.00186883229496095	0.00186769465404472	0.00186805046596359	0.00186975797432142	0.00187234360408421	0.00187513114062329	0.00187742076013026	0.00187867439356445	0.00187866134135478	0.00187751761486873	0.00187567567192244	0.00187365380224582	0.00187181070339532	0.00187036663422365	0.0018698916980779	0.00187120533449771	0.0018731933810363	0.00187542137463433	0.00187819993379265	0.00188163178388728	0.00188028889875209	0.00187776725094963	0.00187821055055292	0.00187679462946611	0.00187448136347632	0.00187296161041027	0.00187274213658954	0.0018729100345417	0.00187425870321654	0.0018767447908178	0.00187950698282956	0.00188168882998942	0.00188277771902988	0.00188260326540384	0.00188126919093326	0.00187910211944358	0.0018765994394457	0.00187434809366993
flux1:	0.650610832404312	0.00196350730666231	0.00196626938840764	0.00196990824282195	0.00197347765146248	0.00197611459024765	0.001977233629023	0.00197664425583761	0.00197457322053968	0.0019715924338831	0.00196847027186751	0.00196598005169769	0.00196471078885133	0.00196492696970454	0.00196651273537049	0.00196901368617413	0.00197176383969232	0.00197406472765063	0.00197537277493449	0.00197544787957317	0.00197441494165801	0.00197269290156297	0.0019707796482954	0.00196900310039375	0.00196755562493788	0.00196702392139765	0.00196829229462215	0.00197021266572444	0.00197233380197175	0.00197507510103994	0.001978541368261	0.00197709273804581	0.00197450576716302	0.00197511648318575	0.00197385799080587	0.00197164432745597	0.00197025920446819	0.00197016156719722	0.00197036052613514	0.00197170534560115	0.00197417211724874	0.00197688409196845	0.00197897967639047	0.0019799630035582	0.00197969257025158	0.00197830023436831	0.00197613106803942	0.00197368731755787	0.00197154745794202
flux1:	0.650873281308065	0.00206282721752928	0.00206540871124762	0.00206898340290724	0.00207261015268508	0.00207540556426318	0.0020767441711591	0.00207638569006429	0.00207450875430026	0.00207164864332202	0.00206855468386945	0.00206600039465719	0.00206459207614742	0.00206462377845461	0.00206601526815134	0.00206834729132961	0.0020709827166413	0.00207324154135454	0.00207458652613661	0.00207477217084058	0.00207390751033282	0.00207238530121565	0.00207066493759098	0.00206902390446385	0.00206761044570355	0.00206702052421882	0.00206820721335597	0.00206999580381585	0.00207192825851511	0.00207456022290488	0.00207800912973759	0.00207643517254029	0.00207380247654624	0.00207463848673464	0.00207362051932448	0.00207158887449999	0.00207041190396467	0.00207047956534394	0.00207071150682792	0.00207201642954188	0.00207439940291079	0.00207698218586478	0.00207891528924216	0.00207973694399476	0.00207934791162639	0.00207791419284847	0.00207579627797071	0.00207348977482669	0.00207154737204138
flux1:	0.651135730211818	0.00216474906204685	0.00216706024573475	0.00217049304841676	0.00217412900633885	0.00217707500816057	0.00217866701488866	0.00217860711473203	0.00217701053670026	0.00217435663288254	0.00217135660500871	0.00216876949644424	0.00216721186951916	0.00216700956417882	0.00216812897659857	0.00217020331505683	0.00217264404224831	0.00217480741249095	0.00217617449813844	0.0021764980112905	0.00217586556344712	0.00217463001827526	0.00217319309358067	0.00217176126258646	0.00217042185363129	0.00216977268295153	0.00217083990620727	0.00217243015403887	0.002174088809284	0.00217653655740461	0.00217991413755785	0.00217819508660356	0.00217553771730089	0.00217665933228904	0.00217596885717154	0.00217420557312724	0.00217331409648568	0.00217359285975845	0.00217386003049937	0.00217508718343251	0.00217731802749238	0.00217968720510302	0.0021813753346154	0.00218197310374505	0.00218143799863388	0.00217997707124059	0.00217796370171548	0.00217587531935519	0.00217422088620451
flux1:	0.651398179115572	0.00226910038564563	0.00227104701425454	0.00227425879137064	0.00227785762449097	0.0022809507575578	0.00228283596302089	0.0022831485471078	0.00228192382429979	0.00227956502206924	0.00227672572489202	0.00227413594653514	0.00227241608764541	0.00227192691697999	0.00227269346442341	0.00227441957094248	0.00227658556298127	0.0022786018563562	0.00227997953350974	0.00228047257472667	0.00228014093396569	0.00227928321831876	0.00227822375742367	0.00227707710283533	0.00227585280574082	0.00227514333650317	0.00227605268894359	0.00227737726999737	0.00227867588222259	0.00228086377757446	0.0022841152841836	0.00228223163116522	0.00227957138001137	0.00228103956251858	0.00228076500571102	0.00227935788695815	0.0022788310784705	0.00227936804626211	0.00227967319453587	0.00228078425352252	0.00228279306139227	0.00228486143806278	0.00228621826385268	0.00228652549593904	0.00228581250014275	0.00228433506491499	0.00228247759583214	0.00228068817557648	0.00227941405497486
flux1:	0.651660628019325	0.00237568826195844	0.0023771743720456	0.00238008710506879	0.0023836058918848	0.00238684740902146	0.00238907046102839	0.00238983337115097	0.00238907432160848	0.00238709997442162	0.00238448703709732	0.00238192255657336	0.00238002517771081	0.00237919456463194	0.00237952700361654	0.00238081539995417	0.00238262906673783	0.00238444999303095	0.0023858302880888	0.00238652758898552	0.00238656748654429	0.00238617978988498	0.00238559183741396	0.00238480567209164	0.00238373666421128	0.00238296524644008	0.00238367845652854	0.00238467110621692	0.00238552465962291	0.00238737853978544	0.00239044997041459	0.00238838292430631	0.00238574151459308	0.00238761591174451	0.00238784449288748	0.00238688009005733	0.00238679676306651	0.00238763921000272	0.0023879858436311	0.00238894367807428	0.00239066169728851	0.00239234256249596	0.00239328105268468	0.00239322902297105	0.00239230309870277	0.00239081606561972	0.00238916226822789	0.00238775005395188	0.00238694754619818
flux1:	0.651923076923078	0.00248430326149606	0.00248523445163592	0.00248777389807059	0.00249117452797817	0.00249457019828669	0.0024971788345217	0.00249847091015907	0.00249827018675724	0.00249676682100709	0.00249444230230971	0.00249192786857886	0.00248983581208682	0.0024886093101442	0.00248842866696963	0.0024891938679784	0.00249058246294126	0.00249216431578276	0.00249354252220929	0.00249448004498445	0.00249496121679136	0.00249513288383695	0.00249510660132599	0.0024947523338413	0.00249387586650256	0.00249303969705852	0.00249351953441642	0.00249411708459714	0.00249444438897436	0.00249589401118982	0.00249873379004613	0.00249646579787439	0.0024938640420427	0.00249620089919815	0.00249701577637608	0.00249657645804787	0.00249701266641016	0.00249820678268949	0.0024985994178423	0.00249936987488652	0.00250073254144096	0.00250194339506283	0.00250237952308072	0.00250190041860517	0.00250072502051884	0.002499231667832	0.00249782438786651	0.00249686256121384	0.00249661895975805
flux1:	0.652185525826831	0.00259472192707067	0.00259500901703771	0.00259710738632493	0.00260035765942903	0.00260391705385261	0.00260695973297731	0.00260885729891477	0.00260930247430706	0.00260835027618156	0.00260637024752245	0.00260392650776811	0.00260162148921528	0.00259994688349854	0.00259917934739554	0.00259934280783793	0.00260024067742123	0.00260154528389467	0.00260291928528294	0.00260413193606215	0.00260511958131486	0.00260593293122839	0.00260655051831331	0.00260669238422693	0.00260604085723352	0.00260513565734983	0.00260534713735657	0.00260549186220815	0.00260521845412264	0.0026062001947841	0.00260876104941723	0.0026062764250551	0.00260373340724564	0.00260658343328601	0.0026080607224303	0.00260822157329527	0.00260924800448614	0.00261083745187536	0.00261128173536227	0.00261183539371424	0.00261278546435717	0.0026134519848405	0.00261330881228489	0.00261233918302902	0.00261087846109223	0.00260937903276688	0.00260825516338006	0.00260780951968814	0.00260820509792082
flux1:	0.652447974730585	0.0027067070592255	0.00270626995497831	0.00270786844426564	0.00271094276843327	0.00271467800388741	0.00271820099144243	0.002720773913458	0.00272194332351544	0.00272161260060423	0.00272002489480237	0.0027176678024956	0.00271513148248639	0.00271296116895497	0.00271154114440118	0.00271103421094501	0.00271138490052976	0.00271238032012971	0.00271374962140063	0.00271526870359327	0.00271681977813056	0.0027183458932066	0.0027196776249853	0.0027203696678104	0.00271996905574214	0.00271898915824869	0.00271890115990574	0.00271854349267098	0.00271760486559383	0.00271806468148077	0.0027203057258773	0.00271759141631075	0.00271512375124199	0.00271853000224225	0.00272073573992065	0.00272156133076156	0.00272324049601109	0.00272526472325995	0.00272576730912918	0.00272608102110999	0.00272657157464566	0.00272663157797731	0.00272584346856432	0.00272432793617828	0.00272254927684567	0.00272104193028798	0.00272023167021731	0.00272035844657909	0.00272146342106053
flux1:	0.652710423634338	0.00282000563813816	0.00281877715442766	0.00281982814315017	0.0028227077130204	0.00282663164564395	0.0028306756495987	0.00283398313605357	0.00283594170751148	0.00283628955832272	0.00283513188800898	0.00283287255134022	0.00283008802136186	0.00282738169321733	0.00282525500540651	0.00282402186354658	0.00282378009689752	0.00282444113952778	0.00282580574200781	0.0028276563501342	0.00282981594443849	0.0028321107022258	0.00283421135167917	0.00283549489013425	0.0028353637031697	0.00283430266481789	0.00283389000962433	0.00283299162536323	0.00283133675088154	0.0028312333564871	0.0028331223480833	0.00283016883639146	0.00282779003873911	0.00283178588186976	0.00283477300846117	0.00283631410129046	0.00283869735376353	0.00284118964661449	0.00284175773336592	0.00284181579286138	0.00284181288018062	0.00284122001379169	0.00283973671744508	0.00283763170696853	0.00283550842980342	0.00283399041673208	0.00283351676208091	0.002834260617027	0.00283613211196483
flux1:	0.652972872538091	0.00293434478159395	0.00293227411659909	0.00293274279294728	0.00293541513641796	0.00293953901383939	0.00294413549302649	0.00294822184861274	0.00295101715800662	0.00295208459265746	0.00295138323996338	0.0029492283470435	0.00294618209490187	0.00294290974293434	0.00294003697070473	0.00293803756114824	0.00293717109974347	0.00293747972385624	0.0029388389691056	0.00294103750527937	0.00294383552672592	0.00294693610444084	0.00294984195793617	0.00295174370033813	0.00295189257419397	0.00295074433285092	0.00294999027678955	0.00294852744661129	0.00294612246656332	0.00294543061387421	0.00294694629699412	0.00294374860376187	0.00294146858182356	0.00294607579703732	0.00294988125038228	0.00295217152991199	0.00295529598217751	0.00295828127084832	0.00295892175513452	0.00295871657594318	0.00295820133809653	0.00295692828232998	0.00295471864424925	0.00295199590884521	0.00294950993326436	0.00294797889260942	0.00294785731071318	0.00294924946349035	0.00295192852030924
flux1:	0.653235321441844	0.00304942662286337	0.00304648215565922	0.00304634735168382	0.00304880515185332	0.00305313576503784	0.00305830306220438	0.00306319361809551	0.00306685243147466	0.00306866217220836	0.00306843142165825	0.00306638433834865	0.00306306871285088	0.00305921390067807	0.00305557376884179	0.00305278661064778	0.00305127796602953	0.0030512235854752	0.00305257505635336	0.00305512700678209	0.00305857532902339	0.00306249733878299	0.00306622392887885	0.00306875479988516	0.00306918670524627	0.00306794719449057	0.00306684618218947	0.00306481321014191	0.00306164509526028	0.00306035877403218	0.00306149316843945	0.0030580518770521	0.00305587654601449	0.0030611036220007	0.0030657456487375	0.00306879860542547	0.00307268406614181	0.00307617657253359	0.00307689484025293	0.00307642709524026	0.00307539723108487	0.00307343823496765	0.0030704933276486	0.003067143068367	0.00306428738872223	0.00306274265016084	0.00306298090529124	0.00306503747032774	0.00306854618324785
flux1:	0.653497770345598	0.00316492326502761	0.00316109436792853	0.00316034842102925	0.00316258757052	0.00316712399021101	0.00317286347077173	0.00317856092275694	0.00318308644857704	0.00318564159920257	0.0031858840290072	0.00318394659849246	0.00318036272352024	0.00317592603219894	0.00317151873521281	0.0031679435398613	0.00316579146373634	0.00316537114425793	0.00316670966039758	0.00316960771051604	0.00317369788449766	0.00317843321941363	0.003182973811619	0.00318612846206514	0.0031868394261024	0.00318550846400717	0.00318406890603811	0.00318148138167483	0.00317756128494155	0.00317569660845883	0.00317645706168186	0.00317277926680882	0.00317071026538891	0.00317655094960599	0.00318202675994232	0.00318583288406293	0.00319047898203857	0.0031944798489007	0.00319527829283715	0.00319455653665765	0.00319302707406843	0.00319039972041149	0.0031867352569965	0.00318276869040136	0.00317954953978745	0.00317799337335516	0.00317859151020204	0.0031813121028231	0.00318565101008521
flux1:	0.653760219249351	0.00328047295378056	0.00327577058053452	0.00327441811792421	0.00327643503693052	0.0032811650762988	0.00328745748278146	0.0032939388654197	0.00329930891780774	0.00330259262986772	0.00330330029818749	0.00330147528522712	0.0032976362884097	0.00329263874738563	0.00328748900894472	0.00328314891164863	0.00328036953688153	0.00327958801345456	0.0032809047062513	0.00328412721590752	0.00328882877375601	0.00329434417635143	0.00329966897442876	0.00330342587206549	0.00330440603438098	0.00330298924002962	0.00330123602105606	0.00329813357709027	0.00329349957595298	0.00329109709289069	0.00329150789910988	0.0032876079686563	0.00328564246153153	0.00329207463134415	0.00329835853895535	0.00330288301211915	0.00330826671373352	0.00331276180655977	0.0033136382178608	0.00331267808087162	0.00331068147414464	0.00330742763772067	0.0033030855897736	0.00329853687390139	0.00329497550676425	0.00329341429737822	0.00329436482909377	0.00329773156167582	0.00330287747215114
flux1:	0.654022668153104	0.00339567830098476	0.00339013422175055	0.00338818987346188	0.00338997821520424	0.00339487482296129	0.00340167707998436	0.00340889158998781	0.00341505780931586	0.00341903399615509	0.00342019046755831	0.00341848449607949	0.00341441882967317	0.00340890507601044	0.00340306468839437	0.00339800787450898	0.00339463533968942	0.00339350474855474	0.00339478616265183	0.00339829598196625	0.00340355532177138	0.003409791642394	0.00341584763510287	0.00342016959749369	0.00342140439480747	0.00341991486937036	0.00341789128930519	0.00341433955639234	0.00340905848737374	0.00340618467265894	0.00340628807481708	0.00340218812700556	0.0034003186848562	0.00340730361560846	0.00341434581298423	0.00341952689614147	0.00342560064058692	0.00343055873964615	0.0034315047568512	0.00343032784294651	0.00342791347108311	0.00342409948974742	0.00341914888850826	0.00341407636923079	0.00341021043750558	0.00340865580089926	0.00340994418176688	0.0034139212030075	0.00341982567699532
flux1:	0.654285117056858	0.00351010685123399	0.00350377154089453	0.00350125671103702	0.00350280367548752	0.00350782152262093	0.00351506424263075	0.00352293209810746	0.00352982031492855	0.00353443538158256	0.0035360184469342	0.00353444519149657	0.00353019974813193	0.00352424059895151	0.00351779014694521	0.00351209062672844	0.00350817700131128	0.00350671620839078	0.00350794336432528	0.00351168695722653	0.00351742678309438	0.00352429888522063	0.00353101025306704	0.00353584528967607	0.00353731658262221	0.00353577612528034	0.00353354502036788	0.00352963652200184	0.00352380466526039	0.00352055239219454	0.00352040882688952	0.00351613885455158	0.00351435342128229	0.00352183553384731	0.00352956165027712	0.00353530996011185	0.00354200063003166	0.00354737222799541	0.00354837203466825	0.0035470046731447	0.00354423784048795	0.00353995395304642	0.00353449089007579	0.00352897766462168	0.00352486219053049	0.00352333206758002	0.00352493754441456	0.0035294712863132	0.00353606000513174
flux1:	0.654547565960611	0.00362329363896853	0.00361623296557537	0.00361317191146609	0.00361445447407703	0.0036195270409715	0.0036271129808574	0.0036355254645023	0.00364303722665207	0.00364822270339676	0.00365020756676112	0.00364879089117288	0.00364443356998545	0.00363812766857198	0.00363117713878283	0.00362493443469229	0.003620548780769	0.00361878220936144	0.00361992958179168	0.00362383644194666	0.00362995575150576	0.00363735304264678	0.00364462207367933	0.00364990444778639	0.00365159146309396	0.0036500311680272	0.00364767504541399	0.00364352886688801	0.00363727132872808	0.00363375920362226	0.0036334467132133	0.00362904433091209	0.00362732630870661	0.00363523347940718	0.00364354505072585	0.00364974388711536	0.00365695279827172	0.00366266968704947	0.00366369912581704	0.00366217111510395	0.0036591316545441	0.00365449076693998	0.00364863762248116	0.00364279142813441	0.00363849938155707	0.00363701914329321	0.00363891606600051	0.00364393634449843	0.00365110958647761
flux1:	0.654810014864364	0.00373474479279492	0.00372703577554093	0.00372345134026562	0.00372443276115919	0.00372947024938963	0.00373727394735213	0.00374609473167077	0.0037541099482056	0.00375978584799833	0.00376214849846276	0.00376092520090226	0.00375654657215262	0.00375002078670545	0.0037427088024912	0.00373604636575056	0.00373127283003487	0.00372922874660703	0.00373026316324923	0.00373424555245112	0.00374062020687169	0.00374840781916324	0.0037561163365796	0.00376176782523537	0.00376364787141224	0.00376210805309699	0.00375972818335532	0.00375548836281536	0.00374895711501593	0.0037453276503737	0.00374494046166645	0.00374045029876558	0.00373877879964227	0.00374702330566918	0.00375579925083228	0.00376230608804273	0.00376991012378216	0.00377588589677888	0.00377691211846189	0.00377525556215079	0.0037720361156097	0.0037671719410978	0.00376107585741771	0.00375502828077138	0.00375065074864733	0.0037492543119372	0.00375141393912951	0.00375683600133946	0.0037644703874395
flux1:	0.655072463768117	0.00384394086073271	0.00383566685323191	0.00383157625332313	0.00383220325200192	0.00383709162906023	0.00384496040695879	0.00385402819968826	0.00386240879431936	0.00386848746645747	0.00387120792915581	0.00387022976013774	0.00386594351477319	0.00385935183404249	0.00385184334022308	0.00384490560609912	0.0038398405277229	0.00383754882885584	0.00383842836819495	0.00384238146918802	0.00384886543532054	0.00385688613310415	0.00386489749648896	0.00387082889823298	0.00387287790073029	0.00387140739785365	0.00386912192219182	0.00386495462724504	0.00385832527320844	0.00385474196893808	0.00385438830873668	0.00384986111267319	0.00384821143389522	0.00385669158523381	0.00386579073631767	0.00387243992479674	0.00388029386676468	0.00388642538907029	0.00388740709059785	0.0038856553737237	0.00388235938440637	0.00387742397231212	0.00387125456191639	0.00386515953341897	0.00386080542782519	0.00385953632590667	0.00386192908959355	0.00386765661596331	0.00387560819834991
flux1:	0.655334912671871	0.00395033846690098	0.00394158416090428	0.00393699523874557	0.00393719619445771	0.00394179762784851	0.00394955407728639	0.00395868655807279	0.00396728097274664	0.00397367120077364	0.00397673637265588	0.0039760710409811	0.0039720129940706	0.00396553377173631	0.00395801611467682	0.00395096422921302	0.00394571236375812	0.00394320200643395	0.00394387505246581	0.00394767769034195	0.00395410509321804	0.00396218202719533	0.00397034381350814	0.00397645680754276	0.00397864977750853	0.00397730476756309	0.00397524596730657	0.00397133561586703	0.0039648030452486	0.00396144652301423	0.00396124579479004	0.00395673733466421	0.0039550817102675	0.003963684184787	0.00397294885824014	0.00397955551003697	0.003987495536212	0.00399366535744872	0.00399455359451136	0.00399274049383655	0.00398947990299869	0.00398464053712994	0.00397858678408933	0.00397261828529962	0.00396841348648942	0.00396732576972835	0.00396992387405157	0.00397585283731167	0.00398396148757914
flux1:	0.655597361575624	0.00405336920631612	0.00404421584246654	0.00403912415349874	0.00403880862435547	0.00404296347755199	0.00405040946236089	0.00405940841118344	0.00406805675969941	0.00407466785080293	0.00407807366978788	0.0040778046358869	0.00407413016990329	0.00406796170705168	0.00406063919972524	0.00405364558797834	0.00404831566807897	0.00404561198117552	0.00404601666243327	0.00404953279287505	0.00405572094163838	0.00406366138292597	0.00407180886538942	0.00407799834456541	0.00408030992557266	0.00407915242457865	0.00407746335259253	0.00407400789530024	0.0040677810462635	0.0040648444279229	0.00406492390210549	0.00406049376794593	0.00405880242842484	0.00406740528291205	0.00407666581694423	0.00408303077508699	0.00409087902100261	0.00409695863634288	0.00409769813968743	0.00409585701954843	0.00409274963120235	0.00408818505711232	0.00408245134809007	0.00407680022958094	0.00407288601520728	0.00407204479084083	0.00407482492907205	0.0040808480988057	0.00408894302390217
flux1:	0.655859810479377	0.00415243529390565	0.00414295641856738	0.00413734344582289	0.00413640320025507	0.00413993365591633	0.00414685576666927	0.00415551321474228	0.00416405285721281	0.00417079848909862	0.00417455125167057	0.00417477621483534	0.00417165618421356	0.004166010787904	0.00415909799582804	0.00415234007195222	0.00414704002901505	0.0041441622163066	0.00414422649597502	0.00414730766846779	0.00415306120567453	0.00416066136612985	0.00416862187828312	0.00417477885192672	0.00417718407242441	0.00417628028881881	0.00417511096813432	0.00417231656450953	0.00416661252984141	0.00416429626235047	0.00416478743287969	0.00416049781029192	0.00415874034944895	0.00416721663099742	0.00417629675392992	0.00418221248328202	0.00418978250206951	0.00419563631669153	0.00419616720536667	0.00419433023145557	0.00419149670298406	0.00418739264538777	0.00418219386873987	0.00417706366962138	0.00417359425755432	0.00417307562995848	0.00417602152969639	0.00418203331053188	0.00418993940234395
flux1:	0.65612225938313	0.00424690228131092	0.00423716031763496	0.00423099300607375	0.00422930464275615	0.00423201990075271	0.00423819619737311	0.00424630136655592	0.00425457265690368	0.00426137427952299	0.00426549099940832	0.00426631909868308	0.00426393435111019	0.00425903114509785	0.0042527452553465	0.00424639867660853	0.00424123091685319	0.00423819009366865	0.00423783277354079	0.0042403217426319	0.00424543800879503	0.00425248898265499	0.00426008718005573	0.00426610227233504	0.00426857757041199	0.00426799623234188	0.00426749959011869	0.00426557488516001	0.00426061257888733	0.00425911888891	0.00426015362521315	0.00425606809353857	0.00425421510133835	0.00426243693704149	0.00427115978092733	0.00427641697173914	0.00428351988969408	0.0042890097165611	0.00428926949296831	0.00428746680590474	0.00428502724719587	0.00428157121242577	0.00427712689829676	0.00427272858530448	0.00426986762848227	0.00426975778929729	0.0042728622553781	0.0042787634767851	0.0042863081049344
flux1:	0.656384708286884	0.00433608996238616	0.00432613378768609	0.00431936548575742	0.00431679459871677	0.00431849748107619	0.00432370526653088	0.00433105200734975	0.00433890395570629	0.00434569358119423	0.00435020135723792	0.00435174920801053	0.00435028399086904	0.00434634086159471	0.0043408935836354	0.00433512550578503	0.00433018265206297	0.00432698073796061	0.00432611358457546	0.00432784916009318	0.00433212476454441	0.00433841951687485	0.00434548343962521	0.00435125090662387	0.00435377540156	0.00435358609718759	0.0043539137367393	0.00435306389242003	0.00434905744996674	0.00434858457302983	0.00435029115985127	0.00434647352355298	0.00434449840436687	0.00435234140919431	0.00436053594702214	0.00436493059577387	0.00437138174408886	0.00437637166455021	0.00437629739407913	0.00437455622161966	0.00437262643929957	0.00437000186332571	0.00436652940768252	0.00436307501795316	0.00436099094352959	0.00436138419436346	0.00436465032537471	0.00437035257670993	0.00437737237953293
flux1:	0.656647157190637	0.0044192632149159	0.00440912687040162	0.00440169967122091	0.00439810640926048	0.00439860110244317	0.00440262539150588	0.00440901978564472	0.00441631537323547	0.00442303762082326	0.00442797204430842	0.00443035880983202	0.00442999340680442	0.00442721852880972	0.0044228080094992	0.00441777079961974	0.00441313227189492	0.00440976198822953	0.0044082930873626	0.00440911619246706	0.00441235464960072	0.00441769584448572	0.00442406355803455	0.00442948563227205	0.00443204251610259	0.00443231399949735	0.00443361184110673	0.00443403241824474	0.00443118445401167	0.00443192074133	0.00443441986243399	0.00443093299123342	0.0044288138563248	0.00443616167453481	0.00444366934013706	0.00444701006447311	0.00445263587113478	0.00445699730679091	0.00445652792195298	0.00445487166514487	0.00445355916368057	0.00445193905679197	0.00444964617255807	0.00444734144675831	0.00444620162829991	0.0044471972003573	0.00445063851316181	0.00445606764674502	0.00446241487241844
flux1:	0.65690960609439	0.00449562481455167	0.00448532742564249	0.00447717582399158	0.00447242160649174	0.00447152219089472	0.00447416447822632	0.00447943224092546	0.00448605312561166	0.00449266641483071	0.00449806908864734	0.00450141083005168	0.00450231380547379	0.00450089719928428	0.00449770041142297	0.00449352621633316	0.00448925593217973	0.00448570203434255	0.00448354034228786	0.00448330110222544	0.00448532124802487	0.00448952957531656	0.00449505604808433	0.00450004731735459	0.00450262515445262	0.00450342350022529	0.00450582726652346	0.00450769800844917	0.00450619281952156	0.0045083107970874	0.0045117114961484	0.00450861612967432	0.00450633763772367	0.00451308642481575	0.00451976767136238	0.00452188302238039	0.00452652796338662	0.00453014483577946	0.00452922354899831	0.00452767094005356	0.00452707087377227	0.00452661121452788	0.00452568787042387	0.00452472409051196	0.0045246879719997	0.00452638563012431	0.00453002493333807	0.00453512343947389	0.00454067143884069
flux1:	0.657172054998143	0.00456431212291226	0.00455385907743788	0.00454491480230247	0.00453886988912058	0.00453640924914895	0.00453749614298432	0.00454148944593364	0.0045473398027918	0.00455381660798065	0.00455973187202548	0.00456413543220336	0.00456645585116776	0.00456656138757676	0.00456472737912299	0.00456152384314639	0.00455766918915826	0.00455391091581789	0.0045509718225732	0.00454953735901053	0.00455018212958219	0.00455310467697696	0.00455766846481317	0.00456215992614396	0.00456475360232769	0.00456614006194416	0.00456977056546325	0.00457324912348064	0.00457324592251871	0.00457689637441251	0.00458129202703513	0.00457864550111488	0.00457620052426092	0.00458226318379651	0.00458800374576194	0.00458874929453207	0.00459228272062545	0.00459505660031067	0.00459363344649332	0.00459219792848927	0.00459238927033941	0.0045932224953473	0.00459383271894086	0.00459437809917352	0.00459558953575274	0.00459808410329207	0.00460195110157625	0.00460667918143805	0.00461132674788054
flux1:	0.657434503901897	0.00462439900782031	0.00461378441522654	0.00460398225417652	0.00459653382211755	0.00459237249619442	0.0045917637681396	0.00459436710596188	0.00459937636222659	0.00460570245873505	0.00461217342400097	0.00461773008849289	0.00462159003987574	0.00462334823119031	0.0046229925172286	0.00462083981212822	0.00461743188956003	0.00461344645892208	0.00460965803373149	0.00460692051356422	0.004606065568043	0.00460758371622672	0.0046110929844033	0.00461503540047689	0.00461764647022398	0.00461967490474759	0.00462463312463115	0.004629848795491	0.00463147508705505	0.00463678126360323	0.00464224562158347	0.00464010049710433	0.00463749151136302	0.00464280152043885	0.00464751815957355	0.00464678314768922	0.00464910581196731	0.00465096096890725	0.00464899551519527	0.00464768502052891	0.00464872725723375	0.00465095626018447	0.00465323027475778	0.00465542137321702	0.00465800059322196	0.00466137568642386	0.00466550345156212	0.00466983875752346	0.00467351313064905
flux1:	0.65769695280565	0.00467490351095453	0.00466411393237877	0.00465339832261016	0.00464445866757873	0.0046384931823199	0.00463608878944309	0.00463722353494803	0.00464134778745995	0.00464752044315274	0.00465458444236743	0.00466136359835641	0.0046668512932579	0.00467035312464495	0.00467155338912404	0.00467050258566765	0.00466755759433342	0.00466332444554759	0.00465863392321916	0.00465451832823277	0.00465207995087546	0.00465211625754326	0.00465451369100826	0.00465787992201638	0.0046605161663475	0.00466323000484528	0.00466959201533321	0.00467663963046551	0.00467998490984636	0.00468703701752551	0.00469362043580035	0.00469202305258507	0.00468926318542669	0.00469377786847872	0.00469742340055897	0.00469513675026026	0.00469618685626377	0.0046970751114577	0.00469453935794499	0.00469335665268336	0.00469528731822453	0.00469898039482628	0.00470300761037088	0.00470694130902979	0.00471097701063622	0.0047152984018732	0.00471971898893992	0.00472365514350445	0.0047263136208516
flux1:	0.657959401709403	0.00471480082407221	0.00470382020478475	0.00469215231479114	0.00468166676997183	0.00467383700258567	0.00466958266452094	0.00466921000220065	0.00467243195419379	0.00467845705841344	0.00468614063686847	0.00469418363606612	0.00470134730504636	0.00470663927950754	0.00470943245213408	0.00470950515131078	0.00470702666848009	0.00470253205679453	0.0046969120626372	0.00469138312192086	0.00468732485199402	0.00468584843987161	0.00468711467089364	0.00468990075404014	0.00469257487321318	0.00469600366106122	0.00470381558267345	0.00471274978402062	0.00471785982253467	0.00472671002400635	0.00473443604097279	0.00473342506853609	0.00473053877467883	0.00473424191121133	0.00473680932236728	0.00473294479702927	0.00473270336394639	0.00473260860592756	0.00472949005509975	0.00472843376594186	0.00473126707952782	0.00473645422460911	0.00474227759771562	0.00474800422428591	0.00475354637749675	0.00475885549262465	0.00476359508626492	0.00476713920661223	0.00476876941889098
flux1:	0.658221850613157	0.00474304029066415	0.00473185593249076	0.00471922089147597	0.00470717502383926	0.00469747014992207	0.00469136111139942	0.00468948310763733	0.00469181043533274	0.00469769861931374	0.00470601222661639	0.00471532666296474	0.00472416944816557	0.00473124996485531	0.00473563066913248	0.00473681973992998	0.00473480159251383	0.00473004311351956	0.00472349712538925	0.00471656489061322	0.00471090240279986	0.00470793247069141	0.00470808777787809	0.00471031266308663	0.00471304016720422	0.00471719590140086	0.00472646916354104	0.00473729939913941	0.00474417146369478	0.0047548296845636	0.00476369218189242	0.00476329728359061	0.00476032065351454	0.00476322432587491	0.0047647497929774	0.00475933008458742	0.00475782538960785	0.00475676756391965	0.0047530723633956	0.0047521387173504	0.00475586550061032	0.0047625363788777	0.00477014858967409	0.00477766671515865	0.00478472063288157	0.00479102871368193	0.00479610274294261	0.00479927226992308	0.00479989125268315
flux1:	0.65848429951691	0.00475856461823029	0.00474717390034128	0.00473358775133507	0.00472001337348149	0.00470847598549534	0.00470055866492659	0.00469721732847048	0.00469867948849394	0.00470444137955602	0.0047133739863434	0.00472392863178152	0.0047344046727954	0.00474322183956787	0.00474914218005017	0.00475141342814258	0.00474984285287279	0.00474483349688464	0.0047374001031223	0.00472912374124626	0.00472192762226481	0.00471753484035078	0.004716639023778	0.00471834302346293	0.00472113952355667	0.00472601309461723	0.00473672039782454	0.00474940704578861	0.00475798645941105	0.00477041734289121	0.00478037854515373	0.00478061929961689	0.00477760002603994	0.00477974562557933	0.00478031025591339	0.00477340975822852	0.00477072057498391	0.00476875889143354	0.00476451486682268	0.00476370006356404	0.00476828898621554	0.00477639276815811	0.00478573454057745	0.00479498788455675	0.00480351005349862	0.00481079347638966	0.00481620212920115	0.00481902127849576	0.00481867350735178
flux1:	0.658746748420663	0.00476032940133795	0.00474874680628712	0.0047342626750177	0.004719242195502	0.00470597022548578	0.00469634154465694	0.00469161585092499	0.00469225946403842	0.00469790032686775	0.00470741427616835	0.00471913497381651	0.00473114691616287	0.00474159791079525	0.0047489685781795	0.00475226319158828	0.00475112402272594	0.00474589543564363	0.00473765105483075	0.00472814056714609	0.00471953678636472	0.00471384249484639	0.00471199298374278	0.0047132351300662	0.00471611334441099	0.00472167148877514	0.00473374390998552	0.00474819596860407	0.00475837443140052	0.00477249578572894	0.00478348535987899	0.00478437058457868	0.00478136761568988	0.00478282593010248	0.00478255603633729	0.00477430205001958	0.00477055936962616	0.00476779441679503	0.00476305372678862	0.00476235674873969	0.00476775681132164	0.00477720390848607	0.00478816463895644	0.00479904136339348	0.00480893739657479	0.00481713454088455	0.00482285904595652	0.00482535516796115	0.00482410971742998
flux1:	0.659009197324416	0.00474732144691387	0.00473558529997754	0.00472029820484021	0.00470396685136312	0.00468911300682904	0.00467791731597759	0.00467191830884148	0.00467180139478518	0.00467731553485284	0.00468734203231841	0.00470010891220721	0.00471350711018377	0.00472543923615634	0.00473413194279715	0.00473836961047437	0.00473764531017011	0.00473225004250627	0.00472330990351329	0.00471272563112093	0.00470289366014907	0.0046960669395249	0.00469339531744668	0.0046942499187202	0.00469721677147124	0.00470339996370904	0.00471672564027649	0.00473280038890394	0.00474441643247449	0.00476009946867193	0.00477201494206989	0.00477354253505823	0.00477062542991802	0.00477149573526936	0.00477056147013301	0.0047611335903509	0.00475652050231795	0.00475309492849547	0.00474793601202668	0.00474736157891614	0.00475350560820223	0.00476417118109206	0.00477659186362047	0.00478892635769451	0.00480005126617282	0.00480906118773997	0.00481506112861955	0.00481726119675398	0.0048152081471531
flux1:	0.65927164622817	0.00471857517482707	0.00470675339083015	0.00469080309400527	0.00467334859547352	0.0046571171261705	0.00464454078053784	0.004637405015972	0.00463659049338168	0.00464195591113717	0.00465239164045942	0.00466603807577482	0.00468062179412142	0.00469383540273409	0.0047036866948407	0.00470876934795935	0.00470844577587933	0.00470295841165579	0.00469347572496117	0.00468202564404087	0.00467119431926498	0.00466344711992632	0.00466011433923028	0.0046606670725465	0.00466372126182361	0.0046704429329693	0.00468486768460209	0.00470237262126001	0.0047152144621041	0.00473228602171862	0.00474499465684433	0.00474715201761789	0.00474439999389856	0.0047448080784825	0.00474342027800757	0.00473304774600512	0.0047277971827804	0.0047238946117101	0.00471842307413491	0.00471798438671549	0.00472479321644289	0.00473652218829935	0.00475020045723333	0.00476377753754323	0.00477593834637602	0.0047856213610389	0.0047918331688091	0.00479376053602925	0.0047910067096362
flux1:	0.659534095131923	0.00467318735408733	0.00466138143961826	0.00464495277807266	0.00462661219568117	0.00460925295325662	0.00459551675513305	0.00458739849881894	0.00458594748399363	0.00459112135093175	0.00460182674518646	0.00461614048062791	0.00463166139526386	0.0046459148396577	0.00465673133935644	0.00466254749659943	0.00466261537686308	0.00465713252356533	0.00464729588359619	0.00463523080793531	0.0046236721330097	0.00461525272796394	0.00461144332177493	0.0046117871874058	0.0046149175380705	0.00462206489962397	0.00463739500939074	0.00465609221606082	0.00466990311562586	0.00468814995009769	0.00470149210467345	0.00470425712356899	0.00470175775952904	0.00470185282079014	0.00470025795262385	0.00468921481737984	0.00468360493612582	0.0046794468433462	0.0046737949559463	0.00467351586152831	0.00468090281524963	0.00469351602668566	0.00470821300614602	0.00472277430488414	0.00473573488502756	0.00474591502937721	0.00475225169385156	0.00475392318965908	0.00475058727026235
flux1:	0.659796544035676	0.00461033138710773	0.00459867799229743	0.00458199824453884	0.00456305180327982	0.00454485173165942	0.00453020161463386	0.00452126433351544	0.00451922985184298	0.00452414540830685	0.00453494509125763	0.00454967192597638	0.00456584015992525	0.0045808568857244	0.00459242197444569	0.0045988516605368	0.00459930872513052	0.00459394789616479	0.00458397702318521	0.00457158390361784	0.00455960504769415	0.00455079010189321	0.00454670569000809	0.00454693709245963	0.00455012189812563	0.00455755849801914	0.00457356569415516	0.00459317859067686	0.00460766464228056	0.00462683964672447	0.00464063352625604	0.00464397605768312	0.00464182358929546	0.00464177397598315	0.00464024716366615	0.00462884519921266	0.00462319228779159	0.00461903266924327	0.00461335723589844	0.00461327349099187	0.00462114878341452	0.00463444987865508	0.00464989844614813	0.00466515065429087	0.00467863852998386	0.0046891077665058	0.00469545973355246	0.00469688314051798	0.00469309023992969
flux1:	0.660058992939429	0.00452927303306296	0.00451794249642977	0.00450127553785435	0.00448203752198371	0.0044633099116017	0.0044480063955895	0.00443841417403007	0.00443583592031611	0.00444040135288135	0.00445108717068508	0.00446593745221104	0.00448243024600139	0.00449790799628998	0.00450998984999596	0.00451690999139674	0.00451776275136472	0.00451266017641477	0.0045028001305973	0.00449039366991891	0.00447832743473849	0.00446941297534818	0.00446526531338415	0.00446548044218375	0.0044686878642378	0.00447625782783041	0.00449268631531928	0.00451290856565683	0.00452774863844328	0.00454757878651413	0.00456162638147781	0.00456551005436562	0.00456380320403296	0.00456379102667653	0.00456262722054235	0.00455120667335527	0.00454585561651826	0.00454197342673186	0.0045364518954697	0.00453661129232184	0.00454488601770377	0.00455866866413645	0.00457458271028928	0.00459020729208394	0.00460392212339528	0.00461444610617168	0.00462068330348951	0.00462185526505339	0.00461773105676855
flux1:	0.660321441843183	0.00442938969098499	0.00441858126529302	0.00440221852769825	0.00438302554888657	0.00436409758371971	0.00434840465239524	0.00433831420179463	0.00433521493923995	0.00433931467561485	0.0043496515658245	0.00436430954871387	0.00438078245787642	0.00439640438154257	0.00440876511352422	0.00441605520251109	0.00441732022773432	0.00441262759120801	0.00440314157948812	0.00439105437763505	0.00437924839579597	0.0043705399362723	0.00436654369490068	0.00436683527898358	0.00437002473482003	0.00437755848040037	0.00439413369528666	0.00441463985467487	0.00442949725902972	0.00444969285485627	0.0044637867644128	0.0044681709454519	0.00446701023619074	0.00446722493848237	0.00446672842187743	0.00445564680925016	0.00445095932043413	0.00444764882632756	0.00444247367500823	0.00444293492366001	0.0044515243912586	0.0044655794895331	0.00448166377874703	0.00449732777306384	0.00451095120294358	0.00452127641669578	0.0045272513702804	0.00452815583803359	0.00452382047870247
flux1:	0.660583890746936	0.00431019507846076	0.00430012883885619	0.00428437738981833	0.00426557458757285	0.0042467738866795	0.00423094801571344	0.00422050192226393	0.00421688599245955	0.00422038465967583	0.00423011936303065	0.00424425522367127	0.00426035547964545	0.00427580270361124	0.00428820818423544	0.00429575586438305	0.00429746036084443	0.00429334041476333	0.00428450128300676	0.00427307271090939	0.00426187761913299	0.00425367965746891	0.00425004506328366	0.00425049949027023	0.00425362385406881	0.00426094494462971	0.00427738357015996	0.00429784093185931	0.00431237625054873	0.00433264102535915	0.004346571815346	0.00435141353313106	0.00435089808146954	0.0043515291468929	0.00435200169088191	0.00434162101903877	0.00433796201296306	0.00433552137938453	0.00433089296171012	0.00433172335517539	0.00434054964101154	0.00435467226297536	0.00437063255253527	0.00438600010885667	0.00439920668698092	0.00440906880035439	0.00441462085253459	0.00441522826390701	0.00441079044922211
flux1:	0.660846339650689	0.0041713704077918	0.00416227618544498	0.00414744454269843	0.0041293705006007	0.00411101148138051	0.00409529156262869	0.00408461332891024	0.00408046756567244	0.00408321661153105	0.00409208894928503	0.0041053729584862	0.00412075435861245	0.00413571935254882	0.00414794909331425	0.00415565519001259	0.00415783658213447	0.00415445753687681	0.00414653802281328	0.0041361020190062	0.00412585884660311	0.00411846394534521	0.00411538938627885	0.00411608413062283	0.00411909250577537	0.00412602522393929	0.00414204593121684	0.00416212696047031	0.00417601142614162	0.00419605296851766	0.00420961669701059	0.00421487235685959	0.00421509619308382	0.00421632524478477	0.0042180533406308	0.00420872624258548	0.0042064488729618	0.00420516744511914	0.00420128562196378	0.0042025576350485	0.00421155132170545	0.00422554719311154	0.00424110032577947	0.00425584466227253	0.00426831358822438	0.0042774468949974	0.00428240758420085	0.00428267504099058	0.00427822666316732
flux1:	0.661108788554442	0.0040128021608469	0.0040049061693441	0.00399128872324267	0.00397426004983676	0.00395663099828511	0.00394122985458261	0.00393042114299102	0.00392571825958694	0.00392756496678013	0.00393532111908178	0.00394743919865552	0.00396177765019982	0.00397597752119902	0.00398783387514777	0.00399561631349455	0.003998320503957	0.00399584909958614	0.00398911094292448	0.0039799829574565	0.00397101000001342	0.00396468767742848	0.00396235238517075	0.00396335368586099	0.00396619449490388	0.00397257170990966	0.00398790606884657	0.00400730079937142	0.00402022959061631	0.00403976960681202	0.00405277517030343	0.00405840193205421	0.00405944995722423	0.00406144258231753	0.00406468427400096	0.00405673966569646	0.00405616966295733	0.00405631452005233	0.00405336950205469	0.00405515656333606	0.00406425771305467	0.00407794911357301	0.00409283283556323	0.00410664832666056	0.0041180757635311	0.004126223591892	0.00413042327119275	0.00413029603056923	0.00412590798290439
flux1:	0.661371237458196	0.0038346255509321	0.00382813563485925	0.00381599673270036	0.00380029333756137	0.00378364504907327	0.00376874311753831	0.0037578834109347	0.00375258768842301	0.00375338604966843	0.00375979301915004	0.00377046269131787	0.00378347136787856	0.00379666011481299	0.00380797599604093	0.00381577205023654	0.00381905007065403	0.00381764329792138	0.00381232538250306	0.00380478877210843	0.00379736829281501	0.00379235401538087	0.0037909109853002	0.00379227175116222	0.00379489592015119	0.00380056684541301	0.00381496988331763	0.00383339768627019	0.00384510254854132	0.003863886490053	0.00387616248458944	0.00388211922580166	0.00388406296823172	0.0038869606487274	0.00389193254581265	0.0038856614538866	0.00388708145892185	0.00388888387166219	0.00388704675051109	0.00388941846955119	0.00389857690651114	0.00391180787503881	0.00392579012892228	0.00393840420886947	0.00394851588128694	0.00395544180493212	0.00395871753174195	0.00395813209241545	0.00395385176811986
flux1:	0.661633686361949	0.00363727199221341	0.00363236259493038	0.00362192142035479	0.0036077735005425	0.00359231025133279	0.00357805183931547	0.00356720051608257	0.00356127538752608	0.00356089809146261	0.00356575835672667	0.00357474397223173	0.00358618698295686	0.00359816574691288	0.00360881013503701	0.00361657655946865	0.00362047945821642	0.00362027504216928	0.00361658088623888	0.00361087319355569	0.00360523840554802	0.00360172306373401	0.00360129244775518	0.00360305043156388	0.00360541450339992	0.00361025200023486	0.00362351194457831	0.00364073214085472	0.00365099279502428	0.0036687984460399	0.0036801992841562	0.00368644711419673	0.00368934048190934	0.00369325303481829	0.00370011810291999	0.00369576032491213	0.00369939492460897	0.00370303735589063	0.00370245080301288	0.00370546793001631	0.00371464289353652	0.00372728359854229	0.0037401709931791	0.00375135549165422	0.00375991918849628	0.00376541876032727	0.00376762336681476	0.00376651231451373	0.0037623632495826
flux1:	0.661896135265702	0.00342151855985505	0.00341831656409495	0.00340973391454235	0.00339731155453964	0.00338318498712157	0.00336967729005767	0.00335887788836219	0.0033522948142626	0.00335064544141894	0.00335381072189012	0.00336093684539005	0.00337064038491519	0.00338126486458389	0.00339114554141053	0.00339885634438251	0.00340342837819181	0.00340453434975642	0.00340261945186123	0.00339891916414013	0.00339524207879416	0.00339336243104227	0.00339402571937424	0.00339620206800277	0.00339827113880397	0.00340217828111854	0.00341412508513867	0.00342994593601508	0.00343859979450925	0.00345524446317919	0.00346565552378264	0.00347215783825244	0.00347603307049401	0.00348103198643501	0.00348988868922865	0.00348762091164602	0.00349362304825129	0.0034992273004589	0.00349999687322359	0.00350370622732412	0.00351286541036734	0.00352481548417003	0.00353646056130679	0.00354604197616694	0.0035528794348457	0.00355679198967667	0.00355780404553351	0.00355610261383808	0.00355208652377328
flux1:	0.662158584169456	0.00318853756830683	0.00318711011056825	0.00318047804338566	0.00316988413580651	0.00315719040960244	0.00314450524386129	0.00313379148330989	0.00312653936560114	0.00312356382514802	0.00312494689980739	0.00313010884087413	0.00313796897526137	0.00314715342232519	0.00315621666952279	0.00316385858309262	0.00316912906014768	0.00317161299310105	0.00317157275265114	0.00316998730171415	0.00316836815061681	0.00316819880649255	0.00316999417340097	0.00317259250459303	0.00317434291408672	0.00317725856636423	0.00318777085953657	0.00320205651908919	0.00320900627034503	0.00322435226151618	0.00323369386610385	0.00324041593027187	0.00324527992927186	0.00325139295529427	0.00326226626610722	0.00326219219880136	0.00327063156287547	0.00327824861398007	0.00328043505004432	0.00328486459638334	0.00329398252628294	0.00330517309326712	0.00331547991848679	0.00332334800509552	0.00332834548770428	0.00333056535067892	0.00333029948163322	0.00332795350934156	0.0033240546864696
flux1:	0.662421033073209	0.00293994490778146	0.00294029012203009	0.00293562522539897	0.00292689216266826	0.00291567245542518	0.00290385042223705	0.00289325337595244	0.00288534766994831	0.00288104392129112	0.0028806275598788	0.00288379824615243	0.00288978477019884	0.00289750230513034	0.00290572963344112	0.00291329566342034	0.0029192700823101	0.00292314881969937	0.00292500793983143	0.00292556383546214	0.00292602285268192	0.0029275704050506	0.00293048960644534	0.0029334957620102	0.00293491746490999	0.00293682062647786	0.00294583074440226	0.00295850578104572	0.00296372442071128	0.00297768248008997	0.00298591248366716	0.00299282051073763	0.00299865169055192	0.0030058589377072	0.00301869366271684	0.00302083666468276	0.00303169060918719	0.00304129261341695	0.00304490543623547	0.00305005964694916	0.00305911532709475	0.00306950941179598	0.00307843695234675	0.00308455090818295	0.00308766763194799	0.00308815386806799	0.00308657063940844	0.00308354530735272	0.00307973701993608
flux1:	0.662683481976962	0.0026778463950376	0.00267988782809126	0.00267712860335693	0.00267021889897779	0.00266046307023413	0.00264951964732543	0.00263907532384851	0.00263056597944668	0.00262499116634303	0.0026228334194699	0.00262406608123526	0.00262822221222991	0.00263450155547631	0.00264190388340861	0.00264938563594791	0.00265603702132808	0.00266126790408942	0.00266497230272929	0.00266760834539986	0.00267008069846664	0.00267328058089721	0.00267726773940537	0.00268065030825965	0.00268174880267421	0.00268266143326185	0.00269015816497002	0.00270120926355895	0.00270474215174258	0.00271727257034429	0.00272438733783033	0.00273144699412888	0.00273819272888741	0.00274642451051093	0.0027610812834751	0.00276537987036153	0.00277852731783692	0.0027900021929393	0.00279499491606707	0.00280085054013205	0.00280982428072662	0.00281941529584036	0.00282697804838511	0.00283136954009714	0.00283264304484284	0.00283142674549572	0.00282854111576503	0.00282482958099301	0.0028210818024272
flux1:	0.662945930880715	0.00240488175608127	0.0024084669422415	0.00240747548666525	0.00240228618457339	0.00239393915084774	0.00238387202128222	0.00237362852872343	0.00236460591754538	0.00235788017773462	0.00235411550151667	0.0023535419332281	0.00235597993627456	0.00236089897859065	0.00236750897395862	0.00237488869183538	0.00238215018964014	0.00238862488198646	0.00239403714343746	0.00239860160669556	0.00240293616629	0.00240765269204791	0.00241260518357076	0.00241631677888022	0.00241711437916561	0.00241710235811933	0.00242313101989917	0.00243260547854855	0.00243456900566257	0.00244568007743397	0.00245171360323786	0.00245888784501295	0.00246646254978168	0.00247559908485864	0.00249185331665137	0.00249815986424157	0.00251337862961131	0.00252652762122381	0.00253279483742303	0.00253929724364944	0.00254816668554549	0.0025569747969266	0.00256324022589376	0.00256601258221319	0.00256556015133011	0.00256274822733903	0.00255863547918082	0.00255426635117071	0.002550553905991
flux1:	0.663208379784469	0.002124265608579	0.0021291690149697	0.00212973689058522	0.00212610733394704	0.00211907747444099	0.00210987425866663	0.0020998976855625	0.00209049574148922	0.00208280212284709	0.00207763805496631	0.00207546250120676	0.00207635562747288	0.00208003251857561	0.00208589601154342	0.00209313936849075	0.00210089919009836	0.00210844113733362	0.00211534040607295	0.00212159289822481	0.00212755533177744	0.00213358516765131	0.00213935664324421	0.00214333577411236	0.00214387191320108	0.00214304372521294	0.00214770315757397	0.00215570382308805	0.00215628030051065	0.00216602386023622	0.00217104480159193	0.00217829094624768	0.00218657479492366	0.00219644785143741	0.0022139918518684	0.00222207474471104	0.00223904266150334	0.00225358126320845	0.00226095793457977	0.0022680182804851	0.00227675376118864	0.0022848201145158	0.00228990267083002	0.00229122577064189	0.00228924119885982	0.00228501577305987	0.00227981387875704	0.00227485644809058	0.00227116654082585
flux1:	0.663470828688222	0.00183982370570025	0.00184575397376536	0.00184761185380696	0.00184533412626235	0.00183950285158936	0.00183114831818512	0.00182152647935821	0.00181192239116268	0.00180350249327109	0.00179721183077658	0.00179370078629749	0.0017932721192186	0.00179585470643448	0.0018010221501845	0.00180807282185045	0.00181617250040807	0.00182453884536597	0.00183262579442663	0.00184024421004368	0.00184752458761229	0.00185460365045187	0.00186100901527729	0.00186518224608831	0.00186551241086059	0.00186401513098109	0.00186745125400872	0.00187412762825913	0.001873556114487	0.00188201997270679	0.00188612642683001	0.00189339240091013	0.00190223068708748	0.0019126271959644	0.00193107562742007	0.00194062504015609	0.00195892524402262	0.00197448784294794	0.00198275115306744	0.00199024475179898	0.00199880435950083	0.00200618341687008	0.0020102352177328	0.00201033593483294	0.00200708125983821	0.00200169403676775	0.00199560163353262	0.00199016789248262	0.00198650601435206
flux1:	0.663733277591975	0.00155602070788705	0.00156263182403784	0.00156546223216708	0.00156429336654365	0.00155952485303435	0.00155200665577186	0.00154284992314406	0.00153325987127422	0.00152440503648601	0.00151731368536968	0.00151278209368795	0.00151129103191109	0.00151294552500678	0.00151746441887629	0.00152424127905494	0.00153247793361856	0.00154136637623942	0.00155027349940059	0.00155886608389639	0.00156709083006983	0.00157490430298253	0.00158172626792988	0.00158601024585856	0.00158620312672	0.00158421533334277	0.00158661101738387	0.00159214644058826	0.00159070939316285	0.00159800664788193	0.00160131862274859	0.00160853841754243	0.00161774159783315	0.0016284092347251	0.00164730799553823	0.00165794542014321	0.00167707608613723	0.0016932246707195	0.00170209882850292	0.00170986520207373	0.00171819007499028	0.00172494061175827	0.00172813923913609	0.0017272877318687	0.00172307999084028	0.00171684140658465	0.00171011092791375	0.00170435370853897	0.00170074709594483
flux1:	0.663995726495728	0.00127797310621033	0.00128487883650201	0.00128833104296715	0.00128800592570571	0.00128415595626911	0.00127746799149301	0.00126890656959271	0.00125957720357461	0.00125061531237088	0.00124308619367765	0.00123788068691573	0.0012356078609904	0.00123650755541328	0.00124041658105218	0.00124681409411991	0.00125494702727082	0.00126400768227772	0.00127331471036693	0.00128243683506702	0.0012911844970812	0.0012993793917809	0.00130637605500808	0.00131067894562046	0.00131081145081632	0.00130853285478951	0.00131009408839614	0.00131468917674011	0.00131269509556278	0.00131895054145796	0.0013216002519846	0.00132868875124175	0.00133803326802537	0.00134868796675563	0.00136752651921036	0.00137881804332769	0.00139820676287489	0.00141444393825065	0.00142360829804072	0.00143145347331044	0.00143946407675259	0.00144563967398752	0.00144817393477378	0.00144666653207573	0.00144186011306007	0.00143512358345308	0.00142804957281461	0.00142215653378774	0.00141865465200135
flux1:	0.664258175399482	0.00101143814951404	0.00101822877547137	0.00102193469977694	0.00102217849759764	0.00101910137127448	0.00101324398400925	0.00100542121096651	9.96616832687635e-4	9.87895029291909e-4	9.80308654501081e-4	9.74788622068108e-4	9.72020074466883e-4	9.72334870255747e-4	9.7566026940799e-4	9.81552317114228e-4	9.89313857819223e-4	9.98165710122906e-4	0.00100741949973147	0.00101659434052606	0.00102541432460942	0.00103361381267676	0.00104052665461756	0.0010447485841208	0.00104489854876909	0.00104253639972438	0.00104347506589461	0.00104732794284588	0.00104509053249758	0.0010504246938212	0.00105254504701584	0.00105939255336134	0.00106862259835972	0.00107895791154946	0.00109718494593837	0.001108658125723	0.00112768091841053	0.00114346729530815	0.00115256804219536	0.00116026962102059	0.00116786381863275	0.00117350389115376	0.00117555870549539	0.00117369856650729	0.00116866422237794	0.00116180633835515	0.00115470949027194	0.00114889314594272	0.0011455650374331
flux1:	0.664520624303235	7.62767457239754e-4	7.69027571417753e-4	7.72617383677451e-4	7.73156301777714e-4	7.70708894548629e-4	7.65685397626637e-4	7.58746966185121e-4	7.50732728795141e-4	7.42596728262114e-4	7.35329316395e-4	7.29846747281592e-4	7.26858236484329e-4	7.26745587726148e-4	7.29500083252708e-4	7.34747136363213e-4	7.41857247329575e-4	7.5010839062463e-4	7.58846243123657e-4	7.67588231350622e-4	7.76021435143858e-4	7.83840070204065e-4	7.90401779172403e-4	7.9443404892464e-4	7.94670755244895e-4	7.92423459080727e-4	7.92937441171456e-4	7.96221723672467e-4	7.94036520175352e-4	7.98548171998133e-4	8.00260059730104e-4	8.06727009780578e-4	8.15557438584407e-4	8.25255583384306e-4	8.42297731120093e-4	8.53461674541204e-4	8.71466342854785e-4	8.86242079792787e-4	8.9490749918835e-4	9.02222881644254e-4	9.09276564099702e-4	9.14399030454935e-4	9.16140808039082e-4	9.14217843568092e-4	9.09319841041816e-4	9.02717822229431e-4	8.95925771936709e-4	8.90410200392013e-4	8.87338903248189e-4
flux1:	0.664783073206988	5.38813240144689e-4	5.44139136833164e-4	5.47255181312354e-4	5.47824453814416e-4	5.45866748726142e-4	5.41676064809968e-4	5.35755467172119e-4	5.28777320266005e-4	5.21548329909313e-4	5.14948637623298e-4	5.09827865772154e-4	5.06870209909939e-4	5.06468065259066e-4	5.08652440099278e-4	5.13111715540894e-4	5.19295570150449e-4	5.26566098332881e-4	5.34341191120033e-4	5.4218090500524e-4	5.49781075707626e-4	5.5684004804536e-4	5.62781735984288e-4	5.66504836444541e-4	5.66877827497369e-4	5.64916643027611e-4	5.65168426785633e-4	5.68010357565817e-4	5.66130188241052e-4	5.69878555508723e-4	5.71277814775391e-4	5.77190304572049e-4	5.85310922191483e-4	5.94055233279249e-4	6.09338305198918e-4	6.19706290954149e-4	6.36039446173249e-4	6.49249335214256e-4	6.571083385152e-4	6.63786185626785e-4	6.70157005085834e-4	6.74753595830867e-4	6.7631747164873e-4	6.74589149488522e-4	6.70162265839798e-4	6.64170301326693e-4	6.5799654118131e-4	6.5300175996577e-4	6.50276303567505e-4
flux1:	0.665045522110741	3.46776416495639e-4	3.50791497056208e-4	3.53099220722048e-4	3.5344745844119e-4	3.5183922290566e-4	3.48464910707313e-4	3.43665902548841e-4	3.37928493417437e-4	3.31879201101325e-4	3.26245560867966e-4	3.21764249087864e-4	3.19050706861969e-4	3.1847296983489e-4	3.20080295998447e-4	3.236183596392e-4	3.28625892937742e-4	3.34572131018725e-4	3.40979610774572e-4	3.4748871956485e-4	3.53843402637075e-4	3.59785100268651e-4	3.64842696720573e-4	3.68123466404488e-4	3.68650529949542e-4	3.67100647612193e-4	3.6719600060008e-4	3.69652489657544e-4	3.68263499881428e-4	3.71251580451499e-4	3.7239666670943e-4	3.77543476442761e-4	3.84624867474657e-4	3.92113226608222e-4	4.05085169419528e-4	4.14198793465072e-4	4.28235435505579e-4	4.39356458142114e-4	4.46059597082893e-4	4.51854204418568e-4	4.57388592747988e-4	4.61423500321317e-4	4.62903610741963e-4	4.61578189114082e-4	4.57906300005262e-4	4.52832526688126e-4	4.47555010613042e-4	4.43280216418239e-4	4.40985892332629e-4
flux1:	0.665307971014495	1.93989836650598e-4	1.96356499459144e-4	1.97551293816376e-4	1.974406876341e-4	1.96034454742744e-4	1.93430915200889e-4	1.89808332207287e-4	1.85452567225147e-4	1.80784062086978e-4	1.76343431259204e-4	1.72716322663009e-4	1.70413094812293e-4	1.69748129488738e-4	1.70770576238996e-4	1.73277762275999e-4	1.76904118568477e-4	1.81242833853074e-4	1.85945132454671e-4	1.90760084126891e-4	1.95510175843406e-4	2.00011539174915e-4	2.03931421158238e-4	2.06620014207182e-4	2.07275568464578e-4	2.06198235757347e-4	2.06166856068037e-4	2.08206437001925e-4	2.07406658152833e-4	2.09567251389492e-4	2.10468761986366e-4	2.14600547303854e-4	2.20301514495318e-4	2.26260149583764e-4	2.36414613493477e-4	2.43868119772678e-4	2.55042194795346e-4	2.63611992779792e-4	2.68853717622681e-4	2.73541482758611e-4	2.78084647602601e-4	2.81496775723596e-4	2.82940380430076e-4	2.82163829284122e-4	2.79461645560907e-4	2.7554742376587e-4	2.71388409581817e-4	2.67995320354132e-4	2.66202988914651e-4
flux1:	0.665570419918248	8.76363153931597e-5	8.80630689161502e-5	8.78723492677859e-5	8.70747467125124e-5	8.57058285854266e-5	8.37830575789006e-5	8.13238417899973e-5	7.84062531681407e-5	7.5228080699091e-5	7.21191290595151e-5	6.94862161939297e-5	6.77071888217883e-5	6.70198806413611e-5	6.74579942130095e-5	6.88639863394295e-5	7.096979710651e-5	7.35010960288467e-5	7.62511532155058e-5	7.9094473701645e-5	8.19516084031981e-5	8.47360070806293e-5	8.72801730908882e-5	8.92077492380356e-5	8.9913104939058e-5	8.92906764775999e-5	8.90708385139473e-5	9.05595958696084e-5	9.03420864771925e-5	9.15280814004078e-5	9.21412352824143e-5	9.49724306281276e-5	9.89489396196683e-5	1.03145812571125e-4	1.10044951492727e-4	1.15508121038175e-4	1.23342079449077e-4	1.28986362489578e-4	1.32526840759698e-4	1.35923522842269e-4	1.39331591831973e-4	1.42040131376753e-4	1.43445883597397e-4	1.43293307681309e-4	1.41692451566206e-4	1.39095319984886e-4	1.36203812059899e-4	1.3380124205962e-4	1.32556385388153e-4
flux1:	0.665832868822001	3.44097009991516e-5	3.26527512959889e-5	3.08332001395124e-5	2.91227072326311e-5	2.75975779643721e-5	2.62063682606789e-5	2.48130892200614e-5	2.32894531745296e-5	2.16051792893441e-5	1.98675019317249e-5	1.82882370494001e-5	1.70950111742053e-5	1.64328039664755e-5	1.63070868414353e-5	1.65969941226655e-5	1.71274757083872e-5	1.77552173603193e-5	1.84164781706958e-5	1.91147699239286e-5	1.98760006327206e-5	2.07235693807796e-5	2.16748334148554e-5	2.26530011120653e-5	2.32700383371924e-5	2.29958299802915e-5	2.24249624495546e-5	2.31193018937499e-5	2.33617305214778e-5	2.33419954103707e-5	2.35630105831685e-5	2.47767741220387e-5	2.66921015339076e-5	2.89489682196523e-5	3.22439047908829e-5	3.54817102301839e-5	3.96128245418669e-5	4.20694592127123e-5	4.37539611184163e-5	4.57310423261427e-5	4.78840568114602e-5	4.97965914040812e-5	5.11167152159926e-5	5.1588565056878e-5	5.11286972179058e-5	4.99099859536258e-5	4.83478309428595e-5	4.69784196126167e-5	4.62905356889751e-5
flux1:	0.666095317725754	4.0136756672379e-5	3.59960613230378e-5	3.23267089876051e-5	2.94701544125954e-5	2.75551077003614e-5	2.64750142531104e-5	2.59544075893433e-5	2.56701276408465e-5	2.53707072717491e-5	2.49420621590894e-5	2.43969838911388e-5	2.38049772096083e-5	2.32080855760557e-5	2.25725541248513e-5	2.18027597062456e-5	2.08046638890575e-5	1.95533497917544e-5	1.81155894800622e-5	1.66135195133707e-5	1.51729290089601e-5	1.39294169346068e-5	1.30971297099562e-5	1.29201076679664e-5	1.32497469812818e-5	1.31243256965326e-5	1.19371105528308e-5	1.14848121315579e-5	1.19469558165509e-5	1.04087789657126e-5	1.0075799013397e-5	9.33204227152302e-6	8.86762203922632e-6	9.06978757639687e-6	8.51712238346798e-6	9.40436073539927e-6	9.60551245011745e-6	8.74298468097746e-6	8.51674300912633e-6	9.01500155904379e-6	9.82914603683312e-6	1.08510763157729e-5	1.19967273574106e-5	1.30195726430634e-5	1.36447830716519e-5	1.37624191246821e-5	1.34947519816885e-5	1.31245249212395e-5	1.29573377168102e-5
flux1:	0.666357766629508	1.09386777054948e-4	1.02697456869141e-4	9.69700762195099e-5	9.27173137981138e-5	9.01297260052792e-5	8.9062298323881e-5	8.91213020765387e-5	8.9810825853414e-5	9.06776718915943e-5	9.14006487892827e-5	9.18012810195801e-5	9.1792204145755e-5	9.13078037184281e-5	9.02649277905319e-5	8.85778479737964e-5	8.62132838253787e-5	8.32404657956228e-5	7.98306300755219e-5	7.62003332400184e-5	7.25572967289149e-5	6.91414733877597e-5	6.63681429127799e-5	6.48183365044733e-5	6.46047899401914e-5	6.43398319459444e-5	6.21748239451533e-5	6.01251634100333e-5	6.04551924401648e-5	5.70136832966316e-5	5.59125166046367e-5	5.28587425965268e-5	4.9725040030973e-5	4.78278809892922e-5	4.33007510600615e-5	4.18300870548572e-5	3.80229478268869e-5	3.38511218796566e-5	3.17677497466378e-5	3.08062139625846e-5	3.02435883348608e-5	3.02874496927374e-5	3.11362097004882e-5	3.25674502162214e-5	3.41277012794614e-5	3.54343430376179e-5	3.63247590831154e-5	3.68359952273366e-5	3.70988954146852e-5
flux1:	0.666620215533261	2.45103015414209e-4	2.35723950977346e-4	2.27732979411217e-4	2.21809479314319e-4	2.18214187399745e-4	2.16783853498221e-4	2.1703523366003e-4	2.18332166918841e-4	2.20051066648087e-4	2.21689782009337e-4	2.2289686480628e-4	2.23437163938311e-4	2.23136789000217e-4	2.21852809772345e-4	2.19489462447774e-4	2.16045516288579e-4	2.11648777051882e-4	2.06536086016973e-4	2.00981455189029e-4	1.95245248273602e-4	1.89654762082503e-4	1.84823648309305e-4	1.81680881270543e-4	1.80622067406733e-4	1.79852205013886e-4	1.76267189775693e-4	1.72090093433415e-4	1.71839756978926e-4	1.66053984236422e-4	1.63928478315407e-4	1.58212844913425e-4	1.52159495496778e-4	1.48190996759255e-4	1.39683512100017e-4	1.3596580886601e-4	1.28224841800067e-4	1.20896470033168e-4	1.17118492257753e-4	1.14797298849855e-4	1.12871744445369e-4	1.11865037456411e-4	1.12269391063975e-4	1.13905065945408e-4	1.16162198979326e-4	1.184085555734e-4	1.20219160619985e-4	1.21406927647395e-4	1.21948099781746e-4
flux1:	0.666882664437014	4.48293658239243e-4	4.36095908131714e-4	4.25630632758067e-4	4.17735000189633e-4	4.12748144831976e-4	4.10512646066667e-4	4.10491543337352e-4	4.11950166302502e-4	4.14136123746516e-4	4.16402449679581e-4	4.18251543292662e-4	4.19315519103403e-4	4.19314197510392e-4	4.180333217261e-4	4.15342297292833e-4	4.11235229862574e-4	4.05852747946759e-4	3.99447308381443e-4	3.92302611665977e-4	3.8469293718465e-4	3.77008266585568e-4	3.70051606809264e-4	3.65105660524027e-4	3.62869426441633e-4	3.6117165601409e-4	3.55667074793532e-4	3.4878037893153e-4	3.4742837791319e-4	3.38823369252305e-4	3.35389800949596e-4	3.26675576437081e-4	3.17500032632803e-4	3.1155888937196e-4	2.99183286931873e-4	2.93439746220137e-4	2.81986211521703e-4	2.71788451186965e-4	2.665792473807e-4	2.63075557717411e-4	2.59853531201597e-4	2.57743997259387e-4	2.575397838744e-4	2.5912464166571e-4	2.61762364558308e-4	2.64605427154092e-4	2.67001820864342e-4	2.68574540693663e-4	2.69176383505619e-4
flux1:	0.667145113340768	7.17819141371779e-4	7.02677326163533e-4	6.89519234456036e-4	6.79328096153318e-4	6.72530228868496e-4	6.69001644980036e-4	6.68193277756674e-4	6.69320924412317e-4	6.71552712176503e-4	6.74140296475637e-4	6.76472673039278e-4	6.78068044047368e-4	6.78542976300948e-4	6.77598445473769e-4	6.75039575154965e-4	6.70812233162559e-4	6.6501589687924e-4	6.57860047625521e-4	6.49582252199982e-4	6.40425101047459e-4	6.30810940296767e-4	6.21717999429618e-4	6.14783480571521e-4	6.11028491793092e-4	6.07947838487169e-4	5.99996719709142e-4	5.89799744477519e-4	5.8678177511482e-4	5.74874911541513e-4	5.6983938632537e-4	5.5781980765774e-4	5.45373850913469e-4	5.37623090680241e-4	5.21599597666875e-4	5.14146015395387e-4	4.99332107075262e-4	4.86668292069781e-4	4.80375682866893e-4	4.75932647669547e-4	4.71528840523231e-4	4.68286652409786e-4	4.6730084549647e-4	4.68540035488457e-4	4.71177385195357e-4	4.74193309751484e-4	4.76754573332121e-4	4.7833906841805e-4	4.78716739518039e-4
flux1:	0.667407562244521	0.00105030657555081	0.00103209641992313	0.00101602432044609	0.00100320638032967	9.94165690311623e-4	9.88841911485601e-4	9.8671933225924e-4	9.87017694017903e-4	9.88879531477187e-4	9.91502615496716e-4	9.94198285472094e-4	9.96391121270191e-4	9.97597107589421e-4	9.97416765865652e-4	9.95557600067481e-4	9.91868636084815e-4	9.8634870307513e-4	9.79100357997356e-4	9.70254526981157e-4	9.59972672040836e-4	9.48675840654126e-4	9.37499572779071e-4	9.28431565067076e-4	9.22831021289241e-4	9.17910373311079e-4	9.06992443456361e-4	8.92903374985223e-4	8.87646648086037e-4	8.71976528409112e-4	8.65054095510495e-4	8.49466597679851e-4	8.33660283007338e-4	8.24316821891626e-4	8.04956939206454e-4	7.96181209219307e-4	7.78465462326612e-4	7.63828435465267e-4	7.56861144193085e-4	7.51770831371461e-4	7.46339047484185e-4	7.4195604943836e-4	7.40013708027099e-4	7.40585778251385e-4	7.42793739190503e-4	7.4549521855565e-4	7.47729050057427e-4	7.48880635728115e-4	7.48684775562896e-4
flux1:	0.667670011148274	0.00144021124385888	0.00141881595881425	0.00139962067125138	0.00138386067089156	0.00137216592130537	0.00136457103562174	0.00136064041409826	0.00135965245704077	0.00136077898951858	0.00136321198092788	0.00136622088511228	0.00136915626889327	0.00137143476455519	0.00137253863758334	0.00137204190023502	0.00136964555418532	0.00136518605578213	0.00135859349573484	0.00134983074499107	0.00133892818398654	0.00132627103839803	0.00131313189777054	0.00130184046782139	0.00129410629630163	0.0012869177518289	0.00127255486257975	0.00125404896526377	0.00124600853985634	0.00122616412575387	0.00121709816378974	0.00119773702277961	0.0011785398989975	0.00116786089519611	0.00114554550022145	0.00113588025519396	0.001115796307187	0.00109973559222097	0.00109253473208243	0.00108711679578883	0.00108083738337935	0.0010753241757706	0.00107225491972061	0.00107182615328353	0.00107314731553156	0.00107500537532215	0.00107636855811706	0.00107658679604918	0.00107541160829833
flux1:	0.667932460052027	0.00188003065897816	0.00185535776538313	0.00183286690827636	0.00181389882854766	0.00179920014025883	0.0017889307824917	0.00178278037463579	0.00178013842214698	0.00178025826700038	0.00178237137560564	0.00178573839328528	0.00178965304809055	0.00179343182473054	0.00179641949405084	0.00179802006905664	0.00179773571347289	0.00179518025505642	0.00179004822805828	0.00178207605827913	0.00177111594822697	0.00175748438896071	0.00174256982874623	0.00172903134410663	0.00171893631246156	0.00170911112285999	0.00169090091289886	0.00166754643739235	0.00165624051521227	0.00163188832791594	0.00162046875212445	0.00159719535731041	0.00157463510192046	0.00156290233927286	0.00153805656242508	0.00152794940927865	0.00150607093223737	0.0014891567620876	0.00148216518031905	0.00147674369814516	0.00146980943395187	0.00146319161092323	0.00145883636084448	0.00145707673121252	0.0014570479843604	0.00145751813365668	0.00145744244225146	0.00145619306041311	0.00145359084544019
flux1:	0.668194908955781	0.00236066031568975	0.00233266895310321	0.00230678075665766	0.00228442803313229	0.00226648220954231	0.00225325566724843	0.00224460363366828	0.00224007346468746	0.0022390461999714	0.00224083236007174	0.00224471197780247	0.00224993551936474	0.00225571651695187	0.00226124279834241	0.00226571358405265	0.0022683850162309	0.00226859336299122	0.00226574101677809	0.00225928641104747	0.00224886251668013	0.002234688071775	0.00221824656960576	0.00220251000558994	0.00218990534061765	0.00217715964067871	0.00215480449407589	0.00212629333706024	0.00211133477467871	0.00208224210458375	0.00206832108648895	0.00204107129896647	0.00201523017129313	0.00200273392986991	0.00197580108987979	0.00196568517975884	0.00194259020088756	0.00192537779126215	0.00191901041870885	0.00191389162855193	0.00190649424252024	0.00189880933234744	0.00189302821164537	0.00188962928498177	0.00188780747209293	0.00188635995448805	0.00188428332149424	0.00188102646359524	0.00187652934200011
flux1:	0.668457357859534	0.00287186426085856	0.00284060118899064	0.0028113245464495	0.00278554356905375	0.00276425944238654	0.00274795844749239	0.00273669419427727	0.0027302098992461	0.00272805162332551	0.00272964049577288	0.00273429780723539	0.00274124029767267	0.00274957437507405	0.00275831297498369	0.00276642009178626	0.00277286564436309	0.00277666248210032	0.00277687455451218	0.00277264103715697	0.00276334343827786	0.00274907955923998	0.00273140860998775	0.00271359557439792	0.00269842217913078	0.00268257617290886	0.00265590503671367	0.00262207573131048	0.00260319742815635	0.0025692499131147	0.00255275406279215	0.00252154238356317	0.00249255208593866	0.00247957599080556	0.00245099291720974	0.00244126052636613	0.00241749834555843	0.00240049573246239	0.00239511396271429	0.00239056751239312	0.0023828869396017	0.00237418348899281	0.00236686563759291	0.00236156053401496	0.00235755068392318	0.00235370416610805	0.00234910642308907	0.00234333078947481	0.00233647968873042
flux1:	0.668719806763287	0.0034028202252699	0.00336846088677061	0.00333595730173816	0.00330687927943425	0.00328235779513655	0.00326306662150336	0.00324928048274814	0.00324096538672722	0.00323785890742064	0.00323951497030503	0.00324531109127429	0.00325443609010406	0.00326588493061791	0.0032784812610533	0.00329093051160662	0.00330188634746229	0.00331000477522617	0.00331397851875615	0.0033125993294862	0.00330497602707361	0.00329106959264303	0.00327249795062174	0.00325279598544424	0.00323508815958346	0.00321607722634058	0.00318505865100898	0.00314591006145156	0.00312298252519902	0.00308419500085808	0.00306513330398045	0.00303005382946371	0.0029980894406704	0.00298489760682047	0.00295507341492319	0.00294605479370057	0.00292211827315227	0.00290576050753441	0.00290165305722972	0.00289789883025078	0.00289009677297121	0.00288043654749504	0.00287151213722757	0.00286409718224359	0.00285758240566338	0.00285093982790102	0.00284338161930936	0.00283464323787474	0.00282502328772051
flux1:	0.66898225566704	0.00394269031533599	0.00390557980246529	0.00387020177117351	0.00383816739721585	0.00381073101373453	0.00378875786463287	0.00377275477480622	0.00376292496465644	0.00375921221356636	0.0037613156959302	0.0037686775288565	0.0037804616973364	0.0037955489141434	0.00381256490586948	0.00382994288504709	0.00384600317069844	0.00385902665646644	0.00386731802656875	0.00386930853859399	0.00386382553935264	0.00385068550406107	0.00383155092298049	0.0038102006372917	0.00379008221789082	0.00376795941178772	0.00373270517667274	0.00368840023849197	0.0036614404329334	0.0036179605903253	0.00359642777251107	0.0035576521212152	0.0035229257174567	0.00350975314666892	0.00347905299013538	0.00347100201115046	0.003447307206207	0.00343193878286201	0.00342931053421319	0.00342651220430778	0.00341873074828937	0.00340819425687028	0.00339764829267972	0.00338800531350538	0.00337877676343174	0.00336906134163119	0.00335822398763358	0.00334618741012699	0.00333346781237511
flux1:	0.669244704570794	0.00448116550196111	0.00444185335267615	0.00440417327827378	0.00436975470089983	0.00433996126194436	0.00431584298463955	0.00429813724651	0.00428728600733608	0.00428344224590142	0.00428645372033473	0.00429583004976198	0.00431071230729612	0.00432986756637889	0.00435172288408369	0.00437443748066553	0.00439599627510057	0.00441430378472551	0.00442727728964907	0.0044329906162682	0.00442999389355597	0.00441795988142186	0.00439858453353433	0.00437586212804901	0.0043535360279591	0.00432846652392275	0.0042892262708848	0.00424008613375416	0.00420925757612137	0.00416136260078282	0.00413753796553425	0.00409531049906682	0.00405806491867952	0.00404511160496232	0.0040138461920061	0.00400693339760067	0.00398380743752093	0.00396967366135021	0.00396864280014125	0.00396690813695217	0.00395927313096137	0.00394796775742869	0.00393585442762167	0.00392397190647095	0.00391195649792632	0.00389904514767965	0.00388476844382353	0.0038692472557578	0.00385322262812919
flux1:	0.669507153474547	0.00500893583891467	0.004968198501318	0.00492902262092611	0.00489302807866413	0.00486166560463573	0.00483615242649936	0.00481744261240663	0.00480620617688628	0.0048027977118983	0.00480720925787934	0.0048190171059718	0.00483734206746107	0.00486084351568257	0.00488775877667	0.00491598475103377	0.00494318517475774	0.00496690475738082	0.00498469185486758	0.00499428206126289	0.00499396530876247	0.00498327956261151	0.00496394604511464	0.00494014363389385	0.00491587669618533	0.00488812572144259	0.0048452739939361	0.00479176385537073	0.0047573687410073	0.00470545567963985	0.0046795977938911	0.00463422852399509	0.00459473149932704	0.00458216014288777	0.00455058097868121	0.00454489363319602	0.00452257061026734	0.00450981735442891	0.0045104198826258	0.00450980667319012	0.00450243453798811	0.0044905036591012	0.00447695923667981	0.00446294989359034	0.00444823291824868	0.00443218383472668	0.00441449819740173	0.004395491041642	0.00437612037854025
flux1:	0.6697696023783	0.00551804798582683	0.00547689363160654	0.00543725666984798	0.00540071473874591	0.00536877546120618	0.00534279551818252	0.00532392071323936	0.00531302788290851	0.00531065704491008	0.00531693472083828	0.00533150144100152	0.00535346309472106	0.00538138428225857	0.00541333247028011	0.00544696811438892	0.00547966448109211	0.00550864058383504	0.00553111145226595	0.00554450876021259	0.00554689091793671	0.00553767721524007	0.00551860841301795	0.00549401507058018	0.00546812081729072	0.00543803734921334	0.00539205518197925	0.0053347638237531	0.00529722861522779	0.00524179965784148	0.00521423751144938	0.00516609309392465	0.00512463172011675	0.00511256842889131	0.005080867973212	0.00507641582618018	0.00505503939790853	0.00504371958952594	0.00504591922113159	0.00504644469644497	0.0050394504839385	0.00502708126752312	0.00501233304880898	0.00499644506522249	0.00497928459023429	0.00496035552839697	0.00493950469120935	0.00491722271034568	0.00489466164315553
flux1:	0.670032051282053	0.00600212578815474	0.00596177787180169	0.00592291610006556	0.00588703864767918	0.00585567285240683	0.00583027851614494	0.00581215923772784	0.00580236935416367	0.00580161212183436	0.00581013576365183	0.0058276432462185	0.00585323533793625	0.00588540296247881	0.00592207504548296	0.005960715494504	0.00599845347717839	0.00603223256439259	0.00605898537650639	0.00607588712424794	0.00608080316559535	0.00607305599671225	0.00605440195232211	0.00602928849412477	0.0060021106027893	0.00597010948744433	0.00592156310384941	0.00586117856529559	0.00582103491197647	0.00576267904689517	0.00573380047253002	0.00568329366126906	0.00564016895584803	0.0056287059197638	0.00559702125477989	0.0055937460655785	0.00557337669328526	0.00556346106328746	0.00556716179704651	0.00556881284955536	0.00556231690784689	0.00554974418858033	0.0055341128426418	0.00551673199725812	0.00549756213604948	0.00547621621689657	0.00545266697647816	0.00542754880470971	0.00540217091995632
flux1:	0.670294500185807	0.00645644628988619	0.00641830463447161	0.00638160746656068	0.00634773283802318	0.00631818539472645	0.00629448550185164	0.00627805442249656	0.00627008958176367	0.00627143222271483	0.00628243912142679	0.00630287656938838	0.00633185582087835	0.00636782391396037	0.00640861366866916	0.00645154521212921	0.00649356376782868	0.00653140143506977	0.00656177192154773	0.00658165181387181	0.00658875922182532	0.00658234566743856	0.00656417996944357	0.00653879005528678	0.00651068918219866	0.00647723426706845	0.00642675345665431	0.00636403734885612	0.00632190035654823	0.00626127293430125	0.00623151113851303	0.00617908903572316	0.00613461021749245	0.0061238091458923	0.00609222743655989	0.00609001401168379	0.00607063838331936	0.00606202767878033	0.00606708611965597	0.00606982749831426	0.00606395813746323	0.00605146197204063	0.00603535505923587	0.00601699560690115	0.00599641645492561	0.00597331312655455	0.00594774947310207	0.00592046070325634	0.00589286434825664
flux1:	0.67055694908956	0.00687788020729259	0.00684346111791556	0.00681040396856569	0.00677992430615235	0.00675345882701112	0.00673254258470473	0.0067186713991171	0.0067131495186047	0.00671693082016737	0.00673046953290401	0.00675360050386409	0.00678546762608805	0.0068245123024882	0.00686852360287901	0.00691474144079348	0.0069599982475285	0.00700088906323913	0.00703398128056376	0.00705611773227139	0.00706491954333574	0.00705959494715991	0.00704192203005939	0.00701647128904307	0.00698781718442305	0.00695340756398059	0.00690166593149493	0.00683742861402045	0.00679397435729639	0.00673177599469724	0.00670159502767348	0.00664772644453006	0.00660220456010622	0.00659209971571139	0.00656066376934541	0.00655935037429808	0.00654089065521475	0.00653342669972325	0.00653966152833168	0.00654343964951457	0.00653832978207161	0.0065262250120772	0.00651012031763357	0.00649140348784862	0.00647015669957229	0.00644612676525298	0.00641942706473531	0.00639084243185486	0.00636184066461213
flux1:	0.670819397993313	0.00726472022836482	0.00723557978777687	0.00720764327987807	0.00718192185545402	0.00715973894711028	0.00714259830113808	0.00713202754821237	0.00712940281793097	0.00713576787750063	0.00715166733954552	0.00717701524284961	0.00721101685423647	0.00725215363859459	0.00729823118972662	0.00734648071960431	0.00739370051268341	0.00743642951385677	0.00747116653652709	0.00749468886974534	0.00750457229954797	0.00750000916214655	0.00748278244533309	0.00745746606607398	0.0074286358817741	0.00739379649825871	0.00734149505938187	0.00727657331937137	0.00723251711723675	0.00716947311592997	0.00713935301411486	0.00708451526584133	0.00703825592633365	0.00702885586605454	0.00699756845374029	0.00699695496595007	0.00697927607171723	0.00697274974443643	0.00697994656852765	0.00698468753057555	0.0069804643158303	0.00696908163772818	0.00695350026358155	0.00693512067864258	0.00691405119957209	0.00689005645285339	0.00686325403060166	0.00683442224497684	0.00680501522889026
flux1:	0.671081846897066	0.00761643063070336	0.00759407751216893	0.00757265988571752	0.00755294561326965	0.00753610244940994	0.00752355991588662	0.00751683823762618	0.0075173546426626	0.00752622487493503	0.00754408226780835	0.00757093647183615	0.00760608876071793	0.00764811208089133	0.00769489408047137	0.00774373329699766	0.00779147603999748	0.00783468845127214	0.00786987947686722	0.00789382864455898	0.00790411637416213	0.00789994411737407	0.00788309329816477	0.00785810108809976	0.00782948351978556	0.00779476027908097	0.00774261494429846	0.00767785303481708	0.00763392946466419	0.00757077055889405	0.00754119275466522	0.00748585825909187	0.00743915349777577	0.00743044109429587	0.00739926731945661	0.00739912029915457	0.00738203428926387	0.00737618955793222	0.00738410058677052	0.00738970227450686	0.00738647016625167	0.00737612965301445	0.00736160033626856	0.00734428225666914	0.00732428841163373	0.0073013681770022	0.0072755974661794	0.00724769047344691	0.00721902145914726
flux1:	0.67134429580082	0.00793335648676041	0.00791916199041924	0.00790549247352919	0.00789283917696333	0.00788217751511709	0.00787482587430925	0.00787226412604822	0.00787592624943016	0.00788698844972675	0.00790617719980986	0.00793361964250465	0.00796875224792399	0.00801029428749403	0.00805628312732927	0.00810416141831299	0.00815090504795353	0.00819318871611268	0.00822760711686347	0.00825100578868202	0.00826101526546177	0.00825686689666043	0.00824033119725468	0.00821586771408084	0.00818787134958507	0.00815382978294569	0.00810256227512117	0.00803879631607256	0.00799574131832053	0.00793318616597477	0.00790461959794359	0.00784924271739233	0.00780236229527826	0.00779429317953099	0.00776316095125283	0.00776321577814838	0.00774648356049284	0.007741017955511	0.00774935730628772	0.00775567689711412	0.00775349595082527	0.00774447545163122	0.00773149308822948	0.00771593993688684	0.00769791566027959	0.00767712416977188	0.00765355627200943	0.00762780645302441	0.00760110426740313
flux1:	0.671606744704573	0.00821642990953809	0.00821154328430511	0.00820660410214786	0.00820180158785608	0.00819789040856292	0.00819604933609174	0.00819769332161703	0.00820425674990288	0.00821697199755465	0.00823666913405614	0.00826361916583049	0.00829743563065936	0.00833703970456269	0.00838068491986442	0.00842603177819049	0.0084702626396135	0.00851023618156167	0.0085427016497887	0.00856462719227693	0.0085737320531478	0.00856929255327201	0.00855305555106927	0.00852936178178187	0.00850242496261936	0.0084696504849153	0.00841998134872145	0.00835802631235541	0.00831656114683902	0.00825530060038061	0.00822818880185795	0.00817319344434487	0.00812637624956001	0.00811887637603076	0.00808767581772818	0.00808763699228685	0.00807096859708269	0.00806553171879626	0.00807396844365819	0.00808080791963418	0.00807967049316599	0.00807217259260552	0.0080611551779847	0.00804799701538742	0.00803277123317219	0.00801511101840861	0.00799488382151796	0.00797251401292198	0.00794902643060249
flux1:	0.671869193608326	0.00846690504073798	0.00847218145607288	0.00847664510528358	0.00848016772117914	0.00848326502995489	0.00848695789763458	0.00849258152860341	0.00850156315526803	0.00851519433627034	0.00853442452242304	0.00855969794015834	0.00859084750328081	0.008627049737749	0.00866683623720297	0.00870815242793104	0.00874845570326206	0.00878485468099126	0.00881431201663308	0.00883396534222645	0.00884165251272127	0.00883670319343962	0.0088208242483769	0.00879819666225116	0.00877279550218172	0.00874189266685918	0.00869453440812081	0.00863517233622303	0.00859598869430395	0.00853667159280168	0.00851142090635831	0.00845718945746054	0.00841063589563377	0.00840359937880719	0.00837218262159972	0.00837172407682712	0.00835477959254414	0.00834897216619898	0.00835712403217387	0.00836421721235432	0.00836402704574282	0.00835814904921517	0.00834939796975551	0.00833914226505618	0.00832742108700845	0.00831377822425925	0.00829792692895672	0.0082800789421868	0.00826100223907201
flux1:	0.67213164251208	0.00868614418561923	0.00870209110279743	0.00871627768888929	0.00872825406192665	0.00873829031315841	0.00874724229472021	0.00875636093915434	0.0087670675626883	0.00878072259358619	0.00879841469880941	0.00882079176738874	0.00884794639708304	0.00887935892282338	0.0089138932293707	0.00894983687900128	0.00898497942052297	0.00901673308779054	0.00904232046993257	0.00905908402803638	0.00906500030557251	0.00905945355540861	0.00904409092163294	0.00902289369328437	0.0089995447773605	0.00897113274196566	0.0089267809028714	0.00887074873767242	0.0088344940730834	0.00877771412825435	0.00875468310728814	0.00870154727318181	0.0086554136668227	0.00864870227319332	0.00861688541528654	0.00861565307348388	0.00859804675802403	0.0085914231960112	0.00859885465923482	0.00860585959752345	0.00860641749406946	0.00860212904519797	0.00859579770368163	0.00858878872625594	0.00858110604870904	0.00857219304152822	0.00856158695148022	0.00854925437962112	0.00853566464188702
flux1:	0.672394091415833	0.00887546649009564	0.00890221193549422	0.00892606906177195	0.00894627440364335	0.00896285778464187	0.00897651433802823	0.00898841628811185	0.00899998835829524	0.00901267498884731	0.00902772623475478	0.00904602303858378	0.00906795352796759	0.00909334266045968	0.00912143046127803	0.00915089135279128	0.00917989033198609	0.00920618261127461	0.00922728335388653	0.00924076267531097	0.00924474566709764	0.00923866544964292	0.00922408695527442	0.00920475379134611	0.00918400856072497	0.0091587103185791	0.00911803051195878	0.00906600602336546	0.00903326818723058	0.00897955152019819	0.00895904154297665	0.00890727562982658	0.00886167159319079	0.00885511723842287	0.00882268621156655	0.00882030495403854	0.00880161493145798	0.00879369221353965	0.00879991979078362	0.00880642003304713	0.0088074198947959	0.00880455224921067	0.0088006273280617	0.00879701873255209	0.00879370006597384	0.00879001137738627	0.00878530210311776	0.0087792726295425	0.00877206400400807
flux1:	0.672656540319586	0.00903605976993587	0.00907334351175246	0.00910644878711535	0.00913431888569502	0.00915676064550763	0.00917432367407475	0.00918811623600513	0.0091995825615246	0.00921027001043016	0.00922161252970424	0.00923475022645289	0.00925039580196907	0.0092687496740386	0.00928945927821529	0.00931161618162573	0.0093337886885428	0.00935409886538884	0.00937037252083382	0.00938041755956813	0.00938250759037918	0.00937611266790745	0.00936269128755417	0.00934571453997948	0.00932814341611734	0.00930656719887788	0.00927017678060647	0.00922276153569839	0.0091940520909818	0.00914384511331571	0.00912609225193675	0.00907590928064081	0.0090308988011497	0.00902431008222057	0.00899103173348842	0.00898711841091934	0.00896690371760165	0.00895717864184605	0.00896168599308819	0.00896720316449257	0.00896824098794236	0.00896649071076268	0.00896478903213208	0.00896453280882312	0.00896567572741039	0.0089674595889983	0.00896904451845525	0.00896985578808188	0.00896968990954173
flux1:	0.672918989223339	0.00916894722773828	0.00921613350332558	0.00925771756749254	0.00929238165591538	0.00931973803573718	0.00934021574938862	0.00935488156240702	0.00936522031040195	0.00937290293239988	0.00937956794901741	0.00938663527681033	0.00939516232948218	0.00940574393784079	0.00941845202257439	0.00943280989963747	0.00944780079878283	0.00946192168999919	0.00947331266720012	0.00948001746076131	0.00948044926288242	0.00947409818863033	0.00946229173685874	0.00944819819134476	0.0094343639780304	0.00941707648439152	0.00938552055309157	0.00934321963651135	0.00931895574268053	0.00927261334139822	0.00925778158995238	0.00920933245597331	0.00916493901625285	0.00915811224076141	0.00912375116311052	0.00911793432577501	0.00909575995804934	0.00908373554183264	0.0090859991488377	0.00909001777707389	0.00909061453482949	0.00908956261796244	0.00908974472599201	0.00909259782678352	0.0090980705881448	0.00910531892155518	0.00911332212351248	0.00912123370556205	0.00912850320850711
flux1:	0.673181438127093	0.00927499499737237	0.00933110357989472	0.00938008992447493	0.00942041827656678	0.00945154456660335	0.00947381037117725	0.00948826922982877	0.00949647058580653	0.00950022917873508	0.00950140479210584	0.00950171030070228	0.00950255728663101	0.00950494063229259	0.00950935861556296	0.0095157646857741	0.00952355232417176	0.00953158605529405	0.00953831033656917	0.00954199191241097	0.00954116725893333	0.00953532642930071	0.00952564270980906	0.00951495736548521	0.00950537918118039	0.0094928717607135	0.00946659439046812	0.00942979352984315	0.00941027894718573	0.00936805328268292	0.00935622934023785	0.00930960499686006	0.00926582056658683	0.00925855500921881	0.00922289565303151	0.00921484146468819	0.00919031066815693	0.00917553087972254	0.00917505544818643	0.00917705904863808	0.00917669641199725	0.00917584177519952	0.00917744130436913	0.00918298919895794	0.0091924470688827	0.00920490342227681	0.00921917433319844	0.00923415664267331	0.00924896419201765
flux1:	0.673443887030846	0.00935494422310884	0.00941869548798399	0.00947375245890778	0.00951841391828594	0.00955202578870423	0.00957488142747374	0.00958805305350444	0.00959317935859848	0.00959223643823867	0.00958731597343796	0.00958042767484631	0.009573334681891	0.00956742333642361	0.00956360454001515	0.00956224416425856	0.00956312560712581	0.00956545929085879	0.00956797202995565	0.00956913169109434	0.00956757631121703	0.00956277448229425	0.00955572523877209	0.00954892626488601	0.00954403694655905	0.00953668734002589	0.00951600018442623	0.00948494190985264	0.0094703483624683	0.00943237895833288	0.00942356886152498	0.00937880526174531	0.0093356024522155	0.00932771878826432	0.00929059132064951	0.00928003383362949	0.00925282539067931	0.00923491572396841	0.00923127662816374	0.00923079217469773	0.00922895807109214	0.00922776242162849	0.0092302283291663	0.00923792279476493	0.0092508397254239	0.0092680233327792	0.00928815189961826	0.00930989140458705	0.00933204429659008
flux1:	0.673706335934599	0.00940945249491971	0.00947932183032379	0.00953892206598254	0.0095864467658255	0.00962118424441604	0.00964342280919839	0.00965428657438647	0.00965552646529728	0.00964929268974425	0.00963791156742136	0.00962368282181936	0.00960870553966597	0.00959473431906307	0.00958306353361031	0.00957443840457276	0.0095689974774469	0.00956626274321825	0.00956521122316125	0.00956448306088952	0.0095627928875	0.00955956724357557	0.00955561588336415	0.00955308547105455	0.00955318679139404	0.00955122026277077	0.00953627171301922	0.00951103301639113	0.00950138374825254	0.00946768987231519	0.00946181785387766	0.00941890316531051	0.00937624935819944	0.00936760952671936	0.00932891695810732	0.00931568978789175	0.00928559675653471	0.00926430670657556	0.00925719523427354	0.00925384152131207	0.00925008087788152	0.00924802026179935	0.00925076738595028	0.00925997426686204	0.0092756860792009	0.00929692873802738	0.00932227437359506	0.00935019320315268	0.00937921248292467
flux1:	0.673968784838352	0.00943913311691952	0.00951341044090692	0.00957589352466228	0.00962473666745434	0.00965922681986502	0.00967969198789889	0.00968734036988292	0.00968405425909509	0.00967216402050473	0.00965422395527004	0.00963280528019336	0.00961031399957862	0.00958883533329679	0.00957000332121537	0.00955489539350202	0.00954395777385569	0.00953697908304347	0.00953314651553411	0.00953123901506257	0.00953002184061075	0.00952886172434446	0.00952837078712275	0.00953034757071947	0.00953556849361914	0.00953902297250491	0.00952977172227667	0.00951024622530352	0.00950540396641704	0.00947588050545033	0.00947279049315323	0.00943167393293008	0.00938954584901988	0.00938007210625539	0.00933981554624389	0.00932388119576785	0.00929084666492565	0.00926608917674492	0.00925535528846059	0.00924888962772598	0.00924285459376996	0.00923947193095422	0.00924193432660338	0.0092519860318362	0.00926974033528566	0.00929423193516397	0.00932396283364936	0.00935725014236784	0.00939239246833138
flux1:	0.674231233742106	0.00944458570465522	0.00952143679251425	0.00958507186160447	0.00963367539105882	0.00966659070156409	0.0096842294580803	0.00968791286233779	0.00967966788385538	0.00966200280262324	0.00963768278220021	0.00960951984284426	0.00958018460902758	0.00955204162593006	0.00952700747443202	0.00950643239449285	0.00949101228357965	0.0094807492234357	0.00947499511091355	0.00947263194531052	0.00947245078897744	0.00947374543136327	0.00947693000415964	0.00948346894940878	0.00949373235429235	0.0095024323877548	0.00949862941529144	0.00948451718616669	0.00948417882339046	0.0094585968851087	0.00945805702828507	0.0094186585733313	0.00937705559842417	0.00936674632914403	0.00932504499660865	0.00930651779873183	0.00927066292919395	0.00924254557202776	0.00922823255792012	0.00921858993673077	0.00921008358155422	0.00920503619796276	0.00920671743628724	0.0092169646891428	0.00923597252343858	0.00926281080851656	0.00929594990950168	0.00933360207431888	0.00937389224791966
flux1:	0.674493682645859	0.00942641670786583	0.0095039442029795	0.00956699038278202	0.00961384044646508	0.00964395088714743	0.0096578578931326	0.00965701927133638	0.00964361250143832	0.00962031212102833	0.00959006605447209	0.00955588439821287	0.00952064761732402	0.0094869360139128	0.00945688016887491	0.00943203376628514	0.0094132763673476	0.00940076472013569	0.00939396703004788	0.00939183261015845	0.00939315653554558	0.00939715254371331	0.00940404524493151	0.00941499033874892	0.00942999310958936	0.00944353693264455	0.00944471949042103	0.00943552730785734	0.00943922727749202	0.00941724058125266	0.0094189510851561	0.00938117130707158	0.00934012597180147	0.00932906598019098	0.00928616884363188	0.00926532779367732	0.00922696779802608	0.00919581085039104	0.00917817673798048	0.00916549607167996	0.00915450408166565	0.00914760077834745	0.0091481158998464	0.00915797371284933	0.00917745829545722	0.00920569876628577	0.0092411728874184	0.00928203974238969	0.00932631183892614
flux1:	0.674756131549612	0.00938525251978871	0.00946155558902943	0.00952231913807517	0.00956599817899076	0.00959221581255293	0.00960166834508251	0.00959596670940113	0.00957743603150619	0.00954889544897377	0.00951343667230419	0.00947421391989061	0.00943425170289554	0.00939627227233339	0.00936254271818943	0.00933474357493144	0.00931386688510545	0.00930016238810673	0.00929316576441288	0.00929185996894086	0.00929502685918275	0.00930179993315905	0.00931223178310521	0.00932720557276802	0.0093464157176433	0.00936417862271119	0.00936967884641653	0.00936473290570195	0.00937185669565002	0.00935301443541566	0.00935661879432206	0.00932034814293766	0.00927993245572552	0.00926829595253757	0.00922458260642514	0.00920187123357998	0.00916151599464252	0.00912785378921505	0.00910737558922482	0.00909200897805839	0.00907871516235811	0.00906993861142488	0.00906904359609675	0.0090780275074971	0.00909726639269127	0.00912596901298958	0.0091626582541105	0.0092054929650715	0.00925243821022103
flux1:	0.675018580453365	0.0093217501147799	0.00939498245554253	0.00945187019702828	0.00949110315812156	0.00951251872703252	0.00951700168890149	0.00950632414575937	0.00948294659228414	0.00944980114173187	0.00941007424339393	0.00936700058584899	0.00932367408447098	0.0092828775605625	0.0092469311713593	0.00921756161563484	0.00919580013336135	0.00918192770942461	0.00917550059573612	0.00917550556707348	0.009180699674607	0.00919014322909765	0.00920374287640407	0.00922215506215847	0.00924482775183436	0.00926598329704349	0.00927495261308325	0.0092734244830987	0.00928323270969555	0.00926699901952299	0.00927209847856775	0.00923722547707889	0.00919755229480789	0.00918559757372306	0.00914156707993253	0.009117578854222	0.00907591646780058	0.00904048009793097	0.00901783881883075	0.00900034160049941	0.00898512487838172	0.00897463692263287	0.00897224319365575	0.00897999327215023	0.00899835147874359	0.00902662185865287	0.00906340712761451	0.00910691779588086	0.00915513756834772
flux1:	0.675281029357119	0.0092366103914898	0.00930503654625937	0.00935660541092069	0.00939029981260964	0.00940621108719291	0.00940543195093141	0.00938989428623133	0.00936217211779216	0.00932526963792365	0.00928241042556037	0.00923683853337906	0.00919163663024186	0.00914956241335646	0.00911290317865367	0.0090833504643773	0.00906190254720056	0.00904881263309808	0.00904361475471065	0.00904527496990063	0.00905252017282804	0.00906435149846616	0.00908056313729719	0.00910163826712031	0.00912685058588489	0.00915040923618712	0.00916185803673891	0.00916280325264813	0.00917446566891566	0.00916024515269819	0.00916641592052306	0.00913283391217557	0.00909405313267129	0.00908210888190931	0.00903835667347968	0.009013806086197	0.0089716695313813	0.00893535112994327	0.00891139769436294	0.00889249930748964	0.00887591202748561	0.00886404151985448	0.00886021487221425	0.0088665066310108	0.00888345964750121	0.00891048341757955	0.00894629065143698	0.00898919214552905	0.00903725460291734
flux1:	0.675543478260872	0.00913059781765773	0.00919264748134658	0.00923764979834417	0.00926492938034773	0.00927486111071565	0.00926875488028169	0.0092486910794261	0.00921732631670626	0.00917768804828035	0.00913297299760932	0.00908635891115498	0.00904083396824617	0.00899904446103473	0.00896316021720191	0.0089347593013746	0.00891473925644875	0.00890327188840197	0.00889983226262553	0.00890334752375194	0.0089125154077923	0.00892629800004817	0.00894441618103201	0.00896723831751591	0.00899394038322006	0.00901880318208803	0.00903165347210712	0.00903406067118605	0.00904669831185925	0.00903386639844381	0.009040678814051	0.00900829108653224	0.00897058107508324	0.00895902526789136	0.00891620963643488	0.00889189080068889	0.0088502099274637	0.0088140109032538	0.00878971535641634	0.00877027328767587	0.00875300291351148	0.00874021777150305	0.00873516294127718	0.0087399058541215	0.00875505266609117	0.00878012265195087	0.00881396285586821	0.00885502758352438	0.00890152631505146
flux1:	0.675805927164625	0.00900456719489281	0.00905888652081938	0.00909631018299081	0.00911654149872572	0.00912025673922288	0.00910898116276117	0.00908492260523055	0.00905078125364387	0.00900955305292267	0.00896434027144643	0.0089181775150357	0.00887387646874228	0.00883388917700209	0.00880018868641415	0.00877416796602694	0.00875656361039164	0.00874742027044167	0.00874612495017464	0.00875155468427799	0.00876238506095647	0.00877756403303549	0.00879678171932088	0.00882035203293685	0.00884743024925001	0.0088724533388901	0.0088856004779745	0.0088884476568628	0.00890118028824632	0.00888911653534551	0.00889615510656144	0.00886487838858395	0.00882843361913423	0.00881766682938456	0.00877646779813289	0.00875320395418661	0.00871294675773771	0.00867791431292208	0.00865430271232723	0.00863524378069899	0.00861806187333645	0.00860492876554541	0.00859896238266925	0.00860218795377122	0.00861525519098479	0.00863779162230249	0.00866879613947708	0.00870690244422858	0.00875051523797037
flux1:	0.676068376068379	0.00885949522671602	0.00890499326339098	0.00893409525588186	0.00894690623591092	0.00894440871392477	0.00892833014897716	0.00890097562160816	0.00886504342550442	0.00882343971218262	0.0087791042540095	0.00873485422256769	0.00869324805530065	0.00865646822405224	0.00862622087858314	0.00860365245958297	0.00858928884646985	0.00858301176691973	0.00858409995136047	0.00859137638995741	0.00860350682188755	0.00861945309974638	0.00863891797512817	0.0086622198092215	0.00868856660971882	0.00871263109305363	0.00872500957365214	0.00872732305104514	0.00873931831890182	0.00872744030739872	0.0087343233294598	0.00870408978444609	0.00866910610752259	0.00865952177938055	0.00862059612222876	0.00859918458521463	0.00856129306311136	0.00852845075038703	0.00850653559540458	0.00848879026720368	0.00847249405063722	0.00845963035923784	0.00845314607431166	0.00845498824121775	0.00846582711704012	0.00848539140967742	0.00851284186673781	0.00854701850192407	0.00858656384630983
flux1:	0.676330824972132	0.00869651193392752	0.00873239952367993	0.00875273076777221	0.00875802000608324	0.00874954721207298	0.00872921779477224	0.00869939592737308	0.00866272811346503	0.00862197170542481	0.00857983886275812	0.00853886131963593	0.00850127667684792	0.00846893387450545	0.0084432148098758	0.00842497123126532	0.00841448141314249	0.00841144002871895	0.00841500698962533	0.00842395444772975	0.00843695485804667	0.00845301324601438	0.00847188659025038	0.0084939518081655	0.00851853551670306	0.00854061646103803	0.00855126404723355	0.00855217520118894	0.00856269547429722	0.00855049068533214	0.00855688805464155	0.0085276459786251	0.00849430516815212	0.00848625974010416	0.00845019641193529	0.00843135410946446	0.00839668069201852	0.00836695951024925	0.00834767031897967	0.00833210646811599	0.00831745893079027	0.00830548221578637	0.00829891226497815	0.00829958325359826	0.00830816115539221	0.00832446382319319	0.00834781603942593	0.00837728084610425	0.00841176930199785
flux1:	0.676593273875885	0.00851692549422324	0.00854274349429693	0.00855416272735057	0.0085520982382218	0.00853810510645875	0.00851423223277417	0.00848285844022483	0.0084465264727289	0.0084077880647515	0.00836906887190598	0.0083325569815078	0.00830011423882236	0.00827320677252405	0.00825285057515492	0.0082395702286181	0.0082333741702558	0.00823375858296905	0.0082397639734676	0.00825012152183892	0.00826353000600806	0.00827906623142313	0.00829657868718758	0.00831654912064107	0.00833847756876564	0.00835770597765894	0.00836582056289217	0.00836461545670804	0.00837305841452799	0.00836011151320999	0.00836575939873943	0.00833747286367892	0.00830592811938303	0.00829971391767691	0.00826699414821947	0.00825130888369449	0.00822055940168922	0.00819473588381461	0.00817885646824254	0.00816621892666775	0.00815389332866135	0.00814337342835599	0.00813715079889771	0.00813691543286782	0.008143303880953	0.00815620695859558	0.00817510788819874	0.00819929853205999	0.00822797578297942
flux1:	0.676855722779638	0.0083222341489118	0.00833786788718493	0.00834054251309228	0.00833154903998647	0.00831268249846531	0.00828609206587419	0.00825412251343901	0.00821916127727623	0.00818350265519868	0.00814923610630201	0.00811816062287652	0.00809172284939083	0.00807097399858727	0.00805654027770973	0.00804860386831398	0.00804689676924955	0.00805071830207208	0.00805899871012612	0.00807044392524702	0.00808380037308709	0.00809824280106529	0.00811374201875297	0.00813092055594018	0.00814949284549229	0.0081652051616255	0.00817018938724405	0.00816634700594619	0.00817227652241978	0.00815828979503246	0.00816300102555616	0.00813564870413732	0.00810601260331672	0.00810183608450085	0.00807280186707068	0.00806069382150132	0.00803438224433264	0.00801302918357756	0.00800114734357322	0.00799200876938408	0.00798254265312004	0.00797396085974621	0.00796848562526348	0.00796763661585179	0.00797199695380404	0.00798151107205907	0.00799580770818436	0.00801440226755712	0.00803678064292966
flux1:	0.677118171683392	0.00811412040519412	0.00811979793756418	0.00811419047895084	0.00809892511003957	0.00807599036850726	0.00804758568664517	0.00801597109262609	0.00798333004083032	0.00795165506854033	0.0079226613435233	0.00789772825528139	0.00787786512998477	0.00786369478553745	0.00785544853175836	0.00785296867918869	0.00785571987524697	0.00786281889817734	0.0078731038389225	0.00788527588381409	0.00789815081969371	0.00791102353910042	0.00792400986842853	0.0079378970248283	0.00795263918528095	0.0079644102276812	0.00796590014720247	0.0079591160646354	0.00796228084062544	0.00794708611759652	0.00795075547374499	0.00792432885193459	0.00789666489099818	0.00789463218275271	0.00786946594110596	0.00786116278688829	0.00783958164019259	0.00782303565694663	0.00781550954536308	0.00781023671334532	0.00780399919909328	0.00779771779584545	0.00779333025037034	0.00779216629829057	0.00779473404325733	0.0078010101215011	0.00781074935152335	0.00782367481069328	0.00783955049243411
flux1:	0.677380620587145	0.00789442550666291	0.00789069845444201	0.00787753834891948	0.00785685512326327	0.00783077525080766	0.00780149392071162	0.00777113608963265	0.00774163766292466	0.00771465457360604	0.0076915028349672	0.00767312787410335	0.00766009764951101	0.0076526119970578	0.00765052080301611	0.00765334622256639	0.00766030943186693	0.00767037054996205	0.00768230134152151	0.00769482223695305	0.00770683923689051	0.00771778447918056	0.00772793239149054	0.0077382459011489	0.00774892797330357	0.00775658497440391	0.00775446068751413	0.00774465443252211	0.0077449930164986	0.00772855419512334	0.00773115822801583	0.00770565937323442	0.00767997777398268	0.0076800886309825	0.00765880560861153	0.00765433311543233	0.0076375417594207	0.00762589003995405	0.0076228335612074	0.00762157136880745	0.0076187458646208	0.00761498989553431	0.0076119520026968	0.00761075978034454	0.00761182817284612	0.00761514367785515	0.00762056241272858	0.00762798975133553	0.00763744374870169
flux1:	0.677643069490898	0.00766510543932591	0.0076528127861709	0.00763305463143188	0.0076079598578556	0.00757973085294989	0.00755050214487204	0.0075222159287395	0.00749652395828818	0.00747472153546543	0.00745771463960245	0.00744601667162787	0.00743976780910035	0.00743876826381695	0.00744251719659179	0.00745025185680207	0.00746098681922492	0.0074735611831001	0.00748671224586595	0.00749920572184115	0.00751005671485197	0.00751884589157419	0.00752601044960065	0.00753268726762698	0.00753932130959621	0.00754293866997185	0.00753731667387112	0.00752462267881431	0.00752225484073671	0.00750466100582286	0.00750625248981405	0.00748169150941541	0.00745794945678383	0.00746009982959641	0.00744255338573725	0.0074417417545654	0.00742957280708475	0.00742265930182946	0.00742394685516423	0.00742662038886271	0.00742720309340697	0.00742605476946667	0.00742454033288489	0.00742358071746929	0.00742348375437106	0.00742422366327451	0.00742572917210781	0.00742805471789463	0.00743143696624393
flux1:	0.677905518394651	0.00742817287827263	0.00740838984481968	0.00738316058864121	0.00735476156582674	0.00732540561388508	0.00729711087242439	0.00727159377502435	0.00725019365734539	0.00723383259828057	0.0072230094918249	0.00721782305047461	0.00721801534651156	0.00722302620090135	0.00723204954255424	0.00724408589600611	0.007257990510647	0.00727252448217107	0.00728642652560024	0.00729853422677127	0.00730798781174421	0.00731452167491426	0.00731873090995596	0.00732191279336365	0.00732473320339271	0.00732460947914243	0.00731581826439046	0.00730056185846302	0.00729576758076249	0.00727721759985382	0.00727791520771288	0.00725430751314932	0.00723241350893845	0.00723640603895234	0.00722230473066538	0.00722480930893984	0.00721689167467948	0.00721434109093046	0.00721963002096426	0.00722596319439729	0.00722977614600099	0.00723118095956113	0.00723127395705072	0.00723077234536417	0.00722986749545276	0.00722850047677752	0.00722664167122403	0.00722445558473655	0.00722235303950513
flux1:	0.678167967298405	0.0071856318143607	0.00715960751742837	0.00713014627198158	0.00709959681883594	0.00707011666060563	0.00704355500134058	0.00702136591068746	0.00700455720178667	0.00699367647724499	0.00698883132608107	0.00698973669713061	0.00699577982634441	0.00700609225720081	0.0070196196943614	0.00703518371221545	0.00705153475333404	0.00706740352859419	0.00708156788043337	0.00709296291523448	0.00710086644564954	0.00710516585794487	0.00710660119476263	0.00710660652383793	0.00710603568500998	0.00710265594009543	0.0070911978811534	0.00707385914457493	0.00706704760987241	0.00704782784583875	0.0070478020519746	0.00702516554079059	0.00700498716009431	0.0070105481690195	0.00699948240619486	0.00700481610630001	0.00700061154350141	0.007001867837409	0.00701063533833629	0.00702018310723006	0.00702689921794875	0.00703068178882435	0.00703238159491396	0.00703252179292964	0.00703117266771236	0.00702822348547809	0.00702365479019587	0.007017698801301	0.00701088994647645
flux1:	0.678430416202158	0.0069394126811896	0.00690850145770243	0.00687609638962633	0.00684454293680384	0.0068158801773387	0.00679174122811522	0.00677328887273159	0.00676118973786123	0.0067556263016031	0.00675634177111988	0.00676270931787018	0.0067738150144251	0.0067885434825862	0.00680565688206628	0.0068238614135197	0.00684186098210978	0.00685840517118673	0.00687234823912384	0.00688274613354588	0.0068890227102065	0.00689121218065766	0.00689017994903742	0.00688746551546149	0.00688406892141845	0.00687805674104597	0.00686456043079514	0.00684572970209797	0.00683740146293916	0.0068178588108025	0.00681731533174527	0.00679566760850385	0.00677704167248351	0.00678384269046552	0.00677531798753535	0.00678289179460165	0.00678174087606503	0.00678611581300164	0.00679770591516079	0.00680989604419625	0.00681907267575693	0.00682495967279727	0.00682819146499624	0.00682911250559738	0.00682767193252239	0.00682369157646821	0.0068171318348743	0.0068082494521017	0.00679764898809109
flux1:	0.678692865105911	0.00669131546223466	0.00665690730354221	0.00662283428148103	0.00659136617309691	0.00656436594656533	0.00654321069294169	0.00652875148953628	0.00652131333507966	0.00652073230236151	0.00652642310845663	0.00653746722595705	0.0065527100678129	0.00657085598455683	0.00659055187205178	0.006610454003244	0.00662927822157641	0.00664584094491161	0.00665910757353558	0.00666827466856348	0.00667291634715104	0.00667320281816758	0.00667010035129374	0.00666521739257542	0.00665965301565661	0.00665171708454632	0.00663688483555966	0.00661721416895377	0.0066079201004426	0.00658843285724944	0.00658759509410861	0.00656695086441839	0.0065496949133133	0.00655737652824511	0.00655085000621445	0.00656001749940557	0.00656119029493533	0.00656791709705269	0.006581592830501	0.00659577270452174	0.00660688994387472	0.00661453713935079	0.00661916563653597	0.00662096089450612	0.00661975503668065	0.00661529047022634	0.00660747991634795	0.0065965630961184	0.00658316150380656
flux1:	0.678955314009665	0.00644296662919962	0.00640642204502807	0.00637188938051132	0.00634149650383663	0.0063168802331564	0.00629913024991422	0.00628877437487991	0.00628580413723729	0.00628973571956914	0.00629969778717511	0.00631453516130231	0.00633291629772654	0.00635343330330618	0.00637468573173954	0.00639534348307869	0.00641418969183961	0.00643015158284201	0.00644233596408186	0.00645009524353664	0.00645315375106305	0.00645180313720252	0.00644708298744666	0.00644063178341745	0.00643359848105286	0.00642447865979326	0.00640903391706504	0.00638918879416974	0.00637948943199123	0.00636043852561863	0.00635953046706218	0.00633989924642585	0.00632382320704583	0.00633201902338216	0.0063269358441668	0.0063370376775839	0.00633978451013459	0.00634807165119811	0.00636306753079781	0.00637855155921054	0.0063910514160298	0.0064000720048848	0.00640591677467366	0.00640863485718677	0.00640794916312366	0.00640351476187178	0.00639517332368974	0.00638310988506085	0.00636791293380933
flux1:	0.679217762913418	0.00619579323227419	0.00615838708164859	0.00612448984282392	0.00609602983141087	0.00607437698807069	0.00606031159099038	0.00605403548313125	0.00605522257144545	0.00606310173462284	0.00607656213564452	0.00609426895911884	0.00611477721425729	0.00613663259095591	0.00615845131030798	0.00617897524737576	0.00619710417616156	0.00621191383401588	0.00622267670130978	0.0062289110093046	0.0062304871279539	0.00622780086382746	0.00622193632538597	0.00621452325087357	0.00620671253054792	0.00619712986812512	0.00618176879597509	0.00616238394710207	0.00615281243324529	0.00613455528461929	0.00613378616980351	0.0061151704427893	0.00610008751366651	0.00610844625059482	0.0061042730453096	0.00611467778587152	0.00611827593021766	0.00612735669915058	0.00614292723423741	0.00615904091673997	0.00617236411796545	0.00618235579672529	0.00618920662355742	0.00619285365227477	0.00619292144128913	0.00618897411256736	0.00618076414598915	0.00616838999426098	0.00615236301675198
flux1:	0.679480211817171	0.00595101457420759	0.00591389210900156	0.0058815782688198	0.00585575445371105	0.00583749335992862	0.0058272536004591	0.00582491676769404	0.00582986160492809	0.00584106663327882	0.00585722992804999	0.00587689336698928	0.00589855892480389	0.00592078650517332	0.00594226618211939	0.00596186228474879	0.00597863231039109	0.00599183021665128	0.00600091131351334	0.00600556395202865	0.00600579652717263	0.00600208995909155	0.00599554446984584	0.00598774462722519	0.00597979922099421	0.00597041343776523	0.00595576406621864	0.0059374064481579	0.00592843762464337	0.00591128644899737	0.00591083820684745	0.00589323214748838	0.00587896813829929	0.00588717231610282	0.00588342531202166	0.00589356380770969	0.00589735688857132	0.00590653129416429	0.00592199216178215	0.00593810974071093	0.00595172752505383	0.00596229637981708	0.00596992753163705	0.00597447054800428	0.0059754649153481	0.00597238454115711	0.00596488054557159	0.00595294006085606	0.0059369610043212
flux1:	0.679742660720924	0.00570964922829944	0.0056737960164334	0.00564384531823085	0.00562119550014757	0.00560660244827169	0.00560020047635893	0.00560156446324703	0.00560980592346531	0.00562369276119696	0.00564178033578379	0.00566254071868551	0.00568447790156864	0.00570621918097987	0.0057265767190349	0.00574457802698566	0.00575946960720649	0.00577070423418605	0.00577792946363573	0.00578100225765546	0.00578005756518997	0.00577564150125311	0.00576884371719285	0.00576117129104358	0.00575365287944947	0.00574502969760291	0.00573162088924775	0.00571476183413882	0.00570678915377722	0.00569099489641231	0.00569101301473975	0.00567440183637612	0.00566080245646898	0.00566858264240735	0.00566484898851843	0.00567424040723609	0.00567766836023862	0.00568633512603729	0.00570109479779695	0.00571666846774197	0.00573010765708829	0.00574088755566334	0.00574907015789985	0.0057544414480748	0.00575647092071023	0.00575454720386064	0.00574821422741457	0.00573733109934707	0.00572215511999977
flux1:	0.680005109624678	0.00547253319146648	0.00543875897613062	0.00541177407294315	0.0053926692154142	0.0053818746077026	0.00537920678062375	0.00538395442881337	0.00539499414067664	0.00541092440250231	0.00543020469804438	0.00545128640432065	0.00547272367334709	0.00549325546674126	0.00551185402941372	0.00552773996865744	0.00554036948253665	0.00554940516471359	0.00555468832873571	0.00555623739023489	0.00555429938698904	0.00554946557866231	0.00554279108737029	0.00553567851503645	0.00552904575015626	0.00552163520708606	0.00550987649792596	0.0054948739412133	0.00548819493002981	0.00547393736879954	0.0054745254555138	0.00545888540261615	0.00544582125786007	0.00545296539193118	0.00544891701427654	0.00545718571028754	0.00545980433297204	0.00546748196279192	0.00548106277525908	0.00549564250396067	0.00550850302437402	0.0055191698539299	0.00552768192557739	0.00553378407234647	0.00553689210658209	0.00553631821575604	0.00553149965820672	0.00552215918015149	0.00550839607884584
flux1:	0.680267558528431	0.00524034400033082	0.00520927914780283	0.00518568748253043	0.00517033870513126	0.00516333859718289	0.00516420080339469	0.00517195442704544	0.00518527676904101	0.00520263848140436	0.00522244742693799	0.00524317803417614	0.00526347500102908	0.00528222363638132	0.0052985835317691	0.0053119872045038	0.00532211056504903	0.00532882754020139	0.00533216708090381	0.00533229665778332	0.00532955845164736	0.00532456927660067	0.00531832914132194	0.00531211520809632	0.00530671206639122	0.00530083777802703	0.00529101000928351	0.0052781006658029	0.00527291079443887	0.00526029471125999	0.0052615126412242	0.00524681157571252	0.00523418087127183	0.00524053869913627	0.00523593878078093	0.00524282208513432	0.00524431228137101	0.00525064930976025	0.00526269806997275	0.00527594207574667	0.00528790691426898	0.00529818758298842	0.00530682158217706	0.00531353302532828	0.00531770107696613	0.00531857379476055	0.00531548831689543	0.00530803089018781	0.00529613522079238
flux1:	0.680530007432184	0.00501362575336452	0.00498572792611762	0.00496579209463043	0.00495426394429648	0.00495093531385166	0.00495503925730091	0.00496537695153737	0.00498046444621007	0.00499868570068818	0.00501843796155809	0.00503825662564679	0.00505690932469219	0.00507345279556716	0.00508725071258488	0.00509795560441847	0.0051054629637641	0.00510985068970225	0.00511132226075532	0.00511017718152958	0.00510683389708309	0.00510191608951548	0.0050963517673692	0.00509127791466906	0.00508733148071541	0.00508318985240813	0.00507544556838047	0.00506474606852139	0.00506114016704834	0.00505019696606323	0.00505206220342055	0.00503826068372255	0.00502598982056627	0.00503147287386138	0.00502617567210308	0.00503152346848105	0.00503169116703295	0.00503646662978645	0.00504675574092978	0.00505843247522217	0.00506927071624693	0.00507894730054037	0.00508751525554548	0.00509469610761281	0.00509984969292754	0.00510217518194575	0.00510092158239211	0.00509554610701707	0.00508581853598502
flux1:	0.680792456335937	0.00479281102305768	0.00476837918301991	0.00475221321245385	0.00474444111408846	0.00474455933360047	0.00475154890400092	0.00476401878819541	0.00478036336189001	0.00479891996179034	0.0048181126144567	0.00483656970981042	0.00485320643931371	0.00486726695980283	0.00487832598260683	0.00488625435162097	0.00489115787148573	0.00489330319150945	0.00489304915505269	0.00489080644100351	0.00488704951781945	0.00488239147171728	0.00487767517457746	0.00487388871742537	0.00487151483470567	0.0048691825272462	0.0048635544469204	0.00485506984293282	0.00485304968802414	0.00484374346686848	0.00484623494232116	0.00483328765404701	0.00482133003801385	0.00482590789096867	0.00481985303073873	0.00482362051096926	0.00482238885116317	0.00482550465059171	0.00483392536403593	0.00484390840875408	0.00485347245564769	0.00486238220290495	0.0048707186714501	0.00487821652078071	0.00488423347863181	0.00488793737879779	0.00488850571337438	0.0048852807926878	0.00487787840642089
flux1:	0.681054905239691	0.00457823728401329	0.00455743008559193	0.00454501913963631	0.00454082912348241	0.00454408641627439	0.00455355366313885	0.00456768632758274	0.0045847974255109	0.00460321616750904	0.00462142699022176	0.00463817761382922	0.00465254820970558	0.00466397812800305	0.00467225140860246	0.0046774469987332	0.00467986394742158	0.00467993586741022	0.00467815289697911	0.00467501309376355	0.00467102593435825	0.00466677789460907	0.00466301717590461	0.00466057978605365	0.00465979463903217	0.00465924221727	0.00465565772463718	0.00464929545768941	0.00464878189655366	0.00464101877957483	0.00464408259655805	0.00463193997537347	0.00462027342881712	0.00462396711646628	0.00461716972221576	0.00461940499981914	0.00461680070473884	0.00461826788394951	0.00462481761585774	0.00463307521040944	0.00464129355633044	0.00464932564639174	0.00465728885977177	0.00466494431634866	0.00467166440848364	0.00467660480687413	0.00467889175815123	0.0046777722900094	0.00467272511572107
flux1:	0.681317354143444	0.00437015731316233	0.00435301330622444	0.00434423470959507	0.00434336389111608	0.00434938790862397	0.0043608884596333	0.00437620816219418	0.00439361893637347	0.00441147834480589	0.00442836103896752	0.00444315506087947	0.00445511650432567	0.00446388053451294	0.00446943147857869	0.00447203915236948	0.00447217252486188	0.00447040528685914	0.00446733116864766	0.00446350985337869	0.00445946463636223	0.00445574098842187	0.00445298623529934	0.00445188594630025	0.00445262154410858	0.00445373114934148	0.00445203067309379	0.00444761803823261	0.00444846597621451	0.00444210548684382	0.00444566172445492	0.00443427161638017	0.0044228948012989	0.00442576832003802	0.00441830638690906	0.004419134702671	0.00441527062506773	0.00441519162943328	0.00441995734692834	0.0044265383307359	0.0044334053149598	0.00444049535492652	0.00444796697260011	0.00445561877775945	0.00446285382517099	0.00446883569349301	0.00447266224244144	0.00447350900050004	0.00447074002105292
flux1:	0.681579803047197	0.0041687446320216	0.00415520232264944	0.00414984635164443	0.00415196309240956	0.00416033508051822	0.00417340304205009	0.0041894382634452	0.00420671098426974	0.0042236411336019	0.00423891951241198	0.00425159050409729	0.00426109136576516	0.00426724767720573	0.00427022908139253	0.00427047357636245	0.00426859208777799	0.00426526793729007	0.00426116844209066	0.00425688821370699	0.00425294361089939	0.00424982647023761	0.00424808003109482	0.00424824512172737	0.00425036678943394	0.00425295183163282	0.00425290914614376	0.00425021245408345	0.00425222717873938	0.0042470945323275	0.00425104448714212	0.00424035371642331	0.00422928195700182	0.00423143270804258	0.00422343300643787	0.00422303913424289	0.0042180948153422	0.0042166436637406	0.00421978320067366	0.0042248010392984	0.00423036494685138	0.00423648814491235	0.00424337207523271	0.00425086169237668	0.00425840561066444	0.004265195538319	0.00427032528419649	0.00427292543778218	0.00427227176043519
flux1:	0.68184225195095	0.00397409614593353	0.00396401269448033	0.00396180217450297	0.00396652527930844	0.00397679754342439	0.00399095997166854	0.00400725380296993	0.00402398534008278	0.00403966794994993	0.00405313056437215	0.00406358528948604	0.00407065082306539	0.00407433283170441	0.00407496674602344	0.00407313215618967	0.00406955094444946	0.00406498358183299	0.00406013999263224	0.00405562308977855	0.0040519225834102	0.00404946595512782	0.00404869179881801	0.00405000515487741	0.00405332943445131	0.00405715462145786	0.00405849742237841	0.00405724136244898	0.004060194944405	0.0040560933380687	0.00406032667376137	0.0040502824272331	0.00403954327312181	0.00404109218617204	0.00403271579282865	0.00403132600854991	0.00402552780500792	0.00402292979164481	0.00402465266675856	0.00402826898272243	0.00403261965953136	0.00403778351854032	0.00404400425379351	0.00405117995978723	0.00405881827595788	0.00406615866283274	0.00407231558268883	0.00407640264275597	0.00407763609265679
flux1:	0.682104700854704	0.00378623452894341	0.00377940254814278	0.00378001081639882	0.00378692744847197	0.00379863995014161	0.0038134309002255	0.00382955146155652	0.00384537923177652	0.00385954862634202	0.00387104459575413	0.00387925397395193	0.00388397286763253	0.00388537277911717	0.00388393212166212	0.00388034304139489	0.00387540585999963	0.00386992514093943	0.00386462273713532	0.00386008428852388	0.00385675478550096	0.00385498869354231	0.00385512173534452	0.00385743461418575	0.00386174635817326	0.00386654678428991	0.00386897629161351	0.00386886237180939	0.00387250920486748	0.00386923141786531	0.00387363284024282	0.00386418382114319	0.00385381263383637	0.00385489455525892	0.00384632286044033	0.00384418753531004	0.00383778951754441	0.00383430169326336	0.00383485064579617	0.00383725935977936	0.00384051626777983	0.00384475348256945	0.00385025435104382	0.00385697492929595	0.00386449357943976	0.00387211580646289	0.00387900072920611	0.00388427300551018	0.00388711910303381
flux1:	0.682367149758457	0.00360511261140669	0.00360127504811947	0.00360434220366816	0.00361302438990369	0.00362572031716557	0.00364069430949267	0.00365624506537697	0.00367085336700043	0.00368329829390045	0.00369273442606674	0.00369872614651185	0.00370123919191212	0.00370059361858512	0.00369738589670527	0.00369239057513398	0.00368645377628166	0.0036803918711867	0.00367490945047708	0.00367055128004489	0.00366770176937253	0.00366663592324517	0.00366759042205526	0.00367073489081813	0.0036758027275449	0.00368130115842561	0.00368450990296461	0.00368523321132612	0.00368932407097305	0.00368666292277042	0.00369111814072034	0.00368221548545687	0.00367225126924236	0.00367300604441629	0.00366442784313737	0.00366180542090489	0.00365507189068233	0.0036509651971334	0.00365059928973214	0.00365201214822407	0.00365431351537295	0.00365767557165762	0.00366241722683379	0.00366855539935719	0.0036757487712545	0.00368338516191906	0.00369069065211244	0.00369682783867183	0.00370098274280574
flux1:	0.68262959866221	0.00343062120562444	0.00342948458968302	0.00343463213557653	0.00344465179043163	0.00345789187299481	0.00347263642171901	0.00348726595167929	0.00350039220087398	0.00351095802485191	0.00351829677659192	0.00352214917704679	0.00352263955347537	0.00352021699078915	0.00351556999601193	0.00350952543466865	0.0035029437160899	0.00349662271245698	0.00349122311344995	0.00348722801316422	0.00348494810654452	0.00348457486004145	0.00348625155483515	0.00349005119427243	0.00349564089927422	0.00350156275608008	0.00350525005563834	0.00350651390069418	0.00351080816702254	0.00350856557685659	0.00351296642643185	0.00350456440775358	0.00349504605064059	0.00349561059426937	0.00348721066068924	0.00348435351451864	0.00347754367760343	0.00347308727720084	0.00347206709022863	0.00347270105335176	0.00347419451476881	0.00347674629222875	0.00348070564445095	0.00348615135907107	0.00349282962445137	0.00350022419559477	0.0035076478281504	0.00351432571144897	0.00351947116501141
flux1:	0.682892047565963	0.00326260070682876	0.00326384712918781	0.00327069113092294	0.00328163348629296	0.00329500872545753	0.00330915541638194	0.0033225659911424	0.00333400612547943	0.00334259662899675	0.00334785415601667	0.00334969067378417	0.00334837524349523	0.00334446491081535	0.00333871400942647	0.0033319727377368	0.00332508648585371	0.00331880734137523	0.00331372892209179	0.00331025536599188	0.00330861368731484	0.00330891022693858	0.00331120211040546	0.00331548083935093	0.00332136642914097	0.00332745225789459	0.00333133715460995	0.00333286537318125	0.00333714125735357	0.00333513579040094	0.00333938447916821	0.00333144103456973	0.0033224040764903	0.00332290561745679	0.00331485500149171	0.0033119974627641	0.00330535254935265	0.00330080063590988	0.00329937581818553	0.00329944253243506	0.00330027743406406	0.00330209292992075	0.00330526259037057	0.00330992620353662	0.00331592197451697	0.00332284003195849	0.00333009616186902	0.00333699962916926	0.00334281617541455
flux1:	0.683154496469717	0.00310085571898857	0.00310415380751885	0.00311231660125953	0.00312379184468954	0.00313693424990773	0.00315016778397652	0.00316212203265764	0.00317173428712804	0.00317831225526678	0.00318155574955848	0.00318153920648954	0.00317866018060043	0.00317356170631228	0.00316703833685466	0.00315993660759835	0.00315306069894756	0.00314709350745482	0.00314254261638244	0.00313971999884623	0.00313876252444749	0.00313969238482419	0.00314248918978104	0.00314707825449312	0.00315305081218583	0.00315906621315047	0.00316289781547227	0.00316444467915913	0.00316850740866316	0.00316658027722311	0.00317059274844152	0.00316306987306734	0.00315454387874239	0.00315509448906251	0.00314754266432681	0.00314489137433735	0.00313862433151773	0.00313420552744822	0.00313260478460622	0.00313230218082926	0.00313262353983618	0.00313378266774881	0.00313617083541252	0.00313998611866615	0.00314516037951816	0.00315139696020816	0.00315822706557775	0.00316506159004239	0.00317124035070411
flux1:	0.68341694537347	0.0029451711288613	0.00295018610197627	0.0029593064543424	0.00297095930641192	0.00298355021807766	0.00299561487868789	0.00300593992108023	0.00301364630779397	0.00301823222763194	0.00301957591086537	0.00301790207295811	0.00301371858690692	0.00300773219221723	0.00300075334716873	0.0029936006496649	0.00298701471761201	0.00298159038569648	0.00297773499058425	0.00297565959549751	0.00297540816785058	0.00297692229029804	0.00298011388133873	0.00298485716800198	0.00299073152050218	0.00299647461630549	0.00300003988013346	0.00300139760186415	0.00300508557252758	0.0030031050963987	0.00300681352512895	0.00299967755700133	0.00299168413763828	0.00299237660257536	0.00298544552551669	0.00298317217179575	0.0029774599480092	0.00297336928422349	0.00297179277048448	0.00297129870626388	0.00297124269834006	0.00297182899367303	0.00297345959402778	0.00297638637180582	0.00298063351698128	0.00298602055722064	0.00299220210774244	0.00299870375509294	0.00300495692101022
flux1:	0.683679394277223	0.00279532765218401	0.00280173033349032	0.00281147184881906	0.00282298879757978	0.0028347644511509	0.00284546760776081	0.0028540562450981	0.00285984133626465	0.00286250984147093	0.00286210929905771	0.00285899946808327	0.00285377891025273	0.00284719602856128	0.00284005475057175	0.00283312475910618	0.00282706511827818	0.0028223687031058	0.002819333466311	0.00281806547327966	0.00281851679130777	0.00282055440805298	0.00282403332697501	0.00282879120470344	0.00283441061589263	0.00283971717866088	0.0028428461977609	0.00284385006346125	0.00284703897958266	0.0028449035166845	0.00284825794519571	0.00284147975266742	0.00283403125193846	0.00283493630115195	0.00282871639722689	0.00282695284024856	0.00282193122160017	0.00281832463572051	0.00281693865133362	0.0028164064490088	0.00281609722047249	0.00281619620577919	0.00281710900540011	0.00281913513596272	0.00282238683312913	0.0028267988089953	0.00283215245319211	0.00283809626768978	0.00284416623740815
flux1:	0.683941843180977	0.00265111495319008	0.00265858949581003	0.00266864703463296	0.00267976101347561	0.0026905151609692	0.00269972766130561	0.00270653652031882	0.00271044347752585	0.00271131753443239	0.00270936244351811	0.00270505519284386	0.002699064456909	0.00269215901431021	0.00268511618119426	0.00267863945239793	0.00267329302272459	0.00266945908834243	0.00266732224807321	0.00266688412392472	0.00266800953494443	0.0026704991705768	0.00267416258682571	0.00267881448980999	0.00268405353771566	0.00268879990317034	0.00269136878939544	0.00269189994731836	0.00269450497241644	0.00269214432977416	0.0026951134416007	0.00268866850485091	0.00268176733848364	0.00268293222638411	0.00267748028383189	0.0026763160368559	0.00267207695609761	0.00266906820992942	0.00266800207435197	0.00266755777650856	0.00266710535210359	0.00266680328964181	0.00266705367913994	0.00266819604722068	0.00267042358170887	0.00267378127846436	0.00267817601969019	0.00268338248481474	0.00268904938246956
flux1:	0.68420429208473	0.00251234092967659	0.00252059096891987	0.00253069490261815	0.00254118734479521	0.00255077097114866	0.00255842455500991	0.00256346940173872	0.00256559353768804	0.00256483671435735	0.00256154234865515	0.00255628481445663	0.00254978190289404	0.00254280269262424	0.00253608051967799	0.00253023935491022	0.0025257399820496	0.00252285034648382	0.00252164274802268	0.00252201933686941	0.00252376571080729	0.00252662654784283	0.00253037782721167	0.00253482375800615	0.00253958955091594	0.00254369344819563	0.00254562489461559	0.00254561085228419	0.00254758680513156	0.00254496214971696	0.00254753318226729	0.00254140154808447	0.00253504016180988	0.00253648855132789	0.00253182746328004	0.00253130944123246	0.0025279006423113	0.00252556052976692	0.00252490548047529	0.0025246466382434	0.00252414570383115	0.0025235284825174	0.00252318664765569	0.00252349086386432	0.00252470563681606	0.0025269776991586	0.00253033369480293	0.0025346728894792	0.00253976007387734
flux1:	0.684466740988483	0.00237883651062957	0.00238758954495292	0.00239750781587277	0.00240720821793156	0.00241552663144438	0.00242160876878053	0.00242495748995882	0.00242543792519079	0.00242324534071749	0.00241884345656079	0.00241288277227439	0.00240610930351236	0.0023992739578987	0.00239305166404919	0.00238797752338629	0.0023844050241603	0.00238248917384978	0.00238219568386193	0.00238333619526515	0.00238562805668639	0.00238877182490616	0.00239252186669807	0.00239668296658178	0.00240091484335472	0.00240433428313254	0.00240559593650018	0.0024050088590703	0.00240634852736326	0.00240345084714515	0.00240562865905869	0.00239979474484418	0.00239395613232545	0.00239568919604842	0.00239180944004174	0.00239194383299541	0.0023893707243481	0.00238772840201762	0.00238753834636959	0.00238753415861735	0.00238706352967315	0.00238621549333634	0.00238536477653837	0.00238490337607013	0.00238515533110505	0.0023863573419667	0.0023886460373584	0.00239203915549842	0.00239641633959509
flux1:	0.684729189892236	0.00225045613827224	0.0022594661051011	0.00226900425442319	0.00227778759101569	0.00228479538372304	0.00228934215094292	0.00229110609457641	0.00229011623645295	0.00228670491318793	0.00228143469934244	0.00227501018705689	0.00226818533078317	0.00226167631479196	0.00225608827419548	0.00225186196768381	0.00224924404411453	0.00224828229660858	0.00224884564135045	0.00225066756027303	0.00225341050555213	0.00225674394251915	0.00226041236361695	0.00226423066489484	0.00226789853045571	0.00227062893037989	0.00227122976033622	0.00227008273877774	0.00227081344944929	0.00226766066971517	0.00226946601253759	0.00226391824253116	0.00225857694403651	0.00226057555032857	0.0022574382303266	0.0022581942820239	0.00225642374637312	0.00225546996511507	0.00225576388048676	0.00225605650409828	0.00225567913384077	0.00225468174204578	0.00225341611907594	0.00225228520637167	0.00225165913563549	0.00225185015736597	0.00225309164892381	0.00225550971675476	0.00225909345486027
flux1:	0.68499163879599	0.00212707481265462	0.00213612302968444	0.00214512254959486	0.00215290505888828	0.00215859958448175	0.00216168731257204	0.00216201176027694	0.0021597493681123	0.00215534869750795	0.0021494484083179	0.00214278502696187	0.00213610123037815	0.00213006407733511	0.00212520054178583	0.00212185516622163	0.00212017206654154	0.00212010130340236	0.00212142813255994	0.00212382286783516	0.00212690812975611	0.00213033594327539	0.00213385212170571	0.00213728957946221	0.00214039105107743	0.00214246083570268	0.00214244577203745	0.00214078732746898	0.00214096600117259	0.00213759893365201	0.00213906602363262	0.0021337962962183	0.00212891978150207	0.00213114758469418	0.00212868879012988	0.00213000417844966	0.00212897003025748	0.00212866198033422	0.00212942771544793	0.0021300345629978	0.00212979798701169	0.00212872829217141	0.00212714902910854	0.00212546349850648	0.00212407339743458	0.00212335015205092	0.00212360792884148	0.00212506780741493	0.00212781934551741
flux1:	0.685254087699743	0.0020085830232158	0.00201747785179104	0.00202581336672577	0.00203254733184562	0.00203696141010939	0.00203869785296208	0.00203775236413207	0.00203442988459907	0.00202927279132675	0.00202297251260788	0.00201627585225053	0.00200989647479589	0.00200444021259802	0.00200035040061536	0.00199787669473232	0.00199706821075766	0.00199778973238472	0.00199975847033457	0.00200259835854959	0.00200590822824673	0.00200933639077369	0.00201264033251441	0.00201567723241583	0.00201823381157435	0.00201969879414404	0.00201914199661624	0.00201704919235944	0.00201675620518105	0.0020132335854264	0.00201440712206199	0.00200941012794027	0.00200496045444164	0.0020073676637255	0.00200550383258449	0.00200729126845677	0.00200690097315908	0.00200716838670081	0.00200836756995864	0.0020092844002946	0.00200922154897673	0.00200815055689732	0.00200636224503879	0.00200424988627664	0.00200223174588464	0.00200072086291029	0.00200009434958028	0.00200065239398084	0.00200257316105977
flux1:	0.685516536603496	0.00189488101116784	0.0019034567181865	0.0019110325670097	0.00191670073360842	0.00191989525481366	0.00192041094397379	0.0019183801872517	0.00191421588176768	0.00190853107522898	0.00190204684863107	0.00189549971376072	0.00188955842473698	0.00188475786819915	0.00188145494237611	0.00187980846610611	0.00187978260515523	0.00188117143267223	0.0018836412847045	0.00188678741066583	0.00189020111379778	0.00189354025018677	0.0018965832174634	0.00189921606924062	0.00190126859822471	0.00190220551915132	0.00190120272851249	0.00189877335392944	0.00189810561355354	0.00189449855033934	0.00189543037364349	0.00189070280581515	0.00188663843696634	0.00188916600517556	0.00188779992484145	0.00188995452235411	0.00189009672764263	0.00189084882298569	0.0018924225404909	0.00189362713260681	0.00189375746337022	0.00189274850458504	0.00189085477202105	0.00188844971064046	0.00188595331453453	0.00188380228553952	0.00188241784561643	0.00188216184582661	0.00188328712627029
flux1:	0.685778985507249	0.00178587361366888	0.00179398893314482	0.0018007356951614	0.00180534588758262	0.00180740287069436	0.00180684316880035	0.0018039186758274	0.00179912886194855	0.00179313435212373	0.00178666366486489	0.00178042406921303	0.00177502564565976	0.00177092502119434	0.0017683922778794	0.00176750163993651	0.00176814414805181	0.0017700589593981	0.00177287932861047	0.00177618953973478	0.00177958910869334	0.00178275771170022	0.0017855025499197	0.00178774159698746	0.00178934529673172	0.00178984494269874	0.00178850541850559	0.00178584976947309	0.00178491346853547	0.00178129967360629	0.00178204528259552	0.00177758499572855	0.00177386266443942	0.00177644662136741	0.00177547367161875	0.00177788060700857	0.00177843299867794	0.00177956581370021	0.00178144069009689	0.00178289687608104	0.00178322778253012	0.00178233504994618	0.00178043430139233	0.00177787030249297	0.00177505069963641	0.00177241830670545	0.00177041951539895	0.00176945971280816	0.00176985122424625
flux1:	0.686041434411003	0.00168146651929671	0.00168900334014745	0.00169487473064617	0.0016984550778893	0.00169947156080661	0.00169798973596285	0.0016943628174465	0.00168915535490001	0.0016830532285679	0.00167677171031887	0.00167097196008288	0.00166619399802869	0.00166281126488106	0.00166100878019411	0.00166078407885392	0.00166196795154142	0.00166426081488828	0.00166728037539072	0.0016706168685882	0.00167389256242834	0.00167681978635893	0.00167924090638826	0.00168110740278614	0.00168232680848585	0.0016824871539615	0.00168092572082485	0.00167815851719727	0.0016770620410844	0.00167352021846422	0.00167413538241472	0.00166994056765003	0.00166651707682216	0.00166909273570532	0.00166840697917953	0.0016709489579921	0.00167178595047727	0.00167318960577519	0.00167528391315168	0.00167694573761007	0.00167747418508149	0.00167674158753671	0.00167492312165529	0.00167232728876394	0.001669336624497	0.00166638363207024	0.00166392166320759	0.0016623816877783	0.00166211985702964
flux1:	0.686303883314756	0.00158156424015981	0.00158842669317225	0.00159339707615066	0.00159599206669159	0.00159607501119615	0.00159382646597754	0.00158968235804972	0.00158425136243177	0.0015782236987737	0.00157228278496123	0.00156702928088813	0.00156292432211201	0.00156025557587575	0.0015591266012524	0.00155946731380266	0.00156106151526588	0.00156358667415823	0.00156666143658387	0.00156989737892494	0.00157295227226087	0.00157558010751647	0.00157766311287742	0.00157918653170561	0.00158009063732282	0.00158001042984317	0.00157834012259369	0.00157557306777071	0.0015744205028192	0.00157102525033247	0.0015715629294383	0.00156763136931606	0.0015644652338641	0.00156697102471701	0.00156647078294767	0.00156903487508935	0.00157003468342666	0.00157160014543145	0.00157382958410462	0.00157564536040675	0.00157635968148949	0.00157582012751748	0.00157416092726374	0.00157164825889899	0.00156862856660641	0.00156550938106721	0.00156273426962331	0.00156074276869945	0.00155991944074394
flux1:	0.686566332218509	0.00148606961314076	0.00149218363539307	0.00149624620171964	0.00149791359197474	0.0014971758066219	0.00149431343989833	0.0014898266252431	0.00148434830758941	0.00147855407083434	0.00147307939628476	0.00146845283569839	0.00146505050591492	0.00146307398142611	0.00146255054279315	0.00146335227951812	0.00146522907991085	0.00146785022953105	0.00147085010509853	0.00147387489523847	0.00147662837075847	0.00147891307815612	0.00148065406371777	0.00148186940074846	0.00148252729040908	0.00148230044216617	0.00148062616408382	0.00147796156932574	0.00147684718351152	0.0014736646981208	0.00147417245314079	0.00147050091052457	0.00146755376271044	0.00146993448983752	0.00146952710437991	0.00147201058226567	0.0014730612952623	0.00147468627287238	0.00147696911347605	0.00147888516487519	0.00147976693150944	0.00147944210301049	0.00147800450276166	0.00147567364364571	0.00147275104607279	0.0014696068747717	0.001466660234695	0.00146434378473571	0.0014630559331401
flux1:	0.686828781122262	0.0013948842913473	0.00140019755617893	0.00140336303647723	0.00140417147726022	0.00140272842656383	0.00139939900359944	0.00139472958720825	0.00138935909616229	0.00138393186823683	0.00137902222891943	0.00137507801045284	0.00137238693081268	0.00137106632522559	0.00137107371187653	0.00137223349881312	0.00137427409038914	0.00137686982470042	0.00137968341006187	0.00138240636732162	0.00138479638140734	0.00138670914936183	0.00138811373031865	0.00138905904976331	0.00138953623557666	0.00138924729326662	0.0013876607896983	0.00138518656740677	0.0013841905295287	0.0013812753213165	0.00138179333825758	0.00137837711522093	0.00137561481571886	0.00137782419392927	0.00137742975482037	0.00137974467145574	0.00138074904727409	0.00138234274671982	0.00138460409200223	0.00138656799913209	0.00138759387637173	0.0013874944909553	0.00138632481359686	0.00138425518073602	0.0013815357540484	0.00137848957035494	0.00137549910531364	0.00137297675218116	0.00137132152363059
flux1:	0.687091230026016	0.00130790953982875	0.00131239149660865	0.00131468715408375	0.00131471429845184	0.00131268159223486	0.00130902295405669	0.00130431396275203	0.00129918313273557	0.00129422961606263	0.0012899564462512	0.00128672523189375	0.00128473465711899	0.00128402171923573	0.00128448179878595	0.0012859018173549	0.00128800013442174	0.00129046749390984	0.00129300502106149	0.00129535747095298	0.00129734159415823	0.0012988684587634	0.00129995060918076	0.00130066494639757	0.0013010205554556	0.00130074140974103	0.00129931772715836	0.00129710391943585	0.00129628939946133	0.00129368211906882	0.00129424191295565	0.00129107459414327	0.00128846801361771	0.00129047040187998	0.001290024319874	0.00129210067934162	0.00129297950259113	0.00129446607360202	0.00129664108355133	0.00129860430727024	0.00129974779296033	0.0012998742993365	0.00129900244796773	0.00129725275272226	0.00129482010398363	0.0012919734896583	0.00128904937889042	0.00128642889061049	0.00128450006196328
flux1:	0.687353678929769	0.00122504671330508	0.00122868841242596	0.00123015701171606	0.00122948783695405	0.00122697918111373	0.00122311813019678	0.00121849363166236	0.0012137095904595	0.00120930888776365	0.00120571630628128	0.00120320483295292	0.0012018861377449	0.0012017226653746	0.0012025561778933	0.00120414611802763	0.00120621101449806	0.0012084672807987	0.00121066186783104	0.00121259774768987	0.00121415309095317	0.00121529421677038	0.00121607500219497	0.00121659669430884	0.00121688156245942	0.00121666944215827	0.00121546490728142	0.00121356177695709	0.00121297344610743	0.0012106998308159	0.00121132363086661	0.00120839700480084	0.00120592246338498	0.00120769377892749	0.0012071481729781	0.00120893566224341	0.00120962962250689	0.00121095024205335	0.00121298625808816	0.00121490606391587	0.00121613903083934	0.00121648264383619	0.00121592254433407	0.00121453059608019	0.00121244502927277	0.00120987675982695	0.00120710977748768	0.00120448546413199	0.00120237116787105
flux1:	0.687616127833522	0.0011461970224984	0.00114901041704297	0.00114970889324262	0.00114843400454148	0.00114555943234716	0.00114161017103548	0.00113717414967476	0.00113281878534607	0.00112902251883486	0.00112612806711162	0.00112432038656319	0.00112362862841091	0.00112394814193264	0.00112507626983263	0.00112675460811652	0.00112871070461819	0.00113069373994524	0.00113250121303242	0.00113399642911178	0.00113511863916473	0.0011358870907123	0.00113639336956625	0.00113675883572498	0.00113701448306214	0.00113691117158428	0.00113596280293771	0.00113440039056596	0.00113406422982753	0.00113213508640646	0.0011328358512241	0.00113013998585865	0.00112777935937923	0.00112930721331918	0.00112863117097939	0.00113009952714829	0.00113056968981295	0.00113168333554917	0.00113354092859055	0.00113538160001233	0.00113667558168492	0.00113721954750831	0.00113697028156395	0.00113595386476021	0.00113425288600279	0.0011320189782975	0.00112948004637745	0.00112693184174229	0.00112471326337249
flux1:	0.687878576737275	0.00107126050889795	0.00107327701541514	0.00107327465821769	0.00107148842405642	0.00106835269547691	0.00106441574509332	0.00106025170700576	0.00105638201547099	0.00105321536072297	0.00105101156611071	0.0010498709066916	0.00104974671727663	0.0010504761144096	0.00105182167525023	0.00105351625219518	0.00105530383510564	0.00105697133631609	0.00105836895928215	0.0010594197789137	0.00106012131811188	0.00106054145848102	0.00106080460595808	0.00106104755148013	0.00106130594427092	0.00106133806865036	0.00106066423648042	0.00105945319095771	0.0010593774319856	0.0010577895086662	0.00105857147984723	0.00105609491767616	0.00105383543856937	0.00105511858131384	0.00105429741972887	0.00105543559170643	0.00105566262276814	0.00105654567663207	0.00105819872088625	0.00105993210669535	0.00106125930106097	0.00106198028903599	0.00106202773606912	0.00106138630795686	0.00106008615825427	0.00105822102657269	0.00105596182530513	0.00105355525286803	0.0010513059413072
flux1:	0.688141025641029	0.00100013445277519	0.00100140269378976	0.00100077878873487	9.98577262605263e-4	9.95278395057389e-4	9.91439967850694e-4	9.87611260138114e-4	9.84260579877385e-4	9.81724252905216e-4	9.80181099201089e-4	9.79652484794268e-4	9.80024484643531e-4	9.81085930741646e-4	9.82574500484318e-4	9.84222744397604e-4	9.85797084890975e-4	9.8712511739614e-4	9.88109565834676e-4	9.88730328912822e-4	9.89038250173954e-4	9.89143889205192e-4	9.89198571319549e-4	9.89349551149359e-4	9.89633504462248e-4	9.89813688125325e-4	9.89415775294666e-4	9.88549204241997e-4	9.88726172725502e-4	9.87463732388221e-4	9.88323410786971e-4	9.86053444791399e-4	9.83887241402205e-4	9.8493443957514e-4	9.83968144247811e-4	9.84782466842421e-4	9.84764837567203e-4	9.8540972392813e-4	9.86844656307818e-4	9.88450145328355e-4	9.89784146116532e-4	9.90653685174447e-4	9.90972501474432e-4	9.90689458837004e-4	9.89787359766713e-4	9.88305724689765e-4	9.86359988354607e-4	9.84146647718574e-4	9.81932105345605e-4
flux1:	0.688403474544782	9.32711655254981e-4	9.33294460933415e-4	9.32135461460854e-4	9.29614144699342e-4	9.26242101584548e-4	9.22573921159303e-4	9.19124735636983e-4	9.16304825855461e-4	9.14377982667878e-4	9.1344626910106e-4	9.13459916548929e-4	9.1424772861988e-4	9.15560920420927e-4	9.17122087096856e-4	9.1867113763402e-4	9.20001520011521e-4	9.20982633721475e-4	9.21567501835446e-4	9.21787898386764e-4	9.21741296191678e-4	9.21573685162426e-4	9.21456686408086e-4	9.2154293829134e-4	9.2186698667377e-4	9.22195628428796e-4	9.22060416174615e-4	9.21516475574085e-4	9.21925084226044e-4	9.20961975733329e-4	9.21889396107525e-4	9.19812390072991e-4	9.17735819682934e-4	9.18564305499924e-4	9.17465351896246e-4	9.17976982506324e-4	9.17728415267736e-4	9.18141514587848e-4	9.19355975015704e-4	9.20820024802185e-4	9.22136321506039e-4	9.23122229695133e-4	9.23678024030265e-4	9.23723322279101e-4	9.23200162321891e-4	9.22099409758136e-4	9.20484601904711e-4	9.18502892097571e-4	9.16380204488998e-4
flux1:	0.688665923448535	8.68879111944592e-4	8.68849992888426e-4	8.67246404123905e-4	8.64497978331022e-4	8.61133578173592e-4	8.57693142006171e-4	8.54650134068989e-4	8.52353979415144e-4	8.50997885325849e-4	8.50613330783637e-4	8.51088707498962e-4	8.52206498181192e-4	8.53691291567903e-4	8.55260098477922e-4	8.56666954218124e-4	8.57735590162828e-4	8.5837672546563e-4	8.58589778675984e-4	8.58451882372199e-4	8.58099160145198e-4	8.5770490292736e-4	8.57453994733828e-4	8.57499444006842e-4	8.57871004118924e-4	8.58338445632668e-4	8.5844095022703e-4	8.5818589633709e-4	8.58794538370278e-4	8.58096568825655e-4	8.59076752973617e-4	8.57178476409718e-4	8.55191314435105e-4	8.55824954336693e-4	8.54615725304843e-4	8.54857600646698e-4	8.54404025602251e-4	8.54603114619109e-4	8.55604174371833e-4	8.56919535878368e-4	8.58195844273688e-4	8.59263628258992e-4	8.60015232025359e-4	8.60348191448583e-4	8.60171447313103e-4	8.59434218293649e-4	8.58153380573667e-4	8.564292924156e-4	8.54446686466504e-4
flux1:	0.688928372352288	8.08517522585204e-4	8.07956912691068e-4	8.06000130031255e-4	8.03112321984731e-4	7.99826436257546e-4	7.96657689988454e-4	7.94032091539593e-4	7.92237239085307e-4	7.91399465470082e-4	7.91487297248107e-4	7.92337590190505e-4	7.93697928120394e-4	7.95277180519843e-4	7.9679568200665e-4	7.98027369442985e-4	7.98828261519342e-4	7.99148556992997e-4	7.99028866177315e-4	7.98584056348547e-4	7.97980112648781e-4	7.9740904327613e-4	7.97061875835721e-4	7.97087221392885e-4	7.97507887077725e-4	7.98096753544557e-4	7.98403265567722e-4	7.98394717881584e-4	7.99164334862351e-4	7.98691766066534e-4	7.99706247720727e-4	7.97972204359788e-4	7.96076754554418e-4	7.9654407880584e-4	7.95254082278949e-4	7.95267639866186e-4	7.94643918032606e-4	7.94655374885464e-4	7.95457551022561e-4	7.96622328539369e-4	7.97838820655703e-4	7.98953041677345e-4	7.99854806042274e-4	8.00426991187578e-4	8.00553747494849e-4	8.00150626295955e-4	7.99194298740626e-4	7.97742226234478e-4	7.95938573401601e-4
flux1:	0.689190821256042	7.51501886710928e-4	7.50493480034279e-4	7.48272834257345e-4	7.45326569205546e-4	7.42179655088813e-4	7.3931401252526e-4	7.37104069075506e-4	7.3577624228103e-4	7.35395076268296e-4	7.35874760413226e-4	7.37011417096397e-4	7.38529143684602e-4	7.4013152223072e-4	7.41550276097051e-4	7.42583942881298e-4	7.43121674356757e-4	7.43150213537984e-4	7.42745247149194e-4	7.42051108975549e-4	7.41254519650043e-4	7.40557588211148e-4	7.40150595936027e-4	7.40173407735432e-4	7.40640248699644e-4	7.41327784636085e-4	7.41798902704965e-4	7.41989105425634e-4	7.42876237502116e-4	7.42586258053721e-4	7.43614590294375e-4	7.42030327580012e-4	7.40230515947636e-4	7.40562737712841e-4	7.3922580878338e-4	7.39057690969031e-4	7.38304329032273e-4	7.38160312455418e-4	7.38783540906823e-4	7.39800208211532e-4	7.40939702965395e-4	7.4206531150801e-4	7.43069385135394e-4	7.43827480691695e-4	7.44207464942013e-4	7.44099701630828e-4	7.43447893447768e-4	7.4227150492062e-4	7.40675882856182e-4
flux1:	0.689453270159795	6.97703176018098e-4	6.96330645105796e-4	6.93930865205519e-4	6.90998823590996e-4	6.88040799440319e-4	6.85498407491648e-4	6.83691938683308e-4	6.827886450775e-4	6.8279737078989e-4	6.8358711334162e-4	6.84924085061509e-4	6.86519856251668e-4	6.88082324283252e-4	6.89361603006242e-4	6.9018439480966e-4	6.90472780467252e-4	6.90246276759245e-4	6.8960899616736e-4	6.88726267965955e-4	6.8779653285075e-4	6.87023746217731e-4	6.86591074532033e-4	6.86625861797098e-4	6.87132634840841e-4	6.87892900656562e-4	6.88486397203026e-4	6.88825309873246e-4	6.8978497411676e-4	6.8963402841899e-4	6.90655202455828e-4	6.89206595774092e-4	6.87507104758276e-4	6.87736238775184e-4	6.86387882529172e-4	6.86086805795879e-4	6.85246848350846e-4	6.84982620728445e-4	6.85450324797298e-4	6.8632478906185e-4	6.87372944806978e-4	6.88476577974081e-4	6.89535123349086e-4	6.90423746772293e-4	6.9100232453188e-4	6.91144564960873e-4	6.90768797896286e-4	6.89862053442554e-4	6.88493524885371e-4
flux1:	0.689715719063548	6.46990818790226e-4	6.45335117797051e-4	6.42834347577637e-4	6.39979979923486e-4	6.37250409484374e-4	6.35041535480833e-4	6.33618415605808e-4	6.33092278504364e-4	6.33423014133186e-4	6.34443695364731e-4	6.35901047756733e-4	6.37504239153909e-4	6.38973960604651e-4	6.40084482928122e-4	6.40693074797519e-4	6.40753612134453e-4	6.4031403121205e-4	6.39500033574708e-4	6.38489671146313e-4	6.37484600122893e-4	6.36683077686786e-4	6.36255561074633e-4	6.36313801021925e-4	6.36852020716499e-4	6.37657858687475e-4	6.38331259664452e-4	6.38769348845018e-4	6.39757627419327e-4	6.39703510175975e-4	6.40697230548344e-4	6.39370739324205e-4	6.37776229498637e-4	6.37933399425574e-4	6.36608399798815e-4	6.36222333636175e-4	6.35338575470498e-4	6.34990096521328e-4	6.35327447673902e-4	6.36068218077956e-4	6.37013741115591e-4	6.3806495812398e-4	6.3913225441642e-4	6.40096642491109e-4	6.40817719221192e-4	6.41160718438548e-4	6.41026165925589e-4	6.40374564230933e-4	6.39242321839769e-4
flux1:	0.689978167967302	5.99235543356303e-4	5.9737289005762e-4	5.94841305065479e-4	5.92118296752589e-4	5.89646815579978e-4	5.87773233290786e-4	5.8670761687783e-4	5.86509215396879e-4	5.87096063758428e-4	5.88274353272663e-4	5.89781000159704e-4	5.91331756796053e-4	5.92667239744184e-4	5.93590294445048e-4	5.93990004079602e-4	5.93850106967008e-4	5.93242256453869e-4	5.92307030577876e-4	5.91227474297648e-4	5.90200801763877e-4	5.89413022602778e-4	5.89017264601689e-4	5.89107408145025e-4	5.89667256416061e-4	5.90491971760375e-4	5.91204770499417e-4	5.91695410200523e-4	5.92671661476193e-4	5.92675309265153e-4	5.93623083869574e-4	5.92405977142608e-4	5.90920432091164e-4	5.91034433715841e-4	5.89764821912516e-4	5.89338583615255e-4	5.8845120265414e-4	5.88053078912913e-4	5.88285508362814e-4	5.88902992652165e-4	5.89737847680735e-4	5.90710256573253e-4	5.91744619082963e-4	5.92733109460979e-4	5.93541867457876e-4	5.94035138936547e-4	5.94102851632172e-4	5.93684945078663e-4	5.92788914064003e-4
flux1:	0.690240616871055	5.54312048781033e-4	5.52312570797076e-4	5.49811559215602e-4	5.47263686135956e-4	5.45070588656696e-4	5.43526860510012e-4	5.42789033040711e-4	5.42869118543426e-4	5.43650494743492e-4	5.44921015382659e-4	5.46416457706137e-4	5.47866793242641e-4	5.49038208142623e-4	5.49765141406864e-4	5.49968633513885e-4	5.49659693164282e-4	5.48928854270567e-4	5.47925244898891e-4	5.46829994413481e-4	5.45829324273648e-4	5.45091653550532e-4	5.44749272761028e-4	5.44876761577655e-4	5.45447839257246e-4	5.46266570552755e-4	5.46982026716796e-4	5.47483444864284e-4	5.48412077045549e-4	5.48439007493685e-4	5.4932502171917e-4	5.48205569317298e-4	5.46831786794865e-4	5.46927952770355e-4	5.45741398175592e-4	5.45314734254917e-4	5.44459407648469e-4	5.44043246164348e-4	5.4419523307449e-4	5.44701157646543e-4	5.45420743575879e-4	5.46292953821154e-4	5.47258383336218e-4	5.48224593393933e-4	5.49069967198761e-4	5.49664284368818e-4	5.4989344232443e-4	5.49682592237034e-4	5.49014498516653e-4
flux1:	0.690503065774808	5.12101015275852e-4	5.10027959712725e-4	5.07609770900549e-4	5.05271058265505e-4	5.0336796909178e-4	5.021425611711e-4	5.01700365450453e-4	5.0201141968249e-4	5.02931536776601e-4	5.04238075022459e-4	5.05673160643667e-4	5.06987141089131e-4	5.07975868679504e-4	5.08507009596495e-4	5.08532683563081e-4	5.08088063404588e-4	5.07277780579595e-4	5.06253780448465e-4	5.05189392677573e-4	5.04254578842129e-4	5.03596161291087e-4	5.03323269190842e-4	5.03490605236546e-4	5.04062542051705e-4	5.04853314990096e-4	5.05539813281829e-4	5.06016546099442e-4	5.06868315770346e-4	5.06889681342811e-4	5.07701435169163e-4	5.06669058463355e-4	5.05408298376535e-4	5.05507689595324e-4	5.04426347408257e-4	5.04032539776087e-4	5.03239072492687e-4	5.02832256932925e-4	5.02926394400443e-4	5.03333325347805e-4	5.03936567781424e-4	5.04692895560046e-4	5.05560364128001e-4	5.06464959253267e-4	5.07301734223477e-4	5.07951368871495e-4	5.08301451594482e-4	5.08267727257866e-4	5.07812551249822e-4
flux1:	0.690765514678561	4.72490117611731e-4	4.70399474357813e-4	4.68107210707784e-4	4.66002303538555e-4	4.64392878794057e-4	4.63469093070241e-4	4.63288953356855e-4	4.63786145023161e-4	4.64795744726043e-4	4.66091619781857e-4	4.67428455916919e-4	4.68581613525179e-4	4.69379176391219e-4	4.69722357529226e-4	4.69592573403126e-4	4.69045686440297e-4	4.68195853379284e-4	4.6719284800273e-4	4.66197467576945e-4	4.65359521524215e-4	4.64801614968924e-4	4.64608579728341e-4	4.64815483615318e-4	4.65378427164848e-4	4.66122898168921e-4	4.66754860219324e-4	4.67178698283324e-4	4.67931517573e-4	4.67924757108518e-4	4.6865345371157e-4	4.67698828536435e-4	4.66550616754896e-4	4.66669546187963e-4	4.65709369433759e-4	4.65374375044723e-4	4.6466584218546e-4	4.64290725951591e-4	4.64347049809914e-4	4.64667984963546e-4	4.65157297417641e-4	4.65788157136545e-4	4.66536445829699e-4	4.67348395879048e-4	4.68138813481529e-4	4.68803381663876e-4	4.69236116673494e-4	4.69348192077607e-4	4.69085859296373e-4
flux1:	0.691027963582315	4.35373921754401e-4	4.33314303137492e-4	4.31182135152071e-4	4.29326806424212e-4	4.28007442358111e-4	4.27364196171164e-4	4.27411820688185e-4	4.28053486479293e-4	4.29109978643192e-4	4.3035776220956e-4	4.31568990379532e-4	4.32547184799981e-4	4.33153776669831e-4	4.33322651819538e-4	4.33061977511642e-4	4.32444604999404e-4	4.31589979316131e-4	4.30641550262294e-4	4.29744053595468e-4	4.29024639037047e-4	4.2858043103275e-4	4.28471957955284e-4	4.2871563866735e-4	4.29260640161535e-4	4.29944544236532e-4	4.30502903362275e-4	4.30853334403077e-4	4.31492592009752e-4	4.31441680520322e-4	4.32082365783791e-4	4.31197470481903e-4	4.30159547736467e-4	4.30309424758358e-4	4.29479923978073e-4	4.29222029890938e-4	4.28614410076367e-4	4.28287903212822e-4	4.28323460040108e-4	4.28571464479077e-4	4.28952543604217e-4	4.29454480996468e-4	4.30070512051605e-4	4.30767761783831e-4	4.31482537298515e-4	4.32128335660093e-4	4.32609284524668e-4	4.32836168860714e-4	4.32743293575795e-4
flux1:	0.691290412486068	4.00652775257095e-4	3.9866542303679e-4	3.9671893663429e-4	3.95120689041199e-4	3.94081246452286e-4	3.93693762191808e-4	3.93934639416214e-4	3.94682451692595e-4	3.95749662728455e-4	3.96920476246737e-4	3.97988150127071e-4	3.98786117258355e-4	3.99208957624611e-4	3.9922132032616e-4	3.98854971411009e-4	3.98195957333739e-4	3.97365200802404e-4	3.96496549821955e-4	3.95716336732015e-4	3.95127864935549e-4	3.94802774587881e-4	3.94778302204783e-4	3.95053841177533e-4	3.95573149338624e-4	3.9618647231964e-4	3.96658736550393e-4	3.96922912062876e-4	3.9744133593948e-4	3.97336652421179e-4	3.97888117079027e-4	3.9706622120324e-4	3.96134618813694e-4	3.96322086015498e-4	3.95626498007995e-4	3.9545644974979e-4	3.94958706585559e-4	3.94692219819196e-4	3.94720847331579e-4	3.94908714343757e-4	3.9519015690259e-4	3.95565512767143e-4	3.96044160162214e-4	3.96613684893339e-4	3.97232387708207e-4	3.97833142088399e-4	3.98332812618948e-4	3.98645268353939e-4	3.98696771377585e-4
flux1:	0.691552861389821	3.68230993734996e-4	3.66349835434644e-4	3.64606462322334e-4	3.63265211414081e-4	3.62489786470304e-4	3.62330267806504e-4	3.62730078061864e-4	3.63549061514928e-4	3.64596786813798e-4	3.65669392759388e-4	3.66583683581562e-4	3.67203490428405e-4	3.67455202556701e-4	3.67331471453874e-4	3.6688406932484e-4	3.662084724031e-4	3.65423755656332e-4	3.64651751592312e-4	3.63999159071124e-4	3.63545444058049e-4	3.63337865427046e-4	3.63392242344445e-4	3.6369307450971e-4	3.64180342315449e-4	3.64717243433149e-4	3.6509718821802e-4	3.65269463442297e-4	3.65666575959398e-4	3.65504429290326e-4	3.65968898631013e-4	3.65204492374681e-4	3.64373711457998e-4	3.6460103221419e-4	3.64036840264082e-4	3.63958380301051e-4	3.63572931673711e-4	3.63372630558371e-4	3.63404923363217e-4	3.63544855692865e-4	3.63737611801669e-4	3.63993844979665e-4	3.64337257350639e-4	3.64774531830521e-4	3.65285338333208e-4	3.65822345599232e-4	3.66316773806956e-4	3.66688324452496e-4	3.66858786283342e-4
flux1:	0.691815310293574	3.38014759924181e-4	3.36266493785909e-4	3.34736016751105e-4	3.33644866934887e-4	3.33112645937819e-4	3.33151008827339e-4	3.33676051810197e-4	3.34534580224403e-4	3.35538096343394e-4	3.36497954442744e-4	3.37255857587425e-4	3.37705425751071e-4	3.3780257623332e-4	3.37564549632687e-4	3.37059257122496e-4	3.36387973712595e-4	3.35665116038351e-4	3.34998900647672e-4	3.34476152705168e-4	3.34153532757623e-4	3.34055933877533e-4	3.3418031134837e-4	3.34498768656814e-4	3.34949173120737e-4	3.35407690513935e-4	3.35694738384497e-4	3.3577585672241e-4	3.3605709477243e-4	3.35838967315366e-4	3.36221616134907e-4	3.35510286234467e-4	3.34773554297521e-4	3.35039198560879e-4	3.3459893149171e-4	3.34609667379841e-4	3.34333168274456e-4	3.34200482252132e-4	3.34243916541786e-4	3.34347235044447e-4	3.34463937485431e-4	3.34612673616471e-4	3.348291924686e-4	3.35137158851405e-4	3.35536051908948e-4	3.3599776323228e-4	3.36468576581412e-4	3.36876072645032e-4	3.37140746405716e-4
flux1:	0.692077759197328	3.09910170000444e-4	3.08314405693905e-4	3.06999559513557e-4	3.06145693552901e-4	3.0583191950115e-4	3.0603661968732e-4	3.06654317995715e-4	3.07524170611898e-4	3.08463803151866e-4	3.09302196808764e-4	3.09906343876579e-4	3.10198132753099e-4	3.10159998279592e-4	3.09829908040604e-4	3.09287930787583e-4	3.08637733944719e-4	3.07986784934483e-4	3.07428815650363e-4	3.0703137246069e-4	3.06830162575001e-4	3.06830422403308e-4	3.07013276575448e-4	3.07341149035995e-4	3.07751423387355e-4	3.08133002684211e-4	3.08331361370461e-4	3.08327372381985e-4	3.08502962598844e-4	3.08234547334184e-4	3.08542888387492e-4	3.07881151897525e-4	3.07230730055064e-4	3.07530098714018e-4	3.0720232586713e-4	3.07294835433402e-4	3.07119189710386e-4	3.07051514669453e-4	3.07110705332546e-4	3.07187600666769e-4	3.07241828770811e-4	3.07297730591182e-4	3.07400525980132e-4	3.07588194932292e-4	3.07877739674771e-4	3.08258895134887e-4	3.08692934553381e-4	3.09116714738345e-4	3.09452193121001e-4
flux1:	0.692340208101081	2.83821788668719e-4	2.82391298061617e-4	2.81288496751759e-4	2.80654192156343e-4	2.80531247541205e-4	2.80870208672569e-4	2.81549698192211e-4	2.82406197115514e-4	2.83266976032411e-4	2.83980246416554e-4	2.84437857757305e-4	2.8458772961177e-4	2.8443528974568e-4	2.84035121165034e-4	2.83475504210948e-4	2.82859391131789e-4	2.82285514502227e-4	2.8183288303518e-4	2.8155102121593e-4	2.81457137644715e-4	2.81539987506898e-4	2.81768176768231e-4	2.82097243820858e-4	2.82465624425988e-4	2.82774517714336e-4	2.82892158701873e-4	2.82813170820464e-4	2.82896861222729e-4	2.82586978575823e-4	2.82830179450357e-4	2.8221529123731e-4	2.81642806345967e-4	2.81969031573656e-4	2.81739466330637e-4	2.81902541182149e-4	2.81816052193562e-4	2.81807581098173e-4	2.81884643307891e-4	2.81943989125579e-4	2.8194953430498e-4	2.81929104476437e-4	2.81934672652429e-4	2.82015521225419e-4	2.82203383649224e-4	2.82503851761029e-4	2.82892479918482e-4	2.83316220190319e-4	2.83700810652949e-4
flux1:	0.692602657004834	2.59651934566635e-4	2.58393068732188e-4	2.5749328020337e-4	2.57057045187811e-4	2.57095624742269e-4	2.57537232019509e-4	2.58250004079632e-4	2.59072203408398e-4	2.59843583847503e-4	2.60432454465361e-4	2.60754413366767e-4	2.60780651253678e-4	2.60535758952498e-4	2.60086761780465e-4	2.5952637591915e-4	2.58954088221074e-4	2.58458587771598e-4	2.5810444020104e-4	2.57924889199644e-4	2.57921485665089e-4	2.58069924143867e-4	2.58329691819621e-4	2.58652182717077e-4	2.58978278902663e-4	2.59220866738919e-4	2.59268431011504e-4	2.5912730387836e-4	2.5913505581086e-4	2.58794538942224e-4	2.58982723848926e-4	2.58412475955814e-4	2.57909254315974e-4	2.58254014952122e-4	2.58106641207534e-4	2.58326570773381e-4	2.58315140681224e-4	2.58357755710365e-4	2.58452740607645e-4	2.5850198353973e-4	2.584721808022e-4	2.58392607167063e-4	2.58319276491748e-4	2.58309612388996e-4	2.58406998683181e-4	2.58630492170043e-4	2.58968740138045e-4	2.5937911480813e-4	2.59793015270023e-4
flux1:	0.692865105908588	2.373007476934e-4	2.36214055190186e-4	2.35503819587288e-4	2.35241613614002e-4	2.35411930863143e-4	2.35926023617476e-4	2.36646551239691e-4	2.37417415543463e-4	2.38093009560872e-4	2.38561952728325e-4	2.38761953605217e-4	2.38684378141951e-4	2.38369040056001e-4	2.37891342475688e-4	2.37344948734508e-4	2.36823531255089e-4	2.36404867037687e-4	2.36139764893778e-4	2.36047242294857e-4	2.36116217135155e-4	2.36312786551304e-4	2.365906357363e-4	2.36899589767928e-4	2.37184191653256e-4	2.37368282663925e-4	2.37357998051017e-4	2.37169073859013e-4	2.37117811313256e-4	2.3675844280602e-4	2.3690203182709e-4	2.36374562567218e-4	2.35931945138427e-4	2.3628624212561e-4	2.36204386091617e-4	2.36466192401299e-4	2.36514486035255e-4	2.36598648098593e-4	2.36710019680174e-4	2.36755153416712e-4	2.36702330293929e-4	2.36580467004197e-4	2.36447040287677e-4	2.36364484428143e-4	2.36384663871201e-4	2.36537492645357e-4	2.36823192931757e-4	2.37209474891052e-4	2.37634852408602e-4
flux1:	0.693127554812341	2.1666693062117e-4	2.15747975835647e-4	2.15210532153919e-4	2.15097009615996e-4	2.15369959769695e-4	2.15928739608474e-4	2.16635007091583e-4	2.17341506696903e-4	2.1791876354121e-4	2.1827535503264e-4	2.1836907594804e-4	2.18208209057671e-4	2.17843915003615e-4	2.1735616602127e-4	2.16836467061828e-4	2.16370757896436e-4	2.16025433350875e-4	2.15838531692152e-4	2.15817058096192e-4	2.15940327854881e-4	2.16168172166143e-4	2.16451563983643e-4	2.16741076955623e-4	2.16985922525042e-4	2.17120082567499e-4	2.17064767444462e-4	2.1684272630521e-4	2.16749224205672e-4	2.16382793477782e-4	2.16491922818782e-4	2.16005550656803e-4	2.15615173634723e-4	2.15970020251606e-4	2.15937303353364e-4	2.16225851147437e-4	2.16318352014135e-4	2.16433929931844e-4	2.16559048934273e-4	2.16604669101539e-4	2.16539743526973e-4	2.1639129355787e-4	2.16215921148147e-4	2.16078123469199e-4	2.16035160602747e-4	2.16125148403333e-4	2.16358172763182e-4	2.16711876848526e-4	2.17132935670339e-4
flux1:	0.693390003716094	1.97648938436293e-4	1.96889278390552e-4	1.96505734862457e-4	1.96515432795166e-4	1.96863627240473e-4	1.9744239964837e-4	1.98116262360625e-4	1.98749324923667e-4	1.99229112545532e-4	1.99483338032179e-4	1.99487607730405e-4	1.99263854614562e-4	1.98870923136063e-4	1.98389921681056e-4	1.97907547566293e-4	1.97500536217618e-4	1.97223785419724e-4	1.97103754362816e-4	1.97137678068377e-4	1.97298158413935e-4	1.97541820234014e-4	1.97819674449104e-4	1.98085033573838e-4	1.98292559833063e-4	1.98385515338478e-4	1.98297727357566e-4	1.98056630285609e-4	1.97936601180177e-4	1.97574132498725e-4	1.97658186578654e-4	1.9721127915174e-4	1.96865307999815e-4	1.97212302033349e-4	1.97213427996347e-4	1.97514354038486e-4	1.97636256720025e-4	1.97773248687064e-4	1.9790883027454e-4	1.97958256302722e-4	1.97890492369921e-4	1.97729423272975e-4	1.97528758757869e-4	1.97352413910326e-4	1.97260184930298e-4	1.97295826066669e-4	1.97477499975796e-4	1.9779213231092e-4	1.98195222857076e-4
flux1:	0.693652452619847	1.80146338645631e-4	1.79534583170325e-4	1.79285048647458e-4	1.79393435616566e-4	1.7979203200054e-4	1.80369717599721e-4	1.80997043629244e-4	1.81551329957516e-4	1.81937400640787e-4	1.82100908563272e-4	1.82032870103908e-4	1.81765724329102e-4	1.81362667802886e-4	1.80902977424688e-4	1.80466398425754e-4	1.8011943855119e-4	1.79905695461323e-4	1.79841365250426e-4	1.79916078496158e-4	1.80098359386841e-4	1.80344311071571e-4	1.80607313820018e-4	1.80845036121894e-4	1.81018139244782e-4	1.81078287906415e-4	1.80969655989568e-4	1.80722213553196e-4	1.80589626387804e-4	1.80240804883117e-4	1.80308076535136e-4	1.79898959498494e-4	1.79590268892471e-4	1.7992202760715e-4	1.79943376234787e-4	1.8024380371146e-4	1.80381706727772e-4	1.80530820237384e-4	1.80673336341428e-4	1.80728778570401e-4	1.80665688232831e-4	1.80503879949589e-4	1.80292527228515e-4	1.80092706607776e-4	1.79964220962912e-4	1.79954099217942e-4	1.80086812860302e-4	1.80357741298841e-4	1.80731519159684e-4
flux1:	0.693914901523601	1.64061075240678e-4	1.63583937191487e-4	1.63448528327997e-4	1.63632843374539e-4	1.64060118257542e-4	1.64619500634065e-4	1.65190080817198e-4	1.65663588963786e-4	1.65961947244345e-4	1.66047276441875e-4	1.65923581905094e-4	1.65630890689351e-4	1.65233836962697e-4	1.64807421266063e-4	1.64422820219817e-4	1.64135726874023e-4	1.63978904430649e-4	1.63959660635682e-4	1.64062033451684e-4	1.6425277443019e-4	1.6448970883607e-4	1.64730452243399e-4	1.64938249722624e-4	1.65080075427512e-4	1.65115123252028e-4	1.64995878960385e-4	1.64752957431632e-4	1.64619596192614e-4	1.6429239690703e-4	1.64349877617436e-4	1.63976782425587e-4	1.63699078852888e-4	1.64009531179017e-4	1.64039550663611e-4	1.64328576872969e-4	1.64470961020522e-4	1.64624032934997e-4	1.6477003717411e-4	1.64832783768821e-4	1.6478014703452e-4	1.64627243735248e-4	1.64417467809431e-4	1.64207241073125e-4	1.6405424215635e-4	1.64006686014887e-4	1.6409367551683e-4	1.64318093721633e-4	1.64653699464052e-4
flux1:	0.694177350427354	1.49298438967535e-4	1.48941682201582e-4	1.4890133549544e-4	1.49141170997927e-4	1.49578814403233e-4	1.50106527441177e-4	1.50613776615084e-4	1.51007312268781e-4	1.51225533461307e-4	1.51245369868676e-4	1.51081463180571e-4	1.50778810650641e-4	1.5040103882962e-4	1.50016975081937e-4	1.49688136923744e-4	1.49459226450699e-4	1.49352864108486e-4	1.49368851231494e-4	1.49487439321343e-4	1.49675537289748e-4	1.49894463897056e-4	1.50107454162222e-4	1.50284151470383e-4	1.50397930135407e-4	1.50414658971247e-4	1.50293362462617e-4	1.50063715755383e-4	1.49938962986239e-4	1.49639468635879e-4	1.49692758483087e-4	1.49353803682631e-4	1.4910169144284e-4	1.49386233855689e-4	1.49415640769728e-4	1.49684606540489e-4	1.49822103505589e-4	1.49972357786807e-4	1.50118720325832e-4	1.50189319772251e-4	1.50151287930763e-4	1.50014708870159e-4	1.49816358174012e-4	1.49606647500069e-4	1.49439433594035e-4	1.49362348902631e-4	1.49407590221276e-4	1.4958451966077e-4	1.49875725477268e-4
flux1:	0.694439799331107	1.35767645935691e-4	1.35516858076694e-4	1.35553903461862e-4	1.35831518765293e-4	1.36264664921661e-4	1.36750956269421e-4	1.37191458275653e-4	1.37508033335508e-4	1.37654598311909e-4	1.37621126178487e-4	1.37430677342578e-4	1.3713094674273e-4	1.36782597030132e-4	1.3644692863765e-4	1.36175210371445e-4	1.36001349745342e-4	1.35938699491349e-4	1.35980904470415e-4	1.36106000920733e-4	1.36282594388532e-4	1.36476794564241e-4	1.36658368189962e-4	1.36803795923666e-4	1.36892728477648e-4	1.3689688450954e-4	1.36780323130117e-4	1.36570520599979e-4	1.36461333629353e-4	1.36193712538523e-4	1.36247030649527e-4	1.35940228398492e-4	1.3570922327463e-4	1.3596475530924e-4	1.35986565103788e-4	1.36229130604524e-4	1.36354603246846e-4	1.36496758238206e-4	1.3664080847648e-4	1.36719228954195e-4	1.36698475182483e-4	1.36583533768337e-4	1.36404111437265e-4	1.36203708306238e-4	1.36031100296075e-4	1.35931907437427e-4	1.35940053350535e-4	1.36070318418479e-4	1.36313581515131e-4
flux1:	0.69470224823486	1.23382031923121e-4	1.23223181275124e-4	1.23321668695642e-4	1.23622055499982e-4	1.24039094739488e-4	1.24477426811189e-4	1.24850393007292e-4	1.25094623159854e-4	1.25178335840749e-4	1.25102742666274e-4	1.24897285034033e-4	1.24610445878808e-4	1.24298447166396e-4	1.24014220224315e-4	1.23798651247899e-4	1.23675373290838e-4	1.23649486924945e-4	1.23709769436633e-4	1.23833367198462e-4	1.23991738725353e-4	1.24156631076586e-4	1.24304814641887e-4	1.24419695037634e-4	1.24486887087027e-4	1.2448317019106e-4	1.24376396066476e-4	1.24190904916035e-4	1.24101942420431e-4	1.23868550073568e-4	1.23924821624006e-4	1.23648100200068e-4	1.23434597919007e-4	1.23659459530549e-4	1.23668879456447e-4	1.23880942013851e-4	1.23989409623428e-4	1.24119658151005e-4	1.24259243210085e-4	1.24344998499272e-4	1.24342886490645e-4	1.24252971029992e-4	1.24097795300623e-4	1.23913471884074e-4	1.23742857181964e-4	1.2362846447841e-4	1.23604762230218e-4	1.23690883588654e-4	1.2388525861221e-4
flux1:	0.694964697138614	1.12058955342046e-4	1.11978728775306e-4	1.12124533437442e-4	1.12435282460262e-4	1.12827520020198e-4	1.13214081726608e-4	1.13520795107298e-4	1.13698360453716e-4	1.13727899595529e-4	1.13620072511725e-4	1.13408868510537e-4	1.13142005663088e-4	1.12870234651004e-4	1.12637734552507e-4	1.12475270016936e-4	1.12396986497054e-4	1.12400845743058e-4	1.12471964185659e-4	1.12587681161664e-4	1.12723107066868e-4	1.1285606316965e-4	1.12970402927843e-4	1.13056236804346e-4	1.13104671361911e-4	1.13096798803206e-4	1.13003266317615e-4	1.12844643206718e-4	1.12778496573285e-4	1.12580062346832e-4	1.12641057281223e-4	1.12392291122304e-4	1.1219349973288e-4	1.12387335624905e-4	1.12381556229138e-4	1.12561051063247e-4	1.12649499357681e-4	1.12765392202421e-4	1.12898867315683e-4	1.129911080804e-4	1.13007859600789e-4	1.12944640539572e-4	1.12817047120452e-4	1.12653708671806e-4	1.12491107232755e-4	1.12367871225221e-4	1.12318019995954e-4	1.12363995427641e-4	1.12510884519184e-4
flux1:	0.695227146042367	1.01719550836107e-4	1.01705503648788e-4	1.01886262449086e-4	1.02197298613626e-4	1.02558533903032e-4	1.02891734160294e-4	1.03135039772264e-4	1.03252253089815e-4	1.03235884001363e-4	1.0310430458829e-4	1.02894431464181e-4	1.02651997673782e-4	1.02421647586361e-4	1.02238816817045e-4	1.02124733552639e-4	1.02085047381976e-4	1.02111750435821e-4	1.02187407654565e-4	1.02290404756e-4	1.0239998319255e-4	1.0250011959073e-4	1.02581496357183e-4	1.02640452720254e-4	1.02672987479538e-4	1.02663803583484e-4	1.02585568034792e-4	1.02454716674786e-4	1.02412203509611e-4	1.02248067346081e-4	1.02314568350836e-4	1.02091609193404e-4	1.01905455558993e-4	1.02069031471782e-4	1.02046952617171e-4	1.02193577429263e-4	1.02260694139052e-4	1.02360960178254e-4	1.02487132123924e-4	1.02584709380824e-4	1.02619562863111e-4	1.02583205799755e-4	1.02484762684142e-4	1.02345608022918e-4	1.02195729953846e-4	1.02069379565224e-4	1.01999315762464e-4	1.02010288740514e-4	1.02113040310159e-4
flux1:	0.69548959494612	9.22884816683415e-5	9.23290543919449e-5	9.25340005192858e-5	9.28372583579702e-5	9.31633529365383e-5	9.34433529966052e-5	9.3627234196444e-5	9.36907349364433e-5	9.36361766743576e-5	9.3487989034318e-5	9.32846031137464e-5	9.30688434621782e-5	9.28789478889652e-5	9.27419345232072e-5	9.2670328689653e-5	9.26624176122913e-5	9.27054088302412e-5	9.27803171389432e-5	9.28672181193127e-5	9.29496885854209e-5	9.30176469748676e-5	9.30680821595107e-5	9.31028866582853e-5	9.31222605828931e-5	9.31138663185401e-5	9.30518101120968e-5	9.29482684127289e-5	9.29287526613491e-5	9.27971230329875e-5	9.28691047220995e-5	9.2669809999577e-5	9.24948307104183e-5	9.26298241495533e-5	9.25917478009237e-5	9.27066479786235e-5	9.27525213659926e-5	9.28368561379249e-5	9.29549022496206e-5	9.30564149818188e-5	9.31077766434966e-5	9.30971540147588e-5	9.30278767706445e-5	9.29145549861662e-5	9.27808431951127e-5	9.265637105317e-5	9.25719974527718e-5	9.25538429469769e-5	9.26172404744376e-5
flux1:	0.695752043849873	8.36938071060698e-5	8.37782739866199e-5	8.39980371350722e-5	8.4287139722158e-5	8.45756263640772e-5	8.48039464855169e-5	8.4933201467478e-5	8.49497668071288e-5	8.48641835186365e-5	8.47053845009912e-5	8.45120980007341e-5	8.43235717253244e-5	8.4171607359852e-5	8.40753728617999e-5	8.40396980934833e-5	8.40567222907358e-5	8.41100323650379e-5	8.4179979157092e-5	8.4248784586112e-5	8.43043381630628e-5	8.43420553490718e-5	8.4364507685347e-5	8.43783240324313e-5	8.43871599797375e-5	8.43810418211811e-5	8.43351025630034e-5	8.42573321638809e-5	8.42590445371193e-5	8.41572570888345e-5	8.4234063603304e-5	8.40563207689951e-5	8.38915470110239e-5	8.40003308628188e-5	8.39476469269417e-5	8.40330912249543e-5	8.40589021283471e-5	8.41277515939792e-5	8.4237134754149e-5	8.43409751300634e-5	8.44065697012155e-5	8.44194737382427e-5	8.43780426764727e-5	8.42908105036155e-5	8.41754802968366e-5	8.40570242752385e-5	8.39639194687565e-5	8.3922797140746e-5	8.39524999892323e-5
flux1:	0.696014492753627	7.58670240325614e-5	7.59854330713154e-5	7.621186051957e-5	7.64818471655171e-5	7.6731610399344e-5	7.69108227316622e-5	7.6990832568517e-5	7.6967275826976e-5	7.68573431737603e-5	7.6693029576714e-5	7.65123233303259e-5	7.63504404743252e-5	7.62329261079509e-5	7.61718351555595e-5	7.61654137471204e-5	7.620089271335e-5	7.62593487110497e-5	7.63212354786343e-5	7.63712149947564e-5	7.64012875656923e-5	7.64117518658313e-5	7.64099023116047e-5	7.64062019188476e-5	7.64069963583546e-5	7.64041409164637e-5	7.63735247800337e-5	7.63191854332879e-5	7.63395271345165e-5	7.62642911387246e-5	7.63448042965558e-5	7.61865516145029e-5	7.60313960638449e-5	7.61168288836725e-5	7.6051713500118e-5	7.61107819855066e-5	7.61185115665397e-5	7.61728706994095e-5	7.62732658190531e-5	7.63776733816589e-5	7.64547025958191e-5	7.64880663156967e-5	7.64720537032877e-5	7.64099465763001e-5	7.63140435164174e-5	7.62047909314184e-5	7.61079442312638e-5	7.60498768716424e-5	7.60518819279443e-5
flux1:	0.69627694165738	6.87432774333681e-5	6.88864252975773e-5	6.91124583294602e-5	6.9359583292336e-5	6.95706189110843e-5	6.97041178579285e-5	6.97406808122075e-5	6.96837963967902e-5	6.9555788664666e-5	6.93903964425371e-5	6.9223996706409e-5	6.90874950344803e-5	6.90005137332367e-5	6.89688383835596e-5	6.89852864243296e-5	6.90333967884735e-5	6.90927654426891e-5	6.91445949866535e-5	6.91761425525134e-5	6.91831833751452e-5	6.91701747316127e-5	6.91481988691037e-5	6.91306175751473e-5	6.91257140457698e-5	6.91267022895251e-5	6.91100743556832e-5	6.90762739452212e-5	6.91120945128668e-5	6.905972043713e-5	6.91425144133022e-5	6.90017597264925e-5	6.88559116230436e-5	6.89211438739857e-5	6.88462828890635e-5	6.88825811123902e-5	6.88747479549078e-5	6.89159859177698e-5	6.90072269162883e-5	6.911035827626e-5	6.91956722540768e-5	6.92458038993552e-5	6.92519191757621e-5	6.9212949084252e-5	6.91364459492902e-5	6.90385909611358e-5	6.89422040607237e-5	6.88727331655167e-5	6.88529184204506e-5
flux1:	0.696539390561133	6.22616792602309e-5	6.24211412526967e-5	6.2640757451913e-5	6.28623593338067e-5	6.30356012797577e-5	6.31274288453722e-5	6.3126628564188e-5	6.30431426821302e-5	6.29029933187479e-5	6.27404771884948e-5	6.25896428844376e-5	6.24769517667947e-5	6.24165456196521e-5	6.24088380314143e-5	6.24423653041519e-5	6.2498128237265e-5	6.25551694988443e-5	6.25959665022605e-5	6.26104110861658e-5	6.25976248902354e-5	6.25654407148808e-5	6.25277724769404e-5	6.2499958086021e-5	6.24915065808983e-5	6.24965877030659e-5	6.24922373942116e-5	6.24757543484714e-5	6.25235998749063e-5	6.24902053232237e-5	6.25736862267637e-5	6.24485252424085e-5	6.23118577167887e-5	6.23601594373531e-5	6.22785041941117e-5	6.22959109963705e-5	6.22753438265713e-5	6.23050602228822e-5	6.23871098033143e-5	6.24871241949464e-5	6.25774051488794e-5	6.26402360254827e-5	6.26645912389018e-5	6.2645977741553e-5	6.25879228121903e-5	6.25026964291169e-5	6.24100790231367e-5	6.23340323936527e-5	6.22978241592609e-5
flux1:	0.696801839464887	5.63656421065765e-5	5.65338537453387e-5	5.67420640945534e-5	5.69364879518706e-5	5.70736789825892e-5	5.71283774743633e-5	5.70964550560376e-5	5.69929513070072e-5	5.68462563894004e-5	5.66901807076947e-5	5.65558740937719e-5	5.64653410700021e-5	5.64277574592349e-5	5.64390738416607e-5	5.64846452943482e-5	5.65439947549922e-5	5.65964213979938e-5	5.66260865096767e-5	5.66254621631567e-5	5.6596531691951e-5	5.65497071470609e-5	5.65008030274725e-5	5.64662619917781e-5	5.64561708225146e-5	5.64653200749949e-5	5.64713037335577e-5	5.64687819081684e-5	5.65251128030328e-5	5.65068058534955e-5	5.65893355552371e-5	5.64779704900389e-5	5.63504622492603e-5	5.63850748272484e-5	5.62996333125374e-5	5.6302084959837e-5	5.62717318207331e-5	5.62916428485545e-5	5.63645816658242e-5	5.64597367780423e-5	5.6551688009993e-5	5.66230263865841e-5	5.66614154574625e-5	5.66598456326813e-5	5.66185613231752e-5	5.65463370230233e-5	5.64599037812393e-5	5.63812869152178e-5	5.63334665162828e-5
flux1:	0.69706428836864	5.10031288729867e-5	5.11734968948847e-5	5.13663716669474e-5	5.15329160884839e-5	5.16364950294407e-5	5.16589626019568e-5	5.16021723837841e-5	5.14849775071158e-5	5.13369332249568e-5	5.11904708174682e-5	5.10734132033035e-5	5.10033988721592e-5	5.09851969916553e-5	5.10111837425098e-5	5.10645550847633e-5	5.11243006001758e-5	5.11706584371671e-5	5.1189771050883e-5	5.11765619207874e-5	5.11353663937483e-5	5.10784039369487e-5	5.10225211575113e-5	5.09844758456276e-5	5.0974364943729e-5	5.09873317229422e-5	5.10015958537072e-5	5.10097129599819e-5	5.10710912215224e-5	5.10641302641421e-5	5.1144133784826e-5	5.10448921445059e-5	5.09265639821473e-5	5.09505769323074e-5	5.08642407868099e-5	5.08555513196355e-5	5.08183228204169e-5	5.08301726550907e-5	5.0894200702618e-5	5.09829488558706e-5	5.10734767305078e-5	5.11492538397737e-5	5.11974308460413e-5	5.12093332277895e-5	5.11826505126941e-5	5.11231117191603e-5	5.10444678693342e-5	5.09664675756665e-5	5.09111073182677e-5
flux1:	0.697326737272393	4.61267404286864e-5	4.6293750824336e-5	4.64684422860249e-5	4.66073026093477e-5	4.6680285083311e-5	4.66756187786385e-5	4.6600061535838e-5	4.64750944229105e-5	4.63303806358975e-5	4.61962394015008e-5	4.60968778243931e-5	4.60457491700243e-5	4.60437992144281e-5	4.6080674319364e-5	4.61383341494249e-5	4.61960489545425e-5	4.62355463501806e-5	4.62451423617072e-5	4.62220263889746e-5	4.61723770081938e-5	4.61095035416714e-5	4.60505075369612e-5	4.60117763264324e-5	4.60029411011073e-5	4.60192933627493e-5	4.60397815977642e-5	4.6055391694823e-5	4.61186371427525e-5	4.61195655228e-5	4.61956207536414e-5	4.61069729753227e-5	4.5997838395835e-5	4.60140911016735e-5	4.59294977578986e-5	4.59132142412692e-5	4.58718573158881e-5	4.58773487620379e-5	4.59327903694124e-5	4.60138632641821e-5	4.61002371759418e-5	4.61767274588232e-5	4.62306635842962e-5	4.6252473501241e-5	4.62379775051011e-5	4.61903203578378e-5	4.61204075471684e-5	4.60454779814203e-5	4.59859756734344e-5
flux1:	0.697589186176146	4.16936022903021e-5	4.18528925295421e-5	4.20076255087972e-5	4.21198107660055e-5	4.21656497523211e-5	4.21389726595599e-5	4.20504137381952e-5	4.19230158554974e-5	4.17856534007725e-5	4.16659661707483e-5	4.15843921895419e-5	4.15504588969118e-5	4.15618796641449e-5	4.16063543464429e-5	4.16654154918479e-5	4.17192893021734e-5	4.17516111941226e-5	4.17529665890425e-5	4.17225843591649e-5	4.16679990441533e-5	4.1602968733799e-5	4.15441841027275e-5	4.15070948121517e-5	4.15004878113845e-5	4.15196570948807e-5	4.15444023641904e-5	4.15646517480259e-5	4.16269657733772e-5	4.16327187043132e-5	4.17036267413167e-5	4.16242007367569e-5	4.15242293062098e-5	4.1535237292276e-5	4.14546661098328e-5	4.14339573279502e-5	4.13909562359716e-5	4.13916952477612e-5	4.14389998837483e-5	4.15114710483152e-5	4.15914470480714e-5	4.16654447716997e-5	4.17215425093667e-5	4.17499338155607e-5	4.17451918482619e-5	4.17083307949324e-5	4.16475971159586e-5	4.15775888574221e-5	4.15167589660467e-5
flux1:	0.6978516350799	3.76650570984985e-5	3.78134278425169e-5	3.79474392425139e-5	3.80346516666741e-5	3.80570759080731e-5	3.80133563904395e-5	3.79170466408886e-5	3.7791820919621e-5	3.76650375869063e-5	3.75612562588003e-5	3.74971219787846e-5	3.74785628686995e-5	3.75006449407201e-5	3.75498310064512e-5	3.76079133778308e-5	3.76566079125747e-5	3.76817476367794e-5	3.7676196118568e-5	3.76409680158885e-5	3.75845037061095e-5	3.7520460388033e-5	3.74645753110172e-5	3.74309186462512e-5	3.74271529730457e-5	3.74484816993801e-5	3.74756832719479e-5	3.749809813305e-5	3.75571530217742e-5	3.75651340063141e-5	3.76299683432373e-5	3.7558558841243e-5	3.74676506423532e-5	3.74755557683521e-5	3.74008569899413e-5	3.73784344283552e-5	3.73359368051431e-5	3.73333872182337e-5	3.73731207861397e-5	3.7436438113822e-5	3.75083356496352e-5	3.7577273986062e-5	3.76325209696399e-5	3.76645824794131e-5	3.76673284603682e-5	3.76400740735071e-5	3.75886331869157e-5	3.75249262060146e-5	3.74651051649218e-5
flux1:	0.698114083983653	3.40062103595889e-5	3.41415656698625e-5	3.42549877324521e-5	3.43194663292052e-5	3.43223052588505e-5	3.42661840718971e-5	3.41667060834528e-5	3.40473925979818e-5	3.39335307787159e-5	3.38463610955805e-5	3.37988307484222e-5	3.3793649183672e-5	3.38238016925209e-5	3.38751404818353e-5	3.39302781876652e-5	3.39728142072918e-5	3.39909473777897e-5	3.39797515524626e-5	3.39417580806225e-5	3.38859111599205e-5	3.38253171446061e-5	3.37743450591091e-5	3.37453696483556e-5	3.37447442048562e-5	3.37675342839146e-5	3.37956180038371e-5	3.38181620655795e-5	3.38721543401012e-5	3.38802790720494e-5	3.39384125082465e-5	3.38739835341596e-5	3.37919531884375e-5	3.37984969323685e-5	3.37310521690502e-5	3.37091223365337e-5	3.36688892528338e-5	3.36643362363774e-5	3.36971609170451e-5	3.375114643042e-5	3.38138736720341e-5	3.38758793227107e-5	3.39279318392243e-5	3.39612748960439e-5	3.39695324966542e-5	3.39507194762398e-5	3.390847244374e-5	3.38520825693884e-5	3.37952144969404e-5
flux1:	0.698376532887406	3.06854032355341e-5	3.08066236552806e-5	3.0900319466999e-5	3.0944660029249e-5	3.0931671027678e-5	3.08673149758598e-5	3.07684754472834e-5	3.06578862680974e-5	3.05583756275829e-5	3.04877763757088e-5	3.0455537131029e-5	3.04615684326262e-5	3.04973112247952e-5	3.05485441243728e-5	3.05991343089315e-5	3.06348245716695e-5	3.06462359544437e-5	3.0630519377262e-5	3.05914484411332e-5	3.05381240003824e-5	3.04827536176356e-5	3.04380490138651e-5	3.0414494331964e-5	3.04170373649035e-5	3.04405971703974e-5	3.04682567926868e-5	3.0489358002883e-5	3.05370256151088e-5	3.05437330186416e-5	3.05948423580852e-5	3.05365220806774e-5	3.04630910494132e-5	3.04696096143913e-5	3.0410322126014e-5	3.03905690441034e-5	3.03539487329295e-5	3.03484713576526e-5	3.03751154154416e-5	3.04199345040345e-5	3.04729645894399e-5	3.05268494687519e-5	3.057404543894e-5	3.06068398725761e-5	3.0618978473543e-5	3.06075344198781e-5	3.05742412892203e-5	3.05258839581216e-5	3.04735678335558e-5
flux1:	0.698638981791159	2.7673693292727e-5	2.77804593749912e-5	2.78558295544071e-5	2.7882800207185e-5	2.78575162938668e-5	2.77885146678764e-5	2.76932967698712e-5	2.75933213171215e-5	2.75087254671792e-5	2.74539791072827e-5	2.74353166074746e-5	2.74502917957503e-5	2.74892962834925e-5	2.75384789802969e-5	2.75832731786098e-5	2.76117003505262e-5	2.76167606784067e-5	2.75974954808316e-5	2.75586492776748e-5	2.75091903016531e-5	2.74601785379401e-5	2.74224975078411e-5	2.7404656587108e-5	2.74101813932388e-5	2.74338672322382e-5	2.74600853646719e-5	2.74786324557457e-5	2.75192378298558e-5	2.75234702161129e-5	2.7567520433009e-5	2.75145887223651e-5	2.74493848608741e-5	2.74568241678833e-5	2.74061363676808e-5	2.73897322890394e-5	2.73576571582113e-5	2.73521115948754e-5	2.73733331578207e-5	2.74094399102478e-5	2.74527467015371e-5	2.74979462017372e-5	2.75392569848243e-5	2.757020365555e-5	2.75849334023536e-5	2.75798922970625e-5	2.75551949600309e-5	2.75153055897254e-5	2.74688014750542e-5
flux1:	0.698901430694913	2.4944412371542e-5	2.50370044203613e-5	2.50957890813699e-5	2.51081619184315e-5	2.50737754446549e-5	2.50030889572914e-5	2.49136683972218e-5	2.48253474912998e-5	2.47554783339327e-5	2.4715323459765e-5	2.47082504514581e-5	2.47299037033227e-5	2.4770069484628e-5	2.48156169918171e-5	2.48537418836857e-5	2.48747678238815e-5	2.48739461814623e-5	2.48519809595749e-5	2.48143263892367e-5	2.47695865822821e-5	2.47275172591117e-5	2.4697109089394e-5	2.46849101623583e-5	2.46930755973282e-5	2.47163240085233e-5	2.47403725955058e-5	2.47556845547506e-5	2.4788967957276e-5	2.47901247471385e-5	2.48273359337403e-5	2.47792060383365e-5	2.47217695416058e-5	2.47307173400251e-5	2.46886518295418e-5	2.46762930454963e-5	2.46492988072097e-5	2.46443138052867e-5	2.46608639792409e-5	2.46889320408716e-5	2.47228983803828e-5	2.47593716993161e-5	2.47943094563863e-5	2.48225662333863e-5	2.48388882818118e-5	2.48393635240022e-5	2.48227733609053e-5	2.47914967641906e-5	2.47517027963927e-5
flux1:	0.699163879598666	2.24728449098347e-5	2.25519465659238e-5	2.25960459644864e-5	2.25964618753432e-5	2.25557535759486e-5	2.24857168408652e-5	2.24035346939294e-5	2.23271895064686e-5	2.22712702489577e-5	2.22440735478949e-5	2.22464877323487e-5	2.22726835309286e-5	2.23122274895956e-5	2.23529677179816e-5	2.23839539841403e-5	2.23977396376604e-5	2.23916307529421e-5	2.23677379436749e-5	2.23319798261105e-5	2.22924200515262e-5	2.22574352108881e-5	2.2234149545979e-5	2.22272450315987e-5	2.22376137230303e-5	2.22599620962589e-5	2.22813842377412e-5	2.22931579151955e-5	2.2319267875901e-5	2.23171394239848e-5	2.23479411691951e-5	2.23041376991477e-5	2.22539325859313e-5	2.22646640811979e-5	2.22308833399175e-5	2.22228465647696e-5	2.22011109978693e-5	2.21970965165306e-5	2.22096871533806e-5	2.22305363772043e-5	2.22558496706485e-5	2.22839605407123e-5	2.23124617024072e-5	2.23375443935044e-5	2.23546778886905e-5	2.23598159326586e-5	2.23506867177467e-5	2.2327855751496e-5	2.22952762901388e-5
flux1:	0.699426328502419	2.02360377636838e-5	2.03025669172749e-5	2.03338985311839e-5	2.03247753309656e-5	2.02800901023862e-5	2.0212460139018e-5	2.01383368636289e-5	2.0073730714842e-5	2.00305810909108e-5	2.00145200922219e-5	2.00243621491278e-5	2.00532141594546e-5	2.00907459269771e-5	2.01259576687325e-5	2.01497544477728e-5	2.01567688697655e-5	2.01461142768209e-5	2.01210361205355e-5	2.00876925992328e-5	2.00534812358519e-5	2.00253940013861e-5	2.00087890031639e-5	2.00066414489741e-5	2.00187301021646e-5	2.00398248409815e-5	2.00584015492449e-5	2.00666442797962e-5	2.00860533149841e-5	2.00807426460201e-5	2.01057212489386e-5	2.00658569939843e-5	2.0022287135866e-5	2.00348198779032e-5	2.00086987609552e-5	2.00049123613547e-5	1.9988309736345e-5	1.99854782019302e-5	1.99947584007154e-5	2.00092864778183e-5	2.00268355913661e-5	2.00472312168682e-5	2.00695363848785e-5	2.00912162029421e-5	2.01085238584257e-5	2.01174600755245e-5	2.01149674903628e-5	2.01000923955057e-5	2.00748195100388e-5
flux1:	0.699688777406172	1.82127221164379e-5	1.82677041356407e-5	1.82881052074687e-5	1.8271590725007e-5	1.82248538051974e-5	1.81608905858338e-5	1.80951607616563e-5	1.80416686469855e-5	1.80098847048794e-5	1.80031132347914e-5	1.80184981987138e-5	1.80484554062021e-5	1.80830174845307e-5	1.81124336405939e-5	1.81293912698293e-5	1.81303934503433e-5	1.81160804180654e-5	1.80905572223988e-5	1.80600209913849e-5	1.80311223971222e-5	1.80095190794085e-5	1.79989591018435e-5	1.80009163617361e-5	1.80142347987994e-5	1.80338280878736e-5	1.80495349231165e-5	1.80544898023512e-5	1.80679041950866e-5	1.80597446998889e-5	1.80795886674504e-5	1.80433426442798e-5	1.80057711125079e-5	1.80199245612378e-5	1.80006292349654e-5	1.80007528032036e-5	1.79889187355553e-5	1.79873167980713e-5	1.79938602054734e-5	1.80029859175344e-5	1.80137703294471e-5	1.80272728887324e-5	1.80438197245503e-5	1.80620348184087e-5	1.80789646491044e-5	1.8090798501653e-5	1.80939429075948e-5	1.80862280488583e-5	1.80679539013314e-5
flux1:	0.699951226309926	1.63833063653338e-5	1.6427794249593e-5	1.64389694086341e-5	1.64169333877701e-5	1.63696949728219e-5	1.63102569218353e-5	1.62529038437761e-5	1.62096668178225e-5	1.61877722856373e-5	1.61885472060942e-5	1.62078505518724e-5	1.62377353768084e-5	1.62687959023868e-5	1.6292562546092e-5	1.63033757808888e-5	1.62993619742761e-5	1.62823925166295e-5	1.62571646673835e-5	1.62297406525089e-5	1.62059821276969e-5	1.61903046844324e-5	1.61850403872592e-5	1.61903957391743e-5	1.62044737691288e-5	1.62224115341783e-5	1.623537064824e-5	1.62374418469864e-5	1.6245713644456e-5	1.62351899825781e-5	1.62506386181927e-5	1.62177372041563e-5	1.61855074661739e-5	1.62009627388259e-5	1.61875297527727e-5	1.61910353980683e-5	1.61834361750769e-5	1.61829834567874e-5	1.61872861966373e-5	1.61919076340647e-5	1.61969654069118e-5	1.62044851452241e-5	1.62158246586257e-5	1.62306164032333e-5	1.62466697259556e-5	1.62604683562815e-5	1.62681090095174e-5	1.62665048597415e-5	1.62545734206075e-5
flux1:	0.700213675213679	1.47298899549725e-5	1.47649263362269e-5	1.47684320179263e-5	1.47424852370163e-5	1.46959790344531e-5	1.46416169865392e-5	1.45923899227042e-5	1.45584379207469e-5	1.45449929000766e-5	1.45517511365319e-5	1.45736424162391e-5	1.4602637475897e-5	1.4630035548442e-5	1.46486289857092e-5	1.46542438547447e-5	1.46463633557744e-5	1.46277951038164e-5	1.4603578937042e-5	1.45794968934401e-5	1.45606114465734e-5	1.45502172708954e-5	1.45494457780705e-5	1.45574820990164e-5	1.45718854545667e-5	1.45880900150665e-5	1.45985228871517e-5	1.45982072132171e-5	1.46022550687464e-5	1.45899329040192e-5	1.46017316250583e-5	1.45719338474218e-5	1.45443911869581e-5	1.45607470009995e-5	1.45521568792363e-5	1.4558406184339e-5	1.45544066181583e-5	1.45549371238759e-5	1.45574242496858e-5	1.45583920601054e-5	1.4558748544618e-5	1.45612215893338e-5	1.45679613045169e-5	1.45794382548114e-5	1.45941655605571e-5	1.46089957530885e-5	1.46199149080057e-5	1.46232028225243e-5	1.46166985540858e-5
flux1:	0.700476124117432	1.32362525040299e-5	1.32628614965423e-5	1.32601140586196e-5	1.32316408935099e-5	1.31868428801253e-5	1.31378797507621e-5	1.30963831529517e-5	1.307071857361e-5	1.30643817005103e-5	1.30757679279205e-5	1.3099196513681e-5	1.31267882480166e-5	1.31506427638819e-5	1.31647570412926e-5	1.316625400353e-5	1.31557050743273e-5	1.31365738764759e-5	1.31140189826264e-5	1.30934262756685e-5	1.30790745421675e-5	1.30732756707123e-5	1.30761823807752e-5	1.30862022423951e-5	1.31005402612484e-5	1.31149913508322e-5	1.31231765255112e-5	1.31210056199408e-5	1.31217489676711e-5	1.31082170784447e-5	1.31170816528449e-5	1.3090168855395e-5	1.30666803846094e-5	1.30835020658852e-5	1.30787430034957e-5	1.30870547754212e-5	1.30859793836354e-5	1.30872811499177e-5	1.30883182696922e-5	1.30864214052541e-5	1.30830566172632e-5	1.30814054550932e-5	1.30841767537918e-5	1.30925022343305e-5	1.31055210247496e-5	1.31205014992596e-5	1.31334883681152e-5	1.31403866919749e-5	1.31382482454238e-5
flux1:	0.700738573021185	1.18877875274701e-5	1.19069814210915e-5	1.18992747454189e-5	1.18694665240893e-5	1.18271436480388e-5	1.17837327553059e-5	1.17494842436249e-5	1.1731127457872e-5	1.17306771994134e-5	1.17455321662157e-5	1.17696788402267e-5	1.1795574637056e-5	1.18161750621918e-5	1.18265989595887e-5	1.18250708466138e-5	1.18129937525412e-5	1.17942327518613e-5	1.17738729109629e-5	1.1756817125546e-5	1.17465958019503e-5	1.17446830782671e-5	1.17504693810916e-5	1.17618145909199e-5	1.17757428938284e-5	1.17884602138968e-5	1.17946988983033e-5	1.17911943642828e-5	1.17895030819675e-5	1.17753292456847e-5	1.17819196848953e-5	1.17576890667631e-5	1.17376608790909e-5	1.17545203748749e-5	1.17526391582323e-5	1.17623446897113e-5	1.17635283511893e-5	1.17653775438584e-5	1.17652838966361e-5	1.17612438347065e-5	1.17550738438117e-5	1.17501848504284e-5	1.17496275482341e-5	1.17550221709084e-5	1.17660459275571e-5	1.17804068407727e-5	1.1794346109962e-5	1.18036205767801e-5	1.18047614617676e-5
flux1:	0.701001021924939	1.0671370664024e-5	1.0684157443155e-5	1.06726780891752e-5	1.06425582668237e-5	1.06033018580018e-5	1.05654629570641e-5	1.05379237163899e-5	1.05259286779198e-5	1.05302561207595e-5	1.05475815117002e-5	1.05717944934626e-5	1.05958336019246e-5	1.06135336411357e-5	1.06210377980678e-5	1.06174820494049e-5	1.06048669397596e-5	1.05872376970363e-5	1.05694486802769e-5	1.05558609852306e-5	1.05493065578832e-5	1.05505656269161e-5	1.0558467794131e-5	1.05705323657902e-5	1.05837535322535e-5	1.0594783005732e-5	1.05993737672253e-5	1.0595015554631e-5	1.05916751426132e-5	1.05773753551461e-5	1.05822789787155e-5	1.0560540023498e-5	1.05434303908711e-5	1.05599363528603e-5	1.05600752509066e-5	1.05705595419567e-5	1.05733854651049e-5	1.05755723251913e-5	1.0574632057959e-5	1.05691011947659e-5	1.05609679111978e-5	1.05536788640079e-5	1.05504343564121e-5	1.05531830342865e-5	1.05620489502898e-5	1.0575184202036e-5	1.05891327154202e-5	1.05996930010036e-5	1.06031097948096e-5
flux1:	0.701263470828692	9.57517287829201e-6	9.58255466093162e-6	9.56838722911501e-6	9.53882440794638e-6	9.50306827544182e-6	9.47070551552683e-6	9.44929146588361e-6	9.44274351847317e-6	9.45083178494477e-6	9.46974892652736e-6	9.4934828700693e-6	9.51555996240255e-6	9.53069253322267e-6	9.53594406595105e-6	9.53118516390075e-6	9.51880904557144e-6	9.50285724068736e-6	9.48783233257352e-6	9.47752084876964e-6	9.47411632554909e-6	9.4778416733193e-6	9.48714568857306e-6	9.49938563867611e-6	9.51165001942151e-6	9.52105469676367e-6	9.52427703196895e-6	9.51948384420181e-6	9.51517452714894e-6	9.5011938263537e-6	9.50491617778376e-6	9.48548882068885e-6	9.47081681888691e-6	9.48663484957322e-6	9.48805471886122e-6	9.49878372475189e-6	9.50270829807352e-6	9.50505381462917e-6	9.50352329770744e-6	9.49708398819694e-6	9.48774831037724e-6	9.47883936251699e-6	9.47354441886167e-6	9.47399860901749e-6	9.48068346858326e-6	9.49218380781103e-6	9.50542197845249e-6	9.51638954041831e-6	9.52124144111006e-6
flux1:	0.701525919732445	8.58844460235324e-6	8.59140284711424e-6	8.57552365525306e-6	8.54723340417093e-6	8.51526078057991e-6	8.48816996946078e-6	8.47225399095905e-6	8.47026241838837e-6	8.48116669108579e-6	8.5008836192607e-6	8.5236558075719e-6	8.54367046775712e-6	8.55649589429166e-6	8.56001089857319e-6	8.55466194440463e-6	8.54306245436731e-6	8.52910490955904e-6	8.51685416819251e-6	8.50951276065864e-6	8.50870222176529e-6	8.51421335023112e-6	8.52426886826225e-6	8.53621097204309e-6	8.54731861948566e-6	8.55517403714184e-6	8.5572794905047e-6	8.55239901591228e-6	8.54768621284301e-6	8.53438872748281e-6	8.53735062457539e-6	8.5200641212209e-6	8.50741359643167e-6	8.52227756671069e-6	8.52436859582451e-6	8.53490385997087e-6	8.5394694544252e-6	8.54183310512626e-6	8.53994350614297e-6	8.53310566777321e-6	8.52324061382654e-6	8.51342424200011e-6	8.50670011615597e-6	8.50526935397141e-6	8.50988714502115e-6	8.51954717221622e-6	8.5315975874142e-6	8.54233639483326e-6	8.54798661733341e-6
flux1:	0.701788368636199	7.70130400517459e-6	7.70077306742905e-6	7.6840350823936e-6	7.65757520812555e-6	7.62952103241247e-6	7.60739438591313e-6	7.59630901800135e-6	7.5980043282385e-6	7.61084226369385e-6	7.63063796656449e-6	7.65200895166755e-6	7.66984643872552e-6	7.68053728246175e-6	7.68267296739311e-6	7.67713694624933e-6	7.66662284564849e-6	7.65476571196877e-6	7.64513912554635e-6	7.64037227425715e-6	7.64158433917305e-6	7.64824537161065e-6	7.65847995127131e-6	7.66973009707107e-6	7.67953366942243e-6	7.68592659515469e-6	7.6871355079383e-6	7.68244193130267e-6	7.67777523775978e-6	7.66544102487234e-6	7.66798002655014e-6	7.65267180763274e-6	7.64169109211536e-6	7.65540697370754e-6	7.65768926030312e-6	7.66769213599921e-6	7.6725299957142e-6	7.67481007681444e-6	7.67276573999335e-6	7.6659625837603e-6	7.6561451583264e-6	7.64605334146666e-6	7.63848835968933e-6	7.63561951097252e-6	7.63839967960756e-6	7.6461981376817e-6	7.65681100296671e-6	7.66692063228023e-6	7.67293842026394e-6
flux1:	0.702050817539952	6.90456068855898e-6	6.90139560162599e-6	6.88451070377044e-6	6.86027637709362e-6	6.83613162341639e-6	6.81856678676145e-6	6.81161384291148e-6	6.81615531398883e-6	6.83011185157736e-6	6.84933965011268e-6	6.8689179413711e-6	6.88445844062603e-6	6.89311607985393e-6	6.89409611034084e-6	6.88859964103481e-6	6.87929084944531e-6	6.869472509143e-6	6.86220183409289e-6	6.85956181600264e-6	6.86223962900917e-6	6.86948100244663e-6	6.87941386428774e-6	6.88966435651059e-6	6.89807202427852e-6	6.9031010700417e-6	6.90360293559188e-6	6.89929935285851e-6	6.89501740677431e-6	6.8838440099783e-6	6.88621886037915e-6	6.87273306620169e-6	6.86313123786349e-6	6.87557514260303e-6	6.87769163135384e-6	6.88691966963594e-6	6.89174557056983e-6	6.89387436100653e-6	6.89184852302381e-6	6.88543138115568e-6	6.87613390053883e-6	6.86630342182191e-6	6.85843058312727e-6	6.85457741915523e-6	6.8558276992623e-6	6.861886315535e-6	6.87099804082476e-6	6.88027593400118e-6	6.8864057541893e-6
flux1:	0.702313266443705	6.18959656229118e-6	6.18454290896915e-6	6.1680684664591e-6	6.14629327439135e-6	6.12591640619636e-6	6.112433641098e-6	6.1089031412083e-6	6.11549716115172e-6	6.12984201709217e-6	6.1479478626609e-6	6.16541186147045e-6	6.17855903662181e-6	6.18525089974893e-6	6.18521166432088e-6	6.17985862790233e-6	6.17174375097096e-6	6.1637917096099e-6	6.15854211087147e-6	6.15757168560773e-6	6.16120460277662e-6	6.16854368332466e-6	6.17779697509542e-6	6.18683135236315e-6	6.19380836053578e-6	6.19758491862481e-6	6.19754060312477e-6	6.19376445886416e-6	6.19010361126663e-6	6.18021085248816e-6	6.18260787405716e-6	6.17079364421505e-6	6.1623343553181e-6	6.17344647397588e-6	6.17515074335559e-6	6.18344878634398e-6	6.18805418072208e-6	6.18999039169949e-6	6.18812023883787e-6	6.18235431159374e-6	6.17393724144355e-6	6.16479587003088e-6	6.15706941308325e-6	6.15265809601015e-6	6.15271939633445e-6	6.15724964774659e-6	6.16492552777652e-6	6.17331035567895e-6	6.17942042102047e-6
flux1:	0.702575715347458	5.54831158732563e-6	5.54198483139325e-6	5.52632032055209e-6	5.50708728381447e-6	5.49022511644123e-6	5.48029309060352e-6	5.47948996591589e-6	5.48741547594805e-6	5.50152734038239e-6	5.51807469454097e-6	5.53320128047177e-6	5.54391756780628e-6	5.54872101401306e-6	5.54776406644041e-6	5.54259442975111e-6	5.53559197798257e-6	5.52928152382296e-6	5.5257028582266e-6	5.52597557196033e-6	5.53012686476027e-6	5.53718368375486e-6	5.54548884495606e-6	5.55318263666504e-6	5.55875027361917e-6	5.56139855608645e-6	5.56094315299102e-6	5.55777343337729e-6	5.55487879227308e-6	5.54631588852218e-6	5.54885669761435e-6	5.53856655223342e-6	5.53106051017553e-6	5.54083646671271e-6	5.54197754396355e-6	5.54926573244323e-6	5.55350673882304e-6	5.55522744338495e-6	5.55361044769866e-6	5.54867345920498e-6	5.54138225845097e-6	5.53323928645457e-6	5.52601515212954e-6	5.52141241447306e-6	5.52061463628623e-6	5.52386338907855e-6	5.53023711571527e-6	5.53774722178369e-6	5.54377182322496e-6
flux1:	0.702838164251212	4.97312737050221e-6	4.96600649694132e-6	4.95140313241368e-6	4.93466674756129e-6	4.92098390354283e-6	4.91405143664147e-6	4.91532556715106e-6	4.923960394578e-6	4.93734986634626e-6	4.95204150578342e-6	4.96473007047475e-6	4.97306623579895e-6	4.97610574353782e-6	4.97434276495585e-6	4.96938325974464e-6	4.96339416509977e-6	4.95849789771923e-6	4.95626662493602e-6	4.95741777204245e-6	4.96174338373576e-6	4.96824825847206e-6	4.97544554977842e-6	4.98176184225097e-6	4.98599304291655e-6	4.98764853633074e-6	4.98689418258035e-6	4.98435964311626e-6	4.98229761676782e-6	4.97505213476813e-6	4.97780234295071e-6	4.96889108500631e-6	4.96218816939492e-6	4.97066903372096e-6	4.97117496701673e-6	4.9774353890744e-6	4.98122139424094e-6	4.98271504921014e-6	4.98140801076373e-6	4.97739329947215e-6	4.97136131982039e-6	4.96440546915546e-6	4.95793005300207e-6	4.95342018210603e-6	4.95204698606407e-6	4.95425092254287e-6	4.95947249484015e-6	4.9661521940365e-6	4.97204124027933e-6
flux1:	0.703100613154965	4.45702984867849e-6	4.44946651883734e-6	4.43604946447726e-6	4.42166678720818e-6	4.41078034860276e-6	4.40630947767005e-6	4.40908334914464e-6	4.41792477823673e-6	4.43024855027101e-6	4.44293705965266e-6	4.45322009882847e-6	4.45932966101431e-6	4.46079764284853e-6	4.4583782609473e-6	4.4536756406112e-6	4.44861856771706e-6	4.44493942155438e-6	4.4437851577908e-6	4.44552892555608e-6	4.44978427172162e-6	4.45557556308846e-6	4.46160594221829e-6	4.46658547548948e-6	4.46959697053815e-6	4.47040319658184e-6	4.46944164552775e-6	4.46752971423954e-6	4.46630153537679e-6	4.46030988489032e-6	4.46328857929833e-6	4.4556130742595e-6	4.44959486102879e-6	4.45685676802569e-6	4.45671820927333e-6	4.46198141357642e-6	4.46526439294751e-6	4.46652583800877e-6	4.46554728869502e-6	4.46247196194825e-6	4.45773035150291e-6	4.45203668852513e-6	4.44644654615888e-6	4.44222112210706e-6	4.44048901980066e-6	4.44184464431754e-6	4.44604471588478e-6	4.4519274337991e-6	4.45761274617792e-6
flux1:	0.703363062058718	3.99362601068503e-6	3.98586674332349e-6	3.97366641095018e-6	3.96143287938452e-6	3.95294736849888e-6	3.95044254991987e-6	3.95423126180563e-6	3.96290565990993e-6	3.97396695777635e-6	3.98464912864103e-6	3.99268480937326e-6	3.99681891691029e-6	3.99697590886647e-6	3.99409432479972e-6	3.98972744914779e-6	3.98555359298308e-6	3.98293864535099e-6	3.9826533774331e-6	3.98478498344084e-6	3.98881936532342e-6	3.99383156034602e-6	3.99872148403625e-6	4.00246798644253e-6	4.00440960527227e-6	4.00451356134417e-6	4.00341859541394e-6	4.00208473186243e-6	4.00164056982278e-6	3.99679970146993e-6	3.99998947744307e-6	3.99340947032252e-6	3.98798266122479e-6	3.99412671873044e-6	3.99338135485601e-6	3.99771352173345e-6	4.00047860114002e-6	4.00150622276889e-6	4.0008420289377e-6	3.99865976128324e-6	3.9951539255961e-6	3.99069958752258e-6	3.98603239751339e-6	3.98219377388396e-6	3.98024731439841e-6	3.98089908779335e-6	3.98417298798263e-6	3.98926501048361e-6	3.99464750349375e-6
flux1:	0.703625510962471	3.57718969445994e-6	3.56940578686493e-6	3.55839274689461e-6	3.54807736283679e-6	3.54161505881064e-6	3.54064417860752e-6	3.54506435775258e-6	3.55332342838015e-6	3.56305732167748e-6	3.57185205474836e-6	3.57789918043794e-6	3.58038298746203e-6	3.57953867397217e-6	3.57642079263563e-6	3.572493346162e-6	3.56918257074511e-6	3.56751953044947e-6	3.56795144780892e-6	3.57033630119216e-6	3.57407700972264e-6	3.57832117008971e-6	3.58216219541639e-6	3.58482451868393e-6	3.58586679059302e-6	3.58541374152054e-6	3.58424359855808e-6	3.58342084381774e-6	3.58367405496966e-6	3.57985384700361e-6	3.58321104862106e-6	3.57759092864884e-6	3.57268191007724e-6	3.57782487007746e-6	3.57654322878003e-6	3.58003448114469e-6	3.58229184359266e-6	3.58308655946862e-6	3.58269788744677e-6	3.5813150173403e-6	3.57892589144169e-6	3.5756126540107e-6	3.57182741125366e-6	3.56840397416086e-6	3.56632518428617e-6	3.56637007813199e-6	3.56877990893079e-6	3.57306322950888e-6	3.57801955261502e-6
flux1:	0.703887959866225	3.20267727201289e-6	3.19499589187607e-6	3.18511341131763e-6	3.1764881993374e-6	3.17171090603014e-6	3.17191564424659e-6	3.17668239177406e-6	3.18438681030333e-6	3.19283271376743e-6	3.19994612675593e-6	3.20432632218551e-6	3.20552248532749e-6	3.20400364220608e-6	3.20088093487812e-6	3.19750089483467e-6	3.19504503051202e-6	3.19424681328953e-6	3.19528369682574e-6	3.19783802831499e-6	3.20126806364085e-6	3.2048080025128e-6	3.2077339326305e-6	3.20948707152371e-6	3.20980853699808e-6	3.20893690886492e-6	3.20773682931777e-6	3.20734513842579e-6	3.2081860615363e-6	3.20524166341098e-6	3.2087063469638e-6	3.20391754092744e-6	3.19946806655105e-6	3.2037340839627e-6	3.20200703567837e-6	3.20476118097979e-6	3.20653919536653e-6	3.20710461866519e-6	3.2069370280177e-6	3.20623001996885e-6	3.20479752060077e-6	3.20247796262637e-6	3.19948064138273e-6	3.19644963914146e-6	3.1942771006197e-6	3.19378056709087e-6	3.19537001322805e-6	3.19881862059353e-6	3.20322142939792e-6
flux1:	0.704150408769978	2.86570353916721e-6	2.85823381609401e-6	2.84942298928037e-6	2.84228312727125e-6	2.83890344505162e-6	2.8399988536459e-6	2.84491244075872e-6	2.85200638883446e-6	2.85927290995328e-6	2.86495719752589e-6	2.86801192980299e-6	2.86827954924872e-6	2.8663935663103e-6	2.86347232122576e-6	2.86072653292183e-6	2.85910766822251e-6	2.85909222165854e-6	2.8606407879719e-6	2.86330933341997e-6	2.86644348230358e-6	2.86937155075223e-6	2.87153614053693e-6	2.87256330866267e-6	2.87233891961745e-6	2.8711759367222e-6	2.86998078975747e-6	2.8699355983413e-6	2.87124417774571e-6	2.86902743522684e-6	2.87253247927493e-6	2.86845600662984e-6	2.8644198429145e-6	2.86793354003835e-6	2.86586169594173e-6	2.86798758785502e-6	2.86932697751634e-6	2.86967006332376e-6	2.86966241326908e-6	2.86949460721873e-6	2.86884034702438e-6	2.86734386332497e-6	2.86501401367218e-6	2.86232667021573e-6	2.86007822327498e-6	2.85909487715342e-6	2.85990939095294e-6	2.86251112862922e-6	2.86625475505746e-6
flux1:	0.704412857673731	2.56247874622445e-6	2.55532850592693e-6	2.54754297856181e-6	2.54171616697599e-6	2.53949853221514e-6	2.54126382484321e-6	2.54618981392727e-6	2.55267162259559e-6	2.55890028160423e-6	2.56341389685827e-6	2.56546463966323e-6	2.56512237359616e-6	2.56312520178264e-6	2.56055984611766e-6	2.55849199347302e-6	2.557663470748e-6	2.55833584623364e-6	2.56030324386298e-6	2.56303932049417e-6	2.56590304111727e-6	2.56831907399737e-6	2.56987696414671e-6	2.57035456578587e-6	2.56974626236858e-6	2.56840473579106e-6	2.56724153457243e-6	2.56746096134474e-6	2.56911746280443e-6	2.56748655569206e-6	2.57096534892919e-6	2.567494038505e-6	2.56383433967129e-6	2.56671530975568e-6	2.56440043712745e-6	2.56600508512366e-6	2.56695400307745e-6	2.56708560928133e-6	2.5671776694965e-6	2.56741352338439e-6	2.56736019523374e-6	2.56651542782684e-6	2.56472944179131e-6	2.5623332752583e-6	2.56002647900114e-6	2.55861886864666e-6	2.55872391702616e-6	2.56050001688799e-6	2.56352320643188e-6
flux1:	0.704675306577484	2.28971686197076e-6	2.28299829288232e-6	2.27620810382244e-6	2.2715540259203e-6	2.27030771227933e-6	2.2725717331237e-6	2.27741912263207e-6	2.28331355801709e-6	2.2886476224312e-6	2.29222349535463e-6	2.29354200079382e-6	2.29284236482735e-6	2.29091777431522e-6	2.28879488652138e-6	2.28739309423466e-6	2.28726897045698e-6	2.28851085333695e-6	2.29079290955151e-6	2.29354482009154e-6	2.29615917055266e-6	2.29815511742532e-6	2.29924783275276e-6	2.29933453010365e-6	2.29848462768788e-6	2.29706103229166e-6	2.29595106869914e-6	2.29636124157296e-6	2.29825445594901e-6	2.29708106012497e-6	2.30047332077661e-6	2.29751327153507e-6	2.29420045140071e-6	2.29655925260663e-6	2.2940977569353e-6	2.29528125046856e-6	2.2958912149859e-6	2.29582624369501e-6	2.2959642979644e-6	2.29647993165854e-6	2.2968655810577e-6	2.29651683053213e-6	2.29516476516736e-6	2.29301933402609e-6	2.29068526662789e-6	2.28893571619746e-6	2.28842752580832e-6	2.28944377764968e-6	2.29174307325816e-6
flux1:	0.704937755481238	2.04453091786678e-6	2.03835621707768e-6	2.03254264553829e-6	2.02894521951168e-6	2.02851272298496e-6	2.0311380875768e-6	2.03583985529248e-6	2.04117660097482e-6	2.0457395812261e-6	2.04856576335223e-6	2.04935857362848e-6	2.0484772519408e-6	2.04673091569429e-6	2.04506714901063e-6	2.04426416883679e-6	2.04471984140102e-6	2.04638898250852e-6	2.0488673621747e-6	2.05157296845898e-6	2.05394706409075e-6	2.05559841571173e-6	2.05634617406206e-6	2.05617646787377e-6	2.05520398907993e-6	2.05377773067273e-6	2.05273808078987e-6	2.05327629388468e-6	2.05530889328452e-6	2.05448250535152e-6	2.05773800416007e-6	2.05520904341775e-6	2.05221896375193e-6	2.05415456530991e-6	2.05163299990162e-6	2.05248522602375e-6	2.05280793511425e-6	2.05256496907492e-6	2.05270516742354e-6	2.05339476659824e-6	2.05408123506659e-6	2.05409778920896e-6	2.05309230675825e-6	2.05117657156209e-6	2.04886481337472e-6	2.04687787096894e-6	2.04588393381682e-6	2.04625050842738e-6	2.04788106716807e-6
flux1:	0.705200204384991	1.82433271175267e-6	1.818802955621e-6	1.81394792556066e-6	1.81130407990068e-6	1.81154863142531e-6	1.81441810257512e-6	1.81891733523766e-6	1.82371831771285e-6	1.82760411706226e-6	1.82981815348472e-6	1.830226000003e-6	1.82926626763245e-6	1.82773437132151e-6	1.82648775474151e-6	1.82617311552111e-6	1.82705651446251e-6	1.82899554332976e-6	1.83154338729989e-6	1.83413248315685e-6	1.83626313988355e-6	1.83762681121367e-6	1.83812580470973e-6	1.8378078022619e-6	1.83680745460852e-6	1.83544108046735e-6	1.83448534874161e-6	1.83510106418087e-6	1.8371921308436e-6	1.83662159632355e-6	1.83970182331575e-6	1.8375369286474e-6	1.83484929962216e-6	1.83644784698286e-6	1.83394030145434e-6	1.83453931744161e-6	1.83462436965248e-6	1.83422491032515e-6	1.834334546709e-6	1.83511290384836e-6	1.83598878706474e-6	1.83626751669073e-6	1.8355452606841e-6	1.8338568490749e-6	1.83163193071315e-6	1.82952773091758e-6	1.82819742308456e-6	1.82805773194292e-6	1.82912193165518e-6
flux1:	0.705462653288744	1.62675145426019e-6	1.62194311821289e-6	1.61801736522442e-6	1.61622613797825e-6	1.6170215391552e-6	1.62002903329098e-6	1.62427207463237e-6	1.62854799751162e-6	1.63182199427687e-6	1.63351728446789e-6	1.63362677790793e-6	1.63263580614764e-6	1.63130458691058e-6	1.63039549707816e-6	1.63043602677374e-6	1.63158605842916e-6	1.63363773068383e-6	1.63613122061019e-6	1.63853352990849e-6	1.64041026771691e-6	1.641527435115e-6	1.64185139297305e-6	1.64146787665627e-6	1.64051108338265e-6	1.63925114368567e-6	1.63838948816901e-6	1.6390435169002e-6	1.64112862756421e-6	1.64074130298619e-6	1.64361937746304e-6	1.64176323105002e-6	1.63936019336796e-6	1.64069487031264e-6	1.63826197249722e-6	1.63867376640987e-6	1.63856726381053e-6	1.63803477507273e-6	1.63809195983332e-6	1.63889396982747e-6	1.63987326612036e-6	1.64033597663565e-6	1.63985314458607e-6	1.63840154446277e-6	1.63633316911038e-6	1.63423432985405e-6	1.63272257998053e-6	1.63223438683343e-6	1.6328616180109e-6
flux1:	0.705725102192497	1.44958024365723e-6	1.44553379048692e-6	1.44248760370718e-6	1.44144257477551e-6	1.44266737093921e-6	1.44571445095403e-6	1.44965065737398e-6	1.45340503568548e-6	1.45611315273477e-6	1.45735327440144e-6	1.45721601622133e-6	1.45620763935656e-6	1.45503818979718e-6	1.45437437921621e-6	1.45463777187693e-6	1.45590514018854e-6	1.45792968796349e-6	1.46026177487171e-6	1.46241736772574e-6	1.46403009792476e-6	1.46493182562614e-6	1.46513619323403e-6	1.46474781002023e-6	1.46388508107312e-6	1.46276339043704e-6	1.4620020487738e-6	1.46266450065926e-6	1.46469403676632e-6	1.46443330752857e-6	1.46709262580776e-6	1.46549961766301e-6	1.46336452931798e-6	1.46449622872501e-6	1.46218539430183e-6	1.46246465631127e-6	1.46220857513026e-6	1.46156753610027e-6	1.46155985818944e-6	1.46233806439086e-6	1.4633561488916e-6	1.46394383078165e-6	1.46366855013681e-6	1.46246528223864e-6	1.46061582847983e-6	1.45863186490314e-6	1.45708033594555e-6	1.45639402507522e-6	1.4567169103283e-6
flux1:	0.705987551096251	1.29075224062286e-6	1.28746614297208e-6	1.28522527110611e-6	1.28481197530029e-6	1.28634852246498e-6	1.28934573153118e-6	1.29293193930603e-6	1.29616951866869e-6	1.29835106427588e-6	1.29918694307278e-6	1.2988403012088e-6	1.29781814078664e-6	1.29677031884857e-6	1.29627004080187e-6	1.29664590335775e-6	1.29791126111428e-6	1.29980137178417e-6	1.30189377315914e-6	1.30376256704388e-6	1.30510917349264e-6	1.30582257474391e-6	1.30594958811359e-6	1.30559896747206e-6	1.30486293611752e-6	1.30389807622806e-6	1.30323873733768e-6	1.30388646163861e-6	1.30582296629437e-6	1.30564497774741e-6	1.30807718606231e-6	1.30670924795782e-6	1.30482572245798e-6	1.30580420866875e-6	1.30365071453901e-6	1.30384218104835e-6	1.30347430205797e-6	1.30274940066716e-6	1.30267214410947e-6	1.30339343648777e-6	1.30440204534398e-6	1.3050682659839e-6	1.30497252455076e-6	1.30402152272116e-6	1.30243453175119e-6	1.30064798428178e-6	1.29916847199809e-6	1.29840766413544e-6	1.29854031071263e-6
flux1:	0.706250000000004	1.14834186362645e-6	1.14577369396855e-6	1.14424133688973e-6	1.14433976311661e-6	1.14607738769002e-6	1.14894866248775e-6	1.1521556468593e-6	1.15489160051549e-6	1.15659152614998e-6	1.15707654697985e-6	1.1565608746184e-6	1.1555365228727e-6	1.15458680859876e-6	1.15419518860792e-6	1.15460913485986e-6	1.15579459774758e-6	1.15748451976973e-6	1.15929492459565e-6	1.1608626231732e-6	1.16195419098006e-6	1.16250728416288e-6	1.16259052372479e-6	1.16230634770561e-6	1.16171494863492e-6	1.16091395039688e-6	1.16035335191303e-6	1.16096756690028e-6	1.16278295561332e-6	1.16265337531932e-6	1.16485623331066e-6	1.16368086275001e-6	1.16203210074389e-6	1.16289736323965e-6	1.16092582177173e-6	1.16106576333642e-6	1.16061989426328e-6	1.15983539238645e-6	1.15968973042722e-6	1.1603320836766e-6	1.16129469095056e-6	1.16199997845703e-6	1.16205337342662e-6	1.1613442058843e-6	1.16003684228065e-6	1.15849447991698e-6	1.15715828932882e-6	1.15640698410455e-6	1.15642984915204e-6
[truncated: 13 more columns]
