# Supplementary material for: Spatial Resolution and Refractive Index Contrast of Resonant Photonic Crystal Surfaces for Biosensing
Source: IEEE Photonics J. Author manuscript; Available in PMC 2015 Sep 7. (PMC4561521; doi:10.1109/JPHOT.2015.2435699)
Supplement: fig6_data [file NIHMS64775-supplement-fig6_data.gz › Volumes/graham/MacBook_backup/PhD_folder_2015_06_02/paper_improvements/IEEE_J_Photonics/final_files/data_files/fig6/meep_data/17/t.out]

-----------
Initializing structure...
Working in 2D dimensions.
Computational cell is 150 x 10 x 0 with resolution 25
     block, center = (0,-2.56637,0)
          size (150,4.86726,1e+20)
          axes (1,0,0), (0,1,0), (0,0,1)
          dielectric constant epsilon diagonal = (2.0736,2.0736,2.0736)
     block, center = (0,2.43363,0)
          size (150,5.13274,1e+20)
          axes (1,0,0), (0,1,0), (0,0,1)
          dielectric constant epsilon diagonal = (2.01356,2.01356,2.01356)
     block, center = (-37.5,0.309735,0)
          size (75,0.884956,1e+20)
          axes (1,0,0), (0,1,0), (0,0,1)
          dielectric constant epsilon diagonal = (2.0164,2.0164,2.0164)
     block, center = (74.5,0,0)
          size (0.65,0.265487,1e+20)
          axes (1,0,0), (0,1,0), (0,0,1)
          dielectric constant epsilon diagonal = (4,4,4)
     block, center = (73.5,0,0)
          size (0.65,0.265487,1e+20)
          axes (1,0,0), (0,1,0), (0,0,1)
          dielectric constant epsilon diagonal = (4,4,4)
     block, center = (72.5,0,0)
          size (0.65,0.265487,1e+20)
          axes (1,0,0), (0,1,0), (0,0,1)
          dielectric constant epsilon diagonal = (4,4,4)
     block, center = (71.5,0,0)
          size (0.65,0.265487,1e+20)
          axes (1,0,0), (0,1,0), (0,0,1)
          dielectric constant epsilon diagonal = (4,4,4)
     block, center = (70.5,0,0)
          size (0.65,0.265487,1e+20)
          axes (1,0,0), (0,1,0), (0,0,1)
          dielectric constant epsilon diagonal = (4,4,4)
     block, center = (69.5,0,0)
          size (0.65,0.265487,1e+20)
          axes (1,0,0), (0,1,0), (0,0,1)
          dielectric constant epsilon diagonal = (4,4,4)
     block, center = (68.5,0,0)
          size (0.65,0.265487,1e+20)
          axes (1,0,0), (0,1,0), (0,0,1)
          dielectric constant epsilon diagonal = (4,4,4)
     block, center = (67.5,0,0)
          size (0.65,0.265487,1e+20)
          axes (1,0,0), (0,1,0), (0,0,1)
          dielectric constant epsilon diagonal = (4,4,4)
     block, center = (66.5,0,0)
          size (0.65,0.265487,1e+20)
          axes (1,0,0), (0,1,0), (0,0,1)
          dielectric constant epsilon diagonal = (4,4,4)
     block, center = (65.5,0,0)
          size (0.65,0.265487,1e+20)
          axes (1,0,0), (0,1,0), (0,0,1)
          dielectric constant epsilon diagonal = (4,4,4)
     block, center = (64.5,0,0)
          size (0.65,0.265487,1e+20)
          axes (1,0,0), (0,1,0), (0,0,1)
          dielectric constant epsilon diagonal = (4,4,4)
     block, center = (63.5,0,0)
          size (0.65,0.265487,1e+20)
          axes (1,0,0), (0,1,0), (0,0,1)
          dielectric constant epsilon diagonal = (4,4,4)
     block, center = (62.5,0,0)
          size (0.65,0.265487,1e+20)
          axes (1,0,0), (0,1,0), (0,0,1)
          dielectric constant epsilon diagonal = (4,4,4)
     block, center = (61.5,0,0)
          size (0.65,0.265487,1e+20)
          axes (1,0,0), (0,1,0), (0,0,1)
          dielectric constant epsilon diagonal = (4,4,4)
     block, center = (60.5,0,0)
          size (0.65,0.265487,1e+20)
          axes (1,0,0), (0,1,0), (0,0,1)
          dielectric constant epsilon diagonal = (4,4,4)
     block, center = (59.5,0,0)
          size (0.65,0.265487,1e+20)
          axes (1,0,0), (0,1,0), (0,0,1)
          dielectric constant epsilon diagonal = (4,4,4)
     block, center = (58.5,0,0)
          size (0.65,0.265487,1e+20)
          axes (1,0,0), (0,1,0), (0,0,1)
          dielectric constant epsilon diagonal = (4,4,4)
     block, center = (57.5,0,0)
          size (0.65,0.265487,1e+20)
          axes (1,0,0), (0,1,0), (0,0,1)
          dielectric constant epsilon diagonal = (4,4,4)
     block, center = (56.5,0,0)
          size (0.65,0.265487,1e+20)
          axes (1,0,0), (0,1,0), (0,0,1)
          dielectric constant epsilon diagonal = (4,4,4)
     block, center = (55.5,0,0)
          size (0.65,0.265487,1e+20)
          axes (1,0,0), (0,1,0), (0,0,1)
          dielectric constant epsilon diagonal = (4,4,4)
     block, center = (54.5,0,0)
          size (0.65,0.265487,1e+20)
          axes (1,0,0), (0,1,0), (0,0,1)
          dielectric constant epsilon diagonal = (4,4,4)
     block, center = (53.5,0,0)
          size (0.65,0.265487,1e+20)
          axes (1,0,0), (0,1,0), (0,0,1)
          dielectric constant epsilon diagonal = (4,4,4)
     block, center = (52.5,0,0)
          size (0.65,0.265487,1e+20)
          axes (1,0,0), (0,1,0), (0,0,1)
          dielectric constant epsilon diagonal = (4,4,4)
     block, center = (51.5,0,0)
          size (0.65,0.265487,1e+20)
          axes (1,0,0), (0,1,0), (0,0,1)
          dielectric constant epsilon diagonal = (4,4,4)
     block, center = (50.5,0,0)
          size (0.65,0.265487,1e+20)
          axes (1,0,0), (0,1,0), (0,0,1)
          dielectric constant epsilon diagonal = (4,4,4)
     block, center = (49.5,0,0)
          size (0.65,0.265487,1e+20)
          axes (1,0,0), (0,1,0), (0,0,1)
          dielectric constant epsilon diagonal = (4,4,4)
     block, center = (48.5,0,0)
          size (0.65,0.265487,1e+20)
          axes (1,0,0), (0,1,0), (0,0,1)
          dielectric constant epsilon diagonal = (4,4,4)
     block, center = (47.5,0,0)
          size (0.65,0.265487,1e+20)
          axes (1,0,0), (0,1,0), (0,0,1)
          dielectric constant epsilon diagonal = (4,4,4)
     block, center = (46.5,0,0)
          size (0.65,0.265487,1e+20)
          axes (1,0,0), (0,1,0), (0,0,1)
          dielectric constant epsilon diagonal = (4,4,4)
     block, center = (45.5,0,0)
          size (0.65,0.265487,1e+20)
          axes (1,0,0), (0,1,0), (0,0,1)
          dielectric constant epsilon diagonal = (4,4,4)
     block, center = (44.5,0,0)
          size (0.65,0.265487,1e+20)
          axes (1,0,0), (0,1,0), (0,0,1)
          dielectric constant epsilon diagonal = (4,4,4)
     block, center = (43.5,0,0)
          size (0.65,0.265487,1e+20)
          axes (1,0,0), (0,1,0), (0,0,1)
          dielectric constant epsilon diagonal = (4,4,4)
     block, center = (42.5,0,0)
          size (0.65,0.265487,1e+20)
          axes (1,0,0), (0,1,0), (0,0,1)
          dielectric constant epsilon diagonal = (4,4,4)
     block, center = (41.5,0,0)
          size (0.65,0.265487,1e+20)
          axes (1,0,0), (0,1,0), (0,0,1)
          dielectric constant epsilon diagonal = (4,4,4)
     block, center = (40.5,0,0)
          size (0.65,0.265487,1e+20)
          axes (1,0,0), (0,1,0), (0,0,1)
          dielectric constant epsilon diagonal = (4,4,4)
     block, center = (39.5,0,0)
          size (0.65,0.265487,1e+20)
          axes (1,0,0), (0,1,0), (0,0,1)
          dielectric constant epsilon diagonal = (4,4,4)
     block, center = (38.5,0,0)
          size (0.65,0.265487,1e+20)
          axes (1,0,0), (0,1,0), (0,0,1)
          dielectric constant epsilon diagonal = (4,4,4)
     block, center = (37.5,0,0)
          size (0.65,0.265487,1e+20)
          axes (1,0,0), (0,1,0), (0,0,1)
          dielectric constant epsilon diagonal = (4,4,4)
     block, center = (36.5,0,0)
          size (0.65,0.265487,1e+20)
          axes (1,0,0), (0,1,0), (0,0,1)
          dielectric constant epsilon diagonal = (4,4,4)
     block, center = (35.5,0,0)
          size (0.65,0.265487,1e+20)
          axes (1,0,0), (0,1,0), (0,0,1)
          dielectric constant epsilon diagonal = (4,4,4)
     block, center = (34.5,0,0)
          size (0.65,0.265487,1e+20)
          axes (1,0,0), (0,1,0), (0,0,1)
          dielectric constant epsilon diagonal = (4,4,4)
     block, center = (33.5,0,0)
          size (0.65,0.265487,1e+20)
          axes (1,0,0), (0,1,0), (0,0,1)
          dielectric constant epsilon diagonal = (4,4,4)
     block, center = (32.5,0,0)
          size (0.65,0.265487,1e+20)
          axes (1,0,0), (0,1,0), (0,0,1)
          dielectric constant epsilon diagonal = (4,4,4)
     block, center = (31.5,0,0)
          size (0.65,0.265487,1e+20)
          axes (1,0,0), (0,1,0), (0,0,1)
          dielectric constant epsilon diagonal = (4,4,4)
     block, center = (30.5,0,0)
          size (0.65,0.265487,1e+20)
          axes (1,0,0), (0,1,0), (0,0,1)
          dielectric constant epsilon diagonal = (4,4,4)
     block, center = (29.5,0,0)
          size (0.65,0.265487,1e+20)
          axes (1,0,0), (0,1,0), (0,0,1)
          dielectric constant epsilon diagonal = (4,4,4)
     block, center = (28.5,0,0)
          size (0.65,0.265487,1e+20)
          axes (1,0,0), (0,1,0), (0,0,1)
          dielectric constant epsilon diagonal = (4,4,4)
     block, center = (27.5,0,0)
          size (0.65,0.265487,1e+20)
          axes (1,0,0), (0,1,0), (0,0,1)
          dielectric constant epsilon diagonal = (4,4,4)
     block, center = (26.5,0,0)
          size (0.65,0.265487,1e+20)
          axes (1,0,0), (0,1,0), (0,0,1)
          dielectric constant epsilon diagonal = (4,4,4)
     block, center = (25.5,0,0)
          size (0.65,0.265487,1e+20)
          axes (1,0,0), (0,1,0), (0,0,1)
          dielectric constant epsilon diagonal = (4,4,4)
     block, center = (24.5,0,0)
          size (0.65,0.265487,1e+20)
          axes (1,0,0), (0,1,0), (0,0,1)
          dielectric constant epsilon diagonal = (4,4,4)
     block, center = (23.5,0,0)
          size (0.65,0.265487,1e+20)
          axes (1,0,0), (0,1,0), (0,0,1)
          dielectric constant epsilon diagonal = (4,4,4)
     block, center = (22.5,0,0)
          size (0.65,0.265487,1e+20)
          axes (1,0,0), (0,1,0), (0,0,1)
          dielectric constant epsilon diagonal = (4,4,4)
     block, center = (21.5,0,0)
          size (0.65,0.265487,1e+20)
          axes (1,0,0), (0,1,0), (0,0,1)
          dielectric constant epsilon diagonal = (4,4,4)
     block, center = (20.5,0,0)
          size (0.65,0.265487,1e+20)
          axes (1,0,0), (0,1,0), (0,0,1)
          dielectric constant epsilon diagonal = (4,4,4)
     block, center = (19.5,0,0)
          size (0.65,0.265487,1e+20)
          axes (1,0,0), (0,1,0), (0,0,1)
          dielectric constant epsilon diagonal = (4,4,4)
     block, center = (18.5,0,0)
          size (0.65,0.265487,1e+20)
          axes (1,0,0), (0,1,0), (0,0,1)
          dielectric constant epsilon diagonal = (4,4,4)
     block, center = (17.5,0,0)
          size (0.65,0.265487,1e+20)
          axes (1,0,0), (0,1,0), (0,0,1)
          dielectric constant epsilon diagonal = (4,4,4)
     block, center = (16.5,0,0)
          size (0.65,0.265487,1e+20)
          axes (1,0,0), (0,1,0), (0,0,1)
          dielectric constant epsilon diagonal = (4,4,4)
     block, center = (15.5,0,0)
          size (0.65,0.265487,1e+20)
          axes (1,0,0), (0,1,0), (0,0,1)
          dielectric constant epsilon diagonal = (4,4,4)
     block, center = (14.5,0,0)
          size (0.65,0.265487,1e+20)
          axes (1,0,0), (0,1,0), (0,0,1)
          dielectric constant epsilon diagonal = (4,4,4)
     block, center = (13.5,0,0)
          size (0.65,0.265487,1e+20)
          axes (1,0,0), (0,1,0), (0,0,1)
          dielectric constant epsilon diagonal = (4,4,4)
     block, center = (12.5,0,0)
          size (0.65,0.265487,1e+20)
          axes (1,0,0), (0,1,0), (0,0,1)
          dielectric constant epsilon diagonal = (4,4,4)
     block, center = (11.5,0,0)
          size (0.65,0.265487,1e+20)
          axes (1,0,0), (0,1,0), (0,0,1)
          dielectric constant epsilon diagonal = (4,4,4)
     block, center = (10.5,0,0)
          size (0.65,0.265487,1e+20)
          axes (1,0,0), (0,1,0), (0,0,1)
          dielectric constant epsilon diagonal = (4,4,4)
     block, center = (9.5,0,0)
          size (0.65,0.265487,1e+20)
          axes (1,0,0), (0,1,0), (0,0,1)
          dielectric constant epsilon diagonal = (4,4,4)
     block, center = (8.5,0,0)
          size (0.65,0.265487,1e+20)
          axes (1,0,0), (0,1,0), (0,0,1)
          dielectric constant epsilon diagonal = (4,4,4)
     block, center = (7.5,0,0)
          size (0.65,0.265487,1e+20)
          axes (1,0,0), (0,1,0), (0,0,1)
          dielectric constant epsilon diagonal = (4,4,4)
     block, center = (6.5,0,0)
          size (0.65,0.265487,1e+20)
          axes (1,0,0), (0,1,0), (0,0,1)
          dielectric constant epsilon diagonal = (4,4,4)
     block, center = (5.5,0,0)
          size (0.65,0.265487,1e+20)
          axes (1,0,0), (0,1,0), (0,0,1)
          dielectric constant epsilon diagonal = (4,4,4)
     block, center = (4.5,0,0)
          size (0.65,0.265487,1e+20)
          axes (1,0,0), (0,1,0), (0,0,1)
          dielectric constant epsilon diagonal = (4,4,4)
     block, center = (3.5,0,0)
          size (0.65,0.265487,1e+20)
          axes (1,0,0), (0,1,0), (0,0,1)
          dielectric constant epsilon diagonal = (4,4,4)
     block, center = (2.5,0,0)
          size (0.65,0.265487,1e+20)
          axes (1,0,0), (0,1,0), (0,0,1)
          dielectric constant epsilon diagonal = (4,4,4)
     block, center = (1.5,0,0)
          size (0.65,0.265487,1e+20)
          axes (1,0,0), (0,1,0), (0,0,1)
          dielectric constant epsilon diagonal = (4,4,4)
     block, center = (0.5,0,0)
          size (0.65,0.265487,1e+20)
          axes (1,0,0), (0,1,0), (0,0,1)
          dielectric constant epsilon diagonal = (4,4,4)
     block, center = (-0.5,0,0)
          size (0.65,0.265487,1e+20)
          axes (1,0,0), (0,1,0), (0,0,1)
          dielectric constant epsilon diagonal = (4,4,4)
     block, center = (-1.5,0,0)
          size (0.65,0.265487,1e+20)
          axes (1,0,0), (0,1,0), (0,0,1)
          dielectric constant epsilon diagonal = (4,4,4)
     block, center = (-2.5,0,0)
          size (0.65,0.265487,1e+20)
          axes (1,0,0), (0,1,0), (0,0,1)
          dielectric constant epsilon diagonal = (4,4,4)
     block, center = (-3.5,0,0)
          size (0.65,0.265487,1e+20)
          axes (1,0,0), (0,1,0), (0,0,1)
          dielectric constant epsilon diagonal = (4,4,4)
     block, center = (-4.5,0,0)
          size (0.65,0.265487,1e+20)
          axes (1,0,0), (0,1,0), (0,0,1)
          dielectric constant epsilon diagonal = (4,4,4)
     block, center = (-5.5,0,0)
          size (0.65,0.265487,1e+20)
          axes (1,0,0), (0,1,0), (0,0,1)
          dielectric constant epsilon diagonal = (4,4,4)
     block, center = (-6.5,0,0)
          size (0.65,0.265487,1e+20)
          axes (1,0,0), (0,1,0), (0,0,1)
          dielectric constant epsilon diagonal = (4,4,4)
     block, center = (-7.5,0,0)
          size (0.65,0.265487,1e+20)
          axes (1,0,0), (0,1,0), (0,0,1)
          dielectric constant epsilon diagonal = (4,4,4)
     block, center = (-8.5,0,0)
          size (0.65,0.265487,1e+20)
          axes (1,0,0), (0,1,0), (0,0,1)
          dielectric constant epsilon diagonal = (4,4,4)
     block, center = (-9.5,0,0)
          size (0.65,0.265487,1e+20)
          axes (1,0,0), (0,1,0), (0,0,1)
          dielectric constant epsilon diagonal = (4,4,4)
     block, center = (-10.5,0,0)
          size (0.65,0.265487,1e+20)
          axes (1,0,0), (0,1,0), (0,0,1)
          dielectric constant epsilon diagonal = (4,4,4)
     block, center = (-11.5,0,0)
          size (0.65,0.265487,1e+20)
          axes (1,0,0), (0,1,0), (0,0,1)
          dielectric constant epsilon diagonal = (4,4,4)
     block, center = (-12.5,0,0)
          size (0.65,0.265487,1e+20)
          axes (1,0,0), (0,1,0), (0,0,1)
          dielectric constant epsilon diagonal = (4,4,4)
     block, center = (-13.5,0,0)
          size (0.65,0.265487,1e+20)
          axes (1,0,0), (0,1,0), (0,0,1)
          dielectric constant epsilon diagonal = (4,4,4)
     block, center = (-14.5,0,0)
          size (0.65,0.265487,1e+20)
          axes (1,0,0), (0,1,0), (0,0,1)
          dielectric constant epsilon diagonal = (4,4,4)
     block, center = (-15.5,0,0)
          size (0.65,0.265487,1e+20)
          axes (1,0,0), (0,1,0), (0,0,1)
          dielectric constant epsilon diagonal = (4,4,4)
     block, center = (-16.5,0,0)
          size (0.65,0.265487,1e+20)
          axes (1,0,0), (0,1,0), (0,0,1)
          dielectric constant epsilon diagonal = (4,4,4)
     block, center = (-17.5,0,0)
          size (0.65,0.265487,1e+20)
          axes (1,0,0), (0,1,0), (0,0,1)
          dielectric constant epsilon diagonal = (4,4,4)
     block, center = (-18.5,0,0)
          size (0.65,0.265487,1e+20)
          axes (1,0,0), (0,1,0), (0,0,1)
          dielectric constant epsilon diagonal = (4,4,4)
     block, center = (-19.5,0,0)
          size (0.65,0.265487,1e+20)
          axes (1,0,0), (0,1,0), (0,0,1)
          dielectric constant epsilon diagonal = (4,4,4)
     block, center = (-20.5,0,0)
          size (0.65,0.265487,1e+20)
          axes (1,0,0), (0,1,0), (0,0,1)
          dielectric constant epsilon diagonal = (4,4,4)
     block, center = (-21.5,0,0)
          size (0.65,0.265487,1e+20)
          axes (1,0,0), (0,1,0), (0,0,1)
          dielectric constant epsilon diagonal = (4,4,4)
     block, center = (-22.5,0,0)
          size (0.65,0.265487,1e+20)
          axes (1,0,0), (0,1,0), (0,0,1)
          dielectric constant epsilon diagonal = (4,4,4)
     block, center = (-23.5,0,0)
          size (0.65,0.265487,1e+20)
          axes (1,0,0), (0,1,0), (0,0,1)
          dielectric constant epsilon diagonal = (4,4,4)
     block, center = (-24.5,0,0)
          size (0.65,0.265487,1e+20)
          axes (1,0,0), (0,1,0), (0,0,1)
          dielectric constant epsilon diagonal = (4,4,4)
     block, center = (-25.5,0,0)
          size (0.65,0.265487,1e+20)
          axes (1,0,0), (0,1,0), (0,0,1)
          dielectric constant epsilon diagonal = (4,4,4)
     block, center = (-26.5,0,0)
          size (0.65,0.265487,1e+20)
          axes (1,0,0), (0,1,0), (0,0,1)
          dielectric constant epsilon diagonal = (4,4,4)
     block, center = (-27.5,0,0)
          size (0.65,0.265487,1e+20)
          axes (1,0,0), (0,1,0), (0,0,1)
          dielectric constant epsilon diagonal = (4,4,4)
     block, center = (-28.5,0,0)
          size (0.65,0.265487,1e+20)
          axes (1,0,0), (0,1,0), (0,0,1)
          dielectric constant epsilon diagonal = (4,4,4)
     block, center = (-29.5,0,0)
          size (0.65,0.265487,1e+20)
          axes (1,0,0), (0,1,0), (0,0,1)
          dielectric constant epsilon diagonal = (4,4,4)
     block, center = (-30.5,0,0)
          size (0.65,0.265487,1e+20)
          axes (1,0,0), (0,1,0), (0,0,1)
          dielectric constant epsilon diagonal = (4,4,4)
     block, center = (-31.5,0,0)
          size (0.65,0.265487,1e+20)
          axes (1,0,0), (0,1,0), (0,0,1)
          dielectric constant epsilon diagonal = (4,4,4)
     block, center = (-32.5,0,0)
          size (0.65,0.265487,1e+20)
          axes (1,0,0), (0,1,0), (0,0,1)
          dielectric constant epsilon diagonal = (4,4,4)
     block, center = (-33.5,0,0)
          size (0.65,0.265487,1e+20)
          axes (1,0,0), (0,1,0), (0,0,1)
          dielectric constant epsilon diagonal = (4,4,4)
     block, center = (-34.5,0,0)
          size (0.65,0.265487,1e+20)
          axes (1,0,0), (0,1,0), (0,0,1)
          dielectric constant epsilon diagonal = (4,4,4)
     block, center = (-35.5,0,0)
          size (0.65,0.265487,1e+20)
          axes (1,0,0), (0,1,0), (0,0,1)
          dielectric constant epsilon diagonal = (4,4,4)
     block, center = (-36.5,0,0)
          size (0.65,0.265487,1e+20)
          axes (1,0,0), (0,1,0), (0,0,1)
          dielectric constant epsilon diagonal = (4,4,4)
     block, center = (-37.5,0,0)
          size (0.65,0.265487,1e+20)
          axes (1,0,0), (0,1,0), (0,0,1)
          dielectric constant epsilon diagonal = (4,4,4)
     block, center = (-38.5,0,0)
          size (0.65,0.265487,1e+20)
          axes (1,0,0), (0,1,0), (0,0,1)
          dielectric constant epsilon diagonal = (4,4,4)
     block, center = (-39.5,0,0)
          size (0.65,0.265487,1e+20)
          axes (1,0,0), (0,1,0), (0,0,1)
          dielectric constant epsilon diagonal = (4,4,4)
     block, center = (-40.5,0,0)
          size (0.65,0.265487,1e+20)
          axes (1,0,0), (0,1,0), (0,0,1)
          dielectric constant epsilon diagonal = (4,4,4)
     block, center = (-41.5,0,0)
          size (0.65,0.265487,1e+20)
          axes (1,0,0), (0,1,0), (0,0,1)
          dielectric constant epsilon diagonal = (4,4,4)
     block, center = (-42.5,0,0)
          size (0.65,0.265487,1e+20)
          axes (1,0,0), (0,1,0), (0,0,1)
          dielectric constant epsilon diagonal = (4,4,4)
     block, center = (-43.5,0,0)
          size (0.65,0.265487,1e+20)
          axes (1,0,0), (0,1,0), (0,0,1)
          dielectric constant epsilon diagonal = (4,4,4)
     block, center = (-44.5,0,0)
          size (0.65,0.265487,1e+20)
          axes (1,0,0), (0,1,0), (0,0,1)
          dielectric constant epsilon diagonal = (4,4,4)
     block, center = (-45.5,0,0)
          size (0.65,0.265487,1e+20)
          axes (1,0,0), (0,1,0), (0,0,1)
          dielectric constant epsilon diagonal = (4,4,4)
     block, center = (-46.5,0,0)
          size (0.65,0.265487,1e+20)
          axes (1,0,0), (0,1,0), (0,0,1)
          dielectric constant epsilon diagonal = (4,4,4)
     block, center = (-47.5,0,0)
          size (0.65,0.265487,1e+20)
          axes (1,0,0), (0,1,0), (0,0,1)
          dielectric constant epsilon diagonal = (4,4,4)
     block, center = (-48.5,0,0)
          size (0.65,0.265487,1e+20)
          axes (1,0,0), (0,1,0), (0,0,1)
          dielectric constant epsilon diagonal = (4,4,4)
     block, center = (-49.5,0,0)
          size (0.65,0.265487,1e+20)
          axes (1,0,0), (0,1,0), (0,0,1)
          dielectric constant epsilon diagonal = (4,4,4)
     block, center = (-50.5,0,0)
          size (0.65,0.265487,1e+20)
          axes (1,0,0), (0,1,0), (0,0,1)
          dielectric constant epsilon diagonal = (4,4,4)
     block, center = (-51.5,0,0)
          size (0.65,0.265487,1e+20)
          axes (1,0,0), (0,1,0), (0,0,1)
          dielectric constant epsilon diagonal = (4,4,4)
     block, center = (-52.5,0,0)
          size (0.65,0.265487,1e+20)
          axes (1,0,0), (0,1,0), (0,0,1)
          dielectric constant epsilon diagonal = (4,4,4)
     block, center = (-53.5,0,0)
          size (0.65,0.265487,1e+20)
          axes (1,0,0), (0,1,0), (0,0,1)
          dielectric constant epsilon diagonal = (4,4,4)
     block, center = (-54.5,0,0)
          size (0.65,0.265487,1e+20)
          axes (1,0,0), (0,1,0), (0,0,1)
          dielectric constant epsilon diagonal = (4,4,4)
     block, center = (-55.5,0,0)
          size (0.65,0.265487,1e+20)
          axes (1,0,0), (0,1,0), (0,0,1)
          dielectric constant epsilon diagonal = (4,4,4)
     block, center = (-56.5,0,0)
          size (0.65,0.265487,1e+20)
          axes (1,0,0), (0,1,0), (0,0,1)
          dielectric constant epsilon diagonal = (4,4,4)
     block, center = (-57.5,0,0)
          size (0.65,0.265487,1e+20)
          axes (1,0,0), (0,1,0), (0,0,1)
          dielectric constant epsilon diagonal = (4,4,4)
     block, center = (-58.5,0,0)
          size (0.65,0.265487,1e+20)
          axes (1,0,0), (0,1,0), (0,0,1)
          dielectric constant epsilon diagonal = (4,4,4)
     block, center = (-59.5,0,0)
          size (0.65,0.265487,1e+20)
          axes (1,0,0), (0,1,0), (0,0,1)
          dielectric constant epsilon diagonal = (4,4,4)
     block, center = (-60.5,0,0)
          size (0.65,0.265487,1e+20)
          axes (1,0,0), (0,1,0), (0,0,1)
          dielectric constant epsilon diagonal = (4,4,4)
     block, center = (-61.5,0,0)
          size (0.65,0.265487,1e+20)
          axes (1,0,0), (0,1,0), (0,0,1)
          dielectric constant epsilon diagonal = (4,4,4)
     block, center = (-62.5,0,0)
          size (0.65,0.265487,1e+20)
          axes (1,0,0), (0,1,0), (0,0,1)
          dielectric constant epsilon diagonal = (4,4,4)
     block, center = (-63.5,0,0)
          size (0.65,0.265487,1e+20)
          axes (1,0,0), (0,1,0), (0,0,1)
          dielectric constant epsilon diagonal = (4,4,4)
     block, center = (-64.5,0,0)
          size (0.65,0.265487,1e+20)
          axes (1,0,0), (0,1,0), (0,0,1)
          dielectric constant epsilon diagonal = (4,4,4)
     block, center = (-65.5,0,0)
          size (0.65,0.265487,1e+20)
          axes (1,0,0), (0,1,0), (0,0,1)
          dielectric constant epsilon diagonal = (4,4,4)
     block, center = (-66.5,0,0)
          size (0.65,0.265487,1e+20)
          axes (1,0,0), (0,1,0), (0,0,1)
          dielectric constant epsilon diagonal = (4,4,4)
     block, center = (-67.5,0,0)
          size (0.65,0.265487,1e+20)
          axes (1,0,0), (0,1,0), (0,0,1)
          dielectric constant epsilon diagonal = (4,4,4)
     block, center = (-68.5,0,0)
          size (0.65,0.265487,1e+20)
          axes (1,0,0), (0,1,0), (0,0,1)
          dielectric constant epsilon diagonal = (4,4,4)
     block, center = (-69.5,0,0)
          size (0.65,0.265487,1e+20)
          axes (1,0,0), (0,1,0), (0,0,1)
          dielectric constant epsilon diagonal = (4,4,4)
     block, center = (-70.5,0,0)
          size (0.65,0.265487,1e+20)
          axes (1,0,0), (0,1,0), (0,0,1)
          dielectric constant epsilon diagonal = (4,4,4)
     block, center = (-71.5,0,0)
          size (0.65,0.265487,1e+20)
          axes (1,0,0), (0,1,0), (0,0,1)
          dielectric constant epsilon diagonal = (4,4,4)
     block, center = (-72.5,0,0)
          size (0.65,0.265487,1e+20)
          axes (1,0,0), (0,1,0), (0,0,1)
          dielectric constant epsilon diagonal = (4,4,4)
     block, center = (-73.5,0,0)
          size (0.65,0.265487,1e+20)
          axes (1,0,0), (0,1,0), (0,0,1)
          dielectric constant epsilon diagonal = (4,4,4)
     block, center = (-74.5,0,0)
          size (0.65,0.265487,1e+20)
          axes (1,0,0), (0,1,0), (0,0,1)
          dielectric constant epsilon diagonal = (4,4,4)
time for set_epsilon = 8.06934 s
-----------
Meep: using output directory "t-out"
creating output file "t-out/eps-000000.00.h5"...
Meep progress: 2.22/377.433631896973 = 0.6% done in 4.0s, 676.2s to go
on time step 115 (time=2.3), 0.0348873 s/step
Meep progress: 4.7/377.433631896973 = 1.2% done in 8.0s, 636.9s to go
on time step 239 (time=4.78), 0.0323857 s/step
Meep progress: 7.14/377.433631896973 = 1.9% done in 12.0s, 624.6s to go
on time step 361 (time=7.22), 0.0328966 s/step
Meep progress: 9.48/377.433631896973 = 2.5% done in 16.1s, 623.4s to go
on time step 478 (time=9.56), 0.0344919 s/step
Meep progress: 11.8/377.433631896973 = 3.1% done in 20.1s, 622.0s to go
on time step 594 (time=11.88), 0.034563 s/step
Meep progress: 14.14/377.433631896973 = 3.7% done in 24.1s, 619.2s to go
on time step 711 (time=14.22), 0.0344222 s/step
Meep progress: 16.48/377.433631896973 = 4.4% done in 28.1s, 615.7s to go
on time step 828 (time=16.56), 0.0342919 s/step
Meep progress: 18.82/377.433631896973 = 5.0% done in 32.1s, 612.4s to go
on time step 945 (time=18.9), 0.0342348 s/step
Meep progress: 21.16/377.433631896973 = 5.6% done in 36.1s, 608.6s to go
on time step 1062 (time=21.24), 0.0342291 s/step
Meep progress: 23.46/377.433631896973 = 6.2% done in 40.2s, 606.1s to go
on time step 1177 (time=23.54), 0.0350402 s/step
Meep progress: 25.7/377.433631896973 = 6.8% done in 44.2s, 604.6s to go
on time step 1289 (time=25.78), 0.035801 s/step
Meep progress: 27.94/377.433631896973 = 7.4% done in 48.2s, 602.8s to go
on time step 1401 (time=28.02), 0.0358221 s/step
Meep progress: 30.18/377.433631896973 = 8.0% done in 52.2s, 600.5s to go
on time step 1513 (time=30.26), 0.0358113 s/step
Meep progress: 32.42/377.433631896973 = 8.6% done in 56.2s, 598.1s to go
on time step 1625 (time=32.5), 0.0358291 s/step
Meep progress: 34.66/377.433631896973 = 9.2% done in 60.2s, 595.6s to go
on time step 1737 (time=34.74), 0.0359742 s/step
Meep progress: 36.92/377.433631896973 = 9.8% done in 64.3s, 592.6s to go
on time step 1850 (time=37), 0.0356972 s/step
Meep progress: 39.16/377.433631896973 = 10.4% done in 68.3s, 589.7s to go
on time step 1962 (time=39.24), 0.0357763 s/step
Meep progress: 41.4/377.433631896973 = 11.0% done in 72.3s, 586.7s to go
on time step 2075 (time=41.5), 0.0357035 s/step
Meep progress: 43.66/377.433631896973 = 11.6% done in 76.3s, 583.4s to go
on time step 2188 (time=43.76), 0.0356452 s/step
Meep progress: 45.9/377.433631896973 = 12.2% done in 80.3s, 580.1s to go
on time step 2300 (time=46), 0.0357378 s/step
Meep progress: 48.16/377.433631896973 = 12.8% done in 84.3s, 576.7s to go
on time step 2412 (time=48.24), 0.035757 s/step
Meep progress: 50.38/377.433631896973 = 13.3% done in 88.3s, 573.5s to go
on time step 2523 (time=50.46), 0.0361372 s/step
Meep progress: 52.64/377.433631896973 = 13.9% done in 92.4s, 569.9s to go
on time step 2636 (time=52.72), 0.035527 s/step
Meep progress: 54.9/377.433631896973 = 14.5% done in 96.4s, 566.2s to go
on time step 2749 (time=54.98), 0.0355344 s/step
Meep progress: 57.14/377.433631896973 = 15.1% done in 100.4s, 562.7s to go
on time step 2862 (time=57.24), 0.0355872 s/step
Meep progress: 59.4/377.433631896973 = 15.7% done in 104.4s, 559.0s to go
on time step 2975 (time=59.5), 0.0356144 s/step
Meep progress: 61.66/377.433631896973 = 16.3% done in 108.4s, 555.2s to go
on time step 3088 (time=61.76), 0.0355616 s/step
Meep progress: 63.96/377.433631896973 = 16.9% done in 112.4s, 551.1s to go
on time step 3203 (time=64.06), 0.0350589 s/step
Meep progress: 66.22/377.433631896973 = 17.5% done in 116.5s, 547.4s to go
on time step 3316 (time=66.32), 0.0356329 s/step
Meep progress: 68.46/377.433631896973 = 18.1% done in 120.5s, 543.8s to go
on time step 3428 (time=68.56), 0.0357274 s/step
Meep progress: 70.86/377.433631896973 = 18.8% done in 124.5s, 538.6s to go
on time step 3548 (time=70.96), 0.0333774 s/step
Meep progress: 73.28/377.433631896973 = 19.4% done in 128.5s, 533.4s to go
on time step 3669 (time=73.38), 0.0332566 s/step
Meep progress: 75.62/377.433631896973 = 20.0% done in 132.5s, 528.9s to go
on time step 3786 (time=75.72), 0.0344617 s/step
Meep progress: 78.04/377.433631896973 = 20.7% done in 136.5s, 523.8s to go
on time step 3909 (time=78.18), 0.0325948 s/step
Meep progress: 80.88/377.433631896973 = 21.4% done in 140.5s, 515.3s to go
on time step 4051 (time=81.02), 0.0283509 s/step
Meep progress: 83.66/377.433631896973 = 22.2% done in 144.6s, 507.6s to go
on time step 4190 (time=83.8), 0.0288853 s/step
Meep progress: 86.46/377.433631896973 = 22.9% done in 148.6s, 500.1s to go
on time step 4330 (time=86.6), 0.0287785 s/step
Meep progress: 89.04/377.433631896973 = 23.6% done in 152.6s, 494.3s to go
on time step 4458 (time=89.16), 0.0313335 s/step
Meep progress: 91.68/377.433631896973 = 24.3% done in 156.6s, 488.2s to go
on time step 4591 (time=91.82), 0.0302839 s/step
Meep progress: 94.32/377.433631896973 = 25.0% done in 160.6s, 482.2s to go
on time step 4722 (time=94.44), 0.0306389 s/step
Meep progress: 96.86/377.433631896973 = 25.7% done in 164.7s, 477.0s to go
on time step 4849 (time=96.98), 0.0315957 s/step
Meep progress: 99.36/377.433631896973 = 26.3% done in 168.7s, 472.1s to go
on time step 4975 (time=99.5), 0.0319681 s/step
Meep progress: 101.98/377.433631896973 = 27.0% done in 172.7s, 466.5s to go
on time step 5105 (time=102.1), 0.0307704 s/step
Meep progress: 104.6/377.433631896973 = 27.7% done in 176.7s, 461.0s to go
on time step 5236 (time=104.72), 0.0307041 s/step
Meep progress: 107.24/377.433631896973 = 28.4% done in 180.7s, 455.4s to go
on time step 5368 (time=107.36), 0.0304401 s/step
Meep progress: 109.9/377.433631896973 = 29.1% done in 184.8s, 449.7s to go
on time step 5501 (time=110.02), 0.0301842 s/step
Meep progress: 112.52/377.433631896973 = 29.8% done in 188.8s, 444.4s to go
on time step 5632 (time=112.64), 0.0306138 s/step
Meep progress: 115.18/377.433631896973 = 30.5% done in 192.8s, 439.0s to go
on time step 5764 (time=115.28), 0.0303536 s/step
Meep progress: 117.78/377.433631896973 = 31.2% done in 196.8s, 433.9s to go
on time step 5893 (time=117.86), 0.0310601 s/step
Meep progress: 120.28/377.433631896973 = 31.9% done in 200.9s, 429.4s to go
on time step 6018 (time=120.36), 0.0321228 s/step
Meep progress: 122.74/377.433631896973 = 32.5% done in 204.9s, 425.1s to go
on time step 6140 (time=122.8), 0.0327974 s/step
Meep progress: 125.18/377.433631896973 = 33.2% done in 208.9s, 420.9s to go
on time step 6262 (time=125.24), 0.0328362 s/step
Meep progress: 127.56/377.433631896973 = 33.8% done in 212.9s, 417.0s to go
on time step 6381 (time=127.62), 0.0337127 s/step
Meep progress: 129.76/377.433631896973 = 34.4% done in 216.9s, 414.1s to go
on time step 6490 (time=129.8), 0.0368769 s/step
Meep progress: 131.72/377.433631896973 = 34.9% done in 221.0s, 412.2s to go
on time step 6588 (time=131.76), 0.0409696 s/step
Meep progress: 133.98/377.433631896973 = 35.5% done in 225.0s, 408.8s to go
on time step 6701 (time=134.02), 0.0355953 s/step
Meep progress: 136.22/377.433631896973 = 36.1% done in 229.0s, 405.5s to go
on time step 6813 (time=136.26), 0.0359333 s/step
Meep progress: 138.18/377.433631896973 = 36.6% done in 233.0s, 403.4s to go
on time step 6911 (time=138.22), 0.0409931 s/step
Meep progress: 140.26/377.433631896973 = 37.2% done in 237.0s, 400.8s to go
on time step 7015 (time=140.3), 0.0388719 s/step
Meep progress: 142.2/377.433631896973 = 37.7% done in 241.1s, 398.8s to go
on time step 7112 (time=142.24), 0.0412922 s/step
Meep progress: 144.26/377.433631896973 = 38.2% done in 245.1s, 396.2s to go
on time step 7215 (time=144.3), 0.0392544 s/step
Meep progress: 146.52/377.433631896973 = 38.8% done in 249.1s, 392.6s to go
on time step 7329 (time=146.58), 0.035312 s/step
Meep progress: 148.78/377.433631896973 = 39.4% done in 253.1s, 389.0s to go
on time step 7442 (time=148.84), 0.0357159 s/step
Meep progress: 150.8/377.433631896973 = 40.0% done in 257.1s, 386.4s to go
on time step 7543 (time=150.86), 0.0396478 s/step
Meep progress: 152.98/377.433631896973 = 40.5% done in 261.2s, 383.2s to go
on time step 7652 (time=153.04), 0.0370057 s/step
Meep progress: 155.22/377.433631896973 = 41.1% done in 265.2s, 379.7s to go
on time step 7764 (time=155.28), 0.035897 s/step
Meep progress: 157.58/377.433631896973 = 41.8% done in 269.2s, 375.6s to go
on time step 7883 (time=157.66), 0.03386 s/step
Meep progress: 159.98/377.433631896973 = 42.4% done in 273.2s, 371.4s to go
on time step 8002 (time=160.04), 0.0336478 s/step
Meep progress: 162.2/377.433631896973 = 43.0% done in 277.3s, 367.9s to go
on time step 8112 (time=162.24), 0.0364798 s/step
Meep progress: 164.22/377.433631896973 = 43.5% done in 281.3s, 365.2s to go
on time step 8213 (time=164.26), 0.039641 s/step
Meep progress: 166.42/377.433631896973 = 44.1% done in 285.3s, 361.8s to go
on time step 8322 (time=166.44), 0.0368071 s/step
Meep progress: 168.88/377.433631896973 = 44.7% done in 289.3s, 357.3s to go
on time step 8446 (time=168.92), 0.0324867 s/step
Meep progress: 171.26/377.433631896973 = 45.4% done in 293.4s, 353.2s to go
on time step 8565 (time=171.3), 0.0338357 s/step
Meep progress: 173.72/377.433631896973 = 46.0% done in 297.4s, 348.7s to go
on time step 8688 (time=173.76), 0.0326119 s/step
Meep progress: 176.18/377.433631896973 = 46.7% done in 301.4s, 344.3s to go
on time step 8811 (time=176.22), 0.032655 s/step
Meep progress: 178.64/377.433631896973 = 47.3% done in 305.4s, 339.9s to go
on time step 8934 (time=178.68), 0.03266 s/step
Meep progress: 181.1/377.433631896973 = 48.0% done in 309.4s, 335.4s to go
on time step 9057 (time=181.14), 0.0325889 s/step
Meep progress: 183.52/377.433631896973 = 48.6% done in 313.4s, 331.2s to go
on time step 9178 (time=183.56), 0.0331079 s/step
Meep progress: 186.0/377.433631896973 = 49.3% done in 317.4s, 326.7s to go
on time step 9302 (time=186.04), 0.0324055 s/step
Meep progress: 188.44/377.433631896973 = 49.9% done in 321.4s, 322.4s to go
on time step 9424 (time=188.48), 0.0328706 s/step
Meep progress: 190.84/377.433631896973 = 50.6% done in 325.4s, 318.2s to go
on time step 9544 (time=190.88), 0.0333493 s/step
Meep progress: 193.3/377.433631896973 = 51.2% done in 329.5s, 313.8s to go
on time step 9667 (time=193.34), 0.0326962 s/step
Meep progress: 195.7/377.433631896973 = 51.9% done in 333.5s, 309.7s to go
on time step 9787 (time=195.74), 0.0333744 s/step
Meep progress: 198.1/377.433631896973 = 52.5% done in 337.5s, 305.5s to go
on time step 9907 (time=198.14), 0.0335067 s/step
Meep progress: 200.5/377.433631896973 = 53.1% done in 341.5s, 301.4s to go
on time step 10027 (time=200.54), 0.0335434 s/step
Meep progress: 202.9/377.433631896973 = 53.8% done in 345.5s, 297.2s to go
on time step 10147 (time=202.94), 0.0334836 s/step
Meep progress: 205.3/377.433631896973 = 54.4% done in 349.5s, 293.1s to go
on time step 10267 (time=205.34), 0.0333545 s/step
Meep progress: 207.7/377.433631896973 = 55.0% done in 353.6s, 288.9s to go
on time step 10387 (time=207.74), 0.033467 s/step
Meep progress: 210.14/377.433631896973 = 55.7% done in 357.6s, 284.7s to go
on time step 10509 (time=210.18), 0.0328826 s/step
Meep progress: 212.54/377.433631896973 = 56.3% done in 361.6s, 280.5s to go
on time step 10629 (time=212.58), 0.0333424 s/step
Meep progress: 214.94/377.433631896973 = 56.9% done in 365.6s, 276.4s to go
on time step 10749 (time=214.98), 0.0335002 s/step
Meep progress: 217.3/377.433631896973 = 57.6% done in 369.6s, 272.4s to go
on time step 10867 (time=217.34), 0.0342106 s/step
Meep progress: 219.26/377.433631896973 = 58.1% done in 373.6s, 269.5s to go
on time step 10965 (time=219.3), 0.0410086 s/step
Meep progress: 221.2/377.433631896973 = 58.6% done in 377.7s, 266.7s to go
on time step 11062 (time=221.24), 0.0414913 s/step
Meep progress: 223.24/377.433631896973 = 59.1% done in 381.7s, 263.6s to go
on time step 11164 (time=223.28), 0.0392943 s/step
Meep progress: 225.3/377.433631896973 = 59.7% done in 385.7s, 260.4s to go
on time step 11267 (time=225.34), 0.0392222 s/step
Meep progress: 227.38/377.433631896973 = 60.2% done in 389.7s, 257.2s to go
on time step 11371 (time=227.42), 0.0384849 s/step
Meep progress: 229.44/377.433631896973 = 60.8% done in 393.7s, 254.0s to go
on time step 11474 (time=229.48), 0.0388981 s/step
Meep progress: 231.52/377.433631896973 = 61.3% done in 397.7s, 250.7s to go
on time step 11578 (time=231.56), 0.0386451 s/step
Meep progress: 233.6/377.433631896973 = 61.9% done in 401.7s, 247.4s to go
on time step 11682 (time=233.64), 0.0384947 s/step
Meep progress: 235.62/377.433631896973 = 62.4% done in 405.7s, 244.2s to go
on time step 11783 (time=235.66), 0.0396841 s/step
Meep progress: 237.86/377.433631896973 = 63.0% done in 409.8s, 240.5s to go
on time step 11895 (time=237.9), 0.0358774 s/step
Meep progress: 240.24/377.433631896973 = 63.7% done in 413.8s, 236.3s to go
on time step 12014 (time=240.28), 0.0336814 s/step
Meep progress: 242.5/377.433631896973 = 64.2% done in 417.8s, 232.5s to go
on time step 12127 (time=242.54), 0.0356963 s/step
Meep progress: 244.68/377.433631896973 = 64.8% done in 421.8s, 228.9s to go
on time step 12236 (time=244.72), 0.0367803 s/step
Meep progress: 247.04/377.433631896973 = 65.5% done in 425.8s, 224.8s to go
on time step 12354 (time=247.08), 0.0339857 s/step
Meep progress: 249.44/377.433631896973 = 66.1% done in 429.9s, 220.6s to go
on time step 12474 (time=249.48), 0.0334678 s/step
Meep progress: 251.8/377.433631896973 = 66.7% done in 433.9s, 216.5s to go
on time step 12591 (time=251.82), 0.0343033 s/step
Meep progress: 254.24/377.433631896973 = 67.4% done in 437.9s, 212.2s to go
on time step 12713 (time=254.26), 0.0328277 s/step
Meep progress: 256.66/377.433631896973 = 68.0% done in 441.9s, 208.0s to go
on time step 12834 (time=256.68), 0.0333195 s/step
Meep progress: 258.66/377.433631896973 = 68.5% done in 446.0s, 204.8s to go
on time step 12934 (time=258.68), 0.0402285 s/step
Meep progress: 260.72/377.433631896973 = 69.1% done in 450.0s, 201.4s to go
on time step 13037 (time=260.74), 0.0388431 s/step
Meep progress: 262.94/377.433631896973 = 69.7% done in 454.0s, 197.7s to go
on time step 13148 (time=262.96), 0.0362677 s/step
Meep progress: 265.24/377.433631896973 = 70.3% done in 458.0s, 193.7s to go
on time step 13263 (time=265.26), 0.035013 s/step
Meep progress: 267.62/377.433631896973 = 70.9% done in 462.0s, 189.6s to go
on time step 13382 (time=267.64), 0.0338331 s/step
Meep progress: 269.84/377.433631896973 = 71.5% done in 466.1s, 185.8s to go
on time step 13493 (time=269.86), 0.0361964 s/step
Meep progress: 271.84/377.433631896973 = 72.0% done in 470.1s, 182.6s to go
on time step 13593 (time=271.86), 0.0400578 s/step
Meep progress: 274.18/377.433631896973 = 72.6% done in 474.1s, 178.5s to go
on time step 13710 (time=274.2), 0.0342108 s/step
Meep progress: 276.58/377.433631896973 = 73.3% done in 478.1s, 174.3s to go
on time step 13830 (time=276.6), 0.0334255 s/step
Meep progress: 278.9/377.433631896973 = 73.9% done in 482.1s, 170.3s to go
on time step 13946 (time=278.92), 0.0345916 s/step
Meep progress: 281.14/377.433631896973 = 74.5% done in 486.1s, 166.5s to go
on time step 14058 (time=281.16), 0.0359723 s/step
Meep progress: 283.48/377.433631896973 = 75.1% done in 490.1s, 162.4s to go
on time step 14176 (time=283.52), 0.0341129 s/step
Meep progress: 285.86/377.433631896973 = 75.7% done in 494.1s, 158.3s to go
on time step 14295 (time=285.9), 0.0337889 s/step
Meep progress: 288.24/377.433631896973 = 76.4% done in 498.1s, 154.1s to go
on time step 14414 (time=288.28), 0.0337064 s/step
Meep progress: 290.66/377.433631896973 = 77.0% done in 502.2s, 149.9s to go
on time step 14535 (time=290.7), 0.0333084 s/step
Meep progress: 293.04/377.433631896973 = 77.6% done in 506.2s, 145.8s to go
on time step 14654 (time=293.08), 0.0338121 s/step
Meep progress: 295.46/377.433631896973 = 78.3% done in 510.2s, 141.6s to go
on time step 14774 (time=295.48), 0.0333506 s/step
Meep progress: 297.86/377.433631896973 = 78.9% done in 514.3s, 137.4s to go
on time step 14894 (time=297.88), 0.0335275 s/step
Meep progress: 300.26/377.433631896973 = 79.6% done in 518.3s, 133.2s to go
on time step 15014 (time=300.28), 0.0335468 s/step
Meep progress: 302.68/377.433631896973 = 80.2% done in 522.3s, 129.0s to go
on time step 15134 (time=302.68), 0.0333367 s/step
Meep progress: 304.82/377.433631896973 = 80.8% done in 526.3s, 125.4s to go
on time step 15241 (time=304.82), 0.0375763 s/step
Meep progress: 307.16/377.433631896973 = 81.4% done in 530.3s, 121.3s to go
on time step 15358 (time=307.16), 0.0342728 s/step
Meep progress: 309.56/377.433631896973 = 82.0% done in 534.4s, 117.2s to go
on time step 15478 (time=309.56), 0.0333665 s/step
Meep progress: 311.98/377.433631896973 = 82.7% done in 538.4s, 113.0s to go
on time step 15599 (time=311.98), 0.0333413 s/step
Meep progress: 314.04/377.433631896973 = 83.2% done in 542.4s, 109.5s to go
on time step 15702 (time=314.04), 0.0390774 s/step
Meep progress: 316.1/377.433631896973 = 83.7% done in 546.4s, 106.0s to go
on time step 15805 (time=316.1), 0.0389871 s/step
Meep progress: 318.56/377.433631896973 = 84.4% done in 550.5s, 101.7s to go
on time step 15928 (time=318.56), 0.0327002 s/step
Meep progress: 320.88/377.433631896973 = 85.0% done in 554.5s, 97.7s to go
on time step 16044 (time=320.88), 0.0344892 s/step
Meep progress: 323.3/377.433631896973 = 85.7% done in 558.5s, 93.5s to go
on time step 16165 (time=323.3), 0.0330948 s/step
Meep progress: 325.6/377.433631896973 = 86.3% done in 562.5s, 89.5s to go
on time step 16280 (time=325.6), 0.0349775 s/step
Meep progress: 327.66/377.433631896973 = 86.8% done in 566.5s, 86.1s to go
on time step 16383 (time=327.66), 0.0390633 s/step
Meep progress: 330.04/377.433631896973 = 87.4% done in 570.5s, 81.9s to go
on time step 16502 (time=330.04), 0.0336289 s/step
Meep progress: 332.46/377.433631896973 = 88.1% done in 574.5s, 77.7s to go
on time step 16623 (time=332.46), 0.0332851 s/step
Meep progress: 334.86/377.433631896973 = 88.7% done in 578.6s, 73.6s to go
on time step 16743 (time=334.86), 0.0335035 s/step
Meep progress: 337.28/377.433631896973 = 89.4% done in 582.6s, 69.4s to go
on time step 16864 (time=337.28), 0.0330906 s/step
Meep progress: 339.64/377.433631896973 = 90.0% done in 586.6s, 65.3s to go
on time step 16982 (time=339.64), 0.0339877 s/step
Meep progress: 342.1/377.433631896973 = 90.6% done in 590.6s, 61.0s to go
on time step 17105 (time=342.1), 0.0326545 s/step
Meep progress: 344.4/377.433631896973 = 91.2% done in 594.6s, 57.0s to go
on time step 17220 (time=344.4), 0.0350732 s/step
Meep progress: 346.72/377.433631896973 = 91.9% done in 598.6s, 53.0s to go
on time step 17336 (time=346.72), 0.0346334 s/step
Meep progress: 349.12/377.433631896973 = 92.5% done in 602.7s, 48.9s to go
on time step 17456 (time=349.12), 0.0335039 s/step
Meep progress: 351.52/377.433631896973 = 93.1% done in 606.7s, 44.7s to go
on time step 17576 (time=351.52), 0.033542 s/step
Meep progress: 353.96/377.433631896973 = 93.8% done in 610.7s, 40.5s to go
on time step 17698 (time=353.96), 0.0329452 s/step
Meep progress: 356.4/377.433631896973 = 94.4% done in 614.7s, 36.3s to go
on time step 17820 (time=356.4), 0.0328478 s/step
Meep progress: 358.74/377.433631896973 = 95.0% done in 618.7s, 32.2s to go
on time step 17937 (time=358.74), 0.034518 s/step
Meep progress: 361.28/377.433631896973 = 95.7% done in 622.8s, 27.8s to go
on time step 18064 (time=361.28), 0.0317038 s/step
Meep progress: 364.14/377.433631896973 = 96.5% done in 626.8s, 22.9s to go
on time step 18207 (time=364.14), 0.0280068 s/step
Meep progress: 367.2/377.433631896973 = 97.3% done in 630.8s, 17.6s to go
on time step 18360 (time=367.2), 0.0261657 s/step
Meep progress: 370.28/377.433631896973 = 98.1% done in 634.8s, 12.3s to go
on time step 18514 (time=370.28), 0.0259892 s/step
Meep progress: 373.38/377.433631896973 = 98.9% done in 638.8s, 6.9s to go
on time step 18669 (time=373.38), 0.0258937 s/step
Meep progress: 376.46/377.433631896973 = 99.7% done in 642.8s, 1.7s to go
on time step 18823 (time=376.46), 0.0260807 s/step
run 0 finished at t = 377.44 (18872 timesteps)
flux1:, 0.627777777777778, 6.27271798927335e-7, 6.22039726828557e-7, 6.17274944079278e-7, 6.12843172358875e-7, 6.08746227441899e-7, 6.05153974355008e-7, 6.02351821704561e-7, 6.00632244428835e-7, 6.00181526731876e-7, 6.01012584586097e-7, 6.02971663793718e-7, 6.0581187187137e-7, 6.09297080311909e-7, 6.13288966809724e-7, 6.17780376473458e-7, 6.22862866206604e-7, 6.28644898360863e-7, 6.35158843523806e-7, 6.42300213992154e-7, 6.49826690581359e-7, 6.57413947612646e-7, 6.64738357867426e-7, 6.71556719284801e-7, 6.77783520090152e-7, 6.83545145276418e-7, 6.88963046530576e-7, 6.93625135820302e-7, 6.97913182174968e-7, 7.01458211292686e-7, 7.04728482918278e-7, 7.05181519635969e-7, 7.04295321131179e-7, 7.03720123068097e-7, 7.01334969408623e-7, 6.98025583579958e-7, 6.93917365438506e-7, 6.89501115919051e-7, 6.84342019913678e-7, 6.78459750609414e-7, 6.71904876682857e-7, 6.6474180136676e-7, 6.57169685098107e-7, 6.49509939577903e-7, 6.42105969825864e-7, 6.35218606083922e-7, 6.28966331110216e-7, 6.23330096729058e-7, 6.18216549325346e-7, 6.13550391845842e-7, 6.09354505512476e-7, 6.05781515363456e-7, 6.0308072985054e-7, 6.01512002595441e-7, 6.01242517453235e-7, 6.02273199355525e-7, 6.04431234517863e-7, 6.07436209009346e-7, 6.11012607875113e-7, 6.14998093169298e-7, 6.19396337023704e-7, 6.24345677290376e-7
flux1:, 0.628040226681531, 7.16769606863655e-7, 7.10293044069477e-7, 7.04314737326172e-7, 6.98706735010141e-7, 6.934849507606e-7, 6.88847388157396e-7, 6.85120849746644e-7, 6.82644838673244e-7, 6.81647218300517e-7, 6.82167445627221e-7, 6.84059261447689e-7, 6.87067151657916e-7, 6.90938308301553e-7, 6.95518861101451e-7, 7.00793053662054e-7, 7.06850193121504e-7, 7.13795910836506e-7, 7.21649638683338e-7, 7.30277629590217e-7, 7.39393718487527e-7, 7.48624231989082e-7, 7.57599864030229e-7, 7.66035491366555e-7, 7.73801184886111e-7, 7.8098705655419e-7, 7.87707397405855e-7, 7.9351244630697e-7, 7.9878004910041e-7, 8.03100539284081e-7, 8.07010286138706e-7, 8.07641579545653e-7, 8.06656539964853e-7, 8.05917181473118e-7, 8.03025615237667e-7, 7.98952745238439e-7, 7.93887805597341e-7, 7.88347348472029e-7, 7.81880800779481e-7, 7.74559578904904e-7, 7.66453370141963e-7, 7.57648510558485e-7, 7.48394778464159e-7, 7.39078073239809e-7, 7.30099191486122e-7, 7.21759383014322e-7, 7.14201162193799e-7, 7.07419062973959e-7, 7.01330159384024e-7, 6.958723604073e-7, 6.91087068977494e-7, 6.87148778992612e-7, 6.84326108862215e-7, 6.82888125681435e-7, 6.82995198327429e-7, 6.84623921440171e-7, 6.87563820622939e-7, 6.91492147265088e-7, 6.96096061603981e-7, 7.01187349676058e-7, 7.06755505926109e-7, 7.12930353668776e-7
flux1:, 0.628302675585284, 8.21894812254909e-7, 8.14536378283239e-7, 8.07667749571815e-7, 8.01157391521713e-7, 7.95024132856897e-7, 7.8948258871462e-7, 7.84890467896056e-7, 7.81626171749198e-7, 7.79954232199714e-7, 7.79939185595502e-7, 7.81443868227399e-7, 7.84207975701853e-7, 7.87967087977518e-7, 7.92557249425781e-7, 7.97959538199199e-7, 8.04266606146946e-7, 8.11587905594041e-7, 8.19939209177803e-7, 8.29171215716247e-7, 8.38972993684955e-7, 8.48944503457718e-7, 8.58692793663366e-7, 8.6790562388243e-7, 8.76415415828971e-7, 8.84286205515498e-7, 8.91648135479856e-7, 8.98021677999162e-7, 9.0377289526502e-7, 9.08494317082359e-7, 9.12772154473357e-7, 9.13434817858879e-7, 9.12335380785761e-7, 9.11552513867089e-7, 9.08408143304733e-7, 9.03929425763829e-7, 8.98379275596137e-7, 8.92284287491669e-7, 8.85157162413322e-7, 8.77124236768979e-7, 8.6826724031958e-7, 8.58674460654717e-7, 8.48624740525221e-7, 8.38549454783523e-7, 8.28888969505007e-7, 8.19967225870835e-7, 8.11934018946421e-7, 8.04783373354392e-7, 7.98432285319592e-7, 7.92824500832567e-7, 7.88014302772969e-7, 7.84192690656455e-7, 7.81641857467372e-7, 7.80634474779939e-7, 7.81320019470114e-7, 7.83649843461371e-7, 7.87379152875755e-7, 7.92150487541361e-7, 7.9762448546391e-7, 8.03599180258615e-7, 8.10061407468194e-7, 8.1714216150351e-7
flux1:, 0.628565124489038, 9.45683635955514e-7, 9.37926462898966e-7, 9.30593730103666e-7, 9.23537604522078e-7, 9.16765127323372e-7, 9.10492398592511e-7, 9.05094634006667e-7, 9.0097943395147e-7, 8.98443194464412e-7, 8.97575739178919e-7, 8.98253293996499e-7, 9.00217517336849e-7, 9.03199831957486e-7, 9.07033089522441e-7, 9.11701244116723e-7, 9.17306383143933e-7, 9.23969905937631e-7, 9.31716655765304e-7, 9.40401231616538e-7, 9.49714242241814e-7, 9.59259086143478e-7, 9.6864570492016e-7, 9.77551700059896e-7, 9.85781352885649e-7, 9.93388509538355e-7, 1.00054497693158e-6, 1.00674388183643e-6, 1.01233915803527e-6, 1.01697560982553e-6, 1.02126941693008e-6, 1.02176951836497e-6, 1.02053165810714e-6, 1.01985771843411e-6, 1.01678163080955e-6, 1.01235631117717e-6, 1.00691975852865e-6, 1.00099824366571e-6, 9.94039513026066e-7, 9.86224864485798e-7, 9.77643081053133e-7, 9.68363179586065e-7, 9.58665883347481e-7, 9.49001856591044e-7, 9.39826505644689e-7, 9.31463043449787e-7, 9.24047086214366e-7, 9.17554288085955e-7, 9.11888194972937e-7, 9.06988862273702e-7, 9.02915954104496e-7, 8.99869582512192e-7, 8.9813727021959e-7, 8.97986741481201e-7, 8.99549549318039e-7, 9.02748571984854e-7, 9.07306972433369e-7, 9.12840729388895e-7, 9.18996798532597e-7, 9.25574646917714e-7, 9.32573329485015e-7, 9.40137638589026e-7
flux1:, 0.628827573392791, 1.09077426701414e-6, 1.08317536584749e-6, 1.07586869899886e-6, 1.06867624244569e-6, 1.0615761976738e-6, 1.05476825362656e-6, 1.04862951431764e-6, 1.04358625438285e-6, 1.03996290291861e-6, 1.0378773417719e-6, 1.03722685317483e-6, 1.03776491639589e-6, 1.03922813370899e-6, 1.0414532827346e-6, 1.04443212617237e-6, 1.04828085368113e-6, 1.05314055023444e-6, 1.05905957805173e-6, 1.06591985358422e-6, 1.073444905208e-6, 1.08127553134611e-6, 1.08905276844109e-6, 1.09646088858972e-6, 1.10328680409368e-6, 1.10959366927604e-6, 1.11561917433787e-6, 1.12082293403964e-6, 1.12555721384258e-6, 1.12956950830367e-6, 1.13349111293329e-6, 1.13360872651017e-6, 1.13220183792912e-6, 1.13180784553967e-6, 1.12915243057821e-6, 1.12528779786671e-6, 1.12061739748817e-6, 1.11566561981261e-6, 1.10978229860065e-6, 1.10320115838891e-6, 1.09601729100695e-6, 1.08826154483037e-6, 1.08018692958321e-6, 1.07223235065872e-6, 1.06483886291453e-6, 1.05830177055174e-6, 1.0527185904165e-6, 1.04802745680534e-6, 1.04410470405032e-6, 1.04087723479363e-6, 1.03840251407006e-6, 1.0368815579659e-6, 1.03659709394015e-6, 1.03780050874138e-6, 1.04059515099936e-6, 1.04486933908181e-6, 1.05031475735518e-6, 1.05652880707801e-6, 1.06315887086169e-6, 1.07002315918789e-6, 1.07714996054578e-6, 1.08471184720924e-6
flux1:, 0.629090022296544, 1.25905469202934e-6, 1.25218834763064e-6, 1.24541693347573e-6, 1.23851909995357e-6, 1.23142632760814e-6, 1.22430233850134e-6, 1.21750908522589e-6, 1.21148077914119e-6, 1.20656752312699e-6, 1.20292093683979e-6, 1.20047045614265e-6, 1.19899395433194e-6, 1.19824349818002e-6, 1.1980656846936e-6, 1.19846208010442e-6, 1.1995641882766e-6, 1.20153799547202e-6, 1.20446924065199e-6, 1.20829185059029e-6, 1.21279550721498e-6, 1.21769295661549e-6, 1.22268289343161e-6, 1.22747058299784e-6, 1.23183582630653e-6, 1.23587124140979e-6, 1.23989832042043e-6, 1.24332639360571e-6, 1.24652945730423e-6, 1.24940051108472e-6, 1.25258346277554e-6, 1.25210139478113e-6, 1.25049217452415e-6, 1.2505511056436e-6, 1.24865491714741e-6, 1.24583843275629e-6, 1.2425488204559e-6, 1.23931820381892e-6, 1.23536435505295e-6, 1.23096945413359e-6, 1.22624002735128e-6, 1.22115565190786e-6, 1.21591350631805e-6, 1.21090809202015e-6, 1.20653459050441e-6, 1.20303213690165e-6, 1.20043667007865e-6, 1.19863143075351e-6, 1.19745436712688e-6, 1.1968124602687e-6, 1.19675543171181e-6, 1.19747774110274e-6, 1.1992463744026e-6, 1.20228280496895e-6, 1.20664899788862e-6, 1.21218989068043e-6, 1.21856445271996e-6, 1.22535898618032e-6, 1.23223601236782e-6, 1.23905084598356e-6, 1.24587864975374e-6, 1.25293321472765e-6
flux1:, 0.629352471200297, 1.45142650407473e-6, 1.44582575703963e-6, 1.44007323976437e-6, 1.43389383753929e-6, 1.42715529935175e-6, 1.41996548060312e-6, 1.41265358484121e-6, 1.40565122671108e-6, 1.39933330684917e-6, 1.39389341755947e-6, 1.38930698703797e-6, 1.38539057916665e-6, 1.3819217170721e-6, 1.37876006324361e-6, 1.37591449093575e-6, 1.37352786602365e-6, 1.37179176323678e-6, 1.37084003053109e-6, 1.37068131402908e-6, 1.3712026296192e-6, 1.37221978189386e-6, 1.37351076817765e-6, 1.37481158171862e-6, 1.37590284044996e-6, 1.37692403006384e-6, 1.37828792386508e-6, 1.37932579526066e-6, 1.38047001253349e-6, 1.38178659839854e-6, 1.38394852649221e-6, 1.38268455463513e-6, 1.38084220969352e-6, 1.38151105289356e-6, 1.38065111728679e-6, 1.37927795293077e-6, 1.37784962069969e-6, 1.37692746105298e-6, 1.37556585612096e-6, 1.37409164216034e-6, 1.37263448536302e-6, 1.37111809469732e-6, 1.36966113463921e-6, 1.36858328606957e-6, 1.36820353987797e-6, 1.36867864476285e-6, 1.36996308096778e-6, 1.37187275372437e-6, 1.37420158275706e-6, 1.37683508609201e-6, 1.37981378330754e-6, 1.38332049434102e-6, 1.38759603828238e-6, 1.39281738637781e-6, 1.39899008650842e-6, 1.40590499793025e-6, 1.41318587926117e-6, 1.42041497764999e-6, 1.4272847538382e-6, 1.43370592140879e-6, 1.43981716611603e-6, 1.44588447374995e-6
flux1:, 0.629614920104051, 1.66776123534749e-6, 1.66386558051376e-6, 1.6595514278938e-6, 1.65448376375993e-6, 1.64845213833459e-6, 1.64148972424889e-6, 1.63387572827054e-6, 1.62602906293872e-6, 1.61834955423284e-6, 1.61108249400312e-6, 1.60426446119135e-6, 1.59776522100375e-6, 1.59139609053958e-6, 1.58502930011093e-6, 1.57867314280666e-6, 1.57247176191197e-6, 1.56663703368485e-6, 1.56135620104429e-6, 1.5567300053881e-6, 1.5527678766713e-6, 1.54941246914439e-6, 1.54653507419978e-6, 1.54390612600888e-6, 1.54131108353604e-6, 1.53894765159879e-6, 1.53731424203812e-6, 1.53562680586225e-6, 1.53442401809572e-6, 1.53395117826662e-6, 1.53495010769616e-6, 1.53278722169246e-6, 1.53068886649788e-6, 1.532091865034e-6, 1.53244104117866e-6, 1.53274876745004e-6, 1.53344335484516e-6, 1.53514746701673e-6, 1.53672736795574e-6, 1.53855278686153e-6, 1.54079437278394e-6, 1.54332523954603e-6, 1.54617165072166e-6, 1.54955412733667e-6, 1.55368987226829e-6, 1.55863221644365e-6, 1.56424081182274e-6, 1.57025939647051e-6, 1.57644007723609e-6, 1.58265249307594e-6, 1.58893212877955e-6, 1.59544883063097e-6, 1.60240875956927e-6, 1.60993034444086e-6, 1.61794747613485e-6, 1.62618587947581e-6, 1.63423144179582e-6, 1.64166938198074e-6, 1.64823661562476e-6, 1.65391639919752e-6, 1.65892506533129e-6, 1.66358768075056e-6
flux1:, 0.629877369007804, 1.90709814867136e-6, 1.9052142027459e-6, 1.90266486919215e-6, 1.8990543903318e-6, 1.89408361733029e-6, 1.88769473099451e-6, 1.88010098403619e-6, 1.8716990110967e-6, 1.86291384716691e-6, 1.85405208350118e-6, 1.84522594907543e-6, 1.83637130623804e-6, 1.82733869176064e-6, 1.81800814152255e-6, 1.80837412283379e-6, 1.79856592333823e-6, 1.78880394026318e-6, 1.77932699953891e-6, 1.77033710927589e-6, 1.76198156413892e-6, 1.7543432384592e-6, 1.74739134396463e-6, 1.74092791640315e-6, 1.73474229366586e-6, 1.72909311445231e-6, 1.72454515414097e-6, 1.72015560754985e-6, 1.71662446282123e-6, 1.71435840859169e-6, 1.7142320800617e-6, 1.71114077027043e-6, 1.70877559586736e-6, 1.71099120274363e-6, 1.71258814140815e-6, 1.71461038625759e-6, 1.7174133338527e-6, 1.72172057095659e-6, 1.72619491257591e-6, 1.73125108624523e-6, 1.73712308936792e-6, 1.74364822529457e-6, 1.75075740519767e-6, 1.75855699841207e-6, 1.76714472926572e-6, 1.77645734930828e-6, 1.78625497985634e-6, 1.79621362260441e-6, 1.80605481416131e-6, 1.81564581392144e-6, 1.8250275147035e-6, 1.83436002682729e-6, 1.84380954176691e-6, 1.85342418085122e-6, 1.86305275121879e-6, 1.8723463601426e-6, 1.88085161426424e-6, 1.88816430248122e-6, 1.89407971925549e-6, 1.89866866680796e-6, 1.90223546865172e-6, 1.90516602338526e-6
flux1:, 0.630139817911557, 2.16808975031255e-6, 2.16836913016355e-6, 2.16780067281154e-6, 2.16593245613644e-6, 2.16237105701719e-6, 2.15695513922449e-6, 2.14981828841685e-6, 2.14132591255258e-6, 2.1319277167093e-6, 2.12199919931918e-6, 2.11173986960175e-6, 2.10116110743253e-6, 2.09015424521267e-6, 2.07859829263617e-6, 2.06645634742113e-6, 2.05382191279245e-6, 2.04090625623481e-6, 2.02799027746794e-6, 2.01537638580079e-6, 2.00335320859255e-6, 1.99214505577152e-6, 1.981813969455e-6, 1.97218466704969e-6, 1.96304399971554e-6, 1.95470428571582e-6, 1.9477657873092e-6, 1.94108201330893e-6, 1.93557029429242e-6, 1.93175784373017e-6, 1.93073687810947e-6, 1.92678421500421e-6, 1.92415503659744e-6, 1.92720873882267e-6, 1.92994655252714e-6, 1.93349532831007e-6, 1.93809847170574e-6, 1.94462301635933e-6, 1.95152355180322e-6, 1.95926726975726e-6, 1.96817584398574e-6, 1.97807291598373e-6, 1.9888024912792e-6, 2.00035326547063e-6, 2.01269603760966e-6, 2.02564744568141e-6, 2.03887300260613e-6, 2.05199487509776e-6, 2.06472394621752e-6, 2.07694590359931e-6, 2.08872330615272e-6, 2.10021441749592e-6, 2.11154418866361e-6, 2.12268255251442e-6, 2.13338365600475e-6, 2.14321803921514e-6, 2.15169425379285e-6, 2.15842733829131e-6, 2.16328396072788e-6, 2.16643449153439e-6, 2.16827700630743e-6, 2.16925460298929e-6
flux1:, 0.63040226681531, 2.44965065693589e-6, 2.45208622073685e-6, 2.4535978321774e-6, 2.45368659454192e-6, 2.45186446584559e-6, 2.44785881438924e-6, 2.44171300993631e-6, 2.43375313710921e-6, 2.42445140855851e-6, 2.41425615752848e-6, 2.40346092778424e-6, 2.39215700751712e-6, 2.38027380056824e-6, 2.36767728725004e-6, 2.35427931082862e-6, 2.34011415640394e-6, 2.32536221080995e-6, 2.31032992388199e-6, 2.29540886150309e-6, 2.28101983506048e-6, 2.26751770339764e-6, 2.25504367272095e-6, 2.24343153079566e-6, 2.23245417335753e-6, 2.22246063896437e-6, 2.21404866861094e-6, 2.20582686837651e-6, 2.19897998909516e-6, 2.19409742808842e-6, 2.19258700685332e-6, 2.18792910701438e-6, 2.1850502660184e-6, 2.1889147036994e-6, 2.19255176524529e-6, 2.19723400598836e-6, 2.20306467945179e-6, 2.21109446646484e-6, 2.21957461123137e-6, 2.22903847281003e-6, 2.23991864642172e-6, 2.2520509809862e-6, 2.26521102676885e-6, 2.27927829551976e-6, 2.29410049381059e-6, 2.30938069441184e-6, 2.32470382055432e-6, 2.33966014683492e-6, 2.3539765204636e-6, 2.3675831485459e-6, 2.38058476578659e-6, 2.39314962894815e-6, 2.40536453994804e-6, 2.41711843913392e-6, 2.42806672302802e-6, 2.43769847244929e-6, 2.44548898654226e-6, 2.4510824761981e-6, 2.45442858970251e-6, 2.455805686449e-6, 2.45570656243836e-6, 2.45462315528477e-6
flux1:, 0.630664715719064, 2.75171676741854e-6, 2.75615536965183e-6, 2.75973165831041e-6, 2.76191183777972e-6, 2.76211765092369e-6, 2.75996260512875e-6, 2.75539326606987e-6, 2.74868960738668e-6, 2.74034225760781e-6, 2.73087158326439e-6, 2.72066570892409e-6, 2.70989427572071e-6, 2.69851785668607e-6, 2.686375650649e-6, 2.67330851622622e-6, 2.65926852935838e-6, 2.64438202676138e-6, 2.62895945178262e-6, 2.61346129776354e-6, 2.59842019724591e-6, 2.58430057309409e-6, 2.57130306745825e-6, 2.55925427888435e-6, 2.54789751014005e-6, 2.53759377704264e-6, 2.52889945709931e-6, 2.52014547328229e-6, 2.51282145698178e-6, 2.50751250149607e-6, 2.50604258675288e-6, 2.50089984479776e-6, 2.49779112739887e-6, 2.50239393837507e-6, 2.50658666532479e-6, 2.51185491084419e-6, 2.51815026518794e-6, 2.52673996926374e-6, 2.53568344517519e-6, 2.54560024603911e-6, 2.5570531434889e-6, 2.56991527548041e-6, 2.58391909131895e-6, 2.5988541768561e-6, 2.61445969569723e-6, 2.63034072325843e-6, 2.64602262857533e-6, 2.66109080325927e-6, 2.67531800364686e-6, 2.68870717395266e-6, 2.70142758011755e-6, 2.71367191921293e-6, 2.72549602639888e-6, 2.73671063700982e-6, 2.74687461369973e-6, 2.75540037332485e-6, 2.76173845978833e-6, 2.76557301773041e-6, 2.76694627949586e-6, 2.76624909693966e-6, 2.76406564109602e-6, 2.76092514255005e-6
flux1:, 0.630927164622817, 3.07598581233656e-6, 3.08215343297221e-6, 3.08767258184377e-6, 3.09198707095049e-6, 3.09443624823508e-6, 3.09452219961075e-6, 3.09209259797053e-6, 3.0873765533676e-6, 3.08087753214012e-6, 3.07318240130875e-6, 3.06476796671613e-6, 3.05587470561661e-6, 3.04648395938213e-6, 3.03639427330329e-6, 3.02535844771723e-6, 3.01322682669691e-6, 3.00005025251286e-6, 2.98611963155916e-6, 2.97193827556467e-6, 2.95812250825165e-6, 2.94521904408672e-6, 2.93346570354724e-6, 2.92266528640431e-6, 2.91251305064425e-6, 2.9033527736379e-6, 2.89566685847513e-6, 2.88748739122542e-6, 2.88062872649468e-6, 2.8756088807096e-6, 2.87475896576837e-6, 2.86937669046161e-6, 2.86605381302188e-6, 2.87129252003435e-6, 2.87564616650669e-6, 2.88087721767559e-6, 2.88679409764451e-6, 2.89490253423637e-6, 2.90308351075922e-6, 2.91206839058104e-6, 2.92256329300856e-6, 2.93449843654202e-6, 2.94759110693753e-6, 2.96156803788963e-6, 2.97608287793954e-6, 2.99066470858442e-6, 3.00480395090519e-6, 3.01810905200439e-6, 3.03042770023727e-6, 3.04186219600424e-6, 3.05266777399304e-6, 3.06307694020817e-6, 3.07312502841872e-6, 3.0825526090962e-6, 3.09083021374772e-6, 3.09730346016798e-6, 3.10140936247623e-6, 3.10288252886738e-6, 3.10186465475389e-6, 3.09885977156208e-6, 3.09453697578487e-6, 3.08945033200813e-6
flux1:, 0.63118961352657, 3.4264967783878e-6, 3.43403073562629e-6, 3.44127600490587e-6, 3.44766405657522e-6, 3.45246093160172e-6, 3.45506371672208e-6, 3.45522371915883e-6, 3.45311740785598e-6, 3.44925533263828e-6, 3.44428189937871e-6, 3.43875138218173e-6, 3.43296264255392e-6, 3.42690501476096e-6, 3.4203238382999e-6, 3.41287134091325e-6, 3.40428251247586e-6, 3.39451599507095e-6, 3.38382135104127e-6, 3.37271720992288e-6, 3.36187284414883e-6, 3.35188886094479e-6, 3.34301947658137e-6, 3.33502882642174e-6, 3.32754432688798e-6, 3.32086295620091e-6, 3.31537325794998e-6, 3.30879975474645e-6, 3.30328162884667e-6, 3.29922323422496e-6, 3.29953305625347e-6, 3.29413326629263e-6, 3.29059638709918e-6, 3.29635858301042e-6, 3.30048865088712e-6, 3.30507853723402e-6, 3.30982200981647e-6, 3.31647259724016e-6, 3.32274226260574e-6, 3.32950396849513e-6, 3.33761357911962e-6, 3.34706935033806e-6, 3.35759912884869e-6, 3.36889739603642e-6, 3.38056005769748e-6, 3.39206476800656e-6, 3.40289079013097e-6, 3.41269382566635e-6, 3.42142022374574e-6, 3.42929311926902e-6, 3.43667173658364e-6, 3.44384305684166e-6, 3.4508344731696e-6, 3.45732844129282e-6, 3.46271972615548e-6, 3.46630005730876e-6, 3.46750475928246e-6, 3.46612752956791e-6, 3.46241299662038e-6, 3.45697587970414e-6, 3.45056256098921e-6, 3.44374131763871e-6
flux1:, 0.631452062430323, 3.80992026767024e-6, 3.81840334563976e-6, 3.82707655112398e-6, 3.83536366885346e-6, 3.84246496396866e-6, 3.84768103233736e-6, 3.85067348797828e-6, 3.85156835738264e-6, 3.85087945582699e-6, 3.84929897249548e-6, 3.84744467978592e-6, 3.84565848216355e-6, 3.84392393749502e-6, 3.84192281210518e-6, 3.83919956287152e-6, 3.83536731613377e-6, 3.8302828048263e-6, 3.82413790440698e-6, 3.81744294326462e-6, 3.81089298901372e-6, 3.80511881271359e-6, 3.80037555140745e-6, 3.79637701585177e-6, 3.79266288547171e-6, 3.78945758920222e-6, 3.78705320595857e-6, 3.78286834047232e-6, 3.77934892465368e-6, 3.77676610344564e-6, 3.77864749879558e-6, 3.77337994588284e-6, 3.76960237693979e-6, 3.7757886225342e-6, 3.77938319881224e-6, 3.7828430635803e-6, 3.78579207140307e-6, 3.79022915251793e-6, 3.79369683675046e-6, 3.79724183997997e-6, 3.80187047343124e-6, 3.80764940369908e-6, 3.81433615708434e-6, 3.82162208253869e-6, 3.829073064159e-6, 3.83613775194628e-6, 3.84230250946805e-6, 3.84728632741739e-6, 3.85114900294857e-6, 3.85424827621741e-6, 3.85706036479225e-6, 3.85993954909269e-6, 3.86291859556136e-6, 3.86563585328147e-6, 3.86742437552491e-6, 3.8675346306781e-6, 3.86540963008849e-6, 3.86090684823021e-6, 3.85437348255953e-6, 3.84653054429962e-6, 3.83819538520204e-6, 3.82994459828959e-6
flux1:, 0.631714511334077, 4.23547495993296e-6, 4.24446748509715e-6, 4.25420461745299e-6, 4.26409913605067e-6, 4.27328826120748e-6, 4.28098397944465e-6, 4.28676785257276e-6, 4.29072247001569e-6, 4.29336567969485e-6, 4.29543062593937e-6, 4.29758562073538e-6, 4.30020024562116e-6, 4.30323893235145e-6, 4.30631170237607e-6, 4.30885261755467e-6, 4.31035310336517e-6, 4.31056624449848e-6, 4.3096184835459e-6, 4.30799737339342e-6, 4.30640655806612e-6, 4.30549347397257e-6, 4.30550704238816e-6, 4.30610281994564e-6, 4.30671348257275e-6, 4.30747229882638e-6, 4.30859105697394e-6, 4.30718961429954e-6, 4.30598978465356e-6, 4.30514409799602e-6, 4.30881029961651e-6, 4.30371172211462e-6, 4.29963133102782e-6, 4.30617769634127e-6, 4.30905033601885e-6, 4.31108672172594e-6, 4.31189449022072e-6, 4.31370727569384e-6, 4.31388311371297e-6, 4.31367518895817e-6, 4.31423814894816e-6, 4.3156974394576e-6, 4.31784963215163e-6, 4.32040563915071e-6, 4.32292377757148e-6, 4.32483905861794e-6, 4.32565333923251e-6, 4.32515337517193e-6, 4.32351611007837e-6, 4.32123902518954e-6, 4.31892311115125e-6, 4.31700061241595e-6, 4.31552248318701e-6, 4.31409630604999e-6, 4.31200514485874e-6, 4.30846629337523e-6, 4.30293374481904e-6, 4.29532749440583e-6, 4.28609319763134e-6, 4.27605380840806e-6, 4.2660955754919e-6, 4.25680488529968e-6
flux1:, 0.63197696023783, 4.71445122179842e-6, 4.72351894060582e-6, 4.73390938708118e-6, 4.74501120286714e-6, 4.75589319837436e-6, 4.76568268602649e-6, 4.77389187369665e-6, 4.78057211689662e-6, 4.78625338900502e-6, 4.79171018004893e-6, 4.79765389467519e-6, 4.80446972307967e-6, 4.8120912734788e-6, 4.82004991176637e-6, 4.827668965492e-6, 4.83432277817565e-6, 4.83966638992318e-6, 4.84376359138063e-6, 4.8470782116025e-6, 4.85032066467592e-6, 4.85415621958431e-6, 4.85883051457646e-6, 4.86393613545583e-6, 4.86878014532368e-6, 4.87339494225189e-6, 4.87794482939606e-6, 4.87925660889872e-6, 4.88029296151893e-6, 4.88113828895595e-6, 4.88656496807436e-6, 4.88153479481403e-6, 4.87705036663922e-6, 4.88394750257209e-6, 4.88607144089222e-6, 4.886636364606e-6, 4.88528658272325e-6, 4.88447685982475e-6, 4.88134823112055e-6, 4.87739224404041e-6, 4.87391129390006e-6, 4.87107295092453e-6, 4.86871117594576e-6, 4.86656863975557e-6, 4.86420841295033e-6, 4.86105577177025e-6, 4.85662334158717e-6, 4.8507568491223e-6, 4.84374288428153e-6, 4.83621625601547e-6, 4.82890669823935e-6, 4.82233359039534e-6, 4.8165774342361e-6, 4.81122486579119e-6, 4.80551408903261e-6, 4.79862821155116e-6, 4.79002588528401e-6, 4.77968092099817e-6, 4.76813039141779e-6, 4.75629744987243e-6, 4.74514245069999e-6, 4.73527246818994e-6
flux1:, 0.632239409141583, 5.25940013619251e-6, 5.26813757375821e-6, 5.27874889218776e-6, 5.29057488224078e-6, 5.30259958737874e-6, 5.313862077204e-6, 5.32381441667433e-6, 5.33249382929423e-6, 5.34046010159763e-6, 5.3485408112517e-6, 5.35749305787333e-6, 5.36771217077451e-6, 5.37909178432916e-6, 5.39107722547642e-6, 5.40287950779073e-6, 5.41376123622913e-6, 5.42329010993857e-6, 5.43148087757247e-6, 5.43878891559884e-6, 5.44594866240831e-6, 5.45366160329922e-6, 5.46218325287412e-6, 5.47104028767149e-6, 5.47939552589408e-6, 5.48717943609008e-6, 5.49455259572894e-6, 5.4980449439939e-6, 5.50083145702779e-6, 5.50301047944568e-6, 5.50993784062447e-6, 5.50473604801229e-6, 5.49971008877994e-6, 5.50701612372268e-6, 5.50853350274043e-6, 5.50783448187597e-6, 5.50464154096243e-6, 5.50162063146611e-6, 5.49564568908144e-6, 5.48847707537358e-6, 5.48157093954071e-6, 5.47511823573443e-6, 5.46897852065898e-6, 5.46292540486619e-6, 5.45652515685329e-6, 5.44918257706673e-6, 5.44040162117033e-6, 5.43006528410892e-6, 5.41855319879333e-6, 5.40663060540982e-6, 5.395159041672e-6, 5.38475426612571e-6, 5.37553569908125e-6, 5.36707266165261e-6, 5.3585530064491e-6, 5.34911147821794e-6, 5.33819270799486e-6, 5.32580762655799e-6, 5.31257641171301e-6, 5.29952623832767e-6, 5.28770683558268e-6, 5.27776738861038e-6
flux1:, 0.632501858045337, 5.88311963793275e-6, 5.89116987107348e-6, 5.90157938412723e-6, 5.91360733254816e-6, 5.92612364531526e-6, 5.93806478614797e-6, 5.9488274690643e-6, 5.9584556231725e-6, 5.96756734037387e-6, 5.97706951836754e-6, 5.98778136479331e-6, 6.00011223584855e-6, 6.01390967974187e-6, 6.02852298058522e-6, 6.04304391187821e-6, 6.05662479127164e-6, 6.06875823493877e-6, 6.07943289076923e-6, 6.08912757702583e-6, 6.09863814290582e-6, 6.10873806009866e-6, 6.11971469555303e-6, 6.13102565406852e-6, 6.14166965500762e-6, 6.15148055196406e-6, 6.16066158687345e-6, 6.16542493927814e-6, 6.16914646480887e-6, 6.17204212214221e-6, 6.18002013454949e-6, 6.17428906718894e-6, 6.16855727373675e-6, 6.17640263125999e-6, 6.17760659839614e-6, 6.17607367156625e-6, 6.17162520092198e-6, 6.16713842664845e-6, 6.15915512287454e-6, 6.14973378770552e-6, 6.14050175106077e-6, 6.13165848171615e-6, 6.12307007710636e-6, 6.11452675149617e-6, 6.10558059405144e-6, 6.09558917904947e-6, 6.08401406333109e-6, 6.07074337864977e-6, 6.05622813103816e-6, 6.04135717931274e-6, 6.02712988623404e-6, 6.01426983567622e-6, 6.00294264240464e-6, 5.99269568172629e-6, 5.98264727057238e-6, 5.97185370539243e-6, 5.95971331148582e-6, 5.94625022750698e-6, 5.93216059943605e-6, 5.91858800952841e-6, 5.90669897247592e-6, 5.89721666818347e-6
flux1:, 0.63276430694909, 6.59762305234817e-6, 6.60469512159841e-6, 6.6145277291204e-6, 6.62625642195505e-6, 6.63859405763139e-6, 6.65034689908475e-6, 6.66085373822941e-6, 6.67018770549607e-6, 6.67906413680067e-6, 6.68851131657824e-6, 6.69944297212225e-6, 6.71229746705623e-6, 6.72687331776639e-6, 6.74240915143595e-6, 6.75786144814109e-6, 6.77226521029757e-6, 6.78504753777266e-6, 6.79620007375922e-6, 6.80627142215891e-6, 6.81617445913244e-6, 6.82680544487211e-6, 6.8385116997322e-6, 6.8506763124917e-6, 6.86211148237725e-6, 6.87256230250835e-6, 6.88231428502958e-6, 6.88721820849423e-6, 6.89086534674867e-6, 6.89370035746646e-6, 6.90217104953096e-6, 6.8954784323228e-6, 6.88886455152605e-6, 6.89744785925664e-6, 6.89874009622214e-6, 6.89695464658814e-6, 6.89200540300854e-6, 6.88699617653225e-6, 6.87806151847169e-6, 6.86758744269033e-6, 6.85740479763189e-6, 6.84771626283291e-6, 6.83837242420144e-6, 6.8291538719995e-6, 6.81956561755357e-6, 6.80887609547114e-6, 6.79645896964446e-6, 6.78216923054141e-6, 6.7665078221251e-6, 6.75048568700419e-6, 6.73525299960904e-6, 6.72165695075833e-6, 6.70991473444483e-6, 6.69953774782859e-6, 6.6895404408004e-6, 6.67885397761892e-6, 6.6667852609117e-6, 6.6533427508214e-6, 6.63929558898393e-6, 6.62592726150672e-6, 6.6145615398604e-6, 6.60603654699524e-6
flux1:, 0.633026755852843, 7.4132957844776e-6, 7.41918022416567e-6, 7.42814914886591e-6, 7.43916755033492e-6, 7.45073580402724e-6, 7.46148813780591e-6, 7.4706929841937e-6, 7.47847393278655e-6, 7.48569069620324e-6, 7.49354977630574e-6, 7.5031078075457e-6, 7.51485859709019e-6, 7.52855176223644e-6, 7.54329487797275e-6, 7.55788149453775e-6, 7.57121027366817e-6, 7.58264551844906e-6, 7.59221266219685e-6, 7.60058622420038e-6, 7.60886510782696e-6, 7.61812955780819e-6, 7.62881761170207e-6, 7.64022858066401e-6, 7.65096216480786e-6, 7.66068061679621e-6, 7.66977600553781e-6, 7.67366884428756e-6, 7.67621135612064e-6, 7.67817934281341e-6, 7.68658261647055e-6, 7.67847861625655e-6, 7.67081198453726e-6, 7.68038742891637e-6, 7.68221801111247e-6, 7.68081535085296e-6, 7.67615107450059e-6, 7.67158892733958e-6, 7.66277750035336e-6, 7.65246149931167e-6, 7.64272369840567e-6, 7.63377828076991e-6, 7.62543998107803e-6, 7.61744515101605e-6, 7.6092059994223e-6, 7.59984792659001e-6, 7.58860387499935e-6, 7.5752567276698e-6, 7.56034175561018e-6, 7.5450004228264e-6, 7.53055678696123e-6, 7.5180032169779e-6, 7.50761227133929e-6, 7.49883594422694e-6, 7.49053598107853e-6, 7.48145698560946e-6, 7.47075954592903e-6, 7.45840619821195e-6, 7.4452433825001e-6, 7.43273063328652e-6, 7.42240184517597e-6, 7.41525733059273e-6
flux1:, 0.633289204756596, 8.33842568681358e-6, 8.34300714525262e-6, 8.35095154330705e-6, 8.36100578615029e-6, 8.37139306653692e-6, 8.38052038680352e-6, 8.38756190636534e-6, 8.39270821447004e-6, 8.39701451054486e-6, 8.40193331875559e-6, 8.40872596718095e-6, 8.41797844287062e-6, 8.42939459363665e-6, 8.44192503619749e-6, 8.4541609400147e-6, 8.46483211621371e-6, 8.4732327044675e-6, 8.47944929314115e-6, 8.48434153624386e-6, 8.48926942787116e-6, 8.49556245079375e-6, 8.50377918809741e-6, 8.51312160578077e-6, 8.52194727359557e-6, 8.5298356889426e-6, 8.53728881642077e-6, 8.53920422972614e-6, 8.53977162975669e-6, 8.54017661410357e-6, 8.54806085100201e-6, 8.538138827361e-6, 8.5292708590778e-6, 8.5401284586456e-6, 8.5429280711932e-6, 8.54249082980041e-6, 8.53878696428613e-6, 8.53549176410965e-6, 8.5276917855659e-6, 8.51852515702037e-6, 8.51038918151185e-6, 8.50353256098181e-6, 8.49771959069317e-6, 8.49260418800085e-6, 8.48745211112761e-6, 8.48118519799973e-6, 8.4728413951676e-6, 8.46209764151845e-6, 8.44951853083376e-6, 8.43639748606943e-6, 8.42426682807176e-6, 8.41429156032806e-6, 8.40680188485011e-6, 8.40115877266389e-6, 8.39601085281243e-6, 8.38984453517773e-6, 8.38161469232518e-6, 8.37121097477894e-6, 8.35957139980982e-6, 8.34838034073048e-6, 8.3394445170576e-6, 8.33397591127091e-6
flux1:, 0.63355165366035, 9.37923232162324e-6, 9.38249653689688e-6, 9.3894079054777e-6, 9.39845243747965e-6, 9.40750733054494e-6, 9.41468682521987e-6, 9.41903505314673e-6, 9.42081769703853e-6, 9.42133456937515e-6, 9.42235658093414e-6, 9.42541984983947e-6, 9.43124700982493e-6, 9.43950245283368e-6, 9.44895058510124e-6, 9.45793152888466e-6, 9.46496147635042e-6, 9.46924532385735e-6, 9.47094965141023e-6, 9.47117358332774e-6, 9.47161036956441e-6, 9.47390083656969e-6, 9.47874990412202e-6, 9.48524523467735e-6, 9.49147025608041e-6, 9.49691392093038e-6, 9.50216942497698e-6, 9.50150021756354e-6, 9.49953558656328e-6, 9.497914185765e-6, 9.50503126201724e-6, 9.49298055285083e-6, 9.4827961240143e-6, 9.4952372817882e-6, 9.49935308069252e-6, 9.50031434462027e-6, 9.49801608603883e-6, 9.49651250722056e-6, 9.49025961764808e-6, 9.48282836598698e-6, 9.4770022350402e-6, 9.47309958580212e-6, 9.47082773969705e-6, 9.46972170085972e-6, 9.4688458114079e-6, 9.46685825383422e-6, 9.46255298778343e-6, 9.45547762560597e-6, 9.44623466625715e-6, 9.43630431895062e-6, 9.42747139149648e-6, 9.42110506675855e-6, 9.4175935659324e-6, 9.41616925667269e-6, 9.41520074221011e-6, 9.41284136741242e-6, 9.40778343300687e-6, 9.3998251567432e-6, 9.39002213998947e-6, 9.38034310147373e-6, 9.37293554850429e-6, 9.36926966577206e-6
flux1:, 0.633814102564103, 1.05404292472673e-5, 1.05424604342108e-5, 1.05484893595505e-5, 1.05567089515594e-5, 1.05645844217281e-5, 1.05698664307151e-5, 1.05714225294611e-5, 1.05695895295113e-5, 1.05659517833357e-5, 1.05626669873969e-5, 1.05616173143269e-5, 1.05637106161327e-5, 1.05685820345212e-5, 1.0574781401946e-5, 1.05803455032602e-5, 1.0583524060071e-5, 1.05834023271023e-5, 1.05802327809116e-5, 1.05753951458431e-5, 1.05709756567532e-5, 1.05689782952621e-5, 1.05702739701993e-5, 1.05738181127966e-5, 1.05773885494497e-5, 1.05803689331696e-5, 1.05834074681394e-5, 1.05800121932414e-5, 1.05753694688192e-5, 1.05715728205806e-5, 1.0577939596793e-5, 1.05635797353979e-5, 1.05519999518001e-5, 1.05663111811474e-5, 1.05719566922108e-5, 1.05745300555066e-5, 1.05737764961063e-5, 1.05742077941649e-5, 1.05695906510297e-5, 1.05639727152567e-5, 1.0560596227556e-5, 1.05598899638089e-5, 1.05615055649002e-5, 1.05648292579275e-5, 1.05686752465917e-5, 1.05713865290067e-5, 1.05714762610582e-5, 1.05683539150941e-5, 1.05626825611947e-5, 1.05561746105009e-5, 1.05509168845144e-5, 1.05485144266544e-5, 1.05494108218396e-5, 1.05526692386709e-5, 1.05563115812695e-5, 1.05580887728405e-5, 1.05563843657435e-5, 1.05508999987886e-5, 1.0542846974294e-5, 1.0534544587176e-5, 1.05285478969194e-5, 1.05266228485617e-5
flux1:, 0.634076551467856, 1.18262484098353e-5, 1.18272130266258e-5, 1.18326495605655e-5, 1.18404424192256e-5, 1.1847589817878e-5, 1.18514094312047e-5, 1.18505372303845e-5, 1.18453619631231e-5, 1.18377754722808e-5, 1.18303769210506e-5, 1.18254586090612e-5, 1.18241621755817e-5, 1.18261090344086e-5, 1.18296131144204e-5, 1.18323601777964e-5, 1.18322793681989e-5, 1.1828297020268e-5, 1.18207412711059e-5, 1.18112926402804e-5, 1.18024686435825e-5, 1.1796671712057e-5, 1.17949514310498e-5, 1.17961158432361e-5, 1.17976108917811e-5, 1.17986977032713e-5, 1.18000355878179e-5, 1.17942558608748e-5, 1.17872214260535e-5, 1.17814414216565e-5, 1.17873560651641e-5, 1.17706451646742e-5, 1.1757619395653e-5, 1.17740472276099e-5, 1.17812737585552e-5, 1.17854221930001e-5, 1.17860288890621e-5, 1.17881478879176e-5, 1.17848062518499e-5, 1.17805747193998e-5, 1.17792175361006e-5, 1.17813103723697e-5, 1.17864552204286e-5, 1.17938699694509e-5, 1.18020838400833e-5, 1.18090900888749e-5, 1.18131028434888e-5, 1.18134016562518e-5, 1.1810744725572e-5, 1.18071266912045e-5, 1.18049837372986e-5, 1.18061825652534e-5, 1.18112144419718e-5, 1.18189329127694e-5, 1.18269543578675e-5, 1.18325730329375e-5, 1.1833836582151e-5, 1.18303625661512e-5, 1.1823567041097e-5, 1.18161869787841e-5, 1.18112426216666e-5, 1.18108177451979e-5
flux1:, 0.634339000371609, 1.32417579807193e-5, 1.32418722317711e-5, 1.32470970830948e-5, 1.32550157136867e-5, 1.32621239441617e-5, 1.32652460398131e-5, 1.3262726229637e-5, 1.32549682609615e-5, 1.32441698882392e-5, 1.32334028485452e-5, 1.32254179681541e-5, 1.32216353598832e-5, 1.32216857918369e-5, 1.32236405517469e-5, 1.32248013143309e-5, 1.32227299463491e-5, 1.32161497893915e-5, 1.32054364866674e-5, 1.31925642745395e-5, 1.3180491338325e-5, 1.31720326894461e-5, 1.31684227596175e-5, 1.31683144164613e-5, 1.31688066671505e-5, 1.31690264810144e-5, 1.31696068648556e-5, 1.3162190948262e-5, 1.31534253558804e-5, 1.31461608361123e-5, 1.31521713449317e-5, 1.31331864501346e-5, 1.31186735373611e-5, 1.31374033110547e-5, 1.31460959729909e-5, 1.31515436776179e-5, 1.31530463551794e-5, 1.3156286323176e-5, 1.31535041541044e-5, 1.31498386334525e-5, 1.31496187835442e-5, 1.31535872982016e-5, 1.31613015582018e-5, 1.31718037575131e-5, 1.31833239991834e-5, 1.31934961035528e-5, 1.32002409929344e-5, 1.3202734291277e-5, 1.3201871232103e-5, 1.31999747990041e-5, 1.31998659737065e-5, 1.32036853955056e-5, 1.3211956438658e-5, 1.32232856622648e-5, 1.32348404790966e-5, 1.32434286824318e-5, 1.32467615023169e-5, 1.32444056425161e-5, 1.32380393031483e-5, 1.32308779491674e-5, 1.32264467697153e-5, 1.32271473600994e-5
flux1:, 0.634601449275363, 1.47942359575721e-5, 1.47937171896957e-5, 1.47991264059993e-5, 1.48077810721199e-5, 1.4815667032814e-5, 1.4819071156086e-5, 1.48159841926168e-5, 1.48067683991092e-5, 1.47938947590287e-5, 1.47809063519574e-5, 1.47710378464388e-5, 1.47660257109437e-5, 1.47655437565044e-5, 1.47674366936051e-5, 1.47686142445648e-5, 1.47662409942017e-5, 1.47587933992283e-5, 1.47466481248683e-5, 1.47320343422527e-5, 1.47183261230863e-5, 1.47087412999499e-5, 1.47047002552534e-5, 1.47047050809881e-5, 1.47055109464789e-5, 1.47061155469297e-5, 1.47071110710128e-5, 1.46990586046422e-5, 1.46894707820508e-5, 1.46814417628057e-5, 1.46882740083053e-5, 1.46671670175685e-5, 1.46511078478808e-5, 1.4672248424767e-5, 1.46821448987772e-5, 1.46884275779827e-5, 1.4690177204593e-5, 1.46937889869535e-5, 1.46906656892344e-5, 1.46865519597154e-5, 1.46863533351741e-5, 1.46909707347043e-5, 1.46999133529151e-5, 1.47120524125974e-5, 1.47253307676233e-5, 1.47370446428332e-5, 1.47448558292996e-5, 1.47478790947608e-5, 1.47471899188125e-5, 1.47454719361464e-5, 1.47459436051244e-5, 1.47510097847388e-5, 1.47611988868373e-5, 1.47748382448962e-5, 1.47886247007529e-5, 1.47988822407659e-5, 1.48030179969966e-5, 1.48006034876949e-5, 1.47936412287115e-5, 1.47858721379514e-5, 1.47813395975549e-5, 1.47827346957899e-5
flux1:, 0.634863898179116, 1.64943383674515e-5, 1.64933442122325e-5, 1.64992560257802e-5, 1.65091939985754e-5, 1.65186610998203e-5, 1.65233854926739e-5, 1.65209442624058e-5, 1.65115809114606e-5, 1.64979708695378e-5, 1.6484088384774e-5, 1.64736489440579e-5, 1.64687351132719e-5, 1.64691117523845e-5, 1.64724438062796e-5, 1.64752761263743e-5, 1.64743712008159e-5, 1.64679197729263e-5, 1.64562353258271e-5, 1.64417291290423e-5, 1.64281294266216e-5, 1.64190224104049e-5, 1.64160124450697e-5, 1.64174717489465e-5, 1.64198399230457e-5, 1.64220191807972e-5, 1.64245852519428e-5, 1.64169449551469e-5, 1.64075257489549e-5, 1.63995548765573e-5, 1.64080162538534e-5, 1.63849543323407e-5, 1.63672400100018e-5, 1.63908155553294e-5, 1.64015412280406e-5, 1.64080823803064e-5, 1.6409371082439e-5, 1.6412598873443e-5, 1.64082652792707e-5, 1.64027446330864e-5, 1.64014911502819e-5, 1.64055150394389e-5, 1.64142567957003e-5, 1.64264314759291e-5, 1.64397358186335e-5, 1.64511867642562e-5, 1.64582521815902e-5, 1.64600446115077e-5, 1.64578579481716e-5, 1.64547452283797e-5, 1.64543017997033e-5, 1.64591566607315e-5, 1.6469800616328e-5, 1.64842554569411e-5, 1.64987522026366e-5, 1.65091719006406e-5, 1.65126869134788e-5, 1.6508952208981e-5, 1.65003578098508e-5, 1.64911962885518e-5, 1.64860083587187e-5, 1.64877125052415e-5
flux1:, 0.635126347082869, 1.83568311234224e-5, 1.83553939527345e-5, 1.83619515795458e-5, 1.83735319502275e-5, 1.83852216631321e-5, 1.83921955830227e-5, 1.83915603652471e-5, 1.83833418426238e-5, 1.83703119470676e-5, 1.83567933017901e-5, 1.83469485391289e-5, 1.83432285746297e-5, 1.83455557622857e-5, 1.83514996068967e-5, 1.83573096996504e-5, 1.83593731627474e-5, 1.83555650292882e-5, 1.83460547669891e-5, 1.83333284026242e-5, 1.83213693383654e-5, 1.83140737486753e-5, 1.83132269280023e-5, 1.8317111802773e-5, 1.83219120908235e-5, 1.83265092843577e-5, 1.83315387020717e-5, 1.83252016780263e-5, 1.83168528680165e-5, 1.83097406634576e-5, 1.83206210485923e-5, 1.82957240850615e-5, 1.82761652698448e-5, 1.83021142631899e-5, 1.83132242558042e-5, 1.8319419730909e-5, 1.83196103777327e-5, 1.83218699196964e-5, 1.83157055034873e-5, 1.83081239423202e-5, 1.83050553516734e-5, 1.83075220177999e-5, 1.83148506199427e-5, 1.83256215469599e-5, 1.83373568705771e-5, 1.83468919390121e-5, 1.8351598722402e-5, 1.83506601206087e-5, 1.83456162475551e-5, 1.8339866739676e-5, 1.83373212819742e-5, 1.83407553295027e-5, 1.83505596491154e-5, 1.83644293629468e-5, 1.83781627300758e-5, 1.83872798959976e-5, 1.83888268306311e-5, 1.83826432437761e-5, 1.83715678099578e-5, 1.83604450889491e-5, 1.83542525569359e-5, 1.83560359379883e-5
flux1:, 0.635388795986622, 2.04007354726331e-5, 2.03987024331756e-5, 2.04057894730146e-5, 2.04190763915248e-5, 2.04333413510603e-5, 2.0443239131206e-5, 2.04453526128633e-5, 2.04393685481684e-5, 2.04280072158773e-5, 2.04158137889398e-5, 2.04073347071709e-5, 2.04054067212968e-5, 2.04101987473695e-5, 2.04193114982676e-5, 2.04288158288952e-5, 2.04347849427561e-5, 2.04347588024077e-5, 2.04286663688529e-5, 2.04189275780945e-5, 2.04096462394046e-5, 2.04049480865124e-5, 2.04067966991546e-5, 2.04134475671258e-5, 2.04209242536214e-5, 2.04282130377654e-5, 2.04361439149337e-5, 2.04316771935439e-5, 2.04250738361625e-5, 2.04194960612709e-5, 2.04334888127724e-5, 2.04067775062149e-5, 2.03850807334795e-5, 2.0413261466535e-5, 2.04242790847398e-5, 2.0429570606699e-5, 2.04282018850382e-5, 2.0429223715183e-5, 2.04210302884087e-5, 2.04112366145496e-5, 2.04061294515418e-5, 2.04065938297377e-5, 2.0411767192365e-5, 2.0420119400604e-5, 2.04290985889589e-5, 2.04354964276485e-5, 2.04367205316038e-5, 2.04321097527929e-5, 2.04234647520665e-5, 2.04144725474749e-5, 2.040924702798e-5, 2.04105895865344e-5, 2.04187047803176e-5, 2.04309428347977e-5, 2.04427297857444e-5, 2.04493480781773e-5, 2.04478647539985e-5, 2.04384276496418e-5, 2.04243816957991e-5, 2.04110955332688e-5, 2.04038802509707e-5, 2.04057677611182e-5
flux1:, 0.635651244890376, 2.26488541858878e-5, 2.26458438497979e-5, 2.26530285335872e-5, 2.26677242314886e-5, 2.26845491458189e-5, 2.26976968398386e-5, 2.27031742995566e-5, 2.27001842164639e-5, 2.26912076255823e-5, 2.26808461056581e-5, 2.26739410085868e-5, 2.26737321571472e-5, 2.26807505499859e-5, 2.26927994038765e-5, 2.27059348958016e-5, 2.27160119253243e-5, 2.27202260061542e-5, 2.27181537871081e-5, 2.27119766166033e-5, 2.27057510602712e-5, 2.27037323067945e-5, 2.27080606595329e-5, 2.27170471443662e-5, 2.27266892806496e-5, 2.27362601732727e-5, 2.27469791311069e-5, 2.27445364286523e-5, 2.27400538273694e-5, 2.27365048175748e-5, 2.27541665503485e-5, 2.27255327614106e-5, 2.27012885769119e-5, 2.27314897183879e-5, 2.27419322129895e-5, 2.27458532221598e-5, 2.27426971056549e-5, 2.27426042553392e-5, 2.27326995867892e-5, 2.27211510332517e-5, 2.2714438624225e-5, 2.27131096263951e-5, 2.27160037611676e-5, 2.27215032424347e-5, 2.27271095495247e-5, 2.27297477418676e-5, 2.27270261175239e-5, 2.27185382982492e-5, 2.2706346211009e-5, 2.26943277922488e-5, 2.26866417151555e-5, 2.2685949364169e-5, 2.2692155870166e-5, 2.27022475868437e-5, 2.27113628816903e-5, 2.27147081486564e-5, 2.27095565124186e-5, 2.2696509162116e-5, 2.26794720667269e-5, 2.26642827557376e-5, 2.26564404636951e-5, 2.26587801646634e-5
flux1:, 0.635913693794129, 2.51267758689908e-5, 2.51221608624667e-5, 2.51286814085057e-5, 2.51441141241095e-5, 2.51631026238491e-5, 2.51794585944887e-5, 2.51885579459517e-5, 2.51889493442998e-5, 2.51826497912663e-5, 2.51741160754226e-5, 2.51683765711914e-5, 2.5169096850549e-5, 2.51773149874189e-5, 2.51912522661395e-5, 2.52071586235959e-5, 2.52207962410811e-5, 2.52290136524959e-5, 2.52309075210173e-5, 2.52282186266373e-5, 2.52247591740374e-5, 2.52247963946887e-5, 2.52306466221915e-5, 2.52407787306386e-5, 2.52513363338824e-5, 2.52621185563521e-5, 2.5274981720796e-5, 2.52743123031638e-5, 2.52720350910113e-5, 2.52708308313038e-5, 2.52925902588393e-5, 2.52617965847687e-5, 2.52344822293095e-5, 2.52664366938807e-5, 2.52758226978241e-5, 2.52780062912495e-5, 2.52730650613794e-5, 2.52723681513015e-5, 2.52615791429925e-5, 2.52493317990648e-5, 2.52420976956246e-5, 2.52398400894766e-5, 2.52409600604273e-5, 2.52437707646465e-5, 2.52459769840788e-5, 2.52448507003337e-5, 2.52383988322698e-5, 2.52265833482376e-5, 2.52117175997047e-5, 2.51977401665565e-5, 2.51886482667553e-5, 2.51867522463891e-5, 2.51915152598108e-5, 2.51995355358094e-5, 2.52057668117564e-5, 2.52055346910785e-5, 2.5196538358159e-5, 2.51799998943915e-5, 2.51604414263766e-5, 2.51440912398604e-5, 2.51364523367754e-5, 2.51399380970815e-5
flux1:, 0.636176142697882, 2.78615703357842e-5, 2.78544912583756e-5, 2.78592875472424e-5, 2.78744594491055e-5, 2.78948923662652e-5, 2.79141084228065e-5, 2.79267884049898e-5, 2.79306303703021e-5, 2.79269285674084e-5, 2.79197656892207e-5, 2.79142382117707e-5, 2.79144715344096e-5, 2.79221870138685e-5, 2.7936280821398e-5, 2.79534430475507e-5, 2.79694915322396e-5, 2.7980927017204e-5, 2.79862212574756e-5, 2.79864451204408e-5, 2.79849433850885e-5, 2.7985862715435e-5, 2.79916947363315e-5, 2.80011847881448e-5, 2.80108296044592e-5, 2.80212457613411e-5, 2.80352150107424e-5, 2.80357701958609e-5, 2.80355826775508e-5, 2.80369237241963e-5, 2.80631386695209e-5, 2.80298476963652e-5, 2.7998844251257e-5, 2.80322446573032e-5, 2.80400825410211e-5, 2.8040230195795e-5, 2.80336735347725e-5, 2.80331837800484e-5, 2.8022739743731e-5, 2.80113248865543e-5, 2.80051704547219e-5, 2.80033726108791e-5, 2.80037243206054e-5, 2.80044823128325e-5, 2.80037228587534e-5, 2.79993108855504e-5, 2.79898815965217e-5, 2.79758961999096e-5, 2.79599048264104e-5, 2.79457498212919e-5, 2.79370201853379e-5, 2.79354223491629e-5, 2.79398046597033e-5, 2.79463429306676e-5, 2.79499210198465e-5, 2.79462064381507e-5, 2.79335762571913e-5, 2.79140645866413e-5, 2.78928704646478e-5, 2.78765190949448e-5, 2.78703000947654e-5, 2.78759413091193e-5
flux1:, 0.636438591601635, 3.08804627050028e-5, 3.0869872946469e-5, 3.08716609318306e-5, 3.08853492598051e-5, 3.09063051202987e-5, 3.09278576885892e-5, 3.09439133766251e-5, 3.09510949916508e-5, 3.09496853274915e-5, 3.09431431910583e-5, 3.09365113106059e-5, 3.09344255743953e-5, 3.09394980569053e-5, 3.09515925391223e-5, 3.09681148161763e-5, 3.09851005156119e-5, 3.09986972982369e-5, 3.10065880811685e-5, 3.10089191686531e-5, 3.10083223118936e-5, 3.10086776660641e-5, 3.10126501452807e-5, 3.10193926788343e-5, 3.10259913036035e-5, 3.10342137296826e-5, 3.10480802592708e-5, 3.10491949988611e-5, 3.10509329223899e-5, 3.10550128906577e-5, 3.108606298794e-5, 3.10498897108804e-5, 3.10145106543544e-5, 3.10490250840577e-5, 3.10547867081385e-5, 3.10526059754669e-5, 3.10446622867138e-5, 3.10453408060246e-5, 3.10366885988888e-5, 3.10279000713816e-5, 3.10247136000132e-5, 3.10250492024257e-5, 3.10259001453963e-5, 3.10254732649188e-5, 3.10223982039173e-5, 3.10154063578551e-5, 3.10040206345114e-5, 3.0989352541419e-5, 3.09741769367827e-5, 3.09620663167117e-5, 3.09559234636419e-5, 3.09565619736278e-5, 3.09620129574058e-5, 3.09679812835113e-5, 3.09694003698298e-5, 3.09625230664237e-5, 3.09466846650182e-5, 3.09249477969581e-5, 3.09032613789769e-5, 3.08883470744339e-5, 3.08850392946779e-5, 3.08940809661373e-5
flux1:, 0.636701040505389, 3.42097891024131e-5, 3.41945240481509e-5, 3.41919006739402e-5, 3.42027941132393e-5, 3.42233089805869e-5, 3.42466739390158e-5, 3.42659209922821e-5, 3.42763444385201e-5, 3.42769014025586e-5, 3.42701639373986e-5, 3.42610032500292e-5, 3.42546363178814e-5, 3.42548024617585e-5, 3.42626544030595e-5, 3.42766082452492e-5, 3.42930837478021e-5, 3.43078596824442e-5, 3.43176458491492e-5, 3.43213863948357e-5, 3.43207353984817e-5, 3.43191491663862e-5, 3.43194616023974e-5, 3.4321372736692e-5, 3.43228153379564e-5, 3.43270703365587e-5, 3.43397175614338e-5, 3.43408266158174e-5, 3.43444551638135e-5, 3.43515886303855e-5, 3.4387981882424e-5, 3.43485569273635e-5, 3.43080826247904e-5, 3.43433701340476e-5, 3.43464589263189e-5, 3.43415862998094e-5, 3.43324133181263e-5, 3.43351893989887e-5, 3.43297690258212e-5, 3.43254057137309e-5, 3.43270814575259e-5, 3.4331216352075e-5, 3.43337982159333e-5, 3.43329856573038e-5, 3.43281529422883e-5, 3.43191930872152e-5, 3.4306802688977e-5, 3.42929168551284e-5, 3.42805332564094e-5, 3.42727751810837e-5, 3.42715610674558e-5, 3.42764946105482e-5, 3.4284560234413e-5, 3.42909262594189e-5, 3.42906934829258e-5, 3.42809576824798e-5, 3.42623176274517e-5, 3.42391077915592e-5, 3.42181186858731e-5, 3.42061708684906e-5, 3.42073861429874e-5, 3.42211930000284e-5
flux1:, 0.636963489409142, 3.78744860918878e-5, 3.78533451815927e-5, 3.78449051086465e-5, 3.78517494584302e-5, 3.78709837803216e-5, 3.78958175927506e-5, 3.79182842499157e-5, 3.79320688830469e-5, 3.79344683245239e-5, 3.79268984999918e-5, 3.79139503044182e-5, 3.79015129808077e-5, 3.78947140814847e-5, 3.78963363404996e-5, 3.79061094264298e-5, 3.79209990924895e-5, 3.79363843048241e-5, 3.79477972188571e-5, 3.79526826832439e-5, 3.79514375610119e-5, 3.79469280857774e-5, 3.794215013002e-5, 3.79374945613951e-5, 3.79320099343403e-5, 3.79308648716485e-5, 3.79415127014094e-5, 3.79423513815952e-5, 3.79481260356741e-5, 3.7958863168513e-5, 3.80013296372507e-5, 3.79583575706661e-5, 3.79120689260235e-5, 3.79477951566036e-5, 3.79475200887828e-5, 3.79394499484167e-5, 3.79290153716072e-5, 3.79346137074172e-5, 3.79336416189404e-5, 3.79352585347995e-5, 3.79434247375965e-5, 3.7952732184959e-5, 3.79579516399667e-5, 3.7957192436223e-5, 3.79507700142904e-5, 3.79400490075657e-5, 3.79272072568414e-5, 3.79151990831419e-5, 3.79072592278468e-5, 3.79058871342557e-5, 3.79117103777284e-5, 3.79227870305494e-5, 3.79348030806658e-5, 3.79423069064136e-5, 3.79406780830007e-5, 3.79281209866633e-5, 3.79068238729043e-5, 3.78826632626568e-5, 3.78633866129415e-5, 3.78558270599454e-5, 3.78631298594985e-5, 3.78830560827814e-5
flux1:, 0.637225938312895, 4.18982571708039e-5, 4.1870084716088e-5, 4.1854527558601e-5, 4.18562520633472e-5, 4.1873629200398e-5, 4.18999155170288e-5, 4.19259972973167e-5, 4.19436464239458e-5, 4.19481505309145e-5, 4.19394990589963e-5, 4.19219050009127e-5, 4.1902038933056e-5, 4.18866946656993e-5, 4.18806355636609e-5, 4.18852068159193e-5, 4.18980707544341e-5, 4.19141585438539e-5, 4.19276025631846e-5, 4.19340370763435e-5, 4.19323128967823e-5, 4.19245347605078e-5, 4.19138511740894e-5, 4.19014875472271e-5, 4.18878779845648e-5, 4.18804492534989e-5, 4.18888244975339e-5, 4.1889565318829e-5, 4.18981335429129e-5, 4.19133293324579e-5, 4.19628761714147e-5, 4.1916173264571e-5, 4.18633779742574e-5, 4.18992321223355e-5, 4.18947993629751e-5, 4.18828401166626e-5, 4.1870841993695e-5, 4.18796575304454e-5, 4.18839630897163e-5, 4.18926822007164e-5, 4.19084946962645e-5, 4.19238403931657e-5, 4.19320632626141e-5, 4.19312221267166e-5, 4.19227714634589e-5, 4.19098644515781e-5, 4.18964818636127e-5, 4.18868120486088e-5, 4.1884360266461e-5, 4.18908406800052e-5, 4.19052864156466e-5, 4.19238662668913e-5, 4.19407008555959e-5, 4.19496194192262e-5, 4.19463825073902e-5, 4.19305713147104e-5, 4.19063049160988e-5, 4.18812963081486e-5, 4.18643904872389e-5, 4.18623638058054e-5, 4.18771225955282e-5, 4.19043920327902e-5
flux1:, 0.637488387216649, 4.63044142985209e-5, 4.62681657463629e-5, 4.62443746629002e-5, 4.62401738604471e-5, 4.62554595223273e-5, 4.62835856378404e-5, 4.63141232935094e-5, 4.63366112566927e-5, 4.63439725251466e-5, 4.63345033952201e-5, 4.63119519919371e-5, 4.62838909376715e-5, 4.62590650038797e-5, 4.62445668760694e-5, 4.62436487462519e-5, 4.62548045555448e-5, 4.62724540727635e-5, 4.62890963328254e-5, 4.62982380137734e-5, 4.6296893717165e-5, 4.62862353904657e-5, 4.62695536739507e-5, 4.62490474472569e-5, 4.62267948514247e-5, 4.62128319154123e-5, 4.62192249064883e-5, 4.62205139370404e-5, 4.62329264959116e-5, 4.6253740351933e-5, 4.63116492331105e-5, 4.62611487266872e-5, 4.62011953463497e-5, 4.62369104508694e-5, 4.62274420971516e-5, 4.6210716181107e-5, 4.61965651422946e-5, 4.62086141079384e-5, 4.62185626700068e-5, 4.6234980631927e-5, 4.62590232986482e-5, 4.62806656894849e-5, 4.62916237974673e-5, 4.62899068670177e-5, 4.6278303347094e-5, 4.62620694615106e-5, 4.62473142760979e-5, 4.62396869716741e-5, 4.62430148592539e-5, 4.6258084080556e-5, 4.62820429433287e-5, 4.63088311646787e-5, 4.63307316391611e-5, 4.63407445195658e-5, 4.63351037428945e-5, 4.63150328190756e-5, 4.62869307958827e-5, 4.6260659164938e-5, 4.62463232365616e-5, 4.62505920818852e-5, 4.62738788397565e-5, 4.63094981303547e-5
flux1:, 0.637750836120402, 5.11172413705018e-5, 5.10720259002881e-5, 5.10391050624456e-5, 5.10284601897876e-5, 5.10417634017054e-5, 5.10725040848856e-5, 5.11087597454745e-5, 5.1137512354398e-5, 5.11489683497673e-5, 5.11394723177438e-5, 5.11122281598503e-5, 5.10758332282135e-5, 5.10412612775362e-5, 5.1018268191045e-5, 5.10122856944635e-5, 5.10227571424525e-5, 5.10435170281722e-5, 5.10651964197088e-5, 5.1078864013381e-5, 5.10794177491644e-5, 5.10669328403785e-5, 5.10448318366138e-5, 5.1016415300923e-5, 5.09856395227179e-5, 5.09654681904512e-5, 5.09706606462112e-5, 5.09735384779499e-5, 5.0991157620464e-5, 5.10189728835596e-5, 5.10867323661378e-5, 5.10324519117074e-5, 5.09647299497111e-5, 5.1000108807908e-5, 5.09846935789353e-5, 5.09621896692936e-5, 5.09450622912364e-5, 5.09600212489123e-5, 5.09755374481795e-5, 5.09997446949739e-5, 5.10320529878352e-5, 5.10596778234844e-5, 5.10725203587285e-5, 5.10685452446217e-5, 5.10520620362285e-5, 5.10307309204035e-5, 5.10131044152105e-5, 5.10065195273601e-5, 5.10151895050374e-5, 5.10388505446931e-5, 5.10724980657027e-5, 5.11075197083636e-5, 5.11340954206485e-5, 5.11442838400541e-5, 5.11348764108393e-5, 5.11089962479511e-5, 5.10756689687962e-5, 5.10472226091282e-5, 5.10351991249917e-5, 5.10461261518411e-5, 5.10786821972046e-5, 5.11234011846851e-5
flux1:, 0.638013285024155, 5.6363603640668e-5, 5.63087007851426e-5, 5.62659691094001e-5, 5.6248606139273e-5, 5.6260298330304e-5, 5.62947029684649e-5, 5.6338229778633e-5, 5.63749930287e-5, 5.63921470903243e-5, 5.63838391929448e-5, 5.63526524942136e-5, 5.63083210811542e-5, 5.62643027810456e-5, 5.62333212021472e-5, 5.62232329616986e-5, 5.62345319565784e-5, 5.62603922743866e-5, 5.62893561857836e-5, 5.63097673036057e-5, 5.63141506478998e-5, 5.63013370353526e-5, 5.62748719626399e-5, 5.62392671647789e-5, 5.62005523388615e-5, 5.61748930817706e-5, 5.61799714172024e-5, 5.61856890627739e-5, 5.6210002892337e-5, 5.62462726263486e-5, 5.63254517633965e-5, 5.62674259230539e-5, 5.61913537657742e-5, 5.62263026366514e-5, 5.62040776531135e-5, 5.61747530028094e-5, 5.61537103858055e-5, 5.61710353585181e-5, 5.61917168377173e-5, 5.62234159891118e-5, 5.62636104565724e-5, 5.62964870381612e-5, 5.63099651690709e-5, 5.63019753457987e-5, 5.62785217889145e-5, 5.62499427946481e-5, 5.62275218939302e-5, 5.62204947568102e-5, 5.62335266094437e-5, 5.62652015958701e-5, 5.63081246518485e-5, 5.6350839468803e-5, 5.63811804718846e-5, 5.63901612101733e-5, 5.63752096854349e-5, 5.63415915017093e-5, 5.63012890986645e-5, 5.62694042050305e-5, 5.62590908748222e-5, 5.6276710495511e-5, 5.63189813064502e-5, 5.63733030791735e-5
flux1:, 0.638275733927908, 6.20744615382571e-5, 6.20093173328577e-5, 6.1956266665851e-5, 6.19320620431907e-5, 6.19426279371417e-5, 6.1981826751811e-5, 6.20342493312903e-5, 6.2080865120972e-5, 6.21054733456447e-5, 6.20997970451089e-5, 6.20657192122504e-5, 6.20141970217602e-5, 6.19613856421967e-5, 6.19232351706739e-5, 6.1910236744362e-5, 6.19240213239344e-5, 6.1957038427252e-5, 6.19955535527135e-5, 6.20249424167699e-5, 6.20351427982616e-5, 6.20236198427716e-5, 6.19940339007843e-5, 6.19521877086454e-5, 6.19063244963868e-5, 6.18760316209115e-5, 6.18821268143794e-5, 6.18918907893943e-5, 6.19242640273966e-5, 6.19703056098287e-5, 6.20623880548899e-5, 6.20005766973319e-5, 6.19155825142199e-5, 6.19501540845968e-5, 6.19204110591877e-5, 6.18833315519913e-5, 6.18574829077659e-5, 6.18765821941427e-5, 6.19018724092056e-5, 6.19405597019997e-5, 6.1988049459255e-5, 6.20252666294729e-5, 6.2038008747856e-5, 6.20241893477085e-5, 6.19916605519535e-5, 6.19536708906735e-5, 6.19244742168037e-5, 6.19153792182566e-5, 6.19315573850982e-5, 6.19703551603424e-5, 6.20217877308127e-5, 6.20713101107865e-5, 6.21042096571498e-5, 6.21103742401708e-5, 6.20879469451163e-5, 6.20445571064274e-5, 6.19954406153572e-5, 6.19587470615865e-5, 6.19493973631969e-5, 6.19735601912716e-5, 6.20257852000797e-5, 6.20900148005674e-5
flux1:, 0.638538182831662, 6.82859567352471e-5, 6.82101717092722e-5, 6.814640676264e-5, 6.81152635990062e-5, 6.81251119340696e-5, 6.81700738345778e-5, 6.82328157515557e-5, 6.82909437036543e-5, 6.83246500093913e-5, 6.83230327798845e-5, 6.828718650075e-5, 6.82293355484628e-5, 6.81684827770728e-5, 6.81239994238221e-5, 6.81091756314083e-5, 6.81268541267538e-5, 6.81687212113275e-5, 6.82186330227203e-5, 6.8258823473257e-5, 6.82764909679746e-5, 6.82676504511423e-5, 6.82360672235565e-5, 6.81888707457222e-5, 6.81365842888514e-5, 6.81023720258716e-5, 6.81103854024818e-5, 6.81250832110875e-5, 6.81664894006107e-5, 6.82232621951517e-5, 6.83294692509993e-5, 6.82636585263022e-5, 6.81691615541266e-5, 6.82036074606478e-5, 6.81659120023713e-5, 6.81204095908432e-5, 6.80890905433836e-5, 6.81095120475921e-5, 6.81388859972028e-5, 6.81840431281215e-5, 6.82382410284913e-5, 6.82789605896238e-5, 6.82897731779056e-5, 6.82686011781133e-5, 6.82252700556566e-5, 6.81761116601953e-5, 6.81385179652504e-5, 6.81259852616124e-5, 6.81442173897563e-5, 6.81892492229224e-5, 6.8248353457531e-5, 6.83037167168267e-5, 6.83379398053854e-5, 6.83397437775241e-5, 6.8308070339696e-5, 6.82531039107178e-5, 6.81935765806324e-5, 6.81509006702324e-5, 6.81418739245463e-5, 6.81724300359002e-5, 6.82347594936985e-5, 6.83090690630716e-5
flux1:, 0.638800631735415, 7.50398240065902e-5, 7.49531491837399e-5, 7.48783315180606e-5, 7.48400554968848e-5, 7.48493258226937e-5, 7.49006104224622e-5, 7.49746163044763e-5, 7.50454532274891e-5, 7.5089527148201e-5, 7.50931450706255e-5, 7.50565097503315e-5, 7.49930970784383e-5, 7.49248222774145e-5, 7.48745882263677e-5, 7.48585929259041e-5, 7.48809566012296e-5, 7.49326051190756e-5, 7.49949328801033e-5, 7.50469539453046e-5, 7.50730588552659e-5, 7.50677740376678e-5, 7.50349523876658e-5, 7.49830236315186e-5, 7.49247631157678e-5, 7.48869900548927e-5, 7.48973693867539e-5, 7.49173323956577e-5, 7.49681177526476e-5, 7.50360226662535e-5, 7.5157156854008e-5, 7.50868716922527e-5, 7.4982271815096e-5, 7.50171034804629e-5, 7.4971413749756e-5, 7.49172372119824e-5, 7.48801689955421e-5, 7.49017588444318e-5, 7.4934871264116e-5, 7.49861107364572e-5, 7.50465970086967e-5, 7.50902558694626e-5, 7.50983769816848e-5, 7.50689293045646e-5, 7.50138016545415e-5, 7.49525051276917e-5, 7.49056412582269e-5, 7.48889238331981e-5, 7.49085693001942e-5, 7.49592339001817e-5, 7.50253506177582e-5, 7.50857425920384e-5, 7.51202698334295e-5, 7.51165032108278e-5, 7.50742780015373e-5, 7.50064864243149e-5, 7.49355235362466e-5, 7.48861909434455e-5, 7.48772014497818e-5, 7.49141794434616e-5, 7.49867829339768e-5, 7.50712648608793e-5
flux1:, 0.639063080639168, 8.23830281925614e-5, 8.22853848095928e-5, 8.21992025294548e-5, 8.21534063048267e-5, 8.21618081433371e-5, 8.22193551848945e-5, 8.23048563982117e-5, 8.2388906432774e-5, 8.2444039429343e-5, 8.24536485156541e-5, 8.24169206138961e-5, 8.23484895741701e-5, 8.22731383808895e-5, 8.22173068305226e-5, 8.22001426824986e-5, 8.22271030025212e-5, 8.22884137592634e-5, 8.23630611133329e-5, 8.24268846247094e-5, 8.24615030811117e-5, 8.2459969711591e-5, 8.24261913322589e-5, 8.23697881001287e-5, 8.23056420168249e-5, 8.22642139065211e-5, 8.22768343302149e-5, 8.23016878310957e-5, 8.23614108934365e-5, 8.24401465963676e-5, 8.25764834701483e-5, 8.2500928533805e-5, 8.2385610587427e-5, 8.24216654625931e-5, 8.2368436608003e-5, 8.23058729037613e-5, 8.22632726506882e-5, 8.2286267767633e-5, 8.23230208657063e-5, 8.2380137110215e-5, 8.24467181605826e-5, 8.24931201027961e-5, 8.24983610968527e-5, 8.24605118028696e-5, 8.23935720093417e-5, 8.23202326293166e-5, 8.22642547165175e-5, 8.22434896566892e-5, 8.22645833833237e-5, 8.23207487171624e-5, 8.23935470715081e-5, 8.2458448430441e-5, 8.24926275732659e-5, 8.24825992195911e-5, 8.24292059840609e-5, 8.23481536887988e-5, 8.22655689059834e-5, 8.22096510285897e-5, 8.22009663888838e-5, 8.22447062125643e-5, 8.23278385267829e-5, 8.24225190726644e-5
flux1:, 0.639325529542921, 9.03667005111792e-5, 9.0258234043371e-5, 9.0160412373176e-5, 9.0106469660616e-5, 9.01131819877378e-5, 9.01761726069732e-5, 9.02725361703277e-5, 9.03694747072908e-5, 9.04356796562947e-5, 9.04515587799359e-5, 9.0415131589677e-5, 9.03420001904894e-5, 9.02596378094863e-5, 9.0197900169684e-5, 9.01788483740508e-5, 9.02093316890118e-5, 9.02790104337281e-5, 9.03646468004677e-5, 9.04391006823788e-5, 9.04813784396832e-5, 9.04831334311429e-5, 9.04482645933228e-5, 9.03873661557622e-5, 9.03171396141411e-5, 9.02715643274984e-5, 9.02857454645357e-5, 9.03143767947592e-5, 9.03817517834369e-5, 9.04702504681581e-5, 9.06214962218402e-5, 9.05395362346006e-5, 9.04128921677008e-5, 9.04514009442405e-5, 9.03916645162805e-5, 9.03216141864026e-5, 9.02742372715362e-5, 9.02992693524558e-5, 9.03397752193086e-5, 9.04026747936717e-5, 9.0475306969405e-5, 9.05245688245281e-5, 9.05273037986808e-5, 9.04817650108508e-5, 9.04040631721961e-5, 9.03199572704398e-5, 9.02561724695082e-5, 9.02324842192863e-5, 9.02558049594951e-5, 9.03178377447533e-5, 9.03973160951317e-5, 9.04664935652296e-5, 9.05000499702016e-5, 9.0483635756092e-5, 9.04192422476574e-5, 9.03254413294866e-5, 9.02320410921432e-5, 9.01705009029496e-5, 9.01630518760741e-5, 9.02142606915919e-5, 9.030826080561e-5, 9.04130550697147e-5
flux1:, 0.639587978446675, 9.90446133395332e-5, 9.8925783491539e-5, 9.88161403209672e-5, 9.87531977880264e-5, 9.87568419254251e-5, 9.88236497691809e-5, 9.89293323105782e-5, 9.90379873844321e-5, 9.91146247279588e-5, 9.91366517053555e-5, 9.9100733326168e-5, 9.9023135789461e-5, 9.89336895643385e-5, 9.88653994933138e-5, 9.88431151315449e-5, 9.88751320514726e-5, 9.89507678917609e-5, 9.90448984926087e-5, 9.91277709657762e-5, 9.91760762899702e-5, 9.91801999979534e-5, 9.91439293038797e-5, 9.9078486284619e-5, 9.90019388681871e-5, 9.89515318238266e-5, 9.89661910707147e-5, 9.89968400236951e-5, 9.90697889060104e-5, 9.91662372440608e-5, 9.93315553498879e-5, 9.92417369842949e-5, 9.91032045583377e-5, 9.91458537970635e-5, 9.90812659973392e-5, 9.90052656487859e-5, 9.89543762371125e-5, 9.89823850571925e-5, 9.90268226249437e-5, 9.90953352561518e-5, 9.91739147829305e-5, 9.92262650033184e-5, 9.92272613549481e-5, 9.91754568170046e-5, 9.9089022676522e-5, 9.89965477093592e-5, 9.89273593539733e-5, 9.89027886468493e-5, 9.89297568857467e-5, 9.89983860417576e-5, 9.90847103940563e-5, 9.91580498634334e-5, 9.91909382072047e-5, 9.91684719764156e-5, 9.9093970857875e-5, 9.89888688569369e-5, 9.88864707995011e-5, 9.88211872677155e-5, 9.88165727968544e-5, 9.88762924654671e-5, 9.89815083413201e-5, 9.90961118286949e-5
flux1:, 0.639850427350428, 1.08471548507822e-4, 1.08343246029515e-4, 1.08221783387563e-4, 1.08148822926228e-4, 1.08147504018295e-4, 1.08215734004619e-4, 1.08328340136677e-4, 1.08446790424461e-4, 1.08532717755298e-4, 1.08560571236613e-4, 1.08525428399521e-4, 1.08443782811419e-4, 1.08347313394216e-4, 1.08271745135042e-4, 1.08244495259047e-4, 1.08275362282045e-4, 1.08353646507473e-4, 1.08452847184891e-4, 1.08541154757154e-4, 1.08593388573921e-4, 1.08598853978066e-4, 1.08561065872345e-4, 1.08491376699253e-4, 1.08408579805266e-4, 1.08352781294727e-4, 1.083666906223e-4, 1.08397138079224e-4, 1.08472931949922e-4, 1.08574864324276e-4, 1.08752959294123e-4, 1.08653567312216e-4, 1.08502679401057e-4, 1.08551663530564e-4, 1.08484521599696e-4, 1.08404717335248e-4, 1.08351999399562e-4, 1.08384074950003e-4, 1.08432467289301e-4, 1.08506069089982e-4, 1.08590122182838e-4, 1.08645584956766e-4, 1.08645705089666e-4, 1.08589502720771e-4, 1.08497109887757e-4, 1.08399570305556e-4, 1.08328268757135e-4, 1.08305550773932e-4, 1.08337981301795e-4, 1.08414021221968e-4, 1.08507226398565e-4, 1.08584428553162e-4, 1.08616544394457e-4, 1.08588565672042e-4, 1.08505371339375e-4, 1.08391198917333e-4, 1.08282520214635e-4, 1.08216198209855e-4, 1.08216594735578e-4, 1.08286092359172e-4, 1.08402744382108e-4, 1.08526473715795e-4
flux1:, 0.640112876254181, 1.1870195171151e-4, 1.18565622854958e-4, 1.18432633353012e-4, 1.18348563212203e-4, 1.18339958878975e-4, 1.18406552163212e-4, 1.18522974808906e-4, 1.18648739099251e-4, 1.18742554574185e-4, 1.18776006245142e-4, 1.18742292027197e-4, 1.18657546129361e-4, 1.18554594670929e-4, 1.1847128027651e-4, 1.18437268061941e-4, 1.18463924253508e-4, 1.18540971505144e-4, 1.18641228175385e-4, 1.18731583665125e-4, 1.1878557871393e-4, 1.18791675086566e-4, 1.18752884168192e-4, 1.18680022878981e-4, 1.18591763427334e-4, 1.1853049976836e-4, 1.18542587243738e-4, 1.18570394717113e-4, 1.18645845111523e-4, 1.18750280714853e-4, 1.18939514726971e-4, 1.1882864710618e-4, 1.1866508196765e-4, 1.18723138852816e-4, 1.186563698225e-4, 1.1857545494437e-4, 1.18522889277917e-4, 1.18560079848302e-4, 1.18612038657079e-4, 1.1868954271196e-4, 1.18777876509998e-4, 1.18835903687331e-4, 1.18835738815155e-4, 1.18777100742938e-4, 1.18681937655285e-4, 1.18583232307552e-4, 1.18513687959824e-4, 1.18495937822772e-4, 1.18535706777068e-4, 1.18619700964215e-4, 1.18719314122365e-4, 1.18799509368624e-4, 1.188303128116e-4, 1.18797218073196e-4, 1.18706960896922e-4, 1.18586476570939e-4, 1.18474926546728e-4, 1.18410925214514e-4, 1.18418932860784e-4, 1.18499546645494e-4, 1.18627560836764e-4, 1.18759172189057e-4
flux1:, 0.640375325157934, 1.29789212281766e-4, 1.29646965112836e-4, 1.2950312489794e-4, 1.29406869200238e-4, 1.2938833293321e-4, 1.2944970311463e-4, 1.29566307187283e-4, 1.29696581741747e-4, 1.29796911542815e-4, 1.29836151953407e-4, 1.2980525388077e-4, 1.29719239602705e-4, 1.29611177188313e-4, 1.29520246156713e-4, 1.29477943228718e-4, 1.29497283130014e-4, 1.29568974737028e-4, 1.29666044902179e-4, 1.29755039501853e-4, 1.29808958761822e-4, 1.29815697110782e-4, 1.29777449251068e-4, 1.29703651510389e-4, 1.29611792189191e-4, 1.29545797696844e-4, 1.29555421836192e-4, 1.29578162254194e-4, 1.29649812419023e-4, 1.29753399337078e-4, 1.29951911064442e-4, 1.29827553432242e-4, 1.29651174521879e-4, 1.29721599763723e-4, 1.29658728998171e-4, 1.29579865120719e-4, 1.29529605007291e-4, 1.29572737689691e-4, 1.29627232953783e-4, 1.2970651490421e-4, 1.29796904052917e-4, 1.29856033352692e-4, 1.29855548333774e-4, 1.29796176154178e-4, 1.29701500314723e-4, 1.2960578769988e-4, 1.29542123462159e-4, 1.29532508240838e-4, 1.29581215696739e-4, 1.29673082922301e-4, 1.29777751140105e-4, 1.29859113242172e-4, 1.29887240105006e-4, 1.29848907781003e-4, 1.29753090235256e-4, 1.29629281218048e-4, 1.29518712667818e-4, 1.29460843147366e-4, 1.29479316889528e-4, 1.29572303000685e-4, 1.2971115691301e-4, 1.2984868137086e-4
flux1:, 0.640637774061688, 1.41785771394642e-4, 1.41640437065917e-4, 1.41486856080543e-4, 1.4137741110003e-4, 1.41346055538185e-4, 1.41398216759672e-4, 1.4151102105439e-4, 1.41642912908371e-4, 1.41748683559528e-4, 1.41794615453151e-4, 1.41768951946701e-4, 1.41684672224411e-4, 1.41573972341498e-4, 1.41476413061939e-4, 1.41424818749862e-4, 1.41433959590795e-4, 1.4149622579577e-4, 1.41585936594974e-4, 1.41670447665632e-4, 1.41723091173353e-4, 1.41731499049489e-4, 1.41696646915223e-4, 1.41625563582929e-4, 1.41533272973699e-4, 1.41464293591333e-4, 1.41471422291479e-4, 1.41486844355563e-4, 1.41551112336006e-4, 1.4165024268616e-4, 1.418560390469e-4, 1.4171611916336e-4, 1.41526993710896e-4, 1.41613630349189e-4, 1.41558737973743e-4, 1.41485479304406e-4, 1.41439756596733e-4, 1.41489315269542e-4, 1.4154452628652e-4, 1.41622350259035e-4, 1.41711331998633e-4, 1.41768949175732e-4, 1.41767217921688e-4, 1.41708272638827e-4, 1.41617126960395e-4, 1.41528547092534e-4, 1.41474870062028e-4, 1.41476348796555e-4, 1.41535060528575e-4, 1.41633828878216e-4, 1.41741036866631e-4, 1.41820480528935e-4, 1.41843423699644e-4, 1.41798891443527e-4, 1.41698579295002e-4, 1.41574385641574e-4, 1.41468866128814e-4, 1.41421214504489e-4, 1.41453131722891e-4, 1.41559559902618e-4, 1.41708185826713e-4, 1.41848823022154e-4
flux1:, 0.640900222965441, 1.5474407086139e-4, 1.54599198183547e-4, 1.54437405345755e-4, 1.54313838441188e-4, 1.54266570859376e-4, 1.54305224530033e-4, 1.54410041366604e-4, 1.54540749262283e-4, 1.54651389106585e-4, 1.54705826618281e-4, 1.54689026271081e-4, 1.54610806903917e-4, 1.54501173669733e-4, 1.54398950301823e-4, 1.54337712347826e-4, 1.54334130263671e-4, 1.54383105169134e-4, 1.54461520120359e-4, 1.54538875032478e-4, 1.54589824195928e-4, 1.54602058891113e-4, 1.54574842013848e-4, 1.54511592685498e-4, 1.54423381752839e-4, 1.54354203727975e-4, 1.54359449814799e-4, 1.54365534826493e-4, 1.5441877462633e-4, 1.54509645417898e-4, 1.54720646182236e-4, 1.54563054608056e-4, 1.54361443288473e-4, 1.54468645353041e-4, 1.54426316602779e-4, 1.54362552266986e-4, 1.54323636572239e-4, 1.54379730140844e-4, 1.54433019329462e-4, 1.54505012579774e-4, 1.54587845052925e-4, 1.54640109640746e-4, 1.54635203336649e-4, 1.54577162842446e-4, 1.54492216602584e-4, 1.54414731704621e-4, 1.54374986692974e-4, 1.54390182527623e-4, 1.54459317268112e-4, 1.54563014977402e-4, 1.54668964102197e-4, 1.54741998958611e-4, 1.54755932053603e-4, 1.54703196044219e-4, 1.54598810024451e-4, 1.5447693159445e-4, 1.54380587550058e-4, 1.54347409408229e-4, 1.54395814849841e-4, 1.54516550082835e-4, 1.54673330639906e-4, 1.54813434320686e-4
flux1:, 0.641162671869194, 1.68718151275044e-4, 1.68577923807618e-4, 1.68409778074819e-4, 1.6827116009018e-4, 1.68204657925484e-4, 1.68225220109628e-4, 1.68317727152452e-4, 1.68444636615475e-4, 1.68560166376522e-4, 1.68625895976246e-4, 1.68622814505943e-4, 1.6855627752877e-4, 1.68452589454037e-4, 1.68348577681503e-4, 1.68277940708762e-4, 1.68259443662923e-4, 1.68291460549281e-4, 1.68354881761016e-4, 1.68422843788872e-4, 1.68472409272809e-4, 1.68491656594762e-4, 1.68477555033228e-4, 1.68428553012027e-4, 1.68350092924787e-4, 1.68284376635795e-4, 1.68288874931114e-4, 1.68283772796907e-4, 1.68322243922984e-4, 1.68400856411837e-4, 1.68614886758613e-4, 1.68437459166326e-4, 1.68223774180206e-4, 1.68356344230796e-4, 1.68331615406154e-4, 1.68281535294417e-4, 1.6825175361493e-4, 1.68314186611303e-4, 1.68362212737354e-4, 1.68423009142305e-4, 1.68493817011574e-4, 1.68535779655966e-4, 1.68524838429546e-4, 1.6846752400581e-4, 1.68391069426949e-4, 1.68328453592815e-4, 1.68306428269816e-4, 1.68337663215449e-4, 1.68417058080474e-4, 1.68522797200038e-4, 1.68622485822333e-4, 1.68683270458154e-4, 1.68683059604551e-4, 1.68619041585843e-4, 1.68510292418537e-4, 1.68393116265318e-4, 1.68310080786769e-4, 1.68295791533978e-4, 1.68363838530909e-4, 1.68499624741315e-4, 1.68662496599215e-4, 1.68797669473535e-4
flux1:, 0.641425120772948, 1.83765539942196e-4, 1.83634619214644e-4, 1.83462154641732e-4, 1.83307435708586e-4, 1.83218070272306e-4, 1.8321564278065e-4, 1.83291383020008e-4, 1.8341206458463e-4, 1.83533061086926e-4, 1.83613746789519e-4, 1.83630306313657e-4, 1.83582154592431e-4, 1.83490220102157e-4, 1.83387964264494e-4, 1.83308553235594e-4, 1.83273100493581e-4, 1.83284538165467e-4, 1.83329354623464e-4, 1.83385941648818e-4, 1.83434926597404e-4, 1.83465098818002e-4, 1.8347047615523e-4, 1.83443042754043e-4, 1.83380784405383e-4, 1.83322726273366e-4, 1.83327875245114e-4, 1.83309739230857e-4, 1.8332950322239e-4, 1.83391615035531e-4, 1.83606358794859e-4, 1.83406826527212e-4, 1.83181561178447e-4, 1.83344663257033e-4, 1.8334295939027e-4, 1.83311037227892e-4, 1.83292843175377e-4, 1.83361276288125e-4, 1.8340023432016e-4, 1.83443773492971e-4, 1.83495868551742e-4, 1.83521769768302e-4, 1.83501249580274e-4, 1.83444013798926e-4, 1.83378109758502e-4, 1.83334077410708e-4, 1.83333547455262e-4, 1.83383028004211e-4, 1.83472172100106e-4, 1.83576418860199e-4, 1.83663923227132e-4, 1.83705524179141e-4, 1.836849374743e-4, 1.83605631253582e-4, 1.8349160872911e-4, 1.8338126352389e-4, 1.8331572843669e-4, 1.83324983704147e-4, 1.83416061457747e-4, 1.83567695673598e-4, 1.83734352017062e-4, 1.83859645483754e-4
flux1:, 0.641687569676701, 1.99948977307644e-4, 1.99832290517475e-4, 1.9965752050754e-4, 1.99485378066677e-4, 1.99369114877629e-4, 1.99338424654383e-4, 1.99392753512963e-4, 1.99504877889077e-4, 1.99632322102889e-4, 1.9973226728452e-4, 1.99775135308814e-4, 1.99752773613822e-4, 1.99678932479086e-4, 1.99582266310919e-4, 1.99494753138883e-4, 1.99440172851553e-4, 1.99427205968911e-4, 1.99449641362299e-4, 1.99492831553752e-4, 1.99542165748738e-4, 1.99587456303144e-4, 1.9961905152134e-4, 1.99620880843651e-4, 1.99581538382797e-4, 1.99535422879651e-4, 1.99542548516335e-4, 1.99509318487951e-4, 1.99506106791128e-4, 1.99547170794207e-4, 1.99760112957203e-4, 1.99536038730178e-4, 1.99299676815061e-4, 1.9949872687858e-4, 1.99525781806394e-4, 1.9951675781073e-4, 1.99512822661415e-4, 1.99586988001706e-4, 1.99612935421028e-4, 1.99632873258028e-4, 1.99659203732699e-4, 1.99662907809344e-4, 1.99628957095344e-4, 1.99570987688618e-4, 1.99517703717076e-4, 1.99496127506356e-4, 1.99521089883726e-4, 1.99591190356892e-4, 1.99689574538029e-4, 1.99788558194426e-4, 1.9985747174214e-4, 1.99872292453556e-4, 1.99824378535759e-4, 1.99725151537728e-4, 1.99604544072694e-4, 1.99503055500902e-4, 1.99459396864312e-4, 1.99497227085976e-4, 1.99615134828168e-4, 1.99783692863246e-4, 1.99951850064751e-4, 2.0006204217231e-4
flux1:, 0.641950018580454, 2.17337541094137e-4, 2.17240043282071e-4, 2.17064762171825e-4, 2.16873464016451e-4, 2.16725783320493e-4, 2.1666113136397e-4, 2.16689148536527e-4, 2.16790353582709e-4, 2.16925397874451e-4, 2.1704920231944e-4, 2.17125356311851e-4, 2.17136404225432e-4, 2.17087040138295e-4, 2.16999644847658e-4, 2.16904377899444e-4, 2.16828065893744e-4, 2.16786403794936e-4, 2.16782248976058e-4, 2.16809659275731e-4, 2.16859991340502e-4, 2.16924374978242e-4, 2.16988733336271e-4, 2.17027298561735e-4, 2.17017287808349e-4, 2.16987017523004e-4, 2.16997039616553e-4, 2.1694624346352e-4, 2.1691535769932e-4, 2.16930494378548e-4, 2.17138891386974e-4, 2.16887613835583e-4, 2.16640530558811e-4, 2.16881066401912e-4, 2.16942812175618e-4, 2.16961649650529e-4, 2.16974936166892e-4, 2.17054856494813e-4, 2.17064066914211e-4, 2.17054231954653e-4, 2.17047890462932e-4, 2.17023382554022e-4, 2.16972276238864e-4, 2.16912942954148e-4, 2.1687462865304e-4, 2.16879768783355e-4, 2.16934681681735e-4, 2.17028241502716e-4, 2.17135740524594e-4, 2.1722592001073e-4, 2.17269876259871e-4, 2.17250188660794e-4, 2.1716776448296e-4, 2.17043760058813e-4, 2.16915153030049e-4, 2.16824647798671e-4, 2.16807569502779e-4, 2.16879509772037e-4, 2.17028616953515e-4, 2.17215671182718e-4, 2.17383345916085e-4, 2.17473253323661e-4
flux1:, 0.642212467484207, 2.36006842838962e-4, 2.35933289280227e-4, 2.3575891490402e-4, 2.35546245399086e-4, 2.35362132268289e-4, 2.35257400528903e-4, 2.35253913587779e-4, 2.35341670078471e-4, 2.35485374321332e-4, 2.35637541970465e-4, 2.35753783378575e-4, 2.35805553484077e-4, 2.35786600346648e-4, 2.35711589859932e-4, 2.35608280868879e-4, 2.35506977434803e-4, 2.3543168890462e-4, 2.35396116514402e-4, 2.3540475171444e-4, 2.35456097797906e-4, 2.35542875464271e-4, 2.35645818365069e-4, 2.35727819735081e-4, 2.3575275041646e-4, 2.35741448342541e-4, 2.35754633913349e-4, 2.35683281154586e-4, 2.35619589709707e-4, 2.35603641998691e-4, 2.35804559414506e-4, 2.35523171538133e-4, 2.35265538355623e-4, 2.35553070412806e-4, 2.35655482050874e-4, 2.35707269835109e-4, 2.35741046975931e-4, 2.35827203655165e-4, 2.35816482664814e-4, 2.35771305856351e-4, 2.35726018108931e-4, 2.35667883417025e-4, 2.35596431817474e-4, 2.35535592712352e-4, 2.35515086996546e-4, 2.35551742995061e-4, 2.35641679421234e-4, 2.35762217984348e-4, 2.35879407434452e-4, 2.35957899831166e-4, 2.359710874682e-4, 2.35909581475737e-4, 2.35785751930603e-4, 2.35632321436092e-4, 2.35494507392816e-4, 2.35417400273937e-4, 2.35432029205256e-4, 2.35544176040832e-4, 2.3572949926531e-4, 2.35937260961439e-4, 2.36102995708325e-4, 2.36167766900022e-4
flux1:, 0.642474916387961, 2.56038169890947e-4, 2.55992932794993e-4, 2.55820430081955e-4, 2.5558372258888e-4, 2.55357770419108e-4, 2.55206530456884e-4, 2.55166094657777e-4, 2.55237617833694e-4, 2.55390706368865e-4, 2.55575262927528e-4, 2.55737748139386e-4, 2.55836765141946e-4, 2.5585328939141e-4, 2.5579290947266e-4, 2.55680466558962e-4, 2.55550200065728e-4, 2.55435712048459e-4, 2.55363260350671e-4, 2.55349419200861e-4, 2.55400954387882e-4, 2.55512429117498e-4, 2.55658649314593e-4, 2.55789589854313e-4, 2.5585389572937e-4, 2.55863658220218e-4, 2.55879531446415e-4, 2.55784159687772e-4, 2.55682241951608e-4, 2.55629951549963e-4, 2.55820399975926e-4, 2.55505781720898e-4, 2.55237485219711e-4, 2.55577328785441e-4, 2.55726212914626e-4, 2.55815989841605e-4, 2.55873753390403e-4, 2.55967155984467e-4, 2.55934062933272e-4, 2.55848918022596e-4, 2.55759444319575e-4, 2.55663257955249e-4, 2.5556911744075e-4, 2.55507310427262e-4, 2.55508014671857e-4, 2.55581520619237e-4, 2.55712152563543e-4, 2.55863914500778e-4, 2.55992232507506e-4, 2.5605711288163e-4, 2.56034694923661e-4, 2.55924962578219e-4, 2.55753594994508e-4, 2.55566689093373e-4, 2.55418924577896e-4, 2.55358026491617e-4, 2.5540989843608e-4, 2.55568832365495e-4, 2.55795967573419e-4, 2.56027293271388e-4, 2.56190273314165e-4, 2.56225613153955e-4
flux1:, 0.642737365291714, 2.77516684417343e-4, 2.77503639331696e-4, 2.77333552799842e-4, 2.77069856312719e-4, 2.76796511092835e-4, 2.76592262076473e-4, 2.76509326192846e-4, 2.7656156764241e-4, 2.76724248409689e-4, 2.76944417845298e-4, 2.77158262345472e-4, 2.77309884816248e-4, 2.77365808360031e-4, 2.77321314441396e-4, 2.77197884316358e-4, 2.77034141929262e-4, 2.76874469590805e-4, 2.76759250634987e-4, 2.76718642585501e-4, 2.76768687744017e-4, 2.769060237963e-4, 2.77098857923376e-4, 2.77282798346608e-4, 2.77389554423374e-4, 2.77421398623926e-4, 2.77438844098007e-4, 2.7731575019239e-4, 2.77170213599584e-4, 2.77076537310427e-4, 2.77253720225601e-4, 2.76902635178676e-4, 2.76623215326484e-4, 2.77020304110618e-4, 2.7722102595323e-4, 2.77353514010174e-4, 2.77438793747487e-4, 2.77540923499687e-4, 2.77483864710742e-4, 2.77355280459519e-4, 2.77217687633185e-4, 2.77080270176145e-4, 2.76962109370053e-4, 2.76900582374243e-4, 2.76926350041095e-4, 2.77042363715225e-4, 2.77219723692731e-4, 2.77407496782396e-4, 2.77549188383265e-4, 2.77599595938257e-4, 2.7753796733458e-4, 2.77374858035056e-4, 2.77150952489005e-4, 2.76927418560631e-4, 2.76769580542008e-4, 2.76728085752865e-4, 2.76822983259139e-4, 2.7703551946671e-4, 2.77310391071869e-4, 2.77568613752078e-4, 2.77728636690844e-4, 2.77730926175593e-4
flux1:, 0.642999814195467, 3.00529015053684e-4, 3.00551508759408e-4, 3.00384113569394e-4, 3.00090499603607e-4, 2.99764448150337e-4, 2.99500987147478e-4, 2.99370151464376e-4, 2.9939988368273e-4, 2.99571749699254e-4, 2.99829717307739e-4, 3.00098706034699e-4, 3.00306885752189e-4, 3.00404882877661e-4, 3.0037662549886e-4, 3.00239867759422e-4, 3.00038010097796e-4, 2.99827230038639e-4, 2.99663370430637e-4, 2.99591449195533e-4, 2.99637658402105e-4, 2.99800928418876e-4, 3.0004231160059e-4, 3.00281808755314e-4, 3.00432737862217e-4, 3.00486741538624e-4, 3.00504294956893e-4, 3.00349944366838e-4, 3.00155904955117e-4, 3.00016462445861e-4, 3.00178127384339e-4, 2.99787379953014e-4, 2.9949598693955e-4, 2.99954667967115e-4, 3.00211819576422e-4, 3.0039106743955e-4, 3.00507122699531e-4, 3.00619748570443e-4, 3.00537937434521e-4, 3.00363675664225e-4, 3.00175472360993e-4, 2.99995003159346e-4, 2.99852516811376e-4, 2.99793089621702e-4, 2.99847926223128e-4, 3.0001200543617e-4, 3.00242016023813e-4, 3.0047070770717e-4, 3.00628532063074e-4, 3.00664557250301e-4, 3.00561411727246e-4, 3.00341228340736e-4, 3.0006115577038e-4, 2.99798918445516e-4, 2.99631544047269e-4, 2.99612886747775e-4, 2.99756524061533e-4, 3.00029288122785e-4, 3.00357710867519e-4, 3.00646288139776e-4, 3.00803573939342e-4, 3.0076987053265e-4
flux1:, 0.64326226309922, 3.251607326707e-4, 3.25221629285154e-4, 3.25057190415235e-4, 3.24731181966392e-4, 3.2434786047368e-4, 3.24019760142953e-4, 3.23836125155671e-4, 3.23840104282459e-4, 3.24020111141874e-4, 3.24316873568392e-4, 3.24643280927489e-4, 3.24910461635502e-4, 3.25052025672778e-4, 3.25039730293569e-4, 3.2488730059186e-4, 3.2464318807496e-4, 3.24376115608148e-4, 3.24158386576448e-4, 3.24050855273554e-4, 3.2409055826983e-4, 3.24278933539411e-4, 3.24569492016338e-4, 3.24865676893503e-4, 3.25061299945326e-4, 3.25136885179503e-4, 3.25153162405259e-4, 3.24964730895806e-4, 3.24718412860254e-4, 3.24530029353831e-4, 3.24674891433883e-4, 3.24241527009472e-4, 3.23936890038536e-4, 3.24460701088527e-4, 3.24777723292039e-4, 3.25006678446811e-4, 3.25156106265547e-4, 3.25280999864176e-4, 3.2517431043644e-4, 3.24953337740156e-4, 3.2471350234372e-4, 3.24489521319103e-4, 3.24323324740455e-4, 3.24268118384492e-4, 3.24355730536804e-4, 3.24572736873453e-4, 3.24860547220002e-4, 3.25134554349774e-4, 3.25311282546299e-4, 3.25333654960528e-4, 3.25187873956147e-4, 3.24908418487865e-4, 3.24570035139859e-4, 3.24268172428165e-4, 3.24092401302015e-4, 3.24100008680087e-4, 3.24297596972879e-4, 3.24636461317132e-4, 3.25023548187277e-4, 3.25345554268457e-4, 3.25500413728511e-4, 3.25428341699364e-4
flux1:, 0.643524712002974, 3.51494249011425e-4, 3.51596038361318e-4, 3.51435150089955e-4, 3.51075233304235e-4, 3.50631408871974e-4, 3.50234552776749e-4, 3.49994111982281e-4, 3.49969279125579e-4, 3.50155766825928e-4, 3.50491042942233e-4, 3.50875537262046e-4, 3.51202662877639e-4, 3.51388302965854e-4, 3.51391491881334e-4, 3.51221668690139e-4, 3.50932423193635e-4, 3.50605409574678e-4, 3.50329958234477e-4, 3.50183357271705e-4, 3.50213969635277e-4, 3.50425968710715e-4, 3.5076516806253e-4, 3.5111788179749e-4, 3.51357728993092e-4, 3.51454005446223e-4, 3.51468187527608e-4, 3.51244158064729e-4, 3.50943539830265e-4, 3.50704824873978e-4, 3.50833014214126e-4, 3.50354533948948e-4, 3.5003493134719e-4, 3.50626364564323e-4, 3.51005144032284e-4, 3.51285186393635e-4, 3.5146948510094e-4, 3.51608083399731e-4, 3.51476849125446e-4, 3.51209256681157e-4, 3.50918215749697e-4, 3.50651575379227e-4, 3.50463045634657e-4, 3.50414150868102e-4, 3.50537421430343e-4, 3.50810832177938e-4, 3.51160042787451e-4, 3.51482492233538e-4, 3.51680265774199e-4, 3.5168990316755e-4, 3.51501317593799e-4, 3.51161830270565e-4, 3.50764510014354e-4, 3.50423269340423e-4, 3.50240739833769e-4, 3.50277741236966e-4, 3.50533500736669e-4, 3.50942951120041e-4, 3.51392433294369e-4, 3.51749951583177e-4, 3.51902356951522e-4, 3.5178991767495e-4
flux1:, 0.643787160906727, 3.79607599160437e-4, 3.79752544522764e-4, 3.79596511713413e-4, 3.79202677400411e-4, 3.78697039879444e-4, 3.78229149341582e-4, 3.7792916274158e-4, 3.77872827149344e-4, 3.78063536750407e-4, 3.78435694300035e-4, 3.78877280776002e-4, 3.79263860159774e-4, 3.79493363232702e-4, 3.79511839995304e-4, 3.79324200847072e-4, 3.78988996791888e-4, 3.78600733164034e-4, 3.78265799200177e-4, 3.78078062743075e-4, 3.78097453966889e-4, 3.78331145112107e-4, 3.78717393809475e-4, 3.79125283112363e-4, 3.79408066648788e-4, 3.79524134152658e-4, 3.79536410639686e-4, 3.79277132827486e-4, 3.78922553147867e-4, 3.78634445081911e-4, 3.78747921321643e-4, 3.78222478047307e-4, 3.7788569719523e-4, 3.78545956059518e-4, 3.78986425627411e-4, 3.7931690538489e-4, 3.79536047252398e-4, 3.79689124096938e-4, 3.79533945942862e-4, 3.79220884432613e-4, 3.78880512845011e-4, 3.78573357088598e-4, 3.7836450457075e-4, 3.78323681050229e-4, 3.78484169935073e-4, 3.78815404011323e-4, 3.79227288013794e-4, 3.79599253681181e-4, 3.79818901637745e-4, 3.79816407146154e-4, 3.79585507662263e-4, 3.79186566189021e-4, 3.78731213378273e-4, 3.78352031874485e-4, 3.7816480182937e-4, 3.78233773604219e-4, 3.78550479705552e-4, 3.79033001676946e-4, 3.79546546646763e-4, 3.79940038211468e-4, 3.80089155317508e-4, 3.79934499267852e-4
flux1:, 0.64404960981048, 4.09574378386217e-4, 4.09764681124394e-4, 4.09615902026103e-4, 4.09190161066868e-4, 4.08623858876333e-4, 4.0808494135227e-4, 4.07724222102179e-4, 4.07634164785962e-4, 4.07826194963305e-4, 4.08232141430787e-4, 4.08728090029403e-4, 4.09172256836376e-4, 4.09444940598217e-4, 4.09479247688178e-4, 4.09275291367043e-4, 4.08896061948252e-4, 4.0844827016692e-4, 4.08054768219728e-4, 4.07825634474648e-4, 4.07832347115291e-4, 4.08085406139416e-4, 4.08516022267093e-4, 4.08976504582919e-4, 4.09300162327331e-4, 4.09435281130549e-4, 4.09447161212482e-4, 4.0915528491153e-4, 4.08749926069162e-4, 4.08416134081962e-4, 4.08519014261726e-4, 4.07945558216062e-4, 4.07588836619509e-4, 4.0831759766191e-4, 4.08817371277587e-4, 4.09195196543303e-4, 4.09447263523475e-4, 4.09614669613384e-4, 4.09436294771899e-4, 4.09079986315171e-4, 4.08693694401211e-4, 4.08349536166439e-4, 4.08122986804483e-4, 4.08091483427334e-4, 4.08289054985227e-4, 4.08676922254478e-4, 4.09149756862461e-4, 4.09569565458199e-4, 4.09809985563506e-4, 4.09795187323191e-4, 4.09522865016673e-4, 4.09066315736745e-4, 4.08555424973475e-4, 4.08141020993806e-4, 4.07951586005611e-4, 4.0805441345324e-4, 4.0843306603398e-4, 4.08988643995111e-4, 4.0956526094443e-4, 4.09992987039883e-4, 4.10136730181565e-4, 4.09937932326067e-4
flux1:, 0.644312058714234, 4.41464840726463e-4, 4.41702806745408e-4, 4.41565124003562e-4, 4.41111948238195e-4, 4.40489010341633e-4, 4.39881668724704e-4, 4.39460725186664e-4, 4.39335171233911e-4, 4.39524828809072e-4, 4.39959823262984e-4, 4.40505535889445e-4, 4.41004049903055e-4, 4.41318941147881e-4, 4.4137071156835e-4, 4.41154334632335e-4, 4.40736293338113e-4, 4.4023420139275e-4, 4.39786070604136e-4, 4.39517256230553e-4, 4.39510498108733e-4, 4.3978005494462e-4, 4.40251037442951e-4, 4.40760080056617e-4, 4.41121633039412e-4, 4.41275202049847e-4, 4.41289631667628e-4, 4.40970350131968e-4, 4.40520536037687e-4, 4.40147827541462e-4, 4.40246587566666e-4, 4.39624939770411e-4, 4.39244884707433e-4, 4.40040079499162e-4, 4.40594152403283e-4, 4.41013467580377e-4, 4.4129439412313e-4, 4.414749104204e-4, 4.41274224134297e-4, 4.40878090869678e-4, 4.40451039127886e-4, 4.40074982627624e-4, 4.39834126613791e-4, 4.39812690763623e-4, 4.40045347787335e-4, 4.40485712200616e-4, 4.41014316858012e-4, 4.41477039055543e-4, 4.41734733451062e-4, 4.41706346820094e-4, 4.41393732274712e-4, 4.40882710555081e-4, 4.40320524410487e-4, 4.39875110877377e-4, 4.39686575590295e-4, 4.39824495791618e-4, 4.40264183520074e-4, 4.40889988516979e-4, 4.41525595105379e-4, 4.41983158531427e-4, 4.42117817286321e-4, 4.4187268588531e-4
flux1:, 0.644574507617987, 4.75347889921101e-4, 4.75636094644461e-4, 4.75515094394412e-4, 4.75041750224293e-4, 4.74369354871337e-4, 4.73698917855444e-4, 4.73219915426976e-4, 4.73057345753751e-4, 4.73239866533872e-4, 4.73697231055693e-4, 4.74286024166171e-4, 4.74834183197008e-4, 4.75190080229499e-4, 4.75262230685222e-4, 4.7503999692365e-4, 4.74591908426666e-4, 4.74044446088407e-4, 4.73548710228329e-4, 4.73243804997577e-4, 4.73223185465371e-4, 4.73505444073784e-4, 4.74011042020349e-4, 4.74562751349786e-4, 4.74957968949229e-4, 4.75129300947715e-4, 4.7515056792746e-4, 4.74811643722852e-4, 4.74326924052588e-4, 4.73925231076536e-4, 4.74028762829759e-4, 4.73359608211864e-4, 4.72952100551095e-4, 4.73809736727902e-4, 4.74410276985572e-4, 4.74862261709627e-4, 4.75165710412319e-4, 4.75357035067275e-4, 4.75135177973866e-4, 4.74704092114901e-4, 4.74243535713462e-4, 4.73842649771456e-4, 4.73591972057434e-4, 4.73581075499393e-4, 4.73845041008516e-4, 4.74330750457711e-4, 4.74906292154839e-4, 4.7540348139906e-4, 4.75672304942084e-4, 4.75627766063108e-4, 4.75276204108866e-4, 4.74715270666412e-4, 4.74108055170292e-4, 4.73637693008017e-4, 4.73454117518576e-4, 4.73627972653852e-4, 4.74125970340753e-4, 4.74816280658743e-4, 4.75503476104428e-4, 4.75983520444797e-4, 4.76103485158998e-4, 4.75809414020568e-4
flux1:, 0.64483695652174, 5.11293468190313e-4, 5.11634928773547e-4, 5.11538182704217e-4, 5.11054943868115e-4, 5.10343518382227e-4, 5.09617979457937e-4, 5.0908451647994e-4, 5.08883320849811e-4, 5.09052468345639e-4, 5.09523208722742e-4, 5.10146018813965e-4, 5.10737482545245e-4, 5.11132894890713e-4, 5.11229645777728e-4, 5.11010828643669e-4, 5.10545008803691e-4, 5.09964708975109e-4, 5.09431244209094e-4, 5.09095338710856e-4, 5.0906037868516e-4, 5.09350054382152e-4, 5.0988218716889e-4, 5.10468262972195e-4, 5.10891186658456e-4, 5.11079123528724e-4, 5.11112581765365e-4, 5.1076417209219e-4, 5.10257201810556e-4, 5.09839550178491e-4, 5.0995908098054e-4, 5.09243889397632e-4, 5.08803985492785e-4, 5.0971802711587e-4, 5.10354277421118e-4, 5.10827081004014e-4, 5.11144454665914e-4, 5.11343314279518e-4, 5.1110190288291e-4, 5.10642523578682e-4, 5.10158245200904e-4, 5.09742046960175e-4, 5.09487606571112e-4, 5.09487866979968e-4, 5.09777906313623e-4, 5.10298994116529e-4, 5.10909073549111e-4, 5.11428769606587e-4, 5.11699905439093e-4, 5.11635383513896e-4, 5.11246540882452e-4, 5.10641921101012e-4, 5.09998338584825e-4, 5.09511407011238e-4, 5.09338307614753e-4, 5.09548994873418e-4, 5.10101089056379e-4, 5.10847447224426e-4, 5.11575500145665e-4, 5.12067574524881e-4, 5.1216516091087e-4, 5.11819012924172e-4
flux1:, 0.645099405425493, 5.49374730924253e-4, 5.49773102017368e-4, 5.49710359128125e-4, 5.49230602487033e-4, 5.48493761520914e-4, 5.47723542269968e-4, 5.4714026586827e-4, 5.46898272347056e-4, 5.47045855754958e-4, 5.47518234769326e-4, 5.4816328781193e-4, 5.48789849369207e-4, 5.49222844232171e-4, 5.49349590905715e-4, 5.49146011940348e-4, 5.48678083625948e-4, 5.4808072550503e-4, 5.47521786307415e-4, 5.47160900514754e-4, 5.47110401185406e-4, 5.47400073762606e-4, 5.47947707769913e-4, 5.48556868146376e-4, 5.48999294028146e-4, 5.49201751531528e-4, 5.49253437494462e-4, 5.48907773896158e-4, 5.48394031435975e-4, 5.47976323474862e-4, 5.48125226109348e-4, 5.47366123347414e-4, 5.46887975264439e-4, 5.47850302119782e-4, 5.48508602436722e-4, 5.48987413379684e-4, 5.49307986114676e-4, 5.49510335434688e-4, 5.49251732148591e-4, 5.48772859603812e-4, 5.482776104646e-4, 5.47858576649887e-4, 5.47608556825483e-4, 5.476212870969e-4, 5.47931215074061e-4, 5.4847533014192e-4, 5.49104315306543e-4, 5.49631284170227e-4, 5.49893417863068e-4, 5.49803972231514e-4, 5.49380035588422e-4, 5.48739909622473e-4, 5.48071428611631e-4, 5.47579147734565e-4, 5.47424088403628e-4, 5.47673149034183e-4, 5.48274144362048e-4, 5.49065714527349e-4, 5.49820739242282e-4, 5.50311307564657e-4, 5.50376658339119e-4, 5.49974650701207e-4
flux1:, 0.645361854329247, 5.89669418507679e-4, 5.90129227253914e-4, 5.90112566413067e-4, 5.89652765262132e-4, 5.88907112100164e-4, 5.88104688194618e-4, 5.87476802602066e-4, 5.8719074739296e-4, 5.87306129487993e-4, 5.87765264943924e-4, 5.88417779070083e-4, 5.89069148380174e-4, 5.89537162693002e-4, 5.89700254054633e-4, 5.89525974842451e-4, 5.89074443883458e-4, 5.88478514137381e-4, 5.87908109166519e-4, 5.87528530598527e-4, 5.87459924747453e-4, 5.87739441961725e-4, 5.88288062686709e-4, 5.88905576876679e-4, 5.89356626607325e-4, 5.89570185341902e-4, 5.89646424989285e-4, 5.89317426184358e-4, 5.88814834768882e-4, 5.88415533534937e-4, 5.88609068103879e-4, 5.87808687239293e-4, 5.87285504173426e-4, 5.88285966514606e-4, 5.88949900313522e-4, 5.8941713815082e-4, 5.89728273559787e-4, 5.89929530089758e-4, 5.89657089475824e-4, 5.89169945152357e-4, 5.88679789597312e-4, 5.88273784498993e-4, 5.88039004157546e-4, 5.88066787238898e-4, 5.88390068762134e-4, 5.88943054261923e-4, 5.89572591183633e-4, 5.90088737469444e-4, 5.9032836769494e-4, 5.90208184620629e-4, 5.89752076803725e-4, 5.89086839054055e-4, 5.88408090912013e-4, 5.87925000469245e-4, 5.87798178185538e-4, 5.88088434223801e-4, 5.8873276020384e-4, 5.8955682000959e-4, 5.90322090343115e-4, 5.90794645749546e-4, 5.90815675534324e-4, 5.9035323077224e-4
flux1:, 0.645624303233, 6.32260000999173e-4, 6.32786926311655e-4, 6.32830875409728e-4, 6.32410505917898e-4, 6.31675328883028e-4, 6.3085477007131e-4, 6.30187506558742e-4, 6.29852526509052e-4, 6.29922210497466e-4, 6.30349787488198e-4, 6.30991794259661e-4, 6.31655472396989e-4, 6.3215516449686e-4, 6.32361661225279e-4, 6.32232604453275e-4, 6.31818339788874e-4, 6.3124440854935e-4, 6.30677638244082e-4, 6.30285295937712e-4, 6.30194119348775e-4, 6.3045019442364e-4, 6.30981518187238e-4, 6.31588986727063e-4, 6.32034897353519e-4, 6.32254556636361e-4, 6.32361661328163e-4, 6.32064560706112e-4, 6.31593080285758e-4, 6.31232846369839e-4, 6.314878764395e-4, 6.30649220276109e-4, 6.30073291854553e-4, 6.31099871904395e-4, 6.31750532986407e-4, 6.32186143216167e-4, 6.32473562805166e-4, 6.32668818862661e-4, 6.32387033559511e-4, 6.31905372782153e-4, 6.31439828286759e-4, 6.31066331083081e-4, 6.30860597703859e-4, 6.30907770569078e-4, 6.31238106085056e-4, 6.3178462788415e-4, 6.32394239528087e-4, 6.32879110025512e-4, 6.330809182158e-4, 6.32923548872417e-4, 6.32439079222275e-4, 6.3176147415831e-4, 6.31090453676976e-4, 6.30634737509517e-4, 6.30549448511125e-4, 6.30885578723749e-4, 6.31567900120498e-4, 6.32410387746176e-4, 6.33166728645184e-4, 6.33601971137473e-4, 6.33564324186156e-4, 6.33035859526045e-4
flux1:, 0.645886752136753, 6.77232444050381e-4, 6.77833625542598e-4, 6.77955238603553e-4, 6.7759660637996e-4, 6.76893499248602e-4, 6.76069975709458e-4, 6.75368096892417e-4, 6.74977331294559e-4, 6.74984719114722e-4, 6.75358907575977e-4, 6.75969276554274e-4, 6.76630597946176e-4, 6.77157809731246e-4, 6.77415291320153e-4, 6.77348863856489e-4, 6.769945635298e-4, 6.76464668766025e-4, 6.75917130635581e-4, 6.75517121044556e-4, 6.75396725888283e-4, 6.75612851501636e-4, 6.76104895258023e-4, 6.76680388825751e-4, 6.77104623039217e-4, 6.7732380607436e-4, 6.77467931043548e-4, 6.77218980817508e-4, 6.76800221695884e-4, 6.76501541594211e-4, 6.76836255905086e-4, 6.75962593200328e-4, 6.75325388524422e-4, 6.76364473497028e-4, 6.76980847588823e-4, 6.77362681048722e-4, 6.77610752341534e-4, 6.77794918269861e-4, 6.77509403271259e-4, 6.77049384886443e-4, 6.7663126848375e-4, 6.76313299893996e-4, 6.76153497651994e-4, 6.76226437675407e-4, 6.76558231055443e-4, 6.77082361221349e-4, 6.77650049035727e-4, 6.78081350306694e-4, 6.78228557745261e-4, 6.78027086841767e-4, 6.77518960864244e-4, 6.76844011861031e-4, 6.76202027815119e-4, 6.75795580713838e-4, 6.75768459764692e-4, 6.76157409983821e-4, 6.76873147737059e-4, 6.77719190053294e-4, 6.78445396067347e-4, 6.78821444721537e-4, 6.7870845360911e-4, 6.78107104258516e-4
flux1:, 0.646149201040506, 7.24673764476744e-4, 7.25358101572295e-4, 7.25576965152632e-4, 7.25304943561202e-4, 7.24657367179661e-4, 7.23846665067049e-4, 7.23114067239502e-4, 7.22658445299063e-4, 7.22583847311747e-4, 7.22879500499192e-4, 7.2343423364764e-4, 7.24076632643314e-4, 7.24626511367091e-4, 7.24942978827295e-4, 7.24957747012652e-4, 7.24687447969666e-4, 7.24224555838851e-4, 7.23711893488265e-4, 7.23308238964153e-4, 7.23149829276984e-4, 7.2330658288011e-4, 7.23734158724151e-4, 7.24252772920696e-4, 7.24636497096768e-4, 7.24847344279037e-4, 7.25034537652749e-4, 7.24850813913349e-4, 7.24507691093448e-4, 7.24294511781428e-4, 7.24728161880708e-4, 7.2382296544356e-4, 7.23115311430501e-4, 7.24152075929185e-4, 7.24711531474615e-4, 7.25015796732458e-4, 7.25207826393303e-4, 7.25375682748464e-4, 7.25092967511193e-4, 7.24672741361087e-4, 7.24327672431724e-4, 7.24091359192113e-4, 7.23997201751616e-4, 7.2410434026938e-4, 7.24432974410591e-4, 7.24918660146525e-4, 7.25421446738512e-4, 7.25775524163431e-4, 7.25850190963003e-4, 7.25597293318154e-4, 7.25070936295992e-4, 7.24415614104531e-4, 7.23826925125233e-4, 7.23495086354815e-4, 7.23546036538664e-4, 7.23997182771772e-4, 7.2474287409863e-4, 7.25577243585379e-4, 7.26250496399796e-4, 7.26543133528858e-4, 7.26335796522685e-4, 7.25653101630494e-4
flux1:, 0.64641164994426, 7.74668836103115e-4, 7.75447213781765e-4, 7.75785334080609e-4, 7.75626989027298e-4, 7.75059775644909e-4, 7.74277848246203e-4, 7.73517306591414e-4, 7.72985574600568e-4, 7.7280652429152e-4, 7.72995703740518e-4, 7.73468533097499e-4, 7.7407405631415e-4, 7.7464134901987e-4, 7.75025233395967e-4, 7.75140663326485e-4, 7.74979313949967e-4, 7.74606880608959e-4, 7.74144505712556e-4, 7.73740173484769e-4, 7.7353318396045e-4, 7.73608935104338e-4, 7.7394456844453e-4, 7.74379382878664e-4, 7.74702292577732e-4, 7.74896216277086e-4, 7.75132630826736e-4, 7.75031916736013e-4, 7.74788324266471e-4, 7.74685678222376e-4, 7.75238317046424e-4, 7.74305234052253e-4, 7.73517565032796e-4, 7.74536454490735e-4, 7.75015339618854e-4, 7.75217128523384e-4, 7.75335667336178e-4, 7.75481835561994e-4, 7.75208973503149e-4, 7.74847993182633e-4, 7.746035535246e-4, 7.74477321241651e-4, 7.74470748833884e-4, 7.7462228337005e-4, 7.74944171719589e-4, 7.75375560080021e-4, 7.75789949989791e-4, 7.76042214157726e-4, 7.76025474332523e-4, 7.75713358359305e-4, 7.75174551010463e-4, 7.74557173071034e-4, 7.74048288713499e-4, 7.73819209624125e-4, 7.73970980698048e-4, 7.74496000677699e-4, 7.7526946105654e-4, 7.76076940649442e-4, 7.76673228189578e-4, 7.76856203598926e-4, 7.76533231174041e-4, 7.75758846831545e-4
flux1:, 0.646674098848013, 8.27297098749618e-4, 8.28182459836769e-4, 8.28663968736546e-4, 8.28648032520348e-4, 8.28186820602138e-4, 8.27449383760917e-4, 8.26662461906851e-4, 8.26041474633776e-4, 8.25733366783451e-4, 8.25786199791308e-4, 8.26149479659615e-4, 8.26699522245227e-4, 8.27279012588873e-4, 8.27739256521965e-4, 8.27975488955826e-4, 8.27948558601116e-4, 8.27690171142854e-4, 8.27293135139512e-4, 8.26890286889228e-4, 8.2662306325565e-4, 8.26595026779138e-4, 8.26810228294076e-4, 8.27133589522042e-4, 8.27374995690044e-4, 8.27543408872264e-4, 8.27835595939581e-4, 8.27836275818645e-4, 8.27716723358017e-4, 8.27750300057802e-4, 8.28442483544305e-4, 8.27485312106328e-4, 8.26607972296711e-4, 8.27593274526565e-4, 8.27967620577218e-4, 8.28041519521463e-4, 8.28068707695189e-4, 8.28187580624069e-4, 8.27931626108954e-4, 8.27649741961262e-4, 8.27534346649947e-4, 8.27547786545489e-4, 8.27652041333625e-4, 8.27859369654899e-4, 8.28171800053345e-4, 8.28533433874215e-4, 8.28835812587216e-4, 8.28961141710527e-4, 8.2883341238529e-4, 8.28453695346473e-4, 8.27908067934303e-4, 8.27347470006398e-4, 8.2694614791263e-4, 8.26849811119345e-4, 8.27127231689789e-4, 8.27739683309859e-4, 8.28539970477106e-4, 8.29305637688807e-4, 8.29800205405563e-4, 8.29845654892047e-4, 8.29383662131011e-4, 8.28505194335484e-4
flux1:, 0.646936547751766, 8.82629863923401e-4, 8.83637044609392e-4, 8.84287662078419e-4, 8.84443817155662e-4, 8.84114398212038e-4, 8.83436565179895e-4, 8.82623688412124e-4, 8.81898958582144e-4, 8.81435991835e-4, 8.81321825586704e-4, 8.81547666875126e-4, 8.82023867778727e-4, 8.82610883785618e-4, 8.83157024092134e-4, 8.83534615306583e-4, 8.83667676084169e-4, 8.83546708747146e-4, 8.83229655744804e-4, 8.82830048468377e-4, 8.82490734901576e-4, 8.82336259038319e-4, 8.82403025485772e-4, 8.82588019802656e-4, 8.82728058897738e-4, 8.82863145989111e-4, 8.83218314649833e-4, 8.83339181609089e-4, 8.83368311459913e-4, 8.8356391355106e-4, 8.84416313457991e-4, 8.83438949100392e-4, 8.82462522880477e-4, 8.83399012231255e-4, 8.83645346620769e-4, 8.83566155284356e-4, 8.83484152325885e-4, 8.83569849971894e-4, 8.8333728468284e-4, 8.83153710042604e-4, 8.83195285817757e-4, 8.83377787354367e-4, 8.83616248198762e-4, 8.83891192782193e-4, 8.84192022430616e-4, 8.84468962164318e-4, 8.84635990454508e-4, 8.8460917362425e-4, 8.84350413439851e-4, 8.8389401270275e-4, 8.83346486545695e-4, 8.8286105372254e-4, 8.82595071232103e-4, 8.82662026020856e-4, 8.83090939054524e-4, 8.83805582875699e-4, 8.84632794350269e-4, 8.85342259495833e-4, 8.85710141024809e-4, 8.85589185353178e-4, 8.84963117787661e-4, 8.83966181025796e-4
flux1:, 0.647198996655519, 9.4072878243136e-4, 9.41874041099733e-4, 9.42720246241264e-4, 9.43078191759804e-4, 9.42905755754496e-4, 9.42301701736137e-4, 9.4146237728998e-4, 9.40618851129835e-4, 9.39975222653352e-4, 9.39664002156071e-4, 9.39725559483845e-4, 9.40110756531066e-4, 9.40701647664636e-4, 9.41343800708303e-4, 9.41883337011973e-4, 9.42201529988906e-4, 9.42240727378066e-4, 9.42017832903182e-4, 9.41623262460542e-4, 9.41200770719026e-4, 9.4089871843924e-4, 9.40791108174986e-4, 9.40813063940477e-4, 9.40833873343284e-4, 9.40929255889007e-4, 9.41355370362468e-4, 9.4161524343644e-4, 9.41817143274652e-4, 9.42199964462708e-4, 9.43232840566095e-4, 9.42239155042955e-4, 9.41154798523503e-4, 9.42028436490045e-4, 9.42124707287034e-4, 9.41868289072647e-4, 9.41659837461421e-4, 9.4170626361155e-4, 9.41502469719004e-4, 9.41434733742359e-4, 9.41659326542442e-4, 9.42038596404746e-4, 9.424334842181e-4, 9.4278740506489e-4, 9.4307469230061e-4, 9.43252642183375e-4, 9.43261723952078e-4, 9.4305802987673e-4, 9.42648142188184e-4, 9.4210528990175e-4, 9.4155958244024e-4, 9.41166258093198e-4, 9.41062071267343e-4, 9.41321985178506e-4, 9.4192796899283e-4, 9.42759898508608e-4, 9.43614851838698e-4, 9.44254492878764e-4, 9.44471165753111e-4, 9.4415474832054e-4, 9.43338618202535e-4, 9.42207216432929e-4
flux1:, 0.647461445559273, 0.00100164576426137, 0.00100294596339164, 0.00100401385656797, 0.00100460215625653, 0.00100461043911974, 0.00100409309121133, 0.00100322625243573, 0.00100224926233773, 0.00100140053865643, 0.00100086430983243, 0.00100073710824085, 0.0010010162351722, 0.00100160870490018, 0.00100235735031766, 0.00100307884189283, 0.00100360613973659, 0.0010038270385707, 0.001003711837526, 0.00100332451415115, 0.00100280944725064, 0.00100234152897418, 0.00100203716080643, 0.00100187502673452, 0.00100176173850219, 0.00100181290519075, 0.00100231851392279, 0.00100273558126205, 0.00100313282890597, 0.00100372650858629, 0.00100495900404415, 0.00100395262812956, 0.00100275237961415, 0.00100355105633036, 0.00100347766634716, 0.00100302194817057, 0.00100267111158163, 0.00100267217922598, 0.00100250105204574, 0.00100256405066801, 0.00100299448558129, 0.00100359507855413, 0.00100416615062136, 0.00100460905153945, 0.00100488071529529, 0.00100494623433283, 0.00100477613514533, 0.00100437208835517, 0.00100379156262986, 0.00100315205192679, 0.00100261036693352, 0.00100232376899412, 0.00100240518737444, 0.00100288533118167, 0.00100369230347193, 0.00100465595628399, 0.00100553980132104, 0.00100609702685742, 0.00100613921736684, 0.00100559920928353, 0.00100456718625991, 0.00100328448149977
flux1:, 0.647723894463026, 0.0010654242788924, 0.00106689572163449, 0.00106820960136722, 0.00106905434711321, 0.00106926471006269, 0.00106884547270545, 0.00106794992676163, 0.00106682626596925, 0.0010657508430939, 0.00106496527147744, 0.00106462845312179, 0.001064789261632, 0.00106538245088348, 0.00106624792587808, 0.00106716990759052, 0.00106792811045676, 0.00106835023697591, 0.00106835526974201, 0.00106797804059863, 0.00106736347096432, 0.0010667154165052, 0.00106619677393576, 0.00106583425771779, 0.00106557570664569, 0.00106558012432394, 0.00106617386210028, 0.00106676471211544, 0.00106737713145914, 0.00106820257628282, 0.00106965182916517, 0.00106863582926795, 0.0010673128848389, 0.00106802718662483, 0.00106776812561518, 0.00106709424885595, 0.00106658734396689, 0.00106653741310414, 0.00106640118142165, 0.00106660641460597, 0.00106726111028303, 0.00106810307912235, 0.00106886641446517, 0.00106940613201795, 0.00106965971219964, 0.00106960056964582, 0.00106923223897332, 0.00106860665908026, 0.00106783751760086, 0.00106709126495278, 0.0010665542711848, 0.00106638603324038, 0.00106667303252784, 0.00106739681309972, 0.0010684256124282, 0.00106953372758341, 0.00107044752359776, 0.00107091106820709, 0.00107075769126951, 0.00106996824583892, 0.00106869609500932, 0.00106724557871948
flux1:, 0.647986343366779, 0.00113210159815804, 0.00113375856792198, 0.00113533929143096, 0.00113646265592582, 0.00113689315602026, 0.00113658170131094, 0.00113565666990452, 0.00113437573772344, 0.00113305630550605, 0.00113200210569725, 0.00113143948836564, 0.00113147299867255, 0.00113206724539697, 0.00113305889956096, 0.001134197209621, 0.00113520465726275, 0.00113584448461838, 0.0011359807376175, 0.0011356171193211, 0.00113489917060847, 0.00113406168004657, 0.00113331715840747, 0.00113274356987811, 0.00113233267611561, 0.00113228956542104, 0.00113297933565266, 0.00113375769948017, 0.00113460086327592, 0.00113567487180074, 0.00113735497309828, 0.00113633143514814, 0.00113488038644991, 0.00113550437426102, 0.00113504842448878, 0.00113414202560979, 0.00113346873489114, 0.00113336326907114, 0.00113326255205446, 0.00113361759600081, 0.00113450959705336, 0.00113560733179508, 0.00113657427472803, 0.00113721580443605, 0.00113744836017568, 0.00113725405561738, 0.00113667166247303, 0.00113580697598716, 0.00113483404636528, 0.00113397201053206, 0.00113343917308391, 0.00113339759557306, 0.0011339053651148, 0.00113489100042266, 0.00113615802106985, 0.00113742058680248, 0.00113836484979349, 0.00113872506923843, 0.00113835824258303, 0.0011372973262301, 0.00113576412686549, 0.00113413114978055
flux1:, 0.648248792270532, 0.00120171126279166, 0.0012035643571324, 0.00120542759368215, 0.00120684637958969, 0.0012075109168956, 0.00120731508710006, 0.0012063608419373, 0.00120491581795648, 0.00120334075560573, 0.00120200494457996, 0.00120120581053363, 0.00120110643044172, 0.00120170267605381, 0.00120282768938936, 0.00120419395394402, 0.00120546399618917, 0.00120633370552313, 0.00120660988143753, 0.0012062639240484, 0.00120544216494471, 0.00120441163886747, 0.00120343633634826, 0.00120264714648029, 0.00120208100347746, 0.00120199083452567, 0.00120278274817746, 0.00120375804151363, 0.00120484161535863, 0.00120617538930081, 0.0012080962553053, 0.00120706581306417, 0.00120548285445047, 0.00120601483569578, 0.00120535681026654, 0.00120420938257115, 0.00120336399961941, 0.0012032004051351, 0.00120313448920207, 0.0012036427057536, 0.00120477895039534, 0.00120614023218993, 0.00120731651682183, 0.00120806148674213, 0.00120826962319871, 0.00120793204162416, 0.00120712417942187, 0.00120600795635405, 0.00120482043172275, 0.00120383587262477, 0.00120330614863762, 0.00120339619958322, 0.00120413448332083, 0.00120539388237833, 0.00120690981126648, 0.00120833302093664, 0.00120930721696758, 0.00120955631509421, 0.00120896234345796, 0.00120761331900996, 0.00120580334088435, 0.00120397689947032
flux1:, 0.648511241174286, 0.00127428493097074, 0.00127633931201361, 0.00127849382548459, 0.00128021813983624, 0.00128112578159463, 0.00128105166168168, 0.00128007026543672, 0.00127845928279864, 0.00127662393013456, 0.00127500084389211, 0.00127396041381667, 0.00127372571199343, 0.00127432457888796, 0.00127558650411313, 0.00127718641651073, 0.00127872574485302, 0.00127983189284005, 0.00128025360267612, 0.00127992966182869, 0.00127900737423115, 0.00127778647789141, 0.00127658278683766, 0.0012755799715358, 0.00127485972993055, 0.00127472355338514, 0.00127562075818245, 0.00127679656407057, 0.00127812263388703, 0.0012797202978996, 0.00128188655430182, 0.00128084791745981, 0.00127913103608527, 0.00127957430738531, 0.00127871626466534, 0.00127732652672692, 0.00127630925261153, 0.00127608782534543, 0.00127605510252746, 0.00127671554544825, 0.00127809634293641, 0.00127972159493515, 0.00128110663093063, 0.00128195288966708, 0.00128213285890238, 0.00128164698240218, 0.00128060794571074, 0.00127923455594345, 0.00127782774498281, 0.00127671774627118, 0.00127619060030763, 0.0012764142546593, 0.00127738700162842, 0.0012789248777949, 0.00128069355488834, 0.00128227876611626, 0.00128328070485214, 0.00128341280001174, 0.00128258299604885, 0.00128093609899872, 0.00127884067243082, 0.00127681530639041
flux1:, 0.648773690078039, 0.00134985284153886, 0.00135210653861155, 0.00135455264424865, 0.00135658482967624, 0.0013577394106614, 0.0013577916266269, 0.00135678779135742, 0.00135501508728942, 0.00135292285423092, 0.00135101489600014, 0.00134973448171318, 0.00134936464773686, 0.00134996526386767, 0.00135136240768737, 0.00135319394377849, 0.00135500093654086, 0.00135634317796171, 0.00135691218881424, 0.00135661472056643, 0.00135559913951846, 0.00135419728868135, 0.00135277537642554, 0.00135156764776279, 0.00135069832023391, 0.0013505170827041, 0.00135151864784076, 0.00135289131201746, 0.00135445286349586, 0.00135631013596998, 0.00135872012537661, 0.00135766967089141, 0.00135581883394985, 0.00135618236530871, 0.00135513472921787, 0.00135350990567444, 0.00135232809111813, 0.00135205296895683, 0.00135205144952564, 0.00135285889857833, 0.00135447756234692, 0.00135635925122155, 0.0013579455216556, 0.00135888677726207, 0.00135903456591246, 0.00135839912729368, 0.00135713012221484, 0.00135550236095286, 0.00135387948050061, 0.00135264660857803, 0.00135212325324852, 0.00135248011467069, 0.00135368541721631, 0.00135549863451908, 0.00135751603886244, 0.00135925871989502, 0.00136028379711481, 0.0013602947324357, 0.00135922593564877, 0.00135727947383165, 0.00135489867329374, 0.00135267630725187
flux1:, 0.649036138981792, 0.00142844238977302, 0.00143088478422584, 0.00143361311266815, 0.00143594704990772, 0.00143734712885786, 0.00143752941073933, 0.00143651147594432, 0.00143458849872074, 0.00143225178878876, 0.00143006990202594, 0.00142855676583866, 0.00142805382931779, 0.00142865251701854, 0.00143017631410457, 0.00143222805933989, 0.00143429132121606, 0.00143586135704811, 0.00143657504522392, 0.00143630854861907, 0.00143521117739895, 0.00143364503655173, 0.00143202330627075, 0.00143062633447173, 0.00142961664672231, 0.00142939063834508, 0.00143049065812123, 0.00143204816763668, 0.00143382788404463, 0.00143593103893464, 0.00143857605896259, 0.00143750754468169, 0.00143552489213684, 0.00143582391483442, 0.0014346064223696, 0.00143276333308458, 0.00143143255201094, 0.00143111256130226, 0.00143114036412993, 0.00143208540968799, 0.00143392798453748, 0.00143605011846971, 0.00143782263209675, 0.00143884806860078, 0.00143895937330564, 0.00143817732192561, 0.00143668745241183, 0.001434817959417, 0.00143299179278846, 0.00143164573175852, 0.00143113046481829, 0.00143161858172856, 0.00143304885361681, 0.00143512598904162, 0.00143737934714578, 0.00143926800042853, 0.00144030825368229, 0.0014401950766854, 0.00143888975394417, 0.00143665087988243, 0.00143399485328581, 0.00143158642066417
flux1:, 0.649298587885546, 0.00151007471710831, 0.0015126853174105, 0.00151567598965901, 0.00151829685104323, 0.00151993606761465, 0.00152025208547787, 0.00151923309714008, 0.00151717954065545, 0.00151462046964986, 0.00151218434571903, 0.00151045131820078, 0.00150981822537751, 0.00151040719524872, 0.00151204074622882, 0.00151429051967499, 0.0015165877969813, 0.00151836871062818, 0.00151921985455637, 0.00151898906552846, 0.0015178261430899, 0.00151612019700333, 0.00151432578717857, 0.00151276248327983, 0.00151162486150528, 0.00151135340747648, 0.00151254045195767, 0.00151426173550895, 0.00151623124968681, 0.00151855648361804, 0.00152142033968457, 0.00152032478284572, 0.00151821482269392, 0.00151847127574984, 0.00151711367168795, 0.0015150795279776, 0.00151362437509068, 0.00151327366986432, 0.00151332940618083, 0.00151439852135957, 0.00151644355871, 0.00151878124362352, 0.00152071699943398, 0.00152181081252524, 0.0015218808175983, 0.00152095947887308, 0.00151926635856369, 0.00151717865780011, 0.00151517289773287, 0.00151373188984897, 0.00151323338533929, 0.00151385015901847, 0.00151549249563111, 0.00151781359871218, 0.00152028062215498, 0.00152229569847823, 0.00152333867565921, 0.00152309875701158, 0.00152156461596238, 0.00151904956653187, 0.00151613938056202, 0.00151356609628784
flux1:, 0.649561036789299, 0.00159475966974377, 0.00159750725344783, 0.00160072952994756, 0.00160361401762974, 0.00160548184834136, 0.001605936289483, 0.00160493513216238, 0.00160277985319396, 0.00160003074072395, 0.00159736877701563, 0.00159543369506806, 0.00159467335015643, 0.00159523954347899, 0.00159695648136919, 0.00159937042400313, 0.00160186804861121, 0.0016038341553434, 0.0016048111578546, 0.00160462154785003, 0.00160341469176759, 0.00160160189482598, 0.00159967121756211, 0.00159797208673287, 0.00159672281011297, 0.00159640425500449, 0.00159766123468796, 0.0015995159662268, 0.00160163564972027, 0.0016041489247404, 0.00160720784479453, 0.00160607358294193, 0.00160384337189765, 0.00160408615730787, 0.00160262856250123, 0.00160044138412236, 0.00159889591140619, 0.00159853433171844, 0.00159861732865885, 0.00159979289914438, 0.0016020112695153, 0.00160453032162548, 0.00160659778050456, 0.00160773861135863, 0.0016077615207415, 0.00160671236739584, 0.0016048422403703, 0.00160257125549476, 0.00160042137259405, 0.00159891330824541, 0.00159844572735208, 0.00159918881472362, 0.0016010254835197, 0.00160356202690486, 0.00160621030918142, 0.00160832316237438, 0.0016093506529093, 0.00160898047433847, 0.00160722958614002, 0.0016044633477456, 0.00160133127556978, 0.0015986254687102
flux1:, 0.649823485693052, 0.00168248987962228, 0.00168533204623967, 0.00168874447041304, 0.00169186152433945, 0.00169394438728767, 0.00169454420010708, 0.00169358670149805, 0.00169136845377628, 0.00168847205460281, 0.00168562107436517, 0.00168350609779247, 0.00168262046776557, 0.00168314467308771, 0.0016849084929743, 0.00168744074576344, 0.00169009370798148, 0.00169221098158966, 0.00169329854453345, 0.00169315710761552, 0.00169193408495751, 0.00169005652179665, 0.00168803576920178, 0.0016862392726292, 0.00168489874548107, 0.00168453070434082, 0.00168583514300772, 0.00168778406132423, 0.00169000336985715, 0.00169266074943822, 0.00169588366511323, 0.00169469658891675, 0.00169235586805208, 0.00169262086507648, 0.00169111375866816, 0.00168882235010237, 0.00168723009000261, 0.0016868832046443, 0.00168699355691496, 0.0016882538826281, 0.00169060866056371, 0.00169326532148335, 0.00169542393014108, 0.00169658422909618, 0.00169655255961063, 0.00169539056884187, 0.00169337787768913, 0.00169096982974136, 0.00168872335125395, 0.00168718638770817, 0.00168677020151764, 0.00168763833535622, 0.00168964736288328, 0.00169236239892369, 0.00169514903133425, 0.00169732100511221, 0.00169830773782085, 0.00169780144402428, 0.00169584894214232, 0.00169286436878257, 0.00168955360793076, 0.00168675907413113
flux1:, 0.650085934596805, 0.0017732349677471, 0.0017761181210856, 0.00177966914096155, 0.00178298105877114, 0.0017852636738333, 0.00178601936579927, 0.00178513926345846, 0.00178290716183606, 0.00177991658982807, 0.00177692132318717, 0.00177465217324386, 0.00177364153224198, 0.00177409786792787, 0.00177586180814706, 0.00177845484696378, 0.0017812075298255, 0.00178343459687987, 0.0017846147953424, 0.00178453103283252, 0.00178332653959315, 0.00178143596213189, 0.00177938144374579, 0.00177753424095255, 0.00177612727170274, 0.00177570705345661, 0.00177703169602496, 0.00177902738773972, 0.00178128572159548, 0.00178403416727825, 0.00178738332667266, 0.00178612724962731, 0.00178368849572444, 0.0017840182905776, 0.00178252206618833, 0.00178018552116932, 0.00177859908115438, 0.00177829792143148, 0.0017784364025044, 0.00177975572889301, 0.0017822022307955, 0.00178494307958111, 0.00178714294405601, 0.00178828835276552, 0.00178819205744933, 0.00178693469367166, 0.00178482109992291, 0.00178233275772317, 0.00178004889927325, 0.00177853153590069, 0.00177819399035007, 0.00177918766869361, 0.00178134351387775, 0.0017841920751849, 0.00178706356914425, 0.00178924534412589, 0.00179015780282381, 0.00178950566868257, 0.00178736815239019, 0.00178420462531448, 0.00178076848761573, 0.00177794036240178
flux1:, 0.650348383500559, 0.00186693689842376, 0.00186979666379774, 0.00187342569090596, 0.00187688957162445, 0.00187935645229503, 0.00188028330287346, 0.00187952294230642, 0.00187733655527665, 0.00187431484037069, 0.00187122715193369, 0.00186883229496095, 0.00186769465404472, 0.00186805046596359, 0.00186975797432142, 0.00187234360408421, 0.00187513114062329, 0.00187742076013026, 0.00187867439356445, 0.00187866134135478, 0.00187751761486873, 0.00187567567192244, 0.00187365380224582, 0.00187181070339532, 0.00187036663422365, 0.0018698916980779, 0.00187120533449771, 0.0018731933810363, 0.00187542137463433, 0.00187819993379265, 0.00188163178388728, 0.00188028889875209, 0.00187776725094963, 0.00187821055055292, 0.00187679462946611, 0.00187448136347632, 0.00187296161041027, 0.00187274213658954, 0.0018729100345417, 0.00187425870321654, 0.0018767447908178, 0.00187950698282956, 0.00188168882998942, 0.00188277771902988, 0.00188260326540384, 0.00188126919093326, 0.00187910211944358, 0.0018765994394457, 0.00187434809366993, 0.00187290868372759, 0.00187268387810721, 0.00187380590440679, 0.00187608022869415, 0.0018790100267532, 0.00188190264636091, 0.00188403399653395, 0.00188482953329468, 0.00188401653434524, 0.00188171034745199, 0.00187841210731074, 0.00187491275909339, 0.00187211693753213
flux1:, 0.650610832404312, 0.00196350730666231, 0.00196626938840764, 0.00196990824282195, 0.00197347765146248, 0.00197611459024765, 0.001977233629023, 0.00197664425583761, 0.00197457322053968, 0.0019715924338831, 0.00196847027186751, 0.00196598005169769, 0.00196471078885133, 0.00196492696970454, 0.00196651273537049, 0.00196901368617413, 0.00197176383969232, 0.00197406472765063, 0.00197537277493449, 0.00197544787957317, 0.00197441494165801, 0.00197269290156297, 0.0019707796482954, 0.00196900310039375, 0.00196755562493788, 0.00196702392139765, 0.00196829229462215, 0.00197021266572444, 0.00197233380197175, 0.00197507510103994, 0.001978541368261, 0.00197709273804581, 0.00197450576716302, 0.00197511648318575, 0.00197385799080587, 0.00197164432745597, 0.00197025920446819, 0.00197016156719722, 0.00197036052613514, 0.00197170534560115, 0.00197417211724874, 0.00197688409196845, 0.00197897967639047, 0.0019799630035582, 0.00197969257025158, 0.00197830023436831, 0.00197613106803942, 0.00197368731755787, 0.00197154745794202, 0.00197025318365696, 0.00197018176942471, 0.0019714376476672, 0.00197380020356286, 0.00197675268185209, 0.00197959328878957, 0.00198160339552943, 0.00198222982473618, 0.00198123450826623, 0.00197877407843262, 0.0019753883776824, 0.00197189522195534, 0.00196920735416609
flux1:, 0.650873281308065, 0.00206282721752928, 0.00206540871124762, 0.00206898340290724, 0.00207261015268508, 0.00207540556426318, 0.0020767441711591, 0.00207638569006429, 0.00207450875430026, 0.00207164864332202, 0.00206855468386945, 0.00206600039465719, 0.00206459207614742, 0.00206462377845461, 0.00206601526815134, 0.00206834729132961, 0.0020709827166413, 0.00207324154135454, 0.00207458652613661, 0.00207477217084058, 0.00207390751033282, 0.00207238530121565, 0.00207066493759098, 0.00206902390446385, 0.00206761044570355, 0.00206702052421882, 0.00206820721335597, 0.00206999580381585, 0.00207192825851511, 0.00207456022290488, 0.00207800912973759, 0.00207643517254029, 0.00207380247654624, 0.00207463848673464, 0.00207362051932448, 0.00207158887449999, 0.00207041190396467, 0.00207047956534394, 0.00207071150682792, 0.00207201642954188, 0.00207439940291079, 0.00207698218586478, 0.00207891528924216, 0.00207973694399476, 0.00207934791162639, 0.00207791419284847, 0.00207579627797071, 0.00207348977482669, 0.00207154737204138, 0.00207047274306689, 0.00207060127276875, 0.00207199947169646, 0.00207441912747516, 0.00207733090998895, 0.00208003839931184, 0.00208184684452501, 0.00208224267609418, 0.00208103651077609, 0.00207843292180216, 0.0020750081369772, 0.00207159592160217, 0.00206910000017197
flux1:, 0.651135730211818, 0.00216474906204685, 0.00216706024573475, 0.00217049304841676, 0.00217412900633885, 0.00217707500816057, 0.00217866701488866, 0.00217860711473203, 0.00217701053670026, 0.00217435663288254, 0.00217135660500871, 0.00216876949644424, 0.00216721186951916, 0.00216700956417882, 0.00216812897659857, 0.00217020331505683, 0.00217264404224831, 0.00217480741249095, 0.00217617449813844, 0.0021764980112905, 0.00217586556344712, 0.00217463001827526, 0.00217319309358067, 0.00217176126258646, 0.00217042185363129, 0.00216977268295153, 0.00217083990620727, 0.00217243015403887, 0.002174088809284, 0.00217653655740461, 0.00217991413755785, 0.00217819508660356, 0.00217553771730089, 0.00217665933228904, 0.00217596885717154, 0.00217420557312724, 0.00217331409648568, 0.00217359285975845, 0.00217386003049937, 0.00217508718343251, 0.00217731802749238, 0.00217968720510302, 0.0021813753346154, 0.00218197310374505, 0.00218143799863388, 0.00217997707124059, 0.00217796370171548, 0.00217587531935519, 0.00217422088620451, 0.00217344583729656, 0.00217382580064682, 0.00217537789585278, 0.0021778237943632, 0.00218062853677782, 0.00218311589792073, 0.00218463440812048, 0.00218472982883835, 0.00218327716688386, 0.00218053710109041, 0.00217712091802767, 0.00217386763281124, 0.00217165416642666
flux1:, 0.651398179115572, 0.00226910038564563, 0.00227104701425454, 0.00227425879137064, 0.00227785762449097, 0.0022809507575578, 0.00228283596302089, 0.0022831485471078, 0.00228192382429979, 0.00227956502206924, 0.00227672572489202, 0.00227413594653514, 0.00227241608764541, 0.00227192691697999, 0.00227269346442341, 0.00227441957094248, 0.00227658556298127, 0.0022786018563562, 0.00227997953350974, 0.00228047257472667, 0.00228014093396569, 0.00227928321831876, 0.00227822375742367, 0.00227707710283533, 0.00227585280574082, 0.00227514333650317, 0.00227605268894359, 0.00227737726999737, 0.00227867588222259, 0.00228086377757446, 0.0022841152841836, 0.00228223163116522, 0.00227957138001137, 0.00228103956251858, 0.00228076500571102, 0.00227935788695815, 0.0022788310784705, 0.00227936804626211, 0.00227967319453587, 0.00228078425352252, 0.00228279306139227, 0.00228486143806278, 0.00228621826385268, 0.00228652549593904, 0.00228581250014275, 0.00228433506491499, 0.00228247759583214, 0.00228068817557648, 0.00227941405497486, 0.0022790217169037, 0.00227970829311807, 0.00228142897666072, 0.00228387179279055, 0.00228650239564146, 0.00228867937325058, 0.00228981432009061, 0.00228953296589133, 0.0022877916924694, 0.00228491683286462, 0.00228155458409444, 0.00227853918717714, 0.00227670293762981
flux1:, 0.651660628019325, 0.00237568826195844, 0.0023771743720456, 0.00238008710506879, 0.0023836058918848, 0.00238684740902146, 0.00238907046102839, 0.00238983337115097, 0.00238907432160848, 0.00238709997442162, 0.00238448703709732, 0.00238192255657336, 0.00238002517771081, 0.00237919456463194, 0.00237952700361654, 0.00238081539995417, 0.00238262906673783, 0.00238444999303095, 0.0023858302880888, 0.00238652758898552, 0.00238656748654429, 0.00238617978988498, 0.00238559183741396, 0.00238480567209164, 0.00238373666421128, 0.00238296524644008, 0.00238367845652854, 0.00238467110621692, 0.00238552465962291, 0.00238737853978544, 0.00239044997041459, 0.00238838292430631, 0.00238574151459308, 0.00238761591174451, 0.00238784449288748, 0.00238688009005733, 0.00238679676306651, 0.00238763921000272, 0.0023879858436311, 0.00238894367807428, 0.00239066169728851, 0.00239234256249596, 0.00239328105268468, 0.00239322902297105, 0.00239230309870277, 0.00239081606561972, 0.00238916226822789, 0.00238775005395188, 0.00238694754619818, 0.00238702174851104, 0.00238807228517243, 0.00238997920447574, 0.00239239242502749, 0.00239478351344112, 0.00239655977606527, 0.00239721536585931, 0.00239647685591112, 0.00239439973756189, 0.00239138667188063, 0.00238811987641354, 0.00238541987885484, 0.00238405713906285
flux1:, 0.651923076923078, 0.00248430326149606, 0.00248523445163592, 0.00248777389807059, 0.00249117452797817, 0.00249457019828669, 0.0024971788345217, 0.00249847091015907, 0.00249827018675724, 0.00249676682100709, 0.00249444230230971, 0.00249192786857886, 0.00248983581208682, 0.0024886093101442, 0.00248842866696963, 0.0024891938679784, 0.00249058246294126, 0.00249216431578276, 0.00249354252220929, 0.00249448004498445, 0.00249496121679136, 0.00249513288383695, 0.00249510660132599, 0.0024947523338413, 0.00249387586650256, 0.00249303969705852, 0.00249351953441642, 0.00249411708459714, 0.00249444438897436, 0.00249589401118982, 0.00249873379004613, 0.00249646579787439, 0.0024938640420427, 0.00249620089919815, 0.00249701577637608, 0.00249657645804787, 0.00249701266641016, 0.00249820678268949, 0.0024985994178423, 0.00249936987488652, 0.00250073254144096, 0.00250194339506283, 0.00250237952308072, 0.00250190041860517, 0.00250072502051884, 0.002499231667832, 0.00249782438786651, 0.00249686256121384, 0.00249661895975805, 0.00249724150225137, 0.00249871370856853, 0.00250082706739292, 0.00250318817717606, 0.00250527869913263, 0.00250656736042536, 0.00250664937623582, 0.002505372512975, 0.00250290920094974, 0.0024997498323796, 0.00249661497392242, 0.00249430392035272, 0.00249350933841636
flux1:, 0.652185525826831, 0.00259472192707067, 0.00259500901703771, 0.00259710738632493, 0.00260035765942903, 0.00260391705385261, 0.00260695973297731, 0.00260885729891477, 0.00260930247430706, 0.00260835027618156, 0.00260637024752245, 0.00260392650776811, 0.00260162148921528, 0.00259994688349854, 0.00259917934739554, 0.00259934280783793, 0.00260024067742123, 0.00260154528389467, 0.00260291928528294, 0.00260413193606215, 0.00260511958131486, 0.00260593293122839, 0.00260655051831331, 0.00260669238422693, 0.00260604085723352, 0.00260513565734983, 0.00260534713735657, 0.00260549186220815, 0.00260521845412264, 0.0026062001947841, 0.00260876104941723, 0.0026062764250551, 0.00260373340724564, 0.00260658343328601, 0.0026080607224303, 0.00260822157329527, 0.00260924800448614, 0.00261083745187536, 0.00261128173536227, 0.00261183539371424, 0.00261278546435717, 0.0026134519848405, 0.00261330881228489, 0.00261233918302902, 0.00261087846109223, 0.00260937903276688, 0.00260825516338006, 0.00260780951968814, 0.00260820509792082, 0.00260945280838592, 0.00261140263328703, 0.00261374446617389, 0.00261603589407046, 0.00261777164826941, 0.00261849293481359, 0.00261791283929256, 0.00261601932590549, 0.00261311892946199, 0.00260980137808293, 0.00260682896280021, 0.00260497387850928, 0.00260483688928815
flux1:, 0.652447974730585, 0.0027067070592255, 0.00270626995497831, 0.00270786844426564, 0.00271094276843327, 0.00271467800388741, 0.00271820099144243, 0.002720773913458, 0.00272194332351544, 0.00272161260060423, 0.00272002489480237, 0.0027176678024956, 0.00271513148248639, 0.00271296116895497, 0.00271154114440118, 0.00271103421094501, 0.00271138490052976, 0.00271238032012971, 0.00271374962140063, 0.00271526870359327, 0.00271681977813056, 0.0027183458932066, 0.0027196776249853, 0.0027203696678104, 0.00271996905574214, 0.00271898915824869, 0.00271890115990574, 0.00271854349267098, 0.00271760486559383, 0.00271806468148077, 0.0027203057258773, 0.00271759141631075, 0.00271512375124199, 0.00271853000224225, 0.00272073573992065, 0.00272156133076156, 0.00272324049601109, 0.00272526472325995, 0.00272576730912918, 0.00272608102110999, 0.00272657157464566, 0.00272663157797731, 0.00272584346856432, 0.00272432793617828, 0.00272254927684567, 0.00272104193028798, 0.00272023167021731, 0.00272035844657909, 0.00272146342106053, 0.00272340500857091, 0.00272588416982233, 0.00272847719564391, 0.00273068686221764, 0.00273202274520698, 0.00273210757475288, 0.00273078674648147, 0.00272820523961111, 0.00272481936094928, 0.00272132933570688, 0.00271854329248379, 0.0027172022185128, 0.00271780322332729
flux1:, 0.652710423634338, 0.00282000563813816, 0.00281877715442766, 0.00281982814315017, 0.0028227077130204, 0.00282663164564395, 0.0028306756495987, 0.00283398313605357, 0.00283594170751148, 0.00283628955832272, 0.00283513188800898, 0.00283287255134022, 0.00283008802136186, 0.00282738169321733, 0.00282525500540651, 0.00282402186354658, 0.00282378009689752, 0.00282444113952778, 0.00282580574200781, 0.0028276563501342, 0.00282981594443849, 0.0028321107022258, 0.00283421135167917, 0.00283549489013425, 0.0028353637031697, 0.00283430266481789, 0.00283389000962433, 0.00283299162536323, 0.00283133675088154, 0.0028312333564871, 0.0028331223480833, 0.00283016883639146, 0.00282779003873911, 0.00283178588186976, 0.00283477300846117, 0.00283631410129046, 0.00283869735376353, 0.00284118964661449, 0.00284175773336592, 0.00284181579286138, 0.00284181288018062, 0.00284122001379169, 0.00283973671744508, 0.00283763170696853, 0.00283550842980342, 0.00283399041673208, 0.00283351676208091, 0.002834260617027, 0.00283613211196483, 0.00283882483404868, 0.00284187797945739, 0.00284474395520922, 0.00284686527447727, 0.00284776703966505, 0.00284716026740055, 0.00284503413036295, 0.00284170443112631, 0.00283779054512916, 0.00283411317257066, 0.00283153068807189, 0.00283075048355433, 0.00283215700589178
flux1:, 0.652972872538091, 0.00293434478159395, 0.00293227411659909, 0.00293274279294728, 0.00293541513641796, 0.00293953901383939, 0.00294413549302649, 0.00294822184861274, 0.00295101715800662, 0.00295208459265746, 0.00295138323996338, 0.0029492283470435, 0.00294618209490187, 0.00294290974293434, 0.00294003697070473, 0.00293803756114824, 0.00293717109974347, 0.00293747972385624, 0.0029388389691056, 0.00294103750527937, 0.00294383552672592, 0.00294693610444084, 0.00294984195793617, 0.00295174370033813, 0.00295189257419397, 0.00295074433285092, 0.00294999027678955, 0.00294852744661129, 0.00294612246656332, 0.00294543061387421, 0.00294694629699412, 0.00294374860376187, 0.00294146858182356, 0.00294607579703732, 0.00294988125038228, 0.00295217152991199, 0.00295529598217751, 0.00295828127084832, 0.00295892175513452, 0.00295871657594318, 0.00295820133809653, 0.00295692828232998, 0.00295471864424925, 0.00295199590884521, 0.00294950993326436, 0.00294797889260942, 0.00294785731071318, 0.00294924946349035, 0.00295192852030924, 0.00295541471148074, 0.00295907622956242, 0.00296223376437766, 0.0029642649883693, 0.00296471033797351, 0.00296337344646599, 0.00296039525986831, 0.00295627244661687, 0.00295179750791763, 0.00294791961064488, 0.00294555151454087, 0.00294536615268954, 0.00294762927354533
flux1:, 0.653235321441844, 0.00304942662286337, 0.00304648215565922, 0.00304634735168382, 0.00304880515185332, 0.00305313576503784, 0.00305830306220438, 0.00306319361809551, 0.00306685243147466, 0.00306866217220836, 0.00306843142165825, 0.00306638433834865, 0.00306306871285088, 0.00305921390067807, 0.00305557376884179, 0.00305278661064778, 0.00305127796602953, 0.0030512235854752, 0.00305257505635336, 0.00305512700678209, 0.00305857532902339, 0.00306249733878299, 0.00306622392887885, 0.00306875479988516, 0.00306918670524627, 0.00306794719449057, 0.00306684618218947, 0.00306481321014191, 0.00306164509526028, 0.00306035877403218, 0.00306149316843945, 0.0030580518770521, 0.00305587654601449, 0.0030611036220007, 0.0030657456487375, 0.00306879860542547, 0.00307268406614181, 0.00307617657253359, 0.00307689484025293, 0.00307642709524026, 0.00307539723108487, 0.00307343823496765, 0.0030704933276486, 0.003067143068367, 0.00306428738872223, 0.00306274265016084, 0.00306298090529124, 0.00306503747032774, 0.00306854618324785, 0.0030728497396699, 0.00307714029286685, 0.00308060214220825, 0.00308254499553103, 0.0030825238777193, 0.00308043692492637, 0.00307658102414392, 0.00307163933930338, 0.00306658349762833, 0.00306249631089638, 0.00306034812884882, 0.00306077773196675, 0.00306392915225056
flux1:, 0.653497770345598, 0.00316492326502761, 0.00316109436792853, 0.00316034842102925, 0.00316258757052, 0.00316712399021101, 0.00317286347077173, 0.00317856092275694, 0.00318308644857704, 0.00318564159920257, 0.0031858840290072, 0.00318394659849246, 0.00318036272352024, 0.00317592603219894, 0.00317151873521281, 0.0031679435398613, 0.00316579146373634, 0.00316537114425793, 0.00316670966039758, 0.00316960771051604, 0.00317369788449766, 0.00317843321941363, 0.003182973811619, 0.00318612846206514, 0.0031868394261024, 0.00318550846400717, 0.00318406890603811, 0.00318148138167483, 0.00317756128494155, 0.00317569660845883, 0.00317645706168186, 0.00317277926680882, 0.00317071026538891, 0.00317655094960599, 0.00318202675994232, 0.00318583288406293, 0.00319047898203857, 0.0031944798489007, 0.00319527829283715, 0.00319455653665765, 0.00319302707406843, 0.00319039972041149, 0.0031867352569965, 0.00318276869040136, 0.00317954953978745, 0.00317799337335516, 0.00317859151020204, 0.0031813121028231, 0.00318565101008521, 0.00319077398410032, 0.00319569690620161, 0.00319946684090867, 0.00320132446754436, 0.00320083851896829, 0.00319800121226836, 0.00319326552513189, 0.00318750183921021, 0.00318186213371497, 0.00317756442358577, 0.00317563818571864, 0.00317668902183795, 0.00318073909503328
flux1:, 0.653760219249351, 0.00328047295378056, 0.00327577058053452, 0.00327441811792421, 0.00327643503693052, 0.0032811650762988, 0.00328745748278146, 0.0032939388654197, 0.00329930891780774, 0.00330259262986772, 0.00330330029818749, 0.00330147528522712, 0.0032976362884097, 0.00329263874738563, 0.00328748900894472, 0.00328314891164863, 0.00328036953688153, 0.00327958801345456, 0.0032809047062513, 0.00328412721590752, 0.00328882877375601, 0.00329434417635143, 0.00329966897442876, 0.00330342587206549, 0.00330440603438098, 0.00330298924002962, 0.00330123602105606, 0.00329813357709027, 0.00329349957595298, 0.00329109709289069, 0.00329150789910988, 0.0032876079686563, 0.00328564246153153, 0.00329207463134415, 0.00329835853895535, 0.00330288301211915, 0.00330826671373352, 0.00331276180655977, 0.0033136382178608, 0.00331267808087162, 0.00331068147414464, 0.00330742763772067, 0.0033030855897736, 0.00329853687390139, 0.00329497550676425, 0.00329341429737822, 0.00329436482909377, 0.00329773156167582, 0.00330287747215114, 0.00330879699074954, 0.0033143347614403, 0.0033184041859941, 0.00332017851283156, 0.00331923966328027, 0.00331567148875761, 0.00331007918881292, 0.00330351587250385, 0.00329730975294539, 0.00329281125013447, 0.00329110807652339, 0.00329277367025421, 0.00329771068885664
flux1:, 0.654022668153104, 0.00339567830098476, 0.00339013422175055, 0.00338818987346188, 0.00338997821520424, 0.00339487482296129, 0.00340167707998436, 0.00340889158998781, 0.00341505780931586, 0.00341903399615509, 0.00342019046755831, 0.00341848449607949, 0.00341441882967317, 0.00340890507601044, 0.00340306468839437, 0.00339800787450898, 0.00339463533968942, 0.00339350474855474, 0.00339478616265183, 0.00339829598196625, 0.00340355532177138, 0.003409791642394, 0.00341584763510287, 0.00342016959749369, 0.00342140439480747, 0.00341991486937036, 0.00341789128930519, 0.00341433955639234, 0.00340905848737374, 0.00340618467265894, 0.00340628807481708, 0.00340218812700556, 0.0034003186848562, 0.00340730361560846, 0.00341434581298423, 0.00341952689614147, 0.00342560064058692, 0.00343055873964615, 0.0034315047568512, 0.00343032784294651, 0.00342791347108311, 0.00342409948974742, 0.00341914888850826, 0.00341407636923079, 0.00341021043750558, 0.00340865580089926, 0.00340994418176688, 0.0034139212030075, 0.00341982567699532, 0.00342649144752586, 0.00343260251867439, 0.00343694708593495, 0.00343863578641378, 0.00343726411834339, 0.00343300351675899, 0.00342660371241804, 0.00341929075139453, 0.0034125592399038, 0.00340788423351168, 0.00340640762048997, 0.00340867101827107, 0.00341446192630397
flux1:, 0.654285117056858, 0.00351010685123399, 0.00350377154089453, 0.00350125671103702, 0.00350280367548752, 0.00350782152262093, 0.00351506424263075, 0.00352293209810746, 0.00352982031492855, 0.00353443538158256, 0.0035360184469342, 0.00353444519149657, 0.00353019974813193, 0.00352424059895151, 0.00351779014694521, 0.00351209062672844, 0.00350817700131128, 0.00350671620839078, 0.00350794336432528, 0.00351168695722653, 0.00351742678309438, 0.00352429888522063, 0.00353101025306704, 0.00353584528967607, 0.00353731658262221, 0.00353577612528034, 0.00353354502036788, 0.00352963652200184, 0.00352380466526039, 0.00352055239219454, 0.00352040882688952, 0.00351613885455158, 0.00351435342128229, 0.00352183553384731, 0.00352956165027712, 0.00353530996011185, 0.00354200063003166, 0.00354737222799541, 0.00354837203466825, 0.0035470046731447, 0.00354423784048795, 0.00353995395304642, 0.00353449089007579, 0.00352897766462168, 0.00352486219053049, 0.00352333206758002, 0.00352493754441456, 0.0035294712863132, 0.00353606000513174, 0.00354339269724979, 0.0035500089852119, 0.00355458550908105, 0.00355617881510225, 0.00355439983780006, 0.00354950247629904, 0.00354236987031546, 0.00353438605950996, 0.00352719632850911, 0.00352238718407703, 0.00352114679953488, 0.00352398388978302, 0.0035305764459162
flux1:, 0.654547565960611, 0.00362329363896853, 0.00361623296557537, 0.00361317191146609, 0.00361445447407703, 0.0036195270409715, 0.0036271129808574, 0.0036355254645023, 0.00364303722665207, 0.00364822270339676, 0.00365020756676112, 0.00364879089117288, 0.00364443356998545, 0.00363812766857198, 0.00363117713878283, 0.00362493443469229, 0.003620548780769, 0.00361878220936144, 0.00361992958179168, 0.00362383644194666, 0.00362995575150576, 0.00363735304264678, 0.00364462207367933, 0.00364990444778639, 0.00365159146309396, 0.0036500311680272, 0.00364767504541399, 0.00364352886688801, 0.00363727132872808, 0.00363375920362226, 0.0036334467132133, 0.00362904433091209, 0.00362732630870661, 0.00363523347940718, 0.00364354505072585, 0.00364974388711536, 0.00365695279827172, 0.00366266968704947, 0.00366369912581704, 0.00366217111510395, 0.0036591316545441, 0.00365449076693998, 0.00364863762248116, 0.00364279142813441, 0.00363849938155707, 0.00363701914329321, 0.00363891606600051, 0.00364393634449843, 0.00365110958647761, 0.00365900037142616, 0.00366602573699445, 0.00367076972989187, 0.00367224738184315, 0.00367008893109099, 0.00366462516919311, 0.00365685865747462, 0.00364831171832624, 0.00364075882902275, 0.00363587912194824, 0.00363489480434696, 0.00363827844852948, 0.00364560470337229
flux1:, 0.654810014864364, 0.00373474479279492, 0.00372703577554093, 0.00372345134026562, 0.00372443276115919, 0.00372947024938963, 0.00373727394735213, 0.00374609473167077, 0.0037541099482056, 0.00375978584799833, 0.00376214849846276, 0.00376092520090226, 0.00375654657215262, 0.00375002078670545, 0.0037427088024912, 0.00373604636575056, 0.00373127283003487, 0.00372922874660703, 0.00373026316324923, 0.00373424555245112, 0.00374062020687169, 0.00374840781916324, 0.0037561163365796, 0.00376176782523537, 0.00376364787141224, 0.00376210805309699, 0.00375972818335532, 0.00375548836281536, 0.00374895711501593, 0.0037453276503737, 0.00374494046166645, 0.00374045029876558, 0.00373877879964227, 0.00374702330566918, 0.00375579925083228, 0.00376230608804273, 0.00376991012378216, 0.00377588589677888, 0.00377691211846189, 0.00377525556215079, 0.0037720361156097, 0.0037671719410978, 0.00376107585741771, 0.00375502828077138, 0.00375065074864733, 0.0037492543119372, 0.00375141393912951, 0.00375683600133946, 0.0037644703874395, 0.00377278186884045, 0.00378009187533393, 0.00378491602759626, 0.00378624466499265, 0.00378373366994582, 0.00377778535821716, 0.003769505573142, 0.00376053105588604, 0.00375273859053404, 0.00374787549671221, 0.00374718106346629, 0.00375108567014864, 0.00375906647392561
flux1:, 0.655072463768117, 0.00384394086073271, 0.00383566685323191, 0.00383157625332313, 0.00383220325200192, 0.00383709162906023, 0.00384496040695879, 0.00385402819968826, 0.00386240879431936, 0.00386848746645747, 0.00387120792915581, 0.00387022976013774, 0.00386594351477319, 0.00385935183404249, 0.00385184334022308, 0.00384490560609912, 0.0038398405277229, 0.00383754882885584, 0.00383842836819495, 0.00384238146918802, 0.00384886543532054, 0.00385688613310415, 0.00386489749648896, 0.00387082889823298, 0.00387287790073029, 0.00387140739785365, 0.00386912192219182, 0.00386495462724504, 0.00385832527320844, 0.00385474196893808, 0.00385438830873668, 0.00384986111267319, 0.00384821143389522, 0.00385669158523381, 0.00386579073631767, 0.00387243992479674, 0.00388029386676468, 0.00388642538907029, 0.00388740709059785, 0.0038856553737237, 0.00388235938440637, 0.00387742397231212, 0.00387125456191639, 0.00386515953341897, 0.00386080542782519, 0.00385953632590667, 0.00386192908959355, 0.00386765661596331, 0.00387560819834991, 0.00388417688346446, 0.0038916200533332, 0.00389641392513882, 0.00389754520204436, 0.00389470457017694, 0.0038883613503395, 0.00387970719438743, 0.00387046606461567, 0.0038625854053284, 0.00385785098133351, 0.00385749740690369, 0.00386190349979656, 0.00387045364708769
flux1:, 0.655334912671871, 0.00395033846690098, 0.00394158416090428, 0.00393699523874557, 0.00393719619445771, 0.00394179762784851, 0.00394955407728639, 0.00395868655807279, 0.00396728097274664, 0.00397367120077364, 0.00397673637265588, 0.0039760710409811, 0.0039720129940706, 0.00396553377173631, 0.00395801611467682, 0.00395096422921302, 0.00394571236375812, 0.00394320200643395, 0.00394387505246581, 0.00394767769034195, 0.00395410509321804, 0.00396218202719533, 0.00397034381350814, 0.00397645680754276, 0.00397864977750853, 0.00397730476756309, 0.00397524596730657, 0.00397133561586703, 0.0039648030452486, 0.00396144652301423, 0.00396124579479004, 0.00395673733466421, 0.0039550817102675, 0.003963684184787, 0.00397294885824014, 0.00397955551003697, 0.003987495536212, 0.00399366535744872, 0.00399455359451136, 0.00399274049383655, 0.00398947990299869, 0.00398464053712994, 0.00397858678408933, 0.00397261828529962, 0.00396841348648942, 0.00396732576972835, 0.00396992387405157, 0.00397585283731167, 0.00398396148757914, 0.00399260183190171, 0.0040000025188506, 0.00400463363598308, 0.0040055032984383, 0.00400234915819186, 0.00399570445547047, 0.0039868287180601, 0.00397750358614574, 0.00396971164959216, 0.00396524267381403, 0.00396530020828394, 0.00397019851577094, 0.00397923207860098
flux1:, 0.655597361575624, 0.00405336920631612, 0.00404421584246654, 0.00403912415349874, 0.00403880862435547, 0.00404296347755199, 0.00405040946236089, 0.00405940841118344, 0.00406805675969941, 0.00407466785080293, 0.00407807366978788, 0.0040778046358869, 0.00407413016990329, 0.00406796170705168, 0.00406063919972524, 0.00405364558797834, 0.00404831566807897, 0.00404561198117552, 0.00404601666243327, 0.00404953279287505, 0.00405572094163838, 0.00406366138292597, 0.00407180886538942, 0.00407799834456541, 0.00408030992557266, 0.00407915242457865, 0.00407746335259253, 0.00407400789530024, 0.0040677810462635, 0.0040648444279229, 0.00406492390210549, 0.00406049376794593, 0.00405880242842484, 0.00406740528291205, 0.00407666581694423, 0.00408303077508699, 0.00409087902100261, 0.00409695863634288, 0.00409769813968743, 0.00409585701954843, 0.00409274963120235, 0.00408818505711232, 0.00408245134809007, 0.00407680022958094, 0.00407288601520728, 0.00407204479084083, 0.00407482492907205, 0.0040808480988057, 0.00408894302390217, 0.004097452948419, 0.00410461581691336, 0.00410893225863363, 0.00410946035210081, 0.00410599986502378, 0.00409914677873381, 0.00409021098256964, 0.00408100101527247, 0.0040734963453711, 0.00406945247946555, 0.00407001134621786, 0.00407540597713635, 0.00408484138120731
flux1:, 0.655859810479377, 0.00415243529390565, 0.00414295641856738, 0.00413734344582289, 0.00413640320025507, 0.00413993365591633, 0.00414685576666927, 0.00415551321474228, 0.00416405285721281, 0.00417079848909862, 0.00417455125167057, 0.00417477621483534, 0.00417165618421356, 0.004166010787904, 0.00415909799582804, 0.00415234007195222, 0.00414704002901505, 0.0041441622163066, 0.00414422649597502, 0.00414730766846779, 0.00415306120567453, 0.00416066136612985, 0.00416862187828312, 0.00417477885192672, 0.00417718407242441, 0.00417628028881881, 0.00417511096813432, 0.00417231656450953, 0.00416661252984141, 0.00416429626235047, 0.00416478743287969, 0.00416049781029192, 0.00415874034944895, 0.00416721663099742, 0.00417629675392992, 0.00418221248328202, 0.00418978250206951, 0.00419563631669153, 0.00419616720536667, 0.00419433023145557, 0.00419149670298406, 0.00418739264538777, 0.00418219386873987, 0.00417706366962138, 0.00417359425755432, 0.00417307562995848, 0.00417602152969639, 0.00418203331053188, 0.00418993940234395, 0.00419810704934608, 0.0042048230220417, 0.00420865747531025, 0.0042087497678868, 0.00420497968279442, 0.00419800699067236, 0.00418917567097784, 0.00418029032081223, 0.00417328756255338, 0.0041698477202775, 0.00417101714750754, 0.00417692750763921, 0.00418669196148315
flux1:, 0.65612225938313, 0.00424690228131092, 0.00423716031763496, 0.00423099300607375, 0.00422930464275615, 0.00423201990075271, 0.00423819619737311, 0.00424630136655592, 0.00425457265690368, 0.00426137427952299, 0.00426549099940832, 0.00426631909868308, 0.00426393435111019, 0.00425903114509785, 0.0042527452553465, 0.00424639867660853, 0.00424123091685319, 0.00423819009366865, 0.00423783277354079, 0.0042403217426319, 0.00424543800879503, 0.00425248898265499, 0.00426008718005573, 0.00426610227233504, 0.00426857757041199, 0.00426799623234188, 0.00426749959011869, 0.00426557488516001, 0.00426061257888733, 0.00425911888891, 0.00426015362521315, 0.00425606809353857, 0.00425421510133835, 0.00426243693704149, 0.00427115978092733, 0.00427641697173914, 0.00428351988969408, 0.0042890097165611, 0.00428926949296831, 0.00428746680590474, 0.00428502724719587, 0.00428157121242577, 0.00427712689829676, 0.00427272858530448, 0.00426986762848227, 0.00426975778929729, 0.0042728622553781, 0.0042787634767851, 0.0042863081049344, 0.00429391948362813, 0.00429997289690836, 0.00430314804056553, 0.00430269866290192, 0.00429860473961345, 0.00429159323552739, 0.0042830279112094, 0.00427467970098274, 0.00426840261382075, 0.00426575957519524, 0.0042676650625156, 0.00427412629035602, 0.00428415926634958
flux1:, 0.656384708286884, 0.00433608996238616, 0.00432613378768609, 0.00431936548575742, 0.00431679459871677, 0.00431849748107619, 0.00432370526653088, 0.00433105200734975, 0.00433890395570629, 0.00434569358119423, 0.00435020135723792, 0.00435174920801053, 0.00435028399086904, 0.00434634086159471, 0.0043408935836354, 0.00433512550578503, 0.00433018265206297, 0.00432698073796061, 0.00432611358457546, 0.00432784916009318, 0.00433212476454441, 0.00433841951687485, 0.00434548343962521, 0.00435125090662387, 0.00435377540156, 0.00435358609718759, 0.0043539137367393, 0.00435306389242003, 0.00434905744996674, 0.00434858457302983, 0.00435029115985127, 0.00434647352355298, 0.00434449840436687, 0.00435234140919431, 0.00436053594702214, 0.00436493059577387, 0.00437138174408886, 0.00437637166455021, 0.00437629739407913, 0.00437455622161966, 0.00437262643929957, 0.00437000186332571, 0.00436652940768252, 0.00436307501795316, 0.00436099094352959, 0.00436138419436346, 0.00436465032537471, 0.00437035257670993, 0.00437737237953293, 0.0043842194733049, 0.00438939608732795, 0.00439173107603186, 0.00439062630137103, 0.00438618368592836, 0.004379203068729, 0.00437105621211749, 0.00436345290704402, 0.00435812620871565, 0.00435647967087013, 0.00435925854669018, 0.00436632038271169, 0.00437657594997919
flux1:, 0.656647157190637, 0.0044192632149159, 0.00440912687040162, 0.00440169967122091, 0.00439810640926048, 0.00439860110244317, 0.00440262539150588, 0.00440901978564472, 0.00441631537323547, 0.00442303762082326, 0.00442797204430842, 0.00443035880983202, 0.00442999340680442, 0.00442721852880972, 0.0044228080094992, 0.00441777079961974, 0.00441313227189492, 0.00440976198822953, 0.0044082930873626, 0.00440911619246706, 0.00441235464960072, 0.00441769584448572, 0.00442406355803455, 0.00442948563227205, 0.00443204251610259, 0.00443231399949735, 0.00443361184110673, 0.00443403241824474, 0.00443118445401167, 0.00443192074133, 0.00443441986243399, 0.00443093299123342, 0.0044288138563248, 0.00443616167453481, 0.00444366934013706, 0.00444701006447311, 0.00445263587113478, 0.00445699730679091, 0.00445652792195298, 0.00445487166514487, 0.00445355916368057, 0.00445193905679197, 0.00444964617255807, 0.00444734144675831, 0.00444620162829991, 0.0044471972003573, 0.00445063851316181, 0.00445606764674502, 0.00446241487241844, 0.00446830374644627, 0.00447239920001678, 0.00447371695069363, 0.00447183997556091, 0.00446701456588126, 0.00446012108765968, 0.00445253043189649, 0.00444586700742094, 0.00444170745158182, 0.00444125584337289, 0.00444505130918047, 0.00445277543790244, 0.00446322333903594
flux1:, 0.65690960609439, 0.00449562481455167, 0.00448532742564249, 0.00447717582399158, 0.00447242160649174, 0.00447152219089472, 0.00447416447822632, 0.00447943224092546, 0.00448605312561166, 0.00449266641483071, 0.00449806908864734, 0.00450141083005168, 0.00450231380547379, 0.00450089719928428, 0.00449770041142297, 0.00449352621633316, 0.00448925593217973, 0.00448570203434255, 0.00448354034228786, 0.00448330110222544, 0.00448532124802487, 0.00448952957531656, 0.00449505604808433, 0.00450004731735459, 0.00450262515445262, 0.00450342350022529, 0.00450582726652346, 0.00450769800844917, 0.00450619281952156, 0.0045083107970874, 0.0045117114961484, 0.00450861612967432, 0.00450633763772367, 0.00451308642481575, 0.00451976767136238, 0.00452188302238039, 0.00452652796338662, 0.00453014483577946, 0.00452922354899831, 0.00452767094005356, 0.00452707087377227, 0.00452661121452788, 0.00452568787042387, 0.00452472409051196, 0.0045246879719997, 0.00452638563012431, 0.00453002493333807, 0.00453512343947389, 0.00454067143884069, 0.00454542990286948, 0.00454825818938246, 0.00454839313716818, 0.00454562967838525, 0.00454038048008919, 0.00453361554265934, 0.00452669907679999, 0.00452114993654381, 0.00451835710679738, 0.00451928859669272, 0.00452424256437276, 0.00453269856723335, 0.00454332399928061
flux1:, 0.657172054998143, 0.00456431212291226, 0.00455385907743788, 0.00454491480230247, 0.00453886988912058, 0.00453640924914895, 0.00453749614298432, 0.00454148944593364, 0.0045473398027918, 0.00455381660798065, 0.00455973187202548, 0.00456413543220336, 0.00456645585116776, 0.00456656138757676, 0.00456472737912299, 0.00456152384314639, 0.00455766918915826, 0.00455391091581789, 0.0045509718225732, 0.00454953735901053, 0.00455018212958219, 0.00455310467697696, 0.00455766846481317, 0.00456215992614396, 0.00456475360232769, 0.00456614006194416, 0.00456977056546325, 0.00457324912348064, 0.00457324592251871, 0.00457689637441251, 0.00458129202703513, 0.00457864550111488, 0.00457620052426092, 0.00458226318379651, 0.00458800374576194, 0.00458874929453207, 0.00459228272062545, 0.00459505660031067, 0.00459363344649332, 0.00459219792848927, 0.00459238927033941, 0.0045932224953473, 0.00459383271894086, 0.00459437809917352, 0.00459558953575274, 0.00459808410329207, 0.00460195110157625, 0.00460667918143805, 0.00461132674788054, 0.00461481118869447, 0.00461621275395028, 0.00461501873828244, 0.00461126323400304, 0.00460554566920155, 0.00459893552554275, 0.00459278751258372, 0.00458849942144788, 0.00458724676256389, 0.00458972995016193, 0.00459597505035033, 0.00460523517354614, 0.00461603727535662
flux1:, 0.657434503901897, 0.00462439900782031, 0.00461378441522654, 0.00460398225417652, 0.00459653382211755, 0.00459237249619442, 0.0045917637681396, 0.00459436710596188, 0.00459937636222659, 0.00460570245873505, 0.00461217342400097, 0.00461773008849289, 0.00462159003987574, 0.00462334823119031, 0.0046229925172286, 0.00462083981212822, 0.00461743188956003, 0.00461344645892208, 0.00460965803373149, 0.00460692051356422, 0.004606065568043, 0.00460758371622672, 0.0046110929844033, 0.00461503540047689, 0.00461764647022398, 0.00461967490474759, 0.00462463312463115, 0.004629848795491, 0.00463147508705505, 0.00463678126360323, 0.00464224562158347, 0.00464010049710433, 0.00463749151136302, 0.00464280152043885, 0.00464751815957355, 0.00464678314768922, 0.00464910581196731, 0.00465096096890725, 0.00464899551519527, 0.00464768502052891, 0.00464872725723375, 0.00465095626018447, 0.00465323027475778, 0.00465542137321702, 0.00465800059322196, 0.00466137568642386, 0.00466550345156212, 0.00466983875752346, 0.00467351313064905, 0.00467561421849908, 0.00467546333388155, 0.00467282129090658, 0.00466798347698754, 0.00466175357052065, 0.0046553102406974, 0.00464999855116018, 0.00464708472212155, 0.00464751132560411, 0.00465168612663791, 0.00465933730170615, 0.00466947028130509, 0.00468045935196121
flux1:, 0.65769695280565, 0.00467490351095453, 0.00466411393237877, 0.00465339832261016, 0.00464445866757873, 0.0046384931823199, 0.00463608878944309, 0.00463722353494803, 0.00464134778745995, 0.00464752044315274, 0.00465458444236743, 0.00466136359835641, 0.0046668512932579, 0.00467035312464495, 0.00467155338912404, 0.00467050258566765, 0.00466755759433342, 0.00466332444554759, 0.00465863392321916, 0.00465451832823277, 0.00465207995087546, 0.00465211625754326, 0.00465451369100826, 0.00465787992201638, 0.0046605161663475, 0.00466323000484528, 0.00466959201533321, 0.00467663963046551, 0.00467998490984636, 0.00468703701752551, 0.00469362043580035, 0.00469202305258507, 0.00468926318542669, 0.00469377786847872, 0.00469742340055897, 0.00469513675026026, 0.00469618685626377, 0.0046970751114577, 0.00469453935794499, 0.00469335665268336, 0.00469528731822453, 0.00469898039482628, 0.00470300761037088, 0.00470694130902979, 0.00471097701063622, 0.0047152984018732, 0.00471971898893992, 0.00472365514350445, 0.0047263136208516, 0.00472696069519424, 0.0047251718253347, 0.0047209969885879, 0.00471500860887651, 0.00470822793225689, 0.00470195137927879, 0.00469751636348077, 0.00469605207598441, 0.00469825569666547, 0.00470422491656295, 0.00471337102080263, 0.00472443523029004, 0.00473562872355944
flux1:, 0.657959401709403, 0.00471480082407221, 0.00470382020478475, 0.00469215231479114, 0.00468166676997183, 0.00467383700258567, 0.00466958266452094, 0.00466921000220065, 0.00467243195419379, 0.00467845705841344, 0.00468614063686847, 0.00469418363606612, 0.00470134730504636, 0.00470663927950754, 0.00470943245213408, 0.00470950515131078, 0.00470702666848009, 0.00470253205679453, 0.0046969120626372, 0.00469138312192086, 0.00468732485199402, 0.00468584843987161, 0.00468711467089364, 0.00468990075404014, 0.00469257487321318, 0.00469600366106122, 0.00470381558267345, 0.00471274978402062, 0.00471785982253467, 0.00472671002400635, 0.00473443604097279, 0.00473342506853609, 0.00473053877467883, 0.00473424191121133, 0.00473680932236728, 0.00473294479702927, 0.00473270336394639, 0.00473260860592756, 0.00472949005509975, 0.00472843376594186, 0.00473126707952782, 0.00473645422460911, 0.00474227759771562, 0.00474800422428591, 0.00475354637749675, 0.00475885549262465, 0.00476359508626492, 0.00476713920661223, 0.00476876941889098, 0.00476793345158185, 0.00476446639786167, 0.00475871473281645, 0.00475153612459517, 0.00474417732363222, 0.00473805885365416, 0.00473451388266819, 0.00473453392201072, 0.00473856563379955, 0.00474638768691288, 0.00475708351228088, 0.00476911972151424, 0.00478053709883555
flux1:, 0.658221850613157, 0.00474304029066415, 0.00473185593249076, 0.00471922089147597, 0.00470717502383926, 0.00469747014992207, 0.00469136111139942, 0.00468948310763733, 0.00469181043533274, 0.00469769861931374, 0.00470601222661639, 0.00471532666296474, 0.00472416944816557, 0.00473124996485531, 0.00473563066913248, 0.00473681973992998, 0.00473480159251383, 0.00473004311351956, 0.00472349712538925, 0.00471656489061322, 0.00471090240279986, 0.00470793247069141, 0.00470808777787809, 0.00471031266308663, 0.00471304016720422, 0.00471719590140086, 0.00472646916354104, 0.00473729939913941, 0.00474417146369478, 0.0047548296845636, 0.00476369218189242, 0.00476329728359061, 0.00476032065351454, 0.00476322432587491, 0.0047647497929774, 0.00475933008458742, 0.00475782538960785, 0.00475676756391965, 0.0047530723633956, 0.0047521387173504, 0.00475586550061032, 0.0047625363788777, 0.00477014858967409, 0.00477766671515865, 0.00478472063288157, 0.00479102871368193, 0.00479610274294261, 0.00479927226992308, 0.00479989125268315, 0.00479758635517529, 0.00479245000189666, 0.00478512361161999, 0.00477674987962974, 0.00476880254561576, 0.00476282930087327, 0.00476016299479508, 0.0047616610934448, 0.00476752190551615, 0.00477720508705039, 0.00478946422767269, 0.0048024883007779, 0.00481414489640155
flux1:, 0.65848429951691, 0.00475856461823029, 0.00474717390034128, 0.00473358775133507, 0.00472001337348149, 0.00470847598549534, 0.00470055866492659, 0.00469721732847048, 0.00469867948849394, 0.00470444137955602, 0.0047133739863434, 0.00472392863178152, 0.0047344046727954, 0.00474322183956787, 0.00474914218005017, 0.00475141342814258, 0.00474984285287279, 0.00474483349688464, 0.0047374001031223, 0.00472912374124626, 0.00472192762226481, 0.00471753484035078, 0.004716639023778, 0.00471834302346293, 0.00472113952355667, 0.00472601309461723, 0.00473672039782454, 0.00474940704578861, 0.00475798645941105, 0.00477041734289121, 0.00478037854515373, 0.00478061929961689, 0.00477760002603994, 0.00477974562557933, 0.00478031025591339, 0.00477340975822852, 0.00477072057498391, 0.00476875889143354, 0.00476451486682268, 0.00476370006356404, 0.00476828898621554, 0.00477639276815811, 0.00478573454057745, 0.00479498788455675, 0.00480351005349862, 0.00481079347638966, 0.00481620212920115, 0.00481902127849576, 0.00481867350735178, 0.00481495698403194, 0.0048082114961452, 0.00479936273084358, 0.00478982918398179, 0.00478130575253097, 0.00477546605937673, 0.00477364609884955, 0.0047765764402962, 0.00478421609794962, 0.00479571476081208, 0.00480950372975269, 0.00482349964859685, 0.00483539981135279
flux1:, 0.658746748420663, 0.00476032940133795, 0.00474874680628712, 0.0047342626750177, 0.004719242195502, 0.00470597022548578, 0.00469634154465694, 0.00469161585092499, 0.00469225946403842, 0.00469790032686775, 0.00470741427616835, 0.00471913497381651, 0.00473114691616287, 0.00474159791079525, 0.0047489685781795, 0.00475226319158828, 0.00475112402272594, 0.00474589543564363, 0.00473765105483075, 0.00472814056714609, 0.00471953678636472, 0.00471384249484639, 0.00471199298374278, 0.0047132351300662, 0.00471611334441099, 0.00472167148877514, 0.00473374390998552, 0.00474819596860407, 0.00475837443140052, 0.00477249578572894, 0.00478348535987899, 0.00478437058457868, 0.00478136761568988, 0.00478282593010248, 0.00478255603633729, 0.00477430205001958, 0.00477055936962616, 0.00476779441679503, 0.00476305372678862, 0.00476235674873969, 0.00476775681132164, 0.00477720390848607, 0.00478816463895644, 0.00479904136339348, 0.00480893739657479, 0.00481713454088455, 0.00482285904595652, 0.00482535516796115, 0.00482410971742998, 0.00481908067162428, 0.00481083799383582, 0.00480057198016816, 0.0047899584594577, 0.00478089974257273, 0.00477518896899087, 0.00477416726017225, 0.00477844798073202, 0.00478776607264829, 0.00480097900336107, 0.00481621301871083, 0.00483112669268003, 0.00484325661167046
flux1:, 0.659009197324416, 0.00474732144691387, 0.00473558529997754, 0.00472029820484021, 0.00470396685136312, 0.00468911300682904, 0.00467791731597759, 0.00467191830884148, 0.00467180139478518, 0.00467731553485284, 0.00468734203231841, 0.00470010891220721, 0.00471350711018377, 0.00472543923615634, 0.00473413194279715, 0.00473836961047437, 0.00473764531017011, 0.00473225004250627, 0.00472330990351329, 0.00471272563112093, 0.00470289366014907, 0.0046960669395249, 0.00469339531744668, 0.0046942499187202, 0.00469721677147124, 0.00470339996370904, 0.00471672564027649, 0.00473280038890394, 0.00474441643247449, 0.00476009946867193, 0.00477201494206989, 0.00477354253505823, 0.00477062542991802, 0.00477149573526936, 0.00477056147013301, 0.0047611335903509, 0.00475652050231795, 0.00475309492849547, 0.00474793601202668, 0.00474736157891614, 0.00475350560820223, 0.00476417118109206, 0.00477659186362047, 0.00478892635769451, 0.00480005126617282, 0.00480906118773997, 0.00481506112861955, 0.00481726119675398, 0.0048152081471531, 0.00480900463134539, 0.00479942712965249, 0.00478790241780334, 0.00477633610429306, 0.00476681599172728, 0.00476124246975776, 0.00476096131317521, 0.0047664798130169, 0.00477732919979208, 0.00479210042156577, 0.00480864127466751, 0.00482437566945097, 0.00483669644367803
flux1:, 0.65927164622817, 0.00471857517482707, 0.00470675339083015, 0.00469080309400527, 0.00467334859547352, 0.0046571171261705, 0.00464454078053784, 0.004637405015972, 0.00463659049338168, 0.00464195591113717, 0.00465239164045942, 0.00466603807577482, 0.00468062179412142, 0.00469383540273409, 0.0047036866948407, 0.00470876934795935, 0.00470844577587933, 0.00470295841165579, 0.00469347572496117, 0.00468202564404087, 0.00467119431926498, 0.00466344711992632, 0.00466011433923028, 0.0046606670725465, 0.00466372126182361, 0.0046704429329693, 0.00468486768460209, 0.00470237262126001, 0.0047152144621041, 0.00473228602171862, 0.00474499465684433, 0.00474715201761789, 0.00474439999389856, 0.0047448080784825, 0.00474342027800757, 0.00473304774600512, 0.0047277971827804, 0.0047238946117101, 0.00471842307413491, 0.00471798438671549, 0.00472479321644289, 0.00473652218829935, 0.00475020045723333, 0.00476377753754323, 0.00477593834637602, 0.0047856213610389, 0.0047918331688091, 0.00479376053602925, 0.0047910067096362, 0.00478380139645199, 0.00477309848288332, 0.00476052550786226, 0.00474818178118868, 0.00473831060185216, 0.00473290109354674, 0.00473329990334416, 0.00473991965982177, 0.0047521121261516, 0.00476823427434993, 0.00478589066384022, 0.004802302826423, 0.00481474446822483
flux1:, 0.659534095131923, 0.00467318735408733, 0.00466138143961826, 0.00464495277807266, 0.00462661219568117, 0.00460925295325662, 0.00459551675513305, 0.00458739849881894, 0.00458594748399363, 0.00459112135093175, 0.00460182674518646, 0.00461614048062791, 0.00463166139526386, 0.0046459148396577, 0.00465673133935644, 0.00466254749659943, 0.00466261537686308, 0.00465713252356533, 0.00464729588359619, 0.00463523080793531, 0.0046236721330097, 0.00461525272796394, 0.00461144332177493, 0.0046117871874058, 0.0046149175380705, 0.00462206489962397, 0.00463739500939074, 0.00465609221606082, 0.00466990311562586, 0.00468814995009769, 0.00470149210467345, 0.00470425712356899, 0.00470175775952904, 0.00470185282079014, 0.00470025795262385, 0.00468921481737984, 0.00468360493612582, 0.0046794468433462, 0.0046737949559463, 0.00467351586152831, 0.00468090281524963, 0.00469351602668566, 0.00470821300614602, 0.00472277430488414, 0.00473573488502756, 0.00474591502937721, 0.00475225169385156, 0.00475392318965908, 0.00475058727026235, 0.00474258162792325, 0.00473100423812914, 0.00471764132584198, 0.004704742266108, 0.00469466829523952, 0.00468947243970454, 0.00469049448162887, 0.00469806295079275, 0.00471137686400048, 0.00472859717017686, 0.00474712781329334, 0.00476402835994405, 0.00477648549277988
flux1:, 0.659796544035676, 0.00461033138710773, 0.00459867799229743, 0.00458199824453884, 0.00456305180327982, 0.00454485173165942, 0.00453020161463386, 0.00452126433351544, 0.00451922985184298, 0.00452414540830685, 0.00453494509125763, 0.00454967192597638, 0.00456584015992525, 0.0045808568857244, 0.00459242197444569, 0.0045988516605368, 0.00459930872513052, 0.00459394789616479, 0.00458397702318521, 0.00457158390361784, 0.00455960504769415, 0.00455079010189321, 0.00454670569000809, 0.00454693709245963, 0.00455012189812563, 0.00455755849801914, 0.00457356569415516, 0.00459317859067686, 0.00460766464228056, 0.00462683964672447, 0.00464063352625604, 0.00464397605768312, 0.00464182358929546, 0.00464177397598315, 0.00464024716366615, 0.00462884519921266, 0.00462319228779159, 0.00461903266924327, 0.00461335723589844, 0.00461327349099187, 0.00462114878341452, 0.00463444987865508, 0.00464989844614813, 0.00466515065429087, 0.00467863852998386, 0.0046891077665058, 0.00469545973355246, 0.00469688314051798, 0.00469309023992969, 0.00468450724395254, 0.00467234011262485, 0.00465848684704079, 0.00464529704941512, 0.00463520569622106, 0.00463029888200608, 0.00463189745565026, 0.00464025455745887, 0.004654444189113, 0.00467247296903307, 0.00469159267301292, 0.00470874821968403, 0.00472107821110811
flux1:, 0.660058992939429, 0.00452927303306296, 0.00451794249642977, 0.00450127553785435, 0.00448203752198371, 0.0044633099116017, 0.0044480063955895, 0.00443841417403007, 0.00443583592031611, 0.00444040135288135, 0.00445108717068508, 0.00446593745221104, 0.00448243024600139, 0.00449790799628998, 0.00450998984999596, 0.00451690999139674, 0.00451776275136472, 0.00451266017641477, 0.0045028001305973, 0.00449039366991891, 0.00447832743473849, 0.00446941297534818, 0.00446526531338415, 0.00446548044218375, 0.0044686878642378, 0.00447625782783041, 0.00449268631531928, 0.00451290856565683, 0.00452774863844328, 0.00454757878651413, 0.00456162638147781, 0.00456551005436562, 0.00456380320403296, 0.00456379102667653, 0.00456262722054235, 0.00455120667335527, 0.00454585561651826, 0.00454197342673186, 0.0045364518954697, 0.00453661129232184, 0.00454488601770377, 0.00455866866413645, 0.00457458271028928, 0.00459020729208394, 0.00460392212339528, 0.00461444610617168, 0.00462068330348951, 0.00462185526505339, 0.00461773105676855, 0.00460880656810193, 0.00459635837743001, 0.00458234629047351, 0.00456916580115138, 0.00455927612244019, 0.00455476029208295, 0.00455690378341684, 0.00456589039995743, 0.00458069644049121, 0.00459921781108697, 0.00461860649944021, 0.00463574533997864, 0.0046477694829224
flux1:, 0.660321441843183, 0.00442938969098499, 0.00441858126529302, 0.00440221852769825, 0.00438302554888657, 0.00436409758371971, 0.00434840465239524, 0.00433831420179463, 0.00433521493923995, 0.00433931467561485, 0.0043496515658245, 0.00436430954871387, 0.00438078245787642, 0.00439640438154257, 0.00440876511352422, 0.00441605520251109, 0.00441732022773432, 0.00441262759120801, 0.00440314157948812, 0.00439105437763505, 0.00437924839579597, 0.0043705399362723, 0.00436654369490068, 0.00436683527898358, 0.00437002473482003, 0.00437755848040037, 0.00439413369528666, 0.00441463985467487, 0.00442949725902972, 0.00444969285485627, 0.0044637867644128, 0.0044681709454519, 0.00446701023619074, 0.00446722493848237, 0.00446672842187743, 0.00445564680925016, 0.00445095932043413, 0.00444764882632756, 0.00444247367500823, 0.00444293492366001, 0.0044515243912586, 0.0044655794895331, 0.00448166377874703, 0.00449732777306384, 0.00451095120294358, 0.00452127641669578, 0.0045272513702804, 0.00452815583803359, 0.00452382047870247, 0.0045147935630632, 0.00450238521993447, 0.00448856596627418, 0.00447572034713254, 0.00446627870427321, 0.0044622807182335, 0.00446495599759637, 0.00447442187991286, 0.00448958255910716, 0.00450826692067522, 0.00452758137210734, 0.00454440245612384, 0.0045559105774807
flux1:, 0.660583890746936, 0.00431019507846076, 0.00430012883885619, 0.00428437738981833, 0.00426557458757285, 0.0042467738866795, 0.00423094801571344, 0.00422050192226393, 0.00421688599245955, 0.00422038465967583, 0.00423011936303065, 0.00424425522367127, 0.00426035547964545, 0.00427580270361124, 0.00428820818423544, 0.00429575586438305, 0.00429746036084443, 0.00429334041476333, 0.00428450128300676, 0.00427307271090939, 0.00426187761913299, 0.00425367965746891, 0.00425004506328366, 0.00425049949027023, 0.00425362385406881, 0.00426094494462971, 0.00427738357015996, 0.00429784093185931, 0.00431237625054873, 0.00433264102535915, 0.004346571815346, 0.00435141353313106, 0.00435089808146954, 0.0043515291468929, 0.00435200169088191, 0.00434162101903877, 0.00433796201296306, 0.00433552137938453, 0.00433089296171012, 0.00433172335517539, 0.00434054964101154, 0.00435467226297536, 0.00437063255253527, 0.00438600010885667, 0.00439920668698092, 0.00440906880035439, 0.00441462085253459, 0.00441522826390701, 0.00441079044922211, 0.00440189308401639, 0.00438984459341319, 0.00437657601028393, 0.00436440378252834, 0.00435567468083138, 0.00435234204093625, 0.00435555578069878, 0.00436536626699593, 0.00438062840103268, 0.00439914603477603, 0.00441803383051597, 0.00443421878432584, 0.00444497734171675
flux1:, 0.660846339650689, 0.0041713704077918, 0.00416227618544498, 0.00414744454269843, 0.0041293705006007, 0.00411101148138051, 0.00409529156262869, 0.00408461332891024, 0.00408046756567244, 0.00408321661153105, 0.00409208894928503, 0.0041053729584862, 0.00412075435861245, 0.00413571935254882, 0.00414794909331425, 0.00415565519001259, 0.00415783658213447, 0.00415445753687681, 0.00414653802281328, 0.0041361020190062, 0.00412585884660311, 0.00411846394534521, 0.00411538938627885, 0.00411608413062283, 0.00411909250577537, 0.00412602522393929, 0.00414204593121684, 0.00416212696047031, 0.00417601142614162, 0.00419605296851766, 0.00420961669701059, 0.00421487235685959, 0.00421509619308382, 0.00421632524478477, 0.0042180533406308, 0.00420872624258548, 0.0042064488729618, 0.00420516744511914, 0.00420128562196378, 0.0042025576350485, 0.00421155132170545, 0.00422554719311154, 0.00424110032577947, 0.00425584466227253, 0.00426831358822438, 0.0042774468949974, 0.00428240758420085, 0.00428267504099058, 0.00427822666316732, 0.00426967344546346, 0.00425829005911241, 0.00424592075698285, 0.00423475873513436, 0.00422701313589386, 0.0042245070808029, 0.0042282847121746, 0.00423832571490255, 0.00425345495056872, 0.00427148992440032, 0.00428960484674466, 0.00430483245616692, 0.00431459582162553
flux1:, 0.661108788554442, 0.0040128021608469, 0.0040049061693441, 0.00399128872324267, 0.00397426004983676, 0.00395663099828511, 0.00394122985458261, 0.00393042114299102, 0.00392571825958694, 0.00392756496678013, 0.00393532111908178, 0.00394743919865552, 0.00396177765019982, 0.00397597752119902, 0.00398783387514777, 0.00399561631349455, 0.003998320503957, 0.00399584909958614, 0.00398911094292448, 0.0039799829574565, 0.00397101000001342, 0.00396468767742848, 0.00396235238517075, 0.00396335368586099, 0.00396619449490388, 0.00397257170990966, 0.00398790606884657, 0.00400730079937142, 0.00402022959061631, 0.00403976960681202, 0.00405277517030343, 0.00405840193205421, 0.00405944995722423, 0.00406144258231753, 0.00406468427400096, 0.00405673966569646, 0.00405616966295733, 0.00405631452005233, 0.00405336950205469, 0.00405515656333606, 0.00406425771305467, 0.00407794911357301, 0.00409283283556323, 0.00410664832666056, 0.0041180757635311, 0.004126223591892, 0.00413042327119275, 0.00413029603056923, 0.00412590798290439, 0.00411788657631842, 0.00410744506880538, 0.00409629841520912, 0.00408646568851339, 0.00407996733690899, 0.00407845355471508, 0.00408283576582958, 0.00409301659056561, 0.00410780612476189, 0.00412506959985343, 0.00414208751895488, 0.00415604979773803, 0.00416457407103058
flux1:, 0.661371237458196, 0.0038346255509321, 0.00382813563485925, 0.00381599673270036, 0.00380029333756137, 0.00378364504907327, 0.00376874311753831, 0.0037578834109347, 0.00375258768842301, 0.00375338604966843, 0.00375979301915004, 0.00377046269131787, 0.00378347136787856, 0.00379666011481299, 0.00380797599604093, 0.00381577205023654, 0.00381905007065403, 0.00381764329792138, 0.00381232538250306, 0.00380478877210843, 0.00379736829281501, 0.00379235401538087, 0.0037909109853002, 0.00379227175116222, 0.00379489592015119, 0.00380056684541301, 0.00381496988331763, 0.00383339768627019, 0.00384510254854132, 0.003863886490053, 0.00387616248458944, 0.00388211922580166, 0.00388406296823172, 0.0038869606487274, 0.00389193254581265, 0.0038856614538866, 0.00388708145892185, 0.00388888387166219, 0.00388704675051109, 0.00388941846955119, 0.00389857690651114, 0.00391180787503881, 0.00392579012892228, 0.00393840420886947, 0.00394851588128694, 0.00395544180493212, 0.00395871753174195, 0.00395813209241545, 0.00395385176811986, 0.00394651487184193, 0.00393725089367194, 0.00392760940274702, 0.00391939091669745, 0.00391438145338169, 0.00391401888631572, 0.0039190557703549, 0.00392930948351644, 0.00394358661204697, 0.00395982862204504, 0.00397546278400164, 0.00398788153029284, 0.00399493992518314
flux1:, 0.661633686361949, 0.00363727199221341, 0.00363236259493038, 0.00362192142035479, 0.0036077735005425, 0.00359231025133279, 0.00357805183931547, 0.00356720051608257, 0.00356127538752608, 0.00356089809146261, 0.00356575835672667, 0.00357474397223173, 0.00358618698295686, 0.00359816574691288, 0.00360881013503701, 0.00361657655946865, 0.00362047945821642, 0.00362027504216928, 0.00361658088623888, 0.00361087319355569, 0.00360523840554802, 0.00360172306373401, 0.00360129244775518, 0.00360305043156388, 0.00360541450339992, 0.00361025200023486, 0.00362351194457831, 0.00364073214085472, 0.00365099279502428, 0.0036687984460399, 0.0036801992841562, 0.00368644711419673, 0.00368934048190934, 0.00369325303481829, 0.00370011810291999, 0.00369576032491213, 0.00369939492460897, 0.00370303735589063, 0.00370245080301288, 0.00370546793001631, 0.00371464289353652, 0.00372728359854229, 0.0037401709931791, 0.00375135549165422, 0.00375991918849628, 0.00376541876032727, 0.00376762336681476, 0.00376651231451373, 0.0037623632495826, 0.00375582281357694, 0.00374792026399034, 0.00374001145866519, 0.00373364226527421, 0.00373032605824432, 0.00373125447835906, 0.00373699765454956, 0.00374727891201112, 0.00376090890819002, 0.00377592775581006, 0.00378994236717387, 0.00380058499648717, 0.00380598364152049
flux1:, 0.661896135265702, 0.00342151855985505, 0.00341831656409495, 0.00340973391454235, 0.00339731155453964, 0.00338318498712157, 0.00336967729005767, 0.00335887788836219, 0.0033522948142626, 0.00335064544141894, 0.00335381072189012, 0.00336093684539005, 0.00337064038491519, 0.00338126486458389, 0.00339114554141053, 0.00339885634438251, 0.00340342837819181, 0.00340453434975642, 0.00340261945186123, 0.00339891916414013, 0.00339524207879416, 0.00339336243104227, 0.00339402571937424, 0.00339620206800277, 0.00339827113880397, 0.00340217828111854, 0.00341412508513867, 0.00342994593601508, 0.00343859979450925, 0.00345524446317919, 0.00346565552378264, 0.00347215783825244, 0.00347603307049401, 0.00348103198643501, 0.00348988868922865, 0.00348762091164602, 0.00349362304825129, 0.0034992273004589, 0.00349999687322359, 0.00350370622732412, 0.00351286541036734, 0.00352481548417003, 0.00353646056130679, 0.00354604197616694, 0.0035528794348457, 0.00355679198967667, 0.00355780404553351, 0.00355610261383808, 0.00355208652377328, 0.00354641076312424, 0.00353999400346978, 0.00353397876054255, 0.00352963002400352, 0.00352815975034476, 0.00353048694321873, 0.00353698017747361, 0.00354726064887769, 0.0035601476827692, 0.00357379626524054, 0.00358601736612622, 0.00359471081981945, 0.00359830373527783
flux1:, 0.662158584169456, 0.00318853756830683, 0.00318711011056825, 0.00318047804338566, 0.00316988413580651, 0.00315719040960244, 0.00314450524386129, 0.00313379148330989, 0.00312653936560114, 0.00312356382514802, 0.00312494689980739, 0.00313010884087413, 0.00313796897526137, 0.00314715342232519, 0.00315621666952279, 0.00316385858309262, 0.00316912906014768, 0.00317161299310105, 0.00317157275265114, 0.00316998730171415, 0.00316836815061681, 0.00316819880649255, 0.00316999417340097, 0.00317259250459303, 0.00317434291408672, 0.00317725856636423, 0.00318777085953657, 0.00320205651908919, 0.00320900627034503, 0.00322435226151618, 0.00323369386610385, 0.00324041593027187, 0.00324527992927186, 0.00325139295529427, 0.00326226626610722, 0.00326219219880136, 0.00327063156287547, 0.00327824861398007, 0.00328043505004432, 0.00328486459638334, 0.00329398252628294, 0.00330517309326712, 0.00331547991848679, 0.00332334800509552, 0.00332834548770428, 0.00333056535067892, 0.00333029948163322, 0.00332795350934156, 0.0033240546864696, 0.00331926817975567, 0.00331439768014125, 0.00331036190383505, 0.00330812966514821, 0.00330859368056547, 0.00331238317300849, 0.00331965220234894, 0.00332991395892042, 0.00334199902591008, 0.00335418764868494, 0.00336451047088977, 0.00337115213230803, 0.00337285419087596
flux1:, 0.662421033073209, 0.00293994490778146, 0.00294029012203009, 0.00293562522539897, 0.00292689216266826, 0.00291567245542518, 0.00290385042223705, 0.00289325337595244, 0.00288534766994831, 0.00288104392129112, 0.0028806275598788, 0.00288379824615243, 0.00288978477019884, 0.00289750230513034, 0.00290572963344112, 0.00291329566342034, 0.0029192700823101, 0.00292314881969937, 0.00292500793983143, 0.00292556383546214, 0.00292602285268192, 0.0029275704050506, 0.00293048960644534, 0.0029334957620102, 0.00293491746490999, 0.00293682062647786, 0.00294583074440226, 0.00295850578104572, 0.00296372442071128, 0.00297768248008997, 0.00298591248366716, 0.00299282051073763, 0.00299865169055192, 0.0030058589377072, 0.00301869366271684, 0.00302083666468276, 0.00303169060918719, 0.00304129261341695, 0.00304490543623547, 0.00305005964694916, 0.00305911532709475, 0.00306950941179598, 0.00307843695234675, 0.00308455090818295, 0.00308766763194799, 0.00308815386806799, 0.00308657063940844, 0.00308354530735272, 0.00307973701993608, 0.00307582384739285, 0.00307249555473271, 0.00307044577325071, 0.00307034330583969, 0.00307275576680572, 0.00307801606852946, 0.0030860584706439, 0.00309628592810486, 0.00310754203784969, 0.00311823758099494, 0.00312662987634576, 0.00313119466340499, 0.0031309914992137
flux1:, 0.662683481976962, 0.0026778463950376, 0.00267988782809126, 0.00267712860335693, 0.00267021889897779, 0.00266046307023413, 0.00264951964732543, 0.00263907532384851, 0.00263056597944668, 0.00262499116634303, 0.0026228334194699, 0.00262406608123526, 0.00262822221222991, 0.00263450155547631, 0.00264190388340861, 0.00264938563594791, 0.00265603702132808, 0.00266126790408942, 0.00266497230272929, 0.00266760834539986, 0.00267008069846664, 0.00267328058089721, 0.00267726773940537, 0.00268065030825965, 0.00268174880267421, 0.00268266143326185, 0.00269015816497002, 0.00270120926355895, 0.00270474215174258, 0.00271727257034429, 0.00272438733783033, 0.00273144699412888, 0.00273819272888741, 0.00274642451051093, 0.0027610812834751, 0.00276537987036153, 0.00277852731783692, 0.0027900021929393, 0.00279499491606707, 0.00280085054013205, 0.00280982428072662, 0.00281941529584036, 0.00282697804838511, 0.00283136954009714, 0.00283264304484284, 0.00283142674549572, 0.00282854111576503, 0.00282482958099301, 0.0028210818024272, 0.00281799134064053, 0.00281613971976456, 0.002816002897851, 0.00281795725152772, 0.00282225181398832, 0.00282892811378745, 0.00283770415033103, 0.00284787535345644, 0.0028583005101513, 0.00286752214265763, 0.00287402330771138, 0.00287656641988699, 0.00287452049163598
flux1:, 0.662945930880715, 0.00240488175608127, 0.0024084669422415, 0.00240747548666525, 0.00240228618457339, 0.00239393915084774, 0.00238387202128222, 0.00237362852872343, 0.00236460591754538, 0.00235788017773462, 0.00235411550151667, 0.0023535419332281, 0.00235597993627456, 0.00236089897859065, 0.00236750897395862, 0.00237488869183538, 0.00238215018964014, 0.00238862488198646, 0.00239403714343746, 0.00239860160669556, 0.00240293616629, 0.00240765269204791, 0.00241260518357076, 0.00241631677888022, 0.00241711437916561, 0.00241710235811933, 0.00242313101989917, 0.00243260547854855, 0.00243456900566257, 0.00244568007743397, 0.00245171360323786, 0.00245888784501295, 0.00246646254978168, 0.00247559908485864, 0.00249185331665137, 0.00249815986424157, 0.00251337862961131, 0.00252652762122381, 0.00253279483742303, 0.00253929724364944, 0.00254816668554549, 0.0025569747969266, 0.00256324022589376, 0.00256601258221319, 0.00256556015133011, 0.00256274822733903, 0.00255863547918082, 0.00255426635117071, 0.002550553905991, 0.00254820860312869, 0.00254771298512416, 0.0025493405363214, 0.0025531936012722, 0.00255922133093476, 0.00256719050168902, 0.00257661589479491, 0.00258669407821941, 0.00259630283327135, 0.00260411479377142, 0.00260883097403219, 0.00260948611818902, 0.0026057384249854
flux1:, 0.663208379784469, 0.002124265608579, 0.0021291690149697, 0.00212973689058522, 0.00212610733394704, 0.00211907747444099, 0.00210987425866663, 0.0020998976855625, 0.00209049574148922, 0.00208280212284709, 0.00207763805496631, 0.00207546250120676, 0.00207635562747288, 0.00208003251857561, 0.00208589601154342, 0.00209313936849075, 0.00210089919009836, 0.00210844113733362, 0.00211534040607295, 0.00212159289822481, 0.00212755533177744, 0.00213358516765131, 0.00213935664324421, 0.00214333577411236, 0.00214387191320108, 0.00214304372521294, 0.00214770315757397, 0.00215570382308805, 0.00215628030051065, 0.00216602386023622, 0.00217104480159193, 0.00217829094624768, 0.00218657479492366, 0.00219644785143741, 0.0022139918518684, 0.00222207474471104, 0.00223904266150334, 0.00225358126320845, 0.00226095793457977, 0.0022680182804851, 0.00227675376118864, 0.0022848201145158, 0.00228990267083002, 0.00229122577064189, 0.00228924119885982, 0.00228501577305987, 0.00227981387875704, 0.00227485644809058, 0.00227116654082585, 0.00226947079920819, 0.00227016441869204, 0.00227334012383548, 0.00227885428078448, 0.00228638619336085, 0.00229545582523263, 0.00230539739697111, 0.00231532384249781, 0.00232413839638031, 0.00233064064357296, 0.00233373634004227, 0.0023327096106957, 0.00232747687541682
flux1:, 0.663470828688222, 0.00183982370570025, 0.00184575397376536, 0.00184761185380696, 0.00184533412626235, 0.00183950285158936, 0.00183114831818512, 0.00182152647935821, 0.00181192239116268, 0.00180350249327109, 0.00179721183077658, 0.00179370078629749, 0.0017932721192186, 0.00179585470643448, 0.0018010221501845, 0.00180807282185045, 0.00181617250040807, 0.00182453884536597, 0.00183262579442663, 0.00184024421004368, 0.00184752458761229, 0.00185460365045187, 0.00186100901527729, 0.00186518224608831, 0.00186551241086059, 0.00186401513098109, 0.00186745125400872, 0.00187412762825913, 0.001873556114487, 0.00188201997270679, 0.00188612642683001, 0.00189339240091013, 0.00190223068708748, 0.0019126271959644, 0.00193107562742007, 0.00194062504015609, 0.00195892524402262, 0.00197448784294794, 0.00198275115306744, 0.00199024475179898, 0.00199880435950083, 0.00200618341687008, 0.0020102352177328, 0.00201033593483294, 0.00200708125983821, 0.00200169403676775, 0.00199560163353262, 0.00199016789248262, 0.00198650601435206, 0.00198535523666667, 0.00198703618335052, 0.00199148750519769, 0.00199835568546655, 0.00200709010608089, 0.00201700210966921, 0.00202727712009865, 0.00203696634100449, 0.00204500829177103, 0.0020503260488246, 0.00205201304498295, 0.00204957296529758, 0.00204314041958812
flux1:, 0.663733277591975, 0.00155602070788705, 0.00156263182403784, 0.00156546223216708, 0.00156429336654365, 0.00155952485303435, 0.00155200665577186, 0.00154284992314406, 0.00153325987127422, 0.00152440503648601, 0.00151731368536968, 0.00151278209368795, 0.00151129103191109, 0.00151294552500678, 0.00151746441887629, 0.00152424127905494, 0.00153247793361856, 0.00154136637623942, 0.00155027349940059, 0.00155886608389639, 0.00156709083006983, 0.00157490430298253, 0.00158172626792988, 0.00158601024585856, 0.00158620312672, 0.00158421533334277, 0.00158661101738387, 0.00159214644058826, 0.00159070939316285, 0.00159800664788193, 0.00160131862274859, 0.00160853841754243, 0.00161774159783315, 0.0016284092347251, 0.00164730799553823, 0.00165794542014321, 0.00167707608613723, 0.0016932246707195, 0.00170209882850292, 0.00170986520207373, 0.00171819007499028, 0.00172494061175827, 0.00172813923913609, 0.0017272877318687, 0.00172307999084028, 0.00171684140658465, 0.00171011092791375, 0.00170435370853897, 0.00170074709594483, 0.00170003601331733, 0.00170247927228387, 0.00170789141065669, 0.00171575118010998, 0.00172532587581341, 0.00173576497813383, 0.00174614483452653, 0.00175548304152095, 0.00176276690741599, 0.00176704026285458, 0.00176756492178121, 0.00176402944539241, 0.0017567396623713
flux1:, 0.663995726495728, 0.00127797310621033, 0.00128487883650201, 0.00128833104296715, 0.00128800592570571, 0.00128415595626911, 0.00127746799149301, 0.00126890656959271, 0.00125957720357461, 0.00125061531237088, 0.00124308619367765, 0.00123788068691573, 0.0012356078609904, 0.00123650755541328, 0.00124041658105218, 0.00124681409411991, 0.00125494702727082, 0.00126400768227772, 0.00127331471036693, 0.00128243683506702, 0.0012911844970812, 0.0012993793917809, 0.00130637605500808, 0.00131067894562046, 0.00131081145081632, 0.00130853285478951, 0.00131009408839614, 0.00131468917674011, 0.00131269509556278, 0.00131895054145796, 0.0013216002519846, 0.00132868875124175, 0.00133803326802537, 0.00134868796675563, 0.00136752651921036, 0.00137881804332769, 0.00139820676287489, 0.00141444393825065, 0.00142360829804072, 0.00143145347331044, 0.00143946407675259, 0.00144563967398752, 0.00144817393477378, 0.00144666653207573, 0.00144186011306007, 0.00143512358345308, 0.00142804957281461, 0.00142215653378774, 0.00141865465200135, 0.00141828422496682, 0.00142125402027394, 0.00142728596918909, 0.00143573706829216, 0.00144574586312592, 0.00145635305557216, 0.00146657182779626, 0.0014754194608749, 0.0014819490322752, 0.00148532380201046, 0.00148495393799814, 0.00148067545808515, 0.00147291397892788
flux1:, 0.664258175399482, 0.00101143814951404, 0.00101822877547137, 0.00102193469977694, 0.00102217849759764, 0.00101910137127448, 0.00101324398400925, 0.00100542121096651, 9.96616832687635e-4, 9.87895029291909e-4, 9.80308654501081e-4, 9.74788622068108e-4, 9.72020074466883e-4, 9.72334870255747e-4, 9.7566026940799e-4, 9.81552317114228e-4, 9.89313857819223e-4, 9.98165710122906e-4, 0.00100741949973147, 0.00101659434052606, 0.00102541432460942, 0.00103361381267676, 0.00104052665461756, 0.0010447485841208, 0.00104489854876909, 0.00104253639972438, 0.00104347506589461, 0.00104732794284588, 0.00104509053249758, 0.0010504246938212, 0.00105254504701584, 0.00105939255336134, 0.00106862259835972, 0.00107895791154946, 0.00109718494593837, 0.001108658125723, 0.00112768091841053, 0.00114346729530815, 0.00115256804219536, 0.00116026962102059, 0.00116786381863275, 0.00117350389115376, 0.00117555870549539, 0.00117369856650729, 0.00116866422237794, 0.00116180633835515, 0.00115470949027194, 0.00114889314594272, 0.0011455650374331, 0.00114544746087155, 0.00114870921505543, 0.00115501103929676, 0.00116363564211316, 0.00117364896083122, 0.00118403964372615, 0.00119380750384119, 0.00120200634378322, 0.00120777473790607, 0.00121039572961383, 0.00120940832563191, 0.00120475792687423, 0.00119693671002923
flux1:, 0.664520624303235, 7.62767457239754e-4, 7.69027571417753e-4, 7.72617383677451e-4, 7.73156301777714e-4, 7.70708894548629e-4, 7.65685397626637e-4, 7.58746966185121e-4, 7.50732728795141e-4, 7.42596728262114e-4, 7.35329316395e-4, 7.29846747281592e-4, 7.26858236484329e-4, 7.26745587726148e-4, 7.29500083252708e-4, 7.34747136363213e-4, 7.41857247329575e-4, 7.5010839062463e-4, 7.58846243123657e-4, 7.67588231350622e-4, 7.76021435143858e-4, 7.83840070204065e-4, 7.90401779172403e-4, 7.9443404892464e-4, 7.94670755244895e-4, 7.92423459080727e-4, 7.92937441171456e-4, 7.96221723672467e-4, 7.94036520175352e-4, 7.98548171998133e-4, 8.00260059730104e-4, 8.06727009780578e-4, 8.15557438584407e-4, 8.25255583384306e-4, 8.42297731120093e-4, 8.53461674541204e-4, 8.71466342854785e-4, 8.86242079792787e-4, 8.9490749918835e-4, 9.02222881644254e-4, 9.09276564099702e-4, 9.14399030454935e-4, 9.16140808039082e-4, 9.14217843568092e-4, 9.09319841041816e-4, 9.02717822229431e-4, 8.95925771936709e-4, 8.90410200392013e-4, 8.87338903248189e-4, 8.87400498177519e-4, 8.90731833071394e-4, 8.96962346180014e-4, 9.05347125144551e-4, 9.14935619821293e-4, 9.24721819405936e-4, 9.33743127005581e-4, 9.41128129361869e-4, 9.46122126826281e-4, 9.48129771622932e-4, 9.4680078178992e-4, 9.42153088376997e-4, 9.34693060652063e-4
flux1:, 0.664783073206988, 5.38813240144689e-4, 5.44139136833164e-4, 5.47255181312354e-4, 5.47824453814416e-4, 5.45866748726142e-4, 5.41676064809968e-4, 5.35755467172119e-4, 5.28777320266005e-4, 5.21548329909313e-4, 5.14948637623298e-4, 5.09827865772154e-4, 5.06870209909939e-4, 5.06468065259066e-4, 5.08652440099278e-4, 5.13111715540894e-4, 5.19295570150449e-4, 5.26566098332881e-4, 5.34341191120033e-4, 5.4218090500524e-4, 5.49781075707626e-4, 5.5684004804536e-4, 5.62781735984288e-4, 5.66504836444541e-4, 5.66877827497369e-4, 5.64916643027611e-4, 5.65168426785633e-4, 5.68010357565817e-4, 5.66130188241052e-4, 5.69878555508723e-4, 5.71277814775391e-4, 5.77190304572049e-4, 5.85310922191483e-4, 5.94055233279249e-4, 6.09338305198918e-4, 6.19706290954149e-4, 6.36039446173249e-4, 6.49249335214256e-4, 6.571083385152e-4, 6.63786185626785e-4, 6.70157005085834e-4, 6.74753595830867e-4, 6.7631747164873e-4, 6.74589149488522e-4, 6.70162265839798e-4, 6.64170301326693e-4, 6.5799654118131e-4, 6.5300175996577e-4, 6.50276303567505e-4, 6.50458289370372e-4, 6.5365858174661e-4, 6.59502554788571e-4, 6.67261442964822e-4, 6.76021534647201e-4, 6.84837151302323e-4, 6.92832439348788e-4, 6.992479708483e-4, 7.03456809726688e-4, 7.04987832605169e-4, 7.0358516360017e-4, 6.99305159569015e-4, 6.92619337482632e-4
flux1:, 0.665045522110741, 3.46776416495639e-4, 3.50791497056208e-4, 3.53099220722048e-4, 3.5344745844119e-4, 3.5183922290566e-4, 3.48464910707313e-4, 3.43665902548841e-4, 3.37928493417437e-4, 3.31879201101325e-4, 3.26245560867966e-4, 3.21764249087864e-4, 3.19050706861969e-4, 3.1847296983489e-4, 3.20080295998447e-4, 3.236183596392e-4, 3.28625892937742e-4, 3.34572131018725e-4, 3.40979610774572e-4, 3.4748871956485e-4, 3.53843402637075e-4, 3.59785100268651e-4, 3.64842696720573e-4, 3.68123466404488e-4, 3.68650529949542e-4, 3.67100647612193e-4, 3.6719600060008e-4, 3.69652489657544e-4, 3.68263499881428e-4, 3.71251580451499e-4, 3.7239666670943e-4, 3.77543476442761e-4, 3.84624867474657e-4, 3.92113226608222e-4, 4.05085169419528e-4, 4.14198793465072e-4, 4.28235435505579e-4, 4.39356458142114e-4, 4.46059597082893e-4, 4.51854204418568e-4, 4.57388592747988e-4, 4.61423500321317e-4, 4.62903610741963e-4, 4.61578189114082e-4, 4.57906300005262e-4, 4.52832526688126e-4, 4.47555010613042e-4, 4.43280216418239e-4, 4.40985892332629e-4, 4.41243166001029e-4, 4.44141211020812e-4, 4.49325161682437e-4, 4.56121493175157e-4, 4.63701322786612e-4, 4.71228925594904e-4, 4.77959528644922e-4, 4.83279152403058e-4, 4.86707456201033e-4, 4.87899846886744e-4, 4.86680339726753e-4, 4.83113436502207e-4, 4.77592169965206e-4
flux1:, 0.665307971014495, 1.93989836650598e-4, 1.96356499459144e-4, 1.97551293816376e-4, 1.974406876341e-4, 1.96034454742744e-4, 1.93430915200889e-4, 1.89808332207287e-4, 1.85452567225147e-4, 1.80784062086978e-4, 1.76343431259204e-4, 1.72716322663009e-4, 1.70413094812293e-4, 1.69748129488738e-4, 1.70770576238996e-4, 1.73277762275999e-4, 1.76904118568477e-4, 1.81242833853074e-4, 1.85945132454671e-4, 1.90760084126891e-4, 1.95510175843406e-4, 2.00011539174915e-4, 2.03931421158238e-4, 2.06620014207182e-4, 2.07275568464578e-4, 2.06198235757347e-4, 2.06166856068037e-4, 2.08206437001925e-4, 2.07406658152833e-4, 2.09567251389492e-4, 2.10468761986366e-4, 2.14600547303854e-4, 2.20301514495318e-4, 2.26260149583764e-4, 2.36414613493477e-4, 2.43868119772678e-4, 2.55042194795346e-4, 2.63611992779792e-4, 2.68853717622681e-4, 2.73541482758611e-4, 2.78084647602601e-4, 2.81496775723596e-4, 2.82940380430076e-4, 2.82163829284122e-4, 2.79461645560907e-4, 2.7554742376587e-4, 2.71388409581817e-4, 2.67995320354132e-4, 2.66202988914651e-4, 2.6650108345716e-4, 2.6896041063078e-4, 2.73265928217206e-4, 2.78832435506482e-4, 2.84956399474528e-4, 2.90953653394027e-4, 2.96247204013229e-4, 3.00395593944231e-4, 3.03079542493797e-4, 3.04081573627981e-4, 3.03292398611453e-4, 3.00758767680809e-4, 2.96758583585827e-4
flux1:, 0.665570419918248, 8.76363153931597e-5, 8.80630689161502e-5, 8.78723492677859e-5, 8.70747467125124e-5, 8.57058285854266e-5, 8.37830575789006e-5, 8.13238417899973e-5, 7.84062531681407e-5, 7.5228080699091e-5, 7.21191290595151e-5, 6.94862161939297e-5, 6.77071888217883e-5, 6.70198806413611e-5, 6.74579942130095e-5, 6.88639863394295e-5, 7.096979710651e-5, 7.35010960288467e-5, 7.62511532155058e-5, 7.9094473701645e-5, 8.19516084031981e-5, 8.47360070806293e-5, 8.72801730908882e-5, 8.92077492380356e-5, 8.9913104939058e-5, 8.92906764775999e-5, 8.90708385139473e-5, 9.05595958696084e-5, 9.03420864771925e-5, 9.15280814004078e-5, 9.21412352824143e-5, 9.49724306281276e-5, 9.89489396196683e-5, 1.03145812571125e-4, 1.10044951492727e-4, 1.15508121038175e-4, 1.23342079449077e-4, 1.28986362489578e-4, 1.32526840759698e-4, 1.35923522842269e-4, 1.39331591831973e-4, 1.42040131376753e-4, 1.43445883597397e-4, 1.43293307681309e-4, 1.41692451566206e-4, 1.39095319984886e-4, 1.36203812059899e-4, 1.3380124205962e-4, 1.32556385388153e-4, 1.32866758242174e-4, 1.34788116605322e-4, 1.38061607794156e-4, 1.42216609191012e-4, 1.46706411409165e-4, 1.51029870364499e-4, 1.54804431907434e-4, 1.57779455001705e-4, 1.5980471683831e-4, 1.60787164472739e-4, 1.60671502468177e-4, 1.59465257684337e-4, 1.5730250021505e-4
flux1:, 0.665832868822001, 3.44097009991516e-5, 3.26527512959889e-5, 3.08332001395124e-5, 2.91227072326311e-5, 2.75975779643721e-5, 2.62063682606789e-5, 2.48130892200614e-5, 2.32894531745296e-5, 2.16051792893441e-5, 1.98675019317249e-5, 1.82882370494001e-5, 1.70950111742053e-5, 1.64328039664755e-5, 1.63070868414353e-5, 1.65969941226655e-5, 1.71274757083872e-5, 1.77552173603193e-5, 1.84164781706958e-5, 1.91147699239286e-5, 1.98760006327206e-5, 2.07235693807796e-5, 2.16748334148554e-5, 2.26530011120653e-5, 2.32700383371924e-5, 2.29958299802915e-5, 2.24249624495546e-5, 2.31193018937499e-5, 2.33617305214778e-5, 2.33419954103707e-5, 2.35630105831685e-5, 2.47767741220387e-5, 2.66921015339076e-5, 2.89489682196523e-5, 3.22439047908829e-5, 3.54817102301839e-5, 3.96128245418669e-5, 4.20694592127123e-5, 4.37539611184163e-5, 4.57310423261427e-5, 4.78840568114602e-5, 4.97965914040812e-5, 5.11167152159926e-5, 5.1588565056878e-5, 5.11286972179058e-5, 4.99099859536258e-5, 4.83478309428595e-5, 4.69784196126167e-5, 4.62905356889751e-5, 4.65842960885924e-5, 4.7904827392997e-5, 5.00625757850625e-5, 5.27206597232539e-5, 5.5510712095243e-5, 5.81345088889792e-5, 6.04187900201728e-5, 6.23113508340649e-5, 6.38307465350973e-5, 6.50008480471166e-5, 6.58070889676111e-5, 6.62002955333439e-5, 6.61502465752469e-5
flux1:, 0.666095317725754, 4.0136756672379e-5, 3.59960613230378e-5, 3.23267089876051e-5, 2.94701544125954e-5, 2.75551077003614e-5, 2.64750142531104e-5, 2.59544075893433e-5, 2.56701276408465e-5, 2.53707072717491e-5, 2.49420621590894e-5, 2.43969838911388e-5, 2.38049772096083e-5, 2.32080855760557e-5, 2.25725541248513e-5, 2.18027597062456e-5, 2.08046638890575e-5, 1.95533497917544e-5, 1.81155894800622e-5, 1.66135195133707e-5, 1.51729290089601e-5, 1.39294169346068e-5, 1.30971297099562e-5, 1.29201076679664e-5, 1.32497469812818e-5, 1.31243256965326e-5, 1.19371105528308e-5, 1.14848121315579e-5, 1.19469558165509e-5, 1.04087789657126e-5, 1.0075799013397e-5, 9.33204227152302e-6, 8.86762203922632e-6, 9.06978757639687e-6, 8.51712238346798e-6, 9.40436073539927e-6, 9.60551245011745e-6, 8.74298468097746e-6, 8.51674300912633e-6, 9.01500155904379e-6, 9.82914603683312e-6, 1.08510763157729e-5, 1.19967273574106e-5, 1.30195726430634e-5, 1.36447830716519e-5, 1.37624191246821e-5, 1.34947519816885e-5, 1.31245249212395e-5, 1.29573377168102e-5, 1.31975190206075e-5, 1.38862287346595e-5, 1.49138092087541e-5, 1.60894798951336e-5, 1.7234599801467e-5, 1.82615887403201e-5, 1.92085784559296e-5, 2.02175562815976e-5, 2.14659947949354e-5, 2.3081103709959e-5, 2.50741059898767e-5, 2.73248495632266e-5, 2.96262789425343e-5
flux1:, 0.666357766629508, 1.09386777054948e-4, 1.02697456869141e-4, 9.69700762195099e-5, 9.27173137981138e-5, 9.01297260052792e-5, 8.9062298323881e-5, 8.91213020765387e-5, 8.9810825853414e-5, 9.06776718915943e-5, 9.14006487892827e-5, 9.18012810195801e-5, 9.1792204145755e-5, 9.13078037184281e-5, 9.02649277905319e-5, 8.85778479737964e-5, 8.62132838253787e-5, 8.32404657956228e-5, 7.98306300755219e-5, 7.62003332400184e-5, 7.25572967289149e-5, 6.91414733877597e-5, 6.63681429127799e-5, 6.48183365044733e-5, 6.46047899401914e-5, 6.43398319459444e-5, 6.21748239451533e-5, 6.01251634100333e-5, 6.04551924401648e-5, 5.70136832966316e-5, 5.59125166046367e-5, 5.28587425965268e-5, 4.9725040030973e-5, 4.78278809892922e-5, 4.33007510600615e-5, 4.18300870548572e-5, 3.80229478268869e-5, 3.38511218796566e-5, 3.17677497466378e-5, 3.08062139625846e-5, 3.02435883348608e-5, 3.02874496927374e-5, 3.11362097004882e-5, 3.25674502162214e-5, 3.41277012794614e-5, 3.54343430376179e-5, 3.63247590831154e-5, 3.68359952273366e-5, 3.70988954146852e-5, 3.72314695601998e-5, 3.72808356373808e-5, 3.72262608169313e-5, 3.70294022464169e-5, 3.67031423498484e-5, 3.63663661444286e-5, 3.62579100290066e-5, 3.66975170876623e-5, 3.80015294724862e-5, 4.03799864934833e-5, 4.38522983086092e-5, 4.82152473105557e-5, 5.30794518619037e-5
flux1:, 0.666620215533261, 2.45103015414209e-4, 2.35723950977346e-4, 2.27732979411217e-4, 2.21809479314319e-4, 2.18214187399745e-4, 2.16783853498221e-4, 2.1703523366003e-4, 2.18332166918841e-4, 2.20051066648087e-4, 2.21689782009337e-4, 2.2289686480628e-4, 2.23437163938311e-4, 2.23136789000217e-4, 2.21852809772345e-4, 2.19489462447774e-4, 2.16045516288579e-4, 2.11648777051882e-4, 2.06536086016973e-4, 2.00981455189029e-4, 1.95245248273602e-4, 1.89654762082503e-4, 1.84823648309305e-4, 1.81680881270543e-4, 1.80622067406733e-4, 1.79852205013886e-4, 1.76267189775693e-4, 1.72090093433415e-4, 1.71839756978926e-4, 1.66053984236422e-4, 1.63928478315407e-4, 1.58212844913425e-4, 1.52159495496778e-4, 1.48190996759255e-4, 1.39683512100017e-4, 1.3596580886601e-4, 1.28224841800067e-4, 1.20896470033168e-4, 1.17118492257753e-4, 1.14797298849855e-4, 1.12871744445369e-4, 1.11865037456411e-4, 1.12269391063975e-4, 1.13905065945408e-4, 1.16162198979326e-4, 1.184085555734e-4, 1.20219160619985e-4, 1.21406927647395e-4, 1.21948099781746e-4, 1.21892148445437e-4, 1.21306100602154e-4, 1.20266619658152e-4, 1.18889279930581e-4, 1.17371906353505e-4, 1.16024897764573e-4, 1.15265253842803e-4, 1.15562466981203e-4, 1.17341737048547e-4, 1.20868271388619e-4, 1.26148727320181e-4, 1.32885882512463e-4, 1.40508341036271e-4
flux1:, 0.666882664437014, 4.48293658239243e-4, 4.36095908131714e-4, 4.25630632758067e-4, 4.17735000189633e-4, 4.12748144831976e-4, 4.10512646066667e-4, 4.10491543337352e-4, 4.11950166302502e-4, 4.14136123746516e-4, 4.16402449679581e-4, 4.18251543292662e-4, 4.19315519103403e-4, 4.19314197510392e-4, 4.180333217261e-4, 4.15342297292833e-4, 4.11235229862574e-4, 4.05852747946759e-4, 3.99447308381443e-4, 3.92302611665977e-4, 3.8469293718465e-4, 3.77008266585568e-4, 3.70051606809264e-4, 3.65105660524027e-4, 3.62869426441633e-4, 3.6117165601409e-4, 3.55667074793532e-4, 3.4878037893153e-4, 3.4742837791319e-4, 3.38823369252305e-4, 3.35389800949596e-4, 3.26675576437081e-4, 3.17500032632803e-4, 3.1155888937196e-4, 2.99183286931873e-4, 2.93439746220137e-4, 2.81986211521703e-4, 2.71788451186965e-4, 2.665792473807e-4, 2.63075557717411e-4, 2.59853531201597e-4, 2.57743997259387e-4, 2.575397838744e-4, 2.5912464166571e-4, 2.61762364558308e-4, 2.64605427154092e-4, 2.67001820864342e-4, 2.68574540693663e-4, 2.69176383505619e-4, 2.68814178536345e-4, 2.67593218679394e-4, 2.65696412391976e-4, 2.63391278953206e-4, 2.61047363374649e-4, 2.59142741262085e-4, 2.58240013152489e-4, 2.58920413247678e-4, 2.61679133002896e-4, 2.66802229168864e-4, 2.74259124814724e-4, 2.83647915491218e-4, 2.942198712176e-4
flux1:, 0.667145113340768, 7.17819141371779e-4, 7.02677326163533e-4, 6.89519234456036e-4, 6.79328096153318e-4, 6.72530228868496e-4, 6.69001644980036e-4, 6.68193277756674e-4, 6.69320924412317e-4, 6.71552712176503e-4, 6.74140296475637e-4, 6.76472673039278e-4, 6.78068044047368e-4, 6.78542976300948e-4, 6.77598445473769e-4, 6.75039575154965e-4, 6.70812233162559e-4, 6.6501589687924e-4, 6.57860047625521e-4, 6.49582252199982e-4, 6.40425101047459e-4, 6.30810940296767e-4, 6.21717999429618e-4, 6.14783480571521e-4, 6.11028491793092e-4, 6.07947838487169e-4, 5.99996719709142e-4, 5.89799744477519e-4, 5.8678177511482e-4, 5.74874911541513e-4, 5.6983938632537e-4, 5.5781980765774e-4, 5.45373850913469e-4, 5.37623090680241e-4, 5.21599597666875e-4, 5.14146015395387e-4, 4.99332107075262e-4, 4.86668292069781e-4, 4.80375682866893e-4, 4.75932647669547e-4, 4.71528840523231e-4, 4.68286652409786e-4, 4.6730084549647e-4, 4.68540035488457e-4, 4.71177385195357e-4, 4.74193309751484e-4, 4.76754573332121e-4, 4.7833906841805e-4, 4.78716739518039e-4, 4.77884893749548e-4, 4.76009746973069e-4, 4.73390392049533e-4, 4.70442339958749e-4, 4.67689070857919e-4, 4.65746082445523e-4, 4.65281582396439e-4, 4.66942958872241e-4, 4.71249639547732e-4, 4.78468814702519e-4, 4.88505031322057e-4, 5.00840730955212e-4, 5.14557489950853e-4
flux1:, 0.667407562244521, 0.00105030657555081, 0.00103209641992313, 0.00101602432044609, 0.00100320638032967, 9.94165690311623e-4, 9.88841911485601e-4, 9.8671933225924e-4, 9.87017694017903e-4, 9.88879531477187e-4, 9.91502615496716e-4, 9.94198285472094e-4, 9.96391121270191e-4, 9.97597107589421e-4, 9.97416765865652e-4, 9.95557600067481e-4, 9.91868636084815e-4, 9.8634870307513e-4, 9.79100357997356e-4, 9.70254526981157e-4, 9.59972672040836e-4, 9.48675840654126e-4, 9.37499572779071e-4, 9.28431565067076e-4, 9.22831021289241e-4, 9.17910373311079e-4, 9.06992443456361e-4, 8.92903374985223e-4, 8.87646648086037e-4, 8.71976528409112e-4, 8.65054095510495e-4, 8.49466597679851e-4, 8.33660283007338e-4, 8.24316821891626e-4, 8.04956939206454e-4, 7.96181209219307e-4, 7.78465462326612e-4, 7.63828435465267e-4, 7.56861144193085e-4, 7.51770831371461e-4, 7.46339047484185e-4, 7.4195604943836e-4, 7.40013708027099e-4, 7.40585778251385e-4, 7.42793739190503e-4, 7.4549521855565e-4, 7.47729050057427e-4, 7.48880635728115e-4, 7.48684775562896e-4, 7.47168014281118e-4, 7.44583793891602e-4, 7.413587846343e-4, 7.3805190603164e-4, 7.35320424665812e-4, 7.33883399826895e-4, 7.34470342590286e-4, 7.37744712994147e-4, 7.44200227162186e-4, 7.54042077102177e-4, 7.67080143208273e-4, 7.82669853779658e-4, 7.9973251708947e-4
flux1:, 0.667670011148274, 0.00144021124385888, 0.00141881595881425, 0.00139962067125138, 0.00138386067089156, 0.00137216592130537, 0.00136457103562174, 0.00136064041409826, 0.00135965245704077, 0.00136077898951858, 0.00136321198092788, 0.00136622088511228, 0.00136915626889327, 0.00137143476455519, 0.00137253863758334, 0.00137204190023502, 0.00136964555418532, 0.00136518605578213, 0.00135859349573484, 0.00134983074499107, 0.00133892818398654, 0.00132627103839803, 0.00131313189777054, 0.00130184046782139, 0.00129410629630163, 0.0012869177518289, 0.00127255486257975, 0.00125404896526377, 0.00124600853985634, 0.00122616412575387, 0.00121709816378974, 0.00119773702277961, 0.0011785398989975, 0.00116786089519611, 0.00114554550022145, 0.00113588025519396, 0.001115796307187, 0.00109973559222097, 0.00109253473208243, 0.00108711679578883, 0.00108083738337935, 0.0010753241757706, 0.00107225491972061, 0.00107182615328353, 0.00107314731553156, 0.00107500537532215, 0.00107636855811706, 0.00107658679604918, 0.00107541160829833, 0.00107294096738903, 0.0010695442764, 0.00106578854666371, 0.00106237195126297, 0.00106006511333934, 0.00105965606879413, 0.00106189038773463, 0.0010673965162829, 0.00107659153951541, 0.00108957467738747, 0.00110603081510573, 0.00112517706330857, 0.00114578490014358
flux1:, 0.667932460052027, 0.00188003065897816, 0.00185535776538313, 0.00183286690827636, 0.00181389882854766, 0.00179920014025883, 0.0017889307824917, 0.00178278037463579, 0.00178013842214698, 0.00178025826700038, 0.00178237137560564, 0.00178573839328528, 0.00178965304809055, 0.00179343182473054, 0.00179641949405084, 0.00179802006905664, 0.00179773571347289, 0.00179518025505642, 0.00179004822805828, 0.00178207605827913, 0.00177111594822697, 0.00175748438896071, 0.00174256982874623, 0.00172903134410663, 0.00171893631246156, 0.00170911112285999, 0.00169090091289886, 0.00166754643739235, 0.00165624051521227, 0.00163188832791594, 0.00162046875212445, 0.00159719535731041, 0.00157463510192046, 0.00156290233927286, 0.00153805656242508, 0.00152794940927865, 0.00150607093223737, 0.0014891567620876, 0.00148216518031905, 0.00147674369814516, 0.00146980943395187, 0.00146319161092323, 0.00145883636084448, 0.00145707673121252, 0.0014570479843604, 0.00145751813365668, 0.00145744244225146, 0.00145619306041311, 0.00145359084544019, 0.00144984811089581, 0.00144547965690183, 0.00144120639281297, 0.00143786264248659, 0.00143631341937864, 0.00143738309595624, 0.00144179042132449, 0.00145008032267336, 0.0014625448331768, 0.00147913534529897, 0.00149938297871485, 0.00152235624937166, 0.00154668799060743
flux1:, 0.668194908955781, 0.00236066031568975, 0.00233266895310321, 0.00230678075665766, 0.00228442803313229, 0.00226648220954231, 0.00225325566724843, 0.00224460363366828, 0.00224007346468746, 0.0022390461999714, 0.00224083236007174, 0.00224471197780247, 0.00224993551936474, 0.00225571651695187, 0.00226124279834241, 0.00226571358405265, 0.0022683850162309, 0.00226859336299122, 0.00226574101677809, 0.00225928641104747, 0.00224886251668013, 0.002234688071775, 0.00221824656960576, 0.00220251000558994, 0.00218990534061765, 0.00217715964067871, 0.00215480449407589, 0.00212629333706024, 0.00211133477467871, 0.00208224210458375, 0.00206832108648895, 0.00204107129896647, 0.00201523017129313, 0.00200273392986991, 0.00197580108987979, 0.00196568517975884, 0.00194259020088756, 0.00192537779126215, 0.00191901041870885, 0.00191389162855193, 0.00190649424252024, 0.00189880933234744, 0.00189302821164537, 0.00188962928498177, 0.00188780747209293, 0.00188635995448805, 0.00188428332149424, 0.00188102646359524, 0.00187652934200011, 0.00187115922205578, 0.00186560429321789, 0.00186075264991739, 0.00185757281717435, 0.00185700792203083, 0.00185989017923325, 0.00186687393428474, 0.001878378022398, 0.00189452690974499, 0.00191508750617996, 0.00193941234932641, 0.00196641352754567, 0.00199459742999876
flux1:, 0.668457357859534, 0.00287186426085856, 0.00284060118899064, 0.0028113245464495, 0.00278554356905375, 0.00276425944238654, 0.00274795844749239, 0.00273669419427727, 0.0027302098992461, 0.00272805162332551, 0.00272964049577288, 0.00273429780723539, 0.00274124029767267, 0.00274957437507405, 0.00275831297498369, 0.00276642009178626, 0.00277286564436309, 0.00277666248210032, 0.00277687455451218, 0.00277264103715697, 0.00276334343827786, 0.00274907955923998, 0.00273140860998775, 0.00271359557439792, 0.00269842217913078, 0.00268257617290886, 0.00265590503671367, 0.00262207573131048, 0.00260319742815635, 0.0025692499131147, 0.00255275406279215, 0.00252154238356317, 0.00249255208593866, 0.00247957599080556, 0.00245099291720974, 0.00244126052636613, 0.00241749834555843, 0.00240049573246239, 0.00239511396271429, 0.00239056751239312, 0.0023828869396017, 0.00237418348899281, 0.00236686563759291, 0.00236156053401496, 0.00235755068392318, 0.00235370416610805, 0.00234910642308907, 0.00234333078947481, 0.00233647968873042, 0.00232911052393143, 0.0023221090191743, 0.00231654199354339, 0.00231351093155986, 0.00231402407633192, 0.00231889866684431, 0.00232869465337524, 0.00234367094784692, 0.00236375086569935, 0.00238848828717875, 0.00241703875805077, 0.00244815425008817, 0.00248022866279676
flux1:, 0.668719806763287, 0.0034028202252699, 0.00336846088677061, 0.00333595730173816, 0.00330687927943425, 0.00328235779513655, 0.00326306662150336, 0.00324928048274814, 0.00324096538672722, 0.00323785890742064, 0.00323951497030503, 0.00324531109127429, 0.00325443609010406, 0.00326588493061791, 0.0032784812610533, 0.00329093051160662, 0.00330188634746229, 0.00331000477522617, 0.00331397851875615, 0.0033125993294862, 0.00330497602707361, 0.00329106959264303, 0.00327249795062174, 0.00325279598544424, 0.00323508815958346, 0.00321607722634058, 0.00318505865100898, 0.00314591006145156, 0.00312298252519902, 0.00308419500085808, 0.00306513330398045, 0.00303005382946371, 0.0029980894406704, 0.00298489760682047, 0.00295507341492319, 0.00294605479370057, 0.00292211827315227, 0.00290576050753441, 0.00290165305722972, 0.00289789883025078, 0.00289009677297121, 0.00288043654749504, 0.00287151213722757, 0.00286409718224359, 0.00285758240566338, 0.00285093982790102, 0.00284338161930936, 0.00283464323787474, 0.00282502328772051, 0.0028152960964234, 0.00280656275640138, 0.00280007684101937, 0.00279707131764647, 0.00279860974214893, 0.00280547797298794, 0.00281812062104448, 0.0028366135991765, 0.00286065677568359, 0.00288957300180047, 0.00292231106798508, 0.00295746504842589, 0.00299333312715519
flux1:, 0.66898225566704, 0.00394269031533599, 0.00390557980246529, 0.00387020177117351, 0.00383816739721585, 0.00381073101373453, 0.00378875786463287, 0.00377275477480622, 0.00376292496465644, 0.00375921221356636, 0.0037613156959302, 0.0037686775288565, 0.0037804616973364, 0.0037955489141434, 0.00381256490586948, 0.00382994288504709, 0.00384600317069844, 0.00385902665646644, 0.00386731802656875, 0.00386930853859399, 0.00386382553935264, 0.00385068550406107, 0.00383155092298049, 0.0038102006372917, 0.00379008221789082, 0.00376795941178772, 0.00373270517667274, 0.00368840023849197, 0.0036614404329334, 0.0036179605903253, 0.00359642777251107, 0.0035576521212152, 0.0035229257174567, 0.00350975314666892, 0.00347905299013538, 0.00347100201115046, 0.003447307206207, 0.00343193878286201, 0.00342931053421319, 0.00342651220430778, 0.00341873074828937, 0.00340819425687028, 0.00339764829267972, 0.00338800531350538, 0.00337877676343174, 0.00336906134163119, 0.00335822398763358, 0.00334618741012699, 0.00333346781237511, 0.00332107225432259, 0.0033103264141591, 0.00330267326857704, 0.00329947423186945, 0.00330184084920019, 0.00331051751989976, 0.00332582213268764, 0.00334763632652308, 0.00337542697441287, 0.00340828015957088, 0.00344493855951003, 0.00348384805737025, 0.00352323190301715
flux1:, 0.669244704570794, 0.00448116550196111, 0.00444185335267615, 0.00440417327827378, 0.00436975470089983, 0.00433996126194436, 0.00431584298463955, 0.00429813724651, 0.00428728600733608, 0.00428344224590142, 0.00428645372033473, 0.00429583004976198, 0.00431071230729612, 0.00432986756637889, 0.00435172288408369, 0.00437443748066553, 0.00439599627510057, 0.00441430378472551, 0.00442727728964907, 0.0044329906162682, 0.00442999389355597, 0.00441795988142186, 0.00439858453353433, 0.00437586212804901, 0.0043535360279591, 0.00432846652392275, 0.0042892262708848, 0.00424008613375416, 0.00420925757612137, 0.00416136260078282, 0.00413753796553425, 0.00409531049906682, 0.00405806491867952, 0.00404511160496232, 0.0040138461920061, 0.00400693339760067, 0.00398380743752093, 0.00396967366135021, 0.00396864280014125, 0.00396690813695217, 0.00395927313096137, 0.00394796775742869, 0.00393585442762167, 0.00392397190647095, 0.00391195649792632, 0.00389904514767965, 0.00388476844382353, 0.0038692472557578, 0.00385322262812919, 0.00383793722238254, 0.00382493998254736, 0.00381585878341202, 0.0038121773563215, 0.00381504917115315, 0.00382517256778626, 0.00384273645972365, 0.00386742874322601, 0.00389848692512753, 0.00393476763648602, 0.00397481953954368, 0.004016958669228, 0.00405935920061973
flux1:, 0.669507153474547, 0.00500893583891467, 0.004968198501318, 0.00492902262092611, 0.00489302807866413, 0.00486166560463573, 0.00483615242649936, 0.00481744261240663, 0.00480620617688628, 0.0048027977118983, 0.00480720925787934, 0.0048190171059718, 0.00483734206746107, 0.00486084351568257, 0.00488775877667, 0.00491598475103377, 0.00494318517475774, 0.00496690475738082, 0.00498469185486758, 0.00499428206126289, 0.00499396530876247, 0.00498327956261151, 0.00496394604511464, 0.00494014363389385, 0.00491587669618533, 0.00488812572144259, 0.0048452739939361, 0.00479176385537073, 0.0047573687410073, 0.00470545567963985, 0.0046795977938911, 0.00463422852399509, 0.00459473149932704, 0.00458216014288777, 0.00455058097868121, 0.00454489363319602, 0.00452257061026734, 0.00450981735442891, 0.0045104198826258, 0.00450980667319012, 0.00450243453798811, 0.0044905036591012, 0.00447695923667981, 0.00446294989359034, 0.00444823291824868, 0.00443218383472668, 0.00441449819740173, 0.004395491041642, 0.00437612037854025, 0.00435785324259896, 0.00434244864997513, 0.00433170624698291, 0.00432722131725875, 0.00433018290536671, 0.00434124270800077, 0.00436046625914542, 0.00438735904911049, 0.00442094538869262, 0.00445987260217209, 0.00450251906655095, 0.00454709845661388, 0.00459176752904179
flux1:, 0.6697696023783, 0.00551804798582683, 0.00547689363160654, 0.00543725666984798, 0.00540071473874591, 0.00536877546120618, 0.00534279551818252, 0.00532392071323936, 0.00531302788290851, 0.00531065704491008, 0.00531693472083828, 0.00533150144100152, 0.00535346309472106, 0.00538138428225857, 0.00541333247028011, 0.00544696811438892, 0.00547966448109211, 0.00550864058383504, 0.00553111145226595, 0.00554450876021259, 0.00554689091793671, 0.00553767721524007, 0.00551860841301795, 0.00549401507058018, 0.00546812081729072, 0.00543803734921334, 0.00539205518197925, 0.0053347638237531, 0.00529722861522779, 0.00524179965784148, 0.00521423751144938, 0.00516609309392465, 0.00512463172011675, 0.00511256842889131, 0.005080867973212, 0.00507641582618018, 0.00505503939790853, 0.00504371958952594, 0.00504591922113159, 0.00504644469644497, 0.0050394504839385, 0.00502708126752312, 0.00501233304880898, 0.00499644506522249, 0.00497928459023429, 0.00496035552839697, 0.00493950469120935, 0.00491722271034568, 0.00489466164315553, 0.00487348733093779, 0.0048556431989505, 0.00484307794542397, 0.00483748167037957, 0.00484007070868349, 0.00485145168032001, 0.00487157823478308, 0.00489979372697366, 0.00493493635397024, 0.00497547586416829, 0.00501965494329423, 0.00506562126667738, 0.00511155179599788
flux1:, 0.670032051282053, 0.00600212578815474, 0.00596177787180169, 0.00592291610006556, 0.00588703864767918, 0.00585567285240683, 0.00583027851614494, 0.00581215923772784, 0.00580236935416367, 0.00580161212183436, 0.00581013576365183, 0.0058276432462185, 0.00585323533793625, 0.00588540296247881, 0.00592207504548296, 0.005960715494504, 0.00599845347717839, 0.00603223256439259, 0.00605898537650639, 0.00607588712424794, 0.00608080316559535, 0.00607305599671225, 0.00605440195232211, 0.00602928849412477, 0.0060021106027893, 0.00597010948744433, 0.00592156310384941, 0.00586117856529559, 0.00582103491197647, 0.00576267904689517, 0.00573380047253002, 0.00568329366126906, 0.00564016895584803, 0.0056287059197638, 0.00559702125477989, 0.0055937460655785, 0.00557337669328526, 0.00556346106328746, 0.00556716179704651, 0.00556881284955536, 0.00556231690784689, 0.00554974418858033, 0.0055341128426418, 0.00551673199725812, 0.00549756213604948, 0.00547621621689657, 0.00545266697647816, 0.00542754880470971, 0.00540217091995632, 0.0053783587855141, 0.00535820234095746, 0.0053437666914873, 0.00533681310522315, 0.00533857346013038, 0.00534961098802691, 0.00536978247053619, 0.00539829580354914, 0.0054338386120104, 0.00547474422606936, 0.0055191634115437, 0.00556522197056592, 0.00561116015358144
flux1:, 0.670294500185807, 0.00645644628988619, 0.00641830463447161, 0.00638160746656068, 0.00634773283802318, 0.00631818539472645, 0.00629448550185164, 0.00627805442249656, 0.00627008958176367, 0.00627143222271483, 0.00628243912142679, 0.00630287656938838, 0.00633185582087835, 0.00636782391396037, 0.00640861366866916, 0.00645154521212921, 0.00649356376782868, 0.00653140143506977, 0.00656177192154773, 0.00658165181387181, 0.00658875922182532, 0.00658234566743856, 0.00656417996944357, 0.00653879005528678, 0.00651068918219866, 0.00647723426706845, 0.00642675345665431, 0.00636403734885612, 0.00632190035654823, 0.00626127293430125, 0.00623151113851303, 0.00617908903572316, 0.00613461021749245, 0.0061238091458923, 0.00609222743655989, 0.00609001401168379, 0.00607063838331936, 0.00606202767878033, 0.00606708611965597, 0.00606982749831426, 0.00606395813746323, 0.00605146197204063, 0.00603535505923587, 0.00601699560690115, 0.00599641645492561, 0.00597331312655455, 0.00594774947310207, 0.00592046070325634, 0.00589286434825664, 0.00586689432806353, 0.00584473805755468, 0.00582853486699335, 0.00582008623127892, 0.00582062315599612, 0.00583066535093582, 0.00584998873060891, 0.00587769589824362, 0.00591236487333199, 0.00595224027245009, 0.00599543141115726, 0.00604009221379048, 0.00608457354190823
flux1:, 0.67055694908956, 0.00687788020729259, 0.00684346111791556, 0.00681040396856569, 0.00677992430615235, 0.00675345882701112, 0.00673254258470473, 0.0067186713991171, 0.0067131495186047, 0.00671693082016737, 0.00673046953290401, 0.00675360050386409, 0.00678546762608805, 0.0068245123024882, 0.00686852360287901, 0.00691474144079348, 0.0069599982475285, 0.00700088906323913, 0.00703398128056376, 0.00705611773227139, 0.00706491954333574, 0.00705959494715991, 0.00704192203005939, 0.00701647128904307, 0.00698781718442305, 0.00695340756398059, 0.00690166593149493, 0.00683742861402045, 0.00679397435729639, 0.00673177599469724, 0.00670159502767348, 0.00664772644453006, 0.00660220456010622, 0.00659209971571139, 0.00656066376934541, 0.00655935037429808, 0.00654089065521475, 0.00653342669972325, 0.00653966152833168, 0.00654343964951457, 0.00653832978207161, 0.0065262250120772, 0.00651012031763357, 0.00649140348784862, 0.00647015669957229, 0.00644612676525298, 0.00641942706473531, 0.00639084243185486, 0.00636184066461213, 0.0063344034320942, 0.00631075731804432, 0.00629306527682251, 0.00628313093930709, 0.00628216262856612, 0.00629063293406684, 0.00630825145584476, 0.00633404614597185, 0.00636652848268307, 0.00640390528031072, 0.00644429850897532, 0.00648594353210619, 0.00652735150345718
flux1:, 0.670819397993313, 0.00726472022836482, 0.00723557978777687, 0.00720764327987807, 0.00718192185545402, 0.00715973894711028, 0.00714259830113808, 0.00713202754821237, 0.00712940281793097, 0.00713576787750063, 0.00715166733954552, 0.00717701524284961, 0.00721101685423647, 0.00725215363859459, 0.00729823118972662, 0.00734648071960431, 0.00739370051268341, 0.00743642951385677, 0.00747116653652709, 0.00749468886974534, 0.00750457229954797, 0.00750000916214655, 0.00748278244533309, 0.00745746606607398, 0.0074286358817741, 0.00739379649825871, 0.00734149505938187, 0.00727657331937137, 0.00723251711723675, 0.00716947311592997, 0.00713935301411486, 0.00708451526584133, 0.00703825592633365, 0.00702885586605454, 0.00699756845374029, 0.00699695496595007, 0.00697927607171723, 0.00697274974443643, 0.00697994656852765, 0.00698468753057555, 0.0069804643158303, 0.00696908163772818, 0.00695350026358155, 0.00693512067864258, 0.00691405119957209, 0.00689005645285339, 0.00686325403060166, 0.00683442224497684, 0.00680501522889026, 0.006776995206543, 0.00675256289199989, 0.00673384762799463, 0.00672261092293235, 0.00672001105922655, 0.00672646527285082, 0.00674162785935606, 0.00676448040039574, 0.00679350967345937, 0.00682693530344769, 0.00686294627385259, 0.00689991303990173, 0.00693655669358972
flux1:, 0.671081846897066, 0.00761643063070336, 0.00759407751216893, 0.00757265988571752, 0.00755294561326965, 0.00753610244940994, 0.00752355991588662, 0.00751683823762618, 0.0075173546426626, 0.00752622487493503, 0.00754408226780835, 0.00757093647183615, 0.00760608876071793, 0.00764811208089133, 0.00769489408047137, 0.00774373329699766, 0.00779147603999748, 0.00783468845127214, 0.00786987947686722, 0.00789382864455898, 0.00790411637416213, 0.00789994411737407, 0.00788309329816477, 0.00785810108809976, 0.00782948351978556, 0.00779476027908097, 0.00774261494429846, 0.00767785303481708, 0.00763392946466419, 0.00757077055889405, 0.00754119275466522, 0.00748585825909187, 0.00743915349777577, 0.00743044109429587, 0.00739926731945661, 0.00739912029915457, 0.00738203428926387, 0.00737618955793222, 0.00738410058677052, 0.00738970227450686, 0.00738647016625167, 0.00737612965301445, 0.00736160033626856, 0.00734428225666914, 0.00732428841163373, 0.0073013681770022, 0.0072755974661794, 0.00724769047344691, 0.00721902145914726, 0.00719146296822021, 0.00716712108370387, 0.00714802999204069, 0.00713586002052153, 0.00713168695082675, 0.00713585920426833, 0.00714798166109637, 0.00716701303399035, 0.00719145298136772, 0.0072195808807421, 0.00724970393332751, 0.00728037851095944, 0.00731058255671957
flux1:, 0.67134429580082, 0.00793335648676041, 0.00791916199041924, 0.00790549247352919, 0.00789283917696333, 0.00788217751511709, 0.00787482587430925, 0.00787226412604822, 0.00787592624943016, 0.00788698844972675, 0.00790617719980986, 0.00793361964250465, 0.00796875224792399, 0.00801029428749403, 0.00805628312732927, 0.00810416141831299, 0.00815090504795353, 0.00819318871611268, 0.00822760711686347, 0.00825100578868202, 0.00826101526546177, 0.00825686689666043, 0.00824033119725468, 0.00821586771408084, 0.00818787134958507, 0.00815382978294569, 0.00810256227512117, 0.00803879631607256, 0.00799574131832053, 0.00793318616597477, 0.00790461959794359, 0.00784924271739233, 0.00780236229527826, 0.00779429317953099, 0.00776316095125283, 0.00776321577814838, 0.00774648356049284, 0.007741017955511, 0.00774935730628772, 0.00775567689711412, 0.00775349595082527, 0.00774447545163122, 0.00773149308822948, 0.00771593993688684, 0.00769791566027959, 0.00767712416977188, 0.00765355627200943, 0.00762780645302441, 0.00760110426740313, 0.00757516289642268, 0.0075519245754963, 0.00753326518008611, 0.00752071194336788, 0.00751522159321095, 0.00751705506997027, 0.00752576765777303, 0.00754031210052802, 0.00755923174383835, 0.00758090601746824, 0.00760380523589037, 0.00762671661547367, 0.00764891637154079
flux1:, 0.671606744704573, 0.00821642990953809, 0.00821154328430511, 0.00820660410214786, 0.00820180158785608, 0.00819789040856292, 0.00819604933609174, 0.00819769332161703, 0.00820425674990288, 0.00821697199755465, 0.00823666913405614, 0.00826361916583049, 0.00829743563065936, 0.00833703970456269, 0.00838068491986442, 0.00842603177819049, 0.0084702626396135, 0.00851023618156167, 0.0085427016497887, 0.00856462719227693, 0.0085737320531478, 0.00856929255327201, 0.00855305555106927, 0.00852936178178187, 0.00850242496261936, 0.0084696504849153, 0.00841998134872145, 0.00835802631235541, 0.00831656114683902, 0.00825530060038061, 0.00822818880185795, 0.00817319344434487, 0.00812637624956001, 0.00811887637603076, 0.00808767581772818, 0.00808763699228685, 0.00807096859708269, 0.00806553171879626, 0.00807396844365819, 0.00808080791963418, 0.00807967049316599, 0.00807217259260552, 0.0080611551779847, 0.00804799701538742, 0.00803277123317219, 0.00801511101840861, 0.00799488382151796, 0.00797251401292198, 0.00794902643060249, 0.00792590925296058, 0.00790487450006393, 0.00788757785459062, 0.00787535094924369, 0.00786899229731739, 0.00786865210308139, 0.00787382952777228, 0.00788348052923856, 0.0078962143397565, 0.00791054173944437, 0.00792513208342059, 0.00793903974093507, 0.00795187255421555
flux1:, 0.671869193608326, 0.00846690504073798, 0.00847218145607288, 0.00847664510528358, 0.00848016772117914, 0.00848326502995489, 0.00848695789763458, 0.00849258152860341, 0.00850156315526803, 0.00851519433627034, 0.00853442452242304, 0.00855969794015834, 0.00859084750328081, 0.008627049737749, 0.00866683623720297, 0.00870815242793104, 0.00874845570326206, 0.00878485468099126, 0.00881431201663308, 0.00883396534222645, 0.00884165251272127, 0.00883670319343962, 0.0088208242483769, 0.00879819666225116, 0.00877279550218172, 0.00874189266685918, 0.00869453440812081, 0.00863517233622303, 0.00859598869430395, 0.00853667159280168, 0.00851142090635831, 0.00845718945746054, 0.00841063589563377, 0.00840359937880719, 0.00837218262159972, 0.00837172407682712, 0.00835477959254414, 0.00834897216619898, 0.00835712403217387, 0.00836421721235432, 0.00836402704574282, 0.00835814904921517, 0.00834939796975551, 0.00833914226505618, 0.00832742108700845, 0.00831377822425925, 0.00829792692895672, 0.0082800789421868, 0.00826100223907201, 0.00824190159180842, 0.00822419842322306, 0.00820927049473697, 0.00819820317729324, 0.00819159684417667, 0.00818946425825157, 0.0081912359647756, 0.00819587222818013, 0.00820206070583624, 0.00820846421771213, 0.00821397613162813, 0.00821794348374982, 0.00822032885211959
flux1:, 0.67213164251208, 0.00868614418561923, 0.00870209110279743, 0.00871627768888929, 0.00872825406192665, 0.00873829031315841, 0.00874724229472021, 0.00875636093915434, 0.0087670675626883, 0.00878072259358619, 0.00879841469880941, 0.00882079176738874, 0.00884794639708304, 0.00887935892282338, 0.0089138932293707, 0.00894983687900128, 0.00898497942052297, 0.00901673308779054, 0.00904232046993257, 0.00905908402803638, 0.00906500030557251, 0.00905945355540861, 0.00904409092163294, 0.00902289369328437, 0.0089995447773605, 0.00897113274196566, 0.0089267809028714, 0.00887074873767242, 0.0088344940730834, 0.00877771412825435, 0.00875468310728814, 0.00870154727318181, 0.0086554136668227, 0.00864870227319332, 0.00861688541528654, 0.00861565307348388, 0.00859804675802403, 0.0085914231960112, 0.00859885465923482, 0.00860585959752345, 0.00860641749406946, 0.00860212904519797, 0.00859579770368163, 0.00858878872625594, 0.00858110604870904, 0.00857219304152822, 0.00856158695148022, 0.00854925437962112, 0.00853566464188702, 0.00852169066059151, 0.00850841166791719, 0.00849687664283566, 0.00848787834172639, 0.00848178037639778, 0.00847842947042146, 0.00847717006146696, 0.00847696006813424, 0.00847656819088081, 0.00847481857664712, 0.00847084140824211, 0.00846428961439835, 0.00845549174368931
flux1:, 0.672394091415833, 0.00887546649009564, 0.00890221193549422, 0.00892606906177195, 0.00894627440364335, 0.00896285778464187, 0.00897651433802823, 0.00898841628811185, 0.00899998835829524, 0.00901267498884731, 0.00902772623475478, 0.00904602303858378, 0.00906795352796759, 0.00909334266045968, 0.00912143046127803, 0.00915089135279128, 0.00917989033198609, 0.00920618261127461, 0.00922728335388653, 0.00924076267531097, 0.00924474566709764, 0.00923866544964292, 0.00922408695527442, 0.00920475379134611, 0.00918400856072497, 0.0091587103185791, 0.00911803051195878, 0.00906600602336546, 0.00903326818723058, 0.00897955152019819, 0.00895904154297665, 0.00890727562982658, 0.00886167159319079, 0.00885511723842287, 0.00882268621156655, 0.00882030495403854, 0.00880161493145798, 0.00879369221353965, 0.00879991979078362, 0.00880642003304713, 0.0088074198947959, 0.00880455224921067, 0.0088006273280617, 0.00879701873255209, 0.00879370006597384, 0.00879001137738627, 0.00878530210311776, 0.0087792726295425, 0.00877206400400807, 0.0087641809650254, 0.00875632009794144, 0.00874916002414703, 0.0087431611971506, 0.00873841531442366, 0.00873457442679294, 0.00873087582808787, 0.00872626167869219, 0.00871957490823778, 0.00870979888223659, 0.0086963008121956, 0.00867903969998771, 0.00865870843358035
flux1:, 0.672656540319586, 0.00903605976993587, 0.00907334351175246, 0.00910644878711535, 0.00913431888569502, 0.00915676064550763, 0.00917432367407475, 0.00918811623600513, 0.0091995825615246, 0.00921027001043016, 0.00922161252970424, 0.00923475022645289, 0.00925039580196907, 0.0092687496740386, 0.00928945927821529, 0.00931161618162573, 0.0093337886885428, 0.00935409886538884, 0.00937037252083382, 0.00938041755956813, 0.00938250759037918, 0.00937611266790745, 0.00936269128755417, 0.00934571453997948, 0.00932814341611734, 0.00930656719887788, 0.00927017678060647, 0.00922276153569839, 0.0091940520909818, 0.00914384511331571, 0.00912609225193675, 0.00907590928064081, 0.0090308988011497, 0.00902431008222057, 0.00899103173348842, 0.00898711841091934, 0.00896690371760165, 0.00895717864184605, 0.00896168599308819, 0.00896720316449257, 0.00896824098794236, 0.00896649071076268, 0.00896478903213208, 0.00896453280882312, 0.00896567572741039, 0.0089674595889983, 0.00896904451845525, 0.00896985578808188, 0.00896968990954173, 0.0089686607383893, 0.00896705471839429, 0.0089651498589291, 0.00896304343042337, 0.00896052567548732, 0.00895702733645664, 0.00895165580007549, 0.00894331880757366, 0.00893091841100673, 0.0089135844240289, 0.00889090904340922, 0.00886314444616094, 0.00883133302448636
flux1:, 0.672918989223339, 0.00916894722773828, 0.00921613350332558, 0.00925771756749254, 0.00929238165591538, 0.00931973803573718, 0.00934021574938862, 0.00935488156240702, 0.00936522031040195, 0.00937290293239988, 0.00937956794901741, 0.00938663527681033, 0.00939516232948218, 0.00940574393784079, 0.00941845202257439, 0.00943280989963747, 0.00944780079878283, 0.00946192168999919, 0.00947331266720012, 0.00948001746076131, 0.00948044926288242, 0.00947409818863033, 0.00946229173685874, 0.00944819819134476, 0.0094343639780304, 0.00941707648439152, 0.00938552055309157, 0.00934321963651135, 0.00931895574268053, 0.00927261334139822, 0.00925778158995238, 0.00920933245597331, 0.00916493901625285, 0.00915811224076141, 0.00912375116311052, 0.00911793432577501, 0.00909575995804934, 0.00908373554183264, 0.0090859991488377, 0.00909001777707389, 0.00909061453482949, 0.00908956261796244, 0.00908974472599201, 0.00909259782678352, 0.0090980705881448, 0.00910531892155518, 0.00911332212351248, 0.00912123370556205, 0.00912850320850711, 0.00913484543582482, 0.0091401234279162, 0.00914419724549913, 0.00914678075679267, 0.00914734084341218, 0.00914506439171031, 0.00913890644153649, 0.00912771830803606, 0.00911043942504411, 0.00908632396465135, 0.00905516579354075, 0.00901748490704947, 0.00897464543699738
flux1:, 0.673181438127093, 0.00927499499737237, 0.00933110357989472, 0.00938008992447493, 0.00942041827656678, 0.00945154456660335, 0.00947381037117725, 0.00948826922982877, 0.00949647058580653, 0.00950022917873508, 0.00950140479210584, 0.00950171030070228, 0.00950255728663101, 0.00950494063229259, 0.00950935861556296, 0.0095157646857741, 0.00952355232417176, 0.00953158605529405, 0.00953831033656917, 0.00954199191241097, 0.00954116725893333, 0.00953532642930071, 0.00952564270980906, 0.00951495736548521, 0.00950537918118039, 0.0094928717607135, 0.00946659439046812, 0.00942979352984315, 0.00941027894718573, 0.00936805328268292, 0.00935622934023785, 0.00930960499686006, 0.00926582056658683, 0.00925855500921881, 0.00922289565303151, 0.00921484146468819, 0.00919031066815693, 0.00917553087972254, 0.00917505544818643, 0.00917705904863808, 0.00917669641199725, 0.00917584177519952, 0.00917744130436913, 0.00918298919895794, 0.0091924470688827, 0.00920490342227681, 0.00921917433319844, 0.00923415664267331, 0.00924896419201765, 0.00926291938699893, 0.0092754635556266, 0.00928603552234944, 0.00929395769896319, 0.00929836114738847, 0.00929817247390887, 0.0092921744059855, 0.00927913862905386, 0.00925801561546632, 0.00922815429746582, 0.0091895171370629, 0.0091428553008266, 0.00908981477510974
flux1:, 0.673443887030846, 0.00935494422310884, 0.00941869548798399, 0.00947375245890778, 0.00951841391828594, 0.00955202578870423, 0.00957488142747374, 0.00958805305350444, 0.00959317935859848, 0.00959223643823867, 0.00958731597343796, 0.00958042767484631, 0.009573334681891, 0.00956742333642361, 0.00956360454001515, 0.00956224416425856, 0.00956312560712581, 0.00956545929085879, 0.00956797202995565, 0.00956913169109434, 0.00956757631121703, 0.00956277448229425, 0.00955572523877209, 0.00954892626488601, 0.00954403694655905, 0.00953668734002589, 0.00951600018442623, 0.00948494190985264, 0.0094703483624683, 0.00943237895833288, 0.00942356886152498, 0.00937880526174531, 0.0093356024522155, 0.00932771878826432, 0.00929059132064951, 0.00928003383362949, 0.00925282539067931, 0.00923491572396841, 0.00923127662816374, 0.00923079217469773, 0.00922895807109214, 0.00922776242162849, 0.0092302283291663, 0.00923792279476493, 0.0092508397254239, 0.0092680233327792, 0.00928815189961826, 0.00930989140458705, 0.00933204429659008, 0.00935356179724433, 0.00937348034879866, 0.00939082894918069, 0.00940454376975244, 0.00941341856493935, 0.00941611123178093, 0.00941121681513497, 0.0093974052214152, 0.00937360926830784, 0.00933923767245709, 0.00929438056201895, 0.0092399739383624, 0.00917789488747689
flux1:, 0.673706335934599, 0.00940945249491971, 0.00947932183032379, 0.00953892206598254, 0.0095864467658255, 0.00962118424441604, 0.00964342280919839, 0.00965428657438647, 0.00965552646529728, 0.00964929268974425, 0.00963791156742136, 0.00962368282181936, 0.00960870553966597, 0.00959473431906307, 0.00958306353361031, 0.00957443840457276, 0.0095689974774469, 0.00956626274321825, 0.00956521122316125, 0.00956448306088952, 0.0095627928875, 0.00955956724357557, 0.00955561588336415, 0.00955308547105455, 0.00955318679139404, 0.00955122026277077, 0.00953627171301922, 0.00951103301639113, 0.00950138374825254, 0.00946768987231519, 0.00946181785387766, 0.00941890316531051, 0.00937624935819944, 0.00936760952671936, 0.00932891695810732, 0.00931568978789175, 0.00928559675653471, 0.00926430670657556, 0.00925719523427354, 0.00925384152131207, 0.00925008087788152, 0.00924802026179935, 0.00925076738595028, 0.00925997426686204, 0.0092756860792009, 0.00929692873802738, 0.00932227437359506, 0.00935019320315268, 0.00937921248292467, 0.00940794724636146, 0.00943506067247113, 0.00945919818694215, 0.00947892886289275, 0.00949271978313817, 0.0094989613016359, 0.00949605196895837, 0.00948254102961948, 0.00945731493280488, 0.00941980413752196, 0.00937017982305387, 0.00930950872408848, 0.00923983900754871
flux1:, 0.673968784838352, 0.00943913311691952, 0.00951341044090692, 0.00957589352466228, 0.00962473666745434, 0.00965922681986502, 0.00967969198789889, 0.00968734036988292, 0.00968405425909509, 0.00967216402050473, 0.00965422395527004, 0.00963280528019336, 0.00961031399957862, 0.00958883533329679, 0.00957000332121537, 0.00955489539350202, 0.00954395777385569, 0.00953697908304347, 0.00953314651553411, 0.00953123901506257, 0.00953002184061075, 0.00952886172434446, 0.00952837078712275, 0.00953034757071947, 0.00953556849361914, 0.00953902297250491, 0.00952977172227667, 0.00951024622530352, 0.00950540396641704, 0.00947588050545033, 0.00947279049315323, 0.00943167393293008, 0.00938954584901988, 0.00938007210625539, 0.00933981554624389, 0.00932388119576785, 0.00929084666492565, 0.00926608917674492, 0.00925535528846059, 0.00924888962772598, 0.00924285459376996, 0.00923947193095422, 0.00924193432660338, 0.0092519860318362, 0.00926974033528566, 0.00929423193516397, 0.00932396283364936, 0.00935725014236784, 0.00939239246833138, 0.00942771618248349, 0.00946155676132635, 0.00949221677565897, 0.0095179314170683, 0.00953686455224555, 0.00954715097392144, 0.00954699216558871, 0.00953480313308348, 0.00950939749489228, 0.00947018870994158, 0.00941737903061943, 0.00935210621664854, 0.00927652212896015
flux1:, 0.674231233742106, 0.00944458570465522, 0.00952143679251425, 0.00958507186160447, 0.00963367539105882, 0.00966659070156409, 0.0096842294580803, 0.00968791286233779, 0.00967966788385538, 0.00966200280262324, 0.00963768278220021, 0.00960951984284426, 0.00958018460902758, 0.00955204162593006, 0.00952700747443202, 0.00950643239449285, 0.00949101228357965, 0.0094807492234357, 0.00947499511091355, 0.00947263194531052, 0.00947245078897744, 0.00947374543136327, 0.00947693000415964, 0.00948346894940878, 0.00949373235429235, 0.0095024323877548, 0.00949862941529144, 0.00948451718616669, 0.00948417882339046, 0.0094585968851087, 0.00945805702828507, 0.0094186585733313, 0.00937705559842417, 0.00936674632914403, 0.00932504499660865, 0.00930651779873183, 0.00927066292919395, 0.00924254557202776, 0.00922823255792012, 0.00921858993673077, 0.00921008358155422, 0.00920503619796276, 0.00920671743628724, 0.0092169646891428, 0.00923597252343858, 0.00926281080851656, 0.00929594990950168, 0.00933360207431888, 0.00937389224791966, 0.00941491649011343, 0.00945474069192256, 0.009491378802509, 0.00952277899815732, 0.00954683835330426, 0.00956145962811445, 0.00956465618159111, 0.00955470225269297, 0.00953031651366598, 0.00949085829296976, 0.0094365099624747, 0.00936841731776528, 0.00928876330302569
flux1:, 0.674493682645859, 0.00942641670786583, 0.0095039442029795, 0.00956699038278202, 0.00961384044646508, 0.00964395088714743, 0.0096578578931326, 0.00965701927133638, 0.00964361250143832, 0.00962031212102833, 0.00959006605447209, 0.00955588439821287, 0.00952064761732402, 0.0094869360139128, 0.00945688016887491, 0.00943203376628514, 0.0094132763673476, 0.00940076472013569, 0.00939396703004788, 0.00939183261015845, 0.00939315653554558, 0.00939715254371331, 0.00940404524493151, 0.00941499033874892, 0.00942999310958936, 0.00944353693264455, 0.00944471949042103, 0.00943552730785734, 0.00943922727749202, 0.00941724058125266, 0.0094189510851561, 0.00938117130707158, 0.00934012597180147, 0.00932906598019098, 0.00928616884363188, 0.00926532779367732, 0.00922696779802608, 0.00919581085039104, 0.00917817673798048, 0.00916549607167996, 0.00915450408166565, 0.00914760077834745, 0.0091481158998464, 0.00915797371284933, 0.00917745829545722, 0.00920569876628577, 0.0092411728874184, 0.00928203974238969, 0.00932631183892614, 0.00937192196535235, 0.00941673518363692, 0.00945854301883567, 0.00949506608472782, 0.00952398357091192, 0.00954300141965966, 0.00954996408425503, 0.00954300688921327, 0.00952073760269494, 0.00948242807056524, 0.00942819123412297, 0.00935911710001516, 0.00927734423281974
flux1:, 0.674756131549612, 0.00938525251978871, 0.00946155558902943, 0.00952231913807517, 0.00956599817899076, 0.00959221581255293, 0.00960166834508251, 0.00959596670940113, 0.00957743603150619, 0.00954889544897377, 0.00951343667230419, 0.00947421391989061, 0.00943425170289554, 0.00939627227233339, 0.00936254271818943, 0.00933474357493144, 0.00931386688510545, 0.00930016238810673, 0.00929316576441288, 0.00929185996894086, 0.00929502685918275, 0.00930179993315905, 0.00931223178310521, 0.00932720557276802, 0.0093464157176433, 0.00936417862271119, 0.00936967884641653, 0.00936473290570195, 0.00937185669565002, 0.00935301443541566, 0.00935661879432206, 0.00932034814293766, 0.00927993245572552, 0.00926829595253757, 0.00922458260642514, 0.00920187123357998, 0.00916151599464252, 0.00912785378921505, 0.00910737558922482, 0.00909200897805839, 0.00907871516235811, 0.00906993861142488, 0.00906904359609675, 0.0090780275074971, 0.00909726639269127, 0.00912596901298958, 0.0091626582541105, 0.0092054929650715, 0.00925243821022103, 0.0093013366852407, 0.00934992956551001, 0.00939586193227739, 0.00943669712693545, 0.0094699566582532, 0.00949319601441233, 0.00950412038902032, 0.00950073724982314, 0.0094815350949391, 0.0094456706520012, 0.00939314159188508, 0.00932491999460478, 0.0092430243131033
flux1:, 0.675018580453365, 0.0093217501147799, 0.00939498245554253, 0.00945187019702828, 0.00949110315812156, 0.00951251872703252, 0.00951700168890149, 0.00950632414575937, 0.00948294659228414, 0.00944980114173187, 0.00941007424339393, 0.00936700058584899, 0.00932367408447098, 0.0092828775605625, 0.0092469311713593, 0.00921756161563484, 0.00919580013336135, 0.00918192770942461, 0.00917550059573612, 0.00917550556707348, 0.009180699674607, 0.00919014322909765, 0.00920374287640407, 0.00922215506215847, 0.00924482775183436, 0.00926598329704349, 0.00927495261308325, 0.0092734244830987, 0.00928323270969555, 0.00926699901952299, 0.00927209847856775, 0.00923722547707889, 0.00919755229480789, 0.00918559757372306, 0.00914156707993253, 0.009117578854222, 0.00907591646780058, 0.00904048009793097, 0.00901783881883075, 0.00900034160049941, 0.00898512487838172, 0.00897463692263287, 0.00897224319365575, 0.00897999327215023, 0.00899835147874359, 0.00902662185865287, 0.00906340712761451, 0.00910691779588086, 0.00915513756834772, 0.00920589544597431, 0.00925689088139457, 0.009305705470633, 0.0093498239617869, 0.00938667976194295, 0.00941373415506272, 0.00942859262544144, 0.00942915529036223, 0.00941379158380813, 0.0093815228317313, 0.00933219147382099, 0.00926659376332285, 0.00918655480538668
flux1:, 0.675281029357119, 0.0092366103914898, 0.00930503654625937, 0.00935660541092069, 0.00939029981260964, 0.00940621108719291, 0.00940543195093141, 0.00938989428623133, 0.00936217211779216, 0.00932526963792365, 0.00928241042556037, 0.00923683853337906, 0.00919163663024186, 0.00914956241335646, 0.00911290317865367, 0.0090833504643773, 0.00906190254720056, 0.00904881263309808, 0.00904361475471065, 0.00904527496990063, 0.00905252017282804, 0.00906435149846616, 0.00908056313729719, 0.00910163826712031, 0.00912685058588489, 0.00915040923618712, 0.00916185803673891, 0.00916280325264813, 0.00917446566891566, 0.00916024515269819, 0.00916641592052306, 0.00913283391217557, 0.00909405313267129, 0.00908210888190931, 0.00903835667347968, 0.009013806086197, 0.0089716695313813, 0.00893535112994327, 0.00891139769436294, 0.00889249930748964, 0.00887591202748561, 0.00886404151985448, 0.00886021487221425, 0.0088665066310108, 0.00888345964750121, 0.00891048341757955, 0.00894629065143698, 0.00898919214552905, 0.00903725460291734, 0.00908836972962936, 0.00914027923368663, 0.00919058779317885, 0.00923678552532336, 0.00927629405588101, 0.00930654461150371, 0.00932509120314591, 0.00932975617290004, 0.00931879913588648, 0.00929109434900941, 0.0092462968966434, 0.00918497605043649, 0.00910869571481666
flux1:, 0.675543478260872, 0.00913059781765773, 0.00919264748134658, 0.00923764979834417, 0.00926492938034773, 0.00927486111071565, 0.00926875488028169, 0.0092486910794261, 0.00921732631670626, 0.00917768804828035, 0.00913297299760932, 0.00908635891115498, 0.00904083396824617, 0.00899904446103473, 0.00896316021720191, 0.0089347593013746, 0.00891473925644875, 0.00890327188840197, 0.00889983226262553, 0.00890334752375194, 0.0089125154077923, 0.00892629800004817, 0.00894441618103201, 0.00896723831751591, 0.00899394038322006, 0.00901880318208803, 0.00903165347210712, 0.00903406067118605, 0.00904669831185925, 0.00903386639844381, 0.009040678814051, 0.00900829108653224, 0.00897058107508324, 0.00895902526789136, 0.00891620963643488, 0.00889189080068889, 0.0088502099274637, 0.0088140109032538, 0.00878971535641634, 0.00877027328767587, 0.00875300291351148, 0.00874021777150305, 0.00873516294127718, 0.0087399058541215, 0.00875505266609117, 0.00878012265195087, 0.00881396285586821, 0.00885502758352438, 0.00890152631505146, 0.00895148646646567, 0.00900277406874347, 0.00905310324558357, 0.00910005507660049, 0.00914111921179635, 0.00917376621305328, 0.00919555365725007, 0.00920426375154371, 0.00919806449804874, 0.00917568086284084, 0.00913655794880553, 0.00908099600285457, 0.0090102381660474
flux1:, 0.675805927164625, 0.00900456719489281, 0.00905888652081938, 0.00909631018299081, 0.00911654149872572, 0.00912025673922288, 0.00910898116276117, 0.00908492260523055, 0.00905078125364387, 0.00900955305292267, 0.00896434027144643, 0.0089181775150357, 0.00887387646874228, 0.00883388917700209, 0.00880018868641415, 0.00877416796602694, 0.00875656361039164, 0.00874742027044167, 0.00874612495017464, 0.00875155468427799, 0.00876238506095647, 0.00877756403303549, 0.00879678171932088, 0.00882035203293685, 0.00884743024925001, 0.0088724533388901, 0.0088856004779745, 0.0088884476568628, 0.00890118028824632, 0.00888911653534551, 0.00889615510656144, 0.00886487838858395, 0.00882843361913423, 0.00881766682938456, 0.00877646779813289, 0.00875320395418661, 0.00871294675773771, 0.00867791431292208, 0.00865430271232723, 0.00863524378069899, 0.00861806187333645, 0.00860492876554541, 0.00859896238266925, 0.00860218795377122, 0.00861525519098479, 0.00863779162230249, 0.00866879613947708, 0.00870690244422858, 0.00875051523797037, 0.00879786384441439, 0.00884701491562667, 0.00889587411599411, 0.00894219669637968, 0.0089836199081106, 0.00901772510581404, 0.00904213282153165, 0.00905462925025518, 0.00905331731907062, 0.00903678027108415, 0.00900424137134566, 0.00895570100917384, 0.00889203306842949
flux1:, 0.676068376068379, 0.00885949522671602, 0.00890499326339098, 0.00893409525588186, 0.00894690623591092, 0.00894440871392477, 0.00892833014897716, 0.00890097562160816, 0.00886504342550442, 0.00882343971218262, 0.0087791042540095, 0.00873485422256769, 0.00869324805530065, 0.00865646822405224, 0.00862622087858314, 0.00860365245958297, 0.00858928884646985, 0.00858301176691973, 0.00858409995136047, 0.00859137638995741, 0.00860350682188755, 0.00861945309974638, 0.00863891797512817, 0.0086622198092215, 0.00868856660971882, 0.00871263109305363, 0.00872500957365214, 0.00872732305104514, 0.00873931831890182, 0.00872744030739872, 0.0087343233294598, 0.00870408978444609, 0.00866910610752259, 0.00865952177938055, 0.00862059612222876, 0.00859918458521463, 0.00856129306311136, 0.00852845075038703, 0.00850653559540458, 0.00848879026720368, 0.00847249405063722, 0.00845963035923784, 0.00845314607431166, 0.00845498824121775, 0.00846582711704012, 0.00848539140967742, 0.00851284186673781, 0.00854701850192407, 0.00858656384630983, 0.00862996529733154, 0.00867555689903548, 0.00872150961720706, 0.00876582957060624, 0.00880637702182693, 0.00884091413013797, 0.00886718524993719, 0.00888302910349467, 0.00888651726678492, 0.00887610844374252, 0.00885080376470667, 0.00881028582462244, 0.00875502428984456
flux1:, 0.676330824972132, 0.00869651193392752, 0.00873239952367993, 0.00875273076777221, 0.00875802000608324, 0.00874954721207298, 0.00872921779477224, 0.00869939592737308, 0.00866272811346503, 0.00862197170542481, 0.00857983886275812, 0.00853886131963593, 0.00850127667684792, 0.00846893387450545, 0.0084432148098758, 0.00842497123126532, 0.00841448141314249, 0.00841144002871895, 0.00841500698962533, 0.00842395444772975, 0.00843695485804667, 0.00845301324601438, 0.00847188659025038, 0.0084939518081655, 0.00851853551670306, 0.00854061646103803, 0.00855126404723355, 0.00855217520118894, 0.00856269547429722, 0.00855049068533214, 0.00855688805464155, 0.0085276459786251, 0.00849430516815212, 0.00848625974010416, 0.00845019641193529, 0.00843135410946446, 0.00839668069201852, 0.00836695951024925, 0.00834767031897967, 0.00833210646811599, 0.00831745893079027, 0.00830548221578637, 0.00829891226497815, 0.00829958325359826, 0.00830816115539221, 0.00832446382319319, 0.00834781603942593, 0.00837728084610425, 0.00841176930199785, 0.00845007020261227, 0.00849083883821858, 0.00853257312667689, 0.00857359629584478, 0.00861205898222762, 0.00864596912685998, 0.00867325416362233, 0.00869185588959485, 0.00869985384512624, 0.00869560829766928, 0.00867790973346771, 0.00864611903861482, 0.00860028218277604
flux1:, 0.676593273875885, 0.00851692549422324, 0.00854274349429693, 0.00855416272735057, 0.0085520982382218, 0.00853810510645875, 0.00851423223277417, 0.00848285844022483, 0.0084465264727289, 0.0084077880647515, 0.00836906887190598, 0.0083325569815078, 0.00830011423882236, 0.00827320677252405, 0.00825285057515492, 0.0082395702286181, 0.0082333741702558, 0.00823375858296905, 0.0082397639734676, 0.00825012152183892, 0.00826353000600806, 0.00827906623142313, 0.00829657868718758, 0.00831654912064107, 0.00833847756876564, 0.00835770597765894, 0.00836582056289217, 0.00836461545670804, 0.00837305841452799, 0.00836011151320999, 0.00836575939873943, 0.00833747286367892, 0.00830592811938303, 0.00829971391767691, 0.00826699414821947, 0.00825130888369449, 0.00822055940168922, 0.00819473588381461, 0.00817885646824254, 0.00816621892666775, 0.00815389332866135, 0.00814337342835599, 0.00813715079889771, 0.00813691543286782, 0.008143303880953, 0.00815620695859558, 0.00817510788819874, 0.00819929853205999, 0.00822797578297942, 0.00826025814713604, 0.00829516034910523, 0.00833155361556148, 0.00836813062394796, 0.00840338818450298, 0.00843563657427659, 0.00846304088496632, 0.00848369596862004, 0.00849573229954095, 0.00849744553750517, 0.00848743841767858, 0.00846476066470466, 0.00842903178958838
flux1:, 0.676855722779638, 0.0083222341489118, 0.00833786788718493, 0.00834054251309228, 0.00833154903998647, 0.00831268249846531, 0.00828609206587419, 0.00825412251343901, 0.00821916127727623, 0.00818350265519868, 0.00814923610630201, 0.00811816062287652, 0.00809172284939083, 0.00807097399858727, 0.00805654027770973, 0.00804860386831398, 0.00804689676924955, 0.00805071830207208, 0.00805899871012612, 0.00807044392524702, 0.00808380037308709, 0.00809824280106529, 0.00811374201875297, 0.00813092055594018, 0.00814949284549229, 0.0081652051616255, 0.00817018938724405, 0.00816634700594619, 0.00817227652241978, 0.00815828979503246, 0.00816300102555616, 0.00813564870413732, 0.00810601260331672, 0.00810183608450085, 0.00807280186707068, 0.00806069382150132, 0.00803438224433264, 0.00801302918357756, 0.00800114734357322, 0.00799200876938408, 0.00798254265312004, 0.00797396085974621, 0.00796848562526348, 0.00796763661585179, 0.00797199695380404, 0.00798151107205907, 0.00799580770818436, 0.00801440226755712, 0.00803678064292966, 0.00806240301799121, 0.00809066420629367, 0.00812083748951746, 0.00815202078038286, 0.00818309844287294, 0.00821272831155503, 0.00823936022965474, 0.00826128896952628, 0.00827674041633649, 0.00828398555250674, 0.00828147264871136, 0.00826796494499378, 0.00824266981776757
flux1:, 0.677118171683392, 0.00811412040519412, 0.00811979793756418, 0.00811419047895084, 0.00809892511003957, 0.00807599036850726, 0.00804758568664517, 0.00801597109262609, 0.00798333004083032, 0.00795165506854033, 0.0079226613435233, 0.00789772825528139, 0.00787786512998477, 0.00786369478553745, 0.00785544853175836, 0.00785296867918869, 0.00785571987524697, 0.00786281889817734, 0.0078731038389225, 0.00788527588381409, 0.00789815081969371, 0.00791102353910042, 0.00792400986842853, 0.0079378970248283, 0.00795263918528095, 0.0079644102276812, 0.00796590014720247, 0.0079591160646354, 0.00796228084062544, 0.00794708611759652, 0.00795075547374499, 0.00792432885193459, 0.00789666489099818, 0.00789463218275271, 0.00786946594110596, 0.00786116278688829, 0.00783958164019259, 0.00782303565694663, 0.00781550954536308, 0.00781023671334532, 0.00780399919909328, 0.00779771779584545, 0.00779333025037034, 0.00779216629829057, 0.00779473404325733, 0.0078010101215011, 0.00781074935152335, 0.00782367481069328, 0.00783955049243411, 0.00785817351989235, 0.00787932111227072, 0.00790267850587891, 0.00792776645220832, 0.00795388187605119, 0.00798006186829277, 0.00800507831417716, 0.00802746733119098, 0.00804559399466794, 0.00805774868361195, 0.0080622672903666, 0.00805766424680029, 0.00804276561654517
flux1:, 0.677380620587145, 0.00789442550666291, 0.00789069845444201, 0.00787753834891948, 0.00785685512326327, 0.00783077525080766, 0.00780149392071162, 0.00777113608963265, 0.00774163766292466, 0.00771465457360604, 0.0076915028349672, 0.00767312787410335, 0.00766009764951101, 0.0076526119970578, 0.00765052080301611, 0.00765334622256639, 0.00766030943186693, 0.00767037054996205, 0.00768230134152151, 0.00769482223695305, 0.00770683923689051, 0.00771778447918056, 0.00772793239149054, 0.0077382459011489, 0.00774892797330357, 0.00775658497440391, 0.00775446068751413, 0.00774465443252211, 0.0077449930164986, 0.00772855419512334, 0.00773115822801583, 0.00770565937323442, 0.00767997777398268, 0.0076800886309825, 0.00765880560861153, 0.00765433311543233, 0.0076375417594207, 0.00762589003995405, 0.0076228335612074, 0.00762157136880745, 0.0076187458646208, 0.00761498989553431, 0.0076119520026968, 0.00761075978034454, 0.00761182817284612, 0.00761514367785515, 0.00762056241272858, 0.00762798975133553, 0.00763744374870169, 0.00764903769953092, 0.00766291555673797, 0.00767916552961467, 0.00769773017473477, 0.00771832672717951, 0.00774038841620335, 0.00776303500344532, 0.0077850780031112, 0.00780506265306666, 0.00782134478152326, 0.00783219669861217, 0.00783593282184487, 0.00783104367155333
flux1:, 0.677643069490898, 0.00766510543932591, 0.0076528127861709, 0.00763305463143188, 0.0076079598578556, 0.00757973085294989, 0.00755050214487204, 0.0075222159287395, 0.00749652395828818, 0.00747472153546543, 0.00745771463960245, 0.00744601667162787, 0.00743976780910035, 0.00743876826381695, 0.00744251719659179, 0.00745025185680207, 0.00746098681922492, 0.0074735611831001, 0.00748671224586595, 0.00749920572184115, 0.00751005671485197, 0.00751884589157419, 0.00752601044960065, 0.00753268726762698, 0.00753932130959621, 0.00754293866997185, 0.00753731667387112, 0.00752462267881431, 0.00752225484073671, 0.00750466100582286, 0.00750625248981405, 0.00748169150941541, 0.00745794945678383, 0.00746009982959641, 0.00744255338573725, 0.0074417417545654, 0.00742957280708475, 0.00742265930182946, 0.00742394685516423, 0.00742662038886271, 0.00742720309340697, 0.00742605476946667, 0.00742454033288489, 0.00742358071746929, 0.00742348375437106, 0.00742422366327451, 0.00742572917210781, 0.00742805471789463, 0.00743143696624393, 0.00743627026160039, 0.00744303311932181, 0.00745219003437018, 0.00746408644971167, 0.0074788506481356, 0.00749631375226946, 0.00751595690240714, 0.00753689227753004, 0.00755788157029723, 0.0075773918601819, 0.00759368493066156, 0.00760493257793711, 0.00760934807253778
flux1:, 0.677905518394651, 0.00742817287827263, 0.00740838984481968, 0.00738316058864121, 0.00735476156582674, 0.00732540561388508, 0.00729711087242439, 0.00727159377502435, 0.00725019365734539, 0.00723383259828057, 0.0072230094918249, 0.00721782305047461, 0.00721801534651156, 0.00722302620090135, 0.00723204954255424, 0.00724408589600611, 0.007257990510647, 0.00727252448217107, 0.00728642652560024, 0.00729853422677127, 0.00730798781174421, 0.00731452167491426, 0.00731873090995596, 0.00732191279336365, 0.00732473320339271, 0.00732460947914243, 0.00731581826439046, 0.00730056185846302, 0.00729576758076249, 0.00727721759985382, 0.00727791520771288, 0.00725430751314932, 0.00723241350893845, 0.00723640603895234, 0.00722230473066538, 0.00722480930893984, 0.00721689167467948, 0.00721434109093046, 0.00721963002096426, 0.00722596319439729, 0.00722977614600099, 0.00723118095956113, 0.00723127395705072, 0.00723077234536417, 0.00722986749545276, 0.00722850047677752, 0.00722664167122403, 0.00722445558473655, 0.00722235303950513, 0.00722096250414769, 0.00722105089303197, 0.00722341687249728, 0.00722877384475044, 0.00723763619124728, 0.00725022021826541, 0.00726636954702704, 0.00728551269168807, 0.00730665788762125, 0.00732842686837687, 0.00734912556161073, 0.00736684615799256, 0.00737959237356556
flux1:, 0.678167967298405, 0.0071856318143607, 0.00715960751742837, 0.00713014627198158, 0.00709959681883594, 0.00707011666060563, 0.00704355500134058, 0.00702136591068746, 0.00700455720178667, 0.00699367647724499, 0.00698883132608107, 0.00698973669713061, 0.00699577982634441, 0.00700609225720081, 0.0070196196943614, 0.00703518371221545, 0.00705153475333404, 0.00706740352859419, 0.00708156788043337, 0.00709296291523448, 0.00710086644564954, 0.00710516585794487, 0.00710660119476263, 0.00710660652383793, 0.00710603568500998, 0.00710265594009543, 0.0070911978811534, 0.00707385914457493, 0.00706704760987241, 0.00704782784583875, 0.0070478020519746, 0.00702516554079059, 0.00700498716009431, 0.0070105481690195, 0.00699948240619486, 0.00700481610630001, 0.00700061154350141, 0.007001867837409, 0.00701063533833629, 0.00702018310723006, 0.00702689921794875, 0.00703068178882435, 0.00703238159491396, 0.00703252179292964, 0.00703117266771236, 0.00702822348547809, 0.00702365479019587, 0.007017698801301, 0.00701088994647645, 0.00700403530537928, 0.0069981333429433, 0.00699426252519994, 0.00699345608789186, 0.00699657612596125, 0.00700419848237601, 0.00701651865136399, 0.00703328734855691, 0.00705378213431924, 0.00707681846410265, 0.00710080004021523, 0.00712380487146029, 0.00714370063887198
flux1:, 0.678430416202158, 0.0069394126811896, 0.00690850145770243, 0.00687609638962633, 0.00684454293680384, 0.0068158801773387, 0.00679174122811522, 0.00677328887273159, 0.00676118973786123, 0.0067556263016031, 0.00675634177111988, 0.00676270931787018, 0.0067738150144251, 0.0067885434825862, 0.00680565688206628, 0.0068238614135197, 0.00684186098210978, 0.00685840517118673, 0.00687234823912384, 0.00688274613354588, 0.0068890227102065, 0.00689121218065766, 0.00689017994903742, 0.00688746551546149, 0.00688406892141845, 0.00687805674104597, 0.00686456043079514, 0.00684572970209797, 0.00683740146293916, 0.0068178588108025, 0.00681731533174527, 0.00679566760850385, 0.00677704167248351, 0.00678384269046552, 0.00677531798753535, 0.00678289179460165, 0.00678174087606503, 0.00678611581300164, 0.00679770591516079, 0.00680989604419625, 0.00681907267575693, 0.00682495967279727, 0.00682819146499624, 0.00682911250559738, 0.00682767193252239, 0.00682369157646821, 0.0068171318348743, 0.0068082494521017, 0.00679764898809109, 0.00678625564812941, 0.00677523573264807, 0.00676588464709388, 0.0067594976046212, 0.00675723552750657, 0.00675999741590226, 0.00676830964362314, 0.00678224154269565, 0.00680135482643842, 0.0068246917889064, 0.00685080400748995, 0.0068778199247205, 0.0069035467795584
flux1:, 0.678692865105911, 0.00669131546223466, 0.00665690730354221, 0.00662283428148103, 0.00659136617309691, 0.00656436594656533, 0.00654321069294169, 0.00652875148953628, 0.00652131333507966, 0.00652073230236151, 0.00652642310845663, 0.00653746722595705, 0.0065527100678129, 0.00657085598455683, 0.00659055187205178, 0.006610454003244, 0.00662927822157641, 0.00664584094491161, 0.00665910757353558, 0.00666827466856348, 0.00667291634715104, 0.00667320281816758, 0.00667010035129374, 0.00666521739257542, 0.00665965301565661, 0.00665171708454632, 0.00663688483555966, 0.00661721416895377, 0.0066079201004426, 0.00658843285724944, 0.00658759509410861, 0.00656695086441839, 0.0065496949133133, 0.00655737652824511, 0.00655085000621445, 0.00656001749940557, 0.00656119029493533, 0.00656791709705269, 0.006581592830501, 0.00659577270452174, 0.00660688994387472, 0.00661453713935079, 0.00661916563653597, 0.00662096089450612, 0.00661975503668065, 0.00661529047022634, 0.00660747991634795, 0.0065965630961184, 0.00658316150380656, 0.00656825673194505, 0.00655311633891143, 0.00653918535317232, 0.00652795718066984, 0.00652083551123291, 0.00651899802990503, 0.00652327239483611, 0.00653403433158479, 0.00655113637010925, 0.00657387358403752, 0.0066009898264927, 0.00663072479165984, 0.00666089930696145
flux1:, 0.678955314009665, 0.00644296662919962, 0.00640642204502807, 0.00637188938051132, 0.00634149650383663, 0.0063168802331564, 0.00629913024991422, 0.00628877437487991, 0.00628580413723729, 0.00628973571956914, 0.00629969778717511, 0.00631453516130231, 0.00633291629772654, 0.00635343330330618, 0.00637468573173954, 0.00639534348307869, 0.00641418969183961, 0.00643015158284201, 0.00644233596408186, 0.00645009524353664, 0.00645315375106305, 0.00645180313720252, 0.00644708298744666, 0.00644063178341745, 0.00643359848105286, 0.00642447865979326, 0.00640903391706504, 0.00638918879416974, 0.00637948943199123, 0.00636043852561863, 0.00635953046706218, 0.00633989924642585, 0.00632382320704583, 0.00633201902338216, 0.0063269358441668, 0.0063370376775839, 0.00633978451013459, 0.00634807165119811, 0.00636306753079781, 0.00637855155921054, 0.0063910514160298, 0.0064000720048848, 0.00640591677467366, 0.00640863485718677, 0.00640794916312366, 0.00640351476187178, 0.00639517332368974, 0.00638310988506085, 0.00636791293380933, 0.00635056099186673, 0.00633235730124067, 0.00631482869798275, 0.00629960086989001, 0.00628826045259677, 0.00628221406212399, 0.00628255448287805, 0.00628994411650295, 0.00630452498688969, 0.00632586291249618, 0.00635293098918766, 0.00638413461277215, 0.00641737740606112
flux1:, 0.679217762913418, 0.00619579323227419, 0.00615838708164859, 0.00612448984282392, 0.00609602983141087, 0.00607437698807069, 0.00606031159099038, 0.00605403548313125, 0.00605522257144545, 0.00606310173462284, 0.00607656213564452, 0.00609426895911884, 0.00611477721425729, 0.00613663259095591, 0.00615845131030798, 0.00617897524737576, 0.00619710417616156, 0.00621191383401588, 0.00622267670130978, 0.0062289110093046, 0.0062304871279539, 0.00622780086382746, 0.00622193632538597, 0.00621452325087357, 0.00620671253054792, 0.00619712986812512, 0.00618176879597509, 0.00616238394710207, 0.00615281243324529, 0.00613455528461929, 0.00613378616980351, 0.0061151704427893, 0.00610008751366651, 0.00610844625059482, 0.0061042730453096, 0.00611467778587152, 0.00611827593021766, 0.00612735669915058, 0.00614292723423741, 0.00615904091673997, 0.00617236411796545, 0.00618235579672529, 0.00618920662355742, 0.00619285365227477, 0.00619292144128913, 0.00618897411256736, 0.00618076414598915, 0.00616838999426098, 0.00615236301675198, 0.006133604582149, 0.00611339248556104, 0.00609327063407462, 0.00607493245930644, 0.00606008716954216, 0.00605031800732137, 0.00604694225326608, 0.00605088310176791, 0.00606256325079033, 0.0060818288736483, 0.00610791061351885, 0.0061394256386261, 0.00617442206763087
flux1:, 0.679480211817171, 0.00595101457420759, 0.00591389210900156, 0.0058815782688198, 0.00585575445371105, 0.00583749335992862, 0.0058272536004591, 0.00582491676769404, 0.00582986160492809, 0.00584106663327882, 0.00585722992804999, 0.00587689336698928, 0.00589855892480389, 0.00592078650517332, 0.00594226618211939, 0.00596186228474879, 0.00597863231039109, 0.00599183021665128, 0.00600091131351334, 0.00600556395202865, 0.00600579652717263, 0.00600208995909155, 0.00599554446984584, 0.00598774462722519, 0.00597979922099421, 0.00597041343776523, 0.00595576406621864, 0.0059374064481579, 0.00592843762464337, 0.00591128644899737, 0.00591083820684745, 0.00589323214748838, 0.00587896813829929, 0.00588717231610282, 0.00588342531202166, 0.00589356380770969, 0.00589735688857132, 0.00590653129416429, 0.00592199216178215, 0.00593810974071093, 0.00595172752505383, 0.00596229637981708, 0.00596992753163705, 0.00597447054800428, 0.0059754649153481, 0.00597238454115711, 0.00596488054557159, 0.00595294006085606, 0.0059369610043212, 0.00591776134836208, 0.00589653954954968, 0.00587479789030531, 0.00585423733678278, 0.00583663152371312, 0.00582368790635836, 0.00581690512456453, 0.00581743649386993, 0.00582596978160605, 0.00584263277662848, 0.00586693260852489, 0.00589773453377304, 0.00593328338553772
flux1:, 0.679742660720924, 0.00570964922829944, 0.0056737960164334, 0.00564384531823085, 0.00562119550014757, 0.00560660244827169, 0.00560020047635893, 0.00560156446324703, 0.00560980592346531, 0.00562369276119696, 0.00564178033578379, 0.00566254071868551, 0.00568447790156864, 0.00570621918097987, 0.0057265767190349, 0.00574457802698566, 0.00575946960720649, 0.00577070423418605, 0.00577792946363573, 0.00578100225765546, 0.00578005756518997, 0.00577564150125311, 0.00576884371719285, 0.00576117129104358, 0.00575365287944947, 0.00574502969760291, 0.00573162088924775, 0.00571476183413882, 0.00570678915377722, 0.00569099489641231, 0.00569101301473975, 0.00567440183637612, 0.00566080245646898, 0.00566858264240735, 0.00566484898851843, 0.00567424040723609, 0.00567766836023862, 0.00568633512603729, 0.00570109479779695, 0.00571666846774197, 0.00573010765708829, 0.00574088755566334, 0.00574907015789985, 0.0057544414480748, 0.00575647092071023, 0.00575454720386064, 0.00574821422741457, 0.00573733109934707, 0.00572215511999977, 0.00570336418146046, 0.0056820327629559, 0.00565957106380649, 0.00563763396068969, 0.00561800578670994, 0.0056024676911627, 0.00559265573603654, 0.00558991921289261, 0.00559518941807249, 0.00560886900235718, 0.00563075095507959, 0.00565997445371498, 0.00569502256284845
flux1:, 0.680005109624678, 0.00547253319146648, 0.00543875897613062, 0.00541177407294315, 0.0053926692154142, 0.0053818746077026, 0.00537920678062375, 0.00538395442881337, 0.00539499414067664, 0.00541092440250231, 0.00543020469804438, 0.00545128640432065, 0.00547272367334709, 0.00549325546674126, 0.00551185402941372, 0.00552773996865744, 0.00554036948253665, 0.00554940516471359, 0.00555468832873571, 0.00555623739023489, 0.00555429938698904, 0.00554946557866231, 0.00554279108737029, 0.00553567851503645, 0.00552904575015626, 0.00552163520708606, 0.00550987649792596, 0.0054948739412133, 0.00548819493002981, 0.00547393736879954, 0.0054745254555138, 0.00545888540261615, 0.00544582125786007, 0.00545296539193118, 0.00544891701427654, 0.00545718571028754, 0.00545980433297204, 0.00546748196279192, 0.00548106277525908, 0.00549564250396067, 0.00550850302437402, 0.0055191698539299, 0.00552768192557739, 0.00553378407234647, 0.00553689210658209, 0.00553631821575604, 0.00553149965820672, 0.00552215918015149, 0.00550839607884584, 0.00549072198150368, 0.00547005319107285, 0.005447666977851, 0.00542512658387179, 0.00540417926499739, 0.00538663273481065, 0.00537421711307767, 0.00536844122500564, 0.00537045333347976, 0.00538091678109564, 0.00539991046997457, 0.00542686272351171, 0.00546052515998957
flux1:, 0.680267558528431, 0.00524034400033082, 0.00520927914780283, 0.00518568748253043, 0.00517033870513126, 0.00516333859718289, 0.00516420080339469, 0.00517195442704544, 0.00518527676904101, 0.00520263848140436, 0.00522244742693799, 0.00524317803417614, 0.00526347500102908, 0.00528222363638132, 0.0052985835317691, 0.0053119872045038, 0.00532211056504903, 0.00532882754020139, 0.00533216708090381, 0.00533229665778332, 0.00532955845164736, 0.00532456927660067, 0.00531832914132194, 0.00531211520809632, 0.00530671206639122, 0.00530083777802703, 0.00529101000928351, 0.0052781006658029, 0.00527291079443887, 0.00526029471125999, 0.0052615126412242, 0.00524681157571252, 0.00523418087127183, 0.00524053869913627, 0.00523593878078093, 0.00524282208513432, 0.00524431228137101, 0.00525064930976025, 0.00526269806997275, 0.00527594207574667, 0.00528790691426898, 0.00529818758298842, 0.00530682158217706, 0.00531353302532828, 0.00531770107696613, 0.00531857379476055, 0.00531548831689543, 0.00530803089018781, 0.00529613522079238, 0.00528013118701924, 0.00526075355387011, 0.00523911601515145, 0.00521665346591906, 0.00519503515093222, 0.00517605258823388, 0.00516148818428329, 0.00515297256113824, 0.00515184029014106, 0.00515899461338478, 0.00517479169142668, 0.00519895400283946, 0.00523052099146681
flux1:, 0.680530007432184, 0.00501362575336452, 0.00498572792611762, 0.00496579209463043, 0.00495426394429648, 0.00495093531385166, 0.00495503925730091, 0.00496537695153737, 0.00498046444621007, 0.00499868570068818, 0.00501843796155809, 0.00503825662564679, 0.00505690932469219, 0.00507345279556716, 0.00508725071258488, 0.00509795560441847, 0.0051054629637641, 0.00510985068970225, 0.00511132226075532, 0.00511017718152958, 0.00510683389708309, 0.00510191608951548, 0.0050963517673692, 0.00509127791466906, 0.00508733148071541, 0.00508318985240813, 0.00507544556838047, 0.00506474606852139, 0.00506114016704834, 0.00505019696606323, 0.00505206220342055, 0.00503826068372255, 0.00502598982056627, 0.00503147287386138, 0.00502617567210308, 0.00503152346848105, 0.00503169116703295, 0.00503646662978645, 0.00504675574092978, 0.00505843247522217, 0.00506927071624693, 0.00507894730054037, 0.00508751525554548, 0.00509469610761281, 0.00509984969292754, 0.00510217518194575, 0.00510092158239211, 0.00509554610701707, 0.00508581853598502, 0.00507188177493504, 0.00505427623759871, 0.00503393149085743, 0.00501212631132113, 0.00499041816344314, 0.00497054450559868, 0.00495430055335534, 0.00494340052662826, 0.00493933146307809, 0.00494321002220128, 0.00495565315476843, 0.00497667308578, 0.00500560595706204
flux1:, 0.680792456335937, 0.00479281102305768, 0.00476837918301991, 0.00475221321245385, 0.00474444111408846, 0.00474455933360047, 0.00475154890400092, 0.00476401878819541, 0.00478036336189001, 0.00479891996179034, 0.0048181126144567, 0.00483656970981042, 0.00485320643931371, 0.00486726695980283, 0.00487832598260683, 0.00488625435162097, 0.00489115787148573, 0.00489330319150945, 0.00489304915505269, 0.00489080644100351, 0.00488704951781945, 0.00488239147171728, 0.00487767517457746, 0.00487388871742537, 0.00487151483470567, 0.0048691825272462, 0.0048635544469204, 0.00485506984293282, 0.00485304968802414, 0.00484374346686848, 0.00484623494232116, 0.00483328765404701, 0.00482133003801385, 0.00482590789096867, 0.00481985303073873, 0.00482362051096926, 0.00482238885116317, 0.00482550465059171, 0.00483392536403593, 0.00484390840875408, 0.00485347245564769, 0.00486238220290495, 0.0048707186714501, 0.00487821652078071, 0.00488423347863181, 0.00488793737879779, 0.00488850571337438, 0.0048852807926878, 0.00487787840642089, 0.00486625857793987, 0.00485076427567014, 0.00483212984509041, 0.00481145871574371, 0.00479016984695208, 0.00476991383820578, 0.00475246197753546, 0.00473957411490637, 0.00473285361794054, 0.00473359941607094, 0.0047426660581616, 0.00476034277330928, 0.00478626188434828
flux1:, 0.681054905239691, 0.00457823728401329, 0.00455743008559193, 0.00454501913963631, 0.00454082912348241, 0.00454408641627439, 0.00455355366313885, 0.00456768632758274, 0.0045847974255109, 0.00460321616750904, 0.00462142699022176, 0.00463817761382922, 0.00465254820970558, 0.00466397812800305, 0.00467225140860246, 0.0046774469987332, 0.00467986394742158, 0.00467993586741022, 0.00467815289697911, 0.00467501309376355, 0.00467102593435825, 0.00466677789460907, 0.00466301717590461, 0.00466057978605365, 0.00465979463903217, 0.00465924221727, 0.00465565772463718, 0.00464929545768941, 0.00464878189655366, 0.00464101877957483, 0.00464408259655805, 0.00463193997537347, 0.00462027342881712, 0.00462396711646628, 0.00461716972221576, 0.00461940499981914, 0.00461680070473884, 0.00461826788394951, 0.00462481761585774, 0.00463307521040944, 0.00464129355633044, 0.00464932564639174, 0.00465728885977177, 0.00466494431634866, 0.00467166440848364, 0.00467660480687413, 0.00467889175815123, 0.0046777722900094, 0.00467272511572107, 0.00466353948001874, 0.00465036632605663, 0.00463374212545099, 0.00461458353028631, 0.00459415089339756, 0.00457398015100288, 0.0045557849477271, 0.00454133362957007, 0.00453230833948085, 0.00453015554687507, 0.004535938695202, 0.00455020420160742, 0.00457287188906974
flux1:, 0.681317354143444, 0.00437015731316233, 0.00435301330622444, 0.00434423470959507, 0.00434336389111608, 0.00434938790862397, 0.0043608884596333, 0.00437620816219418, 0.00439361893637347, 0.00441147834480589, 0.00442836103896752, 0.00444315506087947, 0.00445511650432567, 0.00446388053451294, 0.00446943147857869, 0.00447203915236948, 0.00447217252486188, 0.00447040528685914, 0.00446733116864766, 0.00446350985337869, 0.00445946463636223, 0.00445574098842187, 0.00445298623529934, 0.00445188594630025, 0.00445262154410858, 0.00445373114934148, 0.00445203067309379, 0.00444761803823261, 0.00444846597621451, 0.00444210548684382, 0.00444566172445492, 0.00443427161638017, 0.0044228948012989, 0.00442576832003802, 0.00441830638690906, 0.004419134702671, 0.00441527062506773, 0.00441519162943328, 0.00441995734692834, 0.0044265383307359, 0.0044334053149598, 0.00444049535492652, 0.00444796697260011, 0.00445561877775945, 0.00446285382517099, 0.00446883569349301, 0.00447266224244144, 0.00447350900050004, 0.00447074002105292, 0.00446399237787234, 0.00445323750049, 0.00443881855081945, 0.00442146083428119, 0.00440225203584557, 0.00438259042384083, 0.00436410150118191, 0.00434852637200363, 0.00433758785760649, 0.00433284277279203, 0.00433553051572694, 0.004346429143306, 0.00436573045160075
flux1:, 0.681579803047197, 0.0041687446320216, 0.00415520232264944, 0.00414984635164443, 0.00415196309240956, 0.00416033508051822, 0.00417340304205009, 0.0041894382634452, 0.00420671098426974, 0.0042236411336019, 0.00423891951241198, 0.00425159050409729, 0.00426109136576516, 0.00426724767720573, 0.00427022908139253, 0.00427047357636245, 0.00426859208777799, 0.00426526793729007, 0.00426116844209066, 0.00425688821370699, 0.00425294361089939, 0.00424982647023761, 0.00424808003109482, 0.00424824512172737, 0.00425036678943394, 0.00425295183163282, 0.00425290914614376, 0.00425021245408345, 0.00425222717873938, 0.0042470945323275, 0.00425104448714212, 0.00424035371642331, 0.00422928195700182, 0.00423143270804258, 0.00422343300643787, 0.00422303913424289, 0.0042180948153422, 0.0042166436637406, 0.00421978320067366, 0.0042248010392984, 0.00423036494685138, 0.00423648814491235, 0.00424337207523271, 0.00425086169237668, 0.00425840561066444, 0.004265195538319, 0.00427032528419649, 0.00427292543778218, 0.00427227176043519, 0.00426787267629286, 0.0042595382013347, 0.00424742866889141, 0.00423207932984371, 0.00421439654855518, 0.00419562249447493, 0.00417726743046066, 0.00416101143959339, 0.00414858026925441, 0.00414160255492943, 0.00414145776455541, 0.00414912566558871, 0.0041650489704583
flux1:, 0.68184225195095, 0.00397409614593353, 0.00396401269448033, 0.00396180217450297, 0.00396652527930844, 0.00397679754342439, 0.00399095997166854, 0.00400725380296993, 0.00402398534008278, 0.00403966794994993, 0.00405313056437215, 0.00406358528948604, 0.00407065082306539, 0.00407433283170441, 0.00407496674602344, 0.00407313215618967, 0.00406955094444946, 0.00406498358183299, 0.00406013999263224, 0.00405562308977855, 0.0040519225834102, 0.00404946595512782, 0.00404869179881801, 0.00405000515487741, 0.00405332943445131, 0.00405715462145786, 0.00405849742237841, 0.00405724136244898, 0.004060194944405, 0.0040560933380687, 0.00406032667376137, 0.0040502824272331, 0.00403954327312181, 0.00404109218617204, 0.00403271579282865, 0.00403132600854991, 0.00402552780500792, 0.00402292979164481, 0.00402465266675856, 0.00402826898272243, 0.00403261965953136, 0.00403778351854032, 0.00404400425379351, 0.00405117995978723, 0.00405881827595788, 0.00406615866283274, 0.00407231558268883, 0.00407640264275597, 0.00407763609265679, 0.00407542256942045, 0.00406943288403391, 0.00405965966732366, 0.00404645429996136, 0.00403053798236894, 0.00401298273306698, 0.00399516008713901, 0.00397865787080167, 0.00396516824925278, 0.00395635295687442, 0.00395369397344072, 0.00395833977828159, 0.00397095866792338
flux1:, 0.682104700854704, 0.00378623452894341, 0.00377940254814278, 0.00378001081639882, 0.00378692744847197, 0.00379863995014161, 0.0038134309002255, 0.00382955146155652, 0.00384537923177652, 0.00385954862634202, 0.00387104459575413, 0.00387925397395193, 0.00388397286763253, 0.00388537277911717, 0.00388393212166212, 0.00388034304139489, 0.00387540585999963, 0.00386992514093943, 0.00386462273713532, 0.00386008428852388, 0.00385675478550096, 0.00385498869354231, 0.00385512173534452, 0.00385743461418575, 0.00386174635817326, 0.00386654678428991, 0.00386897629161351, 0.00386886237180939, 0.00387250920486748, 0.00386923141786531, 0.00387363284024282, 0.00386418382114319, 0.00385381263383637, 0.00385489455525892, 0.00384632286044033, 0.00384418753531004, 0.00383778951754441, 0.00383430169326336, 0.00383485064579617, 0.00383725935977936, 0.00384051626777983, 0.00384475348256945, 0.00385025435104382, 0.00385697492929595, 0.00386449357943976, 0.00387211580646289, 0.00387900072920611, 0.00388427300551018, 0.00388711910303381, 0.00388687258996402, 0.00388309000156988, 0.00387561485656122, 0.00386462485781937, 0.00385065648258112, 0.00383460178965769, 0.00381767396113976, 0.00380134047972816, 0.00378722556274367, 0.00377698623364772, 0.0037721689772031, 0.00377405615573458, 0.00378351320142888
flux1:, 0.682367149758457, 0.00360511261140669, 0.00360127504811947, 0.00360434220366816, 0.00361302438990369, 0.00362572031716557, 0.00364069430949267, 0.00365624506537697, 0.00367085336700043, 0.00368329829390045, 0.00369273442606674, 0.00369872614651185, 0.00370123919191212, 0.00370059361858512, 0.00369738589670527, 0.00369239057513398, 0.00368645377628166, 0.0036803918711867, 0.00367490945047708, 0.00367055128004489, 0.00366770176937253, 0.00366663592324517, 0.00366759042205526, 0.00367073489081813, 0.0036758027275449, 0.00368130115842561, 0.00368450990296461, 0.00368523321132612, 0.00368932407097305, 0.00368666292277042, 0.00369111814072034, 0.00368221548545687, 0.00367225126924236, 0.00367300604441629, 0.00366442784313737, 0.00366180542090489, 0.00365507189068233, 0.0036509651971334, 0.00365059928973214, 0.00365201214822407, 0.00365431351537295, 0.00365767557165762, 0.00366241722683379, 0.00366855539935719, 0.0036757487712545, 0.00368338516191906, 0.00369069065211244, 0.00369682783867183, 0.00370098274280574, 0.00370244508175805, 0.00370068350703552, 0.00369541342012901, 0.00368665226658459, 0.00367475608132251, 0.00366043131708819, 0.00364471731873018, 0.00362893689214421, 0.00361461495383064, 0.00360336797468044, 0.00359676963841569, 0.00359620067832867, 0.00360269315085392
flux1:, 0.68262959866221, 0.00343062120562444, 0.00342948458968302, 0.00343463213557653, 0.00344465179043163, 0.00345789187299481, 0.00347263642171901, 0.00348726595167929, 0.00350039220087398, 0.00351095802485191, 0.00351829677659192, 0.00352214917704679, 0.00352263955347537, 0.00352021699078915, 0.00351556999601193, 0.00350952543466865, 0.0035029437160899, 0.00349662271245698, 0.00349122311344995, 0.00348722801316422, 0.00348494810654452, 0.00348457486004145, 0.00348625155483515, 0.00349005119427243, 0.00349564089927422, 0.00350156275608008, 0.00350525005563834, 0.00350651390069418, 0.00351080816702254, 0.00350856557685659, 0.00351296642643185, 0.00350456440775358, 0.00349504605064059, 0.00349561059426937, 0.00348721066068924, 0.00348435351451864, 0.00347754367760343, 0.00347308727720084, 0.00347206709022863, 0.00347270105335176, 0.00347419451476881, 0.00347674629222875, 0.00348070564445095, 0.00348615135907107, 0.00349282962445137, 0.00350022419559477, 0.0035076478281504, 0.00351432571144897, 0.00351947116501141, 0.00352235856843289, 0.00352239543006368, 0.00351919149873529, 0.00351261992816378, 0.00350286405133533, 0.00349044317732293, 0.00347621174049898, 0.00346132785350613, 0.003447189594353, 0.00343533997617814, 0.00342734432538092, 0.00342464659165594, 0.0034284138291591
flux1:, 0.682892047565963, 0.00326260070682876, 0.00326384712918781, 0.00327069113092294, 0.00328163348629296, 0.00329500872545753, 0.00330915541638194, 0.0033225659911424, 0.00333400612547943, 0.00334259662899675, 0.00334785415601667, 0.00334969067378417, 0.00334837524349523, 0.00334446491081535, 0.00333871400942647, 0.0033319727377368, 0.00332508648585371, 0.00331880734137523, 0.00331372892209179, 0.00331025536599188, 0.00330861368731484, 0.00330891022693858, 0.00331120211040546, 0.00331548083935093, 0.00332136642914097, 0.00332745225789459, 0.00333133715460995, 0.00333286537318125, 0.00333714125735357, 0.00333513579040094, 0.00333938447916821, 0.00333144103456973, 0.0033224040764903, 0.00332290561745679, 0.00331485500149171, 0.0033119974627641, 0.00330535254935265, 0.00330080063590988, 0.00329937581818553, 0.00329944253243506, 0.00330027743406406, 0.00330209292992075, 0.00330526259037057, 0.00330992620353662, 0.00331592197451697, 0.00332284003195849, 0.00333009616186902, 0.00333699962916926, 0.00334281617541455, 0.00334683160955946, 0.00334841841662196, 0.0033471038066236, 0.00334263454448037, 0.00333503211211812, 0.00332463117946031, 0.00331209482418696, 0.00329840124133043, 0.00328479863768237, 0.00327272744192901, 0.0032637117374595, 0.00325922481495436, 0.00326053683193999
flux1:, 0.683154496469717, 0.00310085571898857, 0.00310415380751885, 0.00311231660125953, 0.00312379184468954, 0.00313693424990773, 0.00315016778397652, 0.00316212203265764, 0.00317173428712804, 0.00317831225526678, 0.00318155574955848, 0.00318153920648954, 0.00317866018060043, 0.00317356170631228, 0.00316703833685466, 0.00315993660759835, 0.00315306069894756, 0.00314709350745482, 0.00314254261638244, 0.00313971999884623, 0.00313876252444749, 0.00313969238482419, 0.00314248918978104, 0.00314707825449312, 0.00315305081218583, 0.00315906621315047, 0.00316289781547227, 0.00316444467915913, 0.00316850740866316, 0.00316658027722311, 0.00317059274844152, 0.00316306987306734, 0.00315454387874239, 0.00315509448906251, 0.00314754266432681, 0.00314489137433735, 0.00313862433151773, 0.00313420552744822, 0.00313260478460622, 0.00313230218082926, 0.00313262353983618, 0.00313378266774881, 0.00313617083541252, 0.00313998611866615, 0.00314516037951816, 0.00315139696020816, 0.00315822706557775, 0.00316506159004239, 0.00317124035070411, 0.00317608473347802, 0.00317895687007581, 0.0031793244741128, 0.0031768272050621, 0.00317133830345982, 0.00316301422578523, 0.00315232499000604, 0.00314005878148693, 0.00312729594084252, 0.00311534964260861, 0.00310567327822864, 0.00309973767301472, 0.00309888467545185
flux1:, 0.68341694537347, 0.0029451711288613, 0.00295018610197627, 0.0029593064543424, 0.00297095930641192, 0.00298355021807766, 0.00299561487868789, 0.00300593992108023, 0.00301364630779397, 0.00301823222763194, 0.00301957591086537, 0.00301790207295811, 0.00301371858690692, 0.00300773219221723, 0.00300075334716873, 0.0029936006496649, 0.00298701471761201, 0.00298159038569648, 0.00297773499058425, 0.00297565959549751, 0.00297540816785058, 0.00297692229029804, 0.00298011388133873, 0.00298485716800198, 0.00299073152050218, 0.00299647461630549, 0.00300003988013346, 0.00300139760186415, 0.00300508557252758, 0.0030031050963987, 0.00300681352512895, 0.00299967755700133, 0.00299168413763828, 0.00299237660257536, 0.00298544552551669, 0.00298317217179575, 0.0029774599480092, 0.00297336928422349, 0.00297179277048448, 0.00297129870626388, 0.00297124269834006, 0.00297182899367303, 0.00297345959402778, 0.00297638637180582, 0.00298063351698128, 0.00298602055722064, 0.00299220210774244, 0.00299870375509294, 0.00300495692101022, 0.00301033939806745, 0.00301422549365714, 0.00301604576325752, 0.00301535289759256, 0.00301188788232176, 0.0030056390987099, 0.00299688652458013, 0.00298622354317006, 0.00297455001185806, 0.00296303212258878, 0.00295302715122577, 0.00294597436578697, 0.0029432570263681
flux1:, 0.683679394277223, 0.00279532765218401, 0.00280173033349032, 0.00281147184881906, 0.00282298879757978, 0.0028347644511509, 0.00284546760776081, 0.0028540562450981, 0.00285984133626465, 0.00286250984147093, 0.00286210929905771, 0.00285899946808327, 0.00285377891025273, 0.00284719602856128, 0.00284005475057175, 0.00283312475910618, 0.00282706511827818, 0.0028223687031058, 0.002819333466311, 0.00281806547327966, 0.00281851679130777, 0.00282055440805298, 0.00282403332697501, 0.00282879120470344, 0.00283441061589263, 0.00283971717866088, 0.0028428461977609, 0.00284385006346125, 0.00284703897958266, 0.0028449035166845, 0.00284825794519571, 0.00284147975266742, 0.00283403125193846, 0.00283493630115195, 0.00282871639722689, 0.00282695284024856, 0.00282193122160017, 0.00281832463572051, 0.00281693865133362, 0.0028164064490088, 0.00281609722047249, 0.00281619620577919, 0.00281710900540011, 0.00281913513596272, 0.00282238683312913, 0.0028267988089953, 0.00283215245319211, 0.00283809626768978, 0.00284416623740815, 0.00284981355729133, 0.00285444454666529, 0.00285747368794262, 0.00285838718604262, 0.00285681170744464, 0.0028525810931254, 0.00284579284349604, 0.0028368460182642, 0.00282645287778833, 0.00281561811468746, 0.00280558188630829, 0.00279772601626762, 0.00279344657786415
flux1:, 0.683941843180977, 0.00265111495319008, 0.00265858949581003, 0.00266864703463296, 0.00267976101347561, 0.0026905151609692, 0.00269972766130561, 0.00270653652031882, 0.00271044347752585, 0.00271131753443239, 0.00270936244351811, 0.00270505519284386, 0.002699064456909, 0.00269215901431021, 0.00268511618119426, 0.00267863945239793, 0.00267329302272459, 0.00266945908834243, 0.00266732224807321, 0.00266688412392472, 0.00266800953494443, 0.0026704991705768, 0.00267416258682571, 0.00267881448980999, 0.00268405353771566, 0.00268879990317034, 0.00269136878939544, 0.00269189994731836, 0.00269450497241644, 0.00269214432977416, 0.0026951134416007, 0.00268866850485091, 0.00268176733848364, 0.00268293222638411, 0.00267748028383189, 0.0026763160368559, 0.00267207695609761, 0.00266906820992942, 0.00266800207435197, 0.00266755777650856, 0.00266710535210359, 0.00266680328964181, 0.00266705367913994, 0.00266819604722068, 0.00267042358170887, 0.00267378127846436, 0.00267817601969019, 0.00268338248481474, 0.00268904938246956, 0.00269471414631531, 0.00269983184462948, 0.00270382025613261, 0.0027061194423523, 0.00270626116033274, 0.00270394121596677, 0.00269908639541808, 0.00269190695511704, 0.00268292585338192, 0.00267297703010623, 0.0026631671392177, 0.00265479820808334, 0.00264925264507617
flux1:, 0.68420429208473, 0.00251234092967659, 0.00252059096891987, 0.00253069490261815, 0.00254118734479521, 0.00255077097114866, 0.00255842455500991, 0.00256346940173872, 0.00256559353768804, 0.00256483671435735, 0.00256154234865515, 0.00255628481445663, 0.00254978190289404, 0.00254280269262424, 0.00253608051967799, 0.00253023935491022, 0.0025257399820496, 0.00252285034648382, 0.00252164274802268, 0.00252201933686941, 0.00252376571080729, 0.00252662654784283, 0.00253037782721167, 0.00253482375800615, 0.00253958955091594, 0.00254369344819563, 0.00254562489461559, 0.00254561085228419, 0.00254758680513156, 0.00254496214971696, 0.00254753318226729, 0.00254140154808447, 0.00253504016180988, 0.00253648855132789, 0.00253182746328004, 0.00253130944123246, 0.0025279006423113, 0.00252556052976692, 0.00252490548047529, 0.0025246466382434, 0.00252414570383115, 0.0025235284825174, 0.00252318664765569, 0.00252349086386432, 0.00252470563681606, 0.0025269776991586, 0.00253033369480293, 0.0025346728894792, 0.00253976007387734, 0.00254522746818489, 0.0025505922725831, 0.00255529284739371, 0.00255874285492162, 0.00256039951400587, 0.00255983954520384, 0.00255683449023673, 0.00255141594659937, 0.00254392097218098, 0.00253500860755555, 0.00252564024330955, 0.0025170194677196, 0.00251049099486763
flux1:, 0.684466740988483, 0.00237883651062957, 0.00238758954495292, 0.00239750781587277, 0.00240720821793156, 0.00241552663144438, 0.00242160876878053, 0.00242495748995882, 0.00242543792519079, 0.00242324534071749, 0.00241884345656079, 0.00241288277227439, 0.00240610930351236, 0.0023992739578987, 0.00239305166404919, 0.00238797752338629, 0.0023844050241603, 0.00238248917384978, 0.00238219568386193, 0.00238333619526515, 0.00238562805668639, 0.00238877182490616, 0.00239252186669807, 0.00239668296658178, 0.00240091484335472, 0.00240433428313254, 0.00240559593650018, 0.0024050088590703, 0.00240634852736326, 0.00240345084714515, 0.00240562865905869, 0.00239979474484418, 0.00239395613232545, 0.00239568919604842, 0.00239180944004174, 0.00239194383299541, 0.0023893707243481, 0.00238772840201762, 0.00238753834636959, 0.00238753415861735, 0.00238706352967315, 0.00238621549333634, 0.00238536477653837, 0.00238490337607013, 0.00238515533110505, 0.0023863573419667, 0.0023886460373584, 0.00239203915549842, 0.00239641633959509, 0.00240150892143423, 0.00240690616188809, 0.00241208193769837, 0.00241644224212598, 0.00241939055632911, 0.00242040530696867, 0.00241912134852639, 0.00241540580980349, 0.00240941787426757, 0.00240164230384168, 0.00239288792763224, 0.00238424499101836, 0.00237699915456771
flux1:, 0.684729189892236, 0.00225045613827224, 0.0022594661051011, 0.00226900425442319, 0.00227778759101569, 0.00228479538372304, 0.00228934215094292, 0.00229110609457641, 0.00229011623645295, 0.00228670491318793, 0.00228143469934244, 0.00227501018705689, 0.00226818533078317, 0.00226167631479196, 0.00225608827419548, 0.00225186196768381, 0.00224924404411453, 0.00224828229660858, 0.00224884564135045, 0.00225066756027303, 0.00225341050555213, 0.00225674394251915, 0.00226041236361695, 0.00226423066489484, 0.00226789853045571, 0.00227062893037989, 0.00227122976033622, 0.00227008273877774, 0.00227081344944929, 0.00226766066971517, 0.00226946601253759, 0.00226391824253116, 0.00225857694403651, 0.00226057555032857, 0.0022574382303266, 0.0022581942820239, 0.00225642374637312, 0.00225546996511507, 0.00225576388048676, 0.00225605650409828, 0.00225567913384077, 0.00225468174204578, 0.00225341611907594, 0.00225228520637167, 0.00225165913563549, 0.00225185015736597, 0.00225309164892381, 0.00225550971675476, 0.00225909345486027, 0.00226367365829752, 0.00226891817360147, 0.00227434881771198, 0.00227938126964454, 0.00228338597161381, 0.00228576503774992, 0.00228603756931963, 0.00228392376155498, 0.00227941695023631, 0.00227283252038414, 0.00226482360074847, 0.00225635583759074, 0.00224863727445953
flux1:, 0.68499163879599, 0.00212707481265462, 0.00213612302968444, 0.00214512254959486, 0.00215290505888828, 0.00215859958448175, 0.00216168731257204, 0.00216201176027694, 0.0021597493681123, 0.00215534869750795, 0.0021494484083179, 0.00214278502696187, 0.00213610123037815, 0.00213006407733511, 0.00212520054178583, 0.00212185516622163, 0.00212017206654154, 0.00212010130340236, 0.00212142813255994, 0.00212382286783516, 0.00212690812975611, 0.00213033594327539, 0.00213385212170571, 0.00213728957946221, 0.00214039105107743, 0.00214246083570268, 0.00214244577203745, 0.00214078732746898, 0.00214096600117259, 0.00213759893365201, 0.00213906602363262, 0.0021337962962183, 0.00212891978150207, 0.00213114758469418, 0.00212868879012988, 0.00213000417844966, 0.00212897003025748, 0.00212866198033422, 0.00212942771544793, 0.0021300345629978, 0.00212979798701169, 0.00212872829217141, 0.00212714902910854, 0.00212546349850648, 0.00212407339743458, 0.00212335015205092, 0.00212360792884148, 0.00212506780741493, 0.00212781934551741, 0.00213178958932972, 0.00213672827893884, 0.00214221502620405, 0.00214769087646903, 0.00215251331940659, 0.0021560306567327, 0.00215766878297632, 0.00215702105875563, 0.00215393027922575, 0.00214855104549237, 0.00214138140216699, 0.00213325460402909, 0.00212528535781416
flux1:, 0.685254087699743, 0.0020085830232158, 0.00201747785179104, 0.00202581336672577, 0.00203254733184562, 0.00203696141010939, 0.00203869785296208, 0.00203775236413207, 0.00203442988459907, 0.00202927279132675, 0.00202297251260788, 0.00201627585225053, 0.00200989647479589, 0.00200444021259802, 0.00200035040061536, 0.00199787669473232, 0.00199706821075766, 0.00199778973238472, 0.00199975847033457, 0.00200259835854959, 0.00200590822824673, 0.00200933639077369, 0.00201264033251441, 0.00201567723241583, 0.00201823381157435, 0.00201969879414404, 0.00201914199661624, 0.00201704919235944, 0.00201675620518105, 0.0020132335854264, 0.00201440712206199, 0.00200941012794027, 0.00200496045444164, 0.0020073676637255, 0.00200550383258449, 0.00200729126845677, 0.00200690097315908, 0.00200716838670081, 0.00200836756995864, 0.0020092844002946, 0.00200922154897673, 0.00200815055689732, 0.00200636224503879, 0.00200424988627664, 0.00200223174588464, 0.00200072086291029, 0.00200009434958028, 0.00200065239398084, 0.00200257316105977, 0.00200587370731509, 0.00201038605624621, 0.00201575493339807, 0.00202146052259569, 0.00202686636038481, 0.00203128929156233, 0.00203408538134841, 0.00203474300038331, 0.00203297221903544, 0.00202877848969858, 0.00202250867820488, 0.00201485907560862, 0.00200683816866906
flux1:, 0.685516536603496, 0.00189488101116784, 0.0019034567181865, 0.0019110325670097, 0.00191670073360842, 0.00191989525481366, 0.00192041094397379, 0.0019183801872517, 0.00191421588176768, 0.00190853107522898, 0.00190204684863107, 0.00189549971376072, 0.00188955842473698, 0.00188475786819915, 0.00188145494237611, 0.00187980846610611, 0.00187978260515523, 0.00188117143267223, 0.0018836412847045, 0.00188678741066583, 0.00189020111379778, 0.00189354025018677, 0.0018965832174634, 0.00189921606924062, 0.00190126859822471, 0.00190220551915132, 0.00190120272851249, 0.00189877335392944, 0.00189810561355354, 0.00189449855033934, 0.00189543037364349, 0.00189070280581515, 0.00188663843696634, 0.00188916600517556, 0.00188779992484145, 0.00188995452235411, 0.00189009672764263, 0.00189084882298569, 0.0018924225404909, 0.00189362713260681, 0.00189375746337022, 0.00189274850458504, 0.00189085477202105, 0.00188844971064046, 0.00188595331453453, 0.00188380228553952, 0.00188241784561643, 0.00188216184582661, 0.00188328712627029, 0.00188589210185639, 0.00188988893072077, 0.00189499234073427, 0.00190073334460265, 0.00190649900986138, 0.0019115963027023, 0.00191533490166068, 0.00191712096180258, 0.00191655137271728, 0.00191349644855635, 0.00190815858041695, 0.00190109547064073, 0.00189319930017698
flux1:, 0.685778985507249, 0.00178587361366888, 0.00179398893314482, 0.0018007356951614, 0.00180534588758262, 0.00180740287069436, 0.00180684316880035, 0.0018039186758274, 0.00179912886194855, 0.00179313435212373, 0.00178666366486489, 0.00178042406921303, 0.00177502564565976, 0.00177092502119434, 0.0017683922778794, 0.00176750163993651, 0.00176814414805181, 0.0017700589593981, 0.00177287932861047, 0.00177618953973478, 0.00177958910869334, 0.00178275771170022, 0.0017855025499197, 0.00178774159698746, 0.00178934529673172, 0.00178984494269874, 0.00178850541850559, 0.00178584976947309, 0.00178491346853547, 0.00178129967360629, 0.00178204528259552, 0.00177758499572855, 0.00177386266443942, 0.00177644662136741, 0.00177547367161875, 0.00177788060700857, 0.00177843299867794, 0.00177956581370021, 0.00178144069009689, 0.00178289687608104, 0.00178322778253012, 0.00178233504994618, 0.00178043430139233, 0.00177787030249297, 0.00177505069963641, 0.00177241830670545, 0.00177041951539895, 0.00176945971280816, 0.00176985122424625, 0.00177176341279347, 0.00177518430752128, 0.00177990125334082, 0.00178550558028587, 0.00179142348007601, 0.00179697225819606, 0.00180143799205507, 0.00180416754512518, 0.00180466514433792, 0.00180268170092873, 0.00179828414975705, 0.00179189264997816, 0.00178427573563256
flux1:, 0.686041434411003, 0.00168146651929671, 0.00168900334014745, 0.00169487473064617, 0.0016984550778893, 0.00169947156080661, 0.00169798973596285, 0.0016943628174465, 0.00168915535490001, 0.0016830532285679, 0.00167677171031887, 0.00167097196008288, 0.00166619399802869, 0.00166281126488106, 0.00166100878019411, 0.00166078407885392, 0.00166196795154142, 0.00166426081488828, 0.00166728037539072, 0.0016706168685882, 0.00167389256242834, 0.00167681978635893, 0.00167924090638826, 0.00168110740278614, 0.00168232680848585, 0.0016824871539615, 0.00168092572082485, 0.00167815851719727, 0.0016770620410844, 0.00167352021846422, 0.00167413538241472, 0.00166994056765003, 0.00166651707682216, 0.00166909273570532, 0.00166840697917953, 0.0016709489579921, 0.00167178595047727, 0.00167318960577519, 0.00167528391315168, 0.00167694573761007, 0.00167747418508149, 0.00167674158753671, 0.00167492312165529, 0.00167232728876394, 0.001669336624497, 0.00166638363207024, 0.00166392166320759, 0.0016623816877783, 0.00166211985702964, 0.00166336495576649, 0.00166617493812052, 0.00167041029102716, 0.00167572987256449, 0.00168161238212385, 0.0016874038029579, 0.00169238808368426, 0.00169587515209414, 0.00169729736485025, 0.00169630308222128, 0.00169283465939625, 0.00168717816436658, 0.00167997383350668
flux1:, 0.686303883314756, 0.00158156424015981, 0.00158842669317225, 0.00159339707615066, 0.00159599206669159, 0.00159607501119615, 0.00159382646597754, 0.00158968235804972, 0.00158425136243177, 0.0015782236987737, 0.00157228278496123, 0.00156702928088813, 0.00156292432211201, 0.00156025557587575, 0.0015591266012524, 0.00155946731380266, 0.00156106151526588, 0.00156358667415823, 0.00156666143658387, 0.00156989737892494, 0.00157295227226087, 0.00157558010751647, 0.00157766311287742, 0.00157918653170561, 0.00158009063732282, 0.00158001042984317, 0.00157834012259369, 0.00157557306777071, 0.0015744205028192, 0.00157102525033247, 0.0015715629294383, 0.00156763136931606, 0.0015644652338641, 0.00156697102471701, 0.00156647078294767, 0.00156903487508935, 0.00157003468342666, 0.00157160014543145, 0.00157382958410462, 0.00157564536040675, 0.00157635968148949, 0.00157582012751748, 0.00157416092726374, 0.00157164825889899, 0.00156862856660641, 0.00156550938106721, 0.00156273426962331, 0.00156074276869945, 0.00155991944074394, 0.00156054044171411, 0.0015627264346047, 0.00156640967729146, 0.00157132145082891, 0.00157700387822838, 0.00158284763746018, 0.00158815413562484, 0.00159221751804196, 0.00159441871175876, 0.00159432094500389, 0.0015917543111406, 0.00158687640089306, 0.00158019713852895
flux1:, 0.686566332218509, 0.00148606961314076, 0.00149218363539307, 0.00149624620171964, 0.00149791359197474, 0.0014971758066219, 0.00149431343989833, 0.0014898266252431, 0.00148434830758941, 0.00147855407083434, 0.00147307939628476, 0.00146845283569839, 0.00146505050591492, 0.00146307398142611, 0.00146255054279315, 0.00146335227951812, 0.00146522907991085, 0.00146785022953105, 0.00147085010509853, 0.00147387489523847, 0.00147662837075847, 0.00147891307815612, 0.00148065406371777, 0.00148186940074846, 0.00148252729040908, 0.00148230044216617, 0.00148062616408382, 0.00147796156932574, 0.00147684718351152, 0.0014736646981208, 0.00147417245314079, 0.00147050091052457, 0.00146755376271044, 0.00146993448983752, 0.00146952710437991, 0.00147201058226567, 0.0014730612952623, 0.00147468627287238, 0.00147696911347605, 0.00147888516487519, 0.00147976693150944, 0.00147944210301049, 0.00147800450276166, 0.00147567364364571, 0.00147275104607279, 0.0014696068747717, 0.001466660234695, 0.00146434378473571, 0.0014630559331401, 0.00146310814530498, 0.00146467567640013, 0.00146775947939093, 0.001472165834649, 0.00147750854600286, 0.00148323632799174, 0.00148868527567064, 0.00149315316573584, 0.00149598904491116, 0.00149668851238592, 0.00149498278438625, 0.00149090852231784, 0.00148484589956999
flux1:, 0.686828781122262, 0.0013948842913473, 0.00140019755617893, 0.00140336303647723, 0.00140417147726022, 0.00140272842656383, 0.00139939900359944, 0.00139472958720825, 0.00138935909616229, 0.00138393186823683, 0.00137902222891943, 0.00137507801045284, 0.00137238693081268, 0.00137106632522559, 0.00137107371187653, 0.00137223349881312, 0.00137427409038914, 0.00137686982470042, 0.00137968341006187, 0.00138240636732162, 0.00138479638140734, 0.00138670914936183, 0.00138811373031865, 0.00138905904976331, 0.00138953623557666, 0.00138924729326662, 0.0013876607896983, 0.00138518656740677, 0.0013841905295287, 0.0013812753213165, 0.00138179333825758, 0.00137837711522093, 0.00137561481571886, 0.00137782419392927, 0.00137742975482037, 0.00137974467145574, 0.00138074904727409, 0.00138234274671982, 0.00138460409200223, 0.00138656799913209, 0.00138759387637173, 0.0013874944909553, 0.00138632481359686, 0.00138425518073602, 0.0013815357540484, 0.00137848957035494, 0.00137549910531364, 0.00137297675218116, 0.00137132152363059, 0.00137086853890454, 0.00137183894534183, 0.00137429779539968, 0.00137812666146539, 0.00138301650976301, 0.00138848450410027, 0.00139391593741442, 0.00139862946401082, 0.00140196046182023, 0.00140335407368781, 0.00140245675419582, 0.00139919349690735, 0.00139381777999817
flux1:, 0.687091230026016, 0.00130790953982875, 0.00131239149660865, 0.00131468715408375, 0.00131471429845184, 0.00131268159223486, 0.00130902295405669, 0.00130431396275203, 0.00129918313273557, 0.00129422961606263, 0.0012899564462512, 0.00128672523189375, 0.00128473465711899, 0.00128402171923573, 0.00128448179878595, 0.0012859018173549, 0.00128800013442174, 0.00129046749390984, 0.00129300502106149, 0.00129535747095298, 0.00129734159415823, 0.0012988684587634, 0.00129995060918076, 0.00130066494639757, 0.0013010205554556, 0.00130074140974103, 0.00129931772715836, 0.00129710391943585, 0.00129628939946133, 0.00129368211906882, 0.00129424191295565, 0.00129107459414327, 0.00128846801361771, 0.00129047040187998, 0.001290024319874, 0.00129210067934162, 0.00129297950259113, 0.00129446607360202, 0.00129664108355133, 0.00129860430727024, 0.00129974779296033, 0.0012998742993365, 0.00129900244796773, 0.00129725275272226, 0.00129482010398363, 0.0012919734896583, 0.00128904937889042, 0.00128642889061049, 0.00128450006196328, 0.00128361073389802, 0.00128401892663441, 0.00128584785886493, 0.0012890524834406, 0.00129340360138784, 0.00129849416460299, 0.00130377021252518, 0.00130858604232578, 0.00131227988631226, 0.00131426292516431, 0.00131411139272362, 0.00131164936354433, 0.00130700905163029
flux1:, 0.687353678929769, 0.00122504671330508, 0.00122868841242596, 0.00123015701171606, 0.00122948783695405, 0.00122697918111373, 0.00122311813019678, 0.00121849363166236, 0.0012137095904595, 0.00120930888776365, 0.00120571630628128, 0.00120320483295292, 0.0012018861377449, 0.0012017226653746, 0.0012025561778933, 0.00120414611802763, 0.00120621101449806, 0.0012084672807987, 0.00121066186783104, 0.00121259774768987, 0.00121415309095317, 0.00121529421677038, 0.00121607500219497, 0.00121659669430884, 0.00121688156245942, 0.00121666944215827, 0.00121546490728142, 0.00121356177695709, 0.00121297344610743, 0.0012106998308159, 0.00121132363086661, 0.00120839700480084, 0.00120592246338498, 0.00120769377892749, 0.0012071481729781, 0.00120893566224341, 0.00120962962250689, 0.00121095024205335, 0.00121298625808816, 0.00121490606391587, 0.00121613903083934, 0.00121648264383619, 0.00121592254433407, 0.00121453059608019, 0.00121244502927277, 0.00120987675982695, 0.00120710977748768, 0.00120448546413199, 0.00120237116787105, 0.00120111746644765, 0.00120101013285329, 0.00120222346864795, 0.00120478182386181, 0.00120853575563139, 0.00121315824067629, 0.00121816453577199, 0.00122295666945588, 0.00122689030781363, 0.00122935819855561, 0.00122988103782455, 0.00122819397296694, 0.00122431558718339
flux1:, 0.687616127833522, 0.0011461970224984, 0.00114901041704297, 0.00114970889324262, 0.00114843400454148, 0.00114555943234716, 0.00114161017103548, 0.00113717414967476, 0.00113281878534607, 0.00112902251883486, 0.00112612806711162, 0.00112432038656319, 0.00112362862841091, 0.00112394814193264, 0.00112507626983263, 0.00112675460811652, 0.00112871070461819, 0.00113069373994524, 0.00113250121303242, 0.00113399642911178, 0.00113511863916473, 0.0011358870907123, 0.00113639336956625, 0.00113675883572498, 0.00113701448306214, 0.00113691117158428, 0.00113596280293771, 0.00113440039056596, 0.00113406422982753, 0.00113213508640646, 0.0011328358512241, 0.00113013998585865, 0.00112777935937923, 0.00112930721331918, 0.00112863117097939, 0.00113009952714829, 0.00113056968981295, 0.00113168333554917, 0.00113354092859055, 0.00113538160001233, 0.00113667558168492, 0.00113721954750831, 0.00113697028156395, 0.00113595386476021, 0.00113425288600279, 0.0011320189782975, 0.00112948004637745, 0.00112693184174229, 0.00112471326337249, 0.00112316873205808, 0.00112260273781552, 0.00112323263479765, 0.00112514630856035, 0.00112827139739866, 0.00113236212851109, 0.00113700837836406, 0.00114166923896445, 0.00114573028239352, 0.00114858015793922, 0.00114969858125842, 0.00114874473578335, 0.00114563317156811
flux1:, 0.687878576737275, 0.00107126050889795, 0.00107327701541514, 0.00107327465821769, 0.00107148842405642, 0.00106835269547691, 0.00106441574509332, 0.00106025170700576, 0.00105638201547099, 0.00105321536072297, 0.00105101156611071, 0.0010498709066916, 0.00104974671727663, 0.0010504761144096, 0.00105182167525023, 0.00105351625219518, 0.00105530383510564, 0.00105697133631609, 0.00105836895928215, 0.0010594197789137, 0.00106012131811188, 0.00106054145848102, 0.00106080460595808, 0.00106104755148013, 0.00106130594427092, 0.00106133806865036, 0.00106066423648042, 0.00105945319095771, 0.0010593774319856, 0.0010577895086662, 0.00105857147984723, 0.00105609491767616, 0.00105383543856937, 0.00105511858131384, 0.00105429741972887, 0.00105543559170643, 0.00105566262276814, 0.00105654567663207, 0.00105819872088625, 0.00105993210669535, 0.00106125930106097, 0.00106198028903599, 0.00106202773606912, 0.00106138630795686, 0.00106008615825427, 0.00105822102657269, 0.00105596182530513, 0.00105355525286803, 0.0010513059413072, 0.00104954443331687, 0.0010485851497666, 0.00104867974763465, 0.00104997216594141, 0.00105246210406746, 0.0010559834608609, 0.00106020319596402, 0.00106464407101468, 0.00106873185208636, 0.00107186405246032, 0.0010734935824756, 0.0010732172949942, 0.00107085696295955
flux1:, 0.688141025641029, 0.00100013445277519, 0.00100140269378976, 0.00100077878873487, 9.98577262605263e-4, 9.95278395057389e-4, 9.91439967850694e-4, 9.87611260138114e-4, 9.84260579877385e-4, 9.81724252905216e-4, 9.80181099201089e-4, 9.79652484794268e-4, 9.80024484643531e-4, 9.81085930741646e-4, 9.82574500484318e-4, 9.84222744397604e-4, 9.85797084890975e-4, 9.8712511739614e-4, 9.88109565834676e-4, 9.88730328912822e-4, 9.89038250173954e-4, 9.89143889205192e-4, 9.89198571319549e-4, 9.89349551149359e-4, 9.89633504462248e-4, 9.89813688125325e-4, 9.89415775294666e-4, 9.88549204241997e-4, 9.88726172725502e-4, 9.87463732388221e-4, 9.88323410786971e-4, 9.86053444791399e-4, 9.83887241402205e-4, 9.8493443957514e-4, 9.83968144247811e-4, 9.84782466842421e-4, 9.84764837567203e-4, 9.8540972392813e-4, 9.86844656307818e-4, 9.88450145328355e-4, 9.89784146116532e-4, 9.90653685174447e-4, 9.90972501474432e-4, 9.90689458837004e-4, 9.89787359766713e-4, 9.88305724689765e-4, 9.86359988354607e-4, 9.84146647718574e-4, 9.81932105345605e-4, 9.80026513555286e-4, 9.78745843686878e-4, 9.7836684192274e-4, 9.79080718295491e-4, 9.8095220771127e-4, 9.83890808427059e-4, 9.87640325641185e-4, 9.91791200392134e-4, 9.95817497787236e-4, 9.99137056018742e-4, 0.00100118952896922, 0.00100152341486932, 9.99880256702741e-4
flux1:, 0.688403474544782, 9.32711655254981e-4, 9.33294460933415e-4, 9.32135461460854e-4, 9.29614144699342e-4, 9.26242101584548e-4, 9.22573921159303e-4, 9.19124735636983e-4, 9.16304825855461e-4, 9.14377982667878e-4, 9.1344626910106e-4, 9.13459916548929e-4, 9.1424772861988e-4, 9.15560920420927e-4, 9.17122087096856e-4, 9.1867113763402e-4, 9.20001520011521e-4, 9.20982633721475e-4, 9.21567501835446e-4, 9.21787898386764e-4, 9.21741296191678e-4, 9.21573685162426e-4, 9.21456686408086e-4, 9.2154293829134e-4, 9.2186698667377e-4, 9.22195628428796e-4, 9.22060416174615e-4, 9.21516475574085e-4, 9.21925084226044e-4, 9.20961975733329e-4, 9.21889396107525e-4, 9.19812390072991e-4, 9.17735819682934e-4, 9.18564305499924e-4, 9.17465351896246e-4, 9.17976982506324e-4, 9.17728415267736e-4, 9.18141514587848e-4, 9.19355975015704e-4, 9.20820024802185e-4, 9.22136321506039e-4, 9.23122229695133e-4, 9.23678024030265e-4, 9.23723322279101e-4, 9.23200162321891e-4, 9.22099409758136e-4, 9.20484601904711e-4, 9.18502892097571e-4, 9.16380204488998e-4, 9.14401003236193e-4, 9.12874989058411e-4, 9.12094601461395e-4, 9.12288610780794e-4, 9.13578168870555e-4, 9.15942204600042e-4, 9.19198757210438e-4, 9.23007573349334e-4, 9.268970082654e-4, 9.30315099468078e-4, 9.32700938140702e-4, 9.33568643138668e-4, 9.32592952464359e-4
flux1:, 0.688665923448535, 8.68879111944592e-4, 8.68849992888426e-4, 8.67246404123905e-4, 8.64497978331022e-4, 8.61133578173592e-4, 8.57693142006171e-4, 8.54650134068989e-4, 8.52353979415144e-4, 8.50997885325849e-4, 8.50613330783637e-4, 8.51088707498962e-4, 8.52206498181192e-4, 8.53691291567903e-4, 8.55260098477922e-4, 8.56666954218124e-4, 8.57735590162828e-4, 8.5837672546563e-4, 8.58589778675984e-4, 8.58451882372199e-4, 8.58099160145198e-4, 8.5770490292736e-4, 8.57453994733828e-4, 8.57499444006842e-4, 8.57871004118924e-4, 8.58338445632668e-4, 8.5844095022703e-4, 8.5818589633709e-4, 8.58794538370278e-4, 8.58096568825655e-4, 8.59076752973617e-4, 8.57178476409718e-4, 8.55191314435105e-4, 8.55824954336693e-4, 8.54615725304843e-4, 8.54857600646698e-4, 8.54404025602251e-4, 8.54603114619109e-4, 8.55604174371833e-4, 8.56919535878368e-4, 8.58195844273688e-4, 8.59263628258992e-4, 8.60015232025359e-4, 8.60348191448583e-4, 8.60171447313103e-4, 8.59434218293649e-4, 8.58153380573667e-4, 8.564292924156e-4, 8.54446686466504e-4, 8.52460240570242e-4, 8.50766274443981e-4, 8.49663641472784e-4, 8.49408440602128e-4, 8.50168491679643e-4, 8.51984346312876e-4, 8.54743684874935e-4, 8.58175078553008e-4, 8.61865173937298e-4, 8.65300451231359e-4, 8.67931069933226e-4, 8.69250399677902e-4, 8.68880238928642e-4
flux1:, 0.688928372352288, 8.08517522585204e-4, 8.07956912691068e-4, 8.06000130031255e-4, 8.03112321984731e-4, 7.99826436257546e-4, 7.96657689988454e-4, 7.94032091539593e-4, 7.92237239085307e-4, 7.91399465470082e-4, 7.91487297248107e-4, 7.92337590190505e-4, 7.93697928120394e-4, 7.95277180519843e-4, 7.9679568200665e-4, 7.98027369442985e-4, 7.98828261519342e-4, 7.99148556992997e-4, 7.99028866177315e-4, 7.98584056348547e-4, 7.97980112648781e-4, 7.9740904327613e-4, 7.97061875835721e-4, 7.97087221392885e-4, 7.97507887077725e-4, 7.98096753544557e-4, 7.98403265567722e-4, 7.98394717881584e-4, 7.99164334862351e-4, 7.98691766066534e-4, 7.99706247720727e-4, 7.97972204359788e-4, 7.96076754554418e-4, 7.9654407880584e-4, 7.95254082278949e-4, 7.95267639866186e-4, 7.94643918032606e-4, 7.94655374885464e-4, 7.95457551022561e-4, 7.96622328539369e-4, 7.97838820655703e-4, 7.98953041677345e-4, 7.99854806042274e-4, 8.00426991187578e-4, 8.00553747494849e-4, 8.00150626295955e-4, 7.99194298740626e-4, 7.97742226234478e-4, 7.95938573401601e-4, 7.94005303350355e-4, 7.92219099768959e-4, 7.9087636837928e-4, 7.90250204174601e-4, 7.90544700941762e-4, 7.91853074789767e-4, 7.94126503105403e-4, 7.97160110652421e-4, 8.00601011420011e-4, 8.03980732357887e-4, 8.0677088954974e-4, 8.08457059645632e-4, 8.08621971318592e-4
flux1:, 0.689190821256042, 7.51501886710928e-4, 7.50493480034279e-4, 7.48272834257345e-4, 7.45326569205546e-4, 7.42179655088813e-4, 7.3931401252526e-4, 7.37104069075506e-4, 7.3577624228103e-4, 7.35395076268296e-4, 7.35874760413226e-4, 7.37011417096397e-4, 7.38529143684602e-4, 7.4013152223072e-4, 7.41550276097051e-4, 7.42583942881298e-4, 7.43121674356757e-4, 7.43150213537984e-4, 7.42745247149194e-4, 7.42051108975549e-4, 7.41254519650043e-4, 7.40557588211148e-4, 7.40150595936027e-4, 7.40173407735432e-4, 7.40640248699644e-4, 7.41327784636085e-4, 7.41798902704965e-4, 7.41989105425634e-4, 7.42876237502116e-4, 7.42586258053721e-4, 7.43614590294375e-4, 7.42030327580012e-4, 7.40230515947636e-4, 7.40562737712841e-4, 7.3922580878338e-4, 7.39057690969031e-4, 7.38304329032273e-4, 7.38160312455418e-4, 7.38783540906823e-4, 7.39800208211532e-4, 7.40939702965395e-4, 7.4206531150801e-4, 7.43069385135394e-4, 7.43827480691695e-4, 7.44207464942013e-4, 7.44099701630828e-4, 7.43447893447768e-4, 7.4227150492062e-4, 7.40675882856182e-4, 7.38848473418093e-4, 7.37041054003114e-4, 7.35539425632416e-4, 7.34623653966051e-4, 7.34523546067883e-4, 7.35375363278656e-4, 7.37186524195296e-4, 7.39814981919919e-4, 7.42968859549388e-4, 7.46229718688077e-4, 7.49099631137314e-4, 7.51068365917294e-4, 7.51693045995101e-4
flux1:, 0.689453270159795, 6.97703176018098e-4, 6.96330645105796e-4, 6.93930865205519e-4, 6.90998823590996e-4, 6.88040799440319e-4, 6.85498407491648e-4, 6.83691938683308e-4, 6.827886450775e-4, 6.8279737078989e-4, 6.8358711334162e-4, 6.84924085061509e-4, 6.86519856251668e-4, 6.88082324283252e-4, 6.89361603006242e-4, 6.9018439480966e-4, 6.90472780467252e-4, 6.90246276759245e-4, 6.8960899616736e-4, 6.88726267965955e-4, 6.8779653285075e-4, 6.87023746217731e-4, 6.86591074532033e-4, 6.86625861797098e-4, 6.87132634840841e-4, 6.87892900656562e-4, 6.88486397203026e-4, 6.88825309873246e-4, 6.8978497411676e-4, 6.8963402841899e-4, 6.90655202455828e-4, 6.89206595774092e-4, 6.87507104758276e-4, 6.87736238775184e-4, 6.86387882529172e-4, 6.86086805795879e-4, 6.85246848350846e-4, 6.84982620728445e-4, 6.85450324797298e-4, 6.8632478906185e-4, 6.87372944806978e-4, 6.88476577974081e-4, 6.89535123349086e-4, 6.90423746772293e-4, 6.9100232453188e-4, 6.91144564960873e-4, 6.90768797896286e-4, 6.89862053442554e-4, 6.88493524885371e-4, 6.86815407232841e-4, 6.85050390140087e-4, 6.8346647093983e-4, 6.82341339357775e-4, 6.81920232176378e-4, 6.8237263695383e-4, 6.83754268563447e-4, 6.85981061603566e-4, 6.88821258639839e-4, 6.91909877393655e-4, 6.94786947096088e-4, 6.96957192128795e-4, 6.97964825789116e-4
flux1:, 0.689715719063548, 6.46990818790226e-4, 6.45335117797051e-4, 6.42834347577637e-4, 6.39979979923486e-4, 6.37250409484374e-4, 6.35041535480833e-4, 6.33618415605808e-4, 6.33092278504364e-4, 6.33423014133186e-4, 6.34443695364731e-4, 6.35901047756733e-4, 6.37504239153909e-4, 6.38973960604651e-4, 6.40084482928122e-4, 6.40693074797519e-4, 6.40753612134453e-4, 6.4031403121205e-4, 6.39500033574708e-4, 6.38489671146313e-4, 6.37484600122893e-4, 6.36683077686786e-4, 6.36255561074633e-4, 6.36313801021925e-4, 6.36852020716499e-4, 6.37657858687475e-4, 6.38331259664452e-4, 6.38769348845018e-4, 6.39757627419327e-4, 6.39703510175975e-4, 6.40697230548344e-4, 6.39370739324205e-4, 6.37776229498637e-4, 6.37933399425574e-4, 6.36608399798815e-4, 6.36222333636175e-4, 6.35338575470498e-4, 6.34990096521328e-4, 6.35327447673902e-4, 6.36068218077956e-4, 6.37013741115591e-4, 6.3806495812398e-4, 6.3913225441642e-4, 6.40096642491109e-4, 6.40817719221192e-4, 6.41160718438548e-4, 6.41026165925589e-4, 6.40374564230933e-4, 6.39242321839769e-4, 6.37746641537784e-4, 6.36078101781925e-4, 6.34480859698667e-4, 6.3322187549298e-4, 6.32552194570294e-4, 6.32664921371545e-4, 6.33655816863616e-4, 6.35493140931968e-4, 6.38003138218078e-4, 6.40876209106587e-4, 6.43696277005838e-4, 6.45992365857874e-4, 6.47307407971333e-4
flux1:, 0.689978167967302, 5.99235543356303e-4, 5.9737289005762e-4, 5.94841305065479e-4, 5.92118296752589e-4, 5.89646815579978e-4, 5.87773233290786e-4, 5.8670761687783e-4, 5.86509215396879e-4, 5.87096063758428e-4, 5.88274353272663e-4, 5.89781000159704e-4, 5.91331756796053e-4, 5.92667239744184e-4, 5.93590294445048e-4, 5.93990004079602e-4, 5.93850106967008e-4, 5.93242256453869e-4, 5.92307030577876e-4, 5.91227474297648e-4, 5.90200801763877e-4, 5.89413022602778e-4, 5.89017264601689e-4, 5.89107408145025e-4, 5.89667256416061e-4, 5.90491971760375e-4, 5.91204770499417e-4, 5.91695410200523e-4, 5.92671661476193e-4, 5.92675309265153e-4, 5.93623083869574e-4, 5.92405977142608e-4, 5.90920432091164e-4, 5.91034433715841e-4, 5.89764821912516e-4, 5.89338583615255e-4, 5.8845120265414e-4, 5.88053078912913e-4, 5.88285508362814e-4, 5.88902992652165e-4, 5.89737847680735e-4, 5.90710256573253e-4, 5.91744619082963e-4, 5.92733109460979e-4, 5.93541867457876e-4, 5.94035138936547e-4, 5.94102851632172e-4, 5.93684945078663e-4, 5.92788914064003e-4, 5.9149812844568e-4, 5.8996921735003e-4, 5.88417767168109e-4, 5.87092889695669e-4, 5.86242790400028e-4, 5.86075131564546e-4, 5.86717494696808e-4, 5.88184278850264e-4, 5.90356581410017e-4, 5.92980706572679e-4, 5.95688817665089e-4, 5.98042027232224e-4, 5.99592320183483e-4
flux1:, 0.690240616871055, 5.54312048781033e-4, 5.52312570797076e-4, 5.49811559215602e-4, 5.47263686135956e-4, 5.45070588656696e-4, 5.43526860510012e-4, 5.42789033040711e-4, 5.42869118543426e-4, 5.43650494743492e-4, 5.44921015382659e-4, 5.46416457706137e-4, 5.47866793242641e-4, 5.49038208142623e-4, 5.49765141406864e-4, 5.49968633513885e-4, 5.49659693164282e-4, 5.48928854270567e-4, 5.47925244898891e-4, 5.46829994413481e-4, 5.45829324273648e-4, 5.45091653550532e-4, 5.44749272761028e-4, 5.44876761577655e-4, 5.45447839257246e-4, 5.46266570552755e-4, 5.46982026716796e-4, 5.47483444864284e-4, 5.48412077045549e-4, 5.48439007493685e-4, 5.4932502171917e-4, 5.48205569317298e-4, 5.46831786794865e-4, 5.46927952770355e-4, 5.45741398175592e-4, 5.45314734254917e-4, 5.44459407648469e-4, 5.44043246164348e-4, 5.4419523307449e-4, 5.44701157646543e-4, 5.45420743575879e-4, 5.46292953821154e-4, 5.47258383336218e-4, 5.48224593393933e-4, 5.49069967198761e-4, 5.49664284368818e-4, 5.4989344232443e-4, 5.49682592237034e-4, 5.49014498516653e-4, 5.47940647410772e-4, 5.4658304813539e-4, 5.45125368211162e-4, 5.43793147733931e-4, 5.42824301795316e-4, 5.42432804453527e-4, 5.42770124535229e-4, 5.43890324334562e-4, 5.45725356135456e-4, 5.48076648632948e-4, 5.50627374542608e-4, 5.52976893329954e-4, 5.54695126531916e-4
flux1:, 0.690503065774808, 5.12101015275852e-4, 5.10027959712725e-4, 5.07609770900549e-4, 5.05271058265505e-4, 5.0336796909178e-4, 5.021425611711e-4, 5.01700365450453e-4, 5.0201141968249e-4, 5.02931536776601e-4, 5.04238075022459e-4, 5.05673160643667e-4, 5.06987141089131e-4, 5.07975868679504e-4, 5.08507009596495e-4, 5.08532683563081e-4, 5.08088063404588e-4, 5.07277780579595e-4, 5.06253780448465e-4, 5.05189392677573e-4, 5.04254578842129e-4, 5.03596161291087e-4, 5.03323269190842e-4, 5.03490605236546e-4, 5.04062542051705e-4, 5.04853314990096e-4, 5.05539813281829e-4, 5.06016546099442e-4, 5.06868315770346e-4, 5.06889681342811e-4, 5.07701435169163e-4, 5.06669058463355e-4, 5.05408298376535e-4, 5.05507689595324e-4, 5.04426347408257e-4, 5.04032539776087e-4, 5.03239072492687e-4, 5.02832256932925e-4, 5.02926394400443e-4, 5.03333325347805e-4, 5.03936567781424e-4, 5.04692895560046e-4, 5.05560364128001e-4, 5.06464959253267e-4, 5.07301734223477e-4, 5.07951368871495e-4, 5.08301451594482e-4, 5.08267727257866e-4, 5.07812551249822e-4, 5.069581400766e-4, 5.05792318006358e-4, 5.04464876878058e-4, 5.03173536351527e-4, 5.02139808409932e-4, 5.0157672900024e-4, 5.01652217574371e-4, 5.02453433599055e-4, 5.03958507961982e-4, 5.06022033265395e-4, 5.08379438583956e-4, 5.10672840437008e-4, 5.12497446369041e-4
flux1:, 0.690765514678561, 4.72490117611731e-4, 4.70399474357813e-4, 4.68107210707784e-4, 4.66002303538555e-4, 4.64392878794057e-4, 4.63469093070241e-4, 4.63288953356855e-4, 4.63786145023161e-4, 4.64795744726043e-4, 4.66091619781857e-4, 4.67428455916919e-4, 4.68581613525179e-4, 4.69379176391219e-4, 4.69722357529226e-4, 4.69592573403126e-4, 4.69045686440297e-4, 4.68195853379284e-4, 4.6719284800273e-4, 4.66197467576945e-4, 4.65359521524215e-4, 4.64801614968924e-4, 4.64608579728341e-4, 4.64815483615318e-4, 4.65378427164848e-4, 4.66122898168921e-4, 4.66754860219324e-4, 4.67178698283324e-4, 4.67931517573e-4, 4.67924757108518e-4, 4.6865345371157e-4, 4.67698828536435e-4, 4.66550616754896e-4, 4.66669546187963e-4, 4.65709369433759e-4, 4.65374375044723e-4, 4.6466584218546e-4, 4.64290725951591e-4, 4.64347049809914e-4, 4.64667984963546e-4, 4.65157297417641e-4, 4.65788157136545e-4, 4.66536445829699e-4, 4.67348395879048e-4, 4.68138813481529e-4, 4.68803381663876e-4, 4.69236116673494e-4, 4.69348192077607e-4, 4.69085859296373e-4, 4.68445207149108e-4, 4.67481313802159e-4, 4.66309476250873e-4, 4.65096821603795e-4, 4.64043742348304e-4, 4.63356191195711e-4, 4.63211743038463e-4, 4.63724160869939e-4, 4.64912558034188e-4, 4.66681682587958e-4, 4.68819034876142e-4, 4.71012386082823e-4, 4.72888021181207e-4
flux1:, 0.691027963582315, 4.35373921754401e-4, 4.33314303137492e-4, 4.31182135152071e-4, 4.29326806424212e-4, 4.28007442358111e-4, 4.27364196171164e-4, 4.27411820688185e-4, 4.28053486479293e-4, 4.29109978643192e-4, 4.3035776220956e-4, 4.31568990379532e-4, 4.32547184799981e-4, 4.33153776669831e-4, 4.33322651819538e-4, 4.33061977511642e-4, 4.32444604999404e-4, 4.31589979316131e-4, 4.30641550262294e-4, 4.29744053595468e-4, 4.29024639037047e-4, 4.2858043103275e-4, 4.28471957955284e-4, 4.2871563866735e-4, 4.29260640161535e-4, 4.29944544236532e-4, 4.30502903362275e-4, 4.30853334403077e-4, 4.31492592009752e-4, 4.31441680520322e-4, 4.32082365783791e-4, 4.31197470481903e-4, 4.30159547736467e-4, 4.30309424758358e-4, 4.29479923978073e-4, 4.29222029890938e-4, 4.28614410076367e-4, 4.28287903212822e-4, 4.28323460040108e-4, 4.28571464479077e-4, 4.28952543604217e-4, 4.29454480996468e-4, 4.30070512051605e-4, 4.30767761783831e-4, 4.31482537298515e-4, 4.32128335660093e-4, 4.32609284524668e-4, 4.32836168860714e-4, 4.32743293575795e-4, 4.32304148211037e-4, 4.31543373631375e-4, 4.30542383059158e-4, 4.29436350466032e-4, 4.2840121640491e-4, 4.27630853281957e-4, 4.2730643157774e-4, 4.27562028146412e-4, 4.28452173466743e-4, 4.29927862894443e-4, 4.31827175177136e-4, 4.33884903800284e-4, 4.3576267369647e-4
flux1:, 0.691290412486068, 4.00652775257095e-4, 3.9866542303679e-4, 3.9671893663429e-4, 3.95120689041199e-4, 3.94081246452286e-4, 3.93693762191808e-4, 3.93934639416214e-4, 3.94682451692595e-4, 3.95749662728455e-4, 3.96920476246737e-4, 3.97988150127071e-4, 3.98786117258355e-4, 3.99208957624611e-4, 3.9922132032616e-4, 3.98854971411009e-4, 3.98195957333739e-4, 3.97365200802404e-4, 3.96496549821955e-4, 3.95716336732015e-4, 3.95127864935549e-4, 3.94802774587881e-4, 3.94778302204783e-4, 3.95053841177533e-4, 3.95573149338624e-4, 3.9618647231964e-4, 3.96658736550393e-4, 3.96922912062876e-4, 3.9744133593948e-4, 3.97336652421179e-4, 3.97888117079027e-4, 3.9706622120324e-4, 3.96134618813694e-4, 3.96322086015498e-4, 3.95626498007995e-4, 3.9545644974979e-4, 3.94958706585559e-4, 3.94692219819196e-4, 3.94720847331579e-4, 3.94908714343757e-4, 3.9519015690259e-4, 3.95565512767143e-4, 3.96044160162214e-4, 3.96613684893339e-4, 3.97232387708207e-4, 3.97833142088399e-4, 3.98332812618948e-4, 3.98645268353939e-4, 3.98696771377585e-4, 3.98441985187096e-4, 3.97878134862725e-4, 3.97054441308503e-4, 3.96074056648431e-4, 3.95086450298146e-4, 3.94269555083494e-4, 3.9380286498438e-4, 3.93834792606293e-4, 3.94449497568104e-4, 3.95639577748034e-4, 3.97291044371485e-4, 3.9918567359844e-4, 4.01023235897352e-4
flux1:, 0.691552861389821, 3.68230993734996e-4, 3.66349835434644e-4, 3.64606462322334e-4, 3.63265211414081e-4, 3.62489786470304e-4, 3.62330267806504e-4, 3.62730078061864e-4, 3.63549061514928e-4, 3.64596786813798e-4, 3.65669392759388e-4, 3.66583683581562e-4, 3.67203490428405e-4, 3.67455202556701e-4, 3.67331471453874e-4, 3.6688406932484e-4, 3.662084724031e-4, 3.65423755656332e-4, 3.64651751592312e-4, 3.63999159071124e-4, 3.63545444058049e-4, 3.63337865427046e-4, 3.63392242344445e-4, 3.6369307450971e-4, 3.64180342315449e-4, 3.64717243433149e-4, 3.6509718821802e-4, 3.65269463442297e-4, 3.65666575959398e-4, 3.65504429290326e-4, 3.65968898631013e-4, 3.65204492374681e-4, 3.64373711457998e-4, 3.6460103221419e-4, 3.64036840264082e-4, 3.63958380301051e-4, 3.63572931673711e-4, 3.63372630558371e-4, 3.63404923363217e-4, 3.63544855692865e-4, 3.63737611801669e-4, 3.63993844979665e-4, 3.64337257350639e-4, 3.64774531830521e-4, 3.65285338333208e-4, 3.65822345599232e-4, 3.66316773806956e-4, 3.66688324452496e-4, 3.66858786283342e-4, 3.66767878907593e-4, 3.66388974675872e-4, 3.65741693994908e-4, 3.64898229801492e-4, 3.63980759028815e-4, 3.63148501816422e-4, 3.62574811962394e-4, 3.62416861132339e-4, 3.62782572327681e-4, 3.63700941511747e-4, 3.65102294286486e-4, 3.66814098618615e-4, 3.68575725368585e-4
flux1:, 0.691815310293574, 3.38014759924181e-4, 3.36266493785909e-4, 3.34736016751105e-4, 3.33644866934887e-4, 3.33112645937819e-4, 3.33151008827339e-4, 3.33676051810197e-4, 3.34534580224403e-4, 3.35538096343394e-4, 3.36497954442744e-4, 3.37255857587425e-4, 3.37705425751071e-4, 3.3780257623332e-4, 3.37564549632687e-4, 3.37059257122496e-4, 3.36387973712595e-4, 3.35665116038351e-4, 3.34998900647672e-4, 3.34476152705168e-4, 3.34153532757623e-4, 3.34055933877533e-4, 3.3418031134837e-4, 3.34498768656814e-4, 3.34949173120737e-4, 3.35407690513935e-4, 3.35694738384497e-4, 3.3577585672241e-4, 3.3605709477243e-4, 3.35838967315366e-4, 3.36221616134907e-4, 3.35510286234467e-4, 3.34773554297521e-4, 3.35039198560879e-4, 3.3459893149171e-4, 3.34609667379841e-4, 3.34333168274456e-4, 3.34200482252132e-4, 3.34243916541786e-4, 3.34347235044447e-4, 3.34463937485431e-4, 3.34612673616471e-4, 3.348291924686e-4, 3.35137158851405e-4, 3.35536051908948e-4, 3.3599776323228e-4, 3.36468576581412e-4, 3.36876072645032e-4, 3.37140746405716e-4, 3.37191238693126e-4, 3.36980997453409e-4, 3.36503336604202e-4, 3.35801496026496e-4, 3.34970589756259e-4, 3.34149356511461e-4, 3.33501351567479e-4, 3.3318740682517e-4, 3.33333408906348e-4, 3.33999175620908e-4, 3.35154958174053e-4, 3.36671556580326e-4, 3.38328179507455e-4
flux1:, 0.692077759197328, 3.09910170000444e-4, 3.08314405693905e-4, 3.06999559513557e-4, 3.06145693552901e-4, 3.0583191950115e-4, 3.0603661968732e-4, 3.06654317995715e-4, 3.07524170611898e-4, 3.08463803151866e-4, 3.09302196808764e-4, 3.09906343876579e-4, 3.10198132753099e-4, 3.10159998279592e-4, 3.09829908040604e-4, 3.09287930787583e-4, 3.08637733944719e-4, 3.07986784934483e-4, 3.07428815650363e-4, 3.0703137246069e-4, 3.06830162575001e-4, 3.06830422403308e-4, 3.07013276575448e-4, 3.07341149035995e-4, 3.07751423387355e-4, 3.08133002684211e-4, 3.08331361370461e-4, 3.08327372381985e-4, 3.08502962598844e-4, 3.08234547334184e-4, 3.08542888387492e-4, 3.07881151897525e-4, 3.07230730055064e-4, 3.07530098714018e-4, 3.0720232586713e-4, 3.07294835433402e-4, 3.07119189710386e-4, 3.07051514669453e-4, 3.07110705332546e-4, 3.07187600666769e-4, 3.07241828770811e-4, 3.07297730591182e-4, 3.07400525980132e-4, 3.07588194932292e-4, 3.07877739674771e-4, 3.08258895134887e-4, 3.08692934553381e-4, 3.09116714738345e-4, 3.09452193121001e-4, 3.09620666867979e-4, 3.09559779523916e-4, 3.09240329343178e-4, 3.08679349757929e-4, 3.07946005637859e-4, 3.07157687320475e-4, 3.06465277633832e-4, 3.06028712569442e-4, 3.0598624907568e-4, 3.06422772289777e-4, 3.07343514645642e-4, 3.08659380883715e-4, 3.10188591626106e-4
flux1:, 0.692340208101081, 2.83821788668719e-4, 2.82391298061617e-4, 2.81288496751759e-4, 2.80654192156343e-4, 2.80531247541205e-4, 2.80870208672569e-4, 2.81549698192211e-4, 2.82406197115514e-4, 2.83266976032411e-4, 2.83980246416554e-4, 2.84437857757305e-4, 2.8458772961177e-4, 2.8443528974568e-4, 2.84035121165034e-4, 2.83475504210948e-4, 2.82859391131789e-4, 2.82285514502227e-4, 2.8183288303518e-4, 2.8155102121593e-4, 2.81457137644715e-4, 2.81539987506898e-4, 2.81768176768231e-4, 2.82097243820858e-4, 2.82465624425988e-4, 2.82774517714336e-4, 2.82892158701873e-4, 2.82813170820464e-4, 2.82896861222729e-4, 2.82586978575823e-4, 2.82830179450357e-4, 2.8221529123731e-4, 2.81642806345967e-4, 2.81969031573656e-4, 2.81739466330637e-4, 2.81902541182149e-4, 2.81816052193562e-4, 2.81807581098173e-4, 2.81884643307891e-4, 2.81943989125579e-4, 2.8194953430498e-4, 2.81929104476437e-4, 2.81934672652429e-4, 2.82015521225419e-4, 2.82203383649224e-4, 2.82503851761029e-4, 2.82892479918482e-4, 2.83316220190319e-4, 2.83700810652949e-4, 2.8396371189235e-4, 2.84030910298219e-4, 2.83854773117959e-4, 2.83429407080592e-4, 2.82799849064643e-4, 2.8206205983713e-4, 2.81352125110691e-4, 2.80825124072575e-4, 2.80626429852579e-4, 2.80860253958297e-4, 2.8156153014236e-4, 2.82677385321153e-4, 2.84063332375623e-4
flux1:, 0.692602657004834, 2.59651934566635e-4, 2.58393068732188e-4, 2.5749328020337e-4, 2.57057045187811e-4, 2.57095624742269e-4, 2.57537232019509e-4, 2.58250004079632e-4, 2.59072203408398e-4, 2.59843583847503e-4, 2.60432454465361e-4, 2.60754413366767e-4, 2.60780651253678e-4, 2.60535758952498e-4, 2.60086761780465e-4, 2.5952637591915e-4, 2.58954088221074e-4, 2.58458587771598e-4, 2.5810444020104e-4, 2.57924889199644e-4, 2.57921485665089e-4, 2.58069924143867e-4, 2.58329691819621e-4, 2.58652182717077e-4, 2.58978278902663e-4, 2.59220866738919e-4, 2.59268431011504e-4, 2.5912730387836e-4, 2.5913505581086e-4, 2.58794538942224e-4, 2.58982723848926e-4, 2.58412475955814e-4, 2.57909254315974e-4, 2.58254014952122e-4, 2.58106641207534e-4, 2.58326570773381e-4, 2.58315140681224e-4, 2.58357755710365e-4, 2.58452740607645e-4, 2.5850198353973e-4, 2.584721808022e-4, 2.58392607167063e-4, 2.58319276491748e-4, 2.58309612388996e-4, 2.58406998683181e-4, 2.58630492170043e-4, 2.58968740138045e-4, 2.5937911480813e-4, 2.59793015270023e-4, 2.6012726246847e-4, 2.60300210119146e-4, 2.60249980480203e-4, 2.59951363965926e-4, 2.59427619759354e-4, 2.5875385991176e-4, 2.58049950131368e-4, 2.57462785182353e-4, 2.57140058145813e-4, 2.57199760885924e-4, 2.57701128365944e-4, 2.5862318655424e-4, 2.59856305939837e-4
flux1:, 0.692865105908588, 2.373007476934e-4, 2.36214055190186e-4, 2.35503819587288e-4, 2.35241613614002e-4, 2.35411930863143e-4, 2.35926023617476e-4, 2.36646551239691e-4, 2.37417415543463e-4, 2.38093009560872e-4, 2.38561952728325e-4, 2.38761953605217e-4, 2.38684378141951e-4, 2.38369040056001e-4, 2.37891342475688e-4, 2.37344948734508e-4, 2.36823531255089e-4, 2.36404867037687e-4, 2.36139764893778e-4, 2.36047242294857e-4, 2.36116217135155e-4, 2.36312786551304e-4, 2.365906357363e-4, 2.36899589767928e-4, 2.37184191653256e-4, 2.37368282663925e-4, 2.37357998051017e-4, 2.37169073859013e-4, 2.37117811313256e-4, 2.3675844280602e-4, 2.3690203182709e-4, 2.36374562567218e-4, 2.35931945138427e-4, 2.3628624212561e-4, 2.36204386091617e-4, 2.36466192401299e-4, 2.36514486035255e-4, 2.36598648098593e-4, 2.36710019680174e-4, 2.36755153416712e-4, 2.36702330293929e-4, 2.36580467004197e-4, 2.36447040287677e-4, 2.36364484428143e-4, 2.36384663871201e-4, 2.36537492645357e-4, 2.36823192931757e-4, 2.37209474891052e-4, 2.37634852408602e-4, 2.380183279008e-4, 2.3827439278976e-4, 2.38331036594526e-4, 2.38147484572416e-4, 2.37727924662116e-4, 2.37127736241351e-4, 2.36449785159955e-4, 2.35830107961882e-4, 2.35414477615644e-4, 2.35329476994581e-4, 2.35653322419246e-4, 2.36392382981362e-4, 2.37468919111871e-4
flux1:, 0.693127554812341, 2.1666693062117e-4, 2.15747975835647e-4, 2.15210532153919e-4, 2.15097009615996e-4, 2.15369959769695e-4, 2.15928739608474e-4, 2.16635007091583e-4, 2.17341506696903e-4, 2.1791876354121e-4, 2.1827535503264e-4, 2.1836907594804e-4, 2.18208209057671e-4, 2.17843915003615e-4, 2.1735616602127e-4, 2.16836467061828e-4, 2.16370757896436e-4, 2.16025433350875e-4, 2.15838531692152e-4, 2.15817058096192e-4, 2.15940327854881e-4, 2.16168172166143e-4, 2.16451563983643e-4, 2.16741076955623e-4, 2.16985922525042e-4, 2.17120082567499e-4, 2.17064767444462e-4, 2.1684272630521e-4, 2.16749224205672e-4, 2.16382793477782e-4, 2.16491922818782e-4, 2.16005550656803e-4, 2.15615173634723e-4, 2.15970020251606e-4, 2.15937303353364e-4, 2.16225851147437e-4, 2.16318352014135e-4, 2.16433929931844e-4, 2.16559048934273e-4, 2.16604669101539e-4, 2.16539743526973e-4, 2.1639129355787e-4, 2.16215921148147e-4, 2.16078123469199e-4, 2.16035160602747e-4, 2.16125148403333e-4, 2.16358172763182e-4, 2.16711876848526e-4, 2.17132935670339e-4, 2.17544929444675e-4, 2.17861894335964e-4, 2.18005573457512e-4, 2.17923348150767e-4, 2.17603236121555e-4, 2.17082409375116e-4, 2.16446528129866e-4, 2.15818751340343e-4, 2.1533931987719e-4, 2.15138708623532e-4, 2.15309051618986e-4, 2.15879464038479e-4, 2.16800773448426e-4
flux1:, 0.693390003716094, 1.97648938436293e-4, 1.96889278390552e-4, 1.96505734862457e-4, 1.96515432795166e-4, 1.96863627240473e-4, 1.9744239964837e-4, 1.98116262360625e-4, 1.98749324923667e-4, 1.99229112545532e-4, 1.99483338032179e-4, 1.99487607730405e-4, 1.99263854614562e-4, 1.98870923136063e-4, 1.98389921681056e-4, 1.97907547566293e-4, 1.97500536217618e-4, 1.97223785419724e-4, 1.97103754362816e-4, 1.97137678068377e-4, 1.97298158413935e-4, 1.97541820234014e-4, 1.97819674449104e-4, 1.98085033573838e-4, 1.98292559833063e-4, 1.98385515338478e-4, 1.98297727357566e-4, 1.98056630285609e-4, 1.97936601180177e-4, 1.97574132498725e-4, 1.97658186578654e-4, 1.9721127915174e-4, 1.96865307999815e-4, 1.97212302033349e-4, 1.97213427996347e-4, 1.97514354038486e-4, 1.97636256720025e-4, 1.97773248687064e-4, 1.9790883027454e-4, 1.97958256302722e-4, 1.97890492369921e-4, 1.97729423272975e-4, 1.97528758757869e-4, 1.97352413910326e-4, 1.97260184930298e-4, 1.97295826066669e-4, 1.97477499975796e-4, 1.9779213231092e-4, 1.98195222857076e-4, 1.98616869205652e-4, 1.98973611453539e-4, 1.99184482038292e-4, 1.99188563623472e-4, 1.98960654267569e-4, 1.98521532114277e-4, 1.97939942628288e-4, 1.97324781848727e-4, 1.96807816283538e-4, 1.96519303418114e-4, 1.96560631065603e-4, 1.9697918955634e-4, 1.97750861976778e-4
flux1:, 0.693652452619847, 1.80146338645631e-4, 1.79534583170325e-4, 1.79285048647458e-4, 1.79393435616566e-4, 1.7979203200054e-4, 1.80369717599721e-4, 1.80997043629244e-4, 1.81551329957516e-4, 1.81937400640787e-4, 1.82100908563272e-4, 1.82032870103908e-4, 1.81765724329102e-4, 1.81362667802886e-4, 1.80902977424688e-4, 1.80466398425754e-4, 1.8011943855119e-4, 1.79905695461323e-4, 1.79841365250426e-4, 1.79916078496158e-4, 1.80098359386841e-4, 1.80344311071571e-4, 1.80607313820018e-4, 1.80845036121894e-4, 1.81018139244782e-4, 1.81078287906415e-4, 1.80969655989568e-4, 1.80722213553196e-4, 1.80589626387804e-4, 1.80240804883117e-4, 1.80308076535136e-4, 1.79898959498494e-4, 1.79590268892471e-4, 1.7992202760715e-4, 1.79943376234787e-4, 1.8024380371146e-4, 1.80381706727772e-4, 1.80530820237384e-4, 1.80673336341428e-4, 1.80728778570401e-4, 1.80665688232831e-4, 1.80503879949589e-4, 1.80292527228515e-4, 1.80092706607776e-4, 1.79964220962912e-4, 1.79954099217942e-4, 1.80086812860302e-4, 1.80357741298841e-4, 1.80731519159684e-4, 1.81146229466953e-4, 1.81523369642672e-4, 1.81782352558631e-4, 1.8185721410053e-4, 1.81712408897582e-4, 1.81354310738849e-4, 1.80835454685108e-4, 1.80249682098249e-4, 1.79718022661636e-4, 1.79367057946214e-4, 1.79303270864494e-4, 1.79588118138613e-4, 1.80218985601406e-4
flux1:, 0.693914901523601, 1.64061075240678e-4, 1.63583937191487e-4, 1.63448528327997e-4, 1.63632843374539e-4, 1.64060118257542e-4, 1.64619500634065e-4, 1.65190080817198e-4, 1.65663588963786e-4, 1.65961947244345e-4, 1.66047276441875e-4, 1.65923581905094e-4, 1.65630890689351e-4, 1.65233836962697e-4, 1.64807421266063e-4, 1.64422820219817e-4, 1.64135726874023e-4, 1.63978904430649e-4, 1.63959660635682e-4, 1.64062033451684e-4, 1.6425277443019e-4, 1.6448970883607e-4, 1.64730452243399e-4, 1.64938249722624e-4, 1.65080075427512e-4, 1.65115123252028e-4, 1.64995878960385e-4, 1.64752957431632e-4, 1.64619596192614e-4, 1.6429239690703e-4, 1.64349877617436e-4, 1.63976782425587e-4, 1.63699078852888e-4, 1.64009531179017e-4, 1.64039550663611e-4, 1.64328576872969e-4, 1.64470961020522e-4, 1.64624032934997e-4, 1.6477003717411e-4, 1.64832783768821e-4, 1.6478014703452e-4, 1.64627243735248e-4, 1.64417467809431e-4, 1.64207241073125e-4, 1.6405424215635e-4, 1.64006686014887e-4, 1.6409367551683e-4, 1.64318093721633e-4, 1.64653699464052e-4, 1.65047560148863e-4, 1.65428047476089e-4, 1.65717539598253e-4, 1.65847898246271e-4, 1.6577593696792e-4, 1.65495691094847e-4, 1.65044517816356e-4, 1.64500947958824e-4, 1.6397367185562e-4, 1.63582810732689e-4, 1.63436354688346e-4, 1.63605980906998e-4, 1.6410710709814e-4
flux1:, 0.694177350427354, 1.49298438967535e-4, 1.48941682201582e-4, 1.4890133549544e-4, 1.49141170997927e-4, 1.49578814403233e-4, 1.50106527441177e-4, 1.50613776615084e-4, 1.51007312268781e-4, 1.51225533461307e-4, 1.51245369868676e-4, 1.51081463180571e-4, 1.50778810650641e-4, 1.5040103882962e-4, 1.50016975081937e-4, 1.49688136923744e-4, 1.49459226450699e-4, 1.49352864108486e-4, 1.49368851231494e-4, 1.49487439321343e-4, 1.49675537289748e-4, 1.49894463897056e-4, 1.50107454162222e-4, 1.50284151470383e-4, 1.50397930135407e-4, 1.50414658971247e-4, 1.50293362462617e-4, 1.50063715755383e-4, 1.49938962986239e-4, 1.49639468635879e-4, 1.49692758483087e-4, 1.49353803682631e-4, 1.4910169144284e-4, 1.49386233855689e-4, 1.49415640769728e-4, 1.49684606540489e-4, 1.49822103505589e-4, 1.49972357786807e-4, 1.50118720325832e-4, 1.50189319772251e-4, 1.50151287930763e-4, 1.50014708870159e-4, 1.49816358174012e-4, 1.49606647500069e-4, 1.49439433594035e-4, 1.49362348902631e-4, 1.49407590221276e-4, 1.4958451966077e-4, 1.49875725477268e-4, 1.50237808347189e-4, 1.50607390905075e-4, 1.50911865848889e-4, 1.51083360402371e-4, 1.51073502445122e-4, 1.50866047326229e-4, 1.50484451801618e-4, 1.49992145912337e-4, 1.49484492484706e-4, 1.49073030277246e-4, 1.48864266068539e-4, 1.48936678507876e-4, 1.49320422849722e-4
flux1:, 0.694439799331107, 1.35767645935691e-4, 1.35516858076694e-4, 1.35553903461862e-4, 1.35831518765293e-4, 1.36264664921661e-4, 1.36750956269421e-4, 1.37191458275653e-4, 1.37508033335508e-4, 1.37654598311909e-4, 1.37621126178487e-4, 1.37430677342578e-4, 1.3713094674273e-4, 1.36782597030132e-4, 1.3644692863765e-4, 1.36175210371445e-4, 1.36001349745342e-4, 1.35938699491349e-4, 1.35980904470415e-4, 1.36106000920733e-4, 1.36282594388532e-4, 1.36476794564241e-4, 1.36658368189962e-4, 1.36803795923666e-4, 1.36892728477648e-4, 1.3689688450954e-4, 1.36780323130117e-4, 1.36570520599979e-4, 1.36461333629353e-4, 1.36193712538523e-4, 1.36247030649527e-4, 1.35940228398492e-4, 1.3570922327463e-4, 1.3596475530924e-4, 1.35986565103788e-4, 1.36229130604524e-4, 1.36354603246846e-4, 1.36496758238206e-4, 1.3664080847648e-4, 1.36719228954195e-4, 1.36698475182483e-4, 1.36583533768337e-4, 1.36404111437265e-4, 1.36203708306238e-4, 1.36031100296075e-4, 1.35931907437427e-4, 1.35940053350535e-4, 1.36070318418479e-4, 1.36313581515131e-4, 1.36636109832132e-4, 1.36983634252326e-4, 1.37290076757415e-4, 1.37489814114057e-4, 1.37531450663521e-4, 1.37390446922249e-4, 1.37077804278985e-4, 1.36642449890946e-4, 1.36165980207742e-4, 1.35749850820508e-4, 1.35496684308026e-4, 1.35488798194547e-4, 1.35768032498776e-4
flux1:, 0.69470224823486, 1.23382031923121e-4, 1.23223181275124e-4, 1.23321668695642e-4, 1.23622055499982e-4, 1.24039094739488e-4, 1.24477426811189e-4, 1.24850393007292e-4, 1.25094623159854e-4, 1.25178335840749e-4, 1.25102742666274e-4, 1.24897285034033e-4, 1.24610445878808e-4, 1.24298447166396e-4, 1.24014220224315e-4, 1.23798651247899e-4, 1.23675373290838e-4, 1.23649486924945e-4, 1.23709769436633e-4, 1.23833367198462e-4, 1.23991738725353e-4, 1.24156631076586e-4, 1.24304814641887e-4, 1.24419695037634e-4, 1.24486887087027e-4, 1.2448317019106e-4, 1.24376396066476e-4, 1.24190904916035e-4, 1.24101942420431e-4, 1.23868550073568e-4, 1.23924821624006e-4, 1.23648100200068e-4, 1.23434597919007e-4, 1.23659459530549e-4, 1.23668879456447e-4, 1.23880942013851e-4, 1.23989409623428e-4, 1.24119658151005e-4, 1.24259243210085e-4, 1.24344998499272e-4, 1.24342886490645e-4, 1.24252971029992e-4, 1.24097795300623e-4, 1.23913471884074e-4, 1.23742857181964e-4, 1.2362846447841e-4, 1.23604762230218e-4, 1.23690883588654e-4, 1.2388525861221e-4, 1.2416358618529e-4, 1.24481085737685e-4, 1.24779216362108e-4, 1.24996138089473e-4, 1.25079279324111e-4, 1.24997670238393e-4, 1.24751401477939e-4, 1.2437580429295e-4, 1.2393874174486e-4, 1.23530644661425e-4, 1.23248404816548e-4, 1.23175672031818e-4, 1.23363196868364e-4
flux1:, 0.694964697138614, 1.12058955342046e-4, 1.11978728775306e-4, 1.12124533437442e-4, 1.12435282460262e-4, 1.12827520020198e-4, 1.13214081726608e-4, 1.13520795107298e-4, 1.13698360453716e-4, 1.13727899595529e-4, 1.13620072511725e-4, 1.13408868510537e-4, 1.13142005663088e-4, 1.12870234651004e-4, 1.12637734552507e-4, 1.12475270016936e-4, 1.12396986497054e-4, 1.12400845743058e-4, 1.12471964185659e-4, 1.12587681161664e-4, 1.12723107066868e-4, 1.1285606316965e-4, 1.12970402927843e-4, 1.13056236804346e-4, 1.13104671361911e-4, 1.13096798803206e-4, 1.13003266317615e-4, 1.12844643206718e-4, 1.12778496573285e-4, 1.12580062346832e-4, 1.12641057281223e-4, 1.12392291122304e-4, 1.1219349973288e-4, 1.12387335624905e-4, 1.12381556229138e-4, 1.12561051063247e-4, 1.12649499357681e-4, 1.12765392202421e-4, 1.12898867315683e-4, 1.129911080804e-4, 1.13007859600789e-4, 1.12944640539572e-4, 1.12817047120452e-4, 1.12653708671806e-4, 1.12491107232755e-4, 1.12367871225221e-4, 1.12318019995954e-4, 1.12363995427641e-4, 1.12510884519184e-4, 1.12743272656172e-4, 1.13025830106934e-4, 1.13308102778601e-4, 1.1353314556262e-4, 1.13648744446896e-4, 1.13619213337393e-4, 1.13435319389953e-4, 1.13119938115771e-4, 1.12727621366008e-4, 1.1233731732761e-4, 1.12038840010394e-4, 1.1191509751575e-4, 1.12023268408419e-4
flux1:, 0.695227146042367, 1.01719550836107e-4, 1.01705503648788e-4, 1.01886262449086e-4, 1.02197298613626e-4, 1.02558533903032e-4, 1.02891734160294e-4, 1.03135039772264e-4, 1.03252253089815e-4, 1.03235884001363e-4, 1.0310430458829e-4, 1.02894431464181e-4, 1.02651997673782e-4, 1.02421647586361e-4, 1.02238816817045e-4, 1.02124733552639e-4, 1.02085047381976e-4, 1.02111750435821e-4, 1.02187407654565e-4, 1.02290404756e-4, 1.0239998319255e-4, 1.0250011959073e-4, 1.02581496357183e-4, 1.02640452720254e-4, 1.02672987479538e-4, 1.02663803583484e-4, 1.02585568034792e-4, 1.02454716674786e-4, 1.02412203509611e-4, 1.02248067346081e-4, 1.02314568350836e-4, 1.02091609193404e-4, 1.01905455558993e-4, 1.02069031471782e-4, 1.02046952617171e-4, 1.02193577429263e-4, 1.02260694139052e-4, 1.02360960178254e-4, 1.02487132123924e-4, 1.02584709380824e-4, 1.02619562863111e-4, 1.02583205799755e-4, 1.02484762684142e-4, 1.02345608022918e-4, 1.02195729953846e-4, 1.02069379565224e-4, 1.01999315762464e-4, 1.02010288740514e-4, 1.02113040310159e-4, 1.02300250892254e-4, 1.02545656027479e-4, 1.02807043537341e-4, 1.03033097573668e-4, 1.03173198451575e-4, 1.03188492813137e-4, 1.03062008854299e-4, 1.02805470504854e-4, 1.02460848016386e-4, 1.0209555227763e-4, 1.0179140688114e-4, 1.01628898099815e-4, 1.01669436794441e-4
flux1:, 0.69548959494612, 9.22884816683415e-5, 9.23290543919449e-5, 9.25340005192858e-5, 9.28372583579702e-5, 9.31633529365383e-5, 9.34433529966052e-5, 9.3627234196444e-5, 9.36907349364433e-5, 9.36361766743576e-5, 9.3487989034318e-5, 9.32846031137464e-5, 9.30688434621782e-5, 9.28789478889652e-5, 9.27419345232072e-5, 9.2670328689653e-5, 9.26624176122913e-5, 9.27054088302412e-5, 9.27803171389432e-5, 9.28672181193127e-5, 9.29496885854209e-5, 9.30176469748676e-5, 9.30680821595107e-5, 9.31028866582853e-5, 9.31222605828931e-5, 9.31138663185401e-5, 9.30518101120968e-5, 9.29482684127289e-5, 9.29287526613491e-5, 9.27971230329875e-5, 9.28691047220995e-5, 9.2669809999577e-5, 9.24948307104183e-5, 9.26298241495533e-5, 9.25917478009237e-5, 9.27066479786235e-5, 9.27525213659926e-5, 9.28368561379249e-5, 9.29549022496206e-5, 9.30564149818188e-5, 9.31077766434966e-5, 9.30971540147588e-5, 9.30278767706445e-5, 9.29145549861662e-5, 9.27808431951127e-5, 9.265637105317e-5, 9.25719974527718e-5, 9.25538429469769e-5, 9.26172404744376e-5, 9.27619942221748e-5, 9.29702470449924e-5, 9.32078606306881e-5, 9.34295604976206e-5, 9.35872897673803e-5, 9.36404085383497e-5, 9.35657530958653e-5, 9.33653033164691e-5, 9.30694086276742e-5, 9.27342122095386e-5, 9.24330006104508e-5, 9.22425060228882e-5, 9.22264466082935e-5
flux1:, 0.695752043849873, 8.36938071060698e-5, 8.37782739866199e-5, 8.39980371350722e-5, 8.4287139722158e-5, 8.45756263640772e-5, 8.48039464855169e-5, 8.4933201467478e-5, 8.49497668071288e-5, 8.48641835186365e-5, 8.47053845009912e-5, 8.45120980007341e-5, 8.43235717253244e-5, 8.4171607359852e-5, 8.40753728617999e-5, 8.40396980934833e-5, 8.40567222907358e-5, 8.41100323650379e-5, 8.4179979157092e-5, 8.4248784586112e-5, 8.43043381630628e-5, 8.43420553490718e-5, 8.4364507685347e-5, 8.43783240324313e-5, 8.43871599797375e-5, 8.43810418211811e-5, 8.43351025630034e-5, 8.42573321638809e-5, 8.42590445371193e-5, 8.41572570888345e-5, 8.4234063603304e-5, 8.40563207689951e-5, 8.38915470110239e-5, 8.40003308628188e-5, 8.39476469269417e-5, 8.40330912249543e-5, 8.40589021283471e-5, 8.41277515939792e-5, 8.4237134754149e-5, 8.43409751300634e-5, 8.44065697012155e-5, 8.44194737382427e-5, 8.43780426764727e-5, 8.42908105036155e-5, 8.41754802968366e-5, 8.40570242752385e-5, 8.39639194687565e-5, 8.3922797140746e-5, 8.39524999892323e-5, 8.40588698483864e-5, 8.42316018216085e-5, 8.44442132403714e-5, 8.46576191788298e-5, 8.48270597869781e-5, 8.4911325151941e-5, 8.48825430261904e-5, 8.47344084722419e-5, 8.44867739964966e-5, 8.41850362108095e-5, 8.38936989411029e-5, 8.36847091821135e-5, 8.3622417177032e-5
flux1:, 0.696014492753627, 7.58670240325614e-5, 7.59854330713154e-5, 7.621186051957e-5, 7.64818471655171e-5, 7.6731610399344e-5, 7.69108227316622e-5, 7.6990832568517e-5, 7.6967275826976e-5, 7.68573431737603e-5, 7.6693029576714e-5, 7.65123233303259e-5, 7.63504404743252e-5, 7.62329261079509e-5, 7.61718351555595e-5, 7.61654137471204e-5, 7.620089271335e-5, 7.62593487110497e-5, 7.63212354786343e-5, 7.63712149947564e-5, 7.64012875656923e-5, 7.64117518658313e-5, 7.64099023116047e-5, 7.64062019188476e-5, 7.64069963583546e-5, 7.64041409164637e-5, 7.63735247800337e-5, 7.63191854332879e-5, 7.63395271345165e-5, 7.62642911387246e-5, 7.63448042965558e-5, 7.61865516145029e-5, 7.60313960638449e-5, 7.61168288836725e-5, 7.6051713500118e-5, 7.61107819855066e-5, 7.61185115665397e-5, 7.61728706994095e-5, 7.62732658190531e-5, 7.63776733816589e-5, 7.64547025958191e-5, 7.64880663156967e-5, 7.64720537032877e-5, 7.64099465763001e-5, 7.63140435164174e-5, 7.62047909314184e-5, 7.61079442312638e-5, 7.60498768716424e-5, 7.60518819279443e-5, 7.61246979962499e-5, 7.62645907405747e-5, 7.64521338570672e-5, 7.66543725788753e-5, 7.68303785080191e-5, 7.69394314574291e-5, 7.6950350197187e-5, 7.68500124300972e-5, 7.66490019717726e-5, 7.63826778175139e-5, 7.61067585056181e-5, 7.58876333973211e-5, 7.57888388898012e-5
flux1:, 0.69627694165738, 6.87432774333681e-5, 6.88864252975773e-5, 6.91124583294602e-5, 6.9359583292336e-5, 6.95706189110843e-5, 6.97041178579285e-5, 6.97406808122075e-5, 6.96837963967902e-5, 6.9555788664666e-5, 6.93903964425371e-5, 6.9223996706409e-5, 6.90874950344803e-5, 6.90005137332367e-5, 6.89688383835596e-5, 6.89852864243296e-5, 6.90333967884735e-5, 6.90927654426891e-5, 6.91445949866535e-5, 6.91761425525134e-5, 6.91831833751452e-5, 6.91701747316127e-5, 6.91481988691037e-5, 6.91306175751473e-5, 6.91257140457698e-5, 6.91267022895251e-5, 6.91100743556832e-5, 6.90762739452212e-5, 6.91120945128668e-5, 6.905972043713e-5, 6.91425144133022e-5, 6.90017597264925e-5, 6.88559116230436e-5, 6.89211438739857e-5, 6.88462828890635e-5, 6.88825811123902e-5, 6.88747479549078e-5, 6.89159859177698e-5, 6.90072269162883e-5, 6.911035827626e-5, 6.91956722540768e-5, 6.92458038993552e-5, 6.92519191757621e-5, 6.9212949084252e-5, 6.91364459492902e-5, 6.90385909611358e-5, 6.89422040607237e-5, 6.88727331655167e-5, 6.88529184204506e-5, 6.88972522522315e-5, 6.90075249112982e-5, 6.91706475232689e-5, 6.93595787791077e-5, 6.9537587489148e-5, 6.96653535870917e-5, 6.9709686027889e-5, 6.96520840444144e-5, 6.94951454092103e-5, 6.9265034264953e-5, 6.90088756772622e-5, 6.87869522190041e-5, 6.86607532237353e-5
flux1:, 0.696539390561133, 6.22616792602309e-5, 6.24211412526967e-5, 6.2640757451913e-5, 6.28623593338067e-5, 6.30356012797577e-5, 6.31274288453722e-5, 6.3126628564188e-5, 6.30431426821302e-5, 6.29029933187479e-5, 6.27404771884948e-5, 6.25896428844376e-5, 6.24769517667947e-5, 6.24165456196521e-5, 6.24088380314143e-5, 6.24423653041519e-5, 6.2498128237265e-5, 6.25551694988443e-5, 6.25959665022605e-5, 6.26104110861658e-5, 6.25976248902354e-5, 6.25654407148808e-5, 6.25277724769404e-5, 6.2499958086021e-5, 6.24915065808983e-5, 6.24965877030659e-5, 6.24922373942116e-5, 6.24757543484714e-5, 6.25235998749063e-5, 6.24902053232237e-5, 6.25736862267637e-5, 6.24485252424085e-5, 6.23118577167887e-5, 6.23601594373531e-5, 6.22785041941117e-5, 6.22959109963705e-5, 6.22753438265713e-5, 6.23050602228822e-5, 6.23871098033143e-5, 6.24871241949464e-5, 6.25774051488794e-5, 6.26402360254827e-5, 6.26645912389018e-5, 6.2645977741553e-5, 6.25879228121903e-5, 6.25026964291169e-5, 6.24100790231367e-5, 6.23340323936527e-5, 6.22978241592609e-5, 6.23185994780656e-5, 6.24026152042258e-5, 6.25423328318444e-5, 6.27162925082067e-5, 6.28921829644304e-5, 6.30328507821188e-5, 6.31042791007813e-5, 6.30839674048964e-5, 6.29678223118631e-5, 6.27737447715101e-5, 6.2540612901095e-5, 6.23222489316491e-5, 6.21770633513857e-5
flux1:, 0.696801839464887, 5.63656421065765e-5, 5.65338537453387e-5, 5.67420640945534e-5, 5.69364879518706e-5, 5.70736789825892e-5, 5.71283774743633e-5, 5.70964550560376e-5, 5.69929513070072e-5, 5.68462563894004e-5, 5.66901807076947e-5, 5.65558740937719e-5, 5.64653410700021e-5, 5.64277574592349e-5, 5.64390738416607e-5, 5.64846452943482e-5, 5.65439947549922e-5, 5.65964213979938e-5, 5.66260865096767e-5, 5.66254621631567e-5, 5.6596531691951e-5, 5.65497071470609e-5, 5.65008030274725e-5, 5.64662619917781e-5, 5.64561708225146e-5, 5.64653200749949e-5, 5.64713037335577e-5, 5.64687819081684e-5, 5.65251128030328e-5, 5.65068058534955e-5, 5.65893355552371e-5, 5.64779704900389e-5, 5.63504622492603e-5, 5.63850748272484e-5, 5.62996333125374e-5, 5.6302084959837e-5, 5.62717318207331e-5, 5.62916428485545e-5, 5.63645816658242e-5, 5.64597367780423e-5, 5.6551688009993e-5, 5.66230263865841e-5, 5.66614154574625e-5, 5.66598456326813e-5, 5.66185613231752e-5, 5.65463370230233e-5, 5.64599037812393e-5, 5.63812869152178e-5, 5.63334665162828e-5, 5.63352157610584e-5, 5.63962297959594e-5, 5.65137064329264e-5, 5.66713531961511e-5, 5.68413779802149e-5, 5.69894194940258e-5, 5.7081689981225e-5, 5.70929801353739e-5, 5.70137767022703e-5, 5.68547006559517e-5, 5.66468523857853e-5, 5.64374148090681e-5, 5.62808827652881e-5
flux1:, 0.69706428836864, 5.10031288729867e-5, 5.11734968948847e-5, 5.13663716669474e-5, 5.15329160884839e-5, 5.16364950294407e-5, 5.16589626019568e-5, 5.16021723837841e-5, 5.14849775071158e-5, 5.13369332249568e-5, 5.11904708174682e-5, 5.10734132033035e-5, 5.10033988721592e-5, 5.09851969916553e-5, 5.10111837425098e-5, 5.10645550847633e-5, 5.11243006001758e-5, 5.11706584371671e-5, 5.1189771050883e-5, 5.11765619207874e-5, 5.11353663937483e-5, 5.10784039369487e-5, 5.10225211575113e-5, 5.09844758456276e-5, 5.0974364943729e-5, 5.09873317229422e-5, 5.10015958537072e-5, 5.10097129599819e-5, 5.10710912215224e-5, 5.10641302641421e-5, 5.1144133784826e-5, 5.10448921445059e-5, 5.09265639821473e-5, 5.09505769323074e-5, 5.08642407868099e-5, 5.08555513196355e-5, 5.08183228204169e-5, 5.08301726550907e-5, 5.0894200702618e-5, 5.09829488558706e-5, 5.10734767305078e-5, 5.11492538397737e-5, 5.11974308460413e-5, 5.12093332277895e-5, 5.11826505126941e-5, 5.11231117191603e-5, 5.10444678693342e-5, 5.09664675756665e-5, 5.09111073182677e-5, 5.08978655382332e-5, 5.09389086779978e-5, 5.10353613461474e-5, 5.11756276252016e-5, 5.13364247164007e-5, 5.14866686324829e-5, 5.15937136248495e-5, 5.16308206875754e-5, 5.15842736878937e-5, 5.14584168900158e-5, 5.12771384043001e-5, 5.1080960908667e-5, 5.09198182302678e-5
flux1:, 0.697326737272393, 4.61267404286864e-5, 4.6293750824336e-5, 4.64684422860249e-5, 4.66073026093477e-5, 4.6680285083311e-5, 4.66756187786385e-5, 4.6600061535838e-5, 4.64750944229105e-5, 4.63303806358975e-5, 4.61962394015008e-5, 4.60968778243931e-5, 4.60457491700243e-5, 4.60437992144281e-5, 4.6080674319364e-5, 4.61383341494249e-5, 4.61960489545425e-5, 4.62355463501806e-5, 4.62451423617072e-5, 4.62220263889746e-5, 4.61723770081938e-5, 4.61095035416714e-5, 4.60505075369612e-5, 4.60117763264324e-5, 4.60029411011073e-5, 4.60192933627493e-5, 4.60397815977642e-5, 4.6055391694823e-5, 4.61186371427525e-5, 4.61195655228e-5, 4.61956207536414e-5, 4.61069729753227e-5, 4.5997838395835e-5, 4.60140911016735e-5, 4.59294977578986e-5, 4.59132142412692e-5, 4.58718573158881e-5, 4.58773487620379e-5, 4.59327903694124e-5, 4.60138632641821e-5, 4.61002371759418e-5, 4.61767274588232e-5, 4.62306635842962e-5, 4.6252473501241e-5, 4.62379775051011e-5, 4.61903203578378e-5, 4.61204075471684e-5, 4.60454779814203e-5, 4.59859756734344e-5, 4.59612810157403e-5, 4.59851489429031e-5, 4.60618493696251e-5, 4.61839746268266e-5, 4.63326432032814e-5, 4.64803934469969e-5, 4.65964814917504e-5, 4.66536854464853e-5, 4.66352228137786e-5, 4.65401572853385e-5, 4.63858032667177e-5, 4.62061456827896e-5, 4.60461001787178e-5
flux1:, 0.697589186176146, 4.16936022903021e-5, 4.18528925295421e-5, 4.20076255087972e-5, 4.21198107660055e-5, 4.21656497523211e-5, 4.21389726595599e-5, 4.20504137381952e-5, 4.19230158554974e-5, 4.17856534007725e-5, 4.16659661707483e-5, 4.15843921895419e-5, 4.15504588969118e-5, 4.15618796641449e-5, 4.16063543464429e-5, 4.16654154918479e-5, 4.17192893021734e-5, 4.17516111941226e-5, 4.17529665890425e-5, 4.17225843591649e-5, 4.16679990441533e-5, 4.1602968733799e-5, 4.15441841027275e-5, 4.15070948121517e-5, 4.15004878113845e-5, 4.15196570948807e-5, 4.15444023641904e-5, 4.15646517480259e-5, 4.16269657733772e-5, 4.16327187043132e-5, 4.17036267413167e-5, 4.16242007367569e-5, 4.15242293062098e-5, 4.1535237292276e-5, 4.14546661098328e-5, 4.14339573279502e-5, 4.13909562359716e-5, 4.13916952477612e-5, 4.14389998837483e-5, 4.15114710483152e-5, 4.15914470480714e-5, 4.16654447716997e-5, 4.17215425093667e-5, 4.17499338155607e-5, 4.17451918482619e-5, 4.17083307949324e-5, 4.16475971159586e-5, 4.15775888574221e-5, 4.15167589660467e-5, 4.14837164422948e-5, 4.14930217596528e-5, 4.15513540591022e-5, 4.16549633875167e-5, 4.17891729734741e-5, 4.19303498665122e-5, 4.20502512793478e-5, 4.21220710101929e-5, 4.21269944668487e-5, 4.20597699818401e-5, 4.19318284713033e-5, 4.17708679300733e-5, 4.16165112564057e-5
flux1:, 0.6978516350799, 3.76650570984985e-5, 3.78134278425169e-5, 3.79474392425139e-5, 3.80346516666741e-5, 3.80570759080731e-5, 3.80133563904395e-5, 3.79170466408886e-5, 3.7791820919621e-5, 3.76650375869063e-5, 3.75612562588003e-5, 3.74971219787846e-5, 3.74785628686995e-5, 3.75006449407201e-5, 3.75498310064512e-5, 3.76079133778308e-5, 3.76566079125747e-5, 3.76817476367794e-5, 3.7676196118568e-5, 3.76409680158885e-5, 3.75845037061095e-5, 3.7520460388033e-5, 3.74645753110172e-5, 3.74309186462512e-5, 3.74271529730457e-5, 3.74484816993801e-5, 3.74756832719479e-5, 3.749809813305e-5, 3.75571530217742e-5, 3.75651340063141e-5, 3.76299683432373e-5, 3.7558558841243e-5, 3.74676506423532e-5, 3.74755557683521e-5, 3.74008569899413e-5, 3.73784344283552e-5, 3.73359368051431e-5, 3.73333872182337e-5, 3.73731207861397e-5, 3.7436438113822e-5, 3.75083356496352e-5, 3.7577273986062e-5, 3.76325209696399e-5, 3.76645824794131e-5, 3.76673284603682e-5, 3.76400740735071e-5, 3.75886331869157e-5, 3.75249262060146e-5, 3.74651051649218e-5, 3.74264689889321e-5, 3.74237104850586e-5, 3.7465240344023e-5, 3.75504267707371e-5, 3.7668522929656e-5, 3.7799796886425e-5, 3.79189426674716e-5, 3.80003095985789e-5, 3.80239660726301e-5, 3.79812586292619e-5, 3.78784556727407e-5, 3.77373302910988e-5, 3.75921107086418e-5
flux1:, 0.698114083983653, 3.40062103595889e-5, 3.41415656698625e-5, 3.42549877324521e-5, 3.43194663292052e-5, 3.43223052588505e-5, 3.42661840718971e-5, 3.41667060834528e-5, 3.40473925979818e-5, 3.39335307787159e-5, 3.38463610955805e-5, 3.37988307484222e-5, 3.3793649183672e-5, 3.38238016925209e-5, 3.38751404818353e-5, 3.39302781876652e-5, 3.39728142072918e-5, 3.39909473777897e-5, 3.39797515524626e-5, 3.39417580806225e-5, 3.38859111599205e-5, 3.38253171446061e-5, 3.37743450591091e-5, 3.37453696483556e-5, 3.37447442048562e-5, 3.37675342839146e-5, 3.37956180038371e-5, 3.38181620655795e-5, 3.38721543401012e-5, 3.38802790720494e-5, 3.39384125082465e-5, 3.38739835341596e-5, 3.37919531884375e-5, 3.37984969323685e-5, 3.37310521690502e-5, 3.37091223365337e-5, 3.36688892528338e-5, 3.36643362363774e-5, 3.36971609170451e-5, 3.375114643042e-5, 3.38138736720341e-5, 3.38758793227107e-5, 3.39279318392243e-5, 3.39612748960439e-5, 3.39695324966542e-5, 3.39507194762398e-5, 3.390847244374e-5, 3.38520825693884e-5, 3.37952144969404e-5, 3.37534528272305e-5, 3.37410645008975e-5, 3.37675823463423e-5, 3.38349565941755e-5, 3.3936029528509e-5, 3.40549175151024e-5, 3.41695268892791e-5, 3.42559394994553e-5, 3.42938911007706e-5, 3.42721709351293e-5, 3.41926161485278e-5, 3.40715282950967e-5, 3.3937796258225e-5
flux1:, 0.698376532887406, 3.06854032355341e-5, 3.08066236552806e-5, 3.0900319466999e-5, 3.0944660029249e-5, 3.0931671027678e-5, 3.08673149758598e-5, 3.07684754472834e-5, 3.06578862680974e-5, 3.05583756275829e-5, 3.04877763757088e-5, 3.0455537131029e-5, 3.04615684326262e-5, 3.04973112247952e-5, 3.05485441243728e-5, 3.05991343089315e-5, 3.06348245716695e-5, 3.06462359544437e-5, 3.0630519377262e-5, 3.05914484411332e-5, 3.05381240003824e-5, 3.04827536176356e-5, 3.04380490138651e-5, 3.0414494331964e-5, 3.04170373649035e-5, 3.04405971703974e-5, 3.04682567926868e-5, 3.0489358002883e-5, 3.05370256151088e-5, 3.05437330186416e-5, 3.05948423580852e-5, 3.05365220806774e-5, 3.04630910494132e-5, 3.04696096143913e-5, 3.0410322126014e-5, 3.03905690441034e-5, 3.03539487329295e-5, 3.03484713576526e-5, 3.03751154154416e-5, 3.04199345040345e-5, 3.04729645894399e-5, 3.05268494687519e-5, 3.057404543894e-5, 3.06068398725761e-5, 3.0618978473543e-5, 3.06075344198781e-5, 3.05742412892203e-5, 3.05258839581216e-5, 3.04735678335558e-5, 3.04308888955891e-5, 3.04112463381816e-5, 3.04247613598644e-5, 3.0475445784298e-5, 3.05593388975514e-5, 3.06642415058823e-5, 3.07713972024072e-5, 3.08590372928777e-5, 3.09072130248385e-5, 3.09029181723924e-5, 3.08442805211395e-5, 3.0742652564202e-5, 3.06217757516578e-5
flux1:, 0.698638981791159, 2.7673693292727e-5, 2.77804593749912e-5, 2.78558295544071e-5, 2.7882800207185e-5, 2.78575162938668e-5, 2.77885146678764e-5, 2.76932967698712e-5, 2.75933213171215e-5, 2.75087254671792e-5, 2.74539791072827e-5, 2.74353166074746e-5, 2.74502917957503e-5, 2.74892962834925e-5, 2.75384789802969e-5, 2.75832731786098e-5, 2.76117003505262e-5, 2.76167606784067e-5, 2.75974954808316e-5, 2.75586492776748e-5, 2.75091903016531e-5, 2.74601785379401e-5, 2.74224975078411e-5, 2.7404656587108e-5, 2.74101813932388e-5, 2.74338672322382e-5, 2.74600853646719e-5, 2.74786324557457e-5, 2.75192378298558e-5, 2.75234702161129e-5, 2.7567520433009e-5, 2.75145887223651e-5, 2.74493848608741e-5, 2.74568241678833e-5, 2.74061363676808e-5, 2.73897322890394e-5, 2.73576571582113e-5, 2.73521115948754e-5, 2.73733331578207e-5, 2.74094399102478e-5, 2.74527467015371e-5, 2.74979462017372e-5, 2.75392569848243e-5, 2.757020365555e-5, 2.75849334023536e-5, 2.75798922970625e-5, 2.75551949600309e-5, 2.75153055897254e-5, 2.74688014750542e-5, 2.7427137349182e-5, 2.74025167959098e-5, 2.74051962584346e-5, 2.74407563615946e-5, 2.75080067963832e-5, 2.75981761242923e-5, 2.76958354033076e-5, 2.77816318063791e-5, 2.78364445708442e-5, 2.78461419573593e-5, 2.78058370298413e-5, 2.77225012241652e-5, 2.76150321686696e-5
flux1:, 0.698901430694913, 2.4944412371542e-5, 2.50370044203613e-5, 2.50957890813699e-5, 2.51081619184315e-5, 2.50737754446549e-5, 2.50030889572914e-5, 2.49136683972218e-5, 2.48253474912998e-5, 2.47554783339327e-5, 2.4715323459765e-5, 2.47082504514581e-5, 2.47299037033227e-5, 2.4770069484628e-5, 2.48156169918171e-5, 2.48537418836857e-5, 2.48747678238815e-5, 2.48739461814623e-5, 2.48519809595749e-5, 2.48143263892367e-5, 2.47695865822821e-5, 2.47275172591117e-5, 2.4697109089394e-5, 2.46849101623583e-5, 2.46930755973282e-5, 2.47163240085233e-5, 2.47403725955058e-5, 2.47556845547506e-5, 2.4788967957276e-5, 2.47901247471385e-5, 2.48273359337403e-5, 2.47792060383365e-5, 2.47217695416058e-5, 2.47307173400251e-5, 2.46886518295418e-5, 2.46762930454963e-5, 2.46492988072097e-5, 2.46443138052867e-5, 2.46608639792409e-5, 2.46889320408716e-5, 2.47228983803828e-5, 2.47593716993161e-5, 2.47943094563863e-5, 2.48225662333863e-5, 2.48388882818118e-5, 2.48393635240022e-5, 2.48227733609053e-5, 2.47914967641906e-5, 2.47517027963927e-5, 2.47126622643245e-5, 2.4685163494915e-5, 2.46792280467137e-5, 2.47015511199808e-5, 2.47532696354712e-5, 2.48287119378134e-5, 2.49156527792494e-5, 2.49972865306762e-5, 2.50557037343518e-5, 2.50762207116008e-5, 2.50515879837783e-5, 2.4984986088351e-5, 2.48908569239178e-5
[truncated: 36,627 more chars]
