# Supplementary material for: Spatial Resolution and Refractive Index Contrast of Resonant Photonic Crystal Surfaces for Biosensing
Source: IEEE Photonics J. Author manuscript; Available in PMC 2015 Sep 7. (PMC4561521; doi:10.1109/JPHOT.2015.2435699)
Supplement: fig6_data [file NIHMS64775-supplement-fig6_data.gz › Volumes/graham/MacBook_backup/PhD_folder_2015_06_02/paper_improvements/IEEE_J_Photonics/final_files/data_files/fig6/meep_data/16/ref.dat]

flux1:	0.627777777777778	7.49256052111166e-7	7.49257568410456e-7	7.49258972578126e-7	7.49259568344698e-7	7.49258980438258e-7	7.49257388676181e-7	7.49255514125907e-7	7.49254318525915e-7	7.49254522185183e-7	7.49256166896254e-7	7.49258478149606e-7	7.49260174498843e-7	7.4926015084692e-7	7.49258215057332e-7	7.49255418296775e-7	7.49253617210956e-7	7.49254291301631e-7	7.49257214607596e-7	7.49260055911554e-7	7.49259881190984e-7	7.49256320904315e-7	7.49253696531635e-7	7.49257274945218e-7	7.49262831074966e-7	7.49256478620883e-7	7.49248816517167e-7	7.4926540929216e-7	7.49246548120089e-7	7.4927129724111e-7	7.49255220836521e-7	7.49246645664125e-7	7.49255220836521e-7	7.49271297241109e-7	7.49246548120088e-7	7.49265409292159e-7	7.49248816517166e-7	7.49256478620885e-7	7.49262831074966e-7	7.49257274945219e-7	7.49253696531635e-7	7.49256320904316e-7	7.49259881190985e-7	7.49260055911552e-7	7.49257214607594e-7	7.49254291301632e-7	7.49253617210956e-7	7.49255418296775e-7	7.4925821505733e-7
flux1:	0.628040226681531	8.5531991903328e-7	8.55321770052771e-7	8.55323431341297e-7	8.55324082113663e-7	8.55323312490332e-7	8.55321380028589e-7	8.55319166135536e-7	8.55317802670492e-7	8.55318104925358e-7	8.55320078527205e-7	8.55322787168603e-7	8.55324735578373e-7	8.55324666496323e-7	8.55322395143718e-7	8.55319160423851e-7	8.55317097279612e-7	8.55317878043237e-7	8.55321216195683e-7	8.55324445169041e-7	8.55324249736556e-7	8.55320248413158e-7	8.55317351327185e-7	8.55321462004608e-7	8.55327685347861e-7	8.55320306452349e-7	8.55311587484114e-7	8.55330518275034e-7	8.55309002879709e-7	8.55337349781634e-7	8.55319054571276e-7	8.55309278919051e-7	8.55319054571278e-7	8.55337349781635e-7	8.55309002879709e-7	8.55330518275036e-7	8.55311587484113e-7	8.55320306452347e-7	8.5532768534786e-7	8.55321462004607e-7	8.55317351327187e-7	8.5532024841316e-7	8.55324249736556e-7	8.55324445169041e-7	8.55321216195678e-7	8.55317878043237e-7	8.55317097279611e-7	8.55319160423851e-7	8.55322395143717e-7
flux1:	0.628302675585284	9.75534123410783e-7	9.75536344581647e-7	9.75538284738163e-7	9.75538988234691e-7	9.75538011316386e-7	9.75535701188034e-7	9.75533117499978e-7	9.7553157770449e-7	9.75531997195686e-7	9.75534336733246e-7	9.75537478982811e-7	9.75539694442255e-7	9.75539563551308e-7	9.75536916609516e-7	9.75533204185418e-7	9.75530867096123e-7	9.75531782775499e-7	9.75535586764826e-7	9.75539234339955e-7	9.75538991866884e-7	9.75534480582137e-7	9.755312823321e-7	9.75536009333083e-7	9.75542993529719e-7	9.75534458019844e-7	9.75524561064919e-7	9.75546138904893e-7	9.75521600684994e-7	9.75554013842819e-7	9.75533190137972e-7	9.75522047120305e-7	9.75533190137973e-7	9.75554013842819e-7	9.75521600684994e-7	9.75546138904893e-7	9.7552456106492e-7	9.75534458019843e-7	9.75542993529718e-7	9.75536009333083e-7	9.75531282332102e-7	9.75534480582143e-7	9.75538991866886e-7	9.75539234339957e-7	9.75535586764824e-7	9.75531782775496e-7	9.75530867096124e-7	9.75533204185419e-7	9.75536916609516e-7
flux1:	0.628565124489038	1.11166004590511e-6	1.1116626702775e-6	1.11166490983252e-6	1.11166566426372e-6	1.11166445655087e-6	1.11166173470861e-6	1.11165875344966e-6	1.11165703026477e-6	1.11165758515473e-6	1.11166032530927e-6	1.11166393377537e-6	1.11166642756446e-6	1.11166621610545e-6	1.11166315383493e-6	1.11165892763368e-6	1.11165631120548e-6	1.11165739698415e-6	1.11166172120825e-6	1.11166581426042e-6	1.11166548635482e-6	1.11166038247309e-6	1.11165685169173e-6	1.11166229433346e-6	1.11167015063747e-6	1.11166031850442e-6	1.11164911313383e-6	1.11167368436365e-6	1.11164570279861e-6	1.11168270175328e-6	1.11165899462607e-6	1.11164629377748e-6	1.11165899462607e-6	1.11168270175329e-6	1.11164570279861e-6	1.11167368436366e-6	1.11164911313383e-6	1.11166031850442e-6	1.11167015063746e-6	1.11166229433346e-6	1.11165685169173e-6	1.11166038247309e-6	1.11166548635482e-6	1.11166581426042e-6	1.11166172120825e-6	1.11165739698415e-6	1.11165631120548e-6	1.11165892763368e-6	1.11166315383493e-6
flux1:	0.628827573392791	1.26566064735551e-6	1.26566370461776e-6	1.26566626300579e-6	1.26566706823799e-6	1.26566561003302e-6	1.26566244692797e-6	1.26565904379599e-6	1.26565713127035e-6	1.26565783797347e-6	1.26566100932894e-6	1.2656651114922e-6	1.26566789047617e-6	1.26566757769965e-6	1.26566406201305e-6	1.26565929149448e-6	1.2656563984962e-6	1.26565769729331e-6	1.2656625990147e-6	1.26566715845751e-6	1.26566669201307e-6	1.26566089710323e-6	1.26565699956753e-6	1.26566327512326e-6	1.26567213543776e-6	1.26566085664561e-6	1.26564820275004e-6	1.26567615495188e-6	1.26564425066915e-6	1.26568641074885e-6	1.26565941386835e-6	1.26564493803908e-6	1.26565941386836e-6	1.26568641074885e-6	1.26564425066915e-6	1.26567615495188e-6	1.26564820275003e-6	1.2656608566456e-6	1.26567213543776e-6	1.26566327512326e-6	1.26565699956753e-6	1.26566089710324e-6	1.26566669201307e-6	1.26566715845751e-6	1.2656625990147e-6	1.26565769729331e-6	1.2656563984962e-6	1.26565929149448e-6	1.26566406201304e-6
flux1:	0.629090022296544	1.43972118718176e-6	1.43972470285486e-6	1.43972759882927e-6	1.43972845783426e-6	1.43972673512937e-6	1.43972310727718e-6	1.43971926207182e-6	1.43971715481721e-6	1.4397180265113e-6	1.4397216537091e-6	1.43972627043259e-6	1.43972933649472e-6	1.43972890023786e-6	1.43972489623015e-6	1.43971955833849e-6	1.43971640136947e-6	1.43971796454903e-6	1.43972350320814e-6	1.43972854192149e-6	1.43972786632496e-6	1.43972126403394e-6	1.43971696285687e-6	1.43972420953504e-6	1.43973422963774e-6	1.43972134376317e-6	1.43970709106166e-6	1.43973885736302e-6	1.43970248454933e-6	1.43975044220276e-6	1.43971969114656e-6	1.43970319311922e-6	1.43971969114656e-6	1.43975044220276e-6	1.43970248454933e-6	1.43973885736303e-6	1.43970709106166e-6	1.43972134376317e-6	1.43973422963774e-6	1.43972420953504e-6	1.43971696285687e-6	1.43972126403395e-6	1.43972786632497e-6	1.43972854192149e-6	1.43972350320814e-6	1.43971796454903e-6	1.43971640136947e-6	1.4397195583385e-6	1.43972489623015e-6
flux1:	0.629352471200297	1.63627177387827e-6	1.63627576878322e-6	1.6362790211553e-6	1.63627994169892e-6	1.63627794812649e-6	1.63627383955011e-6	1.6362695365589e-6	1.63626722895557e-6	1.63626827393646e-6	1.63627237381912e-6	1.63627751797929e-6	1.6362808676401e-6	1.63628028507365e-6	1.63627576264459e-6	1.6362698437563e-6	1.63626644683635e-6	1.63626833480545e-6	1.63627457122322e-6	1.63628009188839e-6	1.63627911616907e-6	1.63627157011251e-6	1.63626682608055e-6	1.63627520624935e-6	1.63628656912836e-6	1.63627190472747e-6	1.63625589210577e-6	1.63629195590138e-6	1.63625049406871e-6	1.63630495295944e-6	1.63626991803289e-6	1.63625111686625e-6	1.63626991803289e-6	1.63630495295944e-6	1.63625049406872e-6	1.63629195590138e-6	1.63625589210577e-6	1.63627190472746e-6	1.63628656912836e-6	1.63627520624935e-6	1.63626682608055e-6	1.63627157011252e-6	1.63627911616906e-6	1.63628009188839e-6	1.63627457122321e-6	1.63626833480545e-6	1.63626644683634e-6	1.6362698437563e-6	1.6362757626446e-6
flux1:	0.629614920104051	1.85801187378785e-6	1.85801636387704e-6	1.8580199925811e-6	1.85802098906478e-6	1.85801872777615e-6	1.85801413119941e-6	1.85800935927767e-6	1.85800684445134e-6	1.85800806442716e-6	1.85801264429903e-6	1.85801831964199e-6	1.85802194390391e-6	1.85802119240767e-6	1.85801612787466e-6	1.8580096256249e-6	1.85800602562298e-6	1.85800830830223e-6	1.85801530382681e-6	1.85802129677001e-6	1.85801990679481e-6	1.8580112585312e-6	1.85800603059385e-6	1.85801573419673e-6	1.8580286533922e-6	1.85801202696966e-6	1.85799408158954e-6	1.85803498173844e-6	1.85798772687155e-6	1.85804946491016e-6	1.85800954352164e-6	1.85798812063158e-6	1.85800954352164e-6	1.85804946491016e-6	1.85798772687155e-6	1.85803498173845e-6	1.85799408158954e-6	1.85801202696966e-6	1.8580286533922e-6	1.85801573419672e-6	1.85800603059386e-6	1.8580112585312e-6	1.85801990679481e-6	1.85802129677001e-6	1.8580153038268e-6	1.85800830830224e-6	1.85800602562298e-6	1.85800962562489e-6	1.85801612787467e-6
flux1:	0.629877369007804	2.10793690883184e-6	2.10794190546007e-6	2.10794593290877e-6	2.10794702823508e-6	2.10794451354112e-6	2.10793943119985e-6	2.10793418349715e-6	2.10793145212356e-6	2.10793284058135e-6	2.10793789673928e-6	2.10794409707293e-6	2.10794798151287e-6	2.10794703960877e-6	2.10794141717713e-6	2.10793434202608e-6	2.10793058983978e-6	2.10793334700412e-6	2.10794116268286e-6	2.1079476038541e-6	2.10794565969067e-6	2.10793572684839e-6	2.1079299727556e-6	2.10794122084203e-6	2.10795594366457e-6	2.10793715810149e-6	2.10791709421672e-6	2.10796343078426e-6	2.10790958591145e-6	2.10797946342999e-6	2.10793397208499e-6	2.10790956707932e-6	2.10793397208499e-6	2.10797946342999e-6	2.10790958591146e-6	2.10796343078426e-6	2.10791709421672e-6	2.10793715810149e-6	2.10795594366456e-6	2.10794122084203e-6	2.1079299727556e-6	2.10793572684839e-6	2.10794565969067e-6	2.1079476038541e-6	2.10794116268285e-6	2.10793334700412e-6	2.10793058983978e-6	2.10793434202608e-6	2.10794141717713e-6
flux1:	0.630139817911557	2.38936707798123e-6	2.38937258866321e-6	2.38937704131039e-6	2.38937826859863e-6	2.38937552717979e-6	2.38936997111721e-6	2.38936424442932e-6	2.3893612834618e-6	2.38936282427749e-6	2.38936834098581e-6	2.38937504981506e-6	2.38937917492519e-6	2.38937802316294e-6	2.38937183608956e-6	2.38936421247314e-6	2.38936037387394e-6	2.38936369538009e-6	2.38937239126421e-6	2.38937924050567e-6	2.3893765740901e-6	2.38936514871838e-6	2.38935882578742e-6	2.38937187406093e-6	2.38938868453439e-6	2.38936752681385e-6	2.38934514422657e-6	2.38939758485292e-6	2.38933625009837e-6	2.38941521939715e-6	2.38936338538828e-6	2.3893355916751e-6	2.38936338538828e-6	2.38941521939716e-6	2.38933625009838e-6	2.38939758485293e-6	2.38934514422656e-6	2.38936752681385e-6	2.38938868453438e-6	2.38937187406093e-6	2.38935882578742e-6	2.3893651487184e-6	2.3893765740901e-6	2.38937924050567e-6	2.3893723912642e-6	2.38936369538009e-6	2.38936037387394e-6	2.38936421247314e-6	2.38937183608955e-6
flux1:	0.63040226681531	2.70597854091015e-6	2.70598457056928e-6	2.70598948054497e-6	2.7059908844784e-6	2.70598795595286e-6	2.70598194767908e-6	2.70597574144017e-6	2.70597253290102e-6	2.70597419939806e-6	2.70598014849625e-6	2.70598733919807e-6	2.70599168094452e-6	2.70599030259948e-6	2.70598355385735e-6	2.70597542075484e-6	2.70597157682197e-6	2.70597556276237e-6	2.70598519748153e-6	2.7059923972613e-6	2.70598881051837e-6	2.70597565772808e-6	2.70596872370593e-6	2.70598386596952e-6	2.70600308732489e-6	2.70597932538076e-6	2.70595440747181e-6	2.70601369446283e-6	2.70594385665131e-6	2.70603297317316e-6	2.70597392605336e-6	2.70594228624745e-6	2.70597392605336e-6	2.70603297317316e-6	2.70594385665131e-6	2.70601369446284e-6	2.70595440747181e-6	2.70597932538076e-6	2.70600308732488e-6	2.70598386596951e-6	2.70596872370593e-6	2.70597565772809e-6	2.70598881051838e-6	2.7059923972613e-6	2.70598519748153e-6	2.70597556276237e-6	2.70597157682197e-6	2.70597542075485e-6	2.70598355385736e-6
flux1:	0.630664715719064	3.06183710536828e-6	3.06184365802815e-6	3.06184906465196e-6	3.06185070219929e-6	3.06184763883107e-6	3.06184120825124e-6	3.06183452322695e-6	3.06183104324904e-6	3.06183279794263e-6	3.06183913927745e-6	3.0618467758914e-6	3.06185130642436e-6	3.06184968782988e-6	3.06184239005749e-6	3.06183380080632e-6	3.06183004788826e-6	3.06183480873892e-6	3.06184543950948e-6	3.06185291431589e-6	3.06184817788388e-6	3.06183303483379e-6	3.0618254488028e-6	3.06184302016216e-6	3.06186501669336e-6	3.06183839519991e-6	3.0618107064701e-6	3.06187766471962e-6	3.06179818661637e-6	3.06189862202144e-6	3.06183138495546e-6	3.06179538610738e-6	3.06183138495546e-6	3.06189862202145e-6	3.06179818661637e-6	3.06187766471962e-6	3.0618107064701e-6	3.06183839519989e-6	3.06186501669335e-6	3.06184302016216e-6	3.06182544880281e-6	3.06183303483381e-6	3.06184817788388e-6	3.0618529143159e-6	3.06184543950947e-6	3.06183480873892e-6	3.06183004788826e-6	3.06183380080631e-6	3.06184239005749e-6
flux1:	0.630927164622817	3.46143456225595e-6	3.46144164306044e-6	3.46144759398164e-6	3.46144953420639e-6	3.46144639954342e-6	3.46143958309841e-6	3.46143241989322e-6	3.46142863824453e-6	3.46143043352868e-6	3.46143711639542e-6	3.46144515507283e-6	3.46144984348076e-6	3.46144797378328e-6	3.46144014828714e-6	3.46143116948138e-6	3.46142761864825e-6	3.46143327550729e-6	3.4614449587634e-6	3.46145261536589e-6	3.46144646807261e-6	3.46142904334324e-6	3.46142076659884e-6	3.46144114626771e-6	3.46146632435009e-6	3.46143655926772e-6	3.4614058423351e-6	3.46148138820099e-6	3.46139099747492e-6	3.46150405490264e-6	3.46142753599244e-6	3.46138660466574e-6	3.46142753599245e-6	3.46150405490265e-6	3.46139099747493e-6	3.461481388201e-6	3.46140584233509e-6	3.46143655926771e-6	3.46146632435008e-6	3.4614411462677e-6	3.46142076659885e-6	3.46142904334325e-6	3.4614464680726e-6	3.46145261536589e-6	3.4614449587634e-6	3.46143327550728e-6	3.46142761864824e-6	3.46143116948138e-6	3.46144014828713e-6
flux1:	0.63118961352657	3.90972781406392e-6	3.90973543143845e-6	3.90974198309777e-6	3.90974430575349e-6	3.90974117201139e-6	3.90973401002933e-6	3.90972636757966e-6	3.90972224794388e-6	3.90972402798896e-6	3.90973099374256e-6	3.90973938485498e-6	3.90974419781002e-6	3.90974206790602e-6	3.90973374248041e-6	3.90972445180835e-6	3.90972122779039e-6	3.90972791283711e-6	3.90974070569193e-6	3.90974843447547e-6	3.90974058369946e-6	3.90972055707394e-6	3.90971155388391e-6	3.90973516742536e-6	3.90976397549767e-6	3.90973074719718e-6	3.90969671920673e-6	3.90978187047508e-6	3.90967914847298e-6	3.90980628028251e-6	3.90971926395646e-6	3.90967276117474e-6	3.90971926395646e-6	3.90980628028252e-6	3.90967914847299e-6	3.90978187047508e-6	3.90969671920672e-6	3.90973074719717e-6	3.90976397549766e-6	3.90973516742536e-6	3.90971155388391e-6	3.90972055707395e-6	3.90974058369947e-6	3.90974843447547e-6	3.90974070569193e-6	3.9097279128371e-6	3.90972122779038e-6	3.90972445180835e-6	3.90973374248042e-6
flux1:	0.631452062430323	4.41218094314568e-6	4.41218911083593e-6	4.41219632790064e-6	4.41219912051465e-6	4.41219606456828e-6	4.41218859789072e-6	4.4121804721762e-6	4.41217597349295e-6	4.41217767761276e-6	4.41218486357121e-6	4.41219355442595e-6	4.41219845652369e-6	4.412196056917e-6	4.41218726225469e-6	4.41217774516374e-6	4.4121749848109e-6	4.41218284214372e-6	4.41219680490021e-6	4.41220448246906e-6	4.41219460549449e-6	4.41217162813917e-6	4.41216186627737e-6	4.41218918711292e-6	4.41222211443344e-6	4.41218505923681e-6	4.41214740765562e-6	4.41224329473566e-6	4.41212666514721e-6	4.41226949342092e-6	4.41217063196252e-6	4.41211784804131e-6	4.41217063196253e-6	4.41226949342093e-6	4.41212666514721e-6	4.41224329473567e-6	4.41214740765562e-6	4.4121850592368e-6	4.41222211443343e-6	4.41218918711292e-6	4.41216186627737e-6	4.41217162813918e-6	4.4121946054945e-6	4.41220448246906e-6	4.41219680490021e-6	4.41218284214371e-6	4.4121749848109e-6	4.41217774516376e-6	4.4121872622547e-6
flux1:	0.631714511334077	4.97481036611675e-6	4.97481910476626e-6	4.97482705816439e-6	4.9748304113408e-6	4.97482750925311e-6	4.97481977527821e-6	4.9748111585396e-6	4.97480623772483e-6	4.97480780544519e-6	4.97481515015031e-6	4.97482408819936e-6	4.97482904175496e-6	4.97482635906645e-6	4.97481712356004e-6	4.97480746868335e-6	4.97480531902717e-6	4.97481450606808e-6	4.97482970599535e-6	4.97483719921712e-6	4.97482494565216e-6	4.97479864065918e-6	4.97478809159292e-6	4.97481964161889e-6	4.97485721562988e-6	4.97481591563308e-6	4.9747742934244e-6	4.97488217192358e-6	4.97474988939747e-6	4.97491022947419e-6	4.97479803474071e-6	4.97473818400874e-6	4.97479803474071e-6	4.9749102294742e-6	4.97474988939748e-6	4.97488217192358e-6	4.9747742934244e-6	4.97481591563308e-6	4.97485721562987e-6	4.97481964161889e-6	4.97478809159292e-6	4.9747986406592e-6	4.97482494565216e-6	4.97483719921712e-6	4.97482970599534e-6	4.97481450606806e-6	4.97480531902717e-6	4.97480746868335e-6	4.97481712356003e-6
flux1:	0.63197696023783	5.60423321926735e-6	5.60424255713236e-6	5.60425132030889e-6	5.60425532103718e-6	5.60425264114281e-6	5.60424466951166e-6	5.60423555031234e-6	5.60423016667434e-6	5.60423154468529e-6	5.60423899451259e-6	5.60424813087574e-6	5.60425309490391e-6	5.60425010677506e-6	5.60424044955566e-6	5.60423074289563e-6	5.60422935894457e-6	5.60424004861643e-6	5.60425656519449e-6	5.60426373681147e-6	5.60424873209296e-6	5.60421869530942e-6	5.60420733391123e-6	5.60424368308384e-6	5.60428646525681e-6	5.60424043633781e-6	5.60419445653215e-6	5.60431572135997e-6	5.60416586010189e-6	5.60434574737388e-6	5.60421858272021e-6	5.60415079812025e-6	5.60421858272021e-6	5.60434574737389e-6	5.60416586010191e-6	5.60431572135998e-6	5.60419445653214e-6	5.60424043633779e-6	5.6042864652568e-6	5.60424368308384e-6	5.60420733391123e-6	5.60421869530944e-6	5.60424873209297e-6	5.60426373681148e-6	5.60425656519448e-6	5.60424004861642e-6	5.60422935894457e-6	5.60423074289563e-6	5.60424044955565e-6
flux1:	0.632239409141583	6.30771911748795e-6	6.30772908984003e-6	6.30773873288583e-6	6.307743455727e-6	6.30774105039497e-6	6.30773285863271e-6	6.30772322313318e-6	6.3077173447721e-6	6.30771849586929e-6	6.30772601288974e-6	6.30773530594418e-6	6.30774023403061e-6	6.30773690219329e-6	6.30772682431898e-6	6.30771714225822e-6	6.30771668471042e-6	6.30772906860387e-6	6.30774700040461e-6	6.30775371628024e-6	6.30773556622255e-6	6.30770136725455e-6	6.30768917091046e-6	6.30773093569616e-6	6.30777951578454e-6	6.30772819375046e-6	6.30767742346072e-6	6.30781362460512e-6	6.30764406694412e-6	6.30784578710292e-6	6.30770185947697e-6	6.30762518701597e-6	6.30770185947698e-6	6.30784578710292e-6	6.30764406694413e-6	6.30781362460512e-6	6.30767742346071e-6	6.30772819375044e-6	6.30777951578453e-6	6.30773093569615e-6	6.30768917091047e-6	6.30770136725456e-6	6.30773556622256e-6	6.30775371628026e-6	6.3077470004046e-6	6.30772906860388e-6	6.30771668471042e-6	6.30771714225822e-6	6.30772682431898e-6
flux1:	0.632501858045337	7.09324542499649e-6	7.09325607174731e-6	7.09326665311416e-6	7.09327214925159e-6	7.09327004557222e-6	7.09326163507493e-6	7.09325146990072e-6	7.0932450823195e-6	7.09324599634143e-6	7.09325356723599e-6	7.0932629859622e-6	7.09326782273031e-6	7.09326408406991e-6	7.0932535578664e-6	7.0932439591606e-6	7.09324459226639e-6	7.09325888501063e-6	7.09327835833045e-6	7.09328449631793e-6	7.09326279259354e-6	7.09322397583435e-6	7.09321092283085e-6	7.09325876347121e-6	7.0933137521697e-6	7.09325647705832e-6	7.0932004310153e-6	7.09335329112096e-6	7.0931617159735e-6	7.09338783882662e-6	7.09322519094286e-6	7.09313858393898e-6	7.09322519094287e-6	7.09338783882664e-6	7.09316171597351e-6	7.09335329112096e-6	7.09320043101529e-6	7.09325647705831e-6	7.09331375216968e-6	7.09325876347119e-6	7.09321092283085e-6	7.09322397583436e-6	7.09326279259355e-6	7.09328449631793e-6	7.09327835833043e-6	7.09325888501063e-6	7.09324459226638e-6	7.09324395916061e-6	7.09325355786641e-6
flux1:	0.63276430694909	7.96955617085481e-6	7.9695675319521e-6	7.96957908756987e-6	7.96958537185665e-6	7.96958356162549e-6	7.9695749144499e-6	7.96956421151425e-6	7.96955732857987e-6	7.96955803522206e-6	7.96956568094044e-6	7.9695752076598e-6	7.96957988355673e-6	7.96957563907736e-6	7.96956459574099e-6	7.96955511274498e-6	7.9695570025968e-6	7.96957344762455e-6	7.96959462690873e-6	7.9696000872319e-6	7.96957441358726e-6	7.96953049908512e-6	7.96951656618035e-6	7.96957118279194e-6	7.9696332028879e-6	7.96956920151236e-6	7.96950733522983e-6	7.96967876908769e-6	7.96946264017504e-6	7.96971605707271e-6	7.96953255949662e-6	7.96943487253941e-6	7.96953255949663e-6	7.96971605707272e-6	7.96946264017503e-6	7.96967876908769e-6	7.96950733522983e-6	7.96956920151236e-6	7.96963320288789e-6	7.96957118279194e-6	7.96951656618036e-6	7.96953049908512e-6	7.96957441358727e-6	7.96960008723191e-6	7.96959462690872e-6	7.96957344762455e-6	7.96955700259679e-6	7.96955511274498e-6	7.969564595741e-6
flux1:	0.633026755852843	8.94622473497355e-6	8.94623684318088e-6	8.94624937293578e-6	8.9462564092355e-6	8.94625483873547e-6	8.94624591569024e-6	8.94623467928003e-6	8.9462273565489e-6	8.94622793979099e-6	8.94623572553627e-6	8.9462453576398e-6	8.94624978181225e-6	8.94624488352246e-6	8.94623319922438e-6	8.94622382869736e-6	8.94622714225571e-6	8.94624601911363e-6	8.94626911911409e-6	8.94627383603571e-6	8.94624377495867e-6	8.94619425890928e-6	8.94617941803288e-6	8.94624154565058e-6	8.94631122185947e-6	8.94623958876465e-6	8.94617129147412e-6	8.94636342749667e-6	8.94611998108635e-6	8.94640394590286e-6	8.94619728879553e-6	8.94608727130582e-6	8.94619728879553e-6	8.94640394590288e-6	8.94611998108637e-6	8.94636342749667e-6	8.94617129147412e-6	8.94623958876464e-6	8.94631122185946e-6	8.94624154565057e-6	8.94617941803289e-6	8.94619425890929e-6	8.9462437749587e-6	8.94627383603571e-6	8.9462691191141e-6	8.94624601911364e-6	8.94622714225571e-6	8.94622382869735e-6	8.94623319922438e-6
flux1:	0.633289204756596	1.00337204213472e-5	1.00337332921286e-5	1.00337467438436e-5	1.00337544291457e-5	1.00337529893441e-5	1.00337437298922e-5	1.00337319862314e-5	1.0033724336495e-5	1.00337249502179e-5	1.00337329952335e-5	1.00337427454881e-5	1.00337467965973e-5	1.0033741032471e-5	1.00337285133432e-5	1.00337192072771e-5	1.00337241124577e-5	1.00337457457459e-5	1.00337710452345e-5	1.00337749996575e-5	1.00337401391232e-5	1.00336844937523e-5	1.00336687078332e-5	1.00337391106123e-5	1.00338170584054e-5	1.00337367354931e-5	1.00336613230167e-5	1.0033876526736e-5	1.00336027585748e-5	1.00339209320759e-5	1.0033688616254e-5	1.00335649054909e-5	1.0033688616254e-5	1.00339209320759e-5	1.00336027585748e-5	1.0033876526736e-5	1.00336613230167e-5	1.00337367354931e-5	1.00338170584054e-5	1.00337391106123e-5	1.00336687078333e-5	1.00336844937523e-5	1.00337401391232e-5	1.00337749996575e-5	1.00337710452345e-5	1.00337457457458e-5	1.00337241124577e-5	1.00337192072771e-5	1.00337285133432e-5
flux1:	0.63355165366035	1.12434790242667e-5	1.12434926426637e-5	1.12435068939375e-5	1.12435150419147e-5	1.12435135597822e-5	1.12435038842329e-5	1.12434916936023e-5	1.12434839043241e-5	1.12434847885267e-5	1.12434932750753e-5	1.1243503170111e-5	1.12435066850476e-5	1.12434997623753e-5	1.12434861289102e-5	1.12434767859102e-5	1.12434834530543e-5	1.12435082229875e-5	1.1243536079707e-5	1.12435393122166e-5	1.12434992520498e-5	1.12434369246452e-5	1.12434201426373e-5	1.12434996075522e-5	1.12435864214133e-5	1.12434961765843e-5	1.12434128843386e-5	1.12436537839087e-5	1.12433464349039e-5	1.12437029322135e-5	1.12434422590775e-5	1.12433033724022e-5	1.12434422590775e-5	1.12437029322135e-5	1.12433464349039e-5	1.12436537839087e-5	1.12434128843386e-5	1.12434961765843e-5	1.12435864214133e-5	1.12434996075522e-5	1.12434201426373e-5	1.12434369246452e-5	1.12434992520498e-5	1.12435393122166e-5	1.12435360797069e-5	1.12435082229875e-5	1.12434834530543e-5	1.12434767859102e-5	1.12434861289102e-5
flux1:	0.633814102564103	1.2587977480181e-5	1.25879917847835e-5	1.2588006623287e-5	1.25880149481396e-5	1.25880131798568e-5	1.25880029942449e-5	1.25879904655591e-5	1.25879828176649e-5	1.25879843145265e-5	1.25879934953866e-5	1.2588003572023e-5	1.25880063326287e-5	1.25879978602563e-5	1.25879827318016e-5	1.25879731896189e-5	1.25879817946355e-5	1.25880101491057e-5	1.25880410154807e-5	1.25880436391937e-5	1.25879979965091e-5	1.25879284073674e-5	1.2587910558634e-5	1.2587999889147e-5	1.25880961308286e-5	1.25879945360753e-5	1.25879025124176e-5	1.25881720260436e-5	1.25878275661301e-5	1.25882270068761e-5	1.25879350666565e-5	1.25877793928237e-5	1.25879350666566e-5	1.25882270068761e-5	1.25878275661301e-5	1.25881720260436e-5	1.25879025124176e-5	1.25879945360753e-5	1.25880961308286e-5	1.2587999889147e-5	1.2587910558634e-5	1.25879284073674e-5	1.25879979965091e-5	1.25880436391937e-5	1.25880410154807e-5	1.25880101491057e-5	1.25879817946355e-5	1.25879731896189e-5	1.25879827318016e-5
flux1:	0.634076551467856	1.40808126825082e-5	1.40808275468826e-5	1.40808426499615e-5	1.40808507515487e-5	1.40808483783691e-5	1.4080837582289e-5	1.40808248898121e-5	1.40808177770738e-5	1.40808203459632e-5	1.40808305497417e-5	1.40808408489068e-5	1.40808425669851e-5	1.40808320371291e-5	1.40808149173027e-5	1.40808049471676e-5	1.40808156765778e-5	1.4080848144454e-5	1.40808825834214e-5	1.40808847958699e-5	1.40808332089846e-5	1.40807557480702e-5	1.40807367363916e-5	1.40808367467064e-5	1.40809429341884e-5	1.40808283436582e-5	1.40807266437925e-5	1.40810280089388e-5	1.40806426184417e-5	1.40810901790355e-5	1.4080763836702e-5	1.40805896259085e-5	1.4080763836702e-5	1.40810901790355e-5	1.40806426184417e-5	1.40810280089388e-5	1.40807266437925e-5	1.40808283436582e-5	1.40809429341884e-5	1.40808367467064e-5	1.40807367363916e-5	1.40807557480702e-5	1.40808332089846e-5	1.40808847958699e-5	1.40808825834214e-5	1.4080848144454e-5	1.40808156765778e-5	1.40808049471676e-5	1.40808149173027e-5
flux1:	0.634339000371609	1.57367845189283e-5	1.5736799731168e-5	1.57368146458478e-5	1.57368219972145e-5	1.5736818624703e-5	1.57368071221721e-5	1.57367945238058e-5	1.57367884718411e-5	1.57367927022517e-5	1.57368043358315e-5	1.5736814893963e-5	1.57368151950655e-5	1.57368019655905e-5	1.57367822295632e-5	1.57367715329757e-5	1.57367845909988e-5	1.57368217962439e-5	1.5736860496386e-5	1.57368625895376e-5	1.57368047197138e-5	1.57367187418701e-5	1.57366984394579e-5	1.57368099501196e-5	1.57369265480978e-5	1.57367970767124e-5	1.57366846573719e-5	1.57370214615268e-5	1.57365910092092e-5	1.57370924765852e-5	1.57367283546662e-5	1.57365337070507e-5	1.57367283546662e-5	1.57370924765851e-5	1.57365910092092e-5	1.57370214615268e-5	1.57366846573719e-5	1.57367970767124e-5	1.57369265480978e-5	1.57368099501196e-5	1.57366984394579e-5	1.57367187418701e-5	1.57368047197138e-5	1.57368625895376e-5	1.5736860496386e-5	1.57368217962438e-5	1.57367845909988e-5	1.57367715329757e-5	1.57367822295632e-5
flux1:	0.634601449275363	1.75719831703439e-5	1.75719984117219e-5	1.75720125364303e-5	1.75720184748909e-5	1.75720136361305e-5	1.75720013493204e-5	1.75719892056284e-5	1.75719848893316e-5	1.75719915106541e-5	1.7572005058162e-5	1.75720158961635e-5	1.75720143028598e-5	1.75719975810862e-5	1.75719744657694e-5	1.75719626743861e-5	1.75719782920799e-5	1.75720209680872e-5	1.75720647570902e-5	1.75720671245049e-5	1.75720026548589e-5	1.75719074734913e-5	1.75718857155178e-5	1.75720095512587e-5	1.75721369641003e-5	1.75719904673702e-5	1.7571866182475e-5	1.75722423951681e-5	1.75717624120395e-5	1.75723242380667e-5	1.7571918695543e-5	1.75717015477992e-5	1.7571918695543e-5	1.75723242380667e-5	1.75717624120395e-5	1.75722423951681e-5	1.7571866182475e-5	1.75719904673702e-5	1.75721369641003e-5	1.75720095512586e-5	1.75718857155179e-5	1.75719074734913e-5	1.75720026548589e-5	1.75720671245049e-5	1.75720647570902e-5	1.75720209680872e-5	1.75719782920799e-5	1.75719626743861e-5	1.75719744657694e-5
flux1:	0.634863898179116	1.96038806876721e-5	1.96038955116963e-5	1.96039080811862e-5	1.96039118041016e-5	1.96039049672675e-5	1.96038918526489e-5	1.96038806455087e-5	1.96038789035635e-5	1.96038887905849e-5	1.96039048083997e-5	1.96039159184422e-5	1.96039118340069e-5	1.96038906632819e-5	1.96038632615066e-5	1.96038499406841e-5	1.96038683870025e-5	1.9603917390377e-5	1.96039672456898e-5	1.96039703857425e-5	1.9603899016682e-5	1.96037938959166e-5	1.96037704762019e-5	1.96039074670544e-5	1.96040460352375e-5	1.96038800909349e-5	1.96037426883961e-5	1.960416269409e-5	1.96036283419486e-5	1.96042576976415e-5	1.96038068040093e-5	1.96035649137506e-5	1.96038068040093e-5	1.96042576976414e-5	1.96036283419486e-5	1.960416269409e-5	1.96037426883961e-5	1.96038800909349e-5	1.96040460352375e-5	1.96039074670544e-5	1.96037704762019e-5	1.96037938959166e-5	1.9603899016682e-5	1.96039703857425e-5	1.96039672456898e-5	1.9603917390377e-5	1.96038683870024e-5	1.96038499406841e-5	1.96038632615066e-5
flux1:	0.635126347082869	2.18514268367347e-5	2.18514406501935e-5	2.18514507252483e-5	2.18514512915151e-5	2.18514418719445e-5	2.1851427938075e-5	2.18514182875878e-5	2.18514201325962e-5	2.18514343056759e-5	2.18514534131838e-5	2.18514647438913e-5	2.18514574375649e-5	2.18514306879448e-5	2.18513979477088e-5	2.1851382604152e-5	2.18514041985974e-5	2.18514605214296e-5	2.18515175768823e-5	2.18515220909535e-5	2.18514435315622e-5	2.18513276770067e-5	2.18513023456251e-5	2.18514533324236e-5	2.18516033335252e-5	2.18514152258748e-5	2.18512633456694e-5	2.18517319770723e-5	2.18511380106864e-5	2.1851842839273e-5	2.18513423428371e-5	2.18510732703378e-5	2.18513423428371e-5	2.1851842839273e-5	2.18511380106864e-5	2.18517319770723e-5	2.18512633456694e-5	2.18514152258748e-5	2.18516033335251e-5	2.18514533324236e-5	2.18513023456251e-5	2.18513276770067e-5	2.18514435315622e-5	2.18515220909535e-5	2.18515175768823e-5	2.18514605214296e-5	2.18514041985974e-5	2.1851382604152e-5	2.18513979477088e-5
flux1:	0.635388795986622	2.43351491726965e-5	2.43351612205149e-5	2.43351676840137e-5	2.43351640220715e-5	2.43351513986194e-5	2.43351367244676e-5	2.43351294025424e-5	2.4335136025265e-5	2.43351556442721e-5	2.43351785103262e-5	2.43351899511523e-5	2.43351785463207e-5	2.43351449107813e-5	2.43351056405681e-5	2.4335087734356e-5	2.43351128607116e-5	2.43351776402357e-5	2.43352431873072e-5	2.43352497718729e-5	2.43351637267617e-5	2.43350362751183e-5	2.43350087388056e-5	2.43351745842535e-5	2.43353362395527e-5	2.43351229465595e-5	2.43349551201404e-5	2.43354776914279e-5	2.43348184132159e-5	2.43356074811095e-5	2.43350527705581e-5	2.43347538574948e-5	2.43350527705581e-5	2.43356074811095e-5	2.43348184132159e-5	2.43354776914279e-5	2.43349551201404e-5	2.43351229465594e-5	2.43353362395527e-5	2.43351745842535e-5	2.43350087388056e-5	2.43350362751183e-5	2.43351637267617e-5	2.43352497718729e-5	2.43352431873072e-5	2.43351776402357e-5	2.43351128607116e-5	2.4335087734356e-5	2.43351056405681e-5
flux1:	0.635651244890376	2.7077257273551e-5	2.70772666294208e-5	2.70772681902244e-5	2.70772591130711e-5	2.70772426481514e-5	2.70772274005239e-5	2.70772233393948e-5	2.70772361056524e-5	2.70772624569715e-5	2.70772897823145e-5	2.70773011481836e-5	2.70772846149745e-5	2.70772426125496e-5	2.70771954935768e-5	2.70771744546245e-5	2.70772035750407e-5	2.70772780994419e-5	2.70773535818558e-5	2.70773630134967e-5	2.70772691647884e-5	2.70771291727158e-5	2.70770990990379e-5	2.70772807055333e-5	2.70774541932402e-5	2.70772123776873e-5	2.70770270287247e-5	2.70776093681144e-5	2.70768785741938e-5	2.70777615189382e-5	2.70771475772911e-5	2.70768159221247e-5	2.70771475772911e-5	2.70777615189382e-5	2.70768785741938e-5	2.70776093681144e-5	2.70770270287247e-5	2.70772123776872e-5	2.70774541932402e-5	2.70772807055333e-5	2.70770990990379e-5	2.70771291727158e-5	2.70772691647883e-5	2.70773630134967e-5	2.70773535818558e-5	2.70772780994419e-5	2.70772035750407e-5	2.70771744546245e-5	2.70771954935768e-5
flux1:	0.635913693794129	3.01017510270548e-5	3.01017565918266e-5	3.01017517976964e-5	3.0101736024982e-5	3.01017150872698e-5	3.01016995356247e-5	3.01016998294946e-5	3.01017202684431e-5	3.0101754744667e-5	3.01017872409129e-5	3.01017982584507e-5	3.01017754123185e-5	3.01017233994756e-5	3.01016670055044e-5	3.01016422542576e-5	3.01016759227717e-5	3.01017616318357e-5	3.01018486322193e-5	3.01018617447285e-5	3.01017597290313e-5	3.01016061617959e-5	3.01015731880986e-5	3.01017715234566e-5	3.01019569994593e-5	3.01016830039899e-5	3.01014784503526e-5	3.01021269314555e-5	3.01013178479849e-5	3.01023052223362e-5	3.01016265724416e-5	3.01012590021101e-5	3.01016265724416e-5	3.01023052223362e-5	3.01013178479849e-5	3.01021269314555e-5	3.01014784503526e-5	3.01016830039899e-5	3.01019569994593e-5	3.01017715234567e-5	3.01015731880986e-5	3.01016061617959e-5	3.01017597290312e-5	3.01018617447285e-5	3.01018486322193e-5	3.01017616318357e-5	3.01016759227717e-5	3.01016422542576e-5	3.01016670055044e-5
flux1:	0.636176142697882	3.34345328271312e-5	3.34345333368265e-5	3.34345205971979e-5	3.3434496783975e-5	3.34344707723166e-5	3.34344552990233e-5	3.34344611970854e-5	3.343449097985e-5	3.34345350521732e-5	3.3434573418308e-5	3.34345837151866e-5	3.34345532230592e-5	3.34344894144144e-5	3.343442223945e-5	3.34343932113202e-5	3.34344320857086e-5	3.34345305649903e-5	3.34346307824829e-5	3.34346484354863e-5	3.34345378159395e-5	3.34343695365335e-5	3.34343332846934e-5	3.34345494167852e-5	3.34347470436221e-5	3.34344368901418e-5	3.34342113469386e-5	3.34349329183332e-5	3.34340381271895e-5	3.34351414386509e-5	3.3434392079541e-5	3.34339851171939e-5	3.34343920795409e-5	3.34351414386509e-5	3.34340381271896e-5	3.34349329183332e-5	3.34342113469386e-5	3.34344368901418e-5	3.34347470436221e-5	3.34345494167853e-5	3.34343332846934e-5	3.34343695365335e-5	3.34345378159395e-5	3.34346484354862e-5	3.34346307824829e-5	3.34345305649903e-5	3.34344320857086e-5	3.34343932113202e-5	3.34344222394501e-5
flux1:	0.636438591601635	3.71035234939851e-5	3.7103517539002e-5	3.71034951579119e-5	3.71034619290574e-5	3.71034302957364e-5	3.71034153997331e-5	3.71034282889995e-5	3.71034691970682e-5	3.71035243808514e-5	3.7103569278565e-5	3.71035783776303e-5	3.71035387730665e-5	3.71034612722448e-5	3.7103381766081e-5	3.71033479388203e-5	3.7103392789546e-5	3.710350575681e-5	3.71036209747387e-5	3.71036440135474e-5	3.71035242472837e-5	3.71033400068128e-5	3.71033001047555e-5	3.71035352458825e-5	3.71037452303836e-5	3.71033946238084e-5	3.71031462072223e-5	3.71039484197355e-5	3.71029597727619e-5	3.71041915181151e-5	3.71033648517311e-5	3.7102914680304e-5	3.7103364851731e-5	3.71041915181151e-5	3.71029597727619e-5	3.71039484197355e-5	3.71031462072223e-5	3.71033946238084e-5	3.71037452303836e-5	3.71035352458825e-5	3.71033001047555e-5	3.71033400068128e-5	3.71035242472837e-5	3.71036440135474e-5	3.71036209747387e-5	3.710350575681e-5	3.7103392789546e-5	3.71033479388204e-5	3.7103381766081e-5
flux1:	0.636701040505389	4.1138781687164e-5	4.11387677437627e-5	4.11387339625846e-5	4.11386899513262e-5	4.1138652222504e-5	4.11386385143211e-5	4.11386598910376e-5	4.11387137743208e-5	4.11387815888134e-5	4.11388336183046e-5	4.11388409381884e-5	4.11387906467675e-5	4.11386974877888e-5	4.1138604098914e-5	4.11385650218227e-5	4.11386167367685e-5	4.11387460196174e-5	4.11388780626979e-5	4.11389072694889e-5	4.11387776711402e-5	4.11385761013728e-5	4.11385322121995e-5	4.11387877737322e-5	4.11390104134392e-5	4.11386147495588e-5	4.11383414811103e-5	4.11392325124003e-5	4.11381410337143e-5	4.11395147283964e-5	4.11386034764406e-5	4.11381058979676e-5	4.11386034764405e-5	4.11395147283964e-5	4.11381410337143e-5	4.11392325124003e-5	4.11383414811103e-5	4.11386147495588e-5	4.11390104134391e-5	4.11387877737322e-5	4.11385322121995e-5	4.11385761013729e-5	4.11387776711402e-5	4.11389072694888e-5	4.11388780626978e-5	4.11387460196174e-5	4.11386167367685e-5	4.11385650218227e-5	4.1138604098914e-5
flux1:	0.636963489409142	4.55726265320408e-5	4.55726030065522e-5	4.55725560554506e-5	4.55724999438612e-5	4.55724557347935e-5	4.55724439210996e-5	4.55724753500186e-5	4.55725440751161e-5	4.55726259988468e-5	4.55726856770006e-5	4.55726905408469e-5	4.55726279166296e-5	4.55725171156882e-5	4.55724083405867e-5	4.55723636641656e-5	4.55724232478444e-5	4.55725707517271e-5	4.55727214326799e-5	4.55727574695461e-5	4.55726171717101e-5	4.55723967807233e-5	4.55723486400835e-5	4.55726262975227e-5	4.55728620355877e-5	4.55724164125228e-5	4.55721162233293e-5	4.5573104899501e-5	4.55719006756971e-5	4.55734308782436e-5	4.55724269892319e-5	4.55718773799144e-5	4.55724269892319e-5	4.55734308782436e-5	4.5571900675697e-5	4.5573104899501e-5	4.55721162233293e-5	4.55724164125228e-5	4.55728620355878e-5	4.55726262975227e-5	4.55723486400836e-5	4.55723967807234e-5	4.557261717171e-5	4.55727574695462e-5	4.55727214326798e-5	4.5572570751727e-5	4.55724232478443e-5	4.55723636641657e-5	4.55724083405867e-5
flux1:	0.637225938312895	5.04397631287014e-5	5.04397284140717e-5	5.0439666570298e-5	5.04395971291174e-5	5.04395461516896e-5	5.04395370078893e-5	5.04395800693293e-5	5.04396654592453e-5	5.04397628831062e-5	5.04398306261055e-5	5.04398322798145e-5	5.04397556532135e-5	5.04396252701042e-5	5.04394997074842e-5	5.04394492119124e-5	5.04395177779491e-5	5.04396854441266e-5	5.04398565001309e-5	5.04398998450174e-5	5.04397477568844e-5	5.04395069287433e-5	5.04394543907991e-5	5.04397561589489e-5	5.04400056467419e-5	5.04395048791636e-5	5.04391756136965e-5	5.04402714278848e-5	5.04389434863676e-5	5.04406458185946e-5	5.04395403655441e-5	5.04389336267275e-5	5.04395403655441e-5	5.04406458185946e-5	5.04389434863676e-5	5.04402714278849e-5	5.04391756136964e-5	5.04395048791636e-5	5.04400056467419e-5	5.04397561589489e-5	5.04394543907991e-5	5.04395069287433e-5	5.04397477568844e-5	5.04398998450174e-5	5.04398565001308e-5	5.04396854441266e-5	5.0439517777949e-5	5.04394492119124e-5	5.04394997074843e-5
flux1:	0.637488387216649	5.57774105565664e-5	5.57773630999002e-5	5.57772847502554e-5	5.5777200875021e-5	5.57771429352715e-5	5.577713726525e-5	5.57771934906731e-5	5.57772972579642e-5	5.57774114384722e-5	5.57774875509406e-5	5.5777485191952e-5	5.57773929287004e-5	5.57772411364636e-5	5.57770975444468e-5	5.57770411651074e-5	5.57771199210067e-5	5.57773096745571e-5	5.57775026945705e-5	5.57775535716396e-5	5.57773883372369e-5	5.57771253365504e-5	5.57770684285033e-5	5.57773967459043e-5	5.5777660912041e-5	5.57770995469907e-5	5.57767389658022e-5	5.57779520939043e-5	5.57764882700781e-5	5.57783794341798e-5	5.57771625037726e-5	5.57764930091432e-5	5.57771625037726e-5	5.57783794341798e-5	5.5776488270078e-5	5.57779520939043e-5	5.57767389658022e-5	5.57770995469907e-5	5.5777660912041e-5	5.57773967459043e-5	5.57770684285032e-5	5.57771253365504e-5	5.57773883372368e-5	5.57775535716396e-5	5.57775026945705e-5	5.57773096745571e-5	5.57771199210067e-5	5.57770411651074e-5	5.57770975444469e-5
flux1:	0.637750836120402	6.16254319299654e-5	6.16253703086915e-5	6.16252740127502e-5	6.16251747530085e-5	6.16251097366674e-5	6.16251083195577e-5	6.16251791172941e-5	6.16253027933884e-5	6.16254348089525e-5	6.16255194815882e-5	6.16255122986879e-5	6.1625402868838e-5	6.16252280294702e-5	6.16250653833287e-5	6.16250032315513e-5	6.1625093455106e-5	6.16253071436555e-5	6.16255234883054e-5	6.16255817947852e-5	6.1625401752498e-5	6.16251147345474e-5	6.16250537192348e-5	6.16254115403971e-5	6.16256916643299e-5	6.16250639971606e-5	6.16246697780475e-5	6.16260110920912e-5	6.16243978866596e-5	6.1626495680959e-5	6.16251562554764e-5	6.16244177949488e-5	6.16251562554764e-5	6.16264956809589e-5	6.16243978866595e-5	6.16260110920912e-5	6.16246697780475e-5	6.16250639971606e-5	6.16256916643299e-5	6.16254115403972e-5	6.16250537192349e-5	6.16251147345474e-5	6.1625401752498e-5	6.16255817947851e-5	6.16255234883054e-5	6.16253071436554e-5	6.1625093455106e-5	6.16250032315513e-5	6.16250653833287e-5
flux1:	0.638013285024155	6.80264659983411e-5	6.8026389001565e-5	6.80262735516557e-5	6.80261581300534e-5	6.80260859747306e-5	6.80260894995122e-5	6.80261760732464e-5	6.80263209373561e-5	6.80264716505967e-5	6.80265649679447e-5	6.8026552191862e-5	6.8026424246886e-5	6.80262249902462e-5	6.8026042537889e-5	6.80259749151525e-5	6.80260779223156e-5	6.80263172468932e-5	6.80265579633458e-5	6.80266231954136e-5	6.80264263405878e-5	6.80261133674733e-5	6.80260488130033e-5	6.80264397063147e-5	6.80267374940754e-5	6.80260375827269e-5	6.80256073198399e-5	6.80270883998178e-5	6.80253108280373e-5	6.80276341637036e-5	6.80261599974779e-5	6.8025345718423e-5	6.80261599974779e-5	6.80276341637036e-5	6.80253108280373e-5	6.80270883998178e-5	6.80256073198399e-5	6.80260375827269e-5	6.80267374940755e-5	6.80264397063148e-5	6.80260488130033e-5	6.80261133674733e-5	6.80264263405877e-5	6.80266231954135e-5	6.80265579633458e-5	6.80263172468933e-5	6.80260779223157e-5	6.80259749151525e-5	6.8026042537889e-5
flux1:	0.638275733927908	7.50260597204096e-5	7.50259664310215e-5	7.50258309045688e-5	7.50256987229186e-5	7.50256193764116e-5	7.50256283662637e-5	7.50257316298841e-5	7.50258986415173e-5	7.5026068670682e-5	7.50261706301703e-5	7.50261515938823e-5	7.5026004049046e-5	7.50257793514025e-5	7.50255766635672e-5	7.50255040676166e-5	7.50256211722587e-5	7.5025887612441e-5	7.5026153347372e-5	7.50262245280618e-5	7.50260084805366e-5	7.50256675434581e-5	7.50256003982399e-5	7.50260286467482e-5	7.50263463058653e-5	7.50255679814323e-5	7.50250991819195e-5	7.5026732327304e-5	7.5024773762629e-5	7.50273426842719e-5	7.50257201768737e-5	7.50248225235112e-5	7.50257201768737e-5	7.50273426842719e-5	7.5024773762629e-5	7.5026732327304e-5	7.50250991819195e-5	7.50255679814323e-5	7.50263463058653e-5	7.50260286467482e-5	7.50256003982398e-5	7.50256675434581e-5	7.50260084805365e-5	7.50262245280618e-5	7.50261533473719e-5	7.50258876124411e-5	7.50256211722587e-5	7.50255040676167e-5	7.50255766635671e-5
flux1:	0.638538182831662	8.2672801174814e-5	8.26726910470801e-5	8.26725348467971e-5	8.26723854768095e-5	8.26722988420951e-5	8.26723135716157e-5	8.26724340649555e-5	8.26726238044292e-5	8.26728135067471e-5	8.26729240493928e-5	8.2672898256074e-5	8.26727303743319e-5	8.26724796324135e-5	8.26722566444084e-5	8.2672179766119e-5	8.26723122328049e-5	8.26726069691277e-5	8.26728978835849e-5	8.26729734960521e-5	8.26727354744184e-5	8.26723645217795e-5	8.26722961926799e-5	8.26727668942676e-5	8.26731072043784e-5	8.2672244075713e-5	8.26717341536276e-5	8.26735323961791e-5	8.26713744113485e-5	8.26742101249604e-5	8.267242419378e-5	8.26714348457169e-5	8.267242419378e-5	8.26742101249604e-5	8.26713744113484e-5	8.26735323961791e-5	8.26717341536276e-5	8.2672244075713e-5	8.26731072043784e-5	8.26727668942676e-5	8.26722961926799e-5	8.26723645217795e-5	8.26727354744184e-5	8.26729734960521e-5	8.26728978835849e-5	8.26726069691277e-5	8.26723122328049e-5	8.26721797661191e-5	8.26722566444083e-5
flux1:	0.638800631735415	9.1018452100602e-5	9.10183250273637e-5	9.10181479049999e-5	9.1017981062301e-5	9.10178869310412e-5	9.10179073406639e-5	9.101804515147e-5	9.10182577729955e-5	9.10184672423324e-5	9.1018586294604e-5	9.10185534901117e-5	9.10183649629164e-5	9.10180880588919e-5	9.10178451008225e-5	9.10177648111822e-5	9.101791380289e-5	9.10182376403176e-5	9.10185533308528e-5	9.10186312605553e-5	9.10183680647572e-5	9.10179650352925e-5	9.10178974659733e-5	9.10184166288153e-5	9.10187830040607e-5	9.10178284540464e-5	9.10172747214157e-5	9.10192518413123e-5	9.10168740504879e-5	9.10199989627128e-5	9.10180329179897e-5	9.10169427290417e-5	9.10180329179896e-5	9.10199989627126e-5	9.1016874050488e-5	9.10192518413123e-5	9.10172747214157e-5	9.10178284540465e-5	9.10187830040607e-5	9.10184166288154e-5	9.10178974659733e-5	9.10179650352924e-5	9.10183680647572e-5	9.10186312605552e-5	9.10185533308528e-5	9.10182376403177e-5	9.101791380289e-5	9.10177648111822e-5	9.10178451008225e-5
flux1:	0.639063080639168	1.00118079290006e-4	1.00117935653362e-4	1.00117737713334e-4	1.00117553214586e-4	1.00117451192406e-4	1.00117476805516e-4	1.00117631503553e-4	1.00117866705335e-4	1.00118095785781e-4	1.0011822331103e-4	1.00118183556746e-4	1.00117974576411e-4	1.00117671928997e-4	1.00117409741705e-4	1.00117327068978e-4	1.00117493592541e-4	1.00117846889532e-4	1.00118186320442e-4	1.00118263809855e-4	1.00117971813445e-4	1.00117534673006e-4	1.00117470418869e-4	1.00118045047525e-4	1.00118441586498e-4	1.00117388757592e-4	1.00116788412791e-4	1.0011895896049e-4	1.00116338866564e-4	1.0011977663969e-4	1.00117612065374e-4	1.00116411003919e-4	1.00117612065374e-4	1.0011977663969e-4	1.00116338866564e-4	1.0011895896049e-4	1.00116788412791e-4	1.00117388757592e-4	1.00118441586498e-4	1.00118045047525e-4	1.00117470418869e-4	1.00117534673006e-4	1.00117971813445e-4	1.00118263809855e-4	1.00118186320442e-4	1.00117846889532e-4	1.00117493592541e-4	1.00117327068978e-4	1.00117409741705e-4
flux1:	0.639325529542921	1.10030183983561e-4	1.10030024683065e-4	1.10029806363292e-4	1.10029604067744e-4	1.10029493495992e-4	1.10029523345244e-4	1.10029693934739e-4	1.10029950950075e-4	1.1003019926609e-4	1.10030335322773e-4	1.10030289063608e-4	1.10030060381317e-4	1.10029732978216e-4	1.10029452712689e-4	1.10029368810653e-4	1.10029553663568e-4	1.10029936271923e-4	1.10030297723708e-4	1.10030371343069e-4	1.1003004649599e-4	1.10029573276043e-4	1.10029515571631e-4	1.10030153738701e-4	1.10030585257563e-4	1.100294270243e-4	1.10028777138128e-4	1.10031156464723e-4	1.10028269316312e-4	1.10032044943672e-4	1.10029661587718e-4	1.10028338679914e-4	1.10029661587719e-4	1.10032044943672e-4	1.10028269316312e-4	1.10031156464723e-4	1.10028777138128e-4	1.100294270243e-4	1.10030585257563e-4	1.10030153738701e-4	1.10029515571631e-4	1.10029573276043e-4	1.1003004649599e-4	1.10030371343069e-4	1.10030297723708e-4	1.10029936271923e-4	1.10029553663568e-4	1.10029368810653e-4	1.10029452712689e-4
flux1:	0.639587978446675	1.20816828344276e-4	1.20816654797341e-4	1.2081641682603e-4	1.20816196564483e-4	1.20816076444613e-4	1.20816109014718e-4	1.20816293911268e-4	1.2081657152381e-4	1.20816838526327e-4	1.20816983328986e-4	1.20816931450464e-4	1.2081668441371e-4	1.20816333820911e-4	1.20816037019686e-4	1.20815953128761e-4	1.20816156851813e-4	1.20816568072971e-4	1.20816949112168e-4	1.20817014749426e-4	1.20816652591636e-4	1.20816141426907e-4	1.20816094241146e-4	1.20816805139188e-4	1.20817277183567e-4	1.20816006109948e-4	1.20815303610117e-4	1.2081790790923e-4	1.20814726572124e-4	1.20818866478703e-4	1.20816242156502e-4	1.20814785433737e-4	1.20816242156502e-4	1.20818866478703e-4	1.20814726572124e-4	1.2081790790923e-4	1.20815303610117e-4	1.20816006109948e-4	1.20817277183567e-4	1.20816805139188e-4	1.20816094241146e-4	1.20816141426907e-4	1.20816652591636e-4	1.20817014749426e-4	1.20816949112168e-4	1.20816568072971e-4	1.20816156851813e-4	1.20815953128761e-4	1.20816037019686e-4
flux1:	0.639850427350428	1.32543758014093e-4	1.32543572124482e-4	1.3254331545337e-4	1.3254307694934e-4	1.32542945877307e-4	1.32542979071925e-4	1.32543176109461e-4	1.32543472694651e-4	1.32543757721107e-4	1.3254391169888e-4	1.32543855566571e-4	1.32543592129843e-4	1.3254322047393e-4	1.3254290903397e-4	1.32542826438066e-4	1.32543049278927e-4	1.32543487842612e-4	1.32543885317954e-4	1.32543938190524e-4	1.32543533876109e-4	1.32542983038274e-4	1.32542951112609e-4	1.32543745080997e-4	1.32544263912526e-4	1.32542872192543e-4	1.32542113847613e-4	1.32544960212031e-4	1.32541455059971e-4	1.32545987232926e-4	1.32543097747518e-4	1.3254149419944e-4	1.32543097747518e-4	1.32545987232926e-4	1.32541455059971e-4	1.32544960212031e-4	1.32542113847613e-4	1.32542872192543e-4	1.32544263912526e-4	1.32543745080997e-4	1.32542951112609e-4	1.32542983038274e-4	1.32543533876109e-4	1.32543938190524e-4	1.32543885317954e-4	1.32543487842612e-4	1.32543049278927e-4	1.32542826438066e-4	1.3254290903397e-4
flux1:	0.640112876254181	1.45280519682395e-4	1.45280323774336e-4	1.45280049490978e-4	1.45279792280586e-4	1.45279648399579e-4	1.45279679539911e-4	1.45279886012353e-4	1.45280199605507e-4	1.45280501950246e-4	1.45280665796577e-4	1.45280607270779e-4	1.45280329973721e-4	1.45279939894313e-4	1.45279616012034e-4	1.45279535994898e-4	1.45279777888379e-4	1.45280241959472e-4	1.45280652028778e-4	1.45280686718958e-4	1.45280235049635e-4	1.45279642973437e-4	1.45279631837829e-4	1.45280520359464e-4	1.45281092913272e-4	1.45279572293339e-4	1.45278754697441e-4	1.4528186119376e-4	1.45278000023232e-4	1.45282954176745e-4	1.45279773259215e-4	1.4527800879359e-4	1.45279773259215e-4	1.45282954176745e-4	1.45278000023233e-4	1.4528186119376e-4	1.45278754697441e-4	1.4527957229334e-4	1.45281092913272e-4	1.45280520359464e-4	1.45279631837829e-4	1.45279642973437e-4	1.45280235049634e-4	1.45280686718958e-4	1.45280652028778e-4	1.45280241959472e-4	1.45279777888379e-4	1.45279535994897e-4	1.45279616012034e-4
flux1:	0.640375325157934	1.59100572523983e-4	1.59100369241689e-4	1.59100078465554e-4	1.59099801824268e-4	1.59099642804665e-4	1.59099668666691e-4	1.59099881407465e-4	1.5910020979719e-4	1.59100528787153e-4	1.59100703493529e-4	1.59100644912135e-4	1.59100356820239e-4	1.59099951390966e-4	1.5909961749136e-4	1.59099541297151e-4	1.59099801868073e-4	1.59100289087181e-4	1.59100707278559e-4	1.5910071779345e-4	1.59100213259571e-4	1.59099578557405e-4	1.59099594519263e-4	1.59100590182595e-4	1.59101223992766e-4	1.59099565675441e-4	1.59098685235432e-4	1.59102070999852e-4	1.59097818973273e-4	1.59103226751502e-4	1.59099726024564e-4	1.59097785435059e-4	1.59099726024564e-4	1.59103226751502e-4	1.59097818973273e-4	1.59102070999852e-4	1.59098685235432e-4	1.5909956567544e-4	1.59101223992766e-4	1.59100590182595e-4	1.59099594519263e-4	1.59099578557405e-4	1.59100213259571e-4	1.5910071779345e-4	1.59100707278559e-4	1.59100289087181e-4	1.59099801868073e-4	1.59099541297152e-4	1.5909961749136e-4
flux1:	0.640637774061688	1.74081392292996e-4	1.74081184467882e-4	1.74080878237322e-4	1.74080581122929e-4	1.74080404178296e-4	1.74080421074452e-4	1.74080636575101e-4	1.74080977418774e-4	1.74081312487898e-4	1.74081499353925e-4	1.74081443476939e-4	1.74081148081083e-4	1.740807306991e-4	1.74080389352315e-4	1.7408031815586e-4	1.74080596750431e-4	1.74081104312893e-4	1.74081525622656e-4	1.74081505478285e-4	1.74080942304666e-4	1.74080263765468e-4	1.74080313867047e-4	1.74081430289693e-4	1.74082133380674e-4	1.74080327909778e-4	1.74079380836762e-4	1.74083066194859e-4	1.74078385815808e-4	1.74084281036903e-4	1.74080430003998e-4	1.74078296946759e-4	1.74080430003998e-4	1.74084281036903e-4	1.74078385815808e-4	1.74083066194859e-4	1.74079380836762e-4	1.74080327909778e-4	1.74082133380674e-4	1.74081430289693e-4	1.74080313867047e-4	1.74080263765468e-4	1.74080942304665e-4	1.74081505478285e-4	1.74081525622656e-4	1.74081104312893e-4	1.74080596750431e-4	1.7408031815586e-4	1.74080389352315e-4
flux1:	0.640900222965441	1.90304566790998e-4	1.9030435728176e-4	1.90304036440948e-4	1.90303717462921e-4	1.90303519410232e-4	1.90303523319448e-4	1.90303737886289e-4	1.90304088842205e-4	1.90304439596765e-4	1.90304640208828e-4	1.9030459011898e-4	1.90304291191877e-4	1.90303865437744e-4	1.90303519267805e-4	1.90303454160527e-4	1.90303749911732e-4	1.90304274688602e-4	1.90304693716815e-4	1.90304636044831e-4	1.90304008237974e-4	1.90303284806319e-4	1.9030337674683e-4	1.90304628458271e-4	1.90305409201417e-4	1.90303446329526e-4	1.90302428636784e-4	1.90306435249597e-4	1.90301286372857e-4	1.90307705315814e-4	1.90303471377257e-4	1.90301128356812e-4	1.90303471377257e-4	1.90307705315814e-4	1.90301286372857e-4	1.90306435249597e-4	1.90302428636784e-4	1.90303446329527e-4	1.90305409201417e-4	1.90304628458271e-4	1.9030337674683e-4	1.90303284806319e-4	1.90304008237974e-4	1.90304636044831e-4	1.90304693716815e-4	1.90304274688602e-4	1.90303749911732e-4	1.90303454160527e-4	1.90303519267805e-4
flux1:	0.641162671869194	2.07855881361804e-4	2.07855672875399e-4	2.07855337972117e-4	2.07854995397649e-4	2.07854772768465e-4	2.07854759516151e-4	2.07854969461281e-4	2.07855328330072e-4	2.07855694596326e-4	2.07855910767541e-4	2.0785586972304e-4	2.07855571132755e-4	2.07855140604469e-4	2.07854792196138e-4	2.07854734193837e-4	2.07855046125459e-4	2.07855584828451e-4	2.07855995951258e-4	2.07855893625174e-4	2.07855195017872e-4	2.07854425749451e-4	2.07854567769239e-4	2.07855970051558e-4	2.07856836987397e-4	2.07854705527557e-4	2.07853613037102e-4	2.07857964075101e-4	2.07852303953027e-4	2.07859285687708e-4	2.07854634184338e-4	2.07852062549022e-4	2.07854634184338e-4	2.07859285687708e-4	2.07852303953027e-4	2.07857964075101e-4	2.07853613037102e-4	2.07854705527557e-4	2.07856836987397e-4	2.07855970051558e-4	2.07854567769239e-4	2.07854425749451e-4	2.07855195017872e-4	2.07855893625174e-4	2.07855995951258e-4	2.07855584828451e-4	2.07855046125459e-4	2.07854734193837e-4	2.07854792196138e-4
flux1:	0.641425120772948	2.26825393004294e-4	2.26825187908652e-4	2.26824839114936e-4	2.26824470921281e-4	2.268242201285e-4	2.2682418561506e-4	2.26824387475265e-4	2.26824752341394e-4	2.26825134186492e-4	2.26825367851745e-4	2.26825339089322e-4	2.26825044572469e-4	2.26824612699521e-4	2.2682426451028e-4	2.26824214588761e-4	2.26824541761338e-4	2.26825091151754e-4	2.26825488727631e-4	2.26825334504173e-4	2.26824558793011e-4	2.26823742783307e-4	2.2682394350889e-4	2.26825512196297e-4	2.26826473824731e-4	2.26824161489178e-4	2.2682298984907e-4	2.26827710194613e-4	2.26821493559843e-4	2.26829080318793e-4	2.26823974602384e-4	2.26821154548981e-4	2.26823974602384e-4	2.26829080318793e-4	2.26821493559843e-4	2.26827710194613e-4	2.2682298984907e-4	2.26824161489178e-4	2.26826473824731e-4	2.26825512196297e-4	2.2682394350889e-4	2.26823742783307e-4	2.26824558793011e-4	2.26825334504173e-4	2.26825488727631e-4	2.26825091151754e-4	2.26824541761338e-4	2.26824214588761e-4	2.2682426451028e-4
flux1:	0.641687569676701	2.47307491637255e-4	2.47307291778902e-4	2.47306928847025e-4	2.47306532828252e-4	2.47306250390138e-4	2.47306190863327e-4	2.47306381637651e-4	2.47306751000316e-4	2.47307148717687e-4	2.47307401779257e-4	2.47307388268279e-4	2.47307101168203e-4	2.47306671013486e-4	2.47306325298403e-4	2.47306284462249e-4	2.47306626162528e-4	2.4730718330185e-4	2.47307561906822e-4	2.47307348576583e-4	2.47306489347631e-4	2.47305625631537e-4	2.47305893882059e-4	2.47307645122021e-4	2.47308709664366e-4	2.47306202893969e-4	2.47304947608335e-4	2.4731006408603e-4	2.47303243268792e-4	2.47311480857556e-4	2.47305882385859e-4	2.47302792972688e-4	2.4730588238586e-4	2.47311480857556e-4	2.47303243268792e-4	2.4731006408603e-4	2.47304947608335e-4	2.47306202893969e-4	2.47308709664366e-4	2.47307645122021e-4	2.47305893882059e-4	2.47305625631537e-4	2.47306489347631e-4	2.47307348576583e-4	2.47307561906822e-4	2.4730718330185e-4	2.47306626162527e-4	2.47306284462249e-4	2.47306325298403e-4
flux1:	0.641950018580454	2.69400946999208e-4	2.69400753540722e-4	2.69400375806469e-4	2.6939994974032e-4	2.69399632559944e-4	2.69399544922776e-4	2.69399722316972e-4	2.69400095198896e-4	2.69400509250261e-4	2.69400783371936e-4	2.69400787523368e-4	2.6940051050144e-4	2.69400084560589e-4	2.693997433181e-4	2.69399712706758e-4	2.69400068679932e-4	2.69400631217205e-4	2.69400985901813e-4	2.69400706442222e-4	2.69399757180332e-4	2.6939884460175e-4	2.6939918915947e-4	2.6940113914049e-4	2.69402314279083e-4	2.69399598068035e-4	2.69398254541443e-4	2.69403796174402e-4	2.69396321250714e-4	2.69405259491219e-4	2.69399127944002e-4	2.69395747111136e-4	2.69399127944001e-4	2.69405259491219e-4	2.69396321250714e-4	2.69403796174402e-4	2.69398254541443e-4	2.69399598068036e-4	2.69402314279083e-4	2.6940113914049e-4	2.6939918915947e-4	2.6939884460175e-4	2.69399757180332e-4	2.69400706442222e-4	2.69400985901813e-4	2.69400631217205e-4	2.69400068679932e-4	2.69399712706758e-4	2.693997433181e-4
flux1:	0.642212467484207	2.932089396204e-4	2.93208752913505e-4	2.93208359357169e-4	2.93207901234361e-4	2.93207546928578e-4	2.93207429070912e-4	2.93207591734833e-4	2.93207967757213e-4	2.93208398665054e-4	2.93208695015588e-4	2.93208718352992e-4	2.93208453083853e-4	2.9320803309306e-4	2.93207698039489e-4	2.93207679073116e-4	2.93208049794544e-4	2.93208616282892e-4	2.93208942841619e-4	2.93208590564253e-4	2.93207544641773e-4	2.93206581693829e-4	2.93207011043589e-4	2.93209175697026e-4	2.93210468299863e-4	2.932075260209e-4	2.93206089618186e-4	2.93212087906594e-4	2.93203906871534e-4	2.93213600070897e-4	2.93206893481827e-4	2.9320319807654e-4	2.93206893481827e-4	2.93213600070897e-4	2.93203906871534e-4	2.93212087906593e-4	2.93206089618186e-4	2.932075260209e-4	2.93210468299863e-4	2.93209175697026e-4	2.9320701104359e-4	2.93206581693829e-4	2.93207544641773e-4	2.93208590564253e-4	2.93208942841619e-4	2.93208616282892e-4	2.93208049794544e-4	2.93207679073116e-4	2.93207698039489e-4
flux1:	0.642474916387961	3.18839074266356e-4	3.18838893776155e-4	3.18838483149047e-4	3.18837991463222e-4	3.18837598730904e-4	3.18837449869467e-4	3.18837597611973e-4	3.1883797702454e-4	3.18838425211361e-4	3.18838744161635e-4	3.18838786964821e-4	3.18838533828964e-4	3.18838120593202e-4	3.18837793173031e-4	3.18837787738328e-4	3.18838174718529e-4	3.18838744950349e-4	3.18839040192225e-4	3.18838608875902e-4	3.188374595174e-4	3.18836444155835e-4	3.18836966200913e-4	3.18839360886618e-4	3.18840776726173e-4	3.18837589962143e-4	3.18836056084126e-4	3.18842545300803e-4	3.18833604258849e-4	3.18844111693734e-4	3.18836786591373e-4	3.18832752396406e-4	3.18836786591373e-4	3.18844111693734e-4	3.18833604258849e-4	3.18842545300803e-4	3.18836056084126e-4	3.18837589962143e-4	3.18840776726173e-4	3.18839360886618e-4	3.18836966200912e-4	3.18836444155835e-4	3.188374595174e-4	3.18838608875902e-4	3.18839040192225e-4	3.18838744950349e-4	3.18838174718529e-4	3.18837787738328e-4	3.18837793173031e-4
flux1:	0.642737365291714	3.4640337422153e-4	3.46403198515909e-4	3.4640276953641e-4	3.46402243628214e-4	3.46401812643039e-4	3.46401633651774e-4	3.46401767617041e-4	3.46402151273747e-4	3.46402616847661e-4	3.464029576298e-4	3.46403018565193e-4	3.46402776354325e-4	3.46402369608229e-4	3.46402051045709e-4	3.46402061719342e-4	3.46402467832897e-4	3.46403043180584e-4	3.4640330518808e-4	3.4640278918894e-4	3.46401529409721e-4	3.46400458844168e-4	3.46401080608446e-4	3.46403719796253e-4	3.46405263273055e-4	3.46401811660997e-4	3.4640017583564e-4	3.46407193331533e-4	3.46397436693808e-4	3.46408823098266e-4	3.46400834648009e-4	3.46396436409665e-4	3.46400834648009e-4	3.46408823098266e-4	3.46397436693808e-4	3.46407193331532e-4	3.4640017583564e-4	3.46401811660997e-4	3.46405263273055e-4	3.46403719796253e-4	3.46401080608446e-4	3.46400458844168e-4	3.46401529409721e-4	3.4640278918894e-4	3.4640330518808e-4	3.46403043180584e-4	3.46402467832897e-4	3.46402061719342e-4	3.46402051045709e-4
flux1:	0.642999814195467	3.76018254760396e-4	3.76018081575721e-4	3.76017633194229e-4	3.76017073637752e-4	3.76016606446721e-4	3.76016400157245e-4	3.76016522946805e-4	3.76016912220179e-4	3.76017394710239e-4	3.76017755050932e-4	3.76017830805858e-4	3.76017596458013e-4	3.76017194771223e-4	3.76016886166804e-4	3.76016916470928e-4	3.76017346296833e-4	3.76017930043431e-4	3.76018158405609e-4	3.76017552735678e-4	3.76016175253394e-4	3.76015045723572e-4	3.76015773052451e-4	3.76018670013545e-4	3.76020343896283e-4	3.76016604990243e-4	3.76014862977847e-4	3.7602244948855e-4	3.76011820164798e-4	3.7602415620756e-4	3.76015458345009e-4	3.76010669797691e-4	3.76015458345009e-4	3.76024156207559e-4	3.76011820164798e-4	3.7602244948855e-4	3.76014862977847e-4	3.76016604990243e-4	3.76020343896283e-4	3.76018670013545e-4	3.76015773052451e-4	3.76015045723573e-4	3.76016175253394e-4	3.76017552735678e-4	3.76018158405609e-4	3.76017930043431e-4	3.76017346296834e-4	3.76016916470928e-4	3.76016886166803e-4
flux1:	0.64326226309922	4.07804474140926e-4	4.07804300530995e-4	4.07803832257503e-4	4.07803241272155e-4	4.07802742177434e-4	4.07802513628337e-4	4.07802629354604e-4	4.07803025985347e-4	4.07803524034363e-4	4.07803899778677e-4	4.07803984719366e-4	4.07803753101343e-4	4.07803353838895e-4	4.0780305631129e-4	4.0780311099242e-4	4.07803571150418e-4	4.07804168792635e-4	4.07804364797878e-4	4.07803665164461e-4	4.07802162285011e-4	4.07800968831226e-4	4.07801806105949e-4	4.07804972629873e-4	4.07806777824487e-4	4.07802726983056e-4	4.07800874892946e-4	4.07809074835733e-4	4.07797514407051e-4	4.07810877142568e-4	4.078014226878e-4	4.07796216571183e-4	4.078014226878e-4	4.07810877142568e-4	4.07797514407051e-4	4.07809074835733e-4	4.07800874892946e-4	4.07802726983056e-4	4.07806777824487e-4	4.07804972629873e-4	4.07801806105949e-4	4.07800968831225e-4	4.07802162285012e-4	4.07803665164461e-4	4.07804364797878e-4	4.07804168792636e-4	4.07803571150418e-4	4.07803110992421e-4	4.0780305631129e-4
flux1:	0.643524712002974	4.41887060453645e-4	4.41886883023337e-4	4.41886395305439e-4	4.41885777171354e-4	4.41885253070405e-4	4.41885009684339e-4	4.41885123944176e-4	4.41885529826831e-4	4.41886040854013e-4	4.41886425599595e-4	4.41886511474564e-4	4.4188627522907e-4	4.41885874575221e-4	4.41885589446757e-4	4.41885674765888e-4	4.41886174230625e-4	4.41886793735276e-4	4.41886960509119e-4	4.41886163308678e-4	4.41884526789746e-4	4.41883263029406e-4	4.41884212911385e-4	4.41887659065514e-4	4.41889594426073e-4	4.41885204730087e-4	4.41883239145071e-4	4.41892100894376e-4	4.41879549751372e-4	4.4189402302762e-4	4.41883763769043e-4	4.41878111833865e-4	4.41883763769044e-4	4.4189402302762e-4	4.41879549751372e-4	4.41892100894376e-4	4.41883239145071e-4	4.41885204730088e-4	4.41889594426073e-4	4.41887659065514e-4	4.41884212911385e-4	4.41883263029406e-4	4.41884526789746e-4	4.41886163308678e-4	4.41886960509119e-4	4.41886793735276e-4	4.41886174230625e-4	4.41885674765888e-4	4.41885589446757e-4
flux1:	0.643787160906727	4.7839521266979e-4	4.7839502788846e-4	4.78394522521351e-4	4.78393883972156e-4	4.78393344629817e-4	4.78393096298934e-4	4.78393216059748e-4	4.78393632970236e-4	4.7839415282063e-4	4.78394537585255e-4	4.78394613296522e-4	4.7839436276998e-4	4.78393955821062e-4	4.78393684840286e-4	4.78393808858904e-4	4.78394359231726e-4	4.78395011226108e-4	4.78395153800503e-4	4.78394256062684e-4	4.78392476960544e-4	4.78391134884494e-4	4.78392198107638e-4	4.78395932056546e-4	4.78397994250332e-4	4.78393236455285e-4	4.78391154558981e-4	4.78400730687108e-4	4.78387128117225e-4	4.78402802922618e-4	4.78391689658801e-4	4.7838556265713e-4	4.78391689658801e-4	4.78402802922618e-4	4.78387128117225e-4	4.78400730687108e-4	4.78391154558981e-4	4.78393236455285e-4	4.78397994250332e-4	4.78395932056546e-4	4.78392198107639e-4	4.78391134884493e-4	4.78392476960545e-4	4.78394256062685e-4	4.78395153800503e-4	4.78395011226108e-4	4.78394359231726e-4	4.78393808858904e-4	4.78393684840286e-4
flux1:	0.64404960981048	5.17462174253669e-4	5.17461978836141e-4	5.17461459380374e-4	5.17460809944106e-4	5.1746026817043e-4	5.17460027233983e-4	5.17460160629821e-4	5.17460589906053e-4	5.17461112507876e-4	5.17461485455336e-4	5.17461536919604e-4	5.17461260184189e-4	5.17460841112235e-4	5.17460586704095e-4	5.17460759547857e-4	5.1746137526468e-4	5.17462073141715e-4	5.17462198443859e-4	5.17461197723692e-4	5.17459266231356e-4	5.17457836035555e-4	5.1745901126536e-4	5.17463039167183e-4	5.17465222605541e-4	5.17460065132041e-4	5.17457864833038e-4	5.17468212302091e-4	5.17453496509577e-4	5.17470471241213e-4	5.1745845376924e-4	5.17451821425207e-4	5.1745845376924e-4	5.17470471241213e-4	5.17453496509577e-4	5.1746821230209e-4	5.17457864833038e-4	5.17460065132041e-4	5.17465222605542e-4	5.17463039167183e-4	5.17459011265359e-4	5.17457836035555e-4	5.17459266231356e-4	5.17461197723692e-4	5.17462198443858e-4	5.17462073141715e-4	5.1746137526468e-4	5.17460759547857e-4	5.17460586704095e-4
flux1:	0.644312058714234	5.5922507774035e-4	5.59224869076115e-4	5.59224341253814e-4	5.59223693511114e-4	5.59223165220836e-4	5.59222946323392e-4	5.59223102364466e-4	5.59223544556598e-4	5.5922406161122e-4	5.59224407861533e-4	5.59224417981692e-4	5.5922410096143e-4	5.59223663246171e-4	5.5922342877617e-4	5.59223662855758e-4	5.5922436130911e-4	5.5922512122959e-4	5.59225237980951e-4	5.59224132200137e-4	5.59222037487171e-4	5.59220507456452e-4	5.5922179123446e-4	5.59226117230405e-4	5.592284140753e-4	5.59222823039415e-4	5.59220503085223e-4	5.59231683375992e-4	5.59215791418433e-4	5.59234172054669e-4	5.59221199094231e-4	5.59214030051452e-4	5.59221199094231e-4	5.5923417205467e-4	5.59215791418433e-4	5.59231683375992e-4	5.59220503085223e-4	5.59222823039414e-4	5.592284140753e-4	5.59226117230405e-4	5.5922179123446e-4	5.59220507456452e-4	5.59222037487171e-4	5.59224132200136e-4	5.59225237980951e-4	5.5922512122959e-4	5.59224361309111e-4	5.59223662855757e-4	5.59223428776169e-4
flux1:	0.644574507617987	6.03824758729219e-4	6.03824535333359e-4	6.03824007369905e-4	6.03823377098984e-4	6.03822881232323e-4	6.03822701057199e-4	6.03822889262784e-4	6.03823343774846e-4	6.03823844506565e-4	6.03824146055805e-4	6.03824094819975e-4	6.03823721526268e-4	6.03823258248222e-4	6.03823048283587e-4	6.03823358450781e-4	6.03824160004899e-4	6.03825000781592e-4	6.03825119301186e-4	6.03823906542514e-4	6.03821636608957e-4	6.03819993070044e-4	6.03821379861443e-4	6.03826006172461e-4	6.03828406426473e-4	6.03822345710084e-4	6.0381990578307e-4	6.03831984946899e-4	6.03814852573566e-4	6.03834752735277e-4	6.03820771779084e-4	6.03813033521559e-4	6.03820771779083e-4	6.03834752735277e-4	6.03814852573566e-4	6.03831984946899e-4	6.0381990578307e-4	6.03822345710084e-4	6.03828406426472e-4	6.03826006172461e-4	6.03821379861443e-4	6.03819993070045e-4	6.03821636608957e-4	6.03823906542514e-4	6.03825119301186e-4	6.03825000781592e-4	6.03824160004899e-4	6.03823358450781e-4	6.03823048283588e-4
flux1:	0.64483695652174	6.51405537810019e-4	6.51405299763377e-4	6.51404782639658e-4	6.51404188819923e-4	6.51403747110238e-4	6.51403623990054e-4	6.51403853961389e-4	6.51404318710419e-4	6.51404789704335e-4	6.51405025477239e-4	6.51404890197927e-4	6.51404443074115e-4	6.51403947256747e-4	6.51403767804619e-4	6.51404171421281e-4	6.51405099301188e-4	6.51406042153323e-4	6.51406174063358e-4	6.51404852325628e-4	6.51402393883997e-4	6.51400621244742e-4	6.51402103604684e-4	6.5140703074652e-4	6.51409522431187e-4	6.5140295379051e-4	6.51400394577523e-4	6.51413443198281e-4	6.51395004577601e-4	6.51416545464986e-4	6.51401502547904e-4	6.51393161291847e-4	6.51401502547904e-4	6.51416545464986e-4	6.51395004577601e-4	6.51413443198281e-4	6.51400394577524e-4	6.5140295379051e-4	6.51409522431187e-4	6.5140703074652e-4	6.51402103604684e-4	6.51400621244742e-4	6.51402393883996e-4	6.51404852325628e-4	6.51406174063358e-4	6.51406042153323e-4	6.51405099301188e-4	6.51404171421281e-4	6.51403767804619e-4
flux1:	0.645099405425493	7.02114969019106e-4	7.02114718360571e-4	7.02114225941231e-4	7.02113690592257e-4	7.02113327173591e-4	7.0211328058795e-4	7.02113561544291e-4	7.02114032666308e-4	7.02114457821932e-4	7.02114603876467e-4	7.02114359576469e-4	7.02113819944996e-4	7.021132849291e-4	7.02113143629697e-4	7.02113660528257e-4	7.02114740567144e-4	7.02115808738483e-4	7.02115966575127e-4	7.02114533499155e-4	7.0211187189971e-4	7.02109952790076e-4	7.0211152166135e-4	7.02116748785303e-4	7.02119318209232e-4	7.02112201417749e-4	7.02109524645082e-4	7.02123617700049e-4	7.02103805026663e-4	7.02127115221557e-4	7.02110954603464e-4	7.02101975158467e-4	7.02110954603464e-4	7.02127115221557e-4	7.02103805026663e-4	7.02123617700049e-4	7.02109524645081e-4	7.02112201417749e-4	7.02119318209233e-4	7.02116748785304e-4	7.0211152166135e-4	7.02109952790076e-4	7.0211187189971e-4	7.02114533499155e-4	7.02115966575127e-4	7.02115808738483e-4	7.02114740567144e-4	7.02113660528256e-4	7.02113143629697e-4
flux1:	0.645361854329247	7.56103553523384e-4	7.56103294554833e-4	7.56102843560848e-4	7.56102391400337e-4	7.56102132256914e-4	7.56102182235683e-4	7.56102522542336e-4	7.56102994176207e-4	7.56103354802009e-4	7.56103384699354e-4	7.56103004643841e-4	7.56102353242958e-4	7.56101773072198e-4	7.56101679323962e-4	7.56102331640297e-4	7.56103591874313e-4	7.56104810113729e-4	7.56105006850826e-4	7.56103459430176e-4	7.5610057864475e-4	7.5609849417284e-4	7.56100139323307e-4	7.56105664685307e-4	7.56108296799764e-4	7.56100589819745e-4	7.56097798245384e-4	7.56113014856501e-4	7.56091757832284e-4	7.56116972960044e-4	7.56099636720454e-4	7.56089982319643e-4	7.56099636720455e-4	7.56116972960044e-4	7.56091757832284e-4	7.56113014856501e-4	7.56097798245384e-4	7.56100589819745e-4	7.56108296799764e-4	7.56105664685307e-4	7.56100139323307e-4	7.5609849417284e-4	7.5610057864475e-4	7.56103459430176e-4	7.56105006850825e-4	7.56104810113729e-4	7.56103591874313e-4	7.56102331640296e-4	7.56101679323962e-4
flux1:	0.645624303233	8.13524417346345e-4	8.1352415681091e-4	8.13523766610343e-4	8.13523424523908e-4	8.13523296793743e-4	8.13523463252673e-4	8.13523869974329e-4	8.13524334154268e-4	8.13524609223724e-4	8.13524494569802e-4	8.1352395093608e-4	8.13523168526502e-4	8.13522538319644e-4	8.13522503313704e-4	8.13523315177187e-4	8.13524785282693e-4	8.13526179192699e-4	8.13526427691368e-4	8.13524761983987e-4	8.13521644663193e-4	8.1351937479613e-4	8.1352108539916e-4	8.13526906954442e-4	8.13529585789763e-4	8.13521244964796e-4	8.13518342320913e-4	8.13534765391051e-4	8.13511990579317e-4	8.13539252829172e-4	8.13520680375311e-4	8.13510312475286e-4	8.13520680375311e-4	8.13539252829172e-4	8.13511990579317e-4	8.13534765391052e-4	8.13518342320913e-4	8.13521244964796e-4	8.13529585789763e-4	8.13526906954442e-4	8.13521085399159e-4	8.1351937479613e-4	8.13521644663192e-4	8.13524761983986e-4	8.13526427691368e-4	8.13526179192698e-4	8.13524785282694e-4	8.13523315177187e-4	8.13522503313704e-4
flux1:	0.645886752136753	8.74532952088144e-4	8.74532699185682e-4	8.74532391384862e-4	8.74532187711415e-4	8.74532218866606e-4	8.7453252090951e-4	8.74532999424849e-4	8.74533446109908e-4	8.74533612693069e-4	8.74533323848943e-4	8.74532588516803e-4	8.74531656532692e-4	8.74530972815835e-4	8.74531009459102e-4	8.74532006529894e-4	8.74533717105491e-4	8.74535312371064e-4	8.74535624773234e-4	8.74533835631992e-4	8.74530463248914e-4	8.74527987323879e-4	8.74529752678981e-4	8.74535868793535e-4	8.74538577965602e-4	8.74529558224905e-4	8.74526549104827e-4	8.74544264837936e-4	8.74519894895577e-4	8.74549352403774e-4	8.74529479897797e-4	8.74518357950861e-4	8.74529479897797e-4	8.74549352403775e-4	8.74519894895577e-4	8.74544264837936e-4	8.74526549104827e-4	8.74529558224905e-4	8.74538577965603e-4	8.74535868793535e-4	8.7452975267898e-4	8.74527987323879e-4	8.74530463248914e-4	8.74533835631993e-4	8.74535624773234e-4	8.74535312371064e-4	8.74533717105491e-4	8.74532006529894e-4	8.74531009459102e-4
flux1:	0.646149201040506	9.39286417747177e-4	9.39286183957247e-4	9.39285981785344e-4	9.39285945433912e-4	9.39286162370657e-4	9.39286617598341e-4	9.39287171312357e-4	9.39287588576341e-4	9.39287622452411e-4	9.39287129401116e-4	9.3928617483819e-4	9.39285076051623e-4	9.39284337022966e-4	9.39284459732804e-4	9.39285668583228e-4	9.39287650286843e-4	9.39289471804228e-4	9.39289858892645e-4	9.39287939733783e-4	9.39284292824624e-4	9.39281590189785e-4	9.39283400573731e-4	9.39289810837532e-4	9.39292534109115e-4	9.39282789173221e-4	9.39279678859322e-4	9.39298776167842e-4	9.39272728966344e-4	9.39304535072352e-4	9.39283294787789e-4	9.3927137599036e-4	9.39283294787789e-4	9.39304535072351e-4	9.39272728966344e-4	9.39298776167843e-4	9.39279678859322e-4	9.39282789173221e-4	9.39292534109115e-4	9.39289810837532e-4	9.39283400573731e-4	9.39281590189784e-4	9.39284292824624e-4	9.39287939733783e-4	9.39289858892645e-4	9.39289471804228e-4	9.39287650286843e-4	9.39285668583228e-4	9.39284459732804e-4
flux1:	0.64641164994426	0.00100794350692799	0.00100794330562013	0.00100794323311306	0.0010079433925397	0.00100794382062035	0.00100794444449044	0.00100794507467881	0.00100794544907696	0.00100794532552315	0.00100794459887009	0.00100794339907861	0.00100794211824287	0.00100794132394359	0.00100794154830225	0.00100794299564719	0.00100794527820712	0.00100794734913917	0.00100794781969033	0.00100794576231876	0.00100794182082697	0.00100793887160574	0.00100794071923727	0.00100794742535769	0.00100795014723558	0.00100793962981221	0.00100793642404361	0.00100795699385192	0.00100792918150473	0.00100796349389702	0.00100794081351894	0.00100792805254177	0.00100794081351894	0.00100796349389702	0.00100792918150473	0.00100795699385192	0.00100793642404361	0.00100793962981221	0.00100795014723559	0.00100794742535769	0.00100794071923727	0.00100793887160574	0.00100794182082697	0.00100794576231876	0.00100794781969033	0.00100794734913917	0.00100794527820712	0.00100794299564719	0.00100794154830225
flux1:	0.646674098848013	0.00108066386991649	0.00108066371574019	0.0010806637967439	0.00108066417882971	0.00108066484092692	0.00108066564621007	0.00108066635202499	0.00108066666914423	0.00108066636388489	0.00108066537595857	0.0010806639074429	0.00108066243187785	0.00108066158424558	0.00108066192650961	0.00108066363829973	0.00108066624942727	0.00108066859021853	0.00108066915037778	0.00108066694488669	0.00108066268861243	0.00108065947457727	0.00108066135467086	0.00108066836141867	0.00108067106776399	0.0010806597297228	0.00108065643440486	0.00108067856886302	0.00108064889668344	0.00108068587645759	0.00108066167834539	0.00108064802705285	0.00108066167834539	0.00108068587645759	0.00108064889668344	0.00108067856886302	0.00108065643440486	0.0010806597297228	0.00108067106776399	0.00108066836141867	0.00108066135467086	0.00108065947457727	0.00108066268861243	0.00108066694488669	0.00108066915037778	0.00108066859021853	0.00108066624942727	0.00108066363829973	0.00108066192650961
flux1:	0.646936547751766	0.00115760760032184	0.0011576075083834	0.00115760776541165	0.00115760839429418	0.00115760930989221	0.00115761030626842	0.00115761108492776	0.00115761133011604	0.00115761082040397	0.00115760954641408	0.00115760778912315	0.00115760610920582	0.00115760521199227	0.00115760568846027	0.00115760768886152	0.00115761065310131	0.00115761328049128	0.00115761393320081	0.00115761156796072	0.00115760697711147	0.00115760348264613	0.00115760539452295	0.00115761271069759	0.00115761538932375	0.00115760318183914	0.00115759980270041	0.00115762359432814	0.00115759195974854	0.00115763177040635	0.0011576059708425	0.00115759137800949	0.0011576059708425	0.00115763177040635	0.00115759195974854	0.00115762359432814	0.00115759980270041	0.00115760318183914	0.00115761538932375	0.00115761271069759	0.00115760539452295	0.00115760348264613	0.00115760697711147	0.00115761156796072	0.00115761393320081	0.00115761328049128	0.00115761065310131	0.00115760768886153	0.00115760568846027
flux1:	0.647198996655519	0.00123893468122068	0.00123893466607061	0.0012389351190668	0.00123893601498627	0.00123893719939669	0.00123893839323041	0.00123893924040158	0.00123893939965908	0.00123893866544902	0.00123893708465037	0.00123893502284587	0.00123893313237197	0.00123893219091288	0.00123893281716466	0.00123893512745707	0.00123893846501883	0.00123894139109625	0.00123894213560647	0.00123893959735474	0.00123893465318675	0.00123893086630811	0.00123893281452553	0.00123894045390142	0.00123894309513254	0.00123892996878489	0.00123892651099072	0.0012389520517772	0.00123891834326645	0.00123896114969037	0.00123893365814176	0.0012389180691785	0.00123893365814176	0.00123896114969037	0.00123891834326645	0.0012389520517772	0.00123892651099072	0.00123892996878489	0.00123894309513254	0.00123894045390142	0.00123893281452553	0.00123893086630811	0.00123893465318675	0.00123893959735474	0.00123894213560647	0.00123894139109624	0.00123893846501883	0.00123893512745707	0.00123893281716466
flux1:	0.647461445559273	0.00132480439199542	0.00132480446646727	0.00132480513153263	0.00132480630976047	0.00132480777350782	0.00132480916783218	0.00132481007820945	0.00132481013921084	0.00132480916437402	0.00132480726117868	0.00132480488417928	0.00132480278056596	0.00132480180140032	0.00132480259143042	0.00132480522886837	0.00132480895449017	0.00132481218583314	0.00132481301732649	0.00132481029136339	0.00132480497689603	0.00132480089029982	0.0013248028857547	0.00132481086796698	0.00132481346512871	0.00132479936995621	0.00132479583769244	0.00132482321818283	0.00132478731420421	0.00132483328164579	0.00132480400006787	0.0013247873567635	0.00132480400006787	0.00132483328164579	0.00132478731420421	0.00132482321818283	0.00132479583769244	0.00132479936995621	0.00132481346512871	0.00132481086796698	0.0013248028857547	0.00132480089029982	0.00132480497689603	0.00132481029136339	0.00132481301732649	0.00132481218583314	0.00132480895449017	0.00132480522886837	0.00132480259143042
flux1:	0.647723894463026	0.00141537467633357	0.00141537485029135	0.00141537573845257	0.00141537720837214	0.00141537895679913	0.00141538055152787	0.00141538151958787	0.00141538147279165	0.00141538024631074	0.0014153780112868	0.00141537531404097	0.00141537299834835	0.00141537198869401	0.00141537295397287	0.00141537593065731	0.00141538005255476	0.00141538358950209	0.00141538449885436	0.00141538156934544	0.00141537587012429	0.00141537148221201	0.00141537354316857	0.00141538189449451	0.00141538444430945	0.00141536932980541	0.00141536572584941	0.0014153950342532	0.00141535680230927	0.00141540609543395	0.00141537491764977	0.0014153571579468	0.00141537491764977	0.00141540609543395	0.00141535680230927	0.0014153950342532	0.00141536572584941	0.00141536932980541	0.00141538444430946	0.00141538189449451	0.00141537354316857	0.00141537148221201	0.00141537587012429	0.00141538156934544	0.00141538449885436	0.00141538358950209	0.00141538005255476	0.00141537593065731	0.00141537295397287
flux1:	0.647986343366779	0.00151080147214417	0.0015108017512105	0.00151080286730615	0.00151080463171312	0.0015108066648457	0.00151080845721723	0.00151080947812179	0.00151080931791002	0.00151080783498687	0.00151080526568168	0.00151080224912732	0.00151079972588615	0.00151079869298947	0.00151079984149527	0.00151080316331474	0.00151080768227284	0.00151081151836967	0.00151081249206891	0.00151080934244679	0.00151080324732351	0.00151079856316307	0.00151080071615314	0.0015108094701449	0.00151081197300706	0.00151079578806065	0.00151079211336055	0.00151082343472065	0.00151078273053455	0.00151083551256711	0.00151080232375451	0.00151078338156622	0.00151080232375451	0.00151083551256711	0.00151078273053455	0.00151082343472065	0.00151079211336055	0.00151079578806065	0.00151081197300706	0.0015108094701449	0.00151080071615314	0.00151079856316307	0.00151080324732351	0.00151080934244679	0.00151081249206891	0.00151081151836967	0.00151080768227285	0.00151080316331474	0.00151079984149527
flux1:	0.648248792270532	0.00161123800445387	0.00161123838880202	0.00161123973056947	0.00161124178525259	0.00161124409795114	0.00161124608319249	0.00161124715379312	0.00161124687957459	0.00161124514257943	0.00161124224410853	0.00161123891528573	0.00161123619212943	0.00161123514251842	0.00161123647779141	0.001611240143493	0.00161124505215696	0.00161124917381325	0.00161125019404925	0.00161124680750014	0.00161124030939173	0.00161123534156019	0.00161123762210276	0.0016112468200292	0.00161124928013466	0.00161123197291661	0.00161122822620291	0.00161126164166661	0.00161121830855005	0.00161127474056514	0.0016112394168854	0.0016112192219685	0.0016112394168854	0.00161127474056514	0.00161121830855005	0.00161126164166661	0.00161122822620291	0.00161123197291661	0.00161124928013466	0.0016112468200292	0.00161123762210276	0.00161123534156018	0.00161124030939173	0.00161124680750014	0.00161125019404925	0.00161124917381325	0.00161124505215696	0.001611240143493	0.00161123647779141
flux1:	0.648511241174286	0.00171683404266073	0.00171683452596118	0.0017168360834023	0.00171683841705322	0.00171684099945944	0.00171684317164042	0.00171684429152443	0.00171684390872678	0.00171684192791736	0.00171683871326699	0.00171683508516209	0.00171683217227476	0.00171683111095584	0.00171683263123339	0.0017168366316864	0.00171684191410404	0.00171684630049772	0.00171684734542667	0.0017168437054397	0.00171683680202435	0.00171683157127969	0.00171683402436823	0.00171684371542675	0.00171684614074257	0.00171682765854145	0.00171682383599748	0.00171685942223093	0.00171681329068845	0.00171687353108938	0.00171683593948887	0.00171681441738287	0.00171683593948887	0.00171687353108938	0.00171681329068845	0.00171685942223093	0.00171682383599748	0.00171682765854145	0.00171684614074257	0.00171684371542675	0.00171683402436823	0.00171683157127969	0.00171683680202435	0.0017168437054397	0.00171684734542667	0.00171684630049772	0.00171684191410404	0.0017168366316864	0.00171683263123339
flux1:	0.648773690078039	0.00182773512385332	0.00182773569246667	0.00182773744756174	0.00182774004204613	0.0018277428803156	0.00182774523334577	0.00182774640585247	0.0018277459267248	0.00182774372066876	0.00182774021067061	0.00182773630178345	0.00182773321118833	0.00182773214083662	0.00182773383833203	0.0018277381560453	0.00182774378750742	0.00182774841075457	0.00182774945493434	0.00182774554588441	0.00182773824018778	0.00182773277591718	0.00182773545622704	0.00182774569749263	0.0018277480995516	0.00182772838857016	0.00182772448358954	0.00182776231237643	0.00182771319999228	0.00182777740421739	0.00182773740243104	0.00182771447447475	0.00182773740243104	0.00182777740421739	0.00182771319999228	0.00182776231237643	0.00182772448358954	0.00182772838857016	0.0018277480995516	0.00182774569749263	0.00182773545622704	0.00182773277591718	0.00182773824018778	0.00182774554588441	0.00182774945493434	0.00182774841075457	0.00182774378750742	0.0018277381560453	0.00182773383833203
flux1:	0.649036138981792	0.00194408174423511	0.00194408237673856	0.00194408430356292	0.00194408713456468	0.00194409021185419	0.00194409274055887	0.00194409397368553	0.00194409341783409	0.00194409101347635	0.00194408723642764	0.00194408307006946	0.00194407981479611	0.00194407873499753	0.00194408059538639	0.0019440852043353	0.0019440911515505	0.00194409597715372	0.00194409699213499	0.0019440927998638	0.00194408510068818	0.00194407944108357	0.00194408241285861	0.00194409326894476	0.00194409566246043	0.0019440746675857	0.00194407067064503	0.00194411080870712	0.0019440585203558	0.00194412684084598	0.00194408427762685	0.00194405986106092	0.00194408427762685	0.00194412684084598	0.0019440585203558	0.00194411080870712	0.00194407067064503	0.0019440746675857	0.00194409566246043	0.00194409326894476	0.00194408241285861	0.00194407944108357	0.00194408510068818	0.0019440927998638	0.00194409699213499	0.00194409597715372	0.0019440911515505	0.0019440852043353	0.00194408059538639
flux1:	0.649298587885546	0.00206600852103409	0.0020660091881573	0.00206601125343529	0.00206601429146231	0.00206601758912008	0.0020660202903177	0.00206602159743109	0.00206602099201596	0.00206601842434683	0.00206601441526593	0.00206601001861254	0.00206600661179301	0.00206600551840122	0.00206600752057711	0.0020660123863873	0.00206601860801556	0.00206602359558899	0.00206602455063784	0.00206602006299242	0.00206601198514209	0.00206600617705969	0.00206600951364634	0.00206602105606256	0.00206602345836674	0.00206600112293102	0.0020659970216051	0.00206603953067698	0.00206598385909064	0.0020660564455439	0.00206601116113713	0.00206598516929913	0.00206601116113713	0.0020660564455439	0.00206598385909064	0.00206603953067698	0.0020659970216051	0.00206600112293102	0.00206602345836675	0.00206602105606256	0.00206600951364635	0.00206600617705969	0.00206601198514209	0.00206602006299242	0.00206602455063784	0.00206602359558899	0.00206601860801556	0.0020660123863873	0.00206600752057711
flux1:	0.649561036789299	0.00219364332761657	0.00219364399264435	0.00219364615675052	0.00219364936846521	0.00219365286735259	0.00219365574084566	0.00219365714111571	0.00219365652064798	0.00219365383194483	0.00219364963147243	0.00219364503441386	0.00219364148836863	0.00219364037304229	0.00219364248919712	0.00219364756971988	0.00219365401727407	0.00219365912152956	0.00219365998444713	0.0021936551917327	0.00219364675599231	0.00219364085446198	0.00219364463747057	0.00219365694367228	0.00219365937398521	0.00219363563953803	0.00219363141868234	0.0021936763558658	0.00219361708258173	0.00219369408251096	0.0021936459093834	0.00219361825199942	0.00219364590938341	0.00219369408251096	0.00219361708258173	0.0021936763558658	0.00219363141868234	0.00219363563953803	0.00219365937398521	0.00219365694367228	0.00219364463747057	0.00219364085446198	0.0021936467559923	0.0021936551917327	0.00219365998444713	0.00219365912152956	0.00219365401727407	0.00219364756971988	0.00219364248919712
flux1:	0.649823485693052	0.00232710640486442	0.00232710702454003	0.00232710924292939	0.00232711259274247	0.00232711627459883	0.00232711932398575	0.00232712084246502	0.00232712024815948	0.00232711748679644	0.00232711313977305	0.0023271083736167	0.00232710469899869	0.00232710354898233	0.00232710574505661	0.00232711099135525	0.00232711761046292	0.00232712278242778	0.002327123520425	0.00232711841572747	0.00232710964855669	0.00232710371591815	0.00232710803400513	0.00232712118614455	0.00232712366469619	0.00232709847080972	0.00232709411293065	0.00232714153134459	0.0023270784280442	0.00232715998764253	0.00232710875147074	0.00232707933504439	0.00232710875147074	0.00232715998764253	0.00232707842804419	0.00232714153134459	0.00232709411293065	0.00232709847080972	0.00232712366469618	0.00232712118614455	0.00232710803400513	0.00232710371591815	0.00232710964855669	0.00232711841572747	0.002327123520425	0.00232712278242778	0.00232711761046292	0.00232711099135525	0.00232710574505661
flux1:	0.650085934596805	0.00246650945220763	0.00246650997814055	0.00246651220316024	0.00246651565500275	0.00246651950375355	0.00246652273696919	0.00246652440425424	0.00246652388291415	0.00246652110175768	0.00246651665552936	0.00246651175162768	0.0024665079566964	0.00246650675490203	0.00246650899143618	0.00246651434918431	0.00246652108118406	0.00246652626960708	0.00246652685018545	0.00246652142952112	0.00246651236243791	0.00246650646709524	0.00246651141437559	0.00246652549777498	0.00246652804480393	0.00246650132893517	0.00246649681476259	0.00246654676449371	0.0024664795947302	0.00246656586003593	0.00246651138094589	0.00246648010924224	0.00246651138094589	0.00246656586003593	0.0024664795947302	0.00246654676449371	0.0024664968147626	0.00246650132893517	0.00246652804480393	0.00246652549777498	0.00246651141437559	0.00246650646709524	0.00246651236243791	0.00246652142952112	0.00246652685018545	0.00246652626960708	0.00246652108118406	0.00246651434918431	0.00246650899143618
flux1:	0.650348383500559	0.00261195470203322	0.00261195508258287	0.00261195726558818	0.00261196078475701	0.0026119647876582	0.00261196821715895	0.00261197006858856	0.0026119696710233	0.00261196692545686	0.00261196242798067	0.00261195741636448	0.00261195350646212	0.0026119522318983	0.00261195446529828	0.00261195987657073	0.00261196666039912	0.00261197181328909	0.00261197220507437	0.00261196646732879	0.00261195713596543	0.00261195135076724	0.00261195702488261	0.00261197212626519	0.00261197476092912	0.00261194645836198	0.00261194176763177	0.0026119942969784	0.00261192281827566	0.00261201393661436	0.00261195603065644	0.00261192280527482	0.00261195603065644	0.00261201393661436	0.00261192281827566	0.0026119942969784	0.00261194176763177	0.00261194645836198	0.00261197476092912	0.00261197212626519	0.00261195702488262	0.00261195135076724	0.00261195713596543	0.00261196646732879	0.00261197220507437	0.00261197181328909	0.00261196666039912	0.00261195987657073	0.00261195446529828
flux1:	0.650610832404312	0.00276353398150714	0.00276353416407964	0.00276353625775006	0.00276353981270813	0.00276354396122083	0.0027635476037437	0.00276354967811266	0.00276354945711714	0.00276354680276288	0.00276354230060111	0.00276353720870642	0.00276353318600206	0.00276353181458207	0.00276353399879232	0.00276353940420778	0.00276354617851473	0.00276355124474518	0.00276355141822	0.00276354536484531	0.0027635358076757	0.00276353020794587	0.00276353670783123	0.00276355291335763	0.00276355565259507	0.0027635256964841	0.00276352080892909	0.00276357596591707	0.00276349993220609	0.0027635960538734	0.00276353453470584	0.00276349925573177	0.00276353453470584	0.0027635960538734	0.00276349993220609	0.00276357596591707	0.00276352080892909	0.0027635256964841	0.00276355565259507	0.00276355291335763	0.00276353670783123	0.00276353020794586	0.0027635358076757	0.00276354536484531	0.00276355141822	0.00276355124474518	0.00276354617851473	0.00276353940420779	0.00276353399879232
flux1:	0.650873281308065	0.0029213277661553	0.00292132769981635	0.0029213296605451	0.0029213332245494	0.00292133751484702	0.00292134139069357	0.00292134372848879	0.00292134373644198	0.00292134122667119	0.00292133676297643	0.00292133161455347	0.0029213274781118	0.00292132598385396	0.00292132807240769	0.00292133341356054	0.00292134011897546	0.00292134504988177	0.00292134497796412	0.00292133861241482	0.0029213288691675	0.00292132353042997	0.00292133095383851	0.00292134834700857	0.00292135120439688	0.00292131952593106	0.00292131442246941	0.00292137225660441	0.00292129142094746	0.00292139270108193	0.00292132738182609	0.00292128994854884	0.00292132738182609	0.00292139270108193	0.00292129142094746	0.00292137225660441	0.00292131442246941	0.00292131952593106	0.00292135120439688	0.00292134834700857	0.00292133095383851	0.00292132353042997	0.0029213288691675	0.00292133861241482	0.00292134497796412	0.00292134504988177	0.00292134011897546	0.00292133341356054	0.00292132807240769
flux1:	0.651135730211818	0.00308540422983935	0.00308540386811619	0.00308540565833017	0.00308540921076214	0.00308541364378792	0.00308541777561025	0.00308542041680719	0.00308542070297595	0.00308541838631972	0.00308541399892149	0.00308540881321052	0.00308540455942592	0.00308540291603721	0.00308540486443041	0.00308541008652881	0.00308541666798591	0.00308542141887671	0.0030854210772973	0.00308541440419688	0.00308540451398603	0.00308539950944536	0.00308540795030656	0.00308542660979629	0.00308542959445334	0.00308539612315388	0.00308539078725306	0.00308545135145963	0.00308536546899672	0.00308547206957817	0.00308540276479921	0.00308536307647849	0.00308540276479921	0.00308547206957817	0.00308536546899672	0.00308545135145963	0.00308539078725306	0.00308539612315388	0.00308542959445334	0.00308542660979629	0.00308540795030656	0.00308539950944536	0.00308540451398604	0.00308541440419688	0.0030854210772973	0.00308542141887671	0.00308541666798592	0.00308541008652881	0.00308540486443041
flux1:	0.651398179115572	0.0032558182960396	0.00325581759976003	0.00325581919001968	0.00325582271730148	0.00325582729831805	0.00325583170941578	0.0032558346909053	0.00325583529856557	0.00325583321615296	0.00325582893585847	0.0032558237271066	0.00325581935052422	0.00325581753333385	0.00325581930164626	0.00325582435625516	0.0032558307652768	0.0032558352967813	0.00325583466422091	0.00325582768826719	0.00325581768749143	0.00325581308534832	0.0032558226310483	0.00325584262855975	0.00325584574413748	0.00325581040829787	0.00325580482748143	0.00325586818016482	0.00325577701120251	0.00325588910309953	0.00325581563085811	0.00325577358752005	0.00325581563085811	0.00325588910309953	0.00325577701120251	0.00325586818016482	0.00325580482748143	0.00325581040829787	0.00325584574413748	0.00325584262855975	0.0032558226310483	0.00325581308534832	0.00325581768749143	0.0032558276882672	0.00325583466422091	0.0032558352967813	0.0032558307652768	0.00325582435625516	0.00325581930164626
flux1:	0.651660628019325	0.00343261069561873	0.00343260963561826	0.00343261100634864	0.00343261450234769	0.0034326192399504	0.00343262395212187	0.00343262730486898	0.00343262826837882	0.00343262645153846	0.00343262230075591	0.00343261707813323	0.00343261257265513	0.00343261056084042	0.00343261211650411	0.00343261696427737	0.00343262316110876	0.00343262744028592	0.00343262649824577	0.00343261922287891	0.00343260914295598	0.00343260500365256	0.00343261573233642	0.00343263713054257	0.00343264037435938	0.00343260310162836	0.003432597269082	0.00343266347623653	0.00343256678938656	0.00343268455436652	0.00343260673827982	0.00343256224152018	0.00343260673827982	0.00343268455436653	0.00343256678938656	0.00343266347623653	0.003432597269082	0.00343260310162836	0.00343264037435938	0.00343263713054257	0.00343261573233642	0.00343260500365256	0.00343260914295598	0.0034326192228789	0.00343262649824577	0.00343262744028592	0.00343262316110876	0.00343261696427737	0.00343261211650411
flux1:	0.651923076923078	0.00361580703647629	0.00361580559599758	0.00361580673871395	0.00361581020456549	0.00361581510916656	0.00361582014019333	0.00361582388625769	0.00361582522823273	0.00361582369639597	0.00361581968817705	0.00361581445612904	0.00361580981657805	0.00361580759559911	0.00361580891619713	0.00361581352947285	0.00361581948496141	0.00361582348610511	0.00361582221849785	0.00361581464437252	0.00361580450939406	0.00361580088289645	0.00361581286089979	0.00361583571156868	0.00361583907392313	0.00361579979202381	0.00361579370824663	0.0036158628455237	0.00361576042078888	0.00361588405339626	0.00361580172464188	0.00361575467841264	0.00361580172464188	0.00361588405339626	0.00361576042078889	0.0036158628455237	0.00361579370824663	0.00361579979202381	0.00361583907392313	0.00361583571156868	0.00361581286089979	0.00361580088289645	0.00361580450939406	0.00361581464437251	0.00361582221849785	0.00361582348610511	0.00361581948496141	0.00361581352947285	0.00361580891619713
flux1:	0.652185525826831	0.00380541689072468	0.00380541506733809	0.00380541598525234	0.00380541942856428	0.00380542451039383	0.00380542987127138	0.00380543402084296	0.00380543574959324	0.00380543450863057	0.00380543064621029	0.0038054254052578	0.00380542062924449	0.00380541819338246	0.00380541926934504	0.00380542363447346	0.00380542933159134	0.00380543303667875	0.00380543142914455	0.00380542355246477	0.0038054133768693	0.00380541030010429	0.00380542357962449	0.00380544792200392	0.00380545138570647	0.00380541002327571	0.003805403697714	0.00380547585235457	0.00380536748405303	0.00380549719325757	0.0038054101924512	0.00380536050380563	0.0038054101924512	0.00380549719325757	0.00380536748405303	0.00380547585235457	0.003805403697714	0.00380541002327572	0.00380545138570648	0.00380544792200392	0.00380542357962449	0.00380541030010429	0.0038054133768693	0.00380542355246477	0.00380543142914455	0.00380543303667875	0.00380542933159134	0.00380542363447346	0.00380541926934504
flux1:	0.652447974730585	0.00400143290521019	0.0040014307121005	0.0040014314200273	0.0040014348534725	0.0040014401201815	0.00400144581223995	0.0040014503608591	0.00400145246824672	0.00400145150935438	0.00400144778624187	0.00400144253421116	0.00400143762422269	0.00400143497909631	0.00400143581615333	0.00400143993542897	0.00400144537034809	0.00400144876909479	0.00400144680806509	0.00400143861885607	0.00400142840522992	0.00400142589979698	0.00400144051691314	0.0040014663764518	0.00400146991660259	0.00400142640412631	0.00400141985671957	0.00400149512925153	0.00400138062866721	0.00400151663918299	0.0040014248180603	0.00400137239783202	0.0040014248180603	0.00400151663918299	0.00400138062866721	0.00400149512925153	0.00400141985671957	0.00400142640412632	0.00400146991660259	0.0040014663764518	0.00400144051691314	0.00400142589979698	0.00400142840522992	0.00400143861885607	0.00400144680806509	0.00400144876909478	0.00400144537034809	0.00400143993542897	0.00400143581615334
flux1:	0.652710423634338	0.00420382994137586	0.00420382740786903	0.00420382793139145	0.00420383137073635	0.00420383682472464	0.00420384283680764	0.00420384776294628	0.00420385022281336	0.00420384952204428	0.0042038459226877	0.00420384065632259	0.00420383562192811	0.00420383278684948	0.00420383340809538	0.00420383730117364	0.00420384248381925	0.00420384557332465	0.00420384324487479	0.00420383472527988	0.00420382446240175	0.00420382253268119	0.00420383850582557	0.00420386589329678	0.00420386947732694	0.00420382374813859	0.00420381701070289	0.00420389551630235	0.0042037747139519	0.00420391726713145	0.00420382048996755	0.00420376525335959	0.00420382048996755	0.00420391726713145	0.0042037747139519	0.00420389551630235	0.00420381701070289	0.00420382374813859	0.00420386947732693	0.00420386589329677	0.00420383850582557	0.00420382253268119	0.00420382446240175	0.00420383472527988	0.00420384324487479	0.00420384557332465	0.00420384248381925	0.00420383730117364	0.00420383340809538
flux1:	0.652972872538091	0.00441256425060221	0.00441256142184546	0.00441256179574712	0.00441256525741041	0.0044125708930362	0.00441257719892183	0.00441258246209979	0.00441258522939666	0.00441258474790004	0.00441258124891517	0.00441257596579322	0.00441257082583912	0.00441256783586155	0.00441256828329424	0.00441257198798791	0.00441257694201804	0.00441257972600662	0.0044125770145565	0.00441256813725805	0.0044125577985053	0.00441255643027728	0.0044125737592495	0.00441260267032984	0.00441260625831269	0.00441255824961443	0.00441255136698617	0.00441263323640513	0.00441250598381694	0.00441265533803234	0.00441255348273777	0.00441249534980004	0.00441255348273777	0.00441265533803234	0.00441250598381694	0.00441263323640513	0.00441255136698616	0.00441255824961443	0.00441260625831268	0.00441260267032983	0.0044125737592495	0.00441255643027728	0.0044125577985053	0.00441256813725805	0.0044125770145565	0.00441257972600662	0.00441257694201804	0.00441257198798791	0.00441256828329424
flux1:	0.653235321441844	0.0046275726912762	0.0046275696270336	0.00462756989305525	0.00462757339133247	0.00462757919218516	0.00462758574843869	0.00462759128803506	0.00462759429875055	0.0046275939837469	0.00462759055566319	0.00462758525630982	0.00462758004096389	0.00462757694847439	0.00462757728388248	0.0046275808562561	0.00462758561843958	0.00462758810612688	0.00462758499306506	0.004627575719934	0.00462756526216456	0.00462756442184198	0.00462758308744114	0.00462761350278045	0.00462761704800579	0.00462756670186571	0.00462755973272975	0.00462764511270024	0.00462751128361309	0.0046276677140474	0.00462756067288775	0.00462749956886425	0.00462756067288775	0.0046276677140474	0.00462751128361309	0.00462764511270023	0.00462755973272975	0.00462756670186571	0.0046276170480058	0.00462761350278045	0.00462758308744114	0.00462756442184198	0.00462756526216456	0.004627575719934	0.00462758499306506	0.00462758810612688	0.00462758561843958	0.0046275808562561	0.00462757728388248
flux1:	0.653497770345598	0.00484877199391486	0.00484876876649571	0.00484876897052509	0.00484877251465136	0.00484877845108602	0.00484878519552839	0.00484879093042301	0.0048487941023809	0.0048487938888603	0.00484879049830228	0.00484878518837295	0.00484877994086789	0.00484877681658448	0.00484877712167776	0.00484878063538535	0.00484878525438018	0.0048487874590155	0.0048487839213352	0.00484877420241578	0.00484876356543032	0.00484876319999101	0.00484878316431971	0.00484881505012007	0.00484881849991153	0.00484876576418599	0.00484875878151751	0.00484884783455412	0.00484870732545812	0.0048488711232471	0.00484875880314453	0.00484869465867565	0.00484875880314453	0.0048488711232471	0.00484870732545812	0.00484884783455412	0.00484875878151751	0.004848765764186	0.00484881849991153	0.00484881505012007	0.00484878316431971	0.00484876319999101	0.00484876356543032	0.00484877420241578	0.0048487839213352	0.0048487874590155	0.00484878525438018	0.00484878063538535	0.00484877712167776
flux1:	0.653760219249351	0.00507605808071531	0.0050760547721115	0.00507605496096199	0.00507605855221341	0.00507606457934919	0.00507607143030638	0.00507607725945164	0.00507608049399424	0.00507608030708124	0.00507607691927015	0.00507607161165349	0.00507606638958042	0.00507606332283145	0.00507606369853764	0.00507606724338205	0.00507607177794596	0.00507607371510535	0.00507606972415034	0.00507605949708246	0.00507604860375556	0.00507604864143598	0.0050760698489064	0.00507610315800585	0.0050761064547497	0.00507605128387759	0.00507604437493481	0.0050761372784746	0.00507599000843751	0.00507616147912019	0.0050760438015091	0.00507597655267927	0.0050760438015091	0.00507616147912019	0.00507599000843751	0.0050761372784746	0.00507604437493482	0.00507605128387759	0.0050761064547497	0.00507610315800585	0.0050760698489064	0.00507604864143598	0.00507604860375556	0.00507605949708246	0.00507606972415034	0.00507607371510534	0.00507607177794595	0.00507606724338204	0.00507606369853764
flux1:	0.654022668153104	0.00530930544589944	0.00530930214426484	0.00530930236224014	0.00530930599128998	0.00530931204766608	0.00530931890413487	0.0053093247081129	0.00530932789264378	0.00530932765053147	0.00530932423196401	0.00530931894864842	0.00530931382466073	0.00530931092284747	0.00530931148773223	0.00530931516746093	0.00530931968415594	0.00530932136987829	0.00530931689030077	0.00530930608027169	0.00530929483741944	0.00530929518920532	0.00530931756824914	0.0053093522416858	0.00530935532402659	0.00530929767964297	0.00530929094546041	0.00530938789029937	0.0053092338000456	0.00530941326130552	0.00530929016152986	0.00530921974975649	0.00530929016152986	0.00530941326130552	0.0053092338000456	0.00530938789029937	0.00530929094546041	0.00530929767964297	0.00530935532402659	0.0053093522416858	0.00530931756824914	0.00530929518920532	0.00530929483741943	0.00530930608027168	0.00530931689030077	0.00530932136987829	0.00530931968415594	0.00530931516746094	0.00530931148773223
flux1:	0.654285117056858	0.00554836660318096	0.00554836339883954	0.00554836368430996	0.00554836732905973	0.00554837333611923	0.00554838007894208	0.0055483857225121	0.00554838873382076	0.00554838835113631	0.00554838487227546	0.0055483796458214	0.00554837470762718	0.00554837209480443	0.00554837298261165	0.00554837691200069	0.00554838148248309	0.00554838293135628	0.00554837792038761	0.00554836644068956	0.00554835474071411	0.00554835530263134	0.00554837876808653	0.00554841473709552	0.00554841754124545	0.00554835739256533	0.00554835094691269	0.0055484521349225	0.00554829118515889	0.00554847896386318	0.00554835039012014	0.00554827676188547	0.00554835039012014	0.00554847896386318	0.00554829118515889	0.0055484521349225	0.00554835094691269	0.00554835739256533	0.00554841754124545	0.00554841473709552	0.00554837876808653	0.00554835530263134	0.00554835474071411	0.00554836644068956	0.00554837792038761	0.00554838293135628	0.00554838148248309	0.0055483769120007	0.00554837298261165
flux1:	0.654547565960611	0.0057930716065856	0.00579306858779825	0.00579306897003173	0.00579307259412375	0.00579307845666072	0.00579308495075164	0.00579309028633577	0.00579309299457708	0.00579309238600877	0.00579308882380986	0.00579308369827929	0.00579307904782862	0.00579307686237678	0.00579307821872785	0.00579308252004391	0.00579308721805579	0.00579308844136998	0.00579308284849764	0.00579307060174505	0.00579305832506622	0.00579305898124189	0.00579308343735906	0.00579312062573557	0.00579312308683552	0.00579306041076494	0.00579305437855586	0.00579316001969142	0.00579299218870382	0.00579318861727345	0.00579305452912665	0.00579297763556149	0.00579305452912665	0.00579318861727345	0.00579299218870382	0.00579316001969142	0.00579305437855586	0.00579306041076494	0.00579312308683552	0.00579312062573557	0.00579308343735906	0.0057930589812419	0.00579305832506622	0.00579307060174505	0.00579308284849765	0.00579308844136998	0.00579308721805579	0.00579308252004391	0.00579307821872785
flux1:	0.654810014864364	0.00604322765071432	0.00604322489946538	0.00604322539595652	0.00604322894814856	0.00604323455580394	0.00604324065340903	0.00604324552540828	0.00604324779856624	0.00604324688255634	0.00604324322264919	0.00604323825386292	0.00604323400567189	0.00604323239707843	0.0060432343754137	0.00604323917437876	0.00604324407257819	0.00604324507666578	0.00604323884379641	0.0060432257238308	0.00604321274207923	0.00604321336850756	0.00604323871248948	0.00604327703923153	0.00604327909269869	0.00604321387363992	0.0060432083887954	0.00604331869743241	0.00604314397800741	0.00604334939018001	0.00604320975668381	0.00604312955301716	0.00604320975668381	0.00604334939018001	0.0060431439780074	0.00604331869743241	0.0060432083887954	0.00604321387363992	0.00604327909269869	0.00604327703923154	0.00604323871248948	0.00604321336850756	0.00604321274207924	0.0060432257238308	0.00604323884379641	0.00604324507666578	0.00604324407257819	0.00604323917437876	0.0060432343754137
flux1:	0.655072463768117	0.00629861875633243	0.0062986163444124	0.00629861695893674	0.00629862037347617	0.00629862560331135	0.00629863114822476	0.00629863539800306	0.00629863710663008	0.00629863580892405	0.00629863204728122	0.00629862730230478	0.00629862358090094	0.00629862270571605	0.00629862546260356	0.0062986308840181	0.00629863605079915	0.00629863683567785	0.00629862989784639	0.00629861579232467	0.00629860197223632	0.00629860244114941	0.00629862856711	0.00629866794924052	0.0062986695320343	0.00629860176136357	0.00629859696415885	0.00629871215483083	0.00629853055058775	0.0062987452766607	0.00629860007415439	0.00629851651905116	0.0062986000741544	0.0062987452766607	0.00629853055058775	0.00629871215483083	0.00629859696415885	0.00629860176136357	0.00629866953203431	0.00629866794924052	0.00629862856711	0.00629860244114941	0.00629860197223632	0.00629861579232467	0.0062986298978464	0.00629863683567785	0.00629863605079915	0.0062986308840181	0.00629862546260356
flux1:	0.655334912671871	0.00655900554690648	0.00655900353256405	0.00655900425415177	0.00655900745223197	0.00655901217234298	0.00655901700493742	0.0065590204762621	0.00655902149825899	0.00655901975509908	0.00655901589904142	0.00655901145483784	0.00655900839135883	0.00655900840843782	0.00655901209841429	0.00655901826161831	0.00655902375807902	0.00655902431650335	0.00655901660316329	0.00655900139679217	0.00655898660470616	0.00655898678941708	0.00655901359262289	0.00655905394807836	0.00655905499982013	0.00655898467503156	0.00655898070897852	0.00655910099161117	0.00655891251285858	0.00655913687452563	0.006558986084174	0.00655889913898658	0.00655898608417401	0.00655913687452564	0.00655891251285858	0.00655910099161117	0.00655898070897852	0.00655898467503156	0.00655905499982013	0.00655905394807836	0.00655901359262288	0.00655898678941708	0.00655898660470616	0.00655900139679217	0.00655901660316329	0.00655902431650335	0.00655902375807902	0.00655901826161831	0.00655901209841429
flux1:	0.655597361575624	0.00682412512138938	0.00682412354680397	0.00682412434977739	0.00682412724209452	0.006824131316162	0.00682413527903414	0.00682413782372341	0.00682413804891007	0.00682413580967204	0.00682413187809424	0.00682412781932795	0.00682412554735574	0.00682412661254555	0.006824131382687	0.00682413839705579	0.00682414427427014	0.00682414459127906	0.00682413602817927	0.00682411960652255	0.00682410371335018	0.00682410349340699	0.00682413087464501	0.00682417212511216	0.00682417258899904	0.00682409971252406	0.00682409672086577	0.0068242222956349	0.00682402695489252	0.00682426125980951	0.00682410486497949	0.00682401449294617	0.00682410486497949	0.00682426125980951	0.00682402695489252	0.00682422229563491	0.00682409672086577	0.00682409971252406	0.00682417258899904	0.00682417212511215	0.00682413087464501	0.00682410349340699	0.00682410371335018	0.00682411960652255	0.00682413602817927	0.00682414459127906	0.00682414427427014	0.00682413839705578	0.006824131382687
flux1:	0.655859810479377	0.00709369102816338	0.00709368991794796	0.00709369076310504	0.0070936932534607	0.00709369654606397	0.00709369949004481	0.00709370097354469	0.00709370030777245	0.00709369753686832	0.00709369355960927	0.00709368997563579	0.00709368862639762	0.00709369088686579	0.00709369687131064	0.00709370483198856	0.00709371112872869	0.00709371118175264	0.00709370169337356	0.00709368394712398	0.00709366683362502	0.00709366610009058	0.00709369396999384	0.00709373604357421	0.00709373586703695	0.00709366044476685	0.0070936585666835	0.00709378961864614	0.0070935874259957	0.00709383196222955	0.00709366994580561	0.00709357611123101	0.00709366994580562	0.00709383196222955	0.00709358742599569	0.00709378961864614	0.0070936585666835	0.00709366044476685	0.00709373586703695	0.00709373604357421	0.00709369396999384	0.00709366610009058	0.00709366683362501	0.00709368394712398	0.00709370169337356	0.00709371118175264	0.00709371112872869	0.00709370483198855	0.00709369687131064
flux1:	0.65612225938313	0.00736739334460325	0.00736739270548933	0.00736739354244138	0.00736739553226322	0.00736739791472576	0.00736739970496689	0.00736740001157013	0.00736739838014056	0.00736739505804678	0.00736739107437852	0.00736738805550713	0.00736738775262186	0.00736739134105872	0.0073673986557213	0.00736740763979392	0.00736741438082972	0.00736741414039099	0.00736740365287837	0.00736738448245327	0.00736736604462889	0.00736736470528447	0.00736739298844043	0.00736743582202694	0.0073674349570942	0.00736735699665116	0.00736735636329697	0.00736749305696674	0.00736728401541272	0.00736753904594122	0.00736737138768967	0.00736727405514645	0.00736737138768967	0.00736753904594122	0.00736728401541272	0.00736749305696674	0.00736735636329697	0.00736735699665116	0.00736743495709419	0.00736743582202694	0.00736739298844043	0.00736736470528447	0.00736736604462889	0.00736738448245327	0.00736740365287837	0.00736741414039099	0.00736741438082972	0.00736740763979392	0.00736739865572129
flux1:	0.656384708286884	0.00764489886620633	0.00764489868798965	0.00764489945858284	0.00764490085216465	0.0076449022086469	0.00764490273047042	0.00764490176789344	0.0076448991180791	0.0076448952413971	0.00764489129766159	0.0076448889308302	0.00764488978481786	0.00764489481376571	0.00764490355148246	0.00764491361477384	0.00764492080985026	0.00764492024085634	0.0076449086853571	0.00764488800564776	0.00764486816003944	0.00764486614430138	0.00764489478297018	0.00764493832422997	0.00764493672757687	0.00764485623639606	0.00764485696690448	0.00764499944095558	0.00764478354198795	0.0076450492994263	0.00764487597352326	0.0076447751071149	0.00764487597352326	0.0076450492994263	0.00764478354198795	0.00764499944095558	0.00764485696690448	0.00764485623639606	0.00764493672757688	0.00764493832422997	0.00764489478297018	0.00764486614430138	0.00764486816003944	0.00764488800564776	0.0076449086853571	0.00764492024085634	0.00764492080985027	0.00764491361477384	0.00764490355148246
flux1:	0.656647157190637	0.00792585140867005	0.0079258516664129	0.00792585230908273	0.00792585301928177	0.00792585325280111	0.0079258524169937	0.00792585012005056	0.00792584642255791	0.00792584200306943	0.00792583814954884	0.00792583651359803	0.00792583861640269	0.00792584517297772	0.0079258553993189	0.0079258665739761	0.00792587421753499	0.00792587328112958	0.00792586059740185	0.00792583834248316	0.00792581703115662	0.00792581429449497	0.00792584325177286	0.00792588746064519	0.00792588509332083	0.00792580207662248	0.00792580427422891	0.00792595263652293	0.00792572985607824	0.00792600653780921	0.00792582751064714	0.0079257230733719	0.00792582751064714	0.00792600653780921	0.00792572985607824	0.00792595263652293	0.00792580427422891	0.00792580207662248	0.00792588509332083	0.00792588746064518	0.00792584325177286	0.00792581429449497	0.00792581703115662	0.00792583834248316	0.00792586059740185	0.00792587328112958	0.00792587421753498	0.0079258665739761	0.0079258553993189
flux1:	0.65690960609439	0.0082098722256652	0.00820987288306389	0.00820987333789715	0.00820987329197631	0.00820987233001411	0.00820987007725917	0.00820986641041054	0.0082098616596796	0.00820985672242216	0.00820985300958444	0.00820985217035821	0.00820985559015337	0.00820986373142299	0.00820987548138319	0.00820988777437768	0.00820989584605182	0.00820989450195031	0.00820988064209187	0.00820985676968476	0.00820983396467365	0.00820983049233078	0.00820985975461221	0.00820990460425038	0.00820990143109749	0.00820981588984204	0.00820981963828124	0.00820997396141062	0.00820974425642367	0.00821003202030392	0.00820984724868632	0.0082097392019403	0.00820984724868631	0.00821003202030392	0.00820974425642367	0.00820997396141062	0.00820981963828124	0.00820981588984204	0.00820990143109749	0.00820990460425037	0.00820985975461221	0.00820983049233078	0.00820983396467365	0.00820985676968476	0.00820988064209187	0.00820989450195031	0.00820989584605183	0.00820988777437768	0.00820987548138319
flux1:	0.657172054998143	0.00849656054438337	0.00849656155812185	0.00849656177233519	0.00849656091760384	0.00849655871696065	0.00849655502113367	0.00849654997974337	0.00849654419304628	0.00849653877349604	0.00849653524780767	0.00849653525333823	0.00849654002989124	0.00849654977915494	0.00849656305490202	0.00849657644753427	0.00849658491339973	0.00849658312260205	0.00849656805472042	0.00849654255019059	0.00849651825718435	0.00849651406701046	0.00849654364562475	0.00849658912273498	0.00849658511153367	0.00849649704046202	0.00849650240079852	0.00849666271833451	0.00849642602406231	0.00849672498486381	0.00849653441468967	0.00849642271794391	0.00849653441468968	0.00849672498486381	0.00849642602406231	0.00849666271833451	0.00849650240079852	0.00849649704046202	0.00849658511153367	0.00849658912273498	0.00849654364562475	0.00849651406701046	0.00849651825718434	0.00849654255019059	0.00849656805472042	0.00849658312260206	0.00849658491339973	0.00849657644753427	0.00849656305490202
flux1:	0.657434503901897	0.00878549422021307	0.00878549554504488	0.0087854954785397	0.00878549378743345	0.00878549033801546	0.00878548520811873	0.00878547881831718	0.00878547203368675	0.00878546617419874	0.00878546287373938	0.00878546374979151	0.00878546989065436	0.00878548123484575	0.00878549600466513	0.00878551045311226	0.00878551926764107	0.00878551699538399	0.00878550070701546	0.00878547358669751	0.00878544784777448	0.00878544299202392	0.0087854729239541	0.00878551902851051	0.00878551414889563	0.00878542353476437	0.00878543054280841	0.00878559684642643	0.00878535307470564	0.00878566330143348	0.00878546686695761	0.00878535147763869	0.00878546686695761	0.00878566330143348	0.00878535307470564	0.00878559684642643	0.00878543054280841	0.00878542353476437	0.00878551414889563	0.00878551902851051	0.0087854729239541	0.00878544299202392	0.00878544784777449	0.00878547358669751	0.00878550070701546	0.00878551699538399	0.00878551926764107	0.00878551045311226	0.00878549600466513
flux1:	0.65769695280565	0.00907623051115287	0.00907623210538668	0.00907623173601046	0.00907622921025998	0.00907622453752235	0.0090762180181007	0.00907621033523149	0.00907620260832384	0.00907619635403439	0.00907619330417829	0.0090761950504304	0.00907620252820206	0.00907621541658766	0.00907623161510578	0.00907624705199943	0.00907625616061385	0.009076253379399	0.00907623588048035	0.00907620719412837	0.00907618008936412	0.00907617465533219	0.00907620500295858	0.00907625174730175	0.00907624596951967	0.00907615278964147	0.00907616145409084	0.00907633369172411	0.00907608273029588	0.00907640424449782	0.00907620186823699	0.009076082741834	0.00907620186823699	0.00907640424449783	0.00907608273029588	0.00907633369172412	0.00907616145409084	0.00907615278964147	0.00907624596951967	0.00907625174730175	0.00907620500295858	0.00907617465533219	0.00907618008936412	0.00907620719412837	0.00907623588048034	0.009076253379399	0.00907625616061385	0.00907624705199943	0.00907623161510578
flux1:	0.657959401709403	0.00936830697178529	0.00936830880280207	0.00936830813093956	0.00936830480450956	0.00936829897034512	0.00936829114030457	0.00936828224601166	0.00936827364607544	0.00936826704051716	0.00936826424996272	0.00936826683708903	0.00936827558795542	0.00936828993225153	0.00936830746196433	0.00936832379893313	0.00936833314102429	0.00936832983354208	0.00936831115874235	0.00936828099093294	0.00936825263875018	0.00936824674817335	0.00936827759802362	0.00936832500537948	0.00936831829896274	0.00936822252015873	0.00936823282158825	0.00936841089672924	0.0093681526097327	0.00936848538488483	0.00936827697821635	0.00936815406863048	0.00936827697821635	0.00936848538488484	0.0093681526097327	0.00936841089672925	0.00936823282158824	0.00936822252015873	0.00936831829896274	0.00936832500537948	0.00936827759802362	0.00936824674817335	0.00936825263875018	0.00936828099093294	0.00936831115874235	0.00936832983354208	0.00936833314102429	0.00936832379893313	0.00936830746196433
flux1:	0.658221850613157	0.00966124246584372	0.00966124451524822	0.00966124356738441	0.00966123950791958	0.00966123260986062	0.00966122357969962	0.00966121357779255	0.00966120418297832	0.00966119726369037	0.00966119472111872	0.00966119808900705	0.00966120801271413	0.00966122368868063	0.0096612424227494	0.00966125955381021	0.00966126906605251	0.00966126522781269	0.00966124543804825	0.00966121390839556	0.00966118446456895	0.00966117827175829	0.00966120973228709	0.00966125783476933	0.00966125016721794	0.00966115174527964	0.00966116363607369	0.0096613474083084	0.00966108163800221	0.00966142560001947	0.00966121106449632	0.00966108432463912	0.00966121106449632	0.00966142560001947	0.00966108163800221	0.0096613474083084	0.00966116363607369	0.00966115174527964	0.00966125016721794	0.00966125783476933	0.00966120973228709	0.00966117827175829	0.00966118446456895	0.00966121390839557	0.00966124543804824	0.00966126522781269	0.00966126906605251	0.00966125955381021	0.0096612424227494
flux1:	0.65848429951691	0.00995453829559623	0.00995454056360829	0.00995453939454792	0.00995453470313748	0.00995452687182864	0.00995451677938205	0.00995450579069453	0.00995449568298685	0.00995448847741848	0.00995448614904553	0.00995449020634064	0.00995450116769193	0.00995451801819229	0.00995453780440778	0.00995455561004229	0.00995456522981192	0.00995456087129538	0.0099545400542768	0.00995450731636258	0.00995447697164196	0.00995447066037087	0.00995450285883416	0.00995455169501949	0.00995454303058187	0.00995444191032502	0.00995445531561787	0.00995464460243428	0.00995437117216307	0.00995472620104487	0.00995450543042304	0.00995437481306106	0.00995450543042304	0.00995472620104486	0.00995437117216307	0.00995464460243428	0.00995445531561787	0.00995444191032502	0.00995454303058187	0.00995455169501949	0.00995450285883416	0.00995447066037087	0.00995447697164195	0.00995450731636258	0.0099545400542768	0.00995456087129538	0.00995456522981192	0.00995455561004229	0.00995453780440778
flux1:	0.658746748420663	0.0102476794454735	0.0102476819541919	0.0102476806476881	0.0102476754568514	0.0102476668518514	0.0102476558567375	0.0102476440132582	0.0102476332733461	0.0102476257953499	0.0102476236236005	0.0102476282487035	0.0102476400806034	0.0102476579200496	0.0102476785858045	0.0102476969375204	0.0102477066062129	0.0102477017543712	0.010247680024066	0.0102476462630377	0.0102476152394104	0.0102476090186307	0.0102476420971581	0.0102476917093444	0.0102476820079915	0.0102475781239647	0.0102475929436165	0.0102477875234843	0.0102475062418586	0.0102478721744383	0.0102476450573865	0.01024751051622	0.0102476450573865	0.0102478721744383	0.0102475062418586	0.0102477875234843	0.0102475929436165	0.0102475781239647	0.0102476820079915	0.0102476917093444	0.0102476420971581	0.0102476090186307	0.0102476152394104	0.0102476462630377	0.010247680024066	0.0102477017543712	0.0102477066062129	0.0102476969375204	0.0102476785858045
flux1:	0.659009197324416	0.0105401359365695	0.0105401387317979	0.0105401373994294	0.0105401318693274	0.0105401226733963	0.0105401109504374	0.0105400983890438	0.0105400870914596	0.0105400793386493	0.0105400772421326	0.0105400822857182	0.0105400947937048	0.0105401134137348	0.0105401347717925	0.0105401535369379	0.0105401632029788	0.0105401579019325	0.0105401353968721	0.0105401008257178	0.0105400693713881	0.0105400634698978	0.0105400975809044	0.0105401480121771	0.0105401372288586	0.0105400305067444	0.0105400466183424	0.0105402462350121	0.0105399569012226	0.0105403335349489	0.0105400999583813	0.0105399614493349	0.0105400999583813	0.0105403335349489	0.0105399569012226	0.0105402462350121	0.0105400466183424	0.0105400305067444	0.0105401372288586	0.0105401480121771	0.0105400975809044	0.0105400634698978	0.0105400693713881	0.0105401008257178	0.0105401353968721	0.0105401579019325	0.0105401632029788	0.0105401535369379	0.0105401347717925
flux1:	0.65927164622817	0.0108313642878647	0.0108313674392703	0.0108313662175089	0.0108313605304939	0.0108313509426171	0.0108313386745716	0.0108313255307294	0.0108313137395814	0.0108313056917899	0.0108313035666902	0.0108313088557241	0.0108313218238587	0.0108313410000301	0.0108313628548333	0.0108313819014185	0.0108313915227701	0.0108313858335905	0.010831362713999	0.0108313275685677	0.0108312959517888	0.0108312906120235	0.0108313259131301	0.0108313772043753	0.0108313652886351	0.0108312556473539	0.0108312729101853	0.0108314772781065	0.0108311796882457	0.0108315667858839	0.0108313266388328	0.0108311841215277	0.0108313266388328	0.0108315667858839	0.0108311796882457	0.0108314772781065	0.0108312729101853	0.0108312556473539	0.0108313652886351	0.0108313772043753	0.0108313259131301	0.0108312906120236	0.0108312959517889	0.0108313275685677	0.010831362713999	0.0108313858335905	0.0108313915227701	0.0108313819014185	0.0108313628548333
flux1:	0.659534095131923	0.0111208090792754	0.0111208126787478	0.0111208117242721	0.0111208060779933	0.0111207963054762	0.0111207836754705	0.0111207700772714	0.0111207578428672	0.0111207494618836	0.0111207471848049	0.0111207525279658	0.0111207657258714	0.0111207852250979	0.0111208073793304	0.0111208265806041	0.0111208361265953	0.0111208301260973	0.0111208065698779	0.0111207711027695	0.0111207396047176	0.0111207350758771	0.0111207717245346	0.0111208239115366	0.0111208108075514	0.0111206981620458	0.0111207164219477	0.0111209252326614	0.0111206191868824	0.0111210164819863	0.0111207696599047	0.0111206230992721	0.0111207696599047	0.0111210164819863	0.0111206191868824	0.0111209252326614	0.0111207164219477	0.0111206981620458	0.0111208108075514	0.0111208239115366	0.0111207717245346	0.0111207350758771	0.0111207396047176	0.0111207711027695	0.0111208065698779	0.0111208301260973	0.0111208361265953	0.0111208265806041	0.0111208073793304
flux1:	0.659796544035676	0.0114079046108944	0.0114079087690908	0.0114079082525128	0.0114079028518926	0.0114078931019263	0.0114078802860002	0.0114078663488998	0.0114078537055126	0.0114078449362061	0.0114078423684271	0.0114078475627538	0.0114078607535315	0.0114078803419457	0.0114079026030423	0.0114079218415833	0.0114079312939202	0.011407925072443	0.0114079012701117	0.0114078657436217	0.0114078346505472	0.0114078311813026	0.0114078693293289	0.0114079224400917	0.0114079080871753	0.0114077923518219	0.0114078114467743	0.0114080243760882	0.0114077096863891	0.011408116889363	0.0114078632987291	0.0114077126667189	0.0114078632987291	0.0114081168893631	0.0114077096863891	0.0114080243760882	0.0114078114467743	0.0114077923518219	0.0114079080871753	0.0114079224400917	0.0114078693293289	0.0114078311813026	0.0114078346505472	0.0114078657436217	0.0114079012701117	0.011407925072443	0.0114079312939202	0.0114079218415833	0.0114079026030423
flux1:	0.660058992939429	0.0116920766521023	0.0116920814932826	0.011692081591567	0.0116920766400434	0.0116920671111845	0.0116920542713676	0.0116920400939473	0.0116920270589119	0.0116920178317701	0.0116920148247826	0.0116920196632952	0.0116920326119879	0.0116920520628849	0.0116920742491854	0.0116920934202907	0.0116921027731522	0.0116920964313585	0.0116920725800737	0.0116920372584241	0.0116920068533572	0.0116920046844075	0.0116920444726526	0.0116920985250698	0.0116920828586626	0.0116919639512249	0.0116919837175133	0.0116922004332354	0.0116918769316261	0.011692293736169	0.0116920332992462	0.0116918785765789	0.0116920332992462	0.011692293736169	0.0116918769316261	0.0116922004332354	0.0116919837175133	0.0116919639512249	0.0116920828586626	0.0116920985250698	0.0116920444726526	0.0116920046844076	0.0116920068533572	0.0116920372584241	0.0116920725800737	0.0116920964313585	0.0116921027731522	0.0116920934202907	0.0116920742491854
flux1:	0.660321441843183	0.011972744273559	0.0119727499289365	0.0119727508168851	0.0119727465073769	0.0119727373814028	0.0119727246597158	0.0119727103207383	0.0119726968949848	0.011972687130006	0.0119726835321264	0.0119726878121052	0.0119727002943433	0.0119727193958483	0.0119727413421042	0.0119727603562952	0.0119727696154634	0.0119727632602449	0.0119727395571322	0.0119727046982663	0.0119726752525789	0.0119726746093362	0.0119727161626863	0.0119727711626719	0.0119727541158104	0.0119726319618157	0.011972652240561	0.0119728724105335	0.0119725399573164	0.0119729660470216	0.0119726987066186	0.0119725398845242	0.0119726987066186	0.0119729660470216	0.0119725399573164	0.0119728724105335	0.011972652240561	0.0119726319618157	0.0119727541158104	0.0119727711626719	0.0119727161626863	0.0119726746093362	0.0119726752525789	0.0119727046982663	0.0119727395571322	0.0119727632602449	0.0119727696154634	0.0119727603562952	0.0119727413421042
flux1:	0.660583890746936	0.0122493217544689	0.0122493283544103	0.0122493301956631	0.012249326701746	0.0122493181363367	0.0122493056500634	0.0122492912070147	0.0122492773770587	0.0122492669888496	0.0122492626526221	0.0122492661841777	0.0122492779946168	0.0122492965567261	0.0122493181187019	0.0122493369032142	0.0122493460842505	0.0122493398238786	0.012249316458898	0.0122492823061454	0.0122492540712892	0.0122492551569734	0.0122492985798934	0.0122493545200599	0.0122493360252924	0.0122492105626888	0.0122492312065141	0.0122494545066714	0.012249112998553	0.0122495480534277	0.0122492737774941	0.0122491108593803	0.0122492737774941	0.0122495480534277	0.012249112998553	0.0122494545066714	0.0122492312065141	0.0122492105626888	0.0122493360252924	0.0122493545200599	0.0122492985798935	0.0122492551569734	0.0122492540712892	0.0122492823061454	0.012249316458898	0.0122493398238786	0.0122493460842505	0.0122493369032142	0.0122493181187019
flux1:	0.660846339650689	0.0125212205569124	0.0125212282224167	0.0125212311604694	0.0125212286282584	0.0125212207509185	0.0125212085894231	0.0125211940786427	0.0125211798199583	0.0125211687238075	0.0125211635138547	0.0125211661283898	0.0125211770885505	0.0125211949492216	0.0125212160071757	0.012521234506357	0.0125212436318875	0.0125212375706024	0.012521214719238	0.0125211814931781	0.0125211546929209	0.0125211576823317	0.0125212030551211	0.0125212599140657	0.012521239905755	0.0125211110896807	0.0125211319692699	0.012521358091433	0.0125210074691774	0.0125214511718414	0.0125211699577387	0.0125210029607318	0.0125211699577387	0.0125214511718414	0.0125210074691774	0.012521358091433	0.0125211319692699	0.0125211110896807	0.012521239905755	0.0125212599140657	0.0125212030551211	0.0125211576823317	0.0125211546929209	0.0125211814931781	0.012521214719238	0.0125212375706024	0.0125212436318875	0.012521234506357	0.0125212160071757
flux1:	0.661108788554442	0.0127878513584963	0.0127878601924479	0.0127878643422077	0.0127878628834132	0.0127878557869821	0.0127878440102564	0.0127878294486611	0.0127878147302684	0.0127878028488913	0.0127877966498238	0.0127877982079779	0.0127878081731136	0.0127878252031216	0.0127878456640118	0.0127878638386129	0.0127878729348455	0.0127878671671155	0.0127878449831967	0.0127878128740526	0.0127877876975217	0.0127877927317309	0.012787840107639	0.0127878978498686	0.0127878762667953	0.0127877440742759	0.0127877650845709	0.0127879937436897	0.0127876339990325	0.0127880860403669	0.0127877979186581	0.012787626874961	0.0127877979186581	0.0127880860403669	0.0127876339990325	0.0127879937436897	0.0127877650845709	0.0127877440742759	0.0127878762667953	0.0127878978498686	0.012787840107639	0.0127877927317309	0.0127877876975217	0.0127878128740526	0.0127878449831967	0.0127878671671155	0.0127878729348455	0.0127878638386129	0.0127878456640118
flux1:	0.661371237458196	0.0130486261340498	0.0130486362127804	0.0130486416531697	0.0130486413397383	0.0130486350797497	0.0130486237187726	0.0130486091070749	0.01304859389709	0.0130485811676837	0.0130485738916586	0.0130485742903332	0.0130485831549943	0.0130485992613305	0.0130486190596529	0.0130486368850611	0.0130486459777078	0.0130486405824266	0.0130486191913964	0.0130485883522819	0.0130485649480988	0.0130485721302725	0.0130486215335808	0.0130486801100721	0.0130486568982314	0.0130485213326121	0.0130485423983962	0.013048773338965	0.0130484045205229	0.0130488646045532	0.0130485696421696	0.0130483946001871	0.0130485696421696	0.0130488646045532	0.0130484045205229	0.013048773338965	0.0130485423983962	0.0130485213326121	0.0130486568982314	0.0130486801100721	0.0130486215335808	0.0130485721302725	0.0130485649480988	0.0130485883522819	0.0130486191913964	0.0130486405824266	0.0130486459777078	0.0130486368850611	0.0130486190596529
flux1:	0.661633686361949	0.0133029602766269	0.0133029716423256	0.0133029784103967	0.0133029792710669	0.0133029738651122	0.0133029629239912	0.0133029482512154	0.0133029325230375	0.0133029189042466	0.0133029104977593	0.0133029096758551	0.0133029173778711	0.0133029325055314	0.0133029516027775	0.0133029690663052	0.0133029781761262	0.0133029732110337	0.013302952703979	0.0133029232452975	0.0133029017170483	0.0133029111095609	0.0133029625346985	0.0133030218840601	0.0133029969995261	0.0133028580944414	0.0133028791750707	0.0133031121764638	0.0133027343944035	0.0133032022422302	0.0133029005448888	0.0133027215700775	0.0133029005448888	0.0133032022422302	0.0133027343944035	0.0133031121764638	0.0133028791750707	0.0133028580944414	0.0133029969995261	0.0133030218840601	0.0133029625346985	0.0133029111095609	0.0133029017170483	0.0133029232452975	0.013302952703979	0.0133029732110337	0.0133029781761262	0.0133029690663052	0.0133029516027775
flux1:	0.661896135265702	0.0135502747476309	0.0135502874021101	0.0135502954890613	0.0135502975080546	0.0135502929371877	0.0135502823969428	0.0135502676459535	0.0135502513847084	0.0135502368630845	0.0135502273126039	0.0135502252551544	0.0135502317778311	0.0135502459099204	0.0135502642927081	0.0135502813901046	0.0135502905283261	0.0135502860249458	0.013550266453684	0.0135502384389382	0.0135502188421755	0.0135502304651278	0.0135502838768403	0.0135503439270078	0.0135503173387267	0.0135501751614194	0.0135501962544877	0.0135504311349956	0.0135500445642643	0.0135505199168826	0.0135502116306567	0.013550028806063	0.0135502116306567	0.0135505199168826	0.0135500445642643	0.0135504311349956	0.0135501962544877	0.0135501751614194	0.0135503173387267	0.0135503439270078	0.0135502838768403	0.0135502304651278	0.0135502188421755	0.0135502384389382	0.013550266453684	0.0135502860249458	0.0135502905283261	0.0135502813901046	0.0135502642927081
flux1:	0.662158584169456	0.0137899982454847	0.0137900121457452	0.0137900214951227	0.0137900246130723	0.0137900208251693	0.0137900106489145	0.0137899958025987	0.0137899790114248	0.0137899636069734	0.013789952943072	0.0137899496835276	0.0137899550559399	0.0137899682121056	0.0137899858891142	0.0137900026205201	0.0137900117843951	0.0137900077437736	0.0137899891172564	0.0137899625604759	0.0137899449013858	0.01378995873258	0.013790014067125	0.0137900747374976	0.0137900464298646	0.0137899010836807	0.0137899222274332	0.0137901588468247	0.0137897637287889	0.0137902463486863	0.0137899316606528	0.0137897450871155	0.0137899316606528	0.0137902463486863	0.0137897637287889	0.0137901588468247	0.0137899222274332	0.0137899010836807	0.0137900464298646	0.0137900747374976	0.013790014067125	0.01378995873258	0.0137899449013858	0.0137899625604759	0.0137899891172564	0.0137900077437736	0.0137900117843951	0.0137900026205201	0.0137899858891142
flux1:	0.662421033073209	0.0140215693819222	0.0140215844378638	0.0140215949461122	0.0140215990631972	0.0140215959780683	0.0140215861172533	0.0140215711649466	0.0140215538707024	0.0140215376411405	0.0140215259408386	0.0140215215613437	0.0140215258566988	0.0140215380899882	0.0140215550878903	0.0140215714534904	0.014021580622281	0.0140215770117888	0.0140215592940365	0.0140215341589691	0.0140215183947715	0.0140215343711359	0.0140215915384351	0.0140216527423348	0.0140216227174117	0.0140214743433196	0.014021495617676	0.0140217338781606	0.0140213305205562	0.0140218201920147	0.0140214993299393	0.0140213091259419	0.0140214993299393	0.0140218201920147	0.0140213305205562	0.0140217338781606	0.014021495617676	0.0140214743433196	0.0140216227174117	0.0140216527423348	0.0140215915384351	0.0140215343711359	0.0140215183947716	0.0140215341589691	0.0140215592940365	0.0140215770117888	0.014021580622281	0.0140215714534904	0.0140215550878903
flux1:	0.662683481976962	0.0142444388546708	0.0142444549291746	0.0142444664485613	0.0142444714296846	0.0142444689456246	0.0142444593469314	0.0142444442906505	0.0142444265486374	0.0142444095920443	0.0142443969791695	0.0142443916087704	0.0142443949409099	0.0142444063332305	0.014244422691871	0.0142444386875231	0.0142444478191718	0.0142444445705886	0.0142444276803073	0.0142444038814484	0.0142443899225281	0.014244407942924	0.0142444668295593	0.0142445284768769	0.0142444967561148	0.0142443455331316	0.0142443670592232	0.0142446069047497	0.0142441956799032	0.0142446922079868	0.0142443654390357	0.0142441717402061	0.0142443654390357	0.0142446922079868	0.0142441956799032	0.0142446069047498	0.0142443670592232	0.0142443455331316	0.0142444967561148	0.0142445284768769	0.0142444668295593	0.014244407942924	0.0142443899225281	0.0142444038814484	0.0142444276803073	0.0142444445705886	0.0142444478191719	0.0142444386875231	0.014244422691871
flux1:	0.662945930880715	0.0144580716050555	0.0144580885165215	0.014458100860319	0.0144581065420429	0.0144581045434171	0.0144580951558574	0.014458080015902	0.0144580619132432	0.0144580443688605	0.0144580310123235	0.0144580248231476	0.0144580273413514	0.0144580379977821	0.0144580537648937	0.0144580693780208	0.0144580784067536	0.0144580754158083	0.0144580592277765	0.0144580366332335	0.0144580243469268	0.0144580442762137	0.0144581047491184	0.0144581667490035	0.0144581333743507	0.014457979518794	0.014458001456978	0.0144582428708613	0.0144578242122026	0.01445832742046	0.0144579950489647	0.014457798007232	0.0144579950489647	0.01445832742046	0.0144578242122026	0.0144582428708613	0.014458001456978	0.014457979518794	0.0144581333743507	0.0144581667490035	0.0144581047491184	0.0144580442762137	0.0144580243469268	0.0144580366332335	0.0144580592277765	0.0144580754158083	0.0144580784067536	0.0144580693780208	0.0144580537648937
flux1:	0.663208379784469	0.014661948948865	0.0146619664761444	0.0146619794258162	0.0146619856246613	0.0146619839900601	0.0146619747718014	0.0146619595913161	0.014661941248696	0.0146619232957298	0.0146619094057198	0.014661902607271	0.0146619044896114	0.0146619145318696	0.0146619297576395	0.0146619449636634	0.0146619537987273	0.014661950926202	0.0146619352744342	0.0146619137105485	0.0146619029264435	0.014661924600625	0.0146619865112944	0.0146620487747399	0.0146620138090361	0.0146618575725644	0.0146618801189332	0.0146621231198706	0.0146616975168212	0.0146622072437809	0.0146618696081149	0.0146616693905433	0.0146618696081149	0.0146622072437809	0.0146616975168213	0.0146621231198706	0.0146618801189332	0.0146618575725644	0.0146620138090361	0.0146620487747399	0.0146619865112944	0.014661924600625	0.0146619029264435	0.0146619137105485	0.0146619352744342	0.014661950926202	0.0146619537987273	0.0146619449636634	0.0146619297576395
flux1:	0.663470828688222	0.0148555706687123	0.0148555885582217	0.014855601872237	0.0148556083938672	0.0148556070043222	0.0148555979287832	0.0148555827769264	0.0148555643484831	0.0148555462028657	0.014855532025079	0.0148555248568874	0.0148555263024527	0.0148555358618676	0.0148555505936788	0.0148555653532452	0.0148555738789337	0.0148555709533699	0.0148555556359881	0.01485553489356	0.0148555254101031	0.0148555486423343	0.0148556118313585	0.0148556742735367	0.0148556378001267	0.0148554794665783	0.0148555028480399	0.0148557474846369	0.0148553154760133	0.0148558315705993	0.0148554890392548	0.0148552858265897	0.0148554890392548	0.0148558315705993	0.0148553154760133	0.0148557474846369	0.0148555028480399	0.0148554794665783	0.0148556378001267	0.0148556742735367	0.0148556118313585	0.0148555486423343	0.0148555254101031	0.01485553489356	0.0148555556359881	0.0148555709533699	0.0148555738789337	0.0148555653532452	0.0148555505936788
flux1:	0.663733277591975	0.0150384570560851	0.0150384750307546	0.015038488454551	0.0150384951033104	0.0150384938500637	0.0150384849108584	0.0150384698843018	0.0150384515555693	0.0150384334647459	0.0150384192728664	0.015038411995818	0.0150384132161841	0.0150384224265453	0.0150384367042037	0.0150384509614122	0.0150384590384654	0.0150384558604351	0.0150384406461033	0.015038420487996	0.0150384120801438	0.015038436667347	0.0150385009690592	0.0150385635112816	0.0150385256328101	0.015038365513897	0.0150383899819622	0.0150386363259466	0.0150381984920768	0.0150387208081147	0.0150383737750989	0.0150381677600628	0.0150383737750989	0.0150387208081147	0.0150381984920768	0.0150386363259466	0.0150383899819622	0.015038365513897	0.0150385256328101	0.0150385635112816	0.0150385009690592	0.015038436667347	0.0150384120801438	0.015038420487996	0.0150384406461033	0.0150384558604351	0.0150384590384654	0.0150384509614122	0.0150384367042037
flux1:	0.663995726495728	0.0152101508913258	0.0152101686609155	0.0152101819374608	0.0152101885257078	0.0152101873170478	0.0152101785314317	0.015210163754012	0.0152101457379184	0.0152101279738403	0.0152101140605826	0.0152101069473222	0.0152101081576846	0.01521011714834	0.0152101310000693	0.0152101446818647	0.0152101521502649	0.0152101484980941	0.0152101331337967	0.015210113303634	0.0152101057312485	0.0152101314610604	0.0152101967080946	0.0152102592792835	0.0152102201156731	0.0152100585456368	0.0152100843690987	0.0152103325074568	0.0152098894612528	0.0152104178512715	0.0152100667309636	0.0152098581163564	0.0152100667309636	0.0152104178512715	0.0152098894612528	0.0152103325074568	0.0152100843690987	0.0152100585456368	0.0152102201156731	0.0152102592792835	0.0152101967080946	0.0152101314610604	0.0152101057312485	0.015210113303634	0.0152101331337967	0.0152101484980941	0.0152101521502649	0.0152101446818647	0.0152101310000693
flux1:	0.664258175399482	0.0153702193499287	0.0153702366221568	0.0153702495025187	0.0153702558592148	0.015370254625956	0.0153702460365116	0.0153702316569692	0.0153702141880127	0.015370197038616	0.0153701837057251	0.0153701770305742	0.0153701784409683	0.0153701873305264	0.0153702007699682	0.0153702137867882	0.015370220469895	0.0153702161066551	0.0153702003265364	0.0153701805581619	0.0153701735748137	0.0153702002325802	0.0153702662601407	0.0153703287977312	0.0153702884833803	0.015370125812761	0.0153701532695015	0.0153704032958124	0.0153699556730809	0.0153704899816467	0.0153701352032778	0.0153699241999346	0.0153701352032778	0.0153704899816467	0.0153699556730809	0.0153704032958124	0.0153701532695015	0.015370125812761	0.0153702884833803	0.0153703287977312	0.0153702662601407	0.0153702002325802	0.0153701735748137	0.0153701805581619	0.0153702003265364	0.0153702161066551	0.015370220469895	0.0153702137867882	0.0153702007699682
flux1:	0.664520624303235	0.0155182558237798	0.0155182723156518	0.0155182845689836	0.0155182905470399	0.0155182892463055	0.0155182809207225	0.0155182671085769	0.0155182504354119	0.0155182341949533	0.015518221742612	0.0155182157714698	0.0155182175784982	0.0155182264694506	0.0155182394938489	0.0155182517415496	0.015518257451449	0.0155182521329629	0.0155182356678931	0.0155182156952219	0.0155182090570549	0.0155182364325928	0.015518303082258	0.0155183655324758	0.0155183242127554	0.0155181608014633	0.0155181901696598	0.0155184421749396	0.0155179906242429	0.0155185306810812	0.0155181726830088	0.0155179595076788	0.0155181726830088	0.0155185306810812	0.0155179906242429	0.0155184421749396	0.0155181901696598	0.0155181608014633	0.0155183242127554	0.0155183655324758	0.015518303082258	0.0155182364325928	0.0155182090570549	0.0155182156952219	0.0155182356678931	0.0155182521329629	0.015518257451449	0.0155182517415496	0.0155182394938489
flux1:	0.664783073206988	0.015653881646306	0.0156538970950159	0.0156539085174026	0.015653913999368	0.0156539126164432	0.0156539046453636	0.0156538915850953	0.0156538759618585	0.0156538609205497	0.0156538496366807	0.0156538446173751	0.0156538469968315	0.0156538559713596	0.0156538685610359	0.0156538799240452	0.0156538844679155	0.0156538779514724	0.0156538605389669	0.0156538401058441	0.0156538335801519	0.0156538614740118	0.0156539285969236	0.0156539909144224	0.0156539487415816	0.0156537849514976	0.0156538165005315	0.0156540705639205	0.0156536157363148	0.0156541613494858	0.0156538005734437	0.015653585446652	0.0156538005734437	0.0156541613494858	0.0156536157363148	0.0156540705639205	0.0156538165005315	0.0156537849514976	0.0156539487415816	0.0156539909144224	0.0156539285969236	0.0156538614740118	0.0156538335801519	0.0156538401058441	0.0156538605389669	0.0156538779514724	0.0156538844679155	0.0156538799240452	0.0156538685610359
flux1:	0.665045522110741	0.0157767477109527	0.0157767618837526	0.0157767723054292	0.0157767772072075	0.0157767757553552	0.0157767682483807	0.0157767561321948	0.0157767418089858	0.0157767282424138	0.015776718392375	0.0157767145459081	0.0157767176466324	0.0157767267637893	0.0157767388829435	0.0157767492385165	0.0157767524257557	0.0157767444791837	0.0157767258732808	0.0157767047429597	0.0157766981161442	0.0157767263451387	0.0157767938044606	0.0157768559513345	0.0157768130799607	0.0157766492673164	0.0157766832487022	0.0157769394283391	0.0157764819673219	0.015777032916716	0.0157766698022194	0.0157764529461742	0.0157766698022194	0.015777032916716	0.0157764819673219	0.0157769394283391	0.0157766832487022	0.0157766492673164	0.0157768130799607	0.0157768559513345	0.0157767938044606	0.0157767263451387	0.0157766981161442	0.0157767047429597	0.0157767258732808	0.0157767444791837	0.0157767524257557	0.0157767492385165	0.0157767388829435
flux1:	0.665307971014495	0.0158865359729611	0.0158865486754516	0.0158865579660114	0.0158865622384206	0.0158865607566801	0.015886553836756	0.0158865428563013	0.0158865300692873	0.0158865182281302	0.0158865100452832	0.0158865075583664	0.015886511497599	0.0158865207919804	0.0158865323907687	0.0158865416141569	0.0158865432639656	0.0158865336746865	0.0158865136553859	0.015886491619253	0.015886484703862	0.0158865131056598	0.0158865807782306	0.0158866427224552	0.0158865993046598	0.0158864358124625	0.0158864724511207	0.0158867307755434	0.0158862713075342	0.0158868273389445	0.0158864623180202	0.0158862439546265	0.0158864623180202	0.0158868273389445	0.0158862713075342	0.0158867307755434	0.0158864724511207	0.0158864358124625	0.0158865993046598	0.0158866427224552	0.0158865807782306	0.0158865131056598	0.015886484703862	0.015886491619253	0.0158865136553859	0.0158865336746865	0.0158865432639656	0.0158865416141569	0.0158865323907687
flux1:	0.665570419918248	0.0159829608250731	0.0159829719074695	0.0159829799788004	0.0159829836069229	0.0159829821560445	0.0159829759525436	0.0159829662900281	0.0159829552516794	0.0159829453522178	0.0159829390298082	0.0159829380490133	0.015982942909432	0.0159829523913641	0.0159829634091326	0.0159829713794153	0.0159829713284964	0.015982959912177	0.0159829382940541	0.0159829151792621	0.0159829078198485	0.0159829362564852	0.0159830040336332	0.0159830657470199	0.0159830219275396	0.0159828590783124	0.0159828985645044	0.0159831590249005	0.0159826981505577	0.0159832589705642	0.015982892462966	0.0159826728120007	0.015982892462966	0.0159832589705642	0.0159826981505577	0.0159831590249005	0.0159828985645044	0.0159828590783124	0.0159830219275396	0.0159830657470199	0.0159830040336331	0.0159829362564852	0.0159829078198485	0.0159829151792621	0.0159829382940541	0.015982959912177	0.0159829713284964	0.0159829713794153	0.0159829634091326
flux1:	0.665832868822001	0.0160657703385469	0.0160657796995951	0.016065786506429	0.0160657895068415	0.0160657881636263	0.0160657828045421	0.0160657746237377	0.0160657655137002	0.0160657577295901	0.0160657534143107	0.0160657540420787	0.0160657598706103	0.0160657695277947	0.0160657798972778	0.0160657865035627	0.0160657846135804	0.0160657712220044	0.0160657478616473	0.0160657235373655	0.0160657156149646	0.0160657439751681	0.0160658117626981	0.0160658732184766	0.0160658291298912	0.0160656672189964	0.0160657097012147	0.0160659722448149	0.0160655105314594	0.0160660758033335	0.0160657082123803	0.0160654874898756	0.0160657082123803	0.0160660758033335	0.0160655105314594	0.0160659722448149	0.0160657097012147	0.0160656672189964	0.0160658291298912	0.0160658732184766	0.0160658117626981	0.0160657439751681	0.0160657156149646	0.0160657235373655	0.0160657478616473	0.0160657712220044	0.0160657846135804	0.0160657865035627	0.0160657798972778
flux1:	0.666095317725754	0.0161347473617067	0.0161347549500713	0.0161347604881742	0.0161347629042804	0.0161347617547016	0.0161347573584221	0.0161347507960649	0.0161347437531545	0.0161347382088657	0.0161347359963881	0.0161347382890382	0.0161347450974381	0.0161347548979153	0.0161347645501478	0.0161347696978166	0.0161347658622584	0.0161347503900697	0.0161347251920361	0.0161346995740842	0.0161346910091667	0.0161347192094578	0.0161347869268632	0.0161348480970267	0.0161348038552994	0.0161346431450897	0.0161346887241682	0.016134953249036	0.016134491224411	0.0161350605652089	0.0161346922743596	0.0161344706912374	0.0161346922743596	0.0161350605652089	0.016134491224411	0.016134953249036	0.0161346887241682	0.0161346431450897	0.0161348038552994	0.0161348480970267	0.0161347869268632	0.0161347192094578	0.0161346910091667	0.0161346995740842	0.0161347251920361	0.0161347503900697	0.0161347658622584	0.0161347696978166	0.0161347645501478
flux1:	0.666357766629508	0.0161897104691746	0.016189716282275	0.0161897205844552	0.0161897224802611	0.0161897216118181	0.0161897182789861	0.0161897134370694	0.0161897085528153	0.0161897053190563	0.0161897052517143	0.0161897092194909	0.0161897169865948	0.0161897268828111	0.0161897357524593	0.0161897393691226	0.0161897335192253	0.0161897159092392	0.0161896888302888	0.0161896618839925	0.0161896526378224	0.0161896806224	0.0161897482013902	0.0161898090539596	0.0161897647544947	0.0161896054695153	0.01618965419418	0.0161899205455973	0.016189458693142	0.016190031672115	0.0161896630423667	0.0161894408033504	0.0161896630423667	0.016190031672115	0.016189458693142	0.0161899205455973	0.01618965419418	0.0161896054695153	0.0161897647544947	0.0161898090539596	0.0161897482013902	0.0161896806224	0.0161896526378224	0.0161896618839925	0.0161896888302888	0.0161897159092392	0.0161897335192253	0.0161897393691226	0.0161897357524593
flux1:	0.666620215533261	0.0162305147559152	0.0162305188363413	0.0162305219665857	0.0162305234193518	0.0162305229131616	0.016230520719128	0.0162305176585374	0.016230514972629	0.0162305140639759	0.0162305161306747	0.016230521739767	0.0162305304152248	0.01623054034893	0.0162305483797215	0.016230550420552	0.0162305425299907	0.016230522776826	0.0162304938282592	0.016230465569443	0.0162304556438331	0.0162304833833162	0.0162305507657824	0.0162306112621485	0.016230566976548	0.0162304092999719	0.0162304611640004	0.0162307291325944	0.0162302678883514	0.0162308440267515	0.0162304753949133	0.0162302526977386	0.0162304753949133	0.0162308440267515	0.0162302678883514	0.0162307291325944	0.0162304611640004	0.0162304092999719	0.016230566976548	0.0162306112621485	0.0162305507657824	0.0162304833833162	0.0162304556438331	0.016230465569443	0.0162304938282591	0.016230522776826	0.0162305425299907	0.016230550420552	0.0162305483797215
flux1:	0.666882664437014	0.0162570524712657	0.0162570549010534	0.0162570569472085	0.0162570580394846	0.016257057962629	0.0162570569509768	0.0162570556868534	0.0162570551847385	0.0162570565595738	0.0162570606978841	0.0162570678742499	0.0162570773834835	0.0162570872911428	0.0162570944410625	0.0162570948932008	0.0162570849812887	0.0162570631331476	0.0162570323811626	0.0162570028752718	0.0162569923108034	0.0162570197999431	0.0162570869355129	0.0162571470280179	0.0162571028016937	0.0162569468731288	0.0162570018142282	0.0162572711359146	0.0162568108871324	0.0162573896594421	0.0162570213373074	0.0162567983722381	0.0162570213373074	0.0162573896594421	0.0162568108871324	0.0162572711359146	0.0162570018142282	0.0162569468731288	0.0162571028016937	0.0162571470280179	0.0162570869355129	0.0162570197999431	0.0162569923108034	0.0162570028752718	0.0162570323811626	0.0162570631331476	0.0162570849812887	0.0162570948932008	0.0162570944410625
flux1:	0.667145113340768	0.0162692534891971	0.0162692543823659	0.0162692554478708	0.0162692562594462	0.0162692566580818	0.0162692568356356	0.0162692573347532	0.01626925894753	0.0162692625102771	0.0162692686105655	0.0162692772453047	0.016269287495367	0.0162692973137437	0.0162693035596765	0.0162693024454447	0.0162692905786597	0.0162692667371612	0.0162692343012227	0.0162692036606468	0.0162691925334812	0.0162692197880042	0.0162692866313506	0.0162693462612595	0.016269302112024	0.0162691480267793	0.0162692059272289	0.0162694762849857	0.0162690173704124	0.0162695982069741	0.0162692304813783	0.0162690074310236	0.0162692304813783	0.0162695982069741	0.0162690173704124	0.0162694762849857	0.0162692059272289	0.0162691480267793	0.016269302112024	0.0162693462612595	0.0162692866313506	0.0162692197880042	0.0162691925334812	0.0162692036606468	0.0162692343012227	0.0162692667371612	0.0162692905786597	0.0162693024454447	0.0162693035596765
flux1:	0.667407562244521	0.0162670856121489	0.0162670851060065	0.0162670853012277	0.0162670859015352	0.0162670867952195	0.0162670881288747	0.01626709030921	0.0162670939158286	0.0162670995213517	0.0162671074326947	0.0162671173886437	0.0162671282746185	0.0162671379461831	0.01626714328771	0.0162671406664233	0.0162671269581514	0.0162671012762074	0.0162670673255066	0.0162670357052506	0.016267024122716	0.0162670511754918	0.0162671176835685	0.0162671767795688	0.0162671326972884	0.0162669805071305	0.01626704119617	0.0162673122235842	0.0162668549353864	0.0162674372263609	0.0162670703600813	0.0162668473994996	0.0162670703600813	0.0162674372263609	0.0162668549353864	0.0162673122235842	0.01626704119617	0.0162669805071305	0.0162671326972884	0.0162671767795688	0.0162671176835685	0.0162670511754918	0.016267024122716	0.0162670357052506	0.0162670673255066	0.0162671012762074	0.0162671269581514	0.0162671406664233	0.01626714328771
flux1:	0.667670011148274	0.0162505547068806	0.0162505529526619	0.0162505523863986	0.0162505528278681	0.0162505542054841	0.0162505566210781	0.0162505603536312	0.0162505657852993	0.0162505732452277	0.0162505827827762	0.0162505939019401	0.0162506053135039	0.016250614791337	0.0162506192534382	0.0162506152216744	0.0162505998301402	0.016250572507951	0.0162505372561161	0.0162505048480303	0.0162504929432148	0.0162505198399612	0.0162505859693404	0.0162506444466768	0.016250600394031	0.016250450109405	0.0162505133672853	0.0162507846537518	0.016250329240937	0.01625091234147	0.0162505465748933	0.0162503238719574	0.0162505465748933	0.01625091234147	0.016250329240937	0.0162507846537518	0.0162505133672853	0.016250450109405	0.016250600394031	0.0162506444466768	0.0162505859693404	0.0162505198399612	0.0162504929432148	0.0162505048480303	0.016250537256116	0.016250572507951	0.0162505998301402	0.0162506152216744	0.0162506192534382
flux1:	0.667932460052027	0.0162197046718798	0.0162197018253151	0.0162197005970156	0.0162197009098109	0.0162197027273662	0.0162197061106978	0.0162197112234934	0.0162197182700672	0.01621972736071	0.0162197383141025	0.0162197504255116	0.0162197622532805	0.0162197715051742	0.0162197751396508	0.0162197698299116	0.0162197529543522	0.0162197242336782	0.016219687931965	0.0162196549578011	0.0162196428834161	0.0162196696781715	0.0162197353826425	0.0162197931429703	0.0162197490573099	0.0162196006509432	0.016219666214494	0.0162199373118866	0.0162194839850522	0.0162200672214887	0.016219702774947	0.0162194804909357	0.016219702774947	0.0162200672214887	0.0162194839850522	0.0162199373118866	0.016219666214494	0.0162196006509432	0.0162197490573099	0.0162197931429703	0.0162197353826425	0.0162196696781715	0.0162196428834161	0.0162196549578011	0.016219687931965	0.0162197242336782	0.0162197529543522	0.0162197698299116	0.0162197751396508
flux1:	0.668194908955781	0.0161746172369368	0.0161746134493326	0.0161746116425066	0.0161746118309807	0.0161746140114425	0.0161746182114162	0.0161746244954966	0.0161746329135334	0.0161746433849747	0.0161746555273564	0.0161746684549268	0.0161746805962373	0.0161746896077481	0.0161746924932466	0.0161746860710269	0.0161746679462441	0.0161746381031856	0.0161746010324393	0.01617456773604	0.0161745556578404	0.0161745824084286	0.0161746476370027	0.0161747045690033	0.0161746603652578	0.0161745137770106	0.0161745813465259	0.0161748517771075	0.0161744007142944	0.0161749833912459	0.0161746204678983	0.0161743987582743	0.0161746204678983	0.0161749833912459	0.0161744007142944	0.0161748517771075	0.0161745813465259	0.0161745137770106	0.0161746603652578	0.0161747045690033	0.0161746476370026	0.0161745824084286	0.0161745556578404	0.01617456773604	0.0161746010324393	0.0161746381031856	0.0161746679462441	0.0161746860710269	0.0161746924932466
flux1:	0.668457357859534	0.0161154115965391	0.016115407006905	0.0161154046841252	0.0161154047252143	0.0161154071604133	0.016115411994163	0.0161154192112748	0.016115428733341	0.0161154403192543	0.0161154534164442	0.0161154669864353	0.0161154793502512	0.0161154881265257	0.0161154903671228	0.0161154830264834	0.0161154639159869	0.0161154332525659	0.0161153957142912	0.0161153623532514	0.0161153504433047	0.0161153772070097	0.0161154419024461	0.016115497883213	0.0161154534577508	0.0161153086005293	0.0161153778477227	0.0161156471130202	0.0161151984664147	0.016115779874456	0.0161154186635787	0.0161151976789043	0.0161154186635787	0.016115779874456	0.0161151984664147	0.0161156471130202	0.0161153778477227	0.0161153086005293	0.0161154534577508	0.016115497883213	0.0161154419024461	0.0161153772070097	0.0161153504433047	0.0161153623532514	0.0161153957142912	0.0161154332525659	0.0161154639159869	0.0161154830264834	0.0161154903671228
flux1:	0.668719806763287	0.0160422438797409	0.016042238608411	0.0160422358081877	0.0160422356518368	0.0160422382063427	0.0160422434660721	0.0160422513576577	0.016042261702426	0.0160422741301223	0.0160422879494746	0.0160423019971789	0.0160423145078776	0.0160423230741442	0.0160423247965327	0.0160423167543463	0.0160422969423633	0.016042265777252	0.0160422280841588	0.0160421949213031	0.0160421833513956	0.0160422101810404	0.0160422742789786	0.0160423291761433	0.0160422844114459	0.0160421411779542	0.0160422117547002	0.0160424793450363	0.0160420332482384	0.0160426126719941	0.0160422533525287	0.0160420332394694	0.0160422533525287	0.0160426126719941	0.0160420332482384	0.0160424793450363	0.0160422117547002	0.0160421411779542	0.0160422844114459	0.0160423291761433	0.0160422742789786	0.0160422101810404	0.0160421833513956	0.0160421949213031	0.0160422280841588	0.016042265777252	0.0160422969423633	0.0160423167543463	0.0160423247965327
flux1:	0.66898225566704	0.0159553064601162	0.0159553006042063	0.0159552973398841	0.0159552969114634	0.015955299428217	0.015955304889395	0.0159553131864302	0.0159553240690678	0.0159553370692927	0.0159553513878388	0.015955365763192	0.0159553783630557	0.015955386763756	0.0159553881131466	0.0159553796022579	0.0159553593849374	0.0159553280437089	0.015955290510115	0.0159552578051355	0.0159552467405807	0.015955273681176	0.0159553371099235	0.0159553907844513	0.0159553455544297	0.0159552038245042	0.0159552753720542	0.0159555407764115	0.0159550973519727	0.0159556740783453	0.0159553168225514	0.0159550977249138	0.0159553168225514	0.0159556740783453	0.0159550973519727	0.0159555407764115	0.0159552753720542	0.0159552038245042	0.0159553455544297	0.0159553907844513	0.0159553371099235	0.015955273681176	0.0159552467405807	0.0159552578051355	0.015955290510115	0.0159553280437089	0.0159553593849374	0.0159553796022579	0.0159553881131466
flux1:	0.669244704570794	0.0158548271103085	0.0158548207412166	0.0158548170019115	0.0158548162064562	0.0158548185138313	0.0158548239443064	0.0158548323774873	0.0158548435198311	0.015854856835855	0.0158548714473599	0.015854886019237	0.0158548986695577	0.0158549069661718	0.0158549081010983	0.0158548993626881	0.0158548790388632	0.0158548478441574	0.0158548107766244	0.0158547787782013	0.0158547683722887	0.0158547954583794	0.0158548581393637	0.0158549104489184	0.0158548646246678	0.015854724272916	0.0158547964312679	0.0158550591471512	0.0158546185140841	0.0158551918403744	0.015854836817434	0.0158546188771882	0.015854836817434	0.0158551918403744	0.0158546185140841	0.0158550591471512	0.0158547964312679	0.015854724272916	0.0158548646246678	0.0158549104489184	0.0158548581393637	0.0158547954583794	0.0158547683722887	0.0158547787782013	0.0158548107766244	0.0158548478441574	0.0158548790388632	0.0158548993626881	0.0158549081010983
flux1:	0.669507153474547	0.0157410680065414	0.01574106116956	0.0157410569230176	0.0157410556510053	0.0157410575708928	0.0157410627404398	0.015741071050208	0.0157410821902472	0.0157410955858476	0.0157411103064929	0.0157411249655359	0.0157411376463256	0.0157411459140202	0.0157411470002957	0.0157411382757857	0.0157411181376746	0.0157410873996659	0.0157410510882259	0.0157410200269188	0.015741010416198	0.0157410376699941	0.0157410995188546	0.0157411503215962	0.0157411037773678	0.0157409646808265	0.0157410370979204	0.0157412966408922	0.0157408589218639	0.0157414281635464	0.0157410755429736	0.0157408589012093	0.0157410755429736	0.0157414281635464	0.0157408589218639	0.0157412966408922	0.0157410370979204	0.0157409646808266	0.0157411037773678	0.0157411503215962	0.0157410995188546	0.0157410376699941	0.015741010416198	0.0157410200269188	0.0157410510882259	0.0157410873996659	0.0157411181376746	0.0157411382757857	0.0157411470002957
flux1:	0.6697696023783	0.0156143245892508	0.0156143173052197	0.0156143125023495	0.0156143106366413	0.0156143119930859	0.0156143166828765	0.0156143246287908	0.0156143355290256	0.0156143487950298	0.0156143634675216	0.015614378127437	0.0156143908358177	0.0156143991591161	0.0156144003632318	0.0156143918860838	0.0156143722103124	0.0156143422178495	0.0156143069281397	0.0156142770102959	0.0156142683108434	0.015614295741177	0.0156143566694326	0.0156144058280929	0.0156143584472508	0.0156142204927757	0.0156142928332061	0.0156145487457862	0.0156141140737279	0.0156146785716601	0.0156143285263847	0.0156141133241564	0.0156143285263847	0.0156146785716601	0.0156141140737279	0.0156145487457863	0.0156142928332061	0.0156142204927757	0.0156143584472508	0.0156144058280929	0.0156143566694326	0.015614295741177	0.0156142683108434	0.0156142770102959	0.0156143069281397	0.0156143422178495	0.0156143722103124	0.0156143918860838	0.0156144003632318
flux1:	0.670032051282053	0.0154749242867447	0.0154749165555381	0.01547491113628	0.0154749085597723	0.0154749091876652	0.0154749131991681	0.0154749205681757	0.0154749310224955	0.0154749439816423	0.0154749584776352	0.0154749730749887	0.0154749858224129	0.0154749942901373	0.0154749957724311	0.0154749877602035	0.0154749687995101	0.0154749398122566	0.0154749057788365	0.0154748771817019	0.0154748694864674	0.0154748970885747	0.0154749570057725	0.0154750043918358	0.0154749560725636	0.0154748191636804	0.0154748911166344	0.0154751429762881	0.0154747115001806	0.0154752706270551	0.0154749233360609	0.0154747097150843	0.0154749233360609	0.0154752706270551	0.0154747115001806	0.0154751429762881	0.0154748911166344	0.0154748191636804	0.0154749560725636	0.0154750043918358	0.0154749570057726	0.0154748970885747	0.0154748694864674	0.0154748771817019	0.0154749057788365	0.0154749398122566	0.0154749687995101	0.0154749877602035	0.0154749957724311
flux1:	0.670294500185807	0.0153232251094886	0.0153232169150167	0.0153232108151095	0.0153232074186144	0.0153232071719454	0.0153232103347984	0.0153232169480266	0.0153232267868373	0.0153232392968199	0.0153232535176465	0.015323268010265	0.0153232808187832	0.015323289518563	0.0153232914264922	0.0153232840735011	0.0153232660494531	0.0153232382913102	0.0153232057123679	0.0153231785805325	0.0153231719578036	0.0153231997138869	0.0153232585301139	0.0153233040279199	0.0153232546884552	0.0153231187514239	0.0153231900375931	0.0153234374635656	0.0153230093532042	0.015323562519081	0.0153232181695066	0.0153230062726739	0.0153232181695066	0.015323562519081	0.0153230093532042	0.0153234374635656	0.0153231900375931	0.0153231187514239	0.0153232546884552	0.0153233040279199	0.0153232585301139	0.0153231997138869	0.0153231719578036	0.0153231785805325	0.0153232057123679	0.0153232382913102	0.0153232660494531	0.0153232840735011	0.0153232914264922
flux1:	0.67055694908956	0.0151596141232577	0.0151596054395735	0.0151595985977499	0.015159594287608	0.0151595930468142	0.0151595952252765	0.015159600943058	0.0151596100364938	0.0151596219911407	0.0151596358669301	0.0151596502311008	0.0151596631289415	0.0151596721416015	0.0151596746034523	0.0151596680743559	0.0151596511713541	0.0151596248253815	0.015159593858976	0.0151595683022161	0.0151595627951896	0.0151595906756774	0.0151596483042937	0.015159691814884	0.0151596413980754	0.0151595063869526	0.0151595767642068	0.0151598194230177	0.0151593948725997	0.0151599415293949	0.0151596003180245	0.0151593902897159	0.0151596003180245	0.0151599415293949	0.0151593948725997	0.0151598194230177	0.0151595767642068	0.0151595063869526	0.0151596413980754	0.015159691814884	0.0151596483042937	0.0151595906756774	0.0151595627951896	0.0151595683022161	0.015159593858976	0.0151596248253815	0.0151596511713541	0.0151596680743559	0.0151596746034523
flux1:	0.670819397993313	0.0149845058099932	0.0149844966080331	0.0149844889731462	0.0149844836781021	0.0149844813561104	0.0149844824537906	0.0149844871787366	0.0149844954378958	0.0149845067665559	0.0149845202539089	0.0149845344806224	0.014984547497385	0.0149845568915335	0.0149845600108764	0.0149845544354529	0.0149845387962404	0.0149845140012226	0.0149844847631328	0.0149844608556513	0.0149844564830484	0.014984484448438	0.0149845408088833	0.01498458225342	0.0149845307304276	0.0149843966309556	0.01498446589862	0.0149847035080782	0.0149842827385084	0.0149848223833565	0.0149844845174567	0.014984276503634	0.0149844845174567	0.0149848223833565	0.0149842827385084	0.0149847035080782	0.01498446589862	0.0149843966309556	0.0149845307304276	0.01498458225342	0.0149845408088833	0.014984484448438	0.0149844564830484	0.0149844608556513	0.0149844847631328	0.0149845140012226	0.0149845387962404	0.0149845544354529	0.0149845600108764
flux1:	0.671081846897066	0.0147983403257459	0.0147983305802079	0.0147983221178114	0.0147983157947361	0.0147983123413776	0.0147983123040356	0.0147983159820812	0.0147983233583361	0.0147983340236224	0.0147983471020835	0.0147983611926154	0.014798374354389	0.0147983841815114	0.0147983880326706	0.014798383502005	0.0147983692248246	0.0147983460735531	0.0147983186367347	0.0147982964177405	0.0147982931753572	0.0147983211785035	0.014798376199021	0.0147984155216232	0.0147983628946226	0.0147982297268196	0.0147982977284508	0.0147985300601106	0.0147981133199721	0.0147986454974212	0.0147983111949041	0.0147981053429803	0.0147983111949041	0.0147986454974212	0.0147981133199721	0.0147985300601106	0.0147982977284508	0.0147982297268196	0.0147983628946226	0.0147984155216232	0.014798376199021	0.0147983211785035	0.0147982931753572	0.0147982964177405	0.0147983186367347	0.014798346073553	0.0147983692248246	0.014798383502005	0.0147983880326706
flux1:	0.67134429580082	0.014601581665591	0.0146015713614594	0.0146015620594088	0.01460155469753	0.0146015501021078	0.0146015489184396	0.0146015515378983	0.0146015580204265	0.0146015680145556	0.014601580682175	0.0146015946433236	0.0146016079680455	0.0146016182583766	0.0146016228831319	0.0146016194473556	0.0146016065848243	0.0146015851240921	0.0146015595196765	0.0146015389951861	0.0146015368582365	0.0146015648469295	0.0146016184670605	0.0146016556369294	0.0146016019407157	0.0146014697600963	0.0146015363847113	0.014601763264749	0.0146013508299366	0.0146018751329759	0.0146015446218976	0.0146013410803882	0.0146015446218977	0.0146018751329759	0.0146013508299366	0.014601763264749	0.0146015363847113	0.0146014697600963	0.0146016019407157	0.0146016556369294	0.0146016184670605	0.0146015648469295	0.0146015368582365	0.0146015389951861	0.0146015595196765	0.0146015851240921	0.0146016065848243	0.0146016194473556	0.0146016228831318
flux1:	0.671606744704573	0.0143947157458493	0.0143947048841149	0.0143946947568303	0.0143946863802306	0.0143946806721316	0.0143946783725605	0.0143946799613287	0.0143946855731016	0.0143946949131282	0.0143947071814445	0.0143947210207495	0.0143947345140898	0.0143947452734961	0.0143947506791686	0.0143947483468242	0.0143947369065173	0.0143947171387485	0.0143946933584521	0.0143946745041545	0.0143946734302333	0.0143947013499047	0.0143947535226165	0.014394788535351	0.0143947338377863	0.0143946027351923	0.0143946679169645	0.0143948892255097	0.0143944813975758	0.014394997467538	0.0143946709849647	0.0143944699029312	0.0143946709849648	0.014394997467538	0.0143944813975758	0.0143948892255097	0.0143946679169645	0.0143946027351923	0.0143947338377863	0.014394788535351	0.0143947535226165	0.0143947013499047	0.0143946734302333	0.0143946745041546	0.0143946933584521	0.0143947171387485	0.0143947369065173	0.0143947483468242	0.0143947506791686
flux1:	0.671869193608326	0.0141782484143467	0.0141782370165398	0.0141782261076654	0.0141782167759177	0.0141782100232745	0.0141782066768787	0.0141782072980241	0.0141782120905594	0.0141782208128496	0.0141782327016351	0.0141782464228888	0.0141782600749126	0.014178271282954	0.0141782774419618	0.0141782761809872	0.0141782661276485	0.0141782480140189	0.0141782260137823	0.0141782087787678	0.0141782087112447	0.0141782365076416	0.0141782872009739	0.014178320079013	0.0141782644803063	0.0141781345803838	0.0141781982968726	0.0141784139658853	0.0141780110691938	0.0141785185946076	0.0141781963849054	0.0141779979112128	0.0141781963849054	0.0141785185946076	0.0141780110691938	0.0141784139658853	0.0141781982968726	0.0141781345803838	0.0141782644803063	0.014178320079013	0.0141782872009739	0.0141782365076416	0.0141782087112447	0.0141782087787678	0.0141782260137823	0.014178248014019	0.0141782661276485	0.0141782761809872	0.0141782774419618
flux1:	0.67213164251208	0.0139527033997896	0.0139526915110332	0.0139526798943381	0.013952669701262	0.0139526620077818	0.0139526577175877	0.0139526574636321	0.0139526615108662	0.0139526696651734	0.0139526811972803	0.0139526947966084	0.0139527085794143	0.0139527201886928	0.013952727039584	0.0139527267798392	0.0139527180390684	0.0139527015039168	0.0139526812085469	0.0139526655196776	0.0139526663913266	0.0139526940130032	0.0139527432111419	0.0139527740033073	0.0139527176341624	0.0139525890925714	0.0139526513616073	0.0139528613714377	0.0139524637492613	0.0139529624637648	0.0139526447763884	0.0139524490588023	0.0139526447763884	0.0139529624637648	0.0139524637492613	0.0139528613714377	0.0139526513616073	0.0139525890925714	0.0139527176341624	0.0139527740033073	0.0139527432111419	0.0139526940130032	0.0139526663913266	0.0139526655196776	0.0139526812085469	0.0139527015039168	0.0139527180390684	0.0139527267798392	0.013952727039584
flux1:	0.672394091415833	0.0137186202116116	0.0137186079020114	0.0137185956804891	0.0137185847511269	0.0137185762513039	0.0137185711482538	0.0137185701345142	0.0137185735261766	0.0137185811696834	0.0137185923663018	0.0137186058290485	0.0137186196955209	0.0137186316323504	0.0137186390822528	0.0137186397194418	0.0137186321826481	0.0137186171189319	0.0137185984274944	0.0137185841941806	0.0137185859308504	0.0137186133313462	0.0137186610350633	0.0137186898152153	0.013718632833927	0.0137185058334151	0.0137185667088045	0.0137187710836145	0.0137183790933468	0.0137188687727981	0.0137185558596685	0.0137183630438243	0.0137185558596685	0.0137188687727981	0.0137183790933468	0.0137187710836145	0.0137185667088045	0.0137185058334151	0.013718632833927	0.0137186898152153	0.0137186610350633	0.0137186133313462	0.0137185859308504	0.0137185841941806	0.0137185984274944	0.0137186171189319	0.0137186321826482	0.0137186397194418	0.0137186390822528
flux1:	0.672656540319586	0.0134765520018649	0.0134765393661656	0.0134765266694069	0.013476515155418	0.0134765060084308	0.0134765002443911	0.0134764986017772	0.0134765014366562	0.0134765086283255	0.0134765195049201	0.01347653280351	0.0134765466872538	0.0134765588536159	0.013476566781973	0.0134765681827572	0.0134765617131234	0.0134765479886411	0.0134765307803299	0.0134765178994756	0.0134765204236222	0.0134765475632164	0.0134765937896488	0.0134766206545065	0.0134765632431237	0.0134764379886352	0.0134764975548882	0.0134766963571467	0.0134763103648246	0.0134767908237644	0.0134764829363403	0.0134762931646206	0.0134764829363403	0.0134767908237644	0.0134763103648246	0.0134766963571467	0.0134764975548882	0.0134764379886352	0.0134765632431237	0.0134766206545065	0.0134765937896488	0.0134765475632164	0.0134765204236222	0.0134765178994756	0.0134765307803299	0.0134765479886411	0.0134765617131234	0.0134765681827572	0.013476566781973
flux1:	0.672918989223339	0.0132270634008703	0.0132270505564259	0.0132270375364447	0.0132270256102061	0.0132270159928633	0.0132270097330786	0.0132270076007496	0.0132270099802148	0.013227016775751	0.0132270273388896	0.0132270404317742	0.0132270542482315	0.0132270665249156	0.0132270747883205	0.0132270767963683	0.0132270712355383	0.013227058699622	0.0132270428398335	0.0132270312007235	0.0132270344346435	0.013227061281608	0.0132271060633791	0.0132271311295899	0.0132270734892997	0.0132269502023245	0.0132270085686358	0.0132272018929222	0.0132268222672742	0.0132272933549097	0.0132269907410609	0.0132268041514188	0.0132269907410609	0.0132272933549097	0.0132268222672742	0.0132272018929222	0.0132270085686358	0.0132269502023245	0.0132270734892997	0.0132271311295899	0.0132271060633791	0.013227061281608	0.0132270344346435	0.0132270312007235	0.0132270428398335	0.013227058699622	0.0132270712355383	0.0132270767963683	0.0132270747883205
flux1:	0.673181438127093	0.0129707283384007	0.0129707154216145	0.0129707022473936	0.0129706900951612	0.0129706801942984	0.0129706736097039	0.0129706711279733	0.0129706731500877	0.0129706795977545	0.0129706898429734	0.012970702674699	0.0129707163233786	0.0129707285741424	0.012970737012033	0.0129707394547226	0.0129707346299023	0.0129707231202818	0.0129707084666281	0.0129706979555502	0.0129707018241845	0.0129707283554863	0.0129707717392083	0.0129707951397833	0.0129707374856989	0.0129706163980858	0.0129706736918164	0.0129708616581806	0.0129704887644218	0.0129709503603079	0.0129706532611044	0.0129704699858718	0.0129706532611044	0.0129709503603079	0.0129704887644218	0.0129708616581806	0.0129706736918164	0.0129706163980858	0.0129707374856989	0.0129707951397833	0.0129707717392083	0.0129707283554863	0.0129707018241845	0.0129706979555502	0.0129707084666281	0.0129707231202818	0.0129707346299023	0.0129707394547226	0.012970737012033
flux1:	0.673443887030846	0.0127081278621501	0.0127081150236347	0.0127081018747345	0.0127080896892602	0.0127080796940047	0.0127080729537977	0.0127080702576371	0.0127080720121322	0.0127080781496063	0.0127080880603858	0.0127081005627506	0.012708113930441	0.0127081260069813	0.0127081344479241	0.0127081371433925	0.0127081328745559	0.0127081222241048	0.0127081086321244	0.01270809913655	0.0127081035697565	0.0127081297711938	0.0127081718154187	0.0127081936956757	0.0127081362512259	0.0127080175987007	0.0127080739586166	0.0127082567057471	0.0127078908993441	0.0127083429089341	0.0127080515554614	0.0127078717201814	0.0127080515554614	0.0127083429089341	0.0127078908993441	0.0127082567057471	0.0127080739586166	0.0127080175987007	0.0127081362512259	0.0127081936956757	0.0127081718154186	0.0127081297711938	0.0127081035697565	0.01270809913655	0.0127081086321244	0.0127081222241048	0.0127081328745559	0.0127081371433925	0.0127081344479241
flux1:	0.673706335934599	0.0124398479651328	0.012439835363913	0.012439822423527	0.0124398103965464	0.0124398004908537	0.0124397937556875	0.0124397909691246	0.0124397925334455	0.0124397983858125	0.0124398079336644	0.0124398200278677	0.0124398329926505	0.0124398447401337	0.0124398530084061	0.0124398557726366	0.0124398518795376	0.0124398419226374	0.0124398292509903	0.0124398206631692	0.0124398255974023	0.0124398514631925	0.0124398922359036	0.0124399127490778	0.0124398557402107	0.0124397397558393	0.0124397953253607	0.0124399730038041	0.0124396146244233	0.0124400569746579	0.0124397715849641	0.0124395953072826	0.0124397715849641	0.0124400569746579	0.0124396146244233	0.0124399730038041	0.0124397953253607	0.0124397397558393	0.0124398557402107	0.0124399127490778	0.0124398922359036	0.0124398514631925	0.0124398255974023	0.0124398206631692	0.0124398292509903	0.0124398419226374	0.0124398518795376	0.0124398557726366	0.0124398530084061
flux1:	0.673968784838352	0.0121664774334492	0.012166465230583	0.0121664526784474	0.0121664409934401	0.0121664313492734	0.0121664247653824	0.0121664219970198	0.0121664234335707	0.0121664290124927	0.0121664381580936	0.0121664497577244	0.0121664621935656	0.0121664734564467	0.0121664813786208	0.0121664840322731	0.0121664803409891	0.0121664709192784	0.0121664590342549	0.012166451254123	0.0121664566334894	0.0121664821653534	0.0121665217411141	0.012166541043807	0.0121664846932202	0.0121663716010527	0.012166426521753	0.0121665992874163	0.0121662486532519	0.012166681288337	0.0121664020646079	0.0121662294532569	0.0121664020646079	0.012166681288337	0.0121662486532519	0.0121665992874163	0.012166426521753	0.0121663716010527	0.0121664846932202	0.012166541043807	0.0121665217411141	0.0121664821653534	0.0121664566334894	0.012166451254123	0.0121664590342549	0.0121664709192784	0.0121664803409891	0.0121664840322731	0.0121664813786208
flux1:	0.674231233742106	0.0118886057255607	0.0118885940775751	0.011888582083132	0.0118885709087269	0.0118885616801937	0.0118885553746879	0.0118885527144905	0.0118885540691332	0.0118885593731467	0.011888568068389	0.0118885790830555	0.0118885908647237	0.0118886014925765	0.0118886089038182	0.0118886112785282	0.011888607627297	0.0118885985946194	0.0118885873738329	0.0118885803111707	0.0118885860878711	0.0118886112936871	0.0118886497505743	0.0118886679982166	0.011888612519817	0.011888502528933	0.0118885569345083	0.0118887249426468	0.0118883823453029	0.0118888052228148	0.0118885323488584	0.0118883635027607	0.0118885323488584	0.0118888052228148	0.0118883823453029	0.0118887249426468	0.0118885569345083	0.011888502528933	0.011888612519817	0.0118886679982166	0.0118886497505743	0.0118886112936871	0.0118885860878711	0.0118885803111707	0.0118885873738329	0.0118885985946194	0.011888607627297	0.0118886112785282	0.0118886089038182
flux1:	0.674493682645859	0.0116068208938291	0.011606809946367	0.01160679866255	0.0116067881468926	0.0116067794655826	0.0116067735430708	0.0116067710604872	0.0116067723622672	0.0116067773781027	0.0116067855688864	0.0116067959082568	0.01160680691631	0.0116068167693942	0.0116068235192156	0.0116068254631309	0.0116068217072891	0.0116068129336975	0.0116068022688824	0.0116067958447055	0.0116068019789007	0.01160682687102	0.0116068642874795	0.0116068816299772	0.0116068272237628	0.0116067205229119	0.0116067745338112	0.0116069379336804	0.0116066036337523	0.0116070167211786	0.0116067503602898	0.0116065853678068	0.0116067503602898	0.0116070167211786	0.0116066036337523	0.0116069379336804	0.0116067745338112	0.0116067205229119	0.0116068272237628	0.0116068816299772	0.0116068642874795	0.01160682687102	0.0116068019789007	0.0116067958447055	0.0116068022688824	0.0116068129336975	0.0116068217072891	0.0116068254631309	0.0116068235192156
flux1:	0.674756131549612	0.0113217075585994	0.0113216974406425	0.0113216869986022	0.0113216772649296	0.0113216692366191	0.0113216637772328	0.0113216615206385	0.0113216627826431	0.0113216674874039	0.0113216751169541	0.011321684694964	0.0113216948205455	0.0113217037748619	0.0113217097321007	0.0113217111144631	0.0113217071303444	0.0113216985050754	0.0113216883039556	0.0113216824511566	0.011321688910325	0.0113217135036579	0.0113217499554214	0.0113217665331436	0.0113217133806728	0.0113216101336773	0.01132166385255	0.0113218227828593	0.0113214970063275	0.0113219002781341	0.0113216405713887	0.0113214795097289	0.0113216405713887	0.0113219002781341	0.0113214970063275	0.0113218227828593	0.01132166385255	0.0113216101336773	0.0113217133806728	0.0113217665331436	0.0113217499554214	0.0113217135036579	0.011321688910325	0.0113216824511566	0.0113216883039556	0.0113216985050754	0.0113217071303444	0.0113217111144631	0.0113217097321007
flux1:	0.675018580453365	0.0110338449445492	0.0110338357635338	0.0110338262685501	0.0110338174121409	0.0110338101149389	0.01103380517375	0.0110338031711204	0.0110338043923151	0.0110338087563095	0.0110338157687849	0.0110338245077627	0.0110338336569657	0.0110338416085827	0.011033846665427	0.011033847380066	0.0110338430677729	0.011033834501156	0.011033824688397	0.0110338193516942	0.011033826109572	0.0110338504195591	0.0110338859767546	0.0110339019170041	0.0110338501775916	0.0110337505196409	0.0110338040277181	0.0110339586129904	0.0110336415485048	0.0110340349837883	0.0110337820488021	0.0110336249836019	0.0110337820488021	0.0110340349837883	0.0110336415485048	0.0110339586129904	0.0110338040277181	0.0110337505196409	0.0110338501775916	0.0110339019170041	0.0110338859767546	0.0110338504195591	0.011033826109572	0.0110338193516942	0.011033824688397	0.011033834501156	0.0110338430677729	0.011033847380066	0.011033846665427
flux1:	0.675281029357119	0.0107438049883877	0.0107437968264622	0.0107437883552104	0.0107437804417866	0.0107437739257169	0.0107437695334605	0.0107437677941241	0.0107437689619628	0.0107437729519583	0.0107437792961078	0.0107437871305849	0.0107437952281769	0.0107438020966531	0.0107438061715844	0.0107438061392414	0.0107438014242606	0.0107437928485759	0.0107437833658748	0.0107437785011518	0.0107437855363604	0.0107438095769478	0.0107438443015252	0.010743859715608	0.0107438095233535	0.0107437135582801	0.0107437669127675	0.0107439172606654	0.0107436090577628	0.0107439926385215	0.0107437465686891	0.0107435935537696	0.0107437465686891	0.0107439926385215	0.0107436090577628	0.0107439172606654	0.0107437669127674	0.0107437135582801	0.0107438095233535	0.010743859715608	0.0107438443015252	0.0107438095769478	0.0107437855363604	0.0107437785011518	0.0107437833658748	0.0107437928485759	0.0107438014242606	0.0107438061392414	0.0107438061715844
flux1:	0.675543478260872	0.0104521505262993	0.0104521434378899	0.0104521360371394	0.0104521291027136	0.0104521233906442	0.0104521195555929	0.0104521180728591	0.0104521191664379	0.0104521227490944	0.0104521283817271	0.0104521352617233	0.0104521422540592	0.0104521479848407	0.0104521510244199	0.0104521501938818	0.0104521450275657	0.0104521363969121	0.0104521272023145	0.0104521227754583	0.0104521300699346	0.0104521538516665	0.0104521877952421	0.0104522027762248	0.0104521542379444	0.0104520620365322	0.0104521152690463	0.0104522614686875	0.0104519622369495	0.0104523359469788	0.0104520968111918	0.0104519478884927	0.0104520968111918	0.0104523359469788	0.0104519622369495	0.0104522614686875	0.0104521152690463	0.0104520620365322	0.0104521542379444	0.0104522027762248	0.0104521877952421	0.0104521538516665	0.0104521300699346	0.0104521227754583	0.0104521272023145	0.0104521363969121	0.0104521450275657	0.0104521501938818	0.0104521510244199
flux1:	0.675805927164625	0.0101594335687624	0.0101594275795288	0.0101594212662669	0.0101594153183459	0.0101594104081086	0.0101594071188916	0.0101594058733162	0.0101594068668198	0.0101594100120625	0.0101594149011211	0.0101594207947348	0.0101594266517363	0.0101594312174579	0.0101594331969412	0.0101594315450136	0.0101594259039995	0.0101594171932726	0.0101594082598339	0.0101594042451939	0.0101594117825409	0.0101594353108718	0.0101594685130746	0.0101594831342886	0.0101594363283805	0.0101593479277149	0.0101594010437575	0.010159543165002	0.0101592529741279	0.0101596167985221	0.0101593846413493	0.0101592398410305	0.0101593846413493	0.0101596167985221	0.0101592529741279	0.010159543165002	0.0101594010437575	0.0101593479277149	0.0101594363283805	0.0101594831342886	0.0101594685130746	0.0101594353108718	0.0101594117825409	0.0101594042451939	0.0101594082598339	0.0101594171932726	0.0101594259039995	0.0101594315450136	0.0101594331969412
flux1:	0.676068376068379	0.00986619366958655	0.0098661887767614	0.00986618353965365	0.00986617855963785	0.00986617442712727	0.00986617165624868	0.00986617061927949	0.00986617148547492	0.00986617416958761	0.00986617829664457	0.00986618319181991	0.00986618790795132	0.00986619130862929	0.00986619223144949	0.0098661897618529	0.00986618364653279	0.00986617484964652	0.0098661661635749	0.00986616254217352	0.00986617030604378	0.00986619357995863	0.00986622606733573	0.00986624038165273	0.00986619535789422	0.00986611076172373	0.00986616374114818	0.00986630183480804	0.00986602071554545	0.00986637464076406	0.00986614948306135	0.00986600882376394	0.00986614948306135	0.00986637464076406	0.00986602071554545	0.00986630183480804	0.00986616374114817	0.00986611076172373	0.00986619535789422	0.00986624038165273	0.00986622606733573	0.00986619357995863	0.00986617030604378	0.00986616254217351	0.0098661661635749	0.00986617484964652	0.00986618364653279	0.0098661897618529	0.00986619223144949
flux1:	0.676330824972132	0.00957295639517603	0.00957295256919975	0.00957294837122594	0.00957294431779058	0.00957294092078978	0.00957293862858119	0.00957293776632788	0.00957293847987259	0.00957294068812123	0.00957294405016294	0.00957294795555796	0.0095729515497822	0.00957295381193783	0.00957295370814071	0.00957295044945167	0.00957294388164007	0.00957293500914481	0.00957292656757545	0.0095729233252014	0.00957293129781556	0.00957295430882613	0.00957298609433807	0.00957300013421277	0.00957295691444879	0.00957287609449294	0.00957292889288355	0.00957306299177015	0.00957279093762284	0.00957313495206064	0.00957291679196776	0.00957278028121562	0.00957291679196776	0.00957313495206064	0.00957279093762284	0.00957306299177016	0.00957292889288354	0.00957287609449294	0.00957295691444879	0.00957300013421277	0.00957298609433807	0.00957295430882613	0.00957293129781556	0.0095729233252014	0.00957292656757545	0.00957293500914481	0.00957294388164007	0.00957295044945167	0.00957295370814071
flux1:	0.676593273875885	0.00928023189918581	0.00928022908647863	0.00928022586852683	0.0092802226817283	0.00928021996418972	0.00928021810292975	0.00928021737981305	0.00928021792017659	0.0092802196488149	0.00928022225922524	0.00928022520415521	0.00928022771890462	0.00928022889370673	0.00928022781747143	0.00928022382026855	0.00928021684023886	0.00928020791650599	0.00928019972505799	0.00928019685036532	0.00928020501125453	0.00928022774281773	0.00928025882592813	0.0092802726041704	0.00928023118382248	0.00928015408192991	0.00928020663278571	0.00928033675348849	0.00928007372309734	0.0092804078180828	0.00928019663235176	0.00928006426707728	0.00928019663235176	0.0092804078180828	0.00928007372309734	0.00928033675348849	0.00928020663278571	0.00928015408192991	0.00928023118382248	0.0092802726041704	0.00928025882592813	0.00928022774281773	0.00928020501125453	0.00928019685036532	0.00928019972505799	0.009280207916506	0.00928021684023886	0.00928022382026855	0.00928022781747143
flux1:	0.676855722779638	0.00898851360688399	0.00898851173353816	0.00898850941870012	0.0089885070245299	0.00898850492103582	0.00898850343898238	0.00898850282104793	0.00898850317488321	0.00898850443243765	0.00898850632114377	0.0089885083546262	0.00898850985387149	0.00898851001442824	0.00898850804083523	0.00898850337423093	0.00898849603730495	0.00898848709744965	0.00898847916771334	0.00898847665043863	0.00898848497547854	0.00898850740285974	0.00898853777019624	0.00898855128140972	0.0089885116317075	0.00898843816274147	0.00898849038033313	0.00898861652560187	0.0089883624456798	0.00898868661681368	0.00898848236240965	0.00898835412958075	0.00898848236240965	0.00898868661681368	0.0089883624456798	0.00898861652560186	0.00898849038033313	0.00898843816274147	0.0089885116317075	0.00898855128140972	0.00898853777019624	0.00898850740285975	0.00898848497547854	0.00898847665043863	0.00898847916771334	0.00898848709744965	0.00898849603730495	0.00898850337423093	0.00898850804083523
flux1:	0.677118171683392	0.00869827701267995	0.00869827598881573	0.00869827448710422	0.00869827280221068	0.00869827124235042	0.00869827008745884	0.00869826954517949	0.00869826970802703	0.00869827051580974	0.0086982717286027	0.00869827291757645	0.00869827348411746	0.0086982727220788	0.00869826994331261	0.00869826469106594	0.00869825706394572	0.00869824815065649	0.00869824049774624	0.00869823832713733	0.00869824678792111	0.00869826887850184	0.00869829850504163	0.00869831172764127	0.00869827379845626	0.0086982038537668	0.00869825563651884	0.00869837779810847	0.00869813256680072	0.00869844681554115	0.00869824943144987	0.00869812530877586	0.00869824943144987	0.00869844681554115	0.00869813256680072	0.00869837779810847	0.00869825563651884	0.0086982038537668	0.00869827379845626	0.00869831172764127	0.00869829850504163	0.00869826887850184	0.00869824678792111	0.00869823832713733	0.00869824049774624	0.00869824815065649	0.00869825706394572	0.00869826469106593	0.00869826994331261
flux1:	0.677380620587145	0.00840997859344711	0.00840997831795544	0.00840997753116149	0.00840997646747196	0.00840997537990149	0.0084099745030418	0.00840997401347808	0.00840997399073723	0.00840997438258472	0.0084099749796742	0.00840997540650557	0.00840997513863906	0.00840997356029588	0.00840997008148117	0.00840996433789121	0.00840995649491637	0.00840994765534676	0.00840994029563727	0.00840993845916662	0.00840994702274181	0.00840996873674785	0.00840999758745979	0.00841001048616169	0.00840997420930783	0.00840990766063578	0.00840995889487729	0.00841007705670817	0.00840984054724359	0.00841014488264033	0.00840995429181583	0.00840983424850895	0.00840995429181583	0.00841014488264033	0.00840984054724358	0.00841007705670817	0.00840995889487729	0.00840990766063578	0.00840997420930783	0.00841001048616169	0.00840999758745979	0.00840996873674785	0.00840994702274181	0.00840993845916662	0.00840994029563727	0.00840994765534676	0.00840995649491637	0.00840996433789121	0.00840997008148117
flux1:	0.677643069490898	0.0081240548394521	0.00812405520484299	0.0081240550312652	0.00812405450026971	0.00812405381625965	0.00812405317379257	0.00812405272203279	0.00812405252918407	0.00812405255046674	0.00812405260436987	0.00812405236379029	0.00812405137153313	0.00812404909360906	0.00812404502848232	0.00812403889425356	0.00812403091375433	0.00812402219661374	0.00812401514575552	0.00812401362816788	0.00812402225713909	0.00812404354874546	0.0081240715806038	0.00812408410926809	0.00812404940212341	0.00812398610577693	0.00812403666970065	0.00812415081118581	0.00812392287568627	0.00812421731616882	0.00812403342755612	0.00812391742512559	0.00812403342755612	0.00812421731616882	0.00812392287568627	0.00812415081118581	0.00812403666970065	0.00812398610577693	0.00812404940212341	0.00812408410926809	0.0081240715806038	0.00812404354874546	0.00812402225713909	0.00812401362816788	0.00812401514575552	0.00812402219661374	0.00812403091375432	0.00812403889425356	0.00812404502848233
flux1:	0.677905518394651	0.00784092140391942	0.00784092230101105	0.00784092263981784	0.00784092255631759	0.0078409222126428	0.00784092176826692	0.00784092134811973	0.00784092101022986	0.00784092071621927	0.0078409203091152	0.00784091950475834	0.0078409179058147	0.00784091505114954	0.00784091051775993	0.0078409040960169	0.00784089605691203	0.00784088750986888	0.00784088078115365	0.00784087956387423	0.00784088821685275	0.00784090903560459	0.00784093619987616	0.0078409483045753	0.00784091507387631	0.00784085487502075	0.0078409046426943	0.00784101474209134	0.00784079521541212	0.00784107979054075	0.00784090250111125	0.00784079049416793	0.00784090250111124	0.00784107979054075	0.00784079521541212	0.00784101474209135	0.0078409046426943	0.00784085487502075	0.00784091507387631	0.00784094830457531	0.00784093619987616	0.00784090903560459	0.00784088821685275	0.00784087956387423	0.00784088078115366	0.00784088750986888	0.00784089605691203	0.0078409040960169	0.00784091051775993
flux1:	0.678167967298405	0.00756097237150582	0.0075609736937181	0.00756097444874687	0.00756097473391821	0.00756097467499652	0.00756097440083115	0.0075609740147922	0.00756097356537752	0.00756097301909023	0.00756097223979618	0.00756097098051251	0.00756096889617659	0.0075609655894908	0.00756096070610765	0.00756095409871343	0.00756094607747613	0.00756093774495898	0.00756093134808033	0.00756093040898577	0.00756093904134827	0.0075609593338233	0.00756098557852319	0.00756099720070654	0.00756096534636967	0.00756090808327853	0.00756095692856146	0.00756106296621638	0.00756085166969968	0.00756112642179751	0.00756095561854029	0.00756084755559231	0.0075609556185403	0.00756112642179751	0.00756085166969968	0.00756106296621638	0.00756095692856146	0.00756090808327854	0.00756096534636967	0.00756099720070654	0.00756098557852319	0.0075609593338233	0.00756093904134827	0.00756093040898577	0.00756093134808032	0.00756093774495898	0.00756094607747613	0.00756095409871344	0.00756096070610765
flux1:	0.678430416202158	0.00728457964524685	0.00728458129230724	0.00728458237515269	0.00728458295883336	0.00728458313807397	0.00728458301499345	0.00728458267355213	0.00728458215290848	0.00728458142257121	0.00728458036330753	0.00728457875943756	0.00728457631061314	0.00728457267452619	0.00728456755590651	0.00728456086021166	0.00728455292829747	0.00728454484975121	0.00728453878997878	0.00728453810351291	0.0072845466684165	0.00728456638004561	0.00728459165245333	0.00728460273208183	0.00728457215091569	0.0072845176590431	0.00728456545927702	0.00728466742064236	0.00728446416568076	0.00728472915127517	0.0072845647130947	0.00728446053731627	0.0072845647130947	0.00728472915127517	0.00728446416568076	0.00728466742064236	0.00728456545927702	0.0072845176590431	0.00728457215091569	0.00728460273208183	0.00728459165245333	0.00728456638004561	0.0072845466684165	0.00728453810351291	0.00728453878997879	0.00728454484975121	0.00728455292829747	0.00728456086021166	0.00728456755590651
flux1:	0.678692865105911	0.00701209245086316	0.00701209433178148	0.00701209566408192	0.00701209648623985	0.00701209686661429	0.00701209688389411	0.00701209660428233	0.00701209605741699	0.00701209521370997	0.00701209396682431	0.00701209212660301	0.00701208943010449	0.00701208558155504	0.00701208033569547	0.0070120736418122	0.00701206586361102	0.00701205807223634	0.0070120523499986	0.00701205188759598	0.00701206033718445	0.0070120794141428	0.0070121036632737	0.0070121141418078	0.00701208473099207	0.0070120328467442	0.00701207948610282	0.00701217736443073	0.00701198195575281	0.00701223724676759	0.0070120790462459	0.00701197869620451	0.0070120790462459	0.00701223724676759	0.00701198195575281	0.00701217736443073	0.00701207948610282	0.00701203284674419	0.00701208473099207	0.00701211414180781	0.0070121036632737	0.0070120794141428	0.00701206033718445	0.00701205188759598	0.0070120523499986	0.00701205807223634	0.00701206586361102	0.0070120736418122	0.00701208033569547
flux1:	0.678955314009665	0.0067438369566805	0.00674383899190681	0.00674384050679229	0.00674384151819064	0.00674384207208554	0.00674384222645817	0.00674384203096957	0.00674384150528455	0.00674384061852518	0.00674383927333908	0.00674383729958595	0.00674383446486125	0.00674383051204689	0.0067438252375114	0.00674381862617488	0.00674381105751812	0.00674380357949526	0.00674379819034351	0.00674379792110878	0.00674380620783833	0.00674382459891934	0.00674384777785306	0.00674385760098946	0.00674382926121553	0.0067437798253183	0.00674382519772511	0.0067439189963564	0.00674373123496525	0.00674397691961887	0.00674382482461016	0.0067437282349408	0.00674382482461016	0.00674397691961887	0.00674373123496525	0.0067439189963564	0.00674382519772512	0.00674377982531831	0.00674382926121553	0.00674385760098946	0.00674384777785306	0.00674382459891934	0.00674380620783833	0.00674379792110878	0.00674379819034351	0.00674380357949526	0.00674381105751812	0.00674381862617488	0.0067438252375114
flux1:	0.679217762913418	0.00648011600682339	0.00648011812955722	0.00648011977227641	0.00648012093439553	0.00648012164284384	0.00648012193709022	0.00648012185111508	0.00648012139399721	0.0064801205314185	0.00648011917134308	0.00648011715857058	0.00648011428495527	0.00648011032487677	0.00648010510875655	0.00648009864980173	0.00648009133702586	0.00648008419119874	0.00648007912610747	0.00648007901768876	0.0064800870956982	0.00648010475408721	0.00648012682206575	0.00648013594213528	0.00648010858032277	0.00648006144070707	0.00648010545225156	0.00648019518644394	0.00648001487215886	0.00648025105553897	0.00648010493057288	0.00648001203259015	0.00648010493057288	0.00648025105553897	0.00648001487215886	0.00648019518644394	0.00648010545225157	0.00648006144070707	0.00648010858032277	0.00648013594213528	0.00648012682206575	0.00648010475408721	0.0064800870956982	0.00648007901768876	0.00648007912610747	0.00648008419119874	0.00648009133702586	0.00648009864980173	0.00648010510875655
flux1:	0.679480211817171	0.00622120896479237	0.00622121112146661	0.0062212128492567	0.0062212141335716	0.0062212149849887	0.00622121542620856	0.00622121547613558	0.00622121513260283	0.00622121435586772	0.00622121305591271	0.00622121108795408	0.00622120826253385	0.0062212043791931	0.00622119929572151	0.00622119304717248	0.00622118602671316	0.00622117922468994	0.00622117447063475	0.00622117449022234	0.00622118231667371	0.00622119920154637	0.00622122012576896	0.006221228503727	0.00622120203525402	0.00622115704940315	0.00622119962021158	0.0062212853184721	0.0062211122520423	0.00622133905634119	0.0062211987638212	0.00622110948606481	0.0062211987638212	0.00622133905634119	0.0062211122520423	0.00622128531847211	0.00622119962021159	0.00622115704940315	0.00622120203525402	0.00622122850372701	0.00622122012576896	0.00622119920154637	0.00622118231667371	0.00622117449022234	0.00622117447063475	0.00622117922468994	0.00622118602671316	0.00622119304717248	0.00622119929572151
flux1:	0.679742660720924	0.00596737166402229	0.00596737381403027	0.00596737559533243	0.00596737698207455	0.00596737797064262	0.00596737856835369	0.00596737877948588	0.00596737859002662	0.00596737795309628	0.00596737677786775	0.00596737492609443	0.00596737222221799	0.00596736848548489	0.00596736359529736	0.00596735760303788	0.00596735090150664	0.00596734444811566	0.00596733998886102	0.00596734010424092	0.00596734764056253	0.00596736371844431	0.00596738347550265	0.00596739108246411	0.00596736543287168	0.00596732246960048	0.00596736353514027	0.00596744524004946	0.00596727922482791	0.00596749678923748	0.00596736219042912	0.00596727645913966	0.00596736219042912	0.00596749678923748	0.00596727922482792	0.00596744524004946	0.00596736353514027	0.00596732246960048	0.00596736543287168	0.00596739108246412	0.00596738347550265	0.00596736371844431	0.00596734764056253	0.00596734010424092	0.00596733998886102	0.00596734444811566	0.00596735090150664	0.00596735760303788	0.00596736359529736
flux1:	0.680005109624678	0.00571883646154882	0.00571883857632174	0.00571884038947391	0.00571884186602241	0.00571884298987432	0.00571884375408742	0.00571884414870698	0.00571884414742734	0.00571884369487506	0.00571884269712606	0.00571884101928993	0.00571883849574007	0.0057188349608714	0.00571883031087203	0.00571882460884229	0.0057188182435194	0.00571881213754885	0.0057188079545732	0.00571880813516775	0.00571881534813893	0.00571883059397606	0.00571884917089197	0.00571885598918448	0.00571883109533891	0.00571879003599796	0.00571882954781784	0.00571890731635273	0.00571874815953531	0.00571895663981298	0.00571882759562514	0.00571874533515109	0.00571882759562514	0.00571895663981298	0.00571874815953531	0.00571890731635273	0.00571882954781784	0.00571879003599796	0.00571883109533891	0.00571885598918448	0.00571884917089197	0.00571883059397606	0.00571881534813894	0.00571880813516775	0.0057188079545732	0.00571881213754885	0.0057188182435194	0.00571882460884229	0.00571883031087203
flux1:	0.680267558528431	0.00547581239047321	0.00547581445204349	0.00547581628359901	0.00547581784265494	0.00547581910200562	0.0054758200414104	0.00547582063710645	0.00547582085027527	0.00547582061610626	0.0054758198358716	0.00547581837557479	0.00547581607637439	0.00547581278413858	0.00547580840791087	0.00547580301875692	0.00547579699842132	0.00547579123356448	0.00547578730705058	0.00547578752488385	0.00547579438751253	0.00547580878541977	0.00547582618026602	0.00547583220399525	0.00547580801471473	0.0054757687538345	0.00547580667976312	0.00547588058314524	0.00547572809659542	0.00547592766432427	0.00547580403589369	0.00547572516903224	0.00547580403589369	0.00547592766432427	0.00547572809659542	0.00547588058314523	0.00547580667976311	0.00547576875383449	0.00547580801471473	0.00547583220399525	0.00547582618026602	0.00547580878541977	0.00547579438751253	0.00547578752488385	0.00547578730705058	0.00547579123356448	0.00547579699842132	0.00547580301875692	0.00547580840791087
flux1:	0.680530007432184	0.0052384854065248	0.00523848740572643	0.00523848924855378	0.00523849088624689	0.00523849228160775	0.00523849340198363	0.00523849421033239	0.00523849465538299	0.00523849466238971	0.00523849412670409	0.00523849291346827	0.00523849086826959	0.00523848784560873	0.00523848376428894	0.00523847870037777	0.00523847302638863	0.00523846759231504	0.00523846390213703	0.00523846413267157	0.00523847062482856	0.00523848416849622	0.00523850039059884	0.00523850562574059	0.00523848210191136	0.00523844454732121	0.0052384808711651	0.00523855099427439	0.0052384049949676	0.00523859583654204	0.0052384774856374	0.00523840193391451	0.0052384774856374	0.00523859583654204	0.0052384049949676	0.00523855099427439	0.00523848087116511	0.00523844454732122	0.00523848210191136	0.00523850562574059	0.00523850039059884	0.00523848416849622	0.00523847062482856	0.00523846413267157	0.00523846390213703	0.00523846759231504	0.00523847302638863	0.00523847870037776	0.00523848376428894
flux1:	0.680792456335937	0.00500701872366523	0.005007020658128	0.00500702250944277	0.00500702422350771	0.00500702575410048	0.00500702705704299	0.00500702808269985	0.00500702876771786	0.00500702902736853	0.00500702875053756	0.00500702780041782	0.00500702602540134	0.00500702328654258	0.00500701951006234	0.00500701477476868	0.00500700944231012	0.00500700432578618	0.00500700085243282	0.00500700107523546	0.00500700718402338	0.0050070198767808	0.00500703494651988	0.00500703941056997	0.00500701652479595	0.00500698059726879	0.00500701531806487	0.00500708175847378	0.00500694206860485	0.00500712438398236	0.00500701117324877	0.00500693885714431	0.00500701117324877	0.00500712438398236	0.00500694206860485	0.00500708175847378	0.00500701531806488	0.00500698059726879	0.00500701652479595	0.00500703941056997	0.00500703494651988	0.0050070198767808	0.00500700718402338	0.00500700107523547	0.00500700085243282	0.00500700432578618	0.00500700944231012	0.00500701477476868	0.00500701951006235
flux1:	0.681054905239691	0.00478155323335757	0.00478155510544711	0.00478155696491392	0.00478155875305303	0.00478156041551354	0.00478156189753701	0.00478156313777081	0.00478156406146642	0.00478156457429657	0.00478156455866506	0.00478156387533225	0.00478156237452393	0.00478155992244155	0.00478155645103851	0.00478155204020775	0.00478154703961177	0.00478154222560099	0.00478153895098404	0.00478153915019143	0.0047815448700401	0.00478155672458892	0.0047815706728292	0.00478157439405818	0.0047815521299009	0.00478151776238755	0.00478155089327741	0.00478161375996802	0.00478148020677375	0.00478165420803646	0.00478154600110494	0.00478147684023116	0.00478154600110494	0.00478165420803646	0.00478148020677375	0.00478161375996802	0.00478155089327741	0.00478151776238755	0.0047815521299009	0.00478157439405818	0.0047815706728292	0.00478155672458892	0.0047815448700401	0.00478153915019143	0.00478153895098404	0.00478154222560099	0.00478154703961177	0.00478155204020775	0.00478155645103851
flux1:	0.681317354143444	0.00456220800185379	0.00456220981669395	0.00456221168471521	0.00456221354323928	0.00456221533067404	0.00456221698272221	0.00456221842739194	0.00456221957952805	0.00456222033598019	0.00456222057312144	0.00456222014932059	0.00456221891622577	0.00456221674434899	0.00456221357024438	0.00456220947373905	0.00456220479180835	0.00456220026449129	0.00456219717260025	0.00456219733716728	0.00456220266966183	0.00456221370750563	0.00456222657470128	0.00456222959107241	0.00456220794194978	0.0045621750784763	0.00456220664527594	0.00456226605710951	0.00456213847246214	0.0045623043822368	0.00456220104372461	0.00456213495696609	0.00456220104372461	0.0045623043822368	0.00456213847246214	0.00456226605710951	0.00456220664527594	0.0045621750784763	0.00456220794194978	0.00456222959107241	0.00456222657470128	0.00456221370750562	0.00456220266966183	0.00456219733716728	0.00456219717260025	0.00456220026449129	0.00456220479180835	0.00456220947373905	0.00456221357024439
flux1:	0.681579803047197	0.00434908083961438	0.00434908260330813	0.00434908447959065	0.00434908640240049	0.00434908830382818	0.00434909011119526	0.00434909174314282	0.00434909310536652	0.00434909408700381	0.00434909455923899	0.00434909437852227	0.00434909339797015	0.00434909149203171	0.00434908860117719	0.00434908480442199	0.00434908042568494	0.00434907616935103	0.00434907324672827	0.00434907337045622	0.00434907832391598	0.00434908857452443	0.00434910040955286	0.00434910276737041	0.00434908173518892	0.00434905032949555	0.00434908036903946	0.00434913645304981	0.00434901467288013	0.00434917272266423	0.00434907411809365	0.00434901102371728	0.00434907411809365	0.00434917272266423	0.00434901467288012	0.00434913645304981	0.00434908036903946	0.00434905032949555	0.00434908173518892	0.00434910276737041	0.00434910040955286	0.00434908857452443	0.00434907832391598	0.00434907337045621	0.00434907324672827	0.00434907616935102	0.00434908042568494	0.00434908480442199	0.00434908860117719
flux1:	0.68184225195095	0.00414224893678724	0.00414225065492443	0.00414225253738559	0.00414225451532732	0.00414225651550973	0.00414225845814744	0.00414226025395715	0.0041422618009637	0.00414226298196981	0.00414226366411793	0.00414226370274723	0.00414226295284053	0.00414226129276695	0.00414225866657193	0.00414225515202387	0.00414225105986612	0.00414224705964246	0.0041422442956659	0.004142244377019	0.00414224896585647	0.00414225846561098	0.00414226932439722	0.00414227107675739	0.0041422506703565	0.00414222068435849	0.00414224924269643	0.00414230213227883	0.00414218599588618	0.00414233642432852	0.00414224241999019	0.00414218223573402	0.00414224241999019	0.00414233642432853	0.00414218599588618	0.00414230213227883	0.00414224924269643	0.00414222068435849	0.0041422506703565	0.00414227107675738	0.00414226932439722	0.00414225846561098	0.00414224896585647	0.004142244377019	0.0041422442956659	0.00414224705964246	0.00414225105986612	0.00414225515202387	0.00414225866657193
flux1:	0.682104700854704	0.00394176955852089	0.00394177123503224	0.00394177311907759	0.00394177513967584	0.00394177721931531	0.00394177927248002	0.00394178120353754	0.00394178290448291	0.00394178425335257	0.00394178511460979	0.00394178534352571	0.00394178479759717	0.0039417833593507	0.00394178097631374	0.00394177772479709	0.00394177390242843	0.00394177014482495	0.00394176753179777	0.00394176757352782	0.00394177181742533	0.00394178060839973	0.00394179055239698	0.00394179175751506	0.0039417719910016	0.00394174339315102	0.00394177052367409	0.00394182035673751	0.00394170970604203	0.0039418527572219	0.0039417632200081	0.00394170586315659	0.0039417632200081	0.0039418527572219	0.00394170970604203	0.00394182035673751	0.00394177052367408	0.00394174339315102	0.00394177199100159	0.00394179175751506	0.00394179055239698	0.00394178060839973	0.00394177181742533	0.00394176757352782	0.00394176753179778	0.00394177014482495	0.00394177390242843	0.00394177772479709	0.00394178097631374
flux1:	0.682367149758457	0.0037476807937899	0.00374768243017633	0.0037476843083517	0.00374768635589894	0.00374768849215827	0.00374769062733384	0.00374769266110496	0.00374769448117657	0.00374769596249987	0.0037476969683488	0.00374769735511129	0.00374769698359902	0.0037476957408949	0.00374769357807707	0.00374769056993802	0.00374768700116801	0.00374768347443091	0.00374768100748942	0.00374768101609667	0.00374768493904502	0.00374769306767757	0.00374770216227023	0.00374770288175642	0.00374768377280414	0.00374765653642696	0.00374768229799339	0.0037477292151391	0.00374762389392597	0.00374775981567246	0.00374767461290302	0.00374762000035648	0.00374767461290302	0.00374775981567246	0.00374762389392597	0.0037477292151391	0.00374768229799339	0.00374765653642696	0.00374768377280414	0.00374770288175642	0.00374770216227023	0.00374769306767757	0.00374768493904502	0.00374768101609667	0.00374768100748942	0.00374768347443091	0.00374768700116802	0.00374769056993802	0.00374769357807707
flux1:	0.68262959866221	0.00356000235135207	0.00356000394628974	0.00356000580828524	0.0035600078642438	0.00356001003152709	0.00356001221754792	0.00356001431899159	0.00356001622104527	0.00356001779729253	0.00356001891135208	0.00356001942196813	0.00356001919413614	0.00356001811997429	0.00356001615426862	0.00356001337032008	0.00356001004012986	0.00356000673440776	0.00356000441126785	0.00356000439633326	0.00356000802557919	0.00356001554129378	0.00356002385418701	0.0035600241513392	0.00356000571952196	0.00355997982119765	0.00356000427632208	0.0035600484191037	0.00355994827230383	0.00356007731459014	0.00355999631385075	0.00355994436219483	0.00355999631385076	0.00356007731459014	0.00355994827230383	0.0035600484191037	0.00356000427632209	0.00355997982119765	0.00356000571952196	0.0035600241513392	0.00356002385418701	0.00356001554129378	0.00356000802557919	0.00356000439633326	0.00356000441126785	0.00356000673440776	0.00356001004012986	0.00356001337032008	0.00356001615426862
flux1:	0.682892047565963	0.00337873639645152	0.00337873794574784	0.00337873977870978	0.00337874182236648	0.0033787439932883	0.00337874619758112	0.00337874833060992	0.00337875027678599	0.00337875191000869	0.00337875309574527	0.00337875369631542	0.00337875358176169	0.00337875264972866	0.00337875085889608	0.00337874828113843	0.00337874517604916	0.00337874208338714	0.00337873990395699	0.0033787398773854	0.00337874324233679	0.00337875019616817	0.00337875779582355	0.00337875773399748	0.00337873999921732	0.00337871541725926	0.00337873863041932	0.00337878013973101	0.00337868501277463	0.00337880742621765	0.00337873049522697	0.00337868112080748	0.00337873049522697	0.00337880742621765	0.00337868501277463	0.00337878013973101	0.00337873863041932	0.00337871541725926	0.00337873999921732	0.00337875773399748	0.00337875779582355	0.00337875019616817	0.00337874324233679	0.0033787398773854	0.00337873990395699	0.00337874208338714	0.00337874517604916	0.00337874828113843	0.00337875085889608
flux1:	0.683154496469717	0.00320386842191624	0.00320386991877113	0.00320387170786214	0.00320387371716469	0.00320387586362917	0.00320387805349173	0.00320388018239852	0.00320388213563827	0.00320388378901398	0.00320388501125134	0.00320388566938192	0.00320388563929404	0.00320388482460847	0.00320388318806694	0.003203880800184	0.00320387790843422	0.00320387502261866	0.00320387298851108	0.00320387296372582	0.00320387609486161	0.00320388253813567	0.00320388949230573	0.00320388913341592	0.00320387211447603	0.00320384882756062	0.0032038708636646	0.00320390987829464	0.00320381961656687	0.00320393565105473	0.00320386265757264	0.00320381577657977	0.00320386265757264	0.00320393565105473	0.00320381961656687	0.00320390987829464	0.0032038708636646	0.00320384882756061	0.00320387211447603	0.00320388913341592	0.00320388949230573	0.00320388253813567	0.00320387609486161	0.00320387296372582	0.00320387298851108	0.00320387502261866	0.00320387790843422	0.003203880800184	0.00320388318806694
flux1:	0.68341694537347	0.0030353681473861	0.00303536958289787	0.00303537131203492	0.00303537326453425	0.00303537535884653	0.00303537750268619	0.00303537959346387	0.00303538151886092	0.00303538315802511	0.0030353843842063	0.00303538507015287	0.00303538509828857	0.00303538437857915	0.00303538287794673	0.00303538066558912	0.00303537797714214	0.00303537529342602	0.00303537340740621	0.00303537339853596	0.0030353763263642	0.00303538230947818	0.00303538868388404	0.00303538808707743	0.00303537180044042	0.00303534978642141	0.00303537070946987	0.00303540736484627	0.00303532181326512	0.00303543171672995	0.00303536252851618	0.00303531805708055	0.00303536252851618	0.00303543171672995	0.00303532181326512	0.00303540736484626	0.00303537070946987	0.00303534978642141	0.00303537180044042	0.00303538808707743	0.00303538868388404	0.00303538230947818	0.0030353763263642	0.00303537339853596	0.00303537340740621	0.00303537529342602	0.00303537797714215	0.00303538066558911	0.00303538287794673
flux1:	0.683679394277223	0.00287319044053256	0.00287319180437806	0.00287319345707417	0.00287319533089766	0.00287319734683445	0.00287319941529941	0.00287320143679357	0.00287320330272889	0.00287320489685353	0.00287320609802583	0.00287320678555054	0.00287320684893667	0.00287320620475744	0.0028732048241631	0.00287320277504034	0.00287320028145001	0.00287319779619168	0.0028731960615965	0.00287319608269264	0.00287319883679478	0.00287320440813422	0.00287321026532103	0.00287320948585519	0.00287319394461481	0.00287317317954822	0.00287319305151121	0.00287322747865672	0.00287314648138642	0.00287325049873217	0.00287318498356009	0.00287314283786227	0.00287318498356009	0.00287325049873217	0.00287314648138642	0.00287322747865672	0.00287319305151121	0.00287317317954822	0.00287319394461481	0.00287320948585519	0.00287321026532103	0.00287320440813422	0.00287319883679479	0.00287319608269264	0.0028731960615965	0.00287319779619168	0.00287320028145001	0.00287320277504034	0.0028732048241631
flux1:	0.683941843180977	0.00271727625430278	0.00271727753551822	0.00271727909575469	0.00271728087054052	0.00271728278431658	0.002717284751264	0.00271728667611342	0.00271728845513973	0.00271728997773541	0.00271729112924675	0.00271729179618821	0.00271729187554712	0.00271729129064657	0.00271729001683268	0.0027172881206434	0.00271728581481065	0.00271728352506044	0.00271728194522433	0.00271728200954195	0.00271728461773504	0.00271728982275584	0.00271729522115071	0.0027172943094974	0.00271727952258052	0.00271725997997382	0.00271727885989495	0.00271731118459911	0.00271723458490368	0.00271733295709348	0.00271727098282093	0.00271723107921471	0.00271727098282093	0.00271733295709348	0.00271723458490368	0.00271731118459911	0.00271727885989494	0.00271725997997382	0.00271727952258052	0.0027172943094974	0.00271729522115071	0.00271728982275584	0.00271728461773504	0.00271728200954195	0.00271728194522433	0.00271728352506044	0.00271728581481065	0.0027172881206434	0.00271729001683268
flux1:	0.68420429208473	0.00256755357442594	0.0025675547622166	0.00256755621527843	0.00256755787301107	0.00256755966409027	0.00256756150735106	0.00256756331268638	0.00256756498214408	0.00256756641157937	0.00256756749348991	0.0025675681220591	0.0025675682019833	0.00256756766335487	0.0025675664856027	0.00256756473383659	0.00256756260969158	0.00256756051276006	0.00256755909047848	0.00256755920984942	0.00256756169748978	0.00256756657798463	0.00256757157117124	0.00256757057235486	0.00256755654396005	0.00256753819424923	0.00256755613757777	0.00256758647978493	0.00256751412002017	0.00256760708332207	0.00256754851801765	0.00256751077316642	0.00256754851801765	0.00256760708332206	0.00256751412002017	0.00256758647978493	0.00256755613757777	0.00256753819424923	0.00256755654396005	0.00256757057235486	0.00256757157117124	0.00256756657798463	0.00256756169748978	0.00256755920984942	0.00256755909047848	0.00256756051276005	0.00256756260969158	0.00256756473383659	0.0025675664856027
flux1:	0.684466740988483	0.002423938371664	0.0024239394561777	0.00242394078939513	0.00242394231509407	0.00242394396680857	0.00242394566872352	0.00242394733661114	0.00242394887897403	0.00242395019872046	0.00242395119594741	0.00242395177277478	0.00242395184168086	0.00242395133942919	0.00242395024934383	0.00242394863499164	0.00242394668713547	0.00242394478017394	0.00242394351723136	0.00242394370155038	0.00242394609099457	0.00242395068455342	0.00242395532076794	0.00242395427393873	0.00242394100320742	0.00242392381345564	0.0024239408715994	0.00242396934500403	0.00242390106674013	0.00242398885212525	0.00242393356424604	0.00242389789527074	0.00242393356424604	0.00242398885212525	0.00242390106674013	0.00242396934500403	0.0024239408715994	0.00242392381345564	0.00242394100320741	0.00242395427393873	0.00242395532076794	0.00242395068455342	0.00242394609099457	0.00242394370155038	0.00242394351723136	0.00242394478017395	0.00242394668713547	0.00242394863499164	0.00242395024934383
flux1:	0.684729189892236	0.00228633555356249	0.00228633652657195	0.00228633772992304	0.00228633911215158	0.00228634061210741	0.00228634215982542	0.00228634367745846	0.00228634508042171	0.00228634627904621	0.00228634718127063	0.00228634769723891	0.00228634774713849	0.00228634727420065	0.00228634626539355	0.00228634478260091	0.00228634300593898	0.00228634128555949	0.00228634018234215	0.00228634043918058	0.00228634274941107	0.00228634708907705	0.00228635141092049	0.00228635034915315	0.00228633783006059	0.00228632176386443	0.00228633798394831	0.00228636469578294	0.00228630034004496	0.0022863831727282	0.00228633103134266	0.00228629735597913	0.00228633103134266	0.0022863831727282	0.00228630034004496	0.00228636469578294	0.00228633798394831	0.00228632176386443	0.00228633783006059	0.00228635034915315	0.00228635141092049	0.00228634708907705	0.00228634274941107	0.00228634043918058	0.00228634018234215	0.00228634128555949	0.00228634300593898	0.00228634478260091	0.00228634626539355
flux1:	0.68499163879599	0.00215463991075325	0.00215464076620513	0.00215464183274899	0.00215464306392431	0.00215464440418707	0.00215464578973035	0.00215464714938227	0.00215464840571721	0.00215464947665391	0.00215465027802697	0.00215465072793023	0.00215465075405969	0.00215465030582207	0.00215464937352951	0.00215464801722848	0.00215464640662357	0.00215464486857936	0.00215464392378751	0.00215464425814118	0.00215464650455667	0.00215465061867033	0.00215465466302491	0.00215465361332533	0.00215464183477181	0.00215462685235395	0.00215464227716376	0.00215466732815923	0.00215460673576895	0.00215468483487932	0.0021546357099275	0.00215460394669052	0.0021546357099275	0.00215468483487932	0.00215460673576895	0.00215466732815923	0.00215464227716376	0.00215462685235395	0.00215464183477182	0.00215465361332533	0.00215465466302491	0.00215465061867033	0.00215464650455667	0.00215464425814118	0.00215464392378751	0.00215464486857936	0.00215464640662357	0.00215464801722848	0.00215464937352951
flux1:	0.685254087699743	0.00202873705318407	0.00202873778758673	0.00202873871371126	0.00202873979021189	0.00202874096727964	0.00202874218739368	0.00202874338616127	0.00202874449337106	0.00202874543451162	0.00202874613320285	0.00202874651527548	0.00202874651562739	0.0020287460894786	0.00202874523015176	0.00202874399569983	0.00202874254566801	0.00202874118461038	0.00202874039507758	0.00202874080924909	0.00202874300361192	0.00202874691583014	0.00202875071396016	0.00202874969745714	0.00202873864353368	0.0020287247019966	0.00202873937008272	0.00202876285457745	0.0020287058665774	0.00202877944494306	0.00202873320752515	0.00202870327587605	0.00202873320752515	0.00202877944494306	0.0020287058665774	0.00202876285457745	0.00202873937008272	0.0020287247019966	0.00202873864353368	0.00202874969745714	0.00202875071396016	0.00202874691583014	0.00202874300361192	0.00202874080924909	0.00202874039507758	0.00202874118461038	0.00202874254566801	0.00202874399569983	0.00202874523015176
flux1:	0.685516536603496	0.0019085043319842	0.00190850494462062	0.00190850573010284	0.00190850665218241	0.00190850766676516	0.00190850872258127	0.00190850976195199	0.00190851072176852	0.00190851153491483	0.00190851213254726	0.00190851244790731	0.00190851242270508	0.00190851201756202	0.00190851122846023	0.00190851011131185	0.0019085088157785	0.00190850762509931	0.00190850698572009	0.00190850747932919	0.00190850962985676	0.00190851335932656	0.00190851693713949	0.00190851596943345	0.00190850561983276	0.00190849267354394	0.00190850661945726	0.00190852862562972	0.00190847508376869	0.00190854434780027	0.00190850087048388	0.00190847269099866	0.00190850087048388	0.00190854434780027	0.00190847508376869	0.00190852862562972	0.00190850661945726	0.00190849267354394	0.00190850561983276	0.00190851596943345	0.00190851693713949	0.00190851335932656	0.00190850962985675	0.00190850747932919	0.00190850698572009	0.00190850762509931	0.0019085088157785	0.00190851011131185	0.00190851122846023
flux1:	0.685778985507249	0.00179381174302493	0.00179381223599072	0.00179381288388011	0.00179381365540768	0.0017938145120419	0.00179381540858783	0.00179381629387218	0.00179381711163786	0.00179381780186213	0.00179381830287895	0.00179381855492772	0.00179381850608182	0.00179381812192189	0.00179381740073547	0.00179381639616506	0.00179381524829226	0.00179381422005543	0.0017938137238171	0.00179381429392733	0.00179381640550899	0.00179381996717275	0.00179382334561228	0.00179382243725032	0.00179381276779125	0.00179380076886935	0.00179381402350006	0.00179383463369772	0.00179378438095673	0.00179384953061206	0.00179380868774878	0.00179378218228343	0.00179380868774878	0.00179384953061207	0.00179378438095673	0.00179383463369772	0.00179381402350006	0.00179380076886935	0.00179381276779125	0.00179382243725032	0.00179382334561228	0.00179381996717275	0.00179381640550899	0.00179381429392733	0.0017938137238171	0.00179381422005543	0.00179381524829226	0.00179381639616506	0.00179381740073547
flux1:	0.686041434411003	0.00168452280858652	0.00168452318666486	0.00168452370301082	0.00168452433106652	0.00168452503759988	0.00168452578319854	0.00168452652287035	0.00168452720684927	0.00168452778180543	0.0016845281928098	0.00168452838662609	0.00168452831720493	0.00168452795463141	0.00168452729915447	0.00168452640204384	0.00168452539413451	0.00168452451909423	0.00168452415720326	0.00168452479854899	0.00168452687306682	0.00168453027807205	0.00168453347361324	0.00168453263065838	0.00168452361389161	0.0016845125127623	0.00168452510375245	0.00168454439489088	0.00168449727602889	0.00168455850484261	0.00168452017288433	0.00168449526473432	0.00168452017288433	0.00168455850484261	0.00168449727602889	0.00168454439489088	0.00168452510375245	0.0016845125127623	0.00168452361389161	0.00168453263065838	0.00168453347361324	0.00168453027807205	0.00168452687306682	0.00168452479854899	0.00168452415720326	0.00168452451909424	0.00168452539413451	0.00168452640204384	0.00168452729915447
flux1:	0.686303883314756	0.00158049543390345	0.00158049570429869	0.00158049609775066	0.00158049659211125	0.00158049715909641	0.0015804977646943	0.00158049836968186	0.00158049893034265	0.00158049939956942	0.00158049972867477	0.00158049987043623	0.00158049978417878	0.00158049944404035	0.00158049885190736	0.00158049805660441	0.00158049718008297	0.0015804964477817	0.00158049620987123	0.00158049691516579	0.0015804989518951	0.00158050220808107	0.00158050523329682	0.0015805044579596	0.00158049606382286	0.00158048580981446	0.00158049776201633	0.00158051580602318	0.00158047166812324	0.00158052916328541	0.00158049322109189	0.00158046983514317	0.00158049322109189	0.00158052916328541	0.00158047166812324	0.00158051580602318	0.00158049776201633	0.00158048580981446	0.00158049606382286	0.0015805044579596	0.00158050523329682	0.00158050220808107	0.0015804989518951	0.00158049691516579	0.00158049620987123	0.00158049644778171	0.00158049718008297	0.00158049805660441	0.00158049885190736
flux1:	0.686566332218509	0.00148158273571422	0.00148158290767278	0.00148158318898704	0.00148158356153881	0.00148158400157639	0.00148158448004231	0.00148158496301043	0.0014815854123191	0.00148158578657014	0.00148158604279182	0.00148158613924953	0.00148158604014015	0.00148158572321851	0.00148158519171251	0.00148158449196251	0.00148158373742694	0.00148158313636206	0.00148158301076429	0.00148158377106819	0.00148158576713284	0.00148158887956612	0.0014815917437353	0.00148159103503724	0.00148158323153039	0.00148157377348135	0.00148158510943592	0.00148160197371693	0.00148156066671521	0.00148161460918441	0.00148158093831448	0.00148155900118332	0.00148158093831448	0.00148161460918441	0.00148156066671521	0.00148160197371693	0.00148158510943592	0.00148157377348135	0.00148158323153038	0.00148159103503724	0.0014815917437353	0.00148158887956612	0.00148158576713284	0.00148158377106819	0.0014815830107643	0.00148158313636206	0.00148158373742694	0.00148158449196251	0.00148158519171251
flux1:	0.686828781122262	0.00138763384029676	0.00138763392464836	0.00138763410613736	0.00138763437025432	0.00138763469732287	0.00138763506275465	0.00138763543741334	0.00138763578816878	0.00138763607879848	0.00138763627151116	0.00138763632953645	0.00138763622145521	0.00138763592822866	0.00138763545416295	0.00138763484310867	0.00138763420044511	0.0013876337182905	0.00138763369235575	0.00138763449748328	0.00138763644834127	0.00138763941987339	0.00138764212960283	0.00138764148404382	0.00138763423789701	0.00138762552475063	0.00138763626516314	0.00138765201306958	0.00138761339025245	0.00138766395489064	0.00138763243987034	0.00138761188003009	0.00138763243987034	0.00138766395489064	0.00138761339025245	0.00138765201306958	0.00138763626516314	0.00138762552475063	0.00138763423789701	0.00138764148404382	0.00138764212960283	0.00138763941987339	0.00138763644834127	0.00138763449748327	0.00138763369235575	0.0013876337182905	0.00138763420044511	0.00138763484310867	0.00138763545416295
flux1:	0.687091230026016	0.00129849464881286	0.00129849465746659	0.00129849475242657	0.00129849492234941	0.00129849515115729	0.0012984954182289	0.00129849569869809	0.00129849596393608	0.00129849618236284	0.00129849632084039	0.00129849634705588	0.00129849623351142	0.00129849596399613	0.00129849554366641	0.00129849501390944	0.00129849447245735	0.00129849409632428	0.00129849415676793	0.00129849499571083	0.00129849689564684	0.00129849972746984	0.0012985022873051	0.00129850169951042	0.00129849497682218	0.00129848695818715	0.00129849712238078	0.00129851181366128	0.0012984757321179	0.001298523087836	0.00129849361639861	0.00129847436429187	0.00129849361639861	0.001298523087836	0.0012984757321179	0.00129851181366128	0.00129849712238078	0.00129848695818715	0.00129849497682218	0.00129850169951042	0.0012985022873051	0.00129849972746984	0.00129849689564684	0.00129849499571083	0.00129849415676793	0.00129849409632428	0.00129849447245735	0.00129849501390944	0.00129849554366641
flux1:	0.687353678929769	0.00121400856812293	0.00121400851355184	0.00121400853570189	0.00121400862594941	0.00121400877133769	0.00121400895471295	0.00121400915496601	0.0012140093474504	0.00121400950471145	0.00121400959775931	0.00121400959825944	0.00121400948220514	0.00121400923587082	0.0012140088650706	0.00121400840878315	0.0012140079575373	0.00121400767425827	0.00121400780751735	0.00121400866886561	0.00121401051146959	0.00121401320364791	0.0012140156166517	0.00121401507997787	0.00121400884680414	0.00121400147346427	0.00121401107979591	0.00121402477101887	0.00121399109204003	0.00121403540194537	0.00121400786523939	0.00121398985337439	0.00121400786523939	0.00121403540194537	0.00121399109204003	0.00121402477101887	0.00121401107979591	0.00121400147346427	0.00121400884680414	0.00121401507997788	0.0012140156166517	0.00121401320364791	0.00121401051146959	0.00121400866886561	0.00121400780751735	0.00121400767425827	0.0012140079575373	0.00121400840878315	0.0012140088650706
flux1:	0.687616127833522	0.00113401720555501	0.00113401710029978	0.0011340170632607	0.00113401708809973	0.00113401716451901	0.00113401727835122	0.00113401741175265	0.00113401754356491	0.00113401764997011	0.00113401770565314	0.00113401768581353	0.0011340175695428	0.00113401734529537	0.00113401701938431	0.00113401662845889	0.00113401625629362	0.00113401605271317	0.00113401624529537	0.00113401711763748	0.00113401889625148	0.00113402144821241	0.00113402371649335	0.0011340232235768	0.00113401744645624	0.00113401067081619	0.00113401973704304	0.00113403248197922	0.00113400107139568	0.00113404249293458	0.00113401678569715	0.00113399994872763	0.00113401678569715	0.00113404249293458	0.00113400107139568	0.00113403248197922	0.00113401973704304	0.00113401067081619	0.00113401744645624	0.0011340232235768	0.00113402371649335	0.00113402144821241	0.00113401889625148	0.00113401711763748	0.00113401624529537	0.00113401605271317	0.00113401625629362	0.00113401662845889	0.00113401701938431
flux1:	0.687878576737275	0.00105836102642377	0.00105836088264127	0.00105836079947758	0.00105836077247088	0.00105836079354796	0.00105836085107756	0.00105836093002284	0.00105836101225453	0.00105836107713973	0.00105836110260302	0.00105836106697302	0.00105836095208551	0.00105836074830625	0.00105836046231933	0.00105836012854272	0.00105835982444405	0.00105835968770155	0.00105835992651171	0.00105836079879944	0.00105836250691802	0.00105836491788688	0.00105836704306559	0.00105836658630223	0.00105836123270771	0.00105835500916643	0.00105836355275539	0.0010583754027136	0.00105834613117033	0.00105838481626085	0.00105836083695529	0.00105834511174389	0.00105836083695529	0.00105838481626085	0.00105834613117033	0.0010583754027136	0.00105836355275539	0.00105835500916643	0.00105836123270771	0.00105836658630223	0.00105836704306559	0.00105836491788688	0.00105836250691802	0.00105836079879943	0.00105835992651171	0.00105835968770155	0.00105835982444404	0.00105836012854272	0.00105836046231933
flux1:	0.688141025641029	9.86879973390721e-4	9.86879802467633e-4	9.86879685308918e-4	9.86879618954018e-4	9.86879597157353e-4	9.86879610412652e-4	9.86879646072185e-4	9.86879688618344e-4	9.86879720193533e-4	9.8687972156881e-4	9.86879673837761e-4	9.86879561265148e-4	9.86879375893986e-4	9.86879124678195e-4	9.86878839916255e-4	9.86878593208445e-4	9.86878510999856e-4	9.8687878363138e-4	9.8687964549744e-4	9.86881277110963e-4	9.86883546481212e-4	9.86885530085043e-4	9.86885102033424e-4	9.86880140743571e-4	9.8687442599056e-4	9.86882464366259e-4	9.86893468478425e-4	9.86866211643356e-4	9.86902306795296e-4	9.86879957712761e-4	9.86865283377856e-4	9.86879957712762e-4	9.86902306795297e-4	9.86866211643355e-4	9.86893468478425e-4	9.86882464366259e-4	9.8687442599056e-4	9.86880140743571e-4	9.86885102033424e-4	9.86885530085043e-4	9.86883546481212e-4	9.86881277110964e-4	9.86879645497439e-4	9.86878783631381e-4	9.86878510999856e-4	9.86878593208444e-4	9.86878839916255e-4	9.86879124678194e-4
flux1:	0.688403474544782	9.19414047039913e-4	9.19413859284981e-4	9.19413719036647e-4	9.19413624501507e-4	9.19413570907834e-4	9.19413550507855e-4	9.19413552670389e-4	9.19413564117124e-4	9.19413569400252e-4	9.19413551786864e-4	9.19413494811785e-4	9.19413384890344e-4	9.19413215539923e-4	9.19412993905541e-4	9.19412750286254e-4	9.19412550840905e-4	9.19412511648698e-4	9.19412806630343e-4	9.19413648650583e-4	9.19415198524304e-4	9.19417326156761e-4	9.19419169938551e-4	9.19418763643097e-4	9.19414165031954e-4	9.19408918265579e-4	9.19416468995966e-4	9.19426674450342e-4	9.19401313158797e-4	9.19434959579559e-4	9.19414146905692e-4	9.19400464852473e-4	9.19414146905693e-4	9.19434959579559e-4	9.19401313158797e-4	9.19426674450341e-4	9.19416468995967e-4	9.1940891826558e-4	9.19414165031954e-4	9.19418763643097e-4	9.19419169938551e-4	9.19417326156761e-4	9.19415198524304e-4	9.19413648650584e-4	9.19412806630343e-4	9.19412511648697e-4	9.19412550840905e-4	9.19412750286254e-4	9.19412993905541e-4
flux1:	0.688665923448535	8.55803847309092e-4	8.55803651731419e-4	8.55803497878221e-4	8.55803384833646e-4	8.55803308992226e-4	8.55803264045168e-4	8.55803241052029e-4	8.55803228647193e-4	8.55803213471227e-4	8.55803180978417e-4	8.55803116859436e-4	8.5580300943555e-4	8.55802853523037e-4	8.55802656397056e-4	8.55802446480687e-4	8.55802284898855e-4	8.55802278182036e-4	8.558025851736e-4	8.55803399068806e-4	8.55804862954392e-4	8.5580684940344e-4	8.55808555583424e-4	8.55808164818115e-4	8.55803901064233e-4	8.55799084134078e-4	8.55806165055506e-4	8.55815617279396e-4	8.55792037617139e-4	8.55823371303489e-4	8.55804005151933e-4	8.55791259088368e-4	8.55804005151935e-4	8.55823371303489e-4	8.55792037617138e-4	8.55815617279397e-4	8.55806165055506e-4	8.55799084134078e-4	8.55803901064232e-4	8.55808164818115e-4	8.55808555583424e-4	8.5580684940344e-4	8.55804862954393e-4	8.55803399068806e-4	8.558025851736e-4	8.55802278182036e-4	8.55802284898855e-4	8.55802446480687e-4	8.55802656397055e-4
flux1:	0.688928372352288	7.95891075665935e-4	7.95890879840382e-4	7.95890720340445e-4	7.95890596883669e-4	7.95890506769913e-4	7.95890444856614e-4	7.95890403614216e-4	7.95890373307639e-4	7.95890342386475e-4	7.95890298222375e-4	7.95890228411627e-4	7.95890122966949e-4	7.95889977851196e-4	7.95889800422225e-4	7.95889617349582e-4	7.95889485109588e-4	7.95889501448461e-4	7.95889811381932e-4	7.95890590157651e-4	7.95891964936926e-4	7.95893811604982e-4	7.9589538303823e-4	7.95895002474064e-4	7.95891047693412e-4	7.95886625171571e-4	7.95893254457339e-4	7.95901997252709e-4	7.95880090582127e-4	7.95909242399008e-4	7.95891236814222e-4	7.95879372753121e-4	7.95891236814223e-4	7.95909242399008e-4	7.95880090582127e-4	7.95901997252709e-4	7.95893254457339e-4	7.95886625171571e-4	7.95891047693412e-4	7.95895002474065e-4	7.9589538303823e-4	7.95893811604982e-4	7.95891964936925e-4	7.95890590157651e-4	7.95889811381933e-4	7.95889501448462e-4	7.95889485109588e-4	7.95889617349582e-4	7.95889800422226e-4
flux1:	0.689190821256042	7.39518998153848e-4	7.39518808169429e-4	7.39518649431528e-4	7.39518522091229e-4	7.39518424137719e-4	7.39518351366514e-4	7.39518297422555e-4	7.39518253960558e-4	7.39518210998563e-4	7.39518157591259e-4	7.3951808302159e-4	7.39517978805304e-4	7.39517841918744e-4	7.39517679764476e-4	7.39517517376488e-4	7.39517406942852e-4	7.39517438136064e-4	7.39517743301693e-4	7.39518481327185e-4	7.39519765091027e-4	7.39521474315413e-4	7.39522914589884e-4	7.39522539892131e-4	7.39518870201343e-4	7.39514809389447e-4	7.39521005567801e-4	7.39529081204464e-4	7.39508744139648e-4	7.3953583988804e-4	7.3951911282047e-4	7.39508079068841e-4	7.3951911282047e-4	7.3953583988804e-4	7.39508744139648e-4	7.39529081204463e-4	7.395210055678e-4	7.39514809389447e-4	7.39518870201343e-4	7.39522539892132e-4	7.39522914589884e-4	7.39521474315414e-4	7.39519765091027e-4	7.39518481327184e-4	7.39517743301694e-4	7.39517438136064e-4	7.39517406942852e-4	7.39517517376488e-4	7.39517679764476e-4
flux1:	0.689453270159795	6.86532869648684e-4	6.86532690131438e-4	6.86532537064612e-4	6.86532410874373e-4	6.86532310064879e-4	6.86532231182597e-4	6.86532168850141e-4	6.86532115908749e-4	6.86532063739036e-4	6.86532002875668e-4	6.8653192409655e-4	6.86531820254141e-4	6.86531689220605e-4	6.86531538411366e-4	6.8653139133563e-4	6.86531296227026e-4	6.86531335340891e-4	6.86531629420207e-4	6.86532322450458e-4	6.86533514517982e-4	6.86535089596443e-4	6.86536403068997e-4	6.86536030932066e-4	6.86532624450453e-4	6.86528895330775e-4	6.86534677259487e-4	6.86542126531775e-4	6.86523260868945e-4	6.86548421345392e-4	6.86532894602315e-4	6.86522641739362e-4	6.86532894602315e-4	6.86548421345393e-4	6.86523260868945e-4	6.86542126531775e-4	6.86534677259487e-4	6.86528895330776e-4	6.86532624450453e-4	6.86536030932065e-4	6.86536403068997e-4	6.86535089596443e-4	6.86533514517982e-4	6.86532322450458e-4	6.86531629420207e-4	6.8653133534089e-4	6.86531296227026e-4	6.86531391335629e-4	6.86531538411366e-4
flux1:	0.689715719063548	6.36780319869475e-4	6.36780154068132e-4	6.36780010190137e-4	6.3677988881558e-4	6.36779788826503e-4	6.36779707369662e-4	6.36779639883494e-4	6.3677958022532e-4	6.36779520962688e-4	6.367794539342e-4	6.36779371244194e-4	6.36779266933942e-4	6.36779139665899e-4	6.36778996839975e-4	6.36778860542348e-4	6.36778775358833e-4	6.36778816731299e-4	6.36779094781281e-4	6.36779739927794e-4	6.36780840812978e-4	6.36782285976082e-4	6.36783477755075e-4	6.3678310588425e-4	6.36779942684031e-4	6.36776517823878e-4	6.36781904629296e-4	6.36788766882692e-4	6.36771279492893e-4	6.36794620543585e-4	6.36780219719162e-4	6.36770700564415e-4	6.36780219719161e-4	6.36794620543585e-4	6.36771279492893e-4	6.36788766882692e-4	6.36781904629296e-4	6.36776517823878e-4	6.36779942684031e-4	6.3678310588425e-4	6.36783477755075e-4	6.36782285976082e-4	6.36780840812978e-4	6.36779739927794e-4	6.36779094781281e-4	6.36778816731298e-4	6.36778775358833e-4	6.36778860542348e-4	6.36778996839975e-4
flux1:	0.689978167967302	5.90111701869896e-4	5.9011155179052e-4	5.90111419380252e-4	5.90111305284346e-4	5.90111208657894e-4	5.90111127128687e-4	5.90111056819117e-4	5.90110992460266e-4	5.90110927656637e-4	5.90110855397603e-4	5.90110768964814e-4	5.9011066345559e-4	5.90110538226616e-4	5.90110400635438e-4	5.90110271436929e-4	5.90110191848786e-4	5.90110231052299e-4	5.90110489446653e-4	5.90111085104383e-4	5.90112096438554e-4	5.90113416778039e-4	5.90114492662262e-4	5.90114119712213e-4	5.90111181726925e-4	5.90108036145985e-4	5.90113047134745e-4	5.90119360269213e-4	5.90103162960322e-4	5.9012479553282e-4	5.90111449920881e-4	5.90102619493816e-4	5.90111449920881e-4	5.9012479553282e-4	5.90103162960322e-4	5.90119360269213e-4	5.90113047134745e-4	5.90108036145985e-4	5.90111181726925e-4	5.90114119712213e-4	5.90114492662262e-4	5.90113416778039e-4	5.90112096438553e-4	5.90111085104383e-4	5.90110489446653e-4	5.90110231052299e-4	5.90110191848786e-4	5.90110271436929e-4	5.90110400635438e-4
flux1:	0.690240616871055	5.4638040390586e-4	5.46380270480924e-4	5.463801507597e-4	5.46380045391058e-4	5.4637995372527e-4	5.46379873778159e-4	5.46379802249262e-4	5.46379734624494e-4	5.46379665416782e-4	5.46379588632094e-4	5.46379498596389e-4	5.46379391342669e-4	5.46379266833173e-4	5.46379132356475e-4	5.46379007417544e-4	5.46378930119803e-4	5.46378963888782e-4	5.46379200223469e-4	5.46379745962187e-4	5.46380670381529e-4	5.46381871744405e-4	5.46382838128345e-4	5.46382463608573e-4	5.4637973450978e-4	5.46376845519979e-4	5.46381500071511e-4	5.46387300528069e-4	5.46372309883012e-4	5.4639234007852e-4	5.46379982571556e-4	5.46371798044134e-4	5.46379982571556e-4	5.4639234007852e-4	5.46372309883012e-4	5.46387300528069e-4	5.46381500071512e-4	5.46376845519979e-4	5.4637973450978e-4	5.46382463608573e-4	5.46382838128345e-4	5.46381871744405e-4	5.46380670381529e-4	5.46379745962187e-4	5.46379200223469e-4	5.46378963888782e-4	5.46378930119803e-4	5.46379007417544e-4	5.46379132356475e-4
flux1:	0.690503065774808	5.05443125725251e-4	5.05443009002674e-4	5.05442902330025e-4	5.0544280632017e-4	5.05442720462534e-4	5.05442643089253e-4	5.05442571390537e-4	5.05442501507332e-4	5.05442428749993e-4	5.05442348022597e-4	5.05442254575698e-4	5.05442145267856e-4	5.05442020584099e-4	5.05441887717002e-4	5.05441764993043e-4	5.05441687630943e-4	5.05441713760585e-4	5.05441926731474e-4	5.05442423160404e-4	5.05443264167903e-4	5.05444353026028e-4	5.05445216781388e-4	5.05444840938443e-4	5.0544230599043e-4	5.05439653017447e-4	5.05443970464906e-4	5.05449293201732e-4	5.05435430399326e-4	5.05453959528266e-4	5.05442526505873e-4	5.05434947149298e-4	5.05442526505873e-4	5.05453959528266e-4	5.05435430399326e-4	5.05449293201732e-4	5.05443970464906e-4	5.05439653017447e-4	5.05442305990431e-4	5.05444840938443e-4	5.05445216781388e-4	5.05444353026029e-4	5.05443264167903e-4	5.05442423160404e-4	5.05441926731474e-4	5.05441713760585e-4	5.05441687630943e-4	5.05441764993043e-4	5.05441887717002e-4
flux1:	0.690765514678561	4.6716012046085e-4	4.67160019799676e-4	4.671599258707e-4	4.67159839228189e-4	4.67159759461719e-4	4.67159685164725e-4	4.67159613947778e-4	4.67159542522338e-4	4.67159466899432e-4	4.67159382775595e-4	4.67159286217359e-4	4.67159174807307e-4	4.67159049475489e-4	4.67158917290851e-4	4.67158795463648e-4	4.67158716535241e-4	4.67158733758929e-4	4.6715892301973e-4	4.67159371634183e-4	4.67160133445195e-4	4.67161116749738e-4	4.67161885092553e-4	4.6716150877828e-4	4.67159154679724e-4	4.67156719074532e-4	4.67160718581111e-4	4.67165597044786e-4	4.67152787669165e-4	4.67169912312397e-4	4.67159343522143e-4	4.67152330649073e-4	4.67159343522143e-4	4.67169912312397e-4	4.67152787669166e-4	4.67165597044786e-4	4.67160718581111e-4	4.67156719074532e-4	4.67159154679724e-4	4.6716150877828e-4	4.67161885092553e-4	4.67161116749738e-4	4.67160133445195e-4	4.67159371634183e-4	4.6715892301973e-4	4.67158733758929e-4	4.67158716535241e-4	4.67158795463648e-4	4.67158917290852e-4
flux1:	0.691027963582315	4.31395403424735e-4	4.31395317685781e-4	4.31395235719254e-4	4.31395158010787e-4	4.31395084223848e-4	4.31395013170881e-4	4.31394942825001e-4	4.31394870395756e-4	4.31394792509553e-4	4.31394705560347e-4	4.31394606331411e-4	4.31394493035298e-4	4.31394366973802e-4	4.31394235064302e-4	4.3139411345505e-4	4.31394032197486e-4	4.31394040050125e-4	4.31394206058597e-4	4.31394609077044e-4	4.31395296457097e-4	4.31396181486484e-4	4.31396861838329e-4	4.31396486372404e-4	4.31394301092955e-4	4.31392065940804e-4	4.31395766377524e-4	4.31400232474276e-4	4.31388406318084e-4	4.31404218395706e-4	4.3139445682908e-4	4.31387973732413e-4	4.3139445682908e-4	4.31404218395705e-4	4.31388406318083e-4	4.31400232474277e-4	4.31395766377524e-4	4.31392065940804e-4	4.31394301092954e-4	4.31396486372403e-4	4.31396861838329e-4	4.31396181486484e-4	4.31395296457097e-4	4.31394609077044e-4	4.31394206058597e-4	4.31394040050125e-4	4.31394032197486e-4	4.31394113455049e-4	4.31394235064302e-4
flux1:	0.691290412486068	3.98016929204593e-4	3.98016856926681e-4	3.98016785835487e-4	3.9801671634665e-4	3.98016648180383e-4	3.98016580335245e-4	3.98016511098558e-4	3.98016438115002e-4	3.98016358550361e-4	3.98016269409891e-4	3.98016168102483e-4	3.98016053383419e-4	3.98015926857316e-4	3.98015795262256e-4	3.98015673732035e-4	3.98015589998093e-4	3.98015588672532e-4	3.98015732532394e-4	3.98016092731598e-4	3.98016710834121e-4	3.98017505043029e-4	3.98018104893703e-4	3.98017731927582e-4	3.98015704546256e-4	3.98013654479364e-4	3.98017074309359e-4	3.98021158380333e-4	3.98010249246152e-4	3.98024836095304e-4	3.98015827861042e-4	3.98009839750224e-4	3.98015827861042e-4	3.98024836095304e-4	3.98010249246152e-4	3.98021158380333e-4	3.98017074309359e-4	3.98013654479364e-4	3.98015704546256e-4	3.98017731927581e-4	3.98018104893702e-4	3.9801750504303e-4	3.98016710834121e-4	3.98016092731598e-4	3.98015732532393e-4	3.98015588672532e-4	3.98015589998093e-4	3.98015673732035e-4	3.98015795262256e-4
flux1:	0.691552861389821	3.66896738547096e-4	3.66896678101874e-4	3.66896616639777e-4	3.66896554510617e-4	3.66896491480365e-4	3.66896426707463e-4	3.66896358752214e-4	3.66896285638933e-4	3.66896205004416e-4	3.6689611438675e-4	3.66896011736673e-4	3.66895896271341e-4	3.66895769833776e-4	3.66895638955933e-4	3.66895517799455e-4	3.66895431930568e-4	3.66895422133586e-4	3.66895545438821e-4	3.66895865993734e-4	3.66896420204245e-4	3.66897131080049e-4	3.66897657857823e-4	3.66897289245949e-4	3.66895409796842e-4	3.66893530815854e-4	3.66896687989151e-4	3.66900418792839e-4	3.66890364296506e-4	3.66903808759123e-4	3.66895502955819e-4	3.66889976891537e-4	3.66895502955819e-4	3.66903808759123e-4	3.66890364296506e-4	3.66900418792839e-4	3.66896687989151e-4	3.66893530815854e-4	3.66895409796842e-4	3.66897289245949e-4	3.66897657857822e-4	3.66897131080049e-4	3.66896420204245e-4	3.66895865993734e-4	3.66895545438821e-4	3.66895422133586e-4	3.66895431930568e-4	3.66895517799455e-4	3.66895638955933e-4
flux1:	0.691815310293574	3.379110765831e-4	3.37911026303951e-4	3.37910973185304e-4	3.37910917518345e-4	3.37910859107648e-4	3.37910797249925e-4	3.3791073074257e-4	3.37910657939955e-4	3.37910576888022e-4	3.37910485585995e-4	3.37910382449511e-4	3.37910267083031e-4	3.37910141508308e-4	3.37910012026019e-4	3.37909891864113e-4	3.37909804565522e-4	3.37909787379077e-4	3.37909892066262e-4	3.3791017640017e-4	3.37910672192285e-4	3.37911307123982e-4	3.379117680782e-4	3.37911405760975e-4	3.37909665090587e-4	3.37907944398656e-4	3.3791085626037e-4	3.37914260964443e-4	3.37905002343095e-4	3.37917382864044e-4	3.37909731453611e-4	3.37904636281588e-4	3.37909731453611e-4	3.37917382864044e-4	3.37905002343095e-4	3.37914260964443e-4	3.3791085626037e-4	3.37907944398656e-4	3.37909665090588e-4	3.37911405760975e-4	3.379117680782e-4	3.37911307123982e-4	3.37910672192285e-4	3.3791017640017e-4	3.37909892066262e-4	3.37909787379077e-4	3.37909804565522e-4	3.37909891864113e-4	3.37910012026019e-4
flux1:	0.692077759197328	3.10940484002588e-4	3.10940442285487e-4	3.10940396276667e-4	3.10940346217045e-4	3.10940291944821e-4	3.10940232876488e-4	3.1094016801466e-4	3.10940095999104e-4	3.10940015228682e-4	3.1093992409834e-4	3.10939821418181e-4	3.10939707111678e-4	3.10939583324751e-4	3.10939456104057e-4	3.10939337779741e-4	3.10939250002571e-4	3.1093922675501e-4	3.10939314968196e-4	3.10939566617424e-4	3.1094000942466e-4	3.10940575587979e-4	3.10940977687444e-4	3.10940623589172e-4	3.10939013228355e-4	3.10937439080525e-4	3.10940122294359e-4	3.10943226478285e-4	3.10934708405271e-4	3.10946099140883e-4	3.10939056824033e-4	3.10934363108515e-4	3.10939056824033e-4	3.10946099140883e-4	3.10934708405271e-4	3.10943226478285e-4	3.10940122294358e-4	3.10937439080525e-4	3.10939013228355e-4	3.10940623589172e-4	3.10940977687444e-4	3.10940575587979e-4	3.1094000942466e-4	3.10939566617424e-4	3.10939314968196e-4	3.1093922675501e-4	3.10939250002571e-4	3.10939337779741e-4	3.10939456104056e-4
flux1:	0.692340208101081	2.85869862826383e-4	2.85869828202652e-4	2.85869788185953e-4	2.85869742975204e-4	2.85869692438253e-4	2.85869636094982e-4	2.85869573124558e-4	2.85869502411686e-4	2.85869422657058e-4	2.85869332591843e-4	2.85869231356588e-4	2.85869119131812e-4	2.85868998138446e-4	2.85868874149468e-4	2.85868758631682e-4	2.85868671465798e-4	2.85868643616619e-4	2.85868717588085e-4	2.85868940084272e-4	2.85869335190363e-4	2.85869839451509e-4	2.85870189300807e-4	2.85869845244592e-4	2.85868357296958e-4	2.8586691886645e-4	2.85869389354449e-4	2.85872217023575e-4	2.85864387431651e-4	2.858748583682e-4	2.85868382462863e-4	2.85864062420257e-4	2.85868382462862e-4	2.858748583682e-4	2.85864387431651e-4	2.85872217023575e-4	2.85869389354449e-4	2.8586691886645e-4	2.85868357296958e-4	2.85869845244592e-4	2.85870189300807e-4	2.85869839451509e-4	2.85869335190364e-4	2.85868940084272e-4	2.85868717588085e-4	2.85868643616619e-4	2.85868671465798e-4	2.85868758631683e-4	2.85868874149468e-4
flux1:	0.692602657004834	2.62588518445898e-4	2.62588489628534e-4	2.6258845464084e-4	2.62588413647121e-4	2.62588366541195e-4	2.6258831293145e-4	2.62588252147569e-4	2.62588183282532e-4	2.62588105292624e-4	2.62588017191442e-4	2.62587918392261e-4	2.62587809277101e-4	2.62587692098414e-4	2.6258757233942e-4	2.62587460637525e-4	2.6258737521801e-4	2.62587344258703e-4	2.62587406207737e-4	2.62587602979502e-4	2.62587955428744e-4	2.62588404267954e-4	2.62588708042723e-4	2.6258837568319e-4	2.625870027308e-4	2.62585689992819e-4	2.62587962891557e-4	2.62590536502579e-4	2.62583346416225e-4	2.62592963497606e-4	2.62587013820863e-4	2.62583041253933e-4	2.62587013820863e-4	2.62592963497606e-4	2.62583346416225e-4	2.62590536502579e-4	2.62587962891557e-4	2.62585689992819e-4	2.625870027308e-4	2.6258837568319e-4	2.62588708042723e-4	2.62588404267954e-4	2.62587955428745e-4	2.62587602979502e-4	2.62587406207737e-4	2.62587344258703e-4	2.6258737521801e-4	2.62587460637525e-4	2.6258757233942e-4
flux1:	0.692865105908588	2.40990179612479e-4	2.40990155519034e-4	2.40990124768676e-4	2.40990087497196e-4	2.40990043620651e-4	2.4098999282219e-4	2.40989934558384e-4	2.4098986809737e-4	2.40989792609422e-4	2.40989707342369e-4	2.40989611930733e-4	2.40989506908919e-4	2.40989394523209e-4	2.40989279954936e-4	2.4098917304622e-4	2.40989090475267e-4	2.40989057847641e-4	2.40989109898413e-4	2.40989284193134e-4	2.40989598721148e-4	2.40989998176259e-4	2.40990261577397e-4	2.40989942351131e-4	2.40988677377356e-4	2.40987481010263e-4	2.40989570642884e-4	2.40991911140192e-4	2.40985314517357e-4	2.40994139780928e-4	2.40988678534817e-4	2.40985028767666e-4	2.40988678534817e-4	2.40994139780928e-4	2.40985314517357e-4	2.40991911140192e-4	2.40989570642884e-4	2.40987481010263e-4	2.40988677377356e-4	2.40989942351131e-4	2.40990261577397e-4	2.40989998176259e-4	2.40989598721148e-4	2.40989284193134e-4	2.40989109898413e-4	2.40989057847641e-4	2.40989090475267e-4	2.4098917304622e-4	2.40989279954936e-4
flux1:	0.693127554812341	2.20972998056356e-4	2.20972977812249e-4	2.2097295067814e-4	2.20972916766028e-4	2.20972876010288e-4	2.20972828156152e-4	2.20972772765683e-4	2.20972709252498e-4	2.20972636963783e-4	2.20972555338854e-4	2.20972464188146e-4	2.20972364155666e-4	2.20972257449685e-4	2.20972148941613e-4	2.20972047713039e-4	2.20971968998129e-4	2.20971936030568e-4	2.2097198014918e-4	2.2097213497462e-4	2.20972415959015e-4	2.20972771588274e-4	2.20972999814218e-4	2.20972694907093e-4	2.20971531235842e-4	2.20970442538845e-4	2.20972362401892e-4	2.20974489263742e-4	2.20968442846946e-4	2.20976534566287e-4	2.20971526227659e-4	2.20968176041737e-4	2.2097152622766e-4	2.20976534566287e-4	2.20968442846946e-4	2.20974489263742e-4	2.20972362401893e-4	2.20970442538845e-4	2.20971531235842e-4	2.20972694907093e-4	2.20972999814218e-4	2.20972771588274e-4	2.20972415959015e-4	2.2097213497462e-4	2.2097198014918e-4	2.20971936030568e-4	2.20971968998128e-4	2.20972047713038e-4	2.20972148941613e-4
flux1:	0.693390003716094	2.02439529400999e-4	2.02439512327595e-4	2.02439488345061e-4	2.02439457545029e-4	2.02439419876159e-4	2.02439375134127e-4	2.02439322967337e-4	2.02439262908553e-4	2.02439194449203e-4	2.02439117182661e-4	2.02439031055898e-4	2.0243893678594e-4	2.02438836516885e-4	2.02438734806324e-4	2.02438640010937e-4	2.02438566019257e-4	2.02438533880517e-4	2.02438571830442e-4	2.02438709915172e-4	2.02438961344817e-4	2.02439278207511e-4	2.02439475943092e-4	2.0243918627297e-4	2.02438117522901e-4	2.02437128348944e-4	2.02438891112487e-4	2.02440822405708e-4	2.02435285582071e-4	2.024426984153e-4	2.02438109629719e-4	2.02435037201004e-4	2.02438109629719e-4	2.024426984153e-4	2.02435285582071e-4	2.02440822405708e-4	2.02438891112487e-4	2.02437128348944e-4	2.02438117522901e-4	2.0243918627297e-4	2.02439475943093e-4	2.02439278207511e-4	2.02438961344817e-4	2.02438709915172e-4	2.02438571830442e-4	2.02438533880517e-4	2.02438566019257e-4	2.02438640010937e-4	2.02438734806324e-4
flux1:	0.693652452619847	1.85296697014427e-4	1.85296682606311e-4	1.85296661443935e-4	1.85296633600916e-4	1.85296599036195e-4	1.85296557585391e-4	1.85296508966316e-4	1.85296452807836e-4	1.8529638871722e-4	1.85296316409584e-4	1.85296235934773e-4	1.85296148052154e-4	1.8529605482095e-4	1.85295960484988e-4	1.85295872712626e-4	1.85295804140972e-4	1.85295773810368e-4	1.85295807124868e-4	1.85295930895806e-4	1.8529615635683e-4	1.8529643900974e-4	1.85296610429627e-4	1.85296336642544e-4	1.8529535669451e-4	1.85294459396676e-4	1.85296076915965e-4	1.85297829357692e-4	1.85292764027299e-4	1.85299549169485e-4	1.85295348649078e-4	1.85292533486511e-4	1.85295348649078e-4	1.85299549169485e-4	1.85292764027299e-4	1.85297829357692e-4	1.85296076915965e-4	1.85294459396676e-4	1.8529535669451e-4	1.85296336642544e-4	1.85296610429627e-4	1.8529643900974e-4	1.8529615635683e-4	1.85295930895806e-4	1.85295807124869e-4	1.85295773810368e-4	1.85295804140972e-4	1.85295872712626e-4	1.85295960484988e-4
flux1:	0.693914901523601	1.69455740404451e-4	1.6945572830009e-4	1.69455709731582e-4	1.69455684756088e-4	1.69455653339023e-4	1.69455615346676e-4	1.69455570551557e-4	1.69455518658788e-4	1.69455459367156e-4	1.69455392486054e-4	1.69455318139918e-4	1.69455237105324e-4	1.69455151341e-4	1.69455064780745e-4	1.69454984442036e-4	1.6945492180086e-4	1.69454894053195e-4	1.69454924022779e-4	1.69455035597686e-4	1.69455238273952e-4	1.69455490781334e-4	1.69455639565759e-4	1.69455382043442e-4	1.6945448501916e-4	1.69453672408706e-4	1.69455155745458e-4	1.69456744770267e-4	1.69452115222078e-4	1.69458320560334e-4	1.69454478985415e-4	1.69451901870652e-4	1.69454478985415e-4	1.69458320560334e-4	1.69452115222078e-4	1.69456744770267e-4	1.69455155745458e-4	1.69453672408706e-4	1.6945448501916e-4	1.69455382043441e-4	1.69455639565759e-4	1.69455490781334e-4	1.69455238273952e-4	1.69455035597686e-4	1.69454924022779e-4	1.69454894053195e-4	1.6945492180086e-4	1.69454984442036e-4	1.69455064780745e-4
flux1:	0.694177350427354	1.54832149722328e-4	1.54832139671882e-4	1.54832123546444e-4	1.54832101387755e-4	1.54832073164288e-4	1.5483203876502e-4	1.54831998004644e-4	1.54831950647738e-4	1.54831896464145e-4	1.54831835334581e-4	1.54831767434779e-4	1.54831693538472e-4	1.54831615492902e-4	1.54831536928877e-4	1.5483146425107e-4	1.54831407860864e-4	1.54831383264034e-4	1.54831410936696e-4	1.54831512129255e-4	1.54831694814796e-4	1.54831920769358e-4	1.5483205012971e-4	1.54831809006107e-4	1.54830989255969e-4	1.54830254570035e-4	1.54831614021406e-4	1.54833053852239e-4	1.54828826646748e-4	1.54834496916566e-4	1.54830986840816e-4	1.5482862976935e-4	1.54830986840816e-4	1.54834496916566e-4	1.54828826646747e-4	1.54833053852239e-4	1.54831614021406e-4	1.54830254570035e-4	1.54830989255969e-4	1.54831809006107e-4	1.5483205012971e-4	1.54831920769358e-4	1.54831694814796e-4	1.54831512129255e-4	1.54831410936696e-4	1.54831383264034e-4	1.54831407860864e-4	1.5483146425107e-4	1.54831536928877e-4
flux1:	0.694439799331107	1.41345587888927e-4	1.41345579722325e-4	1.41345565936298e-4	1.4134554655794e-4	1.41345521555896e-4	1.41345490835173e-4	1.41345454242247e-4	1.41345411587225e-4	1.41345362694096e-4	1.4134530749609e-4	1.41345246201457e-4	1.41345179565611e-4	1.41345109317433e-4	1.41345038794588e-4	1.4134497382739e-4	1.41344923825357e-4	1.41344902748375e-4	1.41344928940177e-4	1.41345021275092e-4	1.41345186395959e-4	1.413453889483e-4	1.41345501660136e-4	1.41345276844717e-4	1.41344528942647e-4	1.41343865819698e-4	1.41345110953041e-4	1.41346414674373e-4	1.41342558532157e-4	1.41347735473698e-4	1.41344531232661e-4	1.41342377356319e-4	1.41344531232661e-4	1.41347735473698e-4	1.41342558532157e-4	1.41346414674373e-4	1.41345110953041e-4	1.41343865819698e-4	1.41344528942647e-4	1.41345276844717e-4	1.41345501660136e-4	1.413453889483e-4	1.41345186395959e-4	1.41345021275093e-4	1.41344928940177e-4	1.41344902748375e-4	1.41344923825357e-4	1.4134497382739e-4	1.41345038794587e-4
flux1:	0.69470224823486	1.28919801801164e-4	1.2891979539884e-4	1.28919783870706e-4	1.2891976722992e-4	1.28919745443031e-4	1.28919718425734e-4	1.28919686047873e-4	1.28919648153794e-4	1.2891960460795e-4	1.28919555380988e-4	1.28919500698909e-4	1.28919441287362e-4	1.28919378753532e-4	1.28919316154126e-4	1.28919258783542e-4	1.28919215138346e-4	1.28919197767427e-4	1.28919223080986e-4	1.28919307816605e-4	1.28919457459584e-4	1.28919639353643e-4	1.28919737794776e-4	1.28919529000418e-4	1.2891884774382e-4	1.28918250204991e-4	1.2891938989664e-4	1.28920569528443e-4	1.28917055223831e-4	1.28921777736945e-4	1.28918855359613e-4	1.28916888930454e-4	1.28918855359613e-4	1.28921777736945e-4	1.28917055223831e-4	1.28920569528443e-4	1.2891938989664e-4	1.28918250204991e-4	1.2891884774382e-4	1.28919529000418e-4	1.28919737794776e-4	1.28919639353643e-4	1.28919457459584e-4	1.28919307816605e-4	1.28919223080986e-4	1.28919197767427e-4	1.28919215138346e-4	1.28919258783542e-4	1.28919316154127e-4
flux1:	0.694964697138614	1.17482524014394e-4	1.17482519282369e-4	1.17482509932453e-4	1.17482495964662e-4	1.17482477341847e-4	1.17482453986293e-4	1.17482425784615e-4	1.17482392606475e-4	1.17482354345972e-4	1.17482310999329e-4	1.17482262799034e-4	1.17482210432977e-4	1.17482155386292e-4	1.17482100448725e-4	1.17482050416829e-4	1.17482012949234e-4	1.17481999309641e-4	1.17482024158143e-4	1.1748210231421e-4	1.17482238260073e-4	1.17482401872301e-4	1.17482488063825e-4	1.1748229483733e-4	1.17481675250336e-4	1.17481137685015e-4	1.17482180161493e-4	1.17483246732717e-4	1.17480046991873e-4	1.1748435128877e-4	1.17481688412055e-4	1.17479894727682e-4	1.17481688412055e-4	1.1748435128877e-4	1.17480046991873e-4	1.17483246732717e-4	1.17482180161493e-4	1.17481137685015e-4	1.17481675250336e-4	1.1748229483733e-4	1.17482488063825e-4	1.17482401872302e-4	1.17482238260073e-4	1.1748210231421e-4	1.17482024158143e-4	1.17481999309641e-4	1.17482012949234e-4	1.1748205041683e-4	1.17482100448725e-4
flux1:	0.695227146042367	1.06965366230767e-4	1.06965363081035e-4	1.06965355816583e-4	1.0696534442525e-4	1.06965328865241e-4	1.06965309062467e-4	1.06965284915338e-4	1.0696525631198e-4	1.06965223167793e-4	1.06965185495542e-4	1.06965143525911e-4	1.06965097903937e-4	1.06965049994761e-4	1.06965002336468e-4	1.06964959265124e-4	1.06964927672413e-4	1.06964917653917e-4	1.06964942288482e-4	1.0696501467686e-4	1.06965138436018e-4	1.06965285816251e-4	1.06965361464611e-4	1.06965183218128e-4	1.0696462055659e-4	1.06964137710794e-4	1.06965090591049e-4	1.06966054211548e-4	1.06963143614328e-4	1.06967063369014e-4	1.06964639154909e-4	1.069630045052e-4	1.06964639154909e-4	1.06967063369014e-4	1.06963143614328e-4	1.06966054211548e-4	1.06965090591049e-4	1.06964137710795e-4	1.0696462055659e-4	1.06965183218128e-4	1.06965361464611e-4	1.06965285816251e-4	1.06965138436018e-4	1.0696501467686e-4	1.06964942288482e-4	1.06964917653917e-4	1.06964927672413e-4	1.06964959265124e-4	1.06965002336468e-4
flux1:	0.69548959494612	9.73037058541104e-5	9.73037041906712e-5	9.73036988964038e-5	9.7303689948138e-5	9.73036772990858e-5	9.73036608768199e-5	9.7303640587956e-5	9.73036163339913e-5	9.73035880453859e-5	9.73035557447603e-5	9.7303519655176e-5	9.73034803760815e-5	9.73034391565681e-5	9.73033982991934e-5	9.73033617158334e-5	9.73033355981288e-5	9.73033289821558e-5	9.73033535206409e-5	9.73034207771116e-5	9.73035336258463e-5	9.73036665381465e-5	9.73037330766627e-5	9.73035691185822e-5	9.73030588755101e-5	9.73026258418318e-5	9.73034961793503e-5	9.73043661093489e-5	9.73017209944669e-5	9.73052874881311e-5	9.7303082543447e-5	9.73015941587293e-5	9.73030825434471e-5	9.73052874881312e-5	9.7301720994467e-5	9.73043661093489e-5	9.73034961793503e-5	9.73026258418318e-5	9.73030588755103e-5	9.73035691185822e-5	9.73037330766627e-5	9.73036665381465e-5	9.73035336258462e-5	9.73034207771115e-5	9.73033535206409e-5	9.73033289821558e-5	9.73033355981288e-5	9.73033617158333e-5	9.73033982991934e-5
flux1:	0.695752043849873	8.8436566800457e-5	8.8436566510828e-5	8.84365630446053e-5	8.84365563689791e-5	8.84365464323315e-5	8.84365331627689e-5	8.84365164726796e-5	8.84364962733e-5	8.84364725056324e-5	8.84364451973891e-5	8.84364145601879e-5	8.8436381147022e-5	8.8436346096274e-5	8.84363114915135e-5	8.84362808553657e-5	8.84362597421834e-5	8.84362562290056e-5	8.84362806846256e-5	8.84363433001884e-5	8.84364463159667e-5	8.84365662780371e-5	8.84366249066058e-5	8.84364744707682e-5	8.8436012381187e-5	8.84356245893413e-5	8.8436418913205e-5	8.84372036296216e-5	8.84348020027145e-5	8.84380442644897e-5	8.84360405630333e-5	8.84346865637175e-5	8.84360405630332e-5	8.84380442644897e-5	8.84348020027145e-5	8.84372036296217e-5	8.8436418913205e-5	8.84356245893414e-5	8.84360123811869e-5	8.84364744707682e-5	8.84366249066058e-5	8.84365662780371e-5	8.84364463159668e-5	8.84363433001885e-5	8.84362806846255e-5	8.84362562290057e-5	8.84362597421834e-5	8.84362808553658e-5	8.84363114915134e-5
flux1:	0.696014492753627	8.03064956799904e-5	8.03064966316173e-5	8.03064948245176e-5	8.03064902177679e-5	8.03064827554898e-5	8.03064723658636e-5	8.030645896554e-5	8.03064424730304e-5	8.03064228367361e-5	8.0306400086233e-5	8.03063744194404e-5	8.03063463434517e-5	8.03063168922452e-5	8.03062879469774e-5	8.03062626743697e-5	8.03062460500651e-5	8.03062452847143e-5	8.03062695931814e-5	8.03063279436219e-5	8.03064220383106e-5	8.03065303583971e-5	8.03065820803909e-5	8.03064443527782e-5	8.03060263972364e-5	8.03056796044793e-5	8.03064039586486e-5	8.03071112177754e-5	8.03049326621091e-5	8.03078776047139e-5	8.03060584118651e-5	8.03048277595695e-5	8.03060584118651e-5	8.03078776047139e-5	8.03049326621091e-5	8.03071112177754e-5	8.03064039586486e-5	8.03056796044793e-5	8.03060263972364e-5	8.03064443527783e-5	8.03065820803909e-5	8.03065303583972e-5	8.03064220383106e-5	8.03063279436219e-5	8.03062695931813e-5	8.03062452847143e-5	8.03062460500652e-5	8.03062626743698e-5	8.03062879469775e-5
flux1:	0.69627694165738	7.28594343926635e-5	7.28594364334059e-5	7.28594360933065e-5	7.28594333249432e-5	7.28594280690491e-5	7.28594202539166e-5	7.28594097996513e-5	7.28593966304738e-5	7.28593807001125e-5	7.28593620379521e-5	7.28593408271546e-5	7.28593175304986e-5	7.28592930844589e-5	7.28592691840782e-5	7.28592486717328e-5	7.28592359987895e-5	7.28592375946757e-5	7.28592616388991e-5	7.28593160117026e-5	7.28594019618462e-5	7.2859499772367e-5	7.28595454280753e-5	7.2859419570392e-5	7.28590419766102e-5	7.28587322575075e-5	7.28593922378478e-5	7.28600291340721e-5	7.28580547237098e-5	7.28607272736432e-5	7.28590770732851e-5	7.28579595234729e-5	7.28590770732851e-5	7.28607272736432e-5	7.28580547237098e-5	7.28600291340721e-5	7.28593922378478e-5	7.28587322575075e-5	7.28590419766103e-5	7.28594195703921e-5	7.28595454280753e-5	7.28594997723669e-5	7.28594019618462e-5	7.28593160117026e-5	7.28592616388992e-5	7.28592375946757e-5	7.28592359987896e-5	7.28592486717328e-5	7.28592691840782e-5
flux1:	0.696539390561133	6.60445901051773e-5	6.60445930668802e-5	6.60445939845188e-5	6.60445928058226e-5	6.60445894691851e-5	6.60445839033935e-5	6.60445760317115e-5	6.60445657831653e-5	6.60445531155284e-5	6.60445380568176e-5	6.60445207752446e-5	6.60445016915644e-5	6.60444816519359e-5	6.60444621810596e-5	6.60444458266137e-5	6.60444365660368e-5	6.6044440125576e-5	6.60444637572619e-5	6.60445143752737e-5	6.60445928488859e-5	6.60446811363082e-5	6.60447214325194e-5	6.60446066023463e-5	6.6044265844703e-5	6.60439895799438e-5	6.60445903686712e-5	6.60451633890727e-5	6.6043375604429e-5	6.60457988265024e-5	6.60443032503072e-5	6.60432893064705e-5	6.60443032503072e-5	6.60457988265024e-5	6.60433756044291e-5	6.60451633890727e-5	6.60445903686711e-5	6.60439895799438e-5	6.6044265844703e-5	6.60446066023463e-5	6.60447214325194e-5	6.60446811363082e-5	6.6044592848886e-5	6.60445143752738e-5	6.6044463757262e-5	6.60444401255761e-5	6.60444365660367e-5	6.60444458266137e-5	6.60444621810596e-5
flux1:	0.696801839464887	5.98143035039552e-5	5.98143072080868e-5	5.98143091646119e-5	5.98143093180215e-5	5.98143076054983e-5	5.9814303956917e-5	5.98142982987384e-5	5.98142905643489e-5	5.98142807148506e-5	5.98142687763367e-5	5.98142549024741e-5	5.98142394747196e-5	5.98142232561433e-5	5.98142076161636e-5	5.98141948354121e-5	5.98141884637731e-5	5.98141935956127e-5	5.98142166533948e-5	5.98142636948965e-5	5.98143352744883e-5	5.98144149052384e-5	5.98144504407985e-5	5.98143458082013e-5	5.9814038604962e-5	5.98137924690704e-5	5.98143388664743e-5	5.98148539412716e-5	5.98132365870435e-5	5.98154318031356e-5	5.98140775622211e-5	5.98131584316448e-5	5.98140775622211e-5	5.98154318031355e-5	5.98132365870435e-5	5.98148539412716e-5	5.98143388664742e-5	5.98137924690704e-5	5.9814038604962e-5	5.98143458082013e-5	5.98144504407985e-5	5.98144149052383e-5	5.98143352744883e-5	5.98142636948965e-5	5.98142166533948e-5	5.98141935956127e-5	5.9814188463773e-5	5.98141948354121e-5	5.98142076161636e-5
flux1:	0.69706428836864	5.41239161457799e-5	5.41239204101655e-5	5.41239231852378e-5	5.41239244137558e-5	5.41239240328173e-5	5.41239219740682e-5	5.4123918167401e-5	5.41239125504152e-5	5.41239050871967e-5	5.41238958017751e-5	5.41238848340613e-5	5.41238725291606e-5	5.4123859574133e-5	5.41238471973261e-5	5.41238374379571e-5	5.41238334608955e-5	5.41238397935778e-5	5.41238621175549e-5	5.41239057326696e-5	5.41239709344631e-5	5.41240426768581e-5	5.41240739642496e-5	5.41239787249119e-5	5.41237020332461e-5	5.41234829811903e-5	5.41239794346092e-5	5.41244419835366e-5	5.41229801090589e-5	5.41249670110764e-5	5.41237418300696e-5	5.41229093812031e-5	5.41237418300696e-5	5.41249670110764e-5	5.41229801090589e-5	5.41244419835366e-5	5.41239794346092e-5	5.41234829811902e-5	5.41237020332462e-5	5.41239787249119e-5	5.41240739642496e-5	5.41240426768582e-5	5.4123970934463e-5	5.41239057326696e-5	5.41238621175549e-5	5.41238397935778e-5	5.41238334608955e-5	5.41238374379571e-5	5.41238471973261e-5
flux1:	0.697326737272393	4.89316376566823e-5	4.89316423024788e-5	4.89316456821333e-5	4.89316477380325e-5	4.89316484082365e-5	4.89316476268516e-5	4.89316453275234e-5	4.89316414520793e-5	4.89316359674734e-5	4.89316288957862e-5	4.89316203641766e-5	4.89316106844052e-5	4.89316004743119e-5	4.89315908344555e-5	4.8931583586261e-5	4.89315815484653e-5	4.89315887405815e-5	4.89316101833424e-5	4.89316505068737e-5	4.89317097963363e-5	4.89317743387043e-5	4.89318018218353e-5	4.89317152069187e-5	4.89314662158851e-5	4.89312714686867e-5	4.89317220988257e-5	4.89321370736076e-5	4.89308168957249e-5	4.89326136528156e-5	4.89315062063673e-5	4.89307529278327e-5	4.89315062063673e-5	4.89326136528156e-5	4.89308168957249e-5	4.89321370736076e-5	4.89317220988256e-5	4.89312714686866e-5	4.89314662158851e-5	4.89317152069187e-5	4.89318018218353e-5	4.89317743387043e-5	4.89317097963363e-5	4.89316505068738e-5	4.89316101833424e-5	4.89315887405815e-5	4.89315815484653e-5	4.8931583586261e-5	4.89315908344555e-5
flux1:	0.697589186176146	4.41984134602741e-5	4.41984183184867e-5	4.41984221021399e-5	4.41984247544249e-5	4.41984262152858e-5	4.41984264219148e-5	4.41984253120376e-5	4.41984228317918e-5	4.41984189510016e-5	4.41984136900481e-5	4.41984071644327e-5	4.41983996555195e-5	4.4198391718338e-5	4.41983843379653e-5	4.41983791397011e-5	4.41983786315656e-5	4.41983863786229e-5	4.41984068129926e-5	4.41984439739532e-5	4.4198497777925e-5	4.41985557432065e-5	4.41985798117196e-5	4.41985010947578e-5	4.41982772165159e-5	4.41981042460417e-5	4.41985128707897e-5	4.41988847939414e-5	4.41976936225064e-5	4.41993169826362e-5	4.41983168344307e-5	4.41976357956907e-5	4.41983168344307e-5	4.41993169826362e-5	4.41976936225064e-5	4.41988847939414e-5	4.41985128707897e-5	4.41981042460417e-5	4.41982772165158e-5	4.41985010947577e-5	4.41985798117196e-5	4.41985557432065e-5	4.41984977779249e-5	4.41984439739532e-5	4.41984068129925e-5	4.4198386378623e-5	4.41983786315656e-5	4.41983791397011e-5	4.41983843379653e-5
flux1:	0.6978516350799	3.98877936492881e-5	3.98877985663153e-5	3.98878025724819e-5	3.98878056127579e-5	3.98878076297367e-5	3.9887808564217e-5	3.9887808358279e-5	3.98878069624544e-5	3.98878043494782e-5	3.98878005383301e-5	3.98877956339541e-5	3.98877898901276e-5	3.98877838050412e-5	3.98877782596174e-5	3.98877747028132e-5	3.98877753640993e-5	3.98877834024392e-5	3.98878027263049e-5	3.9887836854493e-5	3.98878855702768e-5	3.98879375274855e-5	3.98879585279726e-5	3.98878870291691e-5	3.98876858887316e-5	3.98875324019009e-5	3.9887902557862e-5	3.9888235558083e-5	3.98871617242043e-5	3.98886271102456e-5	3.98877246545537e-5	3.98871094682563e-5	3.98877246545537e-5	3.98886271102456e-5	3.98871617242043e-5	3.9888235558083e-5	3.9887902557862e-5	3.9887532401901e-5	3.98876858887317e-5	3.98878870291691e-5	3.98879585279727e-5	3.98879375274856e-5	3.98878855702767e-5	3.9887836854493e-5	3.98878027263049e-5	3.98877834024392e-5	3.98877753640993e-5	3.98877747028131e-5	3.98877782596175e-5
flux1:	0.698114083983653	3.59658035492556e-5	3.59658083911278e-5	3.59658124615957e-5	3.59658157081741e-5	3.59658180766982e-5	3.59658195119646e-5	3.59658199605979e-5	3.59658193775668e-5	3.59658177385448e-5	3.59658150614029e-5	3.59658114415729e-5	3.5965807107869e-5	3.59658025071507e-5	3.59657984265475e-5	3.59657961566738e-5	3.59657976775896e-5	3.59658057857798e-5	3.59658239244144e-5	3.59658551544662e-5	3.59658991563064e-5	3.59659456292811e-5	3.59659638738305e-5	3.59658989621663e-5	3.59657183860352e-5	3.59655823086934e-5	3.59659172706711e-5	3.59662151151217e-5	3.59652479022818e-5	3.59665695027969e-5	3.59657559086037e-5	3.59652006946158e-5	3.59657559086038e-5	3.59665695027969e-5	3.59652479022818e-5	3.59662151151217e-5	3.59659172706711e-5	3.59655823086934e-5	3.59657183860352e-5	3.59658989621663e-5	3.59659638738304e-5	3.59659456292811e-5	3.59658991563063e-5	3.59658551544662e-5	3.59658239244144e-5	3.59658057857798e-5	3.59657976775896e-5	3.59657961566738e-5	3.59657984265475e-5
flux1:	0.698376532887406	3.24008164608082e-5	3.24008211159653e-5	3.24008251183434e-5	3.24008284185668e-5	3.24008309661329e-5	3.24008327100898e-5	3.24008336016977e-5	3.24008336003375e-5	3.24008326846116e-5	3.24008308715324e-5	3.24008282479797e-5	3.24008250202152e-5	3.24008215888055e-5	3.24008186565252e-5	3.24008173719718e-5	3.24008194921286e-5	3.24008274902893e-5	3.2400844396633e-5	3.24008728700026e-5	3.24009125134033e-5	3.24009539872971e-5	3.24009697598131e-5	3.24009108533736e-5	3.2400748857405e-5	3.24006283181264e-5	3.24009311168123e-5	3.24011972405663e-5	3.24003268187154e-5	3.2401517673632e-5	3.24007848313711e-5	3.24002841824992e-5	3.24007848313711e-5	3.2401517673632e-5	3.24003268187154e-5	3.24011972405664e-5	3.24009311168123e-5	3.24006283181264e-5	3.2400748857405e-5	3.24009108533736e-5	3.24009697598132e-5	3.24009539872971e-5	3.24009125134033e-5	3.24008728700026e-5	3.2400844396633e-5	3.24008274902893e-5	3.24008194921286e-5	3.24008173719718e-5	3.24008186565252e-5
flux1:	0.698638981791159	2.91634290075867e-5	2.91634333881806e-5	2.91634372168751e-5	2.91634404477794e-5	2.91634430343125e-5	2.91634449298952e-5	2.91634460904114e-5	2.91634464795592e-5	2.91634460788048e-5	2.91634449044964e-5	2.91634430358196e-5	2.91634406586752e-5	2.91634381319206e-5	2.91634360825376e-5	2.91634355318772e-5	2.91634380376005e-5	2.91634457851343e-5	2.91634614384958e-5	2.91634873038137e-5	2.91635229281432e-5	2.91635598540902e-5	2.91635734148145e-5	2.91635199797332e-5	2.91633747565592e-5	2.91632680706212e-5	2.91635415087318e-5	2.91637790416931e-5	2.91629964044047e-5	2.9164068485798e-5	2.91634089566997e-5	2.9162957906098e-5	2.91634089566997e-5	2.9164068485798e-5	2.91629964044047e-5	2.91637790416931e-5	2.91635415087319e-5	2.91632680706212e-5	2.91633747565592e-5	2.91635199797332e-5	2.91635734148145e-5	2.91635598540902e-5	2.91635229281432e-5	2.91634873038137e-5	2.91634614384957e-5	2.91634457851343e-5	2.91634380376005e-5	2.91634355318772e-5	2.91634360825376e-5
flux1:	0.698901430694913	2.62263394600162e-5	2.62263435018534e-5	2.62263470776316e-5	2.62263501451576e-5	2.62263526618846e-5	2.62263545856073e-5	2.62263558767299e-5	2.6226356503101e-5	2.62263564489318e-5	2.62263557300413e-5	2.62263544186739e-5	2.62263526823465e-5	2.62263508423581e-5	2.6226349457646e-5	2.62263494356504e-5	2.6226352156103e-5	2.62263595482768e-5	2.62263739518894e-5	2.62263973641316e-5	2.62264292939313e-5	2.62264620923019e-5	2.6226473680934e-5	2.62264252293218e-5	2.62262951356273e-5	2.62262007893789e-5	2.62264474564699e-5	2.62266592480227e-5	2.62259561527743e-5	2.62269204409646e-5	2.62263274090194e-5	2.62259213992675e-5	2.62263274090194e-5	2.62269204409646e-5	2.62259561527742e-5	2.62266592480227e-5	2.62264474564699e-5	2.62262007893789e-5	2.62262951356273e-5	2.62264252293218e-5	2.6226473680934e-5	2.62264620923019e-5	2.62264292939313e-5	2.62263973641316e-5	2.62263739518893e-5	2.62263595482768e-5	2.62263521561029e-5	2.62263494356504e-5	2.6226349457646e-5
flux1:	0.699163879598666	2.35642293516875e-5	2.3564233013006e-5	2.35642362813902e-5	2.35642391184148e-5	2.35642414855592e-5	2.35642433448913e-5	2.35642446611514e-5	2.35642454061153e-5	2.35642455665701e-5	2.35642451578853e-5	2.35642442460187e-5	2.35642429818786e-5	2.35642416529551e-5	2.35642407571382e-5	2.35642410999785e-5	2.3564243902516e-5	2.35642508663064e-5	2.35642640441405e-5	2.35642851629914e-5	2.35643137083646e-5	2.35643427709805e-5	2.35643526087571e-5	2.35643086959387e-5	2.35641922398543e-5	2.35641088756648e-5	2.3564331161829e-5	2.35645198034686e-5	2.35638887150772e-5	2.35647552702621e-5	2.3564222496778e-5	2.35638573506083e-5	2.3564222496778e-5	2.3564755270262e-5	2.35638887150772e-5	2.35645198034686e-5	2.3564331161829e-5	2.35641088756648e-5	2.35641922398544e-5	2.35643086959387e-5	2.35643526087571e-5	2.35643427709806e-5	2.35643137083647e-5	2.35642851629914e-5	2.35642640441406e-5	2.35642508663064e-5	2.35642439025159e-5	2.35642410999785e-5	2.35642407571382e-5
flux1:	0.699426328502419	2.11536486545379e-5	2.11536519138713e-5	2.11536548426354e-5	2.1153657406131e-5	2.11536595697563e-5	2.11536612996714e-5	2.11536625647072e-5	2.11536633402956e-5	2.11536636155958e-5	2.11536634055582e-5	2.11536627704223e-5	2.11536618460791e-5	2.11536608895906e-5	2.11536603441102e-5	2.11536609241224e-5	2.11536637092549e-5	2.11536701988142e-5	2.11536821919892e-5	2.11537011797327e-5	2.1153726636144e-5	2.11537523277695e-5	2.11537606188061e-5	2.11537208401424e-5	2.11536166689691e-5	2.11535430709078e-5	2.11537431795315e-5	2.1153911025698e-5	2.11533450629188e-5	2.11541230925384e-5	2.11536448732603e-5	2.11533167659059e-5	2.11536448732603e-5	2.11541230925384e-5	2.11533450629188e-5	2.11539110256979e-5	2.11537431795315e-5	2.11535430709079e-5	2.1153616668969e-5	2.11537208401424e-5	2.11537606188061e-5	2.11537523277696e-5	2.11537266361439e-5	2.11537011797327e-5	2.11536821919892e-5	2.11536701988142e-5	2.11536637092549e-5	2.11536609241224e-5	2.11536603441102e-5
flux1:	0.699688777406172	1.89729047318191e-5	1.89729075852204e-5	1.89729101612856e-5	1.89729124289122e-5	1.89729143572355e-5	1.89729159162673e-5	1.89729170786396e-5	1.89729178231392e-5	1.89729181410671e-5	1.89729180469515e-5	1.89729175958052e-5	1.89729169099288e-5	1.89729162190043e-5	1.89729159171352e-5	1.89729166374737e-5	1.89729193337423e-5	1.89729253257819e-5	1.89729361888631e-5	1.89729532080781e-5	1.89729758558251e-5	1.89729985152012e-5	1.89730054473541e-5	1.89729694348783e-5	1.89728763233107e-5	1.89728114036708e-5	1.89729913633972e-5	1.89731405507038e-5	1.89726334359632e-5	1.89733313580073e-5	1.89729024827491e-5	1.89726079158748e-5	1.89729024827491e-5	1.89733313580073e-5	1.89726334359632e-5	1.89731405507038e-5	1.89729913633972e-5	1.89728114036708e-5	1.89728763233107e-5	1.89729694348783e-5	1.89730054473541e-5	1.89729985152012e-5	1.89729758558251e-5	1.89729532080781e-5	1.89729361888632e-5	1.8972925325782e-5	1.89729193337423e-5	1.89729166374737e-5	1.89729159171352e-5
flux1:	0.699951226309926	1.70019552436865e-5	1.70019577015836e-5	1.70019599275907e-5	1.70019618940095e-5	1.70019635734788e-5	1.70019649395816e-5	1.70019659684351e-5	1.70019666418637e-5	1.70019669530667e-5	1.70019669161226e-5	1.70019665812475e-5	1.70019660584342e-5	1.70019655527319e-5	1.70019654143147e-5	1.70019662037534e-5	1.70019687627664e-5	1.70019742520937e-5	1.70019840494978e-5	1.70019992607733e-5	1.70020193643487e-5	1.70020393049756e-5	1.70020450504241e-5	1.70020124694675e-5	1.70019293084446e-5	1.70018720951816e-5	1.70020337711995e-5	1.70021662362213e-5	1.70017122484377e-5	1.70023377508781e-5	1.70019534656079e-5	1.70016892427829e-5	1.70019534656079e-5	1.70023377508781e-5	1.70017122484377e-5	1.70021662362214e-5	1.70020337711995e-5	1.70018720951816e-5	1.70019293084446e-5	1.70020124694675e-5	1.70020450504241e-5	1.70020393049756e-5	1.70020193643487e-5	1.70019992607733e-5	1.70019840494978e-5	1.70019742520937e-5	1.70019687627664e-5	1.70019662037534e-5	1.70019654143147e-5
flux1:	0.700213675213679	1.52223051394889e-5	1.52223072234196e-5	1.52223091142287e-5	1.52223107873888e-5	1.52223122187755e-5	1.52223133852412e-5	1.52223142660602e-5	1.52223148457734e-5	1.52223151192339e-5	1.52223151000292e-5	1.52223148339587e-5	1.52223144198622e-5	1.52223140406348e-5	1.52223140071329e-5	1.52223148152052e-5	1.52223172070188e-5	1.52223222023988e-5	1.52223310050734e-5	1.52223445649028e-5	1.52223623723987e-5	1.52223798832268e-5	1.52223845989295e-5	1.52223551448676e-5	1.52222809311316e-5	1.52222305562613e-5	1.52223756610085e-5	1.52224931567723e-5	1.52220870871896e-5	1.5222647183724e-5	1.5222303155025e-5	1.52220663586909e-5	1.5222303155025e-5	1.5222647183724e-5	1.52220870871895e-5	1.52224931567723e-5	1.52223756610085e-5	1.52222305562613e-5	1.52222809311316e-5	1.52223551448676e-5	1.52223845989295e-5	1.52223798832268e-5	1.52223623723987e-5	1.52223445649028e-5	1.52223310050734e-5	1.52223222023988e-5	1.52223172070188e-5	1.52223148152052e-5	1.52223140071329e-5
flux1:	0.700476124117432	1.36169078331814e-5	1.36169095726179e-5	1.36169111519447e-5	1.3616912549548e-5	1.36169137442577e-5	1.36169147158861e-5	1.36169154465374e-5	1.36169159231555e-5	1.36169161420097e-5	1.36169161161499e-5	1.36169158872996e-5	1.361691554419e-5	1.36169152497997e-5	1.36169152798191e-5	1.36169160724308e-5	1.3616918281398e-5	1.36169228018553e-5	1.36169306843408e-5	1.36169427433016e-5	1.36169584859665e-5	1.36169738321037e-5	1.36169776602361e-5	1.36169510554486e-5	1.36168848818599e-5	1.36168405708226e-5	1.36169706741705e-5	1.36170747854618e-5	1.36167118964035e-5	1.36172129786827e-5	1.36169052605127e-5	1.36166932303914e-5	1.36169052605127e-5	1.36172129786827e-5	1.36167118964035e-5	1.36170747854618e-5	1.36169706741705e-5	1.36168405708226e-5	1.36168848818599e-5	1.36169510554486e-5	1.36169776602361e-5	1.36169738321037e-5	1.36169584859665e-5	1.36169427433016e-5	1.36169306843408e-5	1.36169228018553e-5	1.3616918281398e-5	1.36169160724307e-5	1.36169152798191e-5
flux1:	0.700738573021185	1.21700706238327e-5	1.21700720532611e-5	1.21700733506073e-5	1.21700744969054e-5	1.21700754736539e-5	1.21700762633189e-5	1.21700768505189e-5	1.21700772243021e-5	1.21700773821302e-5	1.21700773364705e-5	1.21700771252808e-5	1.2170076828131e-5	1.21700765901049e-5	1.21700766554653e-5	1.21700774110588e-5	1.21700794322166e-5	1.21700835038453e-5	1.21700905417823e-5	1.2170101243063e-5	1.21701151350749e-5	1.21701285585817e-5	1.21701316270258e-5	1.21701076181222e-5	1.21700486647471e-5	1.21700097267237e-5	1.21701262656906e-5	1.21702184232758e-5	1.21698944097108e-5	1.21703422962155e-5	1.21700672988707e-5	1.216987761176e-5	1.21700672988707e-5	1.21703422962155e-5	1.21698944097108e-5	1.21702184232758e-5	1.21701262656906e-5	1.21700097267237e-5	1.21700486647471e-5	1.21701076181222e-5	1.21701316270258e-5	1.21701285585817e-5	1.2170115135075e-5	1.2170101243063e-5	1.21700905417823e-5	1.21700835038453e-5	1.21700794322166e-5	1.21700774110588e-5	1.21700766554653e-5
flux1:	0.701001021924939	1.08673643918803e-5	1.08673655482502e-5	1.08673665962386e-5	1.08673675192637e-5	1.08673683012139e-5	1.08673689269157e-5	1.08673693832032e-5	1.08673696609514e-5	1.08673697586091e-5	1.08673696880228e-5	1.08673694836694e-5	1.08673692168204e-5	1.08673690164926e-5	1.08673690988858e-5	1.08673698051884e-5	1.08673716412111e-5	1.08673752945143e-5	1.08673815626193e-5	1.08673910409182e-5	1.08674032794043e-5	1.08674150002102e-5	1.08674174231352e-5	1.0867395778474e-5	1.08673433044354e-5	1.08673091235817e-5	1.08674134116033e-5	1.08674949054469e-5	1.08672058592459e-5	1.08676058409715e-5	1.08673603021609e-5	1.08671907530586e-5	1.08673603021609e-5	1.08676058409715e-5	1.08672058592459e-5	1.08674949054469e-5	1.08674134116033e-5	1.08673091235817e-5	1.08673433044354e-5	1.0867395778474e-5	1.08674174231352e-5	1.08674150002102e-5	1.08674032794043e-5	1.08673910409182e-5	1.08673815626193e-5	1.08673752945143e-5	1.08673716412111e-5	1.08673698051884e-5	1.08673690988858e-5
flux1:	0.701263470828692	9.69553757352999e-6	9.69553849414288e-6	9.69553932631781e-6	9.69554005560235e-6	9.69554066800996e-6	9.6955411504524e-6	9.69554149170311e-6	9.69554168420988e-6	9.69554172722528e-6	9.69554163194537e-6	9.69554142963181e-6	9.69554118404407e-6	9.69554100978673e-6	9.69554109802356e-6	9.69554174937306e-6	9.69554340808516e-6	9.69554667583533e-6	9.69555224633416e-6	9.69556062712423e-6	9.69557139242704e-6	9.69558160938198e-6	9.69558348793034e-6	9.69556399543414e-6	9.69551733149866e-6	9.69548735904683e-6	9.69558059482132e-6	9.69565258636559e-6	9.69539496312009e-6	9.69575184622241e-6	9.69553280415183e-6	9.69538138864976e-6	9.69553280415182e-6	9.6957518462224e-6	9.69539496312008e-6	9.69565258636559e-6	9.69558059482131e-6	9.69548735904683e-6	9.69551733149867e-6	9.69556399543414e-6	9.69558348793033e-6	9.695581609382e-6	9.69557139242704e-6	9.69556062712425e-6	9.69555224633419e-6	9.69554667583534e-6	9.69554340808516e-6	9.69554174937305e-6	9.69554109802357e-6
flux1:	0.701525919732445	8.64243439027254e-6	8.64243511113629e-6	8.64243576024779e-6	8.64243632504502e-6	8.64243679341987e-6	8.64243715411535e-6	8.64243739759282e-6	8.64243751764509e-6	8.64243751416709e-6	8.64243739768475e-6	8.64243719649417e-6	8.64243696756173e-6	8.64243681257631e-6	8.64243690038856e-6	8.64243749560454e-6	8.64243898801533e-6	8.64244190360158e-6	8.6424468450902e-6	8.64245424422407e-6	8.64246370039712e-6	8.64247259244471e-6	8.64247401551928e-6	8.64245648077461e-6	8.64241502263263e-6	8.64238876980117e-6	8.64247204571824e-6	8.64253557928281e-6	8.64230616755087e-6	8.64262431309953e-6	8.64242908146593e-6	8.64229397935139e-6	8.64242908146591e-6	8.64262431309953e-6	8.64230616755086e-6	8.64253557928282e-6	8.64247204571823e-6	8.64238876980117e-6	8.64241502263264e-6	8.64245648077459e-6	8.64247401551929e-6	8.6424725924447e-6	8.64246370039712e-6	8.64245424422404e-6	8.6424468450902e-6	8.64244190360158e-6	8.64243898801532e-6	8.64243749560454e-6	8.64243690038857e-6
flux1:	0.701788368636199	7.69691728808549e-6	7.69691784272316e-6	7.69691833948035e-6	7.69691876746536e-6	7.69691911622158e-6	7.69691937609336e-6	7.69691953900361e-6	7.69691959988803e-6	7.69691955914454e-6	7.69691942662042e-6	7.69691922788092e-6	7.69691901375697e-6	7.69691887437566e-6	7.69691895872249e-6	7.69691949946862e-6	7.69692083827893e-6	7.69692343448845e-6	7.69692781117274e-6	7.69693433478445e-6	7.69694263028439e-6	7.6969503577378e-6	7.69695140287366e-6	7.69693564748979e-6	7.69689884968008e-6	7.69687588132563e-6	7.69695019148113e-6	7.69700620483071e-6	7.69680209767475e-6	7.69708545865741e-6	7.69691160344908e-6	7.69679116345521e-6	7.69691160344907e-6	7.69708545865742e-6	7.69680209767477e-6	7.69700620483071e-6	7.69695019148113e-6	7.69687588132563e-6	7.69689884968008e-6	7.69693564748979e-6	7.69695140287365e-6	7.69695035773781e-6	7.69694263028439e-6	7.69693433478445e-6	7.69692781117275e-6	7.69692343448844e-6	7.69692083827893e-6	7.69691949946863e-6	7.69691895872249e-6
flux1:	0.702050817539952	6.84879352101241e-6	6.84879393968962e-6	6.84879431194205e-6	6.84879462834646e-6	6.84879487989358e-6	6.84879505832179e-6	6.84879515681466e-6	6.84879517127358e-6	6.84879510248084e-6	6.84879495960643e-6	6.84879476570627e-6	6.8487945660775e-6	6.84879444050954e-6	6.84879452032135e-6	6.84879500989532e-6	6.84879620840954e-6	6.84879851658355e-6	6.84880238784071e-6	6.8488081324975e-6	6.84881540103186e-6	6.84882210692121e-6	6.84882284121822e-6	6.84880870141532e-6	6.84877607183697e-6	6.8487560007808e-6	6.84882224857713e-6	6.84887158270271e-6	6.84869015138062e-6	6.84894230709763e-6	6.84878762509955e-6	6.84868035074305e-6	6.84878762509955e-6	6.84894230709763e-6	6.84869015138061e-6	6.84887158270271e-6	6.84882224857713e-6	6.8487560007808e-6	6.84877607183697e-6	6.84880870141531e-6	6.84882284121821e-6	6.84882210692123e-6	6.84881540103186e-6	6.84880813249749e-6	6.84880238784072e-6	6.84879851658355e-6	6.84879620840953e-6	6.8487950098953e-6	6.84879452032134e-6
flux1:	0.702313266443705	6.08874579663064e-6	6.0887461059464e-6	6.08874637823219e-6	6.08874660535238e-6	6.08874677956128e-6	6.08874689380731e-6	6.08874694235712e-6	6.08874692192397e-6	6.08874683357511e-6	6.08874668581345e-6	6.08874649939458e-6	6.08874631463172e-6	6.08874620208249e-6	6.08874627737232e-6	6.08874671985128e-6	6.08874779122943e-6	6.08874984072699e-6	6.08875326093001e-6	6.088758313978e-6	6.08876467546618e-6	6.08877048692391e-6	6.08877096801383e-6	6.08875829340561e-6	6.08872938836207e-6	6.08871187032323e-6	6.08877087565459e-6	6.08881428380689e-6	6.08865315348422e-6	6.08887734146796e-6	6.08873984037309e-6	6.08864437681981e-6	6.08873984037309e-6	6.08887734146797e-6	6.08865315348423e-6	6.08881428380689e-6	6.08877087565459e-6	6.08871187032322e-6	6.08872938836206e-6	6.0887582934056e-6	6.08877096801384e-6	6.08877048692391e-6	6.08876467546619e-6	6.08875831397798e-6	6.08875326093001e-6	6.08874984072699e-6	6.08874779122943e-6	6.08874671985128e-6	6.08874627737232e-6
flux1:	0.702575715347458	5.40826688612071e-6	5.40826710889371e-6	5.40826730228886e-6	5.40826745929566e-6	5.40826757326872e-6	5.4082676382039e-6	5.40826764929553e-6	5.40826760393588e-6	5.40826750339519e-6	5.40826735552639e-6	5.40826717898171e-6	5.40826700959262e-6	5.40826690968309e-6	5.40826698095326e-6	5.40826738062677e-6	5.40826833740594e-6	5.40827015531309e-6	5.40827317385759e-6	5.40827761391224e-6	5.40828317551681e-6	5.40828820516841e-6	5.40828848218806e-6	5.4082771347265e-6	5.40825155444537e-6	5.4082362835151e-6	5.40828878953702e-6	5.40832694555195e-6	5.40818397290279e-6	5.40838311849548e-6	5.40826099852333e-6	5.40817612042309e-6	5.40826099852333e-6	5.40838311849548e-6	5.40818397290279e-6	5.40832694555195e-6	5.40828878953703e-6	5.40823628351509e-6	5.40825155444536e-6	5.4082771347265e-6	5.40828848218806e-6	5.40828820516842e-6	5.40828317551682e-6	5.40827761391224e-6	5.40827317385758e-6	5.40827015531307e-6	5.40826833740594e-6	5.40826738062677e-6	5.40826698095328e-6
flux1:	0.702838164251212	4.79959808913654e-6	4.79959824451899e-6	4.79959837671416e-6	4.79959847969285e-6	4.79959854776541e-6	4.79959857583198e-6	4.79959855987933e-6	4.7995984978648e-6	4.79959839119444e-6	4.79959824709445e-6	4.79959808229852e-6	4.7995979286141e-6	4.79959784103076e-6	4.79959790890718e-6	4.79959826993004e-6	4.79959912375461e-6	4.79960073477785e-6	4.79960339625765e-6	4.79960729378991e-6	4.7996121509787e-6	4.79961649830914e-6	4.79961661285495e-6	4.79960646590466e-6	4.79958385048188e-6	4.79957055507935e-6	4.79961723456402e-6	4.79965074051602e-6	4.79952399308753e-6	4.79970073680569e-6	4.79959237373511e-6	4.79951697396956e-6	4.79959237373511e-6	4.79970073680569e-6	4.79952399308754e-6	4.79965074051602e-6	4.79961723456403e-6	4.79957055507935e-6	4.79958385048188e-6	4.79960646590467e-6	4.79961661285495e-6	4.79961649830913e-6	4.7996121509787e-6	4.79960729378991e-6	4.79960339625766e-6	4.79960073477784e-6	4.7995991237546e-6	4.79959826993003e-6	4.79959790890718e-6
flux1:	0.703100613154965	4.2556714333039e-6	4.2556715370538e-6	4.25567162259277e-6	4.25567168474524e-6	4.25567171864999e-6	4.25567171998614e-6	4.25567168541549e-6	4.25567161336325e-6	4.255671505317e-6	4.25567136790386e-6	4.25567121611162e-6	4.25567107814038e-6	4.25567100245494e-6	4.25567106748834e-6	4.25567139369578e-6	4.25567215519805e-6	4.25567358169006e-6	4.25567592617341e-6	4.25567934414939e-6	4.25568358175525e-6	4.255687334425e-6	4.25568732146764e-6	4.25567825898234e-6	4.25565828470231e-6	4.25564672395582e-6	4.25568818523752e-6	4.25571757845822e-6	4.25560531567852e-6	4.25576203849112e-6	4.25566596801573e-6	4.25559904730345e-6	4.25566596801573e-6	4.25576203849113e-6	4.25560531567852e-6	4.25571757845822e-6	4.25568818523752e-6	4.25564672395581e-6	4.25565828470231e-6	4.25567825898235e-6	4.25568732146764e-6	4.25568733442501e-6	4.25568358175526e-6	4.25567934414939e-6	4.25567592617342e-6	4.25567358169006e-6	4.25567215519804e-6	4.25567139369577e-6	4.25567106748835e-6
flux1:	0.703363062058718	3.77005547974993e-6	3.77005554460187e-6	3.77005559521905e-6	3.77005562716717e-6	3.77005563630142e-6	3.77005561897059e-6	3.77005557240981e-6	3.77005549542945e-6	3.77005538955539e-6	3.77005526084647e-6	3.77005512270523e-6	3.77005500010297e-6	3.77005493570714e-6	3.7700549982897e-6	3.77005529312438e-6	3.77005597190922e-6	3.77005723398148e-6	3.77005929734646e-6	3.77006229188728e-6	3.7700659851376e-6	3.770069220228e-6	3.7700691089703e-6	3.77006102474769e-6	3.77004340073771e-6	3.77003336124106e-6	3.77007015375965e-6	3.77009591325794e-6	3.76999656897284e-6	3.77013541561649e-6	3.7700503189367e-6	3.76999097624241e-6	3.7700503189367e-6	3.77013541561649e-6	3.76999656897284e-6	3.77009591325794e-6	3.77007015375965e-6	3.77003336124106e-6	3.77004340073772e-6	3.77006102474768e-6	3.7700691089703e-6	3.77006922022801e-6	3.77006598513761e-6	3.77006229188728e-6	3.77005929734647e-6	3.77005723398149e-6	3.77005597190922e-6	3.77005529312438e-6	3.7700549982897e-6
flux1:	0.703625510962471	3.33690459947868e-6	3.33690463556103e-6	3.33690466056798e-6	3.33690467070742e-6	3.33690466245303e-6	3.33690463272772e-6	3.3369045792523e-6	3.33690450115217e-6	3.33690439995747e-6	3.33690428119128e-6	3.33690415682021e-6	3.33690404892965e-6	3.33690399504245e-6	3.33690405539744e-6	3.33690432190747e-6	3.33690492660139e-6	3.33690604228817e-6	3.33690785658615e-6	3.33691047761978e-6	3.33691369311499e-6	3.33691647828868e-6	3.33691629295501e-6	3.33690908995163e-6	3.33689355513247e-6	3.33688484803409e-6	3.33691746748607e-6	3.33694001980664e-6	3.33685218623815e-6	3.3369750866884e-6	3.33689977725728e-6	3.33684720095422e-6	3.33689977725728e-6	3.3369750866884e-6	3.33685218623815e-6	3.33694001980664e-6	3.33691746748608e-6	3.33688484803409e-6	3.33689355513248e-6	3.33690908995163e-6	3.33691629295501e-6	3.33691647828869e-6	3.33691369311499e-6	3.33691047761978e-6	3.33690785658615e-6	3.33690604228817e-6	3.33690492660138e-6	3.33690432190747e-6	3.33690405539744e-6
flux1:	0.703887959866225	2.95091158043846e-6	2.95091159569674e-6	2.95091160237686e-6	2.95091159724199e-6	2.95091157729845e-6	2.95091153996033e-6	2.9509114833583e-6	2.95091140687384e-6	2.95091131201465e-6	2.95091120380185e-6	2.95091109290379e-6	2.95091099883016e-6	2.95091095454421e-6	2.95091101275621e-6	2.95091125363302e-6	2.95091179196815e-6	2.95091277741398e-6	2.95091437123595e-6	2.95091666312152e-6	2.95091945974852e-6	2.95092185431589e-6	2.95092161486587e-6	2.95091520455746e-6	2.95090152485919e-6	2.95089398324485e-6	2.95092287635575e-6	2.95094260091246e-6	2.95086501393785e-6	2.95097370315434e-6	2.95090711449847e-6	2.95086057423518e-6	2.95090711449847e-6	2.95097370315434e-6	2.95086501393785e-6	2.95094260091246e-6	2.95092287635575e-6	2.95089398324485e-6	2.95090152485919e-6	2.95091520455746e-6	2.95092161486588e-6	2.95092185431589e-6	2.95091945974852e-6	2.95091666312152e-6	2.95091437123594e-6	2.95091277741398e-6	2.95091179196815e-6	2.95091125363301e-6	2.95091101275621e-6
flux1:	0.704150408769978	2.6072634217049e-6	2.60726342230144e-6	2.60726341628392e-6	2.60726340089452e-6	2.60726337359723e-6	2.60726333222518e-6	2.60726327525404e-6	2.60726320227109e-6	2.60726311474173e-6	2.60726301721873e-6	2.60726291919915e-6	2.60726283789708e-6	2.6072628022391e-6	2.60726285830098e-6	2.60726307593425e-6	2.6072635548459e-6	2.60726442449671e-6	2.60726582332577e-6	2.6072678254369e-6	2.60727025520853e-6	2.60727231109642e-6	2.60727203386032e-6	2.6072663356378e-6	2.60725430145346e-6	2.60724777799089e-6	2.60727334692451e-6	2.60729058084531e-6	2.60722210650158e-6	2.60731814255844e-6	2.60725931710024e-6	2.60721815632462e-6	2.60725931710025e-6	2.60731814255844e-6	2.60722210650157e-6	2.60729058084531e-6	2.6072733469245e-6	2.6072477779909e-6	2.60725430145346e-6	2.6072663356378e-6	2.60727203386032e-6	2.60727231109642e-6	2.60727025520853e-6	2.60726782543689e-6	2.60726582332577e-6	2.60726442449671e-6	2.60726355484591e-6	2.60726307593425e-6	2.60726285830097e-6
flux1:	0.704412857673731	2.30160016909999e-6	2.30160015977084e-6	2.30160014536474e-6	2.30160012353616e-6	2.3016000921414e-6	2.30160004937009e-6	2.30159999398691e-6	2.30159992574321e-6	2.30159984604684e-6	2.30159975901581e-6	2.30159967309215e-6	2.30159960344673e-6	2.30159957543687e-6	2.30159962929774e-6	2.30159982583195e-6	2.30160025155459e-6	2.30160101833959e-6	2.30160224487892e-6	2.30160399213854e-6	2.30160610095591e-6	2.30160786357834e-6	2.30160756181495e-6	2.30160250240977e-6	2.30159192626461e-6	2.30158629108136e-6	2.30160889750362e-6	2.30162394002267e-6	2.30156356214814e-6	2.30164834285927e-6	2.30159642166991e-6	2.30156005076632e-6	2.30159642166991e-6	2.30164834285926e-6	2.30156356214814e-6	2.30162394002267e-6	2.30160889750362e-6	2.30158629108135e-6	2.30159192626461e-6	2.30160250240977e-6	2.30160756181494e-6	2.30160786357834e-6	2.30160610095591e-6	2.30160399213854e-6	2.30160224487892e-6	2.30160101833959e-6	2.30160025155459e-6	2.30159982583194e-6	2.30159962929774e-6
flux1:	0.704675306577484	2.02997664568943e-6	2.02997663004839e-6	2.02997661052704e-6	2.02997658513396e-6	2.02997655206072e-6	2.02997650979946e-6	2.02997645735582e-6	2.0299763946101e-6	2.02997632290192e-6	2.02997624594711e-6	2.02997617123906e-6	2.02997611213232e-6	2.02997609083186e-6	2.02997614243687e-6	2.02997631982013e-6	2.02997669797402e-6	2.02997737347102e-6	2.02997844794098e-6	2.02997997130478e-6	2.02998179964239e-6	2.02998330867739e-6	2.02998299305807e-6	2.02997850599316e-6	2.02996922041026e-6	2.02996435918159e-6	2.02998432799789e-6	2.02999744443067e-6	2.02994425336009e-6	2.03001903150286e-6	2.02997324491994e-6	2.02994113491693e-6	2.02997324491994e-6	2.03001903150286e-6	2.02994425336009e-6	2.02999744443066e-6	2.0299843279979e-6	2.02996435918159e-6	2.02996922041026e-6	2.02997850599316e-6	2.02998299305807e-6	2.02998330867739e-6	2.02998179964239e-6	2.02997997130478e-6	2.02997844794098e-6	2.02997737347103e-6	2.02997669797402e-6	2.02997631982013e-6	2.02997614243687e-6
flux1:	0.704937755481238	1.78882693080796e-6	1.78882691159502e-6	1.78882688942801e-6	1.78882686261869e-6	1.78882682964459e-6	1.78882678925352e-6	1.78882674065125e-6	1.78882668381772e-6	1.78882662001684e-6	1.78882655259384e-6	1.78882648819048e-6	1.78882643854884e-6	1.78882642309265e-6	1.78882647240982e-6	1.78882663243119e-6	1.78882696809501e-6	1.78882756267549e-6	1.78882850307879e-6	1.78882982996737e-6	1.78883141348486e-6	1.78883270356309e-6	1.78883238258767e-6	1.78882840765228e-6	1.78882026319896e-6	1.78881607542529e-6	1.78883369821125e-6	1.78884512354557e-6	1.78879830578166e-6	1.78886420301919e-6	1.78882386206659e-6	1.78879553887498e-6	1.78882386206659e-6	1.78886420301919e-6	1.78879830578166e-6	1.78884512354557e-6	1.78883369821125e-6	1.78881607542529e-6	1.78882026319896e-6	1.78882840765228e-6	1.78883238258767e-6	1.78883270356309e-6	1.78883141348486e-6	1.78882982996737e-6	1.78882850307879e-6	1.78882756267548e-6	1.78882696809501e-6	1.7888266324312e-6	1.78882647240982e-6
flux1:	0.705200204384991	1.5749314423933e-6	1.57493142167023e-6	1.57493139870508e-6	1.57493137206876e-6	1.5749313404819e-6	1.57493130290774e-6	1.57493125871725e-6	1.57493120796581e-6	1.57493115183703e-6	1.5749310933356e-6	1.57493103834002e-6	1.57493099716248e-6	1.57493098677586e-6	1.57493103380934e-6	1.5749311781234e-6	1.57493147589267e-6	1.57493199884664e-6	1.57493282120203e-6	1.57493397588489e-6	1.57493534597053e-6	1.57493644728303e-6	1.57493612763427e-6	1.57493261038341e-6	1.57492547388442e-6	1.57492187134052e-6	1.57493740948596e-6	1.57494735162237e-6	1.5749061804104e-6	1.57496420000703e-6	1.57492868855801e-6	1.5749037277018e-6	1.57492868855801e-6	1.57496420000703e-6	1.5749061804104e-6	1.57494735162237e-6	1.57493740948597e-6	1.57492187134052e-6	1.57492547388442e-6	1.57493261038341e-6	1.57493612763427e-6	1.57493644728303e-6	1.57493534597054e-6	1.57493397588489e-6	1.57493282120203e-6	1.57493199884664e-6	1.57493147589266e-6	1.5749311781234e-6	1.57493103380934e-6
flux1:	0.705462653288744	1.3853864794002e-6	1.38538645869938e-6	1.38538643629947e-6	1.38538641099228e-6	1.38538638170461e-6	1.38538634758048e-6	1.38538630812652e-6	1.38538626345351e-6	1.38538621466262e-6	1.3853861644464e-6	1.38538611800042e-6	1.38538608437031e-6	1.38538607837164e-6	1.38538612316353e-6	1.38538625330352e-6	1.3853865173358e-6	1.38538697697841e-6	1.38538769552596e-6	1.38538869946169e-6	1.38538988371378e-6	1.3853908225472e-6	1.38539050939155e-6	1.38538740067007e-6	1.38538115357543e-6	1.38537805891631e-6	1.38539174650283e-6	1.38540038917431e-6	1.38536421591204e-6	1.38541525433198e-6	1.38538402196043e-6	1.38536204376376e-6	1.38538402196043e-6	1.38541525433197e-6	1.38536421591204e-6	1.38540038917431e-6	1.38539174650283e-6	1.38537805891631e-6	1.38538115357543e-6	1.38538740067007e-6	1.38539050939155e-6	1.38539082254719e-6	1.38538988371378e-6	1.38538869946169e-6	1.38538769552595e-6	1.3853869769784e-6	1.3853865173358e-6	1.38538625330352e-6	1.38538612316353e-6
flux1:	0.705725102192497	1.21757608373347e-6	1.21757606416853e-6	1.21757604331483e-6	1.217576020152e-6	1.21757599378107e-6	1.21757596349746e-6	1.2175759289184e-6	1.21757589019368e-6	1.21757584834158e-6	1.21757580576965e-6	1.21757576706304e-6	1.2175757401471e-6	1.21757573794025e-6	1.21757578056325e-6	1.21757589794596e-6	1.21757613199559e-6	1.21757653575821e-6	1.21757716313959e-6	1.21757803527712e-6	1.2175790579308e-6	1.21757985713841e-6	1.21757955438008e-6	1.21757680987279e-6	1.21757134677e-6	1.21756869227933e-6	1.2175807387104e-6	1.21758824411057e-6	1.21755649052916e-6	1.21760134800389e-6	1.21757390347103e-6	1.21755456866775e-6	1.21757390347103e-6	1.21760134800389e-6	1.21755649052916e-6	1.21758824411057e-6	1.2175807387104e-6	1.21756869227933e-6	1.21757134677e-6	1.21757680987279e-6	1.21757955438008e-6	1.21757985713841e-6	1.2175790579308e-6	1.21757803527712e-6	1.21757716313959e-6	1.21757653575822e-6	1.21757613199559e-6	1.21757589794596e-6	1.21757578056326e-6
flux1:	0.705987551096251	1.06914608444627e-6	1.06914606679335e-6	1.06914604815845e-6	1.06914602768055e-6	1.06914600460775e-6	1.06914597836162e-6	1.06914594864896e-6	1.06914591564543e-6	1.06914588028746e-6	1.06914584472292e-6	1.06914581299235e-6	1.06914579203115e-6	1.06914579309149e-6	1.06914583363632e-6	1.06914593956135e-6	1.06914614700709e-6	1.06914650151608e-6	1.06914704893404e-6	1.06914780598029e-6	1.06914868828592e-6	1.06914936770242e-6	1.06914907819817e-6	1.06914665800694e-6	1.06914188526715e-6	1.06913961173611e-6	1.06915020413846e-6	1.06915671528481e-6	1.06912886634106e-6	1.06916825648478e-6	1.069144161813e-6	1.0691271675467e-6	1.069144161813e-6	1.06916825648478e-6	1.06912886634105e-6	1.06915671528481e-6	1.06915020413845e-6	1.06913961173611e-6	1.06914188526715e-6	1.06914665800694e-6	1.06914907819817e-6	1.06914936770242e-6	1.06914868828592e-6	1.06914780598029e-6	1.06914704893404e-6	1.06914650151608e-6	1.06914614700709e-6	1.06914593956135e-6	1.06914583363632e-6
flux1:	0.706250000000004	9.3798019075085e-7	9.37980175508613e-7	9.37980159511142e-7	9.37980142032526e-7	9.37980122444518e-7	9.37980100273493e-7	9.37980075298259e-7	9.37980047710013e-7	9.37980018365326e-7	9.37979989176266e-7	9.37979963698099e-7	9.3797994799266e-7	9.37979951850018e-7	9.37979990410819e-7	9.37980086057602e-7	9.37980269925655e-7	9.3798058107225e-7	9.37981058433005e-7	9.37981715091703e-7	9.37982475651634e-7	9.37983052459087e-7	9.3798277819968e-7	9.37980646448474e-7	9.3797648099734e-7	9.37974536722246e-7	9.37983842136186e-7	9.37989484992916e-7	9.37965082416495e-7	9.37999640965544e-7	9.37978506052637e-7	9.37963582237115e-7	9.37978506052636e-7	9.37999640965545e-7	9.37965082416495e-7	9.37989484992918e-7	9.37983842136186e-7	9.37974536722245e-7	9.37976480997339e-7	9.37980646448472e-7	9.37982778199678e-7	9.37983052459088e-7	9.37982475651633e-7	9.37981715091701e-7	9.37981058433005e-7	9.3798058107225e-7	9.37980269925651e-7	9.379800860576e-7	9.37979990410818e-7
[truncated: 13 more columns]
