# Supplementary material for: Spatial Resolution and Refractive Index Contrast of Resonant Photonic Crystal Surfaces for Biosensing
Source: IEEE Photonics J. Author manuscript; Available in PMC 2015 Sep 7. (PMC4561521; doi:10.1109/JPHOT.2015.2435699)
Supplement: fig6_data [file NIHMS64775-supplement-fig6_data.gz › Volumes/graham/MacBook_backup/PhD_folder_2015_06_02/paper_improvements/IEEE_J_Photonics/final_files/data_files/fig6/meep_data/16/ref.out]

-----------
Initializing structure...
Working in 2D dimensions.
Computational cell is 150 x 10 x 0 with resolution 25
     block, center = (0,-2.56637,0)
          size (150,4.86726,1e+20)
          axes (1,0,0), (0,1,0), (0,0,1)
          dielectric constant epsilon diagonal = (2.0736,2.0736,2.0736)
     block, center = (0,2.43363,0)
          size (150,5.13274,1e+20)
          axes (1,0,0), (0,1,0), (0,0,1)
          dielectric constant epsilon diagonal = (2.01072,2.01072,2.01072)
     block, center = (-37.5,0.309735,0)
          size (75,0.884956,1e+20)
          axes (1,0,0), (0,1,0), (0,0,1)
          dielectric constant epsilon diagonal = (2.01072,2.01072,2.01072)
     block, center = (74.5,0,0)
          size (0.65,0.265487,1e+20)
          axes (1,0,0), (0,1,0), (0,0,1)
          dielectric constant epsilon diagonal = (2.01072,2.01072,2.01072)
     block, center = (73.5,0,0)
          size (0.65,0.265487,1e+20)
          axes (1,0,0), (0,1,0), (0,0,1)
          dielectric constant epsilon diagonal = (2.01072,2.01072,2.01072)
     block, center = (72.5,0,0)
          size (0.65,0.265487,1e+20)
          axes (1,0,0), (0,1,0), (0,0,1)
          dielectric constant epsilon diagonal = (2.01072,2.01072,2.01072)
     block, center = (71.5,0,0)
          size (0.65,0.265487,1e+20)
          axes (1,0,0), (0,1,0), (0,0,1)
          dielectric constant epsilon diagonal = (2.01072,2.01072,2.01072)
     block, center = (70.5,0,0)
          size (0.65,0.265487,1e+20)
          axes (1,0,0), (0,1,0), (0,0,1)
          dielectric constant epsilon diagonal = (2.01072,2.01072,2.01072)
     block, center = (69.5,0,0)
          size (0.65,0.265487,1e+20)
          axes (1,0,0), (0,1,0), (0,0,1)
          dielectric constant epsilon diagonal = (2.01072,2.01072,2.01072)
     block, center = (68.5,0,0)
          size (0.65,0.265487,1e+20)
          axes (1,0,0), (0,1,0), (0,0,1)
          dielectric constant epsilon diagonal = (2.01072,2.01072,2.01072)
     block, center = (67.5,0,0)
          size (0.65,0.265487,1e+20)
          axes (1,0,0), (0,1,0), (0,0,1)
          dielectric constant epsilon diagonal = (2.01072,2.01072,2.01072)
     block, center = (66.5,0,0)
          size (0.65,0.265487,1e+20)
          axes (1,0,0), (0,1,0), (0,0,1)
          dielectric constant epsilon diagonal = (2.01072,2.01072,2.01072)
     block, center = (65.5,0,0)
          size (0.65,0.265487,1e+20)
          axes (1,0,0), (0,1,0), (0,0,1)
          dielectric constant epsilon diagonal = (2.01072,2.01072,2.01072)
     block, center = (64.5,0,0)
          size (0.65,0.265487,1e+20)
          axes (1,0,0), (0,1,0), (0,0,1)
          dielectric constant epsilon diagonal = (2.01072,2.01072,2.01072)
     block, center = (63.5,0,0)
          size (0.65,0.265487,1e+20)
          axes (1,0,0), (0,1,0), (0,0,1)
          dielectric constant epsilon diagonal = (2.01072,2.01072,2.01072)
     block, center = (62.5,0,0)
          size (0.65,0.265487,1e+20)
          axes (1,0,0), (0,1,0), (0,0,1)
          dielectric constant epsilon diagonal = (2.01072,2.01072,2.01072)
     block, center = (61.5,0,0)
          size (0.65,0.265487,1e+20)
          axes (1,0,0), (0,1,0), (0,0,1)
          dielectric constant epsilon diagonal = (2.01072,2.01072,2.01072)
     block, center = (60.5,0,0)
          size (0.65,0.265487,1e+20)
          axes (1,0,0), (0,1,0), (0,0,1)
          dielectric constant epsilon diagonal = (2.01072,2.01072,2.01072)
     block, center = (59.5,0,0)
          size (0.65,0.265487,1e+20)
          axes (1,0,0), (0,1,0), (0,0,1)
          dielectric constant epsilon diagonal = (2.01072,2.01072,2.01072)
     block, center = (58.5,0,0)
          size (0.65,0.265487,1e+20)
          axes (1,0,0), (0,1,0), (0,0,1)
          dielectric constant epsilon diagonal = (2.01072,2.01072,2.01072)
     block, center = (57.5,0,0)
          size (0.65,0.265487,1e+20)
          axes (1,0,0), (0,1,0), (0,0,1)
          dielectric constant epsilon diagonal = (2.01072,2.01072,2.01072)
     block, center = (56.5,0,0)
          size (0.65,0.265487,1e+20)
          axes (1,0,0), (0,1,0), (0,0,1)
          dielectric constant epsilon diagonal = (2.01072,2.01072,2.01072)
     block, center = (55.5,0,0)
          size (0.65,0.265487,1e+20)
          axes (1,0,0), (0,1,0), (0,0,1)
          dielectric constant epsilon diagonal = (2.01072,2.01072,2.01072)
     block, center = (54.5,0,0)
          size (0.65,0.265487,1e+20)
          axes (1,0,0), (0,1,0), (0,0,1)
          dielectric constant epsilon diagonal = (2.01072,2.01072,2.01072)
     block, center = (53.5,0,0)
          size (0.65,0.265487,1e+20)
          axes (1,0,0), (0,1,0), (0,0,1)
          dielectric constant epsilon diagonal = (2.01072,2.01072,2.01072)
     block, center = (52.5,0,0)
          size (0.65,0.265487,1e+20)
          axes (1,0,0), (0,1,0), (0,0,1)
          dielectric constant epsilon diagonal = (2.01072,2.01072,2.01072)
     block, center = (51.5,0,0)
          size (0.65,0.265487,1e+20)
          axes (1,0,0), (0,1,0), (0,0,1)
          dielectric constant epsilon diagonal = (2.01072,2.01072,2.01072)
     block, center = (50.5,0,0)
          size (0.65,0.265487,1e+20)
          axes (1,0,0), (0,1,0), (0,0,1)
          dielectric constant epsilon diagonal = (2.01072,2.01072,2.01072)
     block, center = (49.5,0,0)
          size (0.65,0.265487,1e+20)
          axes (1,0,0), (0,1,0), (0,0,1)
          dielectric constant epsilon diagonal = (2.01072,2.01072,2.01072)
     block, center = (48.5,0,0)
          size (0.65,0.265487,1e+20)
          axes (1,0,0), (0,1,0), (0,0,1)
          dielectric constant epsilon diagonal = (2.01072,2.01072,2.01072)
     block, center = (47.5,0,0)
          size (0.65,0.265487,1e+20)
          axes (1,0,0), (0,1,0), (0,0,1)
          dielectric constant epsilon diagonal = (2.01072,2.01072,2.01072)
     block, center = (46.5,0,0)
          size (0.65,0.265487,1e+20)
          axes (1,0,0), (0,1,0), (0,0,1)
          dielectric constant epsilon diagonal = (2.01072,2.01072,2.01072)
     block, center = (45.5,0,0)
          size (0.65,0.265487,1e+20)
          axes (1,0,0), (0,1,0), (0,0,1)
          dielectric constant epsilon diagonal = (2.01072,2.01072,2.01072)
     block, center = (44.5,0,0)
          size (0.65,0.265487,1e+20)
          axes (1,0,0), (0,1,0), (0,0,1)
          dielectric constant epsilon diagonal = (2.01072,2.01072,2.01072)
     block, center = (43.5,0,0)
          size (0.65,0.265487,1e+20)
          axes (1,0,0), (0,1,0), (0,0,1)
          dielectric constant epsilon diagonal = (2.01072,2.01072,2.01072)
     block, center = (42.5,0,0)
          size (0.65,0.265487,1e+20)
          axes (1,0,0), (0,1,0), (0,0,1)
          dielectric constant epsilon diagonal = (2.01072,2.01072,2.01072)
     block, center = (41.5,0,0)
          size (0.65,0.265487,1e+20)
          axes (1,0,0), (0,1,0), (0,0,1)
          dielectric constant epsilon diagonal = (2.01072,2.01072,2.01072)
     block, center = (40.5,0,0)
          size (0.65,0.265487,1e+20)
          axes (1,0,0), (0,1,0), (0,0,1)
          dielectric constant epsilon diagonal = (2.01072,2.01072,2.01072)
     block, center = (39.5,0,0)
          size (0.65,0.265487,1e+20)
          axes (1,0,0), (0,1,0), (0,0,1)
          dielectric constant epsilon diagonal = (2.01072,2.01072,2.01072)
     block, center = (38.5,0,0)
          size (0.65,0.265487,1e+20)
          axes (1,0,0), (0,1,0), (0,0,1)
          dielectric constant epsilon diagonal = (2.01072,2.01072,2.01072)
     block, center = (37.5,0,0)
          size (0.65,0.265487,1e+20)
          axes (1,0,0), (0,1,0), (0,0,1)
          dielectric constant epsilon diagonal = (2.01072,2.01072,2.01072)
     block, center = (36.5,0,0)
          size (0.65,0.265487,1e+20)
          axes (1,0,0), (0,1,0), (0,0,1)
          dielectric constant epsilon diagonal = (2.01072,2.01072,2.01072)
     block, center = (35.5,0,0)
          size (0.65,0.265487,1e+20)
          axes (1,0,0), (0,1,0), (0,0,1)
          dielectric constant epsilon diagonal = (2.01072,2.01072,2.01072)
     block, center = (34.5,0,0)
          size (0.65,0.265487,1e+20)
          axes (1,0,0), (0,1,0), (0,0,1)
          dielectric constant epsilon diagonal = (2.01072,2.01072,2.01072)
     block, center = (33.5,0,0)
          size (0.65,0.265487,1e+20)
          axes (1,0,0), (0,1,0), (0,0,1)
          dielectric constant epsilon diagonal = (2.01072,2.01072,2.01072)
     block, center = (32.5,0,0)
          size (0.65,0.265487,1e+20)
          axes (1,0,0), (0,1,0), (0,0,1)
          dielectric constant epsilon diagonal = (2.01072,2.01072,2.01072)
     block, center = (31.5,0,0)
          size (0.65,0.265487,1e+20)
          axes (1,0,0), (0,1,0), (0,0,1)
          dielectric constant epsilon diagonal = (2.01072,2.01072,2.01072)
     block, center = (30.5,0,0)
          size (0.65,0.265487,1e+20)
          axes (1,0,0), (0,1,0), (0,0,1)
          dielectric constant epsilon diagonal = (2.01072,2.01072,2.01072)
     block, center = (29.5,0,0)
          size (0.65,0.265487,1e+20)
          axes (1,0,0), (0,1,0), (0,0,1)
          dielectric constant epsilon diagonal = (2.01072,2.01072,2.01072)
     block, center = (28.5,0,0)
          size (0.65,0.265487,1e+20)
          axes (1,0,0), (0,1,0), (0,0,1)
          dielectric constant epsilon diagonal = (2.01072,2.01072,2.01072)
     block, center = (27.5,0,0)
          size (0.65,0.265487,1e+20)
          axes (1,0,0), (0,1,0), (0,0,1)
          dielectric constant epsilon diagonal = (2.01072,2.01072,2.01072)
     block, center = (26.5,0,0)
          size (0.65,0.265487,1e+20)
          axes (1,0,0), (0,1,0), (0,0,1)
          dielectric constant epsilon diagonal = (2.01072,2.01072,2.01072)
     block, center = (25.5,0,0)
          size (0.65,0.265487,1e+20)
          axes (1,0,0), (0,1,0), (0,0,1)
          dielectric constant epsilon diagonal = (2.01072,2.01072,2.01072)
     block, center = (24.5,0,0)
          size (0.65,0.265487,1e+20)
          axes (1,0,0), (0,1,0), (0,0,1)
          dielectric constant epsilon diagonal = (2.01072,2.01072,2.01072)
     block, center = (23.5,0,0)
          size (0.65,0.265487,1e+20)
          axes (1,0,0), (0,1,0), (0,0,1)
          dielectric constant epsilon diagonal = (2.01072,2.01072,2.01072)
     block, center = (22.5,0,0)
          size (0.65,0.265487,1e+20)
          axes (1,0,0), (0,1,0), (0,0,1)
          dielectric constant epsilon diagonal = (2.01072,2.01072,2.01072)
     block, center = (21.5,0,0)
          size (0.65,0.265487,1e+20)
          axes (1,0,0), (0,1,0), (0,0,1)
          dielectric constant epsilon diagonal = (2.01072,2.01072,2.01072)
     block, center = (20.5,0,0)
          size (0.65,0.265487,1e+20)
          axes (1,0,0), (0,1,0), (0,0,1)
          dielectric constant epsilon diagonal = (2.01072,2.01072,2.01072)
     block, center = (19.5,0,0)
          size (0.65,0.265487,1e+20)
          axes (1,0,0), (0,1,0), (0,0,1)
          dielectric constant epsilon diagonal = (2.01072,2.01072,2.01072)
     block, center = (18.5,0,0)
          size (0.65,0.265487,1e+20)
          axes (1,0,0), (0,1,0), (0,0,1)
          dielectric constant epsilon diagonal = (2.01072,2.01072,2.01072)
     block, center = (17.5,0,0)
          size (0.65,0.265487,1e+20)
          axes (1,0,0), (0,1,0), (0,0,1)
          dielectric constant epsilon diagonal = (2.01072,2.01072,2.01072)
     block, center = (16.5,0,0)
          size (0.65,0.265487,1e+20)
          axes (1,0,0), (0,1,0), (0,0,1)
          dielectric constant epsilon diagonal = (2.01072,2.01072,2.01072)
     block, center = (15.5,0,0)
          size (0.65,0.265487,1e+20)
          axes (1,0,0), (0,1,0), (0,0,1)
          dielectric constant epsilon diagonal = (2.01072,2.01072,2.01072)
     block, center = (14.5,0,0)
          size (0.65,0.265487,1e+20)
          axes (1,0,0), (0,1,0), (0,0,1)
          dielectric constant epsilon diagonal = (2.01072,2.01072,2.01072)
     block, center = (13.5,0,0)
          size (0.65,0.265487,1e+20)
          axes (1,0,0), (0,1,0), (0,0,1)
          dielectric constant epsilon diagonal = (2.01072,2.01072,2.01072)
     block, center = (12.5,0,0)
          size (0.65,0.265487,1e+20)
          axes (1,0,0), (0,1,0), (0,0,1)
          dielectric constant epsilon diagonal = (2.01072,2.01072,2.01072)
     block, center = (11.5,0,0)
          size (0.65,0.265487,1e+20)
          axes (1,0,0), (0,1,0), (0,0,1)
          dielectric constant epsilon diagonal = (2.01072,2.01072,2.01072)
     block, center = (10.5,0,0)
          size (0.65,0.265487,1e+20)
          axes (1,0,0), (0,1,0), (0,0,1)
          dielectric constant epsilon diagonal = (2.01072,2.01072,2.01072)
     block, center = (9.5,0,0)
          size (0.65,0.265487,1e+20)
          axes (1,0,0), (0,1,0), (0,0,1)
          dielectric constant epsilon diagonal = (2.01072,2.01072,2.01072)
     block, center = (8.5,0,0)
          size (0.65,0.265487,1e+20)
          axes (1,0,0), (0,1,0), (0,0,1)
          dielectric constant epsilon diagonal = (2.01072,2.01072,2.01072)
     block, center = (7.5,0,0)
          size (0.65,0.265487,1e+20)
          axes (1,0,0), (0,1,0), (0,0,1)
          dielectric constant epsilon diagonal = (2.01072,2.01072,2.01072)
     block, center = (6.5,0,0)
          size (0.65,0.265487,1e+20)
          axes (1,0,0), (0,1,0), (0,0,1)
          dielectric constant epsilon diagonal = (2.01072,2.01072,2.01072)
     block, center = (5.5,0,0)
          size (0.65,0.265487,1e+20)
          axes (1,0,0), (0,1,0), (0,0,1)
          dielectric constant epsilon diagonal = (2.01072,2.01072,2.01072)
     block, center = (4.5,0,0)
          size (0.65,0.265487,1e+20)
          axes (1,0,0), (0,1,0), (0,0,1)
          dielectric constant epsilon diagonal = (2.01072,2.01072,2.01072)
     block, center = (3.5,0,0)
          size (0.65,0.265487,1e+20)
          axes (1,0,0), (0,1,0), (0,0,1)
          dielectric constant epsilon diagonal = (2.01072,2.01072,2.01072)
     block, center = (2.5,0,0)
          size (0.65,0.265487,1e+20)
          axes (1,0,0), (0,1,0), (0,0,1)
          dielectric constant epsilon diagonal = (2.01072,2.01072,2.01072)
     block, center = (1.5,0,0)
          size (0.65,0.265487,1e+20)
          axes (1,0,0), (0,1,0), (0,0,1)
          dielectric constant epsilon diagonal = (2.01072,2.01072,2.01072)
     block, center = (0.5,0,0)
          size (0.65,0.265487,1e+20)
          axes (1,0,0), (0,1,0), (0,0,1)
          dielectric constant epsilon diagonal = (2.01072,2.01072,2.01072)
     block, center = (-0.5,0,0)
          size (0.65,0.265487,1e+20)
          axes (1,0,0), (0,1,0), (0,0,1)
          dielectric constant epsilon diagonal = (2.01072,2.01072,2.01072)
     block, center = (-1.5,0,0)
          size (0.65,0.265487,1e+20)
          axes (1,0,0), (0,1,0), (0,0,1)
          dielectric constant epsilon diagonal = (2.01072,2.01072,2.01072)
     block, center = (-2.5,0,0)
          size (0.65,0.265487,1e+20)
          axes (1,0,0), (0,1,0), (0,0,1)
          dielectric constant epsilon diagonal = (2.01072,2.01072,2.01072)
     block, center = (-3.5,0,0)
          size (0.65,0.265487,1e+20)
          axes (1,0,0), (0,1,0), (0,0,1)
          dielectric constant epsilon diagonal = (2.01072,2.01072,2.01072)
     block, center = (-4.5,0,0)
          size (0.65,0.265487,1e+20)
          axes (1,0,0), (0,1,0), (0,0,1)
          dielectric constant epsilon diagonal = (2.01072,2.01072,2.01072)
     block, center = (-5.5,0,0)
          size (0.65,0.265487,1e+20)
          axes (1,0,0), (0,1,0), (0,0,1)
          dielectric constant epsilon diagonal = (2.01072,2.01072,2.01072)
     block, center = (-6.5,0,0)
          size (0.65,0.265487,1e+20)
          axes (1,0,0), (0,1,0), (0,0,1)
          dielectric constant epsilon diagonal = (2.01072,2.01072,2.01072)
     block, center = (-7.5,0,0)
          size (0.65,0.265487,1e+20)
          axes (1,0,0), (0,1,0), (0,0,1)
          dielectric constant epsilon diagonal = (2.01072,2.01072,2.01072)
     block, center = (-8.5,0,0)
          size (0.65,0.265487,1e+20)
          axes (1,0,0), (0,1,0), (0,0,1)
          dielectric constant epsilon diagonal = (2.01072,2.01072,2.01072)
     block, center = (-9.5,0,0)
          size (0.65,0.265487,1e+20)
          axes (1,0,0), (0,1,0), (0,0,1)
          dielectric constant epsilon diagonal = (2.01072,2.01072,2.01072)
     block, center = (-10.5,0,0)
          size (0.65,0.265487,1e+20)
          axes (1,0,0), (0,1,0), (0,0,1)
          dielectric constant epsilon diagonal = (2.01072,2.01072,2.01072)
     block, center = (-11.5,0,0)
          size (0.65,0.265487,1e+20)
          axes (1,0,0), (0,1,0), (0,0,1)
          dielectric constant epsilon diagonal = (2.01072,2.01072,2.01072)
     block, center = (-12.5,0,0)
          size (0.65,0.265487,1e+20)
          axes (1,0,0), (0,1,0), (0,0,1)
          dielectric constant epsilon diagonal = (2.01072,2.01072,2.01072)
     block, center = (-13.5,0,0)
          size (0.65,0.265487,1e+20)
          axes (1,0,0), (0,1,0), (0,0,1)
          dielectric constant epsilon diagonal = (2.01072,2.01072,2.01072)
     block, center = (-14.5,0,0)
          size (0.65,0.265487,1e+20)
          axes (1,0,0), (0,1,0), (0,0,1)
          dielectric constant epsilon diagonal = (2.01072,2.01072,2.01072)
     block, center = (-15.5,0,0)
          size (0.65,0.265487,1e+20)
          axes (1,0,0), (0,1,0), (0,0,1)
          dielectric constant epsilon diagonal = (2.01072,2.01072,2.01072)
     block, center = (-16.5,0,0)
          size (0.65,0.265487,1e+20)
          axes (1,0,0), (0,1,0), (0,0,1)
          dielectric constant epsilon diagonal = (2.01072,2.01072,2.01072)
     block, center = (-17.5,0,0)
          size (0.65,0.265487,1e+20)
          axes (1,0,0), (0,1,0), (0,0,1)
          dielectric constant epsilon diagonal = (2.01072,2.01072,2.01072)
     block, center = (-18.5,0,0)
          size (0.65,0.265487,1e+20)
          axes (1,0,0), (0,1,0), (0,0,1)
          dielectric constant epsilon diagonal = (2.01072,2.01072,2.01072)
     block, center = (-19.5,0,0)
          size (0.65,0.265487,1e+20)
          axes (1,0,0), (0,1,0), (0,0,1)
          dielectric constant epsilon diagonal = (2.01072,2.01072,2.01072)
     block, center = (-20.5,0,0)
          size (0.65,0.265487,1e+20)
          axes (1,0,0), (0,1,0), (0,0,1)
          dielectric constant epsilon diagonal = (2.01072,2.01072,2.01072)
     block, center = (-21.5,0,0)
          size (0.65,0.265487,1e+20)
          axes (1,0,0), (0,1,0), (0,0,1)
          dielectric constant epsilon diagonal = (2.01072,2.01072,2.01072)
     block, center = (-22.5,0,0)
          size (0.65,0.265487,1e+20)
          axes (1,0,0), (0,1,0), (0,0,1)
          dielectric constant epsilon diagonal = (2.01072,2.01072,2.01072)
     block, center = (-23.5,0,0)
          size (0.65,0.265487,1e+20)
          axes (1,0,0), (0,1,0), (0,0,1)
          dielectric constant epsilon diagonal = (2.01072,2.01072,2.01072)
     block, center = (-24.5,0,0)
          size (0.65,0.265487,1e+20)
          axes (1,0,0), (0,1,0), (0,0,1)
          dielectric constant epsilon diagonal = (2.01072,2.01072,2.01072)
     block, center = (-25.5,0,0)
          size (0.65,0.265487,1e+20)
          axes (1,0,0), (0,1,0), (0,0,1)
          dielectric constant epsilon diagonal = (2.01072,2.01072,2.01072)
     block, center = (-26.5,0,0)
          size (0.65,0.265487,1e+20)
          axes (1,0,0), (0,1,0), (0,0,1)
          dielectric constant epsilon diagonal = (2.01072,2.01072,2.01072)
     block, center = (-27.5,0,0)
          size (0.65,0.265487,1e+20)
          axes (1,0,0), (0,1,0), (0,0,1)
          dielectric constant epsilon diagonal = (2.01072,2.01072,2.01072)
     block, center = (-28.5,0,0)
          size (0.65,0.265487,1e+20)
          axes (1,0,0), (0,1,0), (0,0,1)
          dielectric constant epsilon diagonal = (2.01072,2.01072,2.01072)
     block, center = (-29.5,0,0)
          size (0.65,0.265487,1e+20)
          axes (1,0,0), (0,1,0), (0,0,1)
          dielectric constant epsilon diagonal = (2.01072,2.01072,2.01072)
     block, center = (-30.5,0,0)
          size (0.65,0.265487,1e+20)
          axes (1,0,0), (0,1,0), (0,0,1)
          dielectric constant epsilon diagonal = (2.01072,2.01072,2.01072)
     block, center = (-31.5,0,0)
          size (0.65,0.265487,1e+20)
          axes (1,0,0), (0,1,0), (0,0,1)
          dielectric constant epsilon diagonal = (2.01072,2.01072,2.01072)
     block, center = (-32.5,0,0)
          size (0.65,0.265487,1e+20)
          axes (1,0,0), (0,1,0), (0,0,1)
          dielectric constant epsilon diagonal = (2.01072,2.01072,2.01072)
     block, center = (-33.5,0,0)
          size (0.65,0.265487,1e+20)
          axes (1,0,0), (0,1,0), (0,0,1)
          dielectric constant epsilon diagonal = (2.01072,2.01072,2.01072)
     block, center = (-34.5,0,0)
          size (0.65,0.265487,1e+20)
          axes (1,0,0), (0,1,0), (0,0,1)
          dielectric constant epsilon diagonal = (2.01072,2.01072,2.01072)
     block, center = (-35.5,0,0)
          size (0.65,0.265487,1e+20)
          axes (1,0,0), (0,1,0), (0,0,1)
          dielectric constant epsilon diagonal = (2.01072,2.01072,2.01072)
     block, center = (-36.5,0,0)
          size (0.65,0.265487,1e+20)
          axes (1,0,0), (0,1,0), (0,0,1)
          dielectric constant epsilon diagonal = (2.01072,2.01072,2.01072)
     block, center = (-37.5,0,0)
          size (0.65,0.265487,1e+20)
          axes (1,0,0), (0,1,0), (0,0,1)
          dielectric constant epsilon diagonal = (2.01072,2.01072,2.01072)
     block, center = (-38.5,0,0)
          size (0.65,0.265487,1e+20)
          axes (1,0,0), (0,1,0), (0,0,1)
          dielectric constant epsilon diagonal = (2.01072,2.01072,2.01072)
     block, center = (-39.5,0,0)
          size (0.65,0.265487,1e+20)
          axes (1,0,0), (0,1,0), (0,0,1)
          dielectric constant epsilon diagonal = (2.01072,2.01072,2.01072)
     block, center = (-40.5,0,0)
          size (0.65,0.265487,1e+20)
          axes (1,0,0), (0,1,0), (0,0,1)
          dielectric constant epsilon diagonal = (2.01072,2.01072,2.01072)
     block, center = (-41.5,0,0)
          size (0.65,0.265487,1e+20)
          axes (1,0,0), (0,1,0), (0,0,1)
          dielectric constant epsilon diagonal = (2.01072,2.01072,2.01072)
     block, center = (-42.5,0,0)
          size (0.65,0.265487,1e+20)
          axes (1,0,0), (0,1,0), (0,0,1)
          dielectric constant epsilon diagonal = (2.01072,2.01072,2.01072)
     block, center = (-43.5,0,0)
          size (0.65,0.265487,1e+20)
          axes (1,0,0), (0,1,0), (0,0,1)
          dielectric constant epsilon diagonal = (2.01072,2.01072,2.01072)
     block, center = (-44.5,0,0)
          size (0.65,0.265487,1e+20)
          axes (1,0,0), (0,1,0), (0,0,1)
          dielectric constant epsilon diagonal = (2.01072,2.01072,2.01072)
     block, center = (-45.5,0,0)
          size (0.65,0.265487,1e+20)
          axes (1,0,0), (0,1,0), (0,0,1)
          dielectric constant epsilon diagonal = (2.01072,2.01072,2.01072)
     block, center = (-46.5,0,0)
          size (0.65,0.265487,1e+20)
          axes (1,0,0), (0,1,0), (0,0,1)
          dielectric constant epsilon diagonal = (2.01072,2.01072,2.01072)
     block, center = (-47.5,0,0)
          size (0.65,0.265487,1e+20)
          axes (1,0,0), (0,1,0), (0,0,1)
          dielectric constant epsilon diagonal = (2.01072,2.01072,2.01072)
     block, center = (-48.5,0,0)
          size (0.65,0.265487,1e+20)
          axes (1,0,0), (0,1,0), (0,0,1)
          dielectric constant epsilon diagonal = (2.01072,2.01072,2.01072)
     block, center = (-49.5,0,0)
          size (0.65,0.265487,1e+20)
          axes (1,0,0), (0,1,0), (0,0,1)
          dielectric constant epsilon diagonal = (2.01072,2.01072,2.01072)
     block, center = (-50.5,0,0)
          size (0.65,0.265487,1e+20)
          axes (1,0,0), (0,1,0), (0,0,1)
          dielectric constant epsilon diagonal = (2.01072,2.01072,2.01072)
     block, center = (-51.5,0,0)
          size (0.65,0.265487,1e+20)
          axes (1,0,0), (0,1,0), (0,0,1)
          dielectric constant epsilon diagonal = (2.01072,2.01072,2.01072)
     block, center = (-52.5,0,0)
          size (0.65,0.265487,1e+20)
          axes (1,0,0), (0,1,0), (0,0,1)
          dielectric constant epsilon diagonal = (2.01072,2.01072,2.01072)
     block, center = (-53.5,0,0)
          size (0.65,0.265487,1e+20)
          axes (1,0,0), (0,1,0), (0,0,1)
          dielectric constant epsilon diagonal = (2.01072,2.01072,2.01072)
     block, center = (-54.5,0,0)
          size (0.65,0.265487,1e+20)
          axes (1,0,0), (0,1,0), (0,0,1)
          dielectric constant epsilon diagonal = (2.01072,2.01072,2.01072)
     block, center = (-55.5,0,0)
          size (0.65,0.265487,1e+20)
          axes (1,0,0), (0,1,0), (0,0,1)
          dielectric constant epsilon diagonal = (2.01072,2.01072,2.01072)
     block, center = (-56.5,0,0)
          size (0.65,0.265487,1e+20)
          axes (1,0,0), (0,1,0), (0,0,1)
          dielectric constant epsilon diagonal = (2.01072,2.01072,2.01072)
     block, center = (-57.5,0,0)
          size (0.65,0.265487,1e+20)
          axes (1,0,0), (0,1,0), (0,0,1)
          dielectric constant epsilon diagonal = (2.01072,2.01072,2.01072)
     block, center = (-58.5,0,0)
          size (0.65,0.265487,1e+20)
          axes (1,0,0), (0,1,0), (0,0,1)
          dielectric constant epsilon diagonal = (2.01072,2.01072,2.01072)
     block, center = (-59.5,0,0)
          size (0.65,0.265487,1e+20)
          axes (1,0,0), (0,1,0), (0,0,1)
          dielectric constant epsilon diagonal = (2.01072,2.01072,2.01072)
     block, center = (-60.5,0,0)
          size (0.65,0.265487,1e+20)
          axes (1,0,0), (0,1,0), (0,0,1)
          dielectric constant epsilon diagonal = (2.01072,2.01072,2.01072)
     block, center = (-61.5,0,0)
          size (0.65,0.265487,1e+20)
          axes (1,0,0), (0,1,0), (0,0,1)
          dielectric constant epsilon diagonal = (2.01072,2.01072,2.01072)
     block, center = (-62.5,0,0)
          size (0.65,0.265487,1e+20)
          axes (1,0,0), (0,1,0), (0,0,1)
          dielectric constant epsilon diagonal = (2.01072,2.01072,2.01072)
     block, center = (-63.5,0,0)
          size (0.65,0.265487,1e+20)
          axes (1,0,0), (0,1,0), (0,0,1)
          dielectric constant epsilon diagonal = (2.01072,2.01072,2.01072)
     block, center = (-64.5,0,0)
          size (0.65,0.265487,1e+20)
          axes (1,0,0), (0,1,0), (0,0,1)
          dielectric constant epsilon diagonal = (2.01072,2.01072,2.01072)
     block, center = (-65.5,0,0)
          size (0.65,0.265487,1e+20)
          axes (1,0,0), (0,1,0), (0,0,1)
          dielectric constant epsilon diagonal = (2.01072,2.01072,2.01072)
     block, center = (-66.5,0,0)
          size (0.65,0.265487,1e+20)
          axes (1,0,0), (0,1,0), (0,0,1)
          dielectric constant epsilon diagonal = (2.01072,2.01072,2.01072)
     block, center = (-67.5,0,0)
          size (0.65,0.265487,1e+20)
          axes (1,0,0), (0,1,0), (0,0,1)
          dielectric constant epsilon diagonal = (2.01072,2.01072,2.01072)
     block, center = (-68.5,0,0)
          size (0.65,0.265487,1e+20)
          axes (1,0,0), (0,1,0), (0,0,1)
          dielectric constant epsilon diagonal = (2.01072,2.01072,2.01072)
     block, center = (-69.5,0,0)
          size (0.65,0.265487,1e+20)
          axes (1,0,0), (0,1,0), (0,0,1)
          dielectric constant epsilon diagonal = (2.01072,2.01072,2.01072)
     block, center = (-70.5,0,0)
          size (0.65,0.265487,1e+20)
          axes (1,0,0), (0,1,0), (0,0,1)
          dielectric constant epsilon diagonal = (2.01072,2.01072,2.01072)
     block, center = (-71.5,0,0)
          size (0.65,0.265487,1e+20)
          axes (1,0,0), (0,1,0), (0,0,1)
          dielectric constant epsilon diagonal = (2.01072,2.01072,2.01072)
     block, center = (-72.5,0,0)
          size (0.65,0.265487,1e+20)
          axes (1,0,0), (0,1,0), (0,0,1)
          dielectric constant epsilon diagonal = (2.01072,2.01072,2.01072)
     block, center = (-73.5,0,0)
          size (0.65,0.265487,1e+20)
          axes (1,0,0), (0,1,0), (0,0,1)
          dielectric constant epsilon diagonal = (2.01072,2.01072,2.01072)
     block, center = (-74.5,0,0)
          size (0.65,0.265487,1e+20)
          axes (1,0,0), (0,1,0), (0,0,1)
          dielectric constant epsilon diagonal = (2.01072,2.01072,2.01072)
time for set_epsilon = 8.91191 s
-----------
Meep: using output directory "ref-out"
creating output file "ref-out/eps-000000.00.h5"...
Meep progress: 2.04/377.433631896973 = 0.5% done in 4.0s, 737.0s to go
on time step 107 (time=2.14), 0.0375771 s/step
Meep progress: 4.66/377.433631896973 = 1.2% done in 8.0s, 640.4s to go
on time step 239 (time=4.78), 0.0303384 s/step
Meep progress: 7.48/377.433631896973 = 2.0% done in 12.0s, 595.1s to go
on time step 379 (time=7.58), 0.0285817 s/step
Meep progress: 10.28/377.433631896973 = 2.7% done in 16.0s, 572.7s to go
on time step 519 (time=10.38), 0.0286468 s/step
Meep progress: 13.0/377.433631896973 = 3.4% done in 20.0s, 561.9s to go
on time step 655 (time=13.1), 0.0294618 s/step
Meep progress: 15.72/377.433631896973 = 4.2% done in 24.1s, 553.6s to go
on time step 791 (time=15.82), 0.0295696 s/step
Meep progress: 18.52/377.433631896973 = 4.9% done in 28.1s, 544.3s to go
on time step 931 (time=18.62), 0.0287078 s/step
Meep progress: 21.28/377.433631896973 = 5.6% done in 32.1s, 537.2s to go
on time step 1069 (time=21.38), 0.029134 s/step
Meep progress: 24.06/377.433631896973 = 6.4% done in 36.1s, 530.3s to go
on time step 1208 (time=24.16), 0.0287867 s/step
Meep progress: 26.82/377.433631896973 = 7.1% done in 40.1s, 524.6s to go
on time step 1346 (time=26.92), 0.029112 s/step
Meep progress: 29.66/377.433631896973 = 7.9% done in 44.2s, 517.7s to go
on time step 1488 (time=29.76), 0.0283386 s/step
Meep progress: 32.52/377.433631896973 = 8.6% done in 48.2s, 510.8s to go
on time step 1631 (time=32.62), 0.0280518 s/step
Meep progress: 35.28/377.433631896973 = 9.3% done in 52.2s, 506.0s to go
on time step 1769 (time=35.38), 0.0290808 s/step
Meep progress: 38.04/377.433631896973 = 10.1% done in 56.2s, 501.3s to go
on time step 1907 (time=38.14), 0.0290547 s/step
Meep progress: 40.7/377.433631896973 = 10.8% done in 60.2s, 498.1s to go
on time step 2040 (time=40.8), 0.0302268 s/step
Meep progress: 43.5/377.433631896973 = 11.5% done in 64.2s, 493.0s to go
on time step 2180 (time=43.6), 0.0286933 s/step
Meep progress: 46.3/377.433631896973 = 12.3% done in 68.2s, 488.0s to go
on time step 2320 (time=46.4), 0.0286863 s/step
Meep progress: 49.04/377.433631896973 = 13.0% done in 72.2s, 483.7s to go
on time step 2457 (time=49.14), 0.0292466 s/step
Meep progress: 51.74/377.433631896973 = 13.7% done in 76.3s, 480.1s to go
on time step 2592 (time=51.84), 0.0298464 s/step
Meep progress: 54.34/377.433631896973 = 14.4% done in 80.3s, 477.3s to go
on time step 2722 (time=54.44), 0.0308328 s/step
Meep progress: 56.92/377.433631896973 = 15.1% done in 84.3s, 474.6s to go
on time step 2851 (time=57.02), 0.0310317 s/step
Meep progress: 59.72/377.433631896973 = 15.8% done in 88.3s, 469.8s to go
on time step 2991 (time=59.82), 0.0287082 s/step
Meep progress: 62.58/377.433631896973 = 16.6% done in 92.3s, 464.5s to go
on time step 3134 (time=62.68), 0.0280973 s/step
Meep progress: 65.4/377.433631896973 = 17.3% done in 96.4s, 459.7s to go
on time step 3274 (time=65.48), 0.0285858 s/step
Meep progress: 68.08/377.433631896973 = 18.0% done in 100.4s, 456.0s to go
on time step 3408 (time=68.16), 0.029924 s/step
Meep progress: 70.82/377.433631896973 = 18.8% done in 104.4s, 451.9s to go
on time step 3545 (time=70.9), 0.029289 s/step
Meep progress: 73.5/377.433631896973 = 19.5% done in 108.4s, 448.2s to go
on time step 3679 (time=73.58), 0.0299688 s/step
Meep progress: 76.18/377.433631896973 = 20.2% done in 112.4s, 444.5s to go
on time step 3813 (time=76.26), 0.0300881 s/step
Meep progress: 78.76/377.433631896973 = 20.9% done in 116.4s, 441.5s to go
on time step 3942 (time=78.84), 0.0310632 s/step
Meep progress: 81.44/377.433631896973 = 21.6% done in 120.4s, 437.8s to go
on time step 4076 (time=81.52), 0.0299488 s/step
Meep progress: 84.2/377.433631896973 = 22.3% done in 124.5s, 433.5s to go
on time step 4213 (time=84.26), 0.029247 s/step
Meep progress: 86.96/377.433631896973 = 23.0% done in 128.5s, 429.2s to go
on time step 4351 (time=87.02), 0.0289945 s/step
Meep progress: 89.64/377.433631896973 = 23.7% done in 132.5s, 425.4s to go
on time step 4485 (time=89.7), 0.0300344 s/step
Meep progress: 92.36/377.433631896973 = 24.5% done in 136.5s, 421.4s to go
on time step 4621 (time=92.42), 0.0296258 s/step
Meep progress: 95.12/377.433631896973 = 25.2% done in 140.6s, 417.2s to go
on time step 4759 (time=95.18), 0.0290984 s/step
Meep progress: 97.86/377.433631896973 = 25.9% done in 144.6s, 413.0s to go
on time step 4896 (time=97.92), 0.0293225 s/step
Meep progress: 100.62/377.433631896973 = 26.7% done in 148.6s, 408.8s to go
on time step 5034 (time=100.68), 0.0290816 s/step
Meep progress: 103.34/377.433631896973 = 27.4% done in 152.6s, 404.7s to go
on time step 5170 (time=103.4), 0.0294472 s/step
Meep progress: 106.16/377.433631896973 = 28.1% done in 156.6s, 400.2s to go
on time step 5310 (time=106.2), 0.0286009 s/step
Meep progress: 108.62/377.433631896973 = 28.8% done in 160.6s, 397.5s to go
on time step 5434 (time=108.68), 0.0324564 s/step
Meep progress: 111.32/377.433631896973 = 29.5% done in 164.6s, 393.6s to go
on time step 5569 (time=111.38), 0.02981 s/step
Meep progress: 113.92/377.433631896973 = 30.2% done in 168.6s, 390.1s to go
on time step 5699 (time=113.98), 0.0308259 s/step
Meep progress: 116.56/377.433631896973 = 30.9% done in 172.6s, 386.4s to go
on time step 5832 (time=116.64), 0.0302367 s/step
Meep progress: 119.32/377.433631896973 = 31.6% done in 176.6s, 382.1s to go
on time step 5969 (time=119.38), 0.0293583 s/step
Meep progress: 121.78/377.433631896973 = 32.3% done in 180.7s, 379.3s to go
on time step 6093 (time=121.86), 0.032381 s/step
Meep progress: 124.22/377.433631896973 = 32.9% done in 184.7s, 376.4s to go
on time step 6215 (time=124.3), 0.0329043 s/step
Meep progress: 126.56/377.433631896973 = 33.5% done in 188.7s, 374.0s to go
on time step 6332 (time=126.64), 0.0342957 s/step
Meep progress: 129.0/377.433631896973 = 34.2% done in 192.7s, 371.1s to go
on time step 6454 (time=129.08), 0.0329347 s/step
Meep progress: 131.54/377.433631896973 = 34.9% done in 196.7s, 367.8s to go
on time step 6581 (time=131.62), 0.0316858 s/step
Meep progress: 134.18/377.433631896973 = 35.6% done in 200.8s, 364.0s to go
on time step 6712 (time=134.24), 0.030552 s/step
Meep progress: 136.56/377.433631896973 = 36.2% done in 204.8s, 361.2s to go
on time step 6831 (time=136.62), 0.0338009 s/step
Meep progress: 139.12/377.433631896973 = 36.9% done in 208.8s, 357.7s to go
on time step 6959 (time=139.18), 0.0313912 s/step
Meep progress: 141.46/377.433631896973 = 37.5% done in 212.8s, 355.0s to go
on time step 7076 (time=141.52), 0.0343417 s/step
Meep progress: 144.04/377.433631896973 = 38.2% done in 216.8s, 351.4s to go
on time step 7205 (time=144.1), 0.0312583 s/step
Meep progress: 146.64/377.433631896973 = 38.9% done in 220.9s, 347.6s to go
on time step 7335 (time=146.7), 0.0308466 s/step
Meep progress: 148.98/377.433631896973 = 39.5% done in 224.9s, 344.8s to go
on time step 7452 (time=149.04), 0.0343616 s/step
Meep progress: 151.22/377.433631896973 = 40.1% done in 228.9s, 342.4s to go
on time step 7564 (time=151.28), 0.0359938 s/step
Meep progress: 153.52/377.433631896973 = 40.7% done in 232.9s, 339.8s to go
on time step 7679 (time=153.58), 0.03508 s/step
Meep progress: 155.8/377.433631896973 = 41.3% done in 237.0s, 337.1s to go
on time step 7793 (time=155.86), 0.0352516 s/step
Meep progress: 158.38/377.433631896973 = 42.0% done in 241.0s, 333.3s to go
on time step 7922 (time=158.44), 0.0311256 s/step
Meep progress: 160.84/377.433631896973 = 42.6% done in 245.0s, 329.9s to go
on time step 8045 (time=160.9), 0.0326802 s/step
Meep progress: 163.4/377.433631896973 = 43.3% done in 249.0s, 326.2s to go
on time step 8173 (time=163.46), 0.0313254 s/step
Meep progress: 165.58/377.433631896973 = 43.9% done in 253.1s, 323.8s to go
on time step 8281 (time=165.62), 0.037165 s/step
Meep progress: 167.72/377.433631896973 = 44.4% done in 257.1s, 321.4s to go
on time step 8389 (time=167.78), 0.037321 s/step
Meep progress: 170.04/377.433631896973 = 45.1% done in 261.1s, 318.4s to go
on time step 8506 (time=170.12), 0.0344451 s/step
Meep progress: 172.48/377.433631896973 = 45.7% done in 265.1s, 315.0s to go
on time step 8628 (time=172.56), 0.0328926 s/step
Meep progress: 175.0/377.433631896973 = 46.4% done in 269.1s, 311.3s to go
on time step 8753 (time=175.06), 0.0320158 s/step
Meep progress: 177.56/377.433631896973 = 47.0% done in 273.1s, 307.4s to go
on time step 8881 (time=177.62), 0.0313492 s/step
Meep progress: 179.76/377.433631896973 = 47.6% done in 277.1s, 304.7s to go
on time step 8991 (time=179.82), 0.036543 s/step
Meep progress: 182.0/377.433631896973 = 48.2% done in 281.1s, 301.9s to go
on time step 9103 (time=182.06), 0.035809 s/step
Meep progress: 184.2/377.433631896973 = 48.8% done in 285.2s, 299.2s to go
on time step 9213 (time=184.26), 0.036472 s/step
Meep progress: 186.68/377.433631896973 = 49.5% done in 289.2s, 295.5s to go
on time step 9337 (time=186.74), 0.0324384 s/step
Meep progress: 189.22/377.433631896973 = 50.1% done in 293.2s, 291.6s to go
on time step 9464 (time=189.28), 0.0316978 s/step
Meep progress: 191.8/377.433631896973 = 50.8% done in 297.2s, 287.7s to go
on time step 9593 (time=191.86), 0.0311161 s/step
Meep progress: 194.06/377.433631896973 = 51.4% done in 301.2s, 284.7s to go
on time step 9706 (time=194.12), 0.0357123 s/step
Meep progress: 196.28/377.433631896973 = 52.0% done in 305.3s, 281.7s to go
on time step 9817 (time=196.34), 0.0363327 s/step
Meep progress: 198.54/377.433631896973 = 52.6% done in 309.3s, 278.7s to go
on time step 9931 (time=198.62), 0.0353389 s/step
Meep progress: 201.06/377.433631896973 = 53.3% done in 313.3s, 274.8s to go
on time step 10057 (time=201.14), 0.0317826 s/step
Meep progress: 203.62/377.433631896973 = 53.9% done in 317.3s, 270.9s to go
on time step 10185 (time=203.7), 0.0314359 s/step
Meep progress: 206.12/377.433631896973 = 54.6% done in 321.3s, 267.1s to go
on time step 10311 (time=206.22), 0.0319374 s/step
Meep progress: 208.54/377.433631896973 = 55.3% done in 325.3s, 263.5s to go
on time step 10431 (time=208.62), 0.0335079 s/step
Meep progress: 210.72/377.433631896973 = 55.8% done in 329.4s, 260.6s to go
on time step 10540 (time=210.8), 0.036981 s/step
Meep progress: 213.1/377.433631896973 = 56.5% done in 333.4s, 257.1s to go
on time step 10661 (time=213.22), 0.0333052 s/step
Meep progress: 215.72/377.433631896973 = 57.2% done in 337.4s, 252.9s to go
on time step 10792 (time=215.84), 0.0307355 s/step
Meep progress: 217.94/377.433631896973 = 57.7% done in 341.4s, 249.8s to go
on time step 10902 (time=218.04), 0.0364492 s/step
Meep progress: 220.04/377.433631896973 = 58.3% done in 345.4s, 247.1s to go
on time step 11008 (time=220.16), 0.0377767 s/step
Meep progress: 222.46/377.433631896973 = 58.9% done in 349.4s, 243.4s to go
on time step 11128 (time=222.56), 0.0333949 s/step
Meep progress: 225.02/377.433631896973 = 59.6% done in 353.4s, 239.4s to go
on time step 11257 (time=225.14), 0.0311441 s/step
Meep progress: 227.44/377.433631896973 = 60.3% done in 357.5s, 235.7s to go
on time step 11377 (time=227.54), 0.0336164 s/step
Meep progress: 229.76/377.433631896973 = 60.9% done in 361.5s, 232.3s to go
on time step 11494 (time=229.88), 0.0342525 s/step
Meep progress: 232.04/377.433631896973 = 61.5% done in 365.5s, 229.0s to go
on time step 11608 (time=232.16), 0.0353321 s/step
Meep progress: 234.48/377.433631896973 = 62.1% done in 369.5s, 225.3s to go
on time step 11730 (time=234.6), 0.0328314 s/step
Meep progress: 236.72/377.433631896973 = 62.7% done in 373.5s, 222.0s to go
on time step 11841 (time=236.82), 0.0362602 s/step
Meep progress: 239.16/377.433631896973 = 63.4% done in 377.5s, 218.3s to go
on time step 11964 (time=239.28), 0.0326079 s/step
Meep progress: 241.78/377.433631896973 = 64.1% done in 381.6s, 214.1s to go
on time step 12094 (time=241.88), 0.0308135 s/step
Meep progress: 244.4/377.433631896973 = 64.8% done in 385.6s, 209.9s to go
on time step 12225 (time=244.5), 0.0306689 s/step
Meep progress: 246.92/377.433631896973 = 65.4% done in 389.6s, 205.9s to go
on time step 12351 (time=247.02), 0.0317834 s/step
Meep progress: 249.44/377.433631896973 = 66.1% done in 393.6s, 202.0s to go
on time step 12476 (time=249.52), 0.0320953 s/step
Meep progress: 251.78/377.433631896973 = 66.7% done in 397.6s, 198.4s to go
on time step 12593 (time=251.86), 0.0342412 s/step
Meep progress: 254.34/377.433631896973 = 67.4% done in 401.7s, 194.4s to go
on time step 12722 (time=254.44), 0.03124 s/step
Meep progress: 256.68/377.433631896973 = 68.0% done in 405.7s, 190.8s to go
on time step 12839 (time=256.78), 0.0342527 s/step
Meep progress: 259.26/377.433631896973 = 68.7% done in 409.7s, 186.7s to go
on time step 12967 (time=259.34), 0.0312843 s/step
Meep progress: 261.76/377.433631896973 = 69.4% done in 413.7s, 182.8s to go
on time step 13092 (time=261.84), 0.0320594 s/step
Meep progress: 263.98/377.433631896973 = 69.9% done in 417.7s, 179.5s to go
on time step 13202 (time=264.04), 0.0364253 s/step
Meep progress: 266.4/377.433631896973 = 70.6% done in 421.8s, 175.8s to go
on time step 13322 (time=266.44), 0.0333694 s/step
Meep progress: 268.82/377.433631896973 = 71.2% done in 425.8s, 172.0s to go
on time step 13443 (time=268.86), 0.0331971 s/step
Meep progress: 271.12/377.433631896973 = 71.8% done in 429.8s, 168.5s to go
on time step 13558 (time=271.16), 0.0349956 s/step
Meep progress: 273.34/377.433631896973 = 72.4% done in 433.8s, 165.2s to go
on time step 13669 (time=273.38), 0.0362279 s/step
Meep progress: 275.52/377.433631896973 = 73.0% done in 437.8s, 162.0s to go
on time step 13778 (time=275.56), 0.0368498 s/step
Meep progress: 277.72/377.433631896973 = 73.6% done in 441.9s, 158.6s to go
on time step 13888 (time=277.76), 0.0364652 s/step
Meep progress: 280.12/377.433631896973 = 74.2% done in 445.9s, 154.9s to go
on time step 14008 (time=280.16), 0.0333804 s/step
Meep progress: 282.4/377.433631896973 = 74.8% done in 449.9s, 151.4s to go
on time step 14121 (time=282.42), 0.0354395 s/step
Meep progress: 284.84/377.433631896973 = 75.5% done in 453.9s, 147.6s to go
on time step 14243 (time=284.86), 0.0329848 s/step
Meep progress: 287.26/377.433631896973 = 76.1% done in 458.0s, 143.8s to go
on time step 14364 (time=287.28), 0.0332898 s/step
Meep progress: 289.86/377.433631896973 = 76.8% done in 462.0s, 139.6s to go
on time step 14493 (time=289.86), 0.0310656 s/step
Meep progress: 292.02/377.433631896973 = 77.4% done in 466.0s, 136.3s to go
on time step 14601 (time=292.02), 0.0372095 s/step
Meep progress: 294.54/377.433631896973 = 78.0% done in 470.0s, 132.3s to go
on time step 14727 (time=294.54), 0.0319106 s/step
Meep progress: 296.92/377.433631896973 = 78.7% done in 474.1s, 128.5s to go
on time step 14846 (time=296.92), 0.0337339 s/step
Meep progress: 299.38/377.433631896973 = 79.3% done in 478.1s, 124.6s to go
on time step 14969 (time=299.38), 0.032639 s/step
Meep progress: 301.66/377.433631896973 = 79.9% done in 482.1s, 121.1s to go
on time step 15083 (time=301.66), 0.0350961 s/step
Meep progress: 304.12/377.433631896973 = 80.6% done in 486.1s, 117.2s to go
on time step 15206 (time=304.12), 0.0327088 s/step
Meep progress: 306.72/377.433631896973 = 81.3% done in 490.1s, 113.0s to go
on time step 15336 (time=306.72), 0.0308933 s/step
Meep progress: 309.04/377.433631896973 = 81.9% done in 494.1s, 109.4s to go
on time step 15452 (time=309.04), 0.0347008 s/step
Meep progress: 311.46/377.433631896973 = 82.5% done in 498.1s, 105.5s to go
on time step 15573 (time=311.46), 0.0331273 s/step
Meep progress: 313.6/377.433631896973 = 83.1% done in 502.2s, 102.2s to go
on time step 15680 (time=313.6), 0.0375151 s/step
Meep progress: 315.8/377.433631896973 = 83.7% done in 506.2s, 98.8s to go
on time step 15790 (time=315.8), 0.0365771 s/step
Meep progress: 318.54/377.433631896973 = 84.4% done in 510.2s, 94.3s to go
on time step 15927 (time=318.54), 0.0292013 s/step
Meep progress: 321.52/377.433631896973 = 85.2% done in 514.2s, 89.4s to go
on time step 16076 (time=321.52), 0.0269363 s/step
Meep progress: 324.7/377.433631896973 = 86.0% done in 518.2s, 84.2s to go
on time step 16235 (time=324.7), 0.0251614 s/step
Meep progress: 327.92/377.433631896973 = 86.9% done in 522.2s, 78.8s to go
on time step 16396 (time=327.92), 0.0248812 s/step
Meep progress: 331.14/377.433631896973 = 87.7% done in 526.2s, 73.6s to go
on time step 16557 (time=331.14), 0.0249625 s/step
Meep progress: 334.36/377.433631896973 = 88.6% done in 530.2s, 68.3s to go
on time step 16718 (time=334.36), 0.0249001 s/step
Meep progress: 337.58/377.433631896973 = 89.4% done in 534.3s, 63.1s to go
on time step 16879 (time=337.58), 0.0249875 s/step
Meep progress: 340.78/377.433631896973 = 90.3% done in 538.3s, 57.9s to go
on time step 17039 (time=340.78), 0.0250889 s/step
Meep progress: 343.98/377.433631896973 = 91.1% done in 542.3s, 52.7s to go
on time step 17200 (time=344), 0.0249994 s/step
Meep progress: 347.18/377.433631896973 = 92.0% done in 546.3s, 47.6s to go
on time step 17360 (time=347.2), 0.025094 s/step
Meep progress: 350.38/377.433631896973 = 92.8% done in 550.3s, 42.5s to go
on time step 17520 (time=350.4), 0.0250439 s/step
Meep progress: 353.58/377.433631896973 = 93.7% done in 554.3s, 37.4s to go
on time step 17680 (time=353.6), 0.0250773 s/step
Meep progress: 356.78/377.433631896973 = 94.5% done in 558.3s, 32.3s to go
on time step 17840 (time=356.8), 0.025105 s/step
Meep progress: 359.98/377.433631896973 = 95.4% done in 562.3s, 27.3s to go
on time step 18000 (time=360), 0.0250218 s/step
Meep progress: 363.22/377.433631896973 = 96.2% done in 566.3s, 22.2s to go
on time step 18162 (time=363.24), 0.0247543 s/step
Meep progress: 366.46/377.433631896973 = 97.1% done in 570.3s, 17.1s to go
on time step 18324 (time=366.48), 0.0247056 s/step
Meep progress: 369.66/377.433631896973 = 97.9% done in 574.3s, 12.1s to go
on time step 18484 (time=369.68), 0.0250141 s/step
Meep progress: 372.86/377.433631896973 = 98.8% done in 578.3s, 7.1s to go
on time step 18644 (time=372.88), 0.0250817 s/step
Meep progress: 376.06/377.433631896973 = 99.6% done in 582.4s, 2.1s to go
on time step 18804 (time=376.08), 0.0250684 s/step
run 0 finished at t = 377.44 (18872 timesteps)
flux1:, 0.627777777777778, 7.49256052111166e-7, 7.49257568410456e-7, 7.49258972578126e-7, 7.49259568344698e-7, 7.49258980438258e-7, 7.49257388676181e-7, 7.49255514125907e-7, 7.49254318525915e-7, 7.49254522185183e-7, 7.49256166896254e-7, 7.49258478149606e-7, 7.49260174498843e-7, 7.4926015084692e-7, 7.49258215057332e-7, 7.49255418296775e-7, 7.49253617210956e-7, 7.49254291301631e-7, 7.49257214607596e-7, 7.49260055911554e-7, 7.49259881190984e-7, 7.49256320904315e-7, 7.49253696531635e-7, 7.49257274945218e-7, 7.49262831074966e-7, 7.49256478620883e-7, 7.49248816517167e-7, 7.4926540929216e-7, 7.49246548120089e-7, 7.4927129724111e-7, 7.49255220836521e-7, 7.49246645664125e-7, 7.49255220836521e-7, 7.49271297241109e-7, 7.49246548120088e-7, 7.49265409292159e-7, 7.49248816517166e-7, 7.49256478620885e-7, 7.49262831074966e-7, 7.49257274945219e-7, 7.49253696531635e-7, 7.49256320904316e-7, 7.49259881190985e-7, 7.49260055911552e-7, 7.49257214607594e-7, 7.49254291301632e-7, 7.49253617210956e-7, 7.49255418296775e-7, 7.4925821505733e-7, 7.49260150846921e-7, 7.49260174498843e-7, 7.49258478149605e-7, 7.49256166896253e-7, 7.49254522185181e-7, 7.49254318525913e-7, 7.49255514125906e-7, 7.49257388676181e-7, 7.49258980438258e-7, 7.492595683447e-7, 7.49258972578133e-7, 7.49257568410443e-7, 7.49256052111164e-7
flux1:, 0.628040226681531, 8.5531991903328e-7, 8.55321770052771e-7, 8.55323431341297e-7, 8.55324082113663e-7, 8.55323312490332e-7, 8.55321380028589e-7, 8.55319166135536e-7, 8.55317802670492e-7, 8.55318104925358e-7, 8.55320078527205e-7, 8.55322787168603e-7, 8.55324735578373e-7, 8.55324666496323e-7, 8.55322395143718e-7, 8.55319160423851e-7, 8.55317097279612e-7, 8.55317878043237e-7, 8.55321216195683e-7, 8.55324445169041e-7, 8.55324249736556e-7, 8.55320248413158e-7, 8.55317351327185e-7, 8.55321462004608e-7, 8.55327685347861e-7, 8.55320306452349e-7, 8.55311587484114e-7, 8.55330518275034e-7, 8.55309002879709e-7, 8.55337349781634e-7, 8.55319054571276e-7, 8.55309278919051e-7, 8.55319054571278e-7, 8.55337349781635e-7, 8.55309002879709e-7, 8.55330518275036e-7, 8.55311587484113e-7, 8.55320306452347e-7, 8.5532768534786e-7, 8.55321462004607e-7, 8.55317351327187e-7, 8.5532024841316e-7, 8.55324249736556e-7, 8.55324445169041e-7, 8.55321216195678e-7, 8.55317878043237e-7, 8.55317097279611e-7, 8.55319160423851e-7, 8.55322395143717e-7, 8.55324666496326e-7, 8.55324735578374e-7, 8.55322787168605e-7, 8.55320078527201e-7, 8.55318104925362e-7, 8.55317802670496e-7, 8.55319166135544e-7, 8.55321380028587e-7, 8.55323312490332e-7, 8.55324082113667e-7, 8.55323431341301e-7, 8.55321770052758e-7, 8.5531991903328e-7
flux1:, 0.628302675585284, 9.75534123410783e-7, 9.75536344581647e-7, 9.75538284738163e-7, 9.75538988234691e-7, 9.75538011316386e-7, 9.75535701188034e-7, 9.75533117499978e-7, 9.7553157770449e-7, 9.75531997195686e-7, 9.75534336733246e-7, 9.75537478982811e-7, 9.75539694442255e-7, 9.75539563551308e-7, 9.75536916609516e-7, 9.75533204185418e-7, 9.75530867096123e-7, 9.75531782775499e-7, 9.75535586764826e-7, 9.75539234339955e-7, 9.75538991866884e-7, 9.75534480582137e-7, 9.755312823321e-7, 9.75536009333083e-7, 9.75542993529719e-7, 9.75534458019844e-7, 9.75524561064919e-7, 9.75546138904893e-7, 9.75521600684994e-7, 9.75554013842819e-7, 9.75533190137972e-7, 9.75522047120305e-7, 9.75533190137973e-7, 9.75554013842819e-7, 9.75521600684994e-7, 9.75546138904893e-7, 9.7552456106492e-7, 9.75534458019843e-7, 9.75542993529718e-7, 9.75536009333083e-7, 9.75531282332102e-7, 9.75534480582143e-7, 9.75538991866886e-7, 9.75539234339957e-7, 9.75535586764824e-7, 9.75531782775496e-7, 9.75530867096124e-7, 9.75533204185419e-7, 9.75536916609516e-7, 9.75539563551313e-7, 9.75539694442259e-7, 9.75537478982809e-7, 9.75534336733241e-7, 9.75531997195685e-7, 9.7553157770449e-7, 9.75533117499987e-7, 9.75535701188034e-7, 9.75538011316383e-7, 9.75538988234698e-7, 9.75538284738168e-7, 9.75536344581644e-7, 9.75534123410775e-7
flux1:, 0.628565124489038, 1.11166004590511e-6, 1.1116626702775e-6, 1.11166490983252e-6, 1.11166566426372e-6, 1.11166445655087e-6, 1.11166173470861e-6, 1.11165875344966e-6, 1.11165703026477e-6, 1.11165758515473e-6, 1.11166032530927e-6, 1.11166393377537e-6, 1.11166642756446e-6, 1.11166621610545e-6, 1.11166315383493e-6, 1.11165892763368e-6, 1.11165631120548e-6, 1.11165739698415e-6, 1.11166172120825e-6, 1.11166581426042e-6, 1.11166548635482e-6, 1.11166038247309e-6, 1.11165685169173e-6, 1.11166229433346e-6, 1.11167015063747e-6, 1.11166031850442e-6, 1.11164911313383e-6, 1.11167368436365e-6, 1.11164570279861e-6, 1.11168270175328e-6, 1.11165899462607e-6, 1.11164629377748e-6, 1.11165899462607e-6, 1.11168270175329e-6, 1.11164570279861e-6, 1.11167368436366e-6, 1.11164911313383e-6, 1.11166031850442e-6, 1.11167015063746e-6, 1.11166229433346e-6, 1.11165685169173e-6, 1.11166038247309e-6, 1.11166548635482e-6, 1.11166581426042e-6, 1.11166172120825e-6, 1.11165739698415e-6, 1.11165631120548e-6, 1.11165892763368e-6, 1.11166315383493e-6, 1.11166621610546e-6, 1.11166642756446e-6, 1.11166393377537e-6, 1.11166032530927e-6, 1.11165758515473e-6, 1.11165703026478e-6, 1.11165875344965e-6, 1.11166173470861e-6, 1.11166445655087e-6, 1.11166566426372e-6, 1.11166490983253e-6, 1.11166267027749e-6, 1.1116600459051e-6
flux1:, 0.628827573392791, 1.26566064735551e-6, 1.26566370461776e-6, 1.26566626300579e-6, 1.26566706823799e-6, 1.26566561003302e-6, 1.26566244692797e-6, 1.26565904379599e-6, 1.26565713127035e-6, 1.26565783797347e-6, 1.26566100932894e-6, 1.2656651114922e-6, 1.26566789047617e-6, 1.26566757769965e-6, 1.26566406201305e-6, 1.26565929149448e-6, 1.2656563984962e-6, 1.26565769729331e-6, 1.2656625990147e-6, 1.26566715845751e-6, 1.26566669201307e-6, 1.26566089710323e-6, 1.26565699956753e-6, 1.26566327512326e-6, 1.26567213543776e-6, 1.26566085664561e-6, 1.26564820275004e-6, 1.26567615495188e-6, 1.26564425066915e-6, 1.26568641074885e-6, 1.26565941386835e-6, 1.26564493803908e-6, 1.26565941386836e-6, 1.26568641074885e-6, 1.26564425066915e-6, 1.26567615495188e-6, 1.26564820275003e-6, 1.2656608566456e-6, 1.26567213543776e-6, 1.26566327512326e-6, 1.26565699956753e-6, 1.26566089710324e-6, 1.26566669201307e-6, 1.26566715845751e-6, 1.2656625990147e-6, 1.26565769729331e-6, 1.2656563984962e-6, 1.26565929149448e-6, 1.26566406201304e-6, 1.26566757769966e-6, 1.26566789047617e-6, 1.2656651114922e-6, 1.26566100932894e-6, 1.26565783797346e-6, 1.26565713127035e-6, 1.26565904379599e-6, 1.26566244692796e-6, 1.26566561003302e-6, 1.26566706823799e-6, 1.2656662630058e-6, 1.26566370461775e-6, 1.26566064735551e-6
flux1:, 0.629090022296544, 1.43972118718176e-6, 1.43972470285486e-6, 1.43972759882927e-6, 1.43972845783426e-6, 1.43972673512937e-6, 1.43972310727718e-6, 1.43971926207182e-6, 1.43971715481721e-6, 1.4397180265113e-6, 1.4397216537091e-6, 1.43972627043259e-6, 1.43972933649472e-6, 1.43972890023786e-6, 1.43972489623015e-6, 1.43971955833849e-6, 1.43971640136947e-6, 1.43971796454903e-6, 1.43972350320814e-6, 1.43972854192149e-6, 1.43972786632496e-6, 1.43972126403394e-6, 1.43971696285687e-6, 1.43972420953504e-6, 1.43973422963774e-6, 1.43972134376317e-6, 1.43970709106166e-6, 1.43973885736302e-6, 1.43970248454933e-6, 1.43975044220276e-6, 1.43971969114656e-6, 1.43970319311922e-6, 1.43971969114656e-6, 1.43975044220276e-6, 1.43970248454933e-6, 1.43973885736303e-6, 1.43970709106166e-6, 1.43972134376317e-6, 1.43973422963774e-6, 1.43972420953504e-6, 1.43971696285687e-6, 1.43972126403395e-6, 1.43972786632497e-6, 1.43972854192149e-6, 1.43972350320814e-6, 1.43971796454903e-6, 1.43971640136947e-6, 1.4397195583385e-6, 1.43972489623015e-6, 1.43972890023786e-6, 1.43972933649472e-6, 1.43972627043259e-6, 1.43972165370909e-6, 1.43971802651129e-6, 1.4397171548172e-6, 1.43971926207183e-6, 1.43972310727719e-6, 1.43972673512937e-6, 1.43972845783427e-6, 1.43972759882928e-6, 1.43972470285486e-6, 1.43972118718176e-6
flux1:, 0.629352471200297, 1.63627177387827e-6, 1.63627576878322e-6, 1.6362790211553e-6, 1.63627994169892e-6, 1.63627794812649e-6, 1.63627383955011e-6, 1.6362695365589e-6, 1.63626722895557e-6, 1.63626827393646e-6, 1.63627237381912e-6, 1.63627751797929e-6, 1.6362808676401e-6, 1.63628028507365e-6, 1.63627576264459e-6, 1.6362698437563e-6, 1.63626644683635e-6, 1.63626833480545e-6, 1.63627457122322e-6, 1.63628009188839e-6, 1.63627911616907e-6, 1.63627157011251e-6, 1.63626682608055e-6, 1.63627520624935e-6, 1.63628656912836e-6, 1.63627190472747e-6, 1.63625589210577e-6, 1.63629195590138e-6, 1.63625049406871e-6, 1.63630495295944e-6, 1.63626991803289e-6, 1.63625111686625e-6, 1.63626991803289e-6, 1.63630495295944e-6, 1.63625049406872e-6, 1.63629195590138e-6, 1.63625589210577e-6, 1.63627190472746e-6, 1.63628656912836e-6, 1.63627520624935e-6, 1.63626682608055e-6, 1.63627157011252e-6, 1.63627911616906e-6, 1.63628009188839e-6, 1.63627457122321e-6, 1.63626833480545e-6, 1.63626644683634e-6, 1.6362698437563e-6, 1.6362757626446e-6, 1.63628028507366e-6, 1.6362808676401e-6, 1.63627751797929e-6, 1.63627237381912e-6, 1.63626827393646e-6, 1.63626722895556e-6, 1.6362695365589e-6, 1.63627383955011e-6, 1.63627794812649e-6, 1.63627994169893e-6, 1.63627902115531e-6, 1.63627576878322e-6, 1.63627177387827e-6
flux1:, 0.629614920104051, 1.85801187378785e-6, 1.85801636387704e-6, 1.8580199925811e-6, 1.85802098906478e-6, 1.85801872777615e-6, 1.85801413119941e-6, 1.85800935927767e-6, 1.85800684445134e-6, 1.85800806442716e-6, 1.85801264429903e-6, 1.85801831964199e-6, 1.85802194390391e-6, 1.85802119240767e-6, 1.85801612787466e-6, 1.8580096256249e-6, 1.85800602562298e-6, 1.85800830830223e-6, 1.85801530382681e-6, 1.85802129677001e-6, 1.85801990679481e-6, 1.8580112585312e-6, 1.85800603059385e-6, 1.85801573419673e-6, 1.8580286533922e-6, 1.85801202696966e-6, 1.85799408158954e-6, 1.85803498173844e-6, 1.85798772687155e-6, 1.85804946491016e-6, 1.85800954352164e-6, 1.85798812063158e-6, 1.85800954352164e-6, 1.85804946491016e-6, 1.85798772687155e-6, 1.85803498173845e-6, 1.85799408158954e-6, 1.85801202696966e-6, 1.8580286533922e-6, 1.85801573419672e-6, 1.85800603059386e-6, 1.8580112585312e-6, 1.85801990679481e-6, 1.85802129677001e-6, 1.8580153038268e-6, 1.85800830830224e-6, 1.85800602562298e-6, 1.85800962562489e-6, 1.85801612787467e-6, 1.85802119240767e-6, 1.85802194390391e-6, 1.858018319642e-6, 1.85801264429902e-6, 1.85800806442716e-6, 1.85800684445134e-6, 1.85800935927767e-6, 1.85801413119941e-6, 1.85801872777616e-6, 1.85802098906479e-6, 1.8580199925811e-6, 1.85801636387704e-6, 1.85801187378785e-6
flux1:, 0.629877369007804, 2.10793690883184e-6, 2.10794190546007e-6, 2.10794593290877e-6, 2.10794702823508e-6, 2.10794451354112e-6, 2.10793943119985e-6, 2.10793418349715e-6, 2.10793145212356e-6, 2.10793284058135e-6, 2.10793789673928e-6, 2.10794409707293e-6, 2.10794798151287e-6, 2.10794703960877e-6, 2.10794141717713e-6, 2.10793434202608e-6, 2.10793058983978e-6, 2.10793334700412e-6, 2.10794116268286e-6, 2.1079476038541e-6, 2.10794565969067e-6, 2.10793572684839e-6, 2.1079299727556e-6, 2.10794122084203e-6, 2.10795594366457e-6, 2.10793715810149e-6, 2.10791709421672e-6, 2.10796343078426e-6, 2.10790958591145e-6, 2.10797946342999e-6, 2.10793397208499e-6, 2.10790956707932e-6, 2.10793397208499e-6, 2.10797946342999e-6, 2.10790958591146e-6, 2.10796343078426e-6, 2.10791709421672e-6, 2.10793715810149e-6, 2.10795594366456e-6, 2.10794122084203e-6, 2.1079299727556e-6, 2.10793572684839e-6, 2.10794565969067e-6, 2.1079476038541e-6, 2.10794116268285e-6, 2.10793334700412e-6, 2.10793058983978e-6, 2.10793434202608e-6, 2.10794141717713e-6, 2.10794703960877e-6, 2.10794798151288e-6, 2.10794409707293e-6, 2.10793789673928e-6, 2.10793284058135e-6, 2.10793145212355e-6, 2.10793418349715e-6, 2.10793943119983e-6, 2.10794451354113e-6, 2.10794702823508e-6, 2.10794593290877e-6, 2.10794190546006e-6, 2.10793690883185e-6
flux1:, 0.630139817911557, 2.38936707798123e-6, 2.38937258866321e-6, 2.38937704131039e-6, 2.38937826859863e-6, 2.38937552717979e-6, 2.38936997111721e-6, 2.38936424442932e-6, 2.3893612834618e-6, 2.38936282427749e-6, 2.38936834098581e-6, 2.38937504981506e-6, 2.38937917492519e-6, 2.38937802316294e-6, 2.38937183608956e-6, 2.38936421247314e-6, 2.38936037387394e-6, 2.38936369538009e-6, 2.38937239126421e-6, 2.38937924050567e-6, 2.3893765740901e-6, 2.38936514871838e-6, 2.38935882578742e-6, 2.38937187406093e-6, 2.38938868453439e-6, 2.38936752681385e-6, 2.38934514422657e-6, 2.38939758485292e-6, 2.38933625009837e-6, 2.38941521939715e-6, 2.38936338538828e-6, 2.3893355916751e-6, 2.38936338538828e-6, 2.38941521939716e-6, 2.38933625009838e-6, 2.38939758485293e-6, 2.38934514422656e-6, 2.38936752681385e-6, 2.38938868453438e-6, 2.38937187406093e-6, 2.38935882578742e-6, 2.3893651487184e-6, 2.3893765740901e-6, 2.38937924050567e-6, 2.3893723912642e-6, 2.38936369538009e-6, 2.38936037387394e-6, 2.38936421247314e-6, 2.38937183608955e-6, 2.38937802316296e-6, 2.38937917492519e-6, 2.38937504981507e-6, 2.38936834098581e-6, 2.38936282427748e-6, 2.3893612834618e-6, 2.38936424442932e-6, 2.38936997111722e-6, 2.38937552717979e-6, 2.38937826859863e-6, 2.38937704131039e-6, 2.38937258866319e-6, 2.38936707798123e-6
flux1:, 0.63040226681531, 2.70597854091015e-6, 2.70598457056928e-6, 2.70598948054497e-6, 2.7059908844784e-6, 2.70598795595286e-6, 2.70598194767908e-6, 2.70597574144017e-6, 2.70597253290102e-6, 2.70597419939806e-6, 2.70598014849625e-6, 2.70598733919807e-6, 2.70599168094452e-6, 2.70599030259948e-6, 2.70598355385735e-6, 2.70597542075484e-6, 2.70597157682197e-6, 2.70597556276237e-6, 2.70598519748153e-6, 2.7059923972613e-6, 2.70598881051837e-6, 2.70597565772808e-6, 2.70596872370593e-6, 2.70598386596952e-6, 2.70600308732489e-6, 2.70597932538076e-6, 2.70595440747181e-6, 2.70601369446283e-6, 2.70594385665131e-6, 2.70603297317316e-6, 2.70597392605336e-6, 2.70594228624745e-6, 2.70597392605336e-6, 2.70603297317316e-6, 2.70594385665131e-6, 2.70601369446284e-6, 2.70595440747181e-6, 2.70597932538076e-6, 2.70600308732488e-6, 2.70598386596951e-6, 2.70596872370593e-6, 2.70597565772809e-6, 2.70598881051838e-6, 2.7059923972613e-6, 2.70598519748153e-6, 2.70597556276237e-6, 2.70597157682197e-6, 2.70597542075485e-6, 2.70598355385736e-6, 2.70599030259948e-6, 2.70599168094452e-6, 2.70598733919808e-6, 2.70598014849625e-6, 2.70597419939806e-6, 2.70597253290102e-6, 2.70597574144018e-6, 2.70598194767909e-6, 2.70598795595286e-6, 2.7059908844784e-6, 2.70598948054497e-6, 2.70598457056927e-6, 2.70597854091016e-6
flux1:, 0.630664715719064, 3.06183710536828e-6, 3.06184365802815e-6, 3.06184906465196e-6, 3.06185070219929e-6, 3.06184763883107e-6, 3.06184120825124e-6, 3.06183452322695e-6, 3.06183104324904e-6, 3.06183279794263e-6, 3.06183913927745e-6, 3.0618467758914e-6, 3.06185130642436e-6, 3.06184968782988e-6, 3.06184239005749e-6, 3.06183380080632e-6, 3.06183004788826e-6, 3.06183480873892e-6, 3.06184543950948e-6, 3.06185291431589e-6, 3.06184817788388e-6, 3.06183303483379e-6, 3.0618254488028e-6, 3.06184302016216e-6, 3.06186501669336e-6, 3.06183839519991e-6, 3.0618107064701e-6, 3.06187766471962e-6, 3.06179818661637e-6, 3.06189862202144e-6, 3.06183138495546e-6, 3.06179538610738e-6, 3.06183138495546e-6, 3.06189862202145e-6, 3.06179818661637e-6, 3.06187766471962e-6, 3.0618107064701e-6, 3.06183839519989e-6, 3.06186501669335e-6, 3.06184302016216e-6, 3.06182544880281e-6, 3.06183303483381e-6, 3.06184817788388e-6, 3.0618529143159e-6, 3.06184543950947e-6, 3.06183480873892e-6, 3.06183004788826e-6, 3.06183380080631e-6, 3.06184239005749e-6, 3.06184968782989e-6, 3.06185130642435e-6, 3.0618467758914e-6, 3.06183913927745e-6, 3.06183279794263e-6, 3.06183104324904e-6, 3.06183452322696e-6, 3.06184120825124e-6, 3.06184763883108e-6, 3.06185070219929e-6, 3.06184906465196e-6, 3.06184365802813e-6, 3.06183710536828e-6
flux1:, 0.630927164622817, 3.46143456225595e-6, 3.46144164306044e-6, 3.46144759398164e-6, 3.46144953420639e-6, 3.46144639954342e-6, 3.46143958309841e-6, 3.46143241989322e-6, 3.46142863824453e-6, 3.46143043352868e-6, 3.46143711639542e-6, 3.46144515507283e-6, 3.46144984348076e-6, 3.46144797378328e-6, 3.46144014828714e-6, 3.46143116948138e-6, 3.46142761864825e-6, 3.46143327550729e-6, 3.4614449587634e-6, 3.46145261536589e-6, 3.46144646807261e-6, 3.46142904334324e-6, 3.46142076659884e-6, 3.46144114626771e-6, 3.46146632435009e-6, 3.46143655926772e-6, 3.4614058423351e-6, 3.46148138820099e-6, 3.46139099747492e-6, 3.46150405490264e-6, 3.46142753599244e-6, 3.46138660466574e-6, 3.46142753599245e-6, 3.46150405490265e-6, 3.46139099747493e-6, 3.461481388201e-6, 3.46140584233509e-6, 3.46143655926771e-6, 3.46146632435008e-6, 3.4614411462677e-6, 3.46142076659885e-6, 3.46142904334325e-6, 3.4614464680726e-6, 3.46145261536589e-6, 3.4614449587634e-6, 3.46143327550728e-6, 3.46142761864824e-6, 3.46143116948138e-6, 3.46144014828713e-6, 3.46144797378329e-6, 3.46144984348077e-6, 3.46144515507283e-6, 3.46143711639541e-6, 3.46143043352868e-6, 3.46142863824454e-6, 3.46143241989321e-6, 3.4614395830984e-6, 3.46144639954341e-6, 3.46144953420639e-6, 3.46144759398165e-6, 3.46144164306041e-6, 3.46143456225596e-6
flux1:, 0.63118961352657, 3.90972781406392e-6, 3.90973543143845e-6, 3.90974198309777e-6, 3.90974430575349e-6, 3.90974117201139e-6, 3.90973401002933e-6, 3.90972636757966e-6, 3.90972224794388e-6, 3.90972402798896e-6, 3.90973099374256e-6, 3.90973938485498e-6, 3.90974419781002e-6, 3.90974206790602e-6, 3.90973374248041e-6, 3.90972445180835e-6, 3.90972122779039e-6, 3.90972791283711e-6, 3.90974070569193e-6, 3.90974843447547e-6, 3.90974058369946e-6, 3.90972055707394e-6, 3.90971155388391e-6, 3.90973516742536e-6, 3.90976397549767e-6, 3.90973074719718e-6, 3.90969671920673e-6, 3.90978187047508e-6, 3.90967914847298e-6, 3.90980628028251e-6, 3.90971926395646e-6, 3.90967276117474e-6, 3.90971926395646e-6, 3.90980628028252e-6, 3.90967914847299e-6, 3.90978187047508e-6, 3.90969671920672e-6, 3.90973074719717e-6, 3.90976397549766e-6, 3.90973516742536e-6, 3.90971155388391e-6, 3.90972055707395e-6, 3.90974058369947e-6, 3.90974843447547e-6, 3.90974070569193e-6, 3.9097279128371e-6, 3.90972122779038e-6, 3.90972445180835e-6, 3.90973374248042e-6, 3.90974206790603e-6, 3.90974419781003e-6, 3.90973938485499e-6, 3.90973099374256e-6, 3.90972402798897e-6, 3.90972224794388e-6, 3.90972636757965e-6, 3.90973401002932e-6, 3.90974117201139e-6, 3.9097443057535e-6, 3.90974198309777e-6, 3.90973543143844e-6, 3.90972781406394e-6
flux1:, 0.631452062430323, 4.41218094314568e-6, 4.41218911083593e-6, 4.41219632790064e-6, 4.41219912051465e-6, 4.41219606456828e-6, 4.41218859789072e-6, 4.4121804721762e-6, 4.41217597349295e-6, 4.41217767761276e-6, 4.41218486357121e-6, 4.41219355442595e-6, 4.41219845652369e-6, 4.412196056917e-6, 4.41218726225469e-6, 4.41217774516374e-6, 4.4121749848109e-6, 4.41218284214372e-6, 4.41219680490021e-6, 4.41220448246906e-6, 4.41219460549449e-6, 4.41217162813917e-6, 4.41216186627737e-6, 4.41218918711292e-6, 4.41222211443344e-6, 4.41218505923681e-6, 4.41214740765562e-6, 4.41224329473566e-6, 4.41212666514721e-6, 4.41226949342092e-6, 4.41217063196252e-6, 4.41211784804131e-6, 4.41217063196253e-6, 4.41226949342093e-6, 4.41212666514721e-6, 4.41224329473567e-6, 4.41214740765562e-6, 4.4121850592368e-6, 4.41222211443343e-6, 4.41218918711292e-6, 4.41216186627737e-6, 4.41217162813918e-6, 4.4121946054945e-6, 4.41220448246906e-6, 4.41219680490021e-6, 4.41218284214371e-6, 4.4121749848109e-6, 4.41217774516376e-6, 4.4121872622547e-6, 4.41219605691701e-6, 4.4121984565237e-6, 4.41219355442596e-6, 4.41218486357121e-6, 4.41217767761275e-6, 4.41217597349295e-6, 4.41218047217619e-6, 4.4121885978907e-6, 4.41219606456828e-6, 4.41219912051466e-6, 4.41219632790064e-6, 4.41218911083591e-6, 4.41218094314567e-6
flux1:, 0.631714511334077, 4.97481036611675e-6, 4.97481910476626e-6, 4.97482705816439e-6, 4.9748304113408e-6, 4.97482750925311e-6, 4.97481977527821e-6, 4.9748111585396e-6, 4.97480623772483e-6, 4.97480780544519e-6, 4.97481515015031e-6, 4.97482408819936e-6, 4.97482904175496e-6, 4.97482635906645e-6, 4.97481712356004e-6, 4.97480746868335e-6, 4.97480531902717e-6, 4.97481450606808e-6, 4.97482970599535e-6, 4.97483719921712e-6, 4.97482494565216e-6, 4.97479864065918e-6, 4.97478809159292e-6, 4.97481964161889e-6, 4.97485721562988e-6, 4.97481591563308e-6, 4.9747742934244e-6, 4.97488217192358e-6, 4.97474988939747e-6, 4.97491022947419e-6, 4.97479803474071e-6, 4.97473818400874e-6, 4.97479803474071e-6, 4.9749102294742e-6, 4.97474988939748e-6, 4.97488217192358e-6, 4.9747742934244e-6, 4.97481591563308e-6, 4.97485721562987e-6, 4.97481964161889e-6, 4.97478809159292e-6, 4.9747986406592e-6, 4.97482494565216e-6, 4.97483719921712e-6, 4.97482970599534e-6, 4.97481450606806e-6, 4.97480531902717e-6, 4.97480746868335e-6, 4.97481712356003e-6, 4.97482635906645e-6, 4.97482904175496e-6, 4.97482408819936e-6, 4.9748151501503e-6, 4.9748078054452e-6, 4.97480623772484e-6, 4.9748111585396e-6, 4.97481977527821e-6, 4.97482750925311e-6, 4.9748304113408e-6, 4.97482705816439e-6, 4.97481910476624e-6, 4.97481036611674e-6
flux1:, 0.63197696023783, 5.60423321926735e-6, 5.60424255713236e-6, 5.60425132030889e-6, 5.60425532103718e-6, 5.60425264114281e-6, 5.60424466951166e-6, 5.60423555031234e-6, 5.60423016667434e-6, 5.60423154468529e-6, 5.60423899451259e-6, 5.60424813087574e-6, 5.60425309490391e-6, 5.60425010677506e-6, 5.60424044955566e-6, 5.60423074289563e-6, 5.60422935894457e-6, 5.60424004861643e-6, 5.60425656519449e-6, 5.60426373681147e-6, 5.60424873209296e-6, 5.60421869530942e-6, 5.60420733391123e-6, 5.60424368308384e-6, 5.60428646525681e-6, 5.60424043633781e-6, 5.60419445653215e-6, 5.60431572135997e-6, 5.60416586010189e-6, 5.60434574737388e-6, 5.60421858272021e-6, 5.60415079812025e-6, 5.60421858272021e-6, 5.60434574737389e-6, 5.60416586010191e-6, 5.60431572135998e-6, 5.60419445653214e-6, 5.60424043633779e-6, 5.6042864652568e-6, 5.60424368308384e-6, 5.60420733391123e-6, 5.60421869530944e-6, 5.60424873209297e-6, 5.60426373681148e-6, 5.60425656519448e-6, 5.60424004861642e-6, 5.60422935894457e-6, 5.60423074289563e-6, 5.60424044955565e-6, 5.60425010677506e-6, 5.60425309490391e-6, 5.60424813087575e-6, 5.60423899451258e-6, 5.60423154468529e-6, 5.60423016667434e-6, 5.60423555031234e-6, 5.60424466951164e-6, 5.60425264114281e-6, 5.6042553210372e-6, 5.6042513203089e-6, 5.60424255713234e-6, 5.60423321926736e-6
flux1:, 0.632239409141583, 6.30771911748795e-6, 6.30772908984003e-6, 6.30773873288583e-6, 6.307743455727e-6, 6.30774105039497e-6, 6.30773285863271e-6, 6.30772322313318e-6, 6.3077173447721e-6, 6.30771849586929e-6, 6.30772601288974e-6, 6.30773530594418e-6, 6.30774023403061e-6, 6.30773690219329e-6, 6.30772682431898e-6, 6.30771714225822e-6, 6.30771668471042e-6, 6.30772906860387e-6, 6.30774700040461e-6, 6.30775371628024e-6, 6.30773556622255e-6, 6.30770136725455e-6, 6.30768917091046e-6, 6.30773093569616e-6, 6.30777951578454e-6, 6.30772819375046e-6, 6.30767742346072e-6, 6.30781362460512e-6, 6.30764406694412e-6, 6.30784578710292e-6, 6.30770185947697e-6, 6.30762518701597e-6, 6.30770185947698e-6, 6.30784578710292e-6, 6.30764406694413e-6, 6.30781362460512e-6, 6.30767742346071e-6, 6.30772819375044e-6, 6.30777951578453e-6, 6.30773093569615e-6, 6.30768917091047e-6, 6.30770136725456e-6, 6.30773556622256e-6, 6.30775371628026e-6, 6.3077470004046e-6, 6.30772906860388e-6, 6.30771668471042e-6, 6.30771714225822e-6, 6.30772682431898e-6, 6.3077369021933e-6, 6.30774023403061e-6, 6.30773530594419e-6, 6.30772601288974e-6, 6.30771849586929e-6, 6.30771734477211e-6, 6.30772322313319e-6, 6.3077328586327e-6, 6.30774105039499e-6, 6.30774345572701e-6, 6.30773873288582e-6, 6.30772908984001e-6, 6.30771911748795e-6
flux1:, 0.632501858045337, 7.09324542499649e-6, 7.09325607174731e-6, 7.09326665311416e-6, 7.09327214925159e-6, 7.09327004557222e-6, 7.09326163507493e-6, 7.09325146990072e-6, 7.0932450823195e-6, 7.09324599634143e-6, 7.09325356723599e-6, 7.0932629859622e-6, 7.09326782273031e-6, 7.09326408406991e-6, 7.0932535578664e-6, 7.0932439591606e-6, 7.09324459226639e-6, 7.09325888501063e-6, 7.09327835833045e-6, 7.09328449631793e-6, 7.09326279259354e-6, 7.09322397583435e-6, 7.09321092283085e-6, 7.09325876347121e-6, 7.0933137521697e-6, 7.09325647705832e-6, 7.0932004310153e-6, 7.09335329112096e-6, 7.0931617159735e-6, 7.09338783882662e-6, 7.09322519094286e-6, 7.09313858393898e-6, 7.09322519094287e-6, 7.09338783882664e-6, 7.09316171597351e-6, 7.09335329112096e-6, 7.09320043101529e-6, 7.09325647705831e-6, 7.09331375216968e-6, 7.09325876347119e-6, 7.09321092283085e-6, 7.09322397583436e-6, 7.09326279259355e-6, 7.09328449631793e-6, 7.09327835833043e-6, 7.09325888501063e-6, 7.09324459226638e-6, 7.09324395916061e-6, 7.09325355786641e-6, 7.09326408406993e-6, 7.09326782273031e-6, 7.09326298596222e-6, 7.09325356723599e-6, 7.09324599634142e-6, 7.0932450823195e-6, 7.09325146990073e-6, 7.09326163507494e-6, 7.09327004557222e-6, 7.09327214925161e-6, 7.09326665311416e-6, 7.09325607174728e-6, 7.09324542499649e-6
flux1:, 0.63276430694909, 7.96955617085481e-6, 7.9695675319521e-6, 7.96957908756987e-6, 7.96958537185665e-6, 7.96958356162549e-6, 7.9695749144499e-6, 7.96956421151425e-6, 7.96955732857987e-6, 7.96955803522206e-6, 7.96956568094044e-6, 7.9695752076598e-6, 7.96957988355673e-6, 7.96957563907736e-6, 7.96956459574099e-6, 7.96955511274498e-6, 7.9695570025968e-6, 7.96957344762455e-6, 7.96959462690873e-6, 7.9696000872319e-6, 7.96957441358726e-6, 7.96953049908512e-6, 7.96951656618035e-6, 7.96957118279194e-6, 7.9696332028879e-6, 7.96956920151236e-6, 7.96950733522983e-6, 7.96967876908769e-6, 7.96946264017504e-6, 7.96971605707271e-6, 7.96953255949662e-6, 7.96943487253941e-6, 7.96953255949663e-6, 7.96971605707272e-6, 7.96946264017503e-6, 7.96967876908769e-6, 7.96950733522983e-6, 7.96956920151236e-6, 7.96963320288789e-6, 7.96957118279194e-6, 7.96951656618036e-6, 7.96953049908512e-6, 7.96957441358727e-6, 7.96960008723191e-6, 7.96959462690872e-6, 7.96957344762455e-6, 7.96955700259679e-6, 7.96955511274498e-6, 7.969564595741e-6, 7.96957563907735e-6, 7.96957988355672e-6, 7.9695752076598e-6, 7.96956568094043e-6, 7.96955803522206e-6, 7.96955732857986e-6, 7.96956421151424e-6, 7.96957491444988e-6, 7.9695835616255e-6, 7.96958537185666e-6, 7.96957908756987e-6, 7.96956753195207e-6, 7.96955617085478e-6
flux1:, 0.633026755852843, 8.94622473497355e-6, 8.94623684318088e-6, 8.94624937293578e-6, 8.9462564092355e-6, 8.94625483873547e-6, 8.94624591569024e-6, 8.94623467928003e-6, 8.9462273565489e-6, 8.94622793979099e-6, 8.94623572553627e-6, 8.9462453576398e-6, 8.94624978181225e-6, 8.94624488352246e-6, 8.94623319922438e-6, 8.94622382869736e-6, 8.94622714225571e-6, 8.94624601911363e-6, 8.94626911911409e-6, 8.94627383603571e-6, 8.94624377495867e-6, 8.94619425890928e-6, 8.94617941803288e-6, 8.94624154565058e-6, 8.94631122185947e-6, 8.94623958876465e-6, 8.94617129147412e-6, 8.94636342749667e-6, 8.94611998108635e-6, 8.94640394590286e-6, 8.94619728879553e-6, 8.94608727130582e-6, 8.94619728879553e-6, 8.94640394590288e-6, 8.94611998108637e-6, 8.94636342749667e-6, 8.94617129147412e-6, 8.94623958876464e-6, 8.94631122185946e-6, 8.94624154565057e-6, 8.94617941803289e-6, 8.94619425890929e-6, 8.9462437749587e-6, 8.94627383603571e-6, 8.9462691191141e-6, 8.94624601911364e-6, 8.94622714225571e-6, 8.94622382869735e-6, 8.94623319922438e-6, 8.94624488352247e-6, 8.94624978181225e-6, 8.94624535763978e-6, 8.94623572553626e-6, 8.946227939791e-6, 8.94622735654892e-6, 8.94623467928005e-6, 8.94624591569023e-6, 8.94625483873548e-6, 8.94625640923552e-6, 8.94624937293578e-6, 8.94623684318083e-6, 8.94622473497354e-6
flux1:, 0.633289204756596, 1.00337204213472e-5, 1.00337332921286e-5, 1.00337467438436e-5, 1.00337544291457e-5, 1.00337529893441e-5, 1.00337437298922e-5, 1.00337319862314e-5, 1.0033724336495e-5, 1.00337249502179e-5, 1.00337329952335e-5, 1.00337427454881e-5, 1.00337467965973e-5, 1.0033741032471e-5, 1.00337285133432e-5, 1.00337192072771e-5, 1.00337241124577e-5, 1.00337457457459e-5, 1.00337710452345e-5, 1.00337749996575e-5, 1.00337401391232e-5, 1.00336844937523e-5, 1.00336687078332e-5, 1.00337391106123e-5, 1.00338170584054e-5, 1.00337367354931e-5, 1.00336613230167e-5, 1.0033876526736e-5, 1.00336027585748e-5, 1.00339209320759e-5, 1.0033688616254e-5, 1.00335649054909e-5, 1.0033688616254e-5, 1.00339209320759e-5, 1.00336027585748e-5, 1.0033876526736e-5, 1.00336613230167e-5, 1.00337367354931e-5, 1.00338170584054e-5, 1.00337391106123e-5, 1.00336687078333e-5, 1.00336844937523e-5, 1.00337401391232e-5, 1.00337749996575e-5, 1.00337710452345e-5, 1.00337457457458e-5, 1.00337241124577e-5, 1.00337192072771e-5, 1.00337285133432e-5, 1.0033741032471e-5, 1.00337467965973e-5, 1.00337427454881e-5, 1.00337329952335e-5, 1.00337249502179e-5, 1.0033724336495e-5, 1.00337319862314e-5, 1.00337437298922e-5, 1.00337529893441e-5, 1.00337544291457e-5, 1.00337467438436e-5, 1.00337332921286e-5, 1.00337204213472e-5
flux1:, 0.63355165366035, 1.12434790242667e-5, 1.12434926426637e-5, 1.12435068939375e-5, 1.12435150419147e-5, 1.12435135597822e-5, 1.12435038842329e-5, 1.12434916936023e-5, 1.12434839043241e-5, 1.12434847885267e-5, 1.12434932750753e-5, 1.1243503170111e-5, 1.12435066850476e-5, 1.12434997623753e-5, 1.12434861289102e-5, 1.12434767859102e-5, 1.12434834530543e-5, 1.12435082229875e-5, 1.1243536079707e-5, 1.12435393122166e-5, 1.12434992520498e-5, 1.12434369246452e-5, 1.12434201426373e-5, 1.12434996075522e-5, 1.12435864214133e-5, 1.12434961765843e-5, 1.12434128843386e-5, 1.12436537839087e-5, 1.12433464349039e-5, 1.12437029322135e-5, 1.12434422590775e-5, 1.12433033724022e-5, 1.12434422590775e-5, 1.12437029322135e-5, 1.12433464349039e-5, 1.12436537839087e-5, 1.12434128843386e-5, 1.12434961765843e-5, 1.12435864214133e-5, 1.12434996075522e-5, 1.12434201426373e-5, 1.12434369246452e-5, 1.12434992520498e-5, 1.12435393122166e-5, 1.12435360797069e-5, 1.12435082229875e-5, 1.12434834530543e-5, 1.12434767859102e-5, 1.12434861289102e-5, 1.12434997623753e-5, 1.12435066850476e-5, 1.1243503170111e-5, 1.12434932750753e-5, 1.12434847885267e-5, 1.12434839043241e-5, 1.12434916936023e-5, 1.12435038842329e-5, 1.12435135597822e-5, 1.12435150419147e-5, 1.12435068939375e-5, 1.12434926426637e-5, 1.12434790242667e-5
flux1:, 0.633814102564103, 1.2587977480181e-5, 1.25879917847835e-5, 1.2588006623287e-5, 1.25880149481396e-5, 1.25880131798568e-5, 1.25880029942449e-5, 1.25879904655591e-5, 1.25879828176649e-5, 1.25879843145265e-5, 1.25879934953866e-5, 1.2588003572023e-5, 1.25880063326287e-5, 1.25879978602563e-5, 1.25879827318016e-5, 1.25879731896189e-5, 1.25879817946355e-5, 1.25880101491057e-5, 1.25880410154807e-5, 1.25880436391937e-5, 1.25879979965091e-5, 1.25879284073674e-5, 1.2587910558634e-5, 1.2587999889147e-5, 1.25880961308286e-5, 1.25879945360753e-5, 1.25879025124176e-5, 1.25881720260436e-5, 1.25878275661301e-5, 1.25882270068761e-5, 1.25879350666565e-5, 1.25877793928237e-5, 1.25879350666566e-5, 1.25882270068761e-5, 1.25878275661301e-5, 1.25881720260436e-5, 1.25879025124176e-5, 1.25879945360753e-5, 1.25880961308286e-5, 1.2587999889147e-5, 1.2587910558634e-5, 1.25879284073674e-5, 1.25879979965091e-5, 1.25880436391937e-5, 1.25880410154807e-5, 1.25880101491057e-5, 1.25879817946355e-5, 1.25879731896189e-5, 1.25879827318016e-5, 1.25879978602563e-5, 1.25880063326288e-5, 1.2588003572023e-5, 1.25879934953866e-5, 1.25879843145265e-5, 1.25879828176649e-5, 1.25879904655591e-5, 1.25880029942449e-5, 1.25880131798568e-5, 1.25880149481396e-5, 1.2588006623287e-5, 1.25879917847835e-5, 1.2587977480181e-5
flux1:, 0.634076551467856, 1.40808126825082e-5, 1.40808275468826e-5, 1.40808426499615e-5, 1.40808507515487e-5, 1.40808483783691e-5, 1.4080837582289e-5, 1.40808248898121e-5, 1.40808177770738e-5, 1.40808203459632e-5, 1.40808305497417e-5, 1.40808408489068e-5, 1.40808425669851e-5, 1.40808320371291e-5, 1.40808149173027e-5, 1.40808049471676e-5, 1.40808156765778e-5, 1.4080848144454e-5, 1.40808825834214e-5, 1.40808847958699e-5, 1.40808332089846e-5, 1.40807557480702e-5, 1.40807367363916e-5, 1.40808367467064e-5, 1.40809429341884e-5, 1.40808283436582e-5, 1.40807266437925e-5, 1.40810280089388e-5, 1.40806426184417e-5, 1.40810901790355e-5, 1.4080763836702e-5, 1.40805896259085e-5, 1.4080763836702e-5, 1.40810901790355e-5, 1.40806426184417e-5, 1.40810280089388e-5, 1.40807266437925e-5, 1.40808283436582e-5, 1.40809429341884e-5, 1.40808367467064e-5, 1.40807367363916e-5, 1.40807557480702e-5, 1.40808332089846e-5, 1.40808847958699e-5, 1.40808825834214e-5, 1.4080848144454e-5, 1.40808156765778e-5, 1.40808049471676e-5, 1.40808149173027e-5, 1.40808320371291e-5, 1.40808425669851e-5, 1.40808408489068e-5, 1.40808305497417e-5, 1.40808203459631e-5, 1.40808177770738e-5, 1.40808248898121e-5, 1.4080837582289e-5, 1.40808483783692e-5, 1.40808507515487e-5, 1.40808426499615e-5, 1.40808275468826e-5, 1.40808126825081e-5
flux1:, 0.634339000371609, 1.57367845189283e-5, 1.5736799731168e-5, 1.57368146458478e-5, 1.57368219972145e-5, 1.5736818624703e-5, 1.57368071221721e-5, 1.57367945238058e-5, 1.57367884718411e-5, 1.57367927022517e-5, 1.57368043358315e-5, 1.5736814893963e-5, 1.57368151950655e-5, 1.57368019655905e-5, 1.57367822295632e-5, 1.57367715329757e-5, 1.57367845909988e-5, 1.57368217962439e-5, 1.5736860496386e-5, 1.57368625895376e-5, 1.57368047197138e-5, 1.57367187418701e-5, 1.57366984394579e-5, 1.57368099501196e-5, 1.57369265480978e-5, 1.57367970767124e-5, 1.57366846573719e-5, 1.57370214615268e-5, 1.57365910092092e-5, 1.57370924765852e-5, 1.57367283546662e-5, 1.57365337070507e-5, 1.57367283546662e-5, 1.57370924765851e-5, 1.57365910092092e-5, 1.57370214615268e-5, 1.57366846573719e-5, 1.57367970767124e-5, 1.57369265480978e-5, 1.57368099501196e-5, 1.57366984394579e-5, 1.57367187418701e-5, 1.57368047197138e-5, 1.57368625895376e-5, 1.5736860496386e-5, 1.57368217962438e-5, 1.57367845909988e-5, 1.57367715329757e-5, 1.57367822295632e-5, 1.57368019655906e-5, 1.57368151950655e-5, 1.5736814893963e-5, 1.57368043358315e-5, 1.57367927022517e-5, 1.57367884718411e-5, 1.57367945238058e-5, 1.57368071221721e-5, 1.57368186247031e-5, 1.57368219972146e-5, 1.57368146458478e-5, 1.5736799731168e-5, 1.57367845189283e-5
flux1:, 0.634601449275363, 1.75719831703439e-5, 1.75719984117219e-5, 1.75720125364303e-5, 1.75720184748909e-5, 1.75720136361305e-5, 1.75720013493204e-5, 1.75719892056284e-5, 1.75719848893316e-5, 1.75719915106541e-5, 1.7572005058162e-5, 1.75720158961635e-5, 1.75720143028598e-5, 1.75719975810862e-5, 1.75719744657694e-5, 1.75719626743861e-5, 1.75719782920799e-5, 1.75720209680872e-5, 1.75720647570902e-5, 1.75720671245049e-5, 1.75720026548589e-5, 1.75719074734913e-5, 1.75718857155178e-5, 1.75720095512587e-5, 1.75721369641003e-5, 1.75719904673702e-5, 1.7571866182475e-5, 1.75722423951681e-5, 1.75717624120395e-5, 1.75723242380667e-5, 1.7571918695543e-5, 1.75717015477992e-5, 1.7571918695543e-5, 1.75723242380667e-5, 1.75717624120395e-5, 1.75722423951681e-5, 1.7571866182475e-5, 1.75719904673702e-5, 1.75721369641003e-5, 1.75720095512586e-5, 1.75718857155179e-5, 1.75719074734913e-5, 1.75720026548589e-5, 1.75720671245049e-5, 1.75720647570902e-5, 1.75720209680872e-5, 1.75719782920799e-5, 1.75719626743861e-5, 1.75719744657694e-5, 1.75719975810862e-5, 1.75720143028599e-5, 1.75720158961635e-5, 1.7572005058162e-5, 1.75719915106541e-5, 1.75719848893316e-5, 1.75719892056284e-5, 1.75720013493204e-5, 1.75720136361304e-5, 1.75720184748909e-5, 1.75720125364303e-5, 1.75719984117219e-5, 1.75719831703439e-5
flux1:, 0.634863898179116, 1.96038806876721e-5, 1.96038955116963e-5, 1.96039080811862e-5, 1.96039118041016e-5, 1.96039049672675e-5, 1.96038918526489e-5, 1.96038806455087e-5, 1.96038789035635e-5, 1.96038887905849e-5, 1.96039048083997e-5, 1.96039159184422e-5, 1.96039118340069e-5, 1.96038906632819e-5, 1.96038632615066e-5, 1.96038499406841e-5, 1.96038683870025e-5, 1.9603917390377e-5, 1.96039672456898e-5, 1.96039703857425e-5, 1.9603899016682e-5, 1.96037938959166e-5, 1.96037704762019e-5, 1.96039074670544e-5, 1.96040460352375e-5, 1.96038800909349e-5, 1.96037426883961e-5, 1.960416269409e-5, 1.96036283419486e-5, 1.96042576976415e-5, 1.96038068040093e-5, 1.96035649137506e-5, 1.96038068040093e-5, 1.96042576976414e-5, 1.96036283419486e-5, 1.960416269409e-5, 1.96037426883961e-5, 1.96038800909349e-5, 1.96040460352375e-5, 1.96039074670544e-5, 1.96037704762019e-5, 1.96037938959166e-5, 1.9603899016682e-5, 1.96039703857425e-5, 1.96039672456898e-5, 1.9603917390377e-5, 1.96038683870024e-5, 1.96038499406841e-5, 1.96038632615066e-5, 1.96038906632819e-5, 1.9603911834007e-5, 1.96039159184422e-5, 1.96039048083997e-5, 1.96038887905848e-5, 1.96038789035636e-5, 1.96038806455087e-5, 1.96038918526489e-5, 1.96039049672675e-5, 1.96039118041017e-5, 1.96039080811862e-5, 1.96038955116962e-5, 1.96038806876721e-5
flux1:, 0.635126347082869, 2.18514268367347e-5, 2.18514406501935e-5, 2.18514507252483e-5, 2.18514512915151e-5, 2.18514418719445e-5, 2.1851427938075e-5, 2.18514182875878e-5, 2.18514201325962e-5, 2.18514343056759e-5, 2.18514534131838e-5, 2.18514647438913e-5, 2.18514574375649e-5, 2.18514306879448e-5, 2.18513979477088e-5, 2.1851382604152e-5, 2.18514041985974e-5, 2.18514605214296e-5, 2.18515175768823e-5, 2.18515220909535e-5, 2.18514435315622e-5, 2.18513276770067e-5, 2.18513023456251e-5, 2.18514533324236e-5, 2.18516033335252e-5, 2.18514152258748e-5, 2.18512633456694e-5, 2.18517319770723e-5, 2.18511380106864e-5, 2.1851842839273e-5, 2.18513423428371e-5, 2.18510732703378e-5, 2.18513423428371e-5, 2.1851842839273e-5, 2.18511380106864e-5, 2.18517319770723e-5, 2.18512633456694e-5, 2.18514152258748e-5, 2.18516033335251e-5, 2.18514533324236e-5, 2.18513023456251e-5, 2.18513276770067e-5, 2.18514435315622e-5, 2.18515220909535e-5, 2.18515175768823e-5, 2.18514605214296e-5, 2.18514041985974e-5, 2.1851382604152e-5, 2.18513979477088e-5, 2.18514306879449e-5, 2.18514574375649e-5, 2.18514647438913e-5, 2.18514534131837e-5, 2.18514343056759e-5, 2.18514201325962e-5, 2.18514182875878e-5, 2.1851427938075e-5, 2.18514418719445e-5, 2.18514512915151e-5, 2.18514507252483e-5, 2.18514406501934e-5, 2.18514268367346e-5
flux1:, 0.635388795986622, 2.43351491726965e-5, 2.43351612205149e-5, 2.43351676840137e-5, 2.43351640220715e-5, 2.43351513986194e-5, 2.43351367244676e-5, 2.43351294025424e-5, 2.4335136025265e-5, 2.43351556442721e-5, 2.43351785103262e-5, 2.43351899511523e-5, 2.43351785463207e-5, 2.43351449107813e-5, 2.43351056405681e-5, 2.4335087734356e-5, 2.43351128607116e-5, 2.43351776402357e-5, 2.43352431873072e-5, 2.43352497718729e-5, 2.43351637267617e-5, 2.43350362751183e-5, 2.43350087388056e-5, 2.43351745842535e-5, 2.43353362395527e-5, 2.43351229465595e-5, 2.43349551201404e-5, 2.43354776914279e-5, 2.43348184132159e-5, 2.43356074811095e-5, 2.43350527705581e-5, 2.43347538574948e-5, 2.43350527705581e-5, 2.43356074811095e-5, 2.43348184132159e-5, 2.43354776914279e-5, 2.43349551201404e-5, 2.43351229465594e-5, 2.43353362395527e-5, 2.43351745842535e-5, 2.43350087388056e-5, 2.43350362751183e-5, 2.43351637267617e-5, 2.43352497718729e-5, 2.43352431873072e-5, 2.43351776402357e-5, 2.43351128607116e-5, 2.4335087734356e-5, 2.43351056405681e-5, 2.43351449107814e-5, 2.43351785463208e-5, 2.43351899511523e-5, 2.43351785103262e-5, 2.4335155644272e-5, 2.43351360252649e-5, 2.43351294025425e-5, 2.43351367244676e-5, 2.43351513986194e-5, 2.43351640220716e-5, 2.43351676840136e-5, 2.43351612205149e-5, 2.43351491726965e-5
flux1:, 0.635651244890376, 2.7077257273551e-5, 2.70772666294208e-5, 2.70772681902244e-5, 2.70772591130711e-5, 2.70772426481514e-5, 2.70772274005239e-5, 2.70772233393948e-5, 2.70772361056524e-5, 2.70772624569715e-5, 2.70772897823145e-5, 2.70773011481836e-5, 2.70772846149745e-5, 2.70772426125496e-5, 2.70771954935768e-5, 2.70771744546245e-5, 2.70772035750407e-5, 2.70772780994419e-5, 2.70773535818558e-5, 2.70773630134967e-5, 2.70772691647884e-5, 2.70771291727158e-5, 2.70770990990379e-5, 2.70772807055333e-5, 2.70774541932402e-5, 2.70772123776873e-5, 2.70770270287247e-5, 2.70776093681144e-5, 2.70768785741938e-5, 2.70777615189382e-5, 2.70771475772911e-5, 2.70768159221247e-5, 2.70771475772911e-5, 2.70777615189382e-5, 2.70768785741938e-5, 2.70776093681144e-5, 2.70770270287247e-5, 2.70772123776872e-5, 2.70774541932402e-5, 2.70772807055333e-5, 2.70770990990379e-5, 2.70771291727158e-5, 2.70772691647883e-5, 2.70773630134967e-5, 2.70773535818558e-5, 2.70772780994419e-5, 2.70772035750407e-5, 2.70771744546245e-5, 2.70771954935768e-5, 2.70772426125497e-5, 2.70772846149745e-5, 2.70773011481836e-5, 2.70772897823144e-5, 2.70772624569715e-5, 2.70772361056524e-5, 2.70772233393948e-5, 2.70772274005239e-5, 2.70772426481515e-5, 2.70772591130711e-5, 2.70772681902244e-5, 2.70772666294207e-5, 2.7077257273551e-5
flux1:, 0.635913693794129, 3.01017510270548e-5, 3.01017565918266e-5, 3.01017517976964e-5, 3.0101736024982e-5, 3.01017150872698e-5, 3.01016995356247e-5, 3.01016998294946e-5, 3.01017202684431e-5, 3.0101754744667e-5, 3.01017872409129e-5, 3.01017982584507e-5, 3.01017754123185e-5, 3.01017233994756e-5, 3.01016670055044e-5, 3.01016422542576e-5, 3.01016759227717e-5, 3.01017616318357e-5, 3.01018486322193e-5, 3.01018617447285e-5, 3.01017597290313e-5, 3.01016061617959e-5, 3.01015731880986e-5, 3.01017715234566e-5, 3.01019569994593e-5, 3.01016830039899e-5, 3.01014784503526e-5, 3.01021269314555e-5, 3.01013178479849e-5, 3.01023052223362e-5, 3.01016265724416e-5, 3.01012590021101e-5, 3.01016265724416e-5, 3.01023052223362e-5, 3.01013178479849e-5, 3.01021269314555e-5, 3.01014784503526e-5, 3.01016830039899e-5, 3.01019569994593e-5, 3.01017715234567e-5, 3.01015731880986e-5, 3.01016061617959e-5, 3.01017597290312e-5, 3.01018617447285e-5, 3.01018486322193e-5, 3.01017616318357e-5, 3.01016759227717e-5, 3.01016422542576e-5, 3.01016670055044e-5, 3.01017233994756e-5, 3.01017754123186e-5, 3.01017982584507e-5, 3.01017872409129e-5, 3.0101754744667e-5, 3.0101720268443e-5, 3.01016998294946e-5, 3.01016995356247e-5, 3.01017150872699e-5, 3.01017360249821e-5, 3.01017517976965e-5, 3.01017565918266e-5, 3.01017510270549e-5
flux1:, 0.636176142697882, 3.34345328271312e-5, 3.34345333368265e-5, 3.34345205971979e-5, 3.3434496783975e-5, 3.34344707723166e-5, 3.34344552990233e-5, 3.34344611970854e-5, 3.343449097985e-5, 3.34345350521732e-5, 3.3434573418308e-5, 3.34345837151866e-5, 3.34345532230592e-5, 3.34344894144144e-5, 3.343442223945e-5, 3.34343932113202e-5, 3.34344320857086e-5, 3.34345305649903e-5, 3.34346307824829e-5, 3.34346484354863e-5, 3.34345378159395e-5, 3.34343695365335e-5, 3.34343332846934e-5, 3.34345494167852e-5, 3.34347470436221e-5, 3.34344368901418e-5, 3.34342113469386e-5, 3.34349329183332e-5, 3.34340381271895e-5, 3.34351414386509e-5, 3.3434392079541e-5, 3.34339851171939e-5, 3.34343920795409e-5, 3.34351414386509e-5, 3.34340381271896e-5, 3.34349329183332e-5, 3.34342113469386e-5, 3.34344368901418e-5, 3.34347470436221e-5, 3.34345494167853e-5, 3.34343332846934e-5, 3.34343695365335e-5, 3.34345378159395e-5, 3.34346484354862e-5, 3.34346307824829e-5, 3.34345305649903e-5, 3.34344320857086e-5, 3.34343932113202e-5, 3.34344222394501e-5, 3.34344894144144e-5, 3.34345532230592e-5, 3.34345837151865e-5, 3.3434573418308e-5, 3.34345350521731e-5, 3.343449097985e-5, 3.34344611970854e-5, 3.34344552990233e-5, 3.34344707723166e-5, 3.3434496783975e-5, 3.34345205971979e-5, 3.34345333368265e-5, 3.34345328271312e-5
flux1:, 0.636438591601635, 3.71035234939851e-5, 3.7103517539002e-5, 3.71034951579119e-5, 3.71034619290574e-5, 3.71034302957364e-5, 3.71034153997331e-5, 3.71034282889995e-5, 3.71034691970682e-5, 3.71035243808514e-5, 3.7103569278565e-5, 3.71035783776303e-5, 3.71035387730665e-5, 3.71034612722448e-5, 3.7103381766081e-5, 3.71033479388203e-5, 3.7103392789546e-5, 3.710350575681e-5, 3.71036209747387e-5, 3.71036440135474e-5, 3.71035242472837e-5, 3.71033400068128e-5, 3.71033001047555e-5, 3.71035352458825e-5, 3.71037452303836e-5, 3.71033946238084e-5, 3.71031462072223e-5, 3.71039484197355e-5, 3.71029597727619e-5, 3.71041915181151e-5, 3.71033648517311e-5, 3.7102914680304e-5, 3.7103364851731e-5, 3.71041915181151e-5, 3.71029597727619e-5, 3.71039484197355e-5, 3.71031462072223e-5, 3.71033946238084e-5, 3.71037452303836e-5, 3.71035352458825e-5, 3.71033001047555e-5, 3.71033400068128e-5, 3.71035242472837e-5, 3.71036440135474e-5, 3.71036209747387e-5, 3.710350575681e-5, 3.7103392789546e-5, 3.71033479388204e-5, 3.7103381766081e-5, 3.71034612722448e-5, 3.71035387730665e-5, 3.71035783776303e-5, 3.7103569278565e-5, 3.71035243808514e-5, 3.71034691970682e-5, 3.71034282889995e-5, 3.71034153997332e-5, 3.71034302957365e-5, 3.71034619290574e-5, 3.71034951579118e-5, 3.7103517539002e-5, 3.71035234939851e-5
flux1:, 0.636701040505389, 4.1138781687164e-5, 4.11387677437627e-5, 4.11387339625846e-5, 4.11386899513262e-5, 4.1138652222504e-5, 4.11386385143211e-5, 4.11386598910376e-5, 4.11387137743208e-5, 4.11387815888134e-5, 4.11388336183046e-5, 4.11388409381884e-5, 4.11387906467675e-5, 4.11386974877888e-5, 4.1138604098914e-5, 4.11385650218227e-5, 4.11386167367685e-5, 4.11387460196174e-5, 4.11388780626979e-5, 4.11389072694889e-5, 4.11387776711402e-5, 4.11385761013728e-5, 4.11385322121995e-5, 4.11387877737322e-5, 4.11390104134392e-5, 4.11386147495588e-5, 4.11383414811103e-5, 4.11392325124003e-5, 4.11381410337143e-5, 4.11395147283964e-5, 4.11386034764406e-5, 4.11381058979676e-5, 4.11386034764405e-5, 4.11395147283964e-5, 4.11381410337143e-5, 4.11392325124003e-5, 4.11383414811103e-5, 4.11386147495588e-5, 4.11390104134391e-5, 4.11387877737322e-5, 4.11385322121995e-5, 4.11385761013729e-5, 4.11387776711402e-5, 4.11389072694888e-5, 4.11388780626978e-5, 4.11387460196174e-5, 4.11386167367685e-5, 4.11385650218227e-5, 4.1138604098914e-5, 4.11386974877888e-5, 4.11387906467675e-5, 4.11388409381884e-5, 4.11388336183046e-5, 4.11387815888134e-5, 4.11387137743208e-5, 4.11386598910376e-5, 4.1138638514321e-5, 4.11386522225041e-5, 4.11386899513262e-5, 4.11387339625846e-5, 4.11387677437627e-5, 4.1138781687164e-5
flux1:, 0.636963489409142, 4.55726265320408e-5, 4.55726030065522e-5, 4.55725560554506e-5, 4.55724999438612e-5, 4.55724557347935e-5, 4.55724439210996e-5, 4.55724753500186e-5, 4.55725440751161e-5, 4.55726259988468e-5, 4.55726856770006e-5, 4.55726905408469e-5, 4.55726279166296e-5, 4.55725171156882e-5, 4.55724083405867e-5, 4.55723636641656e-5, 4.55724232478444e-5, 4.55725707517271e-5, 4.55727214326799e-5, 4.55727574695461e-5, 4.55726171717101e-5, 4.55723967807233e-5, 4.55723486400835e-5, 4.55726262975227e-5, 4.55728620355877e-5, 4.55724164125228e-5, 4.55721162233293e-5, 4.5573104899501e-5, 4.55719006756971e-5, 4.55734308782436e-5, 4.55724269892319e-5, 4.55718773799144e-5, 4.55724269892319e-5, 4.55734308782436e-5, 4.5571900675697e-5, 4.5573104899501e-5, 4.55721162233293e-5, 4.55724164125228e-5, 4.55728620355878e-5, 4.55726262975227e-5, 4.55723486400836e-5, 4.55723967807234e-5, 4.557261717171e-5, 4.55727574695462e-5, 4.55727214326798e-5, 4.5572570751727e-5, 4.55724232478443e-5, 4.55723636641657e-5, 4.55724083405867e-5, 4.55725171156882e-5, 4.55726279166296e-5, 4.55726905408469e-5, 4.55726856770004e-5, 4.55726259988469e-5, 4.55725440751161e-5, 4.55724753500186e-5, 4.55724439210996e-5, 4.55724557347935e-5, 4.55724999438612e-5, 4.55725560554506e-5, 4.55726030065522e-5, 4.55726265320408e-5
flux1:, 0.637225938312895, 5.04397631287014e-5, 5.04397284140717e-5, 5.0439666570298e-5, 5.04395971291174e-5, 5.04395461516896e-5, 5.04395370078893e-5, 5.04395800693293e-5, 5.04396654592453e-5, 5.04397628831062e-5, 5.04398306261055e-5, 5.04398322798145e-5, 5.04397556532135e-5, 5.04396252701042e-5, 5.04394997074842e-5, 5.04394492119124e-5, 5.04395177779491e-5, 5.04396854441266e-5, 5.04398565001309e-5, 5.04398998450174e-5, 5.04397477568844e-5, 5.04395069287433e-5, 5.04394543907991e-5, 5.04397561589489e-5, 5.04400056467419e-5, 5.04395048791636e-5, 5.04391756136965e-5, 5.04402714278848e-5, 5.04389434863676e-5, 5.04406458185946e-5, 5.04395403655441e-5, 5.04389336267275e-5, 5.04395403655441e-5, 5.04406458185946e-5, 5.04389434863676e-5, 5.04402714278849e-5, 5.04391756136964e-5, 5.04395048791636e-5, 5.04400056467419e-5, 5.04397561589489e-5, 5.04394543907991e-5, 5.04395069287433e-5, 5.04397477568844e-5, 5.04398998450174e-5, 5.04398565001308e-5, 5.04396854441266e-5, 5.0439517777949e-5, 5.04394492119124e-5, 5.04394997074843e-5, 5.04396252701042e-5, 5.04397556532135e-5, 5.04398322798145e-5, 5.04398306261055e-5, 5.04397628831061e-5, 5.04396654592451e-5, 5.04395800693292e-5, 5.04395370078892e-5, 5.04395461516896e-5, 5.04395971291175e-5, 5.04396665702979e-5, 5.04397284140716e-5, 5.04397631287013e-5
flux1:, 0.637488387216649, 5.57774105565664e-5, 5.57773630999002e-5, 5.57772847502554e-5, 5.5777200875021e-5, 5.57771429352715e-5, 5.577713726525e-5, 5.57771934906731e-5, 5.57772972579642e-5, 5.57774114384722e-5, 5.57774875509406e-5, 5.5777485191952e-5, 5.57773929287004e-5, 5.57772411364636e-5, 5.57770975444468e-5, 5.57770411651074e-5, 5.57771199210067e-5, 5.57773096745571e-5, 5.57775026945705e-5, 5.57775535716396e-5, 5.57773883372369e-5, 5.57771253365504e-5, 5.57770684285033e-5, 5.57773967459043e-5, 5.5777660912041e-5, 5.57770995469907e-5, 5.57767389658022e-5, 5.57779520939043e-5, 5.57764882700781e-5, 5.57783794341798e-5, 5.57771625037726e-5, 5.57764930091432e-5, 5.57771625037726e-5, 5.57783794341798e-5, 5.5776488270078e-5, 5.57779520939043e-5, 5.57767389658022e-5, 5.57770995469907e-5, 5.5777660912041e-5, 5.57773967459043e-5, 5.57770684285032e-5, 5.57771253365504e-5, 5.57773883372368e-5, 5.57775535716396e-5, 5.57775026945705e-5, 5.57773096745571e-5, 5.57771199210067e-5, 5.57770411651074e-5, 5.57770975444469e-5, 5.57772411364636e-5, 5.57773929287004e-5, 5.5777485191952e-5, 5.57774875509405e-5, 5.57774114384722e-5, 5.57772972579643e-5, 5.57771934906732e-5, 5.57771372652499e-5, 5.57771429352714e-5, 5.5777200875021e-5, 5.57772847502554e-5, 5.57773630999e-5, 5.57774105565664e-5
flux1:, 0.637750836120402, 6.16254319299654e-5, 6.16253703086915e-5, 6.16252740127502e-5, 6.16251747530085e-5, 6.16251097366674e-5, 6.16251083195577e-5, 6.16251791172941e-5, 6.16253027933884e-5, 6.16254348089525e-5, 6.16255194815882e-5, 6.16255122986879e-5, 6.1625402868838e-5, 6.16252280294702e-5, 6.16250653833287e-5, 6.16250032315513e-5, 6.1625093455106e-5, 6.16253071436555e-5, 6.16255234883054e-5, 6.16255817947852e-5, 6.1625401752498e-5, 6.16251147345474e-5, 6.16250537192348e-5, 6.16254115403971e-5, 6.16256916643299e-5, 6.16250639971606e-5, 6.16246697780475e-5, 6.16260110920912e-5, 6.16243978866596e-5, 6.1626495680959e-5, 6.16251562554764e-5, 6.16244177949488e-5, 6.16251562554764e-5, 6.16264956809589e-5, 6.16243978866595e-5, 6.16260110920912e-5, 6.16246697780475e-5, 6.16250639971606e-5, 6.16256916643299e-5, 6.16254115403972e-5, 6.16250537192349e-5, 6.16251147345474e-5, 6.1625401752498e-5, 6.16255817947851e-5, 6.16255234883054e-5, 6.16253071436554e-5, 6.1625093455106e-5, 6.16250032315513e-5, 6.16250653833287e-5, 6.16252280294702e-5, 6.16254028688381e-5, 6.16255122986879e-5, 6.16255194815881e-5, 6.16254348089524e-5, 6.16253027933883e-5, 6.16251791172941e-5, 6.16251083195577e-5, 6.16251097366674e-5, 6.16251747530085e-5, 6.16252740127502e-5, 6.16253703086915e-5, 6.16254319299654e-5
flux1:, 0.638013285024155, 6.80264659983411e-5, 6.8026389001565e-5, 6.80262735516557e-5, 6.80261581300534e-5, 6.80260859747306e-5, 6.80260894995122e-5, 6.80261760732464e-5, 6.80263209373561e-5, 6.80264716505967e-5, 6.80265649679447e-5, 6.8026552191862e-5, 6.8026424246886e-5, 6.80262249902462e-5, 6.8026042537889e-5, 6.80259749151525e-5, 6.80260779223156e-5, 6.80263172468932e-5, 6.80265579633458e-5, 6.80266231954136e-5, 6.80264263405878e-5, 6.80261133674733e-5, 6.80260488130033e-5, 6.80264397063147e-5, 6.80267374940754e-5, 6.80260375827269e-5, 6.80256073198399e-5, 6.80270883998178e-5, 6.80253108280373e-5, 6.80276341637036e-5, 6.80261599974779e-5, 6.8025345718423e-5, 6.80261599974779e-5, 6.80276341637036e-5, 6.80253108280373e-5, 6.80270883998178e-5, 6.80256073198399e-5, 6.80260375827269e-5, 6.80267374940755e-5, 6.80264397063148e-5, 6.80260488130033e-5, 6.80261133674733e-5, 6.80264263405877e-5, 6.80266231954135e-5, 6.80265579633458e-5, 6.80263172468933e-5, 6.80260779223157e-5, 6.80259749151525e-5, 6.8026042537889e-5, 6.80262249902463e-5, 6.80264242468861e-5, 6.8026552191862e-5, 6.80265649679446e-5, 6.80264716505967e-5, 6.8026320937356e-5, 6.80261760732464e-5, 6.80260894995122e-5, 6.80260859747306e-5, 6.80261581300534e-5, 6.80262735516557e-5, 6.80263890015649e-5, 6.80264659983411e-5
flux1:, 0.638275733927908, 7.50260597204096e-5, 7.50259664310215e-5, 7.50258309045688e-5, 7.50256987229186e-5, 7.50256193764116e-5, 7.50256283662637e-5, 7.50257316298841e-5, 7.50258986415173e-5, 7.5026068670682e-5, 7.50261706301703e-5, 7.50261515938823e-5, 7.5026004049046e-5, 7.50257793514025e-5, 7.50255766635672e-5, 7.50255040676166e-5, 7.50256211722587e-5, 7.5025887612441e-5, 7.5026153347372e-5, 7.50262245280618e-5, 7.50260084805366e-5, 7.50256675434581e-5, 7.50256003982399e-5, 7.50260286467482e-5, 7.50263463058653e-5, 7.50255679814323e-5, 7.50250991819195e-5, 7.5026732327304e-5, 7.5024773762629e-5, 7.50273426842719e-5, 7.50257201768737e-5, 7.50248225235112e-5, 7.50257201768737e-5, 7.50273426842719e-5, 7.5024773762629e-5, 7.5026732327304e-5, 7.50250991819195e-5, 7.50255679814323e-5, 7.50263463058653e-5, 7.50260286467482e-5, 7.50256003982398e-5, 7.50256675434581e-5, 7.50260084805365e-5, 7.50262245280618e-5, 7.50261533473719e-5, 7.50258876124411e-5, 7.50256211722587e-5, 7.50255040676167e-5, 7.50255766635671e-5, 7.50257793514025e-5, 7.50260040490461e-5, 7.50261515938824e-5, 7.50261706301703e-5, 7.50260686706819e-5, 7.50258986415172e-5, 7.50257316298841e-5, 7.50256283662637e-5, 7.50256193764116e-5, 7.50256987229186e-5, 7.50258309045688e-5, 7.50259664310214e-5, 7.50260597204096e-5
flux1:, 0.638538182831662, 8.2672801174814e-5, 8.26726910470801e-5, 8.26725348467971e-5, 8.26723854768095e-5, 8.26722988420951e-5, 8.26723135716157e-5, 8.26724340649555e-5, 8.26726238044292e-5, 8.26728135067471e-5, 8.26729240493928e-5, 8.2672898256074e-5, 8.26727303743319e-5, 8.26724796324135e-5, 8.26722566444084e-5, 8.2672179766119e-5, 8.26723122328049e-5, 8.26726069691277e-5, 8.26728978835849e-5, 8.26729734960521e-5, 8.26727354744184e-5, 8.26723645217795e-5, 8.26722961926799e-5, 8.26727668942676e-5, 8.26731072043784e-5, 8.2672244075713e-5, 8.26717341536276e-5, 8.26735323961791e-5, 8.26713744113485e-5, 8.26742101249604e-5, 8.267242419378e-5, 8.26714348457169e-5, 8.267242419378e-5, 8.26742101249604e-5, 8.26713744113484e-5, 8.26735323961791e-5, 8.26717341536276e-5, 8.2672244075713e-5, 8.26731072043784e-5, 8.26727668942676e-5, 8.26722961926799e-5, 8.26723645217795e-5, 8.26727354744184e-5, 8.26729734960521e-5, 8.26728978835849e-5, 8.26726069691277e-5, 8.26723122328049e-5, 8.26721797661191e-5, 8.26722566444083e-5, 8.26724796324134e-5, 8.26727303743319e-5, 8.26728982560739e-5, 8.26729240493927e-5, 8.26728135067471e-5, 8.26726238044292e-5, 8.26724340649555e-5, 8.26723135716157e-5, 8.26722988420951e-5, 8.26723854768096e-5, 8.2672534846797e-5, 8.267269104708e-5, 8.26728011748139e-5
flux1:, 0.638800631735415, 9.1018452100602e-5, 9.10183250273637e-5, 9.10181479049999e-5, 9.1017981062301e-5, 9.10178869310412e-5, 9.10179073406639e-5, 9.101804515147e-5, 9.10182577729955e-5, 9.10184672423324e-5, 9.1018586294604e-5, 9.10185534901117e-5, 9.10183649629164e-5, 9.10180880588919e-5, 9.10178451008225e-5, 9.10177648111822e-5, 9.101791380289e-5, 9.10182376403176e-5, 9.10185533308528e-5, 9.10186312605553e-5, 9.10183680647572e-5, 9.10179650352925e-5, 9.10178974659733e-5, 9.10184166288153e-5, 9.10187830040607e-5, 9.10178284540464e-5, 9.10172747214157e-5, 9.10192518413123e-5, 9.10168740504879e-5, 9.10199989627128e-5, 9.10180329179897e-5, 9.10169427290417e-5, 9.10180329179896e-5, 9.10199989627126e-5, 9.1016874050488e-5, 9.10192518413123e-5, 9.10172747214157e-5, 9.10178284540465e-5, 9.10187830040607e-5, 9.10184166288154e-5, 9.10178974659733e-5, 9.10179650352924e-5, 9.10183680647572e-5, 9.10186312605552e-5, 9.10185533308528e-5, 9.10182376403177e-5, 9.101791380289e-5, 9.10177648111822e-5, 9.10178451008225e-5, 9.10180880588919e-5, 9.10183649629163e-5, 9.10185534901117e-5, 9.10185862946039e-5, 9.10184672423324e-5, 9.10182577729955e-5, 9.101804515147e-5, 9.10179073406639e-5, 9.10178869310412e-5, 9.1017981062301e-5, 9.10181479049999e-5, 9.10183250273636e-5, 9.10184521006019e-5
flux1:, 0.639063080639168, 1.00118079290006e-4, 1.00117935653362e-4, 1.00117737713334e-4, 1.00117553214586e-4, 1.00117451192406e-4, 1.00117476805516e-4, 1.00117631503553e-4, 1.00117866705335e-4, 1.00118095785781e-4, 1.0011822331103e-4, 1.00118183556746e-4, 1.00117974576411e-4, 1.00117671928997e-4, 1.00117409741705e-4, 1.00117327068978e-4, 1.00117493592541e-4, 1.00117846889532e-4, 1.00118186320442e-4, 1.00118263809855e-4, 1.00117971813445e-4, 1.00117534673006e-4, 1.00117470418869e-4, 1.00118045047525e-4, 1.00118441586498e-4, 1.00117388757592e-4, 1.00116788412791e-4, 1.0011895896049e-4, 1.00116338866564e-4, 1.0011977663969e-4, 1.00117612065374e-4, 1.00116411003919e-4, 1.00117612065374e-4, 1.0011977663969e-4, 1.00116338866564e-4, 1.0011895896049e-4, 1.00116788412791e-4, 1.00117388757592e-4, 1.00118441586498e-4, 1.00118045047525e-4, 1.00117470418869e-4, 1.00117534673006e-4, 1.00117971813445e-4, 1.00118263809855e-4, 1.00118186320442e-4, 1.00117846889532e-4, 1.00117493592541e-4, 1.00117327068978e-4, 1.00117409741705e-4, 1.00117671928998e-4, 1.00117974576411e-4, 1.00118183556746e-4, 1.0011822331103e-4, 1.00118095785781e-4, 1.00117866705335e-4, 1.00117631503553e-4, 1.00117476805516e-4, 1.00117451192406e-4, 1.00117553214586e-4, 1.00117737713334e-4, 1.00117935653361e-4, 1.00118079290006e-4
flux1:, 0.639325529542921, 1.10030183983561e-4, 1.10030024683065e-4, 1.10029806363292e-4, 1.10029604067744e-4, 1.10029493495992e-4, 1.10029523345244e-4, 1.10029693934739e-4, 1.10029950950075e-4, 1.1003019926609e-4, 1.10030335322773e-4, 1.10030289063608e-4, 1.10030060381317e-4, 1.10029732978216e-4, 1.10029452712689e-4, 1.10029368810653e-4, 1.10029553663568e-4, 1.10029936271923e-4, 1.10030297723708e-4, 1.10030371343069e-4, 1.1003004649599e-4, 1.10029573276043e-4, 1.10029515571631e-4, 1.10030153738701e-4, 1.10030585257563e-4, 1.100294270243e-4, 1.10028777138128e-4, 1.10031156464723e-4, 1.10028269316312e-4, 1.10032044943672e-4, 1.10029661587718e-4, 1.10028338679914e-4, 1.10029661587719e-4, 1.10032044943672e-4, 1.10028269316312e-4, 1.10031156464723e-4, 1.10028777138128e-4, 1.100294270243e-4, 1.10030585257563e-4, 1.10030153738701e-4, 1.10029515571631e-4, 1.10029573276043e-4, 1.1003004649599e-4, 1.10030371343069e-4, 1.10030297723708e-4, 1.10029936271923e-4, 1.10029553663568e-4, 1.10029368810653e-4, 1.10029452712689e-4, 1.10029732978216e-4, 1.10030060381317e-4, 1.10030289063608e-4, 1.10030335322773e-4, 1.1003019926609e-4, 1.10029950950075e-4, 1.10029693934739e-4, 1.10029523345244e-4, 1.10029493495992e-4, 1.10029604067744e-4, 1.10029806363292e-4, 1.10030024683065e-4, 1.10030183983561e-4
flux1:, 0.639587978446675, 1.20816828344276e-4, 1.20816654797341e-4, 1.2081641682603e-4, 1.20816196564483e-4, 1.20816076444613e-4, 1.20816109014718e-4, 1.20816293911268e-4, 1.2081657152381e-4, 1.20816838526327e-4, 1.20816983328986e-4, 1.20816931450464e-4, 1.2081668441371e-4, 1.20816333820911e-4, 1.20816037019686e-4, 1.20815953128761e-4, 1.20816156851813e-4, 1.20816568072971e-4, 1.20816949112168e-4, 1.20817014749426e-4, 1.20816652591636e-4, 1.20816141426907e-4, 1.20816094241146e-4, 1.20816805139188e-4, 1.20817277183567e-4, 1.20816006109948e-4, 1.20815303610117e-4, 1.2081790790923e-4, 1.20814726572124e-4, 1.20818866478703e-4, 1.20816242156502e-4, 1.20814785433737e-4, 1.20816242156502e-4, 1.20818866478703e-4, 1.20814726572124e-4, 1.2081790790923e-4, 1.20815303610117e-4, 1.20816006109948e-4, 1.20817277183567e-4, 1.20816805139188e-4, 1.20816094241146e-4, 1.20816141426907e-4, 1.20816652591636e-4, 1.20817014749426e-4, 1.20816949112168e-4, 1.20816568072971e-4, 1.20816156851813e-4, 1.20815953128761e-4, 1.20816037019686e-4, 1.20816333820911e-4, 1.2081668441371e-4, 1.20816931450464e-4, 1.20816983328986e-4, 1.20816838526327e-4, 1.2081657152381e-4, 1.20816293911268e-4, 1.20816109014718e-4, 1.20816076444613e-4, 1.20816196564483e-4, 1.2081641682603e-4, 1.20816654797341e-4, 1.20816828344276e-4
flux1:, 0.639850427350428, 1.32543758014093e-4, 1.32543572124482e-4, 1.3254331545337e-4, 1.3254307694934e-4, 1.32542945877307e-4, 1.32542979071925e-4, 1.32543176109461e-4, 1.32543472694651e-4, 1.32543757721107e-4, 1.3254391169888e-4, 1.32543855566571e-4, 1.32543592129843e-4, 1.3254322047393e-4, 1.3254290903397e-4, 1.32542826438066e-4, 1.32543049278927e-4, 1.32543487842612e-4, 1.32543885317954e-4, 1.32543938190524e-4, 1.32543533876109e-4, 1.32542983038274e-4, 1.32542951112609e-4, 1.32543745080997e-4, 1.32544263912526e-4, 1.32542872192543e-4, 1.32542113847613e-4, 1.32544960212031e-4, 1.32541455059971e-4, 1.32545987232926e-4, 1.32543097747518e-4, 1.3254149419944e-4, 1.32543097747518e-4, 1.32545987232926e-4, 1.32541455059971e-4, 1.32544960212031e-4, 1.32542113847613e-4, 1.32542872192543e-4, 1.32544263912526e-4, 1.32543745080997e-4, 1.32542951112609e-4, 1.32542983038274e-4, 1.32543533876109e-4, 1.32543938190524e-4, 1.32543885317954e-4, 1.32543487842612e-4, 1.32543049278927e-4, 1.32542826438066e-4, 1.3254290903397e-4, 1.3254322047393e-4, 1.32543592129842e-4, 1.32543855566571e-4, 1.3254391169888e-4, 1.32543757721107e-4, 1.32543472694651e-4, 1.32543176109461e-4, 1.32542979071925e-4, 1.32542945877307e-4, 1.3254307694934e-4, 1.3254331545337e-4, 1.32543572124482e-4, 1.32543758014093e-4
flux1:, 0.640112876254181, 1.45280519682395e-4, 1.45280323774336e-4, 1.45280049490978e-4, 1.45279792280586e-4, 1.45279648399579e-4, 1.45279679539911e-4, 1.45279886012353e-4, 1.45280199605507e-4, 1.45280501950246e-4, 1.45280665796577e-4, 1.45280607270779e-4, 1.45280329973721e-4, 1.45279939894313e-4, 1.45279616012034e-4, 1.45279535994898e-4, 1.45279777888379e-4, 1.45280241959472e-4, 1.45280652028778e-4, 1.45280686718958e-4, 1.45280235049635e-4, 1.45279642973437e-4, 1.45279631837829e-4, 1.45280520359464e-4, 1.45281092913272e-4, 1.45279572293339e-4, 1.45278754697441e-4, 1.4528186119376e-4, 1.45278000023232e-4, 1.45282954176745e-4, 1.45279773259215e-4, 1.4527800879359e-4, 1.45279773259215e-4, 1.45282954176745e-4, 1.45278000023233e-4, 1.4528186119376e-4, 1.45278754697441e-4, 1.4527957229334e-4, 1.45281092913272e-4, 1.45280520359464e-4, 1.45279631837829e-4, 1.45279642973437e-4, 1.45280235049634e-4, 1.45280686718958e-4, 1.45280652028778e-4, 1.45280241959472e-4, 1.45279777888379e-4, 1.45279535994897e-4, 1.45279616012034e-4, 1.45279939894313e-4, 1.45280329973721e-4, 1.45280607270778e-4, 1.45280665796577e-4, 1.45280501950246e-4, 1.45280199605507e-4, 1.45279886012354e-4, 1.45279679539911e-4, 1.45279648399579e-4, 1.45279792280586e-4, 1.45280049490978e-4, 1.45280323774336e-4, 1.45280519682395e-4
flux1:, 0.640375325157934, 1.59100572523983e-4, 1.59100369241689e-4, 1.59100078465554e-4, 1.59099801824268e-4, 1.59099642804665e-4, 1.59099668666691e-4, 1.59099881407465e-4, 1.5910020979719e-4, 1.59100528787153e-4, 1.59100703493529e-4, 1.59100644912135e-4, 1.59100356820239e-4, 1.59099951390966e-4, 1.5909961749136e-4, 1.59099541297151e-4, 1.59099801868073e-4, 1.59100289087181e-4, 1.59100707278559e-4, 1.5910071779345e-4, 1.59100213259571e-4, 1.59099578557405e-4, 1.59099594519263e-4, 1.59100590182595e-4, 1.59101223992766e-4, 1.59099565675441e-4, 1.59098685235432e-4, 1.59102070999852e-4, 1.59097818973273e-4, 1.59103226751502e-4, 1.59099726024564e-4, 1.59097785435059e-4, 1.59099726024564e-4, 1.59103226751502e-4, 1.59097818973273e-4, 1.59102070999852e-4, 1.59098685235432e-4, 1.5909956567544e-4, 1.59101223992766e-4, 1.59100590182595e-4, 1.59099594519263e-4, 1.59099578557405e-4, 1.59100213259571e-4, 1.5910071779345e-4, 1.59100707278559e-4, 1.59100289087181e-4, 1.59099801868073e-4, 1.59099541297152e-4, 1.5909961749136e-4, 1.59099951390965e-4, 1.59100356820239e-4, 1.59100644912135e-4, 1.59100703493529e-4, 1.59100528787154e-4, 1.5910020979719e-4, 1.59099881407465e-4, 1.59099668666691e-4, 1.59099642804665e-4, 1.59099801824268e-4, 1.59100078465554e-4, 1.59100369241689e-4, 1.59100572523983e-4
flux1:, 0.640637774061688, 1.74081392292996e-4, 1.74081184467882e-4, 1.74080878237322e-4, 1.74080581122929e-4, 1.74080404178296e-4, 1.74080421074452e-4, 1.74080636575101e-4, 1.74080977418774e-4, 1.74081312487898e-4, 1.74081499353925e-4, 1.74081443476939e-4, 1.74081148081083e-4, 1.740807306991e-4, 1.74080389352315e-4, 1.7408031815586e-4, 1.74080596750431e-4, 1.74081104312893e-4, 1.74081525622656e-4, 1.74081505478285e-4, 1.74080942304666e-4, 1.74080263765468e-4, 1.74080313867047e-4, 1.74081430289693e-4, 1.74082133380674e-4, 1.74080327909778e-4, 1.74079380836762e-4, 1.74083066194859e-4, 1.74078385815808e-4, 1.74084281036903e-4, 1.74080430003998e-4, 1.74078296946759e-4, 1.74080430003998e-4, 1.74084281036903e-4, 1.74078385815808e-4, 1.74083066194859e-4, 1.74079380836762e-4, 1.74080327909778e-4, 1.74082133380674e-4, 1.74081430289693e-4, 1.74080313867047e-4, 1.74080263765468e-4, 1.74080942304665e-4, 1.74081505478285e-4, 1.74081525622656e-4, 1.74081104312893e-4, 1.74080596750431e-4, 1.7408031815586e-4, 1.74080389352315e-4, 1.740807306991e-4, 1.74081148081083e-4, 1.74081443476939e-4, 1.74081499353925e-4, 1.74081312487898e-4, 1.74080977418774e-4, 1.74080636575101e-4, 1.74080421074452e-4, 1.74080404178296e-4, 1.74080581122929e-4, 1.74080878237322e-4, 1.74081184467882e-4, 1.74081392292996e-4
flux1:, 0.640900222965441, 1.90304566790998e-4, 1.9030435728176e-4, 1.90304036440948e-4, 1.90303717462921e-4, 1.90303519410232e-4, 1.90303523319448e-4, 1.90303737886289e-4, 1.90304088842205e-4, 1.90304439596765e-4, 1.90304640208828e-4, 1.9030459011898e-4, 1.90304291191877e-4, 1.90303865437744e-4, 1.90303519267805e-4, 1.90303454160527e-4, 1.90303749911732e-4, 1.90304274688602e-4, 1.90304693716815e-4, 1.90304636044831e-4, 1.90304008237974e-4, 1.90303284806319e-4, 1.9030337674683e-4, 1.90304628458271e-4, 1.90305409201417e-4, 1.90303446329526e-4, 1.90302428636784e-4, 1.90306435249597e-4, 1.90301286372857e-4, 1.90307705315814e-4, 1.90303471377257e-4, 1.90301128356812e-4, 1.90303471377257e-4, 1.90307705315814e-4, 1.90301286372857e-4, 1.90306435249597e-4, 1.90302428636784e-4, 1.90303446329527e-4, 1.90305409201417e-4, 1.90304628458271e-4, 1.9030337674683e-4, 1.90303284806319e-4, 1.90304008237974e-4, 1.90304636044831e-4, 1.90304693716815e-4, 1.90304274688602e-4, 1.90303749911732e-4, 1.90303454160527e-4, 1.90303519267805e-4, 1.90303865437745e-4, 1.90304291191877e-4, 1.9030459011898e-4, 1.90304640208828e-4, 1.90304439596765e-4, 1.90304088842205e-4, 1.90303737886289e-4, 1.90303523319448e-4, 1.90303519410232e-4, 1.90303717462921e-4, 1.90304036440948e-4, 1.9030435728176e-4, 1.90304566790998e-4
flux1:, 0.641162671869194, 2.07855881361804e-4, 2.07855672875399e-4, 2.07855337972117e-4, 2.07854995397649e-4, 2.07854772768465e-4, 2.07854759516151e-4, 2.07854969461281e-4, 2.07855328330072e-4, 2.07855694596326e-4, 2.07855910767541e-4, 2.0785586972304e-4, 2.07855571132755e-4, 2.07855140604469e-4, 2.07854792196138e-4, 2.07854734193837e-4, 2.07855046125459e-4, 2.07855584828451e-4, 2.07855995951258e-4, 2.07855893625174e-4, 2.07855195017872e-4, 2.07854425749451e-4, 2.07854567769239e-4, 2.07855970051558e-4, 2.07856836987397e-4, 2.07854705527557e-4, 2.07853613037102e-4, 2.07857964075101e-4, 2.07852303953027e-4, 2.07859285687708e-4, 2.07854634184338e-4, 2.07852062549022e-4, 2.07854634184338e-4, 2.07859285687708e-4, 2.07852303953027e-4, 2.07857964075101e-4, 2.07853613037102e-4, 2.07854705527557e-4, 2.07856836987397e-4, 2.07855970051558e-4, 2.07854567769239e-4, 2.07854425749451e-4, 2.07855195017872e-4, 2.07855893625174e-4, 2.07855995951258e-4, 2.07855584828451e-4, 2.07855046125459e-4, 2.07854734193837e-4, 2.07854792196138e-4, 2.07855140604469e-4, 2.07855571132755e-4, 2.0785586972304e-4, 2.07855910767541e-4, 2.07855694596326e-4, 2.07855328330072e-4, 2.07854969461281e-4, 2.07854759516151e-4, 2.07854772768465e-4, 2.07854995397649e-4, 2.07855337972117e-4, 2.07855672875399e-4, 2.07855881361804e-4
flux1:, 0.641425120772948, 2.26825393004294e-4, 2.26825187908652e-4, 2.26824839114936e-4, 2.26824470921281e-4, 2.268242201285e-4, 2.2682418561506e-4, 2.26824387475265e-4, 2.26824752341394e-4, 2.26825134186492e-4, 2.26825367851745e-4, 2.26825339089322e-4, 2.26825044572469e-4, 2.26824612699521e-4, 2.2682426451028e-4, 2.26824214588761e-4, 2.26824541761338e-4, 2.26825091151754e-4, 2.26825488727631e-4, 2.26825334504173e-4, 2.26824558793011e-4, 2.26823742783307e-4, 2.2682394350889e-4, 2.26825512196297e-4, 2.26826473824731e-4, 2.26824161489178e-4, 2.2682298984907e-4, 2.26827710194613e-4, 2.26821493559843e-4, 2.26829080318793e-4, 2.26823974602384e-4, 2.26821154548981e-4, 2.26823974602384e-4, 2.26829080318793e-4, 2.26821493559843e-4, 2.26827710194613e-4, 2.2682298984907e-4, 2.26824161489178e-4, 2.26826473824731e-4, 2.26825512196297e-4, 2.2682394350889e-4, 2.26823742783307e-4, 2.26824558793011e-4, 2.26825334504173e-4, 2.26825488727631e-4, 2.26825091151754e-4, 2.26824541761338e-4, 2.26824214588761e-4, 2.2682426451028e-4, 2.26824612699521e-4, 2.26825044572469e-4, 2.26825339089322e-4, 2.26825367851744e-4, 2.26825134186492e-4, 2.26824752341393e-4, 2.26824387475265e-4, 2.2682418561506e-4, 2.26824220128501e-4, 2.26824470921281e-4, 2.26824839114936e-4, 2.26825187908652e-4, 2.26825393004293e-4
flux1:, 0.641687569676701, 2.47307491637255e-4, 2.47307291778902e-4, 2.47306928847025e-4, 2.47306532828252e-4, 2.47306250390138e-4, 2.47306190863327e-4, 2.47306381637651e-4, 2.47306751000316e-4, 2.47307148717687e-4, 2.47307401779257e-4, 2.47307388268279e-4, 2.47307101168203e-4, 2.47306671013486e-4, 2.47306325298403e-4, 2.47306284462249e-4, 2.47306626162528e-4, 2.4730718330185e-4, 2.47307561906822e-4, 2.47307348576583e-4, 2.47306489347631e-4, 2.47305625631537e-4, 2.47305893882059e-4, 2.47307645122021e-4, 2.47308709664366e-4, 2.47306202893969e-4, 2.47304947608335e-4, 2.4731006408603e-4, 2.47303243268792e-4, 2.47311480857556e-4, 2.47305882385859e-4, 2.47302792972688e-4, 2.4730588238586e-4, 2.47311480857556e-4, 2.47303243268792e-4, 2.4731006408603e-4, 2.47304947608335e-4, 2.47306202893969e-4, 2.47308709664366e-4, 2.47307645122021e-4, 2.47305893882059e-4, 2.47305625631537e-4, 2.47306489347631e-4, 2.47307348576583e-4, 2.47307561906822e-4, 2.4730718330185e-4, 2.47306626162527e-4, 2.47306284462249e-4, 2.47306325298403e-4, 2.47306671013486e-4, 2.47307101168203e-4, 2.47307388268279e-4, 2.47307401779257e-4, 2.47307148717687e-4, 2.47306751000316e-4, 2.47306381637651e-4, 2.47306190863327e-4, 2.47306250390138e-4, 2.47306532828252e-4, 2.47306928847025e-4, 2.47307291778902e-4, 2.47307491637255e-4
flux1:, 0.641950018580454, 2.69400946999208e-4, 2.69400753540722e-4, 2.69400375806469e-4, 2.6939994974032e-4, 2.69399632559944e-4, 2.69399544922776e-4, 2.69399722316972e-4, 2.69400095198896e-4, 2.69400509250261e-4, 2.69400783371936e-4, 2.69400787523368e-4, 2.6940051050144e-4, 2.69400084560589e-4, 2.693997433181e-4, 2.69399712706758e-4, 2.69400068679932e-4, 2.69400631217205e-4, 2.69400985901813e-4, 2.69400706442222e-4, 2.69399757180332e-4, 2.6939884460175e-4, 2.6939918915947e-4, 2.6940113914049e-4, 2.69402314279083e-4, 2.69399598068035e-4, 2.69398254541443e-4, 2.69403796174402e-4, 2.69396321250714e-4, 2.69405259491219e-4, 2.69399127944002e-4, 2.69395747111136e-4, 2.69399127944001e-4, 2.69405259491219e-4, 2.69396321250714e-4, 2.69403796174402e-4, 2.69398254541443e-4, 2.69399598068036e-4, 2.69402314279083e-4, 2.6940113914049e-4, 2.6939918915947e-4, 2.6939884460175e-4, 2.69399757180332e-4, 2.69400706442222e-4, 2.69400985901813e-4, 2.69400631217205e-4, 2.69400068679932e-4, 2.69399712706758e-4, 2.693997433181e-4, 2.69400084560589e-4, 2.69400510501439e-4, 2.69400787523368e-4, 2.69400783371936e-4, 2.69400509250261e-4, 2.69400095198895e-4, 2.69399722316972e-4, 2.69399544922776e-4, 2.69399632559944e-4, 2.6939994974032e-4, 2.69400375806469e-4, 2.69400753540722e-4, 2.69400946999208e-4
flux1:, 0.642212467484207, 2.932089396204e-4, 2.93208752913505e-4, 2.93208359357169e-4, 2.93207901234361e-4, 2.93207546928578e-4, 2.93207429070912e-4, 2.93207591734833e-4, 2.93207967757213e-4, 2.93208398665054e-4, 2.93208695015588e-4, 2.93208718352992e-4, 2.93208453083853e-4, 2.9320803309306e-4, 2.93207698039489e-4, 2.93207679073116e-4, 2.93208049794544e-4, 2.93208616282892e-4, 2.93208942841619e-4, 2.93208590564253e-4, 2.93207544641773e-4, 2.93206581693829e-4, 2.93207011043589e-4, 2.93209175697026e-4, 2.93210468299863e-4, 2.932075260209e-4, 2.93206089618186e-4, 2.93212087906594e-4, 2.93203906871534e-4, 2.93213600070897e-4, 2.93206893481827e-4, 2.9320319807654e-4, 2.93206893481827e-4, 2.93213600070897e-4, 2.93203906871534e-4, 2.93212087906593e-4, 2.93206089618186e-4, 2.932075260209e-4, 2.93210468299863e-4, 2.93209175697026e-4, 2.9320701104359e-4, 2.93206581693829e-4, 2.93207544641773e-4, 2.93208590564253e-4, 2.93208942841619e-4, 2.93208616282892e-4, 2.93208049794544e-4, 2.93207679073116e-4, 2.93207698039489e-4, 2.9320803309306e-4, 2.93208453083853e-4, 2.93208718352992e-4, 2.93208695015588e-4, 2.93208398665054e-4, 2.93207967757213e-4, 2.93207591734833e-4, 2.93207429070912e-4, 2.93207546928578e-4, 2.93207901234361e-4, 2.93208359357169e-4, 2.93208752913504e-4, 2.932089396204e-4
flux1:, 0.642474916387961, 3.18839074266356e-4, 3.18838893776155e-4, 3.18838483149047e-4, 3.18837991463222e-4, 3.18837598730904e-4, 3.18837449869467e-4, 3.18837597611973e-4, 3.1883797702454e-4, 3.18838425211361e-4, 3.18838744161635e-4, 3.18838786964821e-4, 3.18838533828964e-4, 3.18838120593202e-4, 3.18837793173031e-4, 3.18837787738328e-4, 3.18838174718529e-4, 3.18838744950349e-4, 3.18839040192225e-4, 3.18838608875902e-4, 3.188374595174e-4, 3.18836444155835e-4, 3.18836966200913e-4, 3.18839360886618e-4, 3.18840776726173e-4, 3.18837589962143e-4, 3.18836056084126e-4, 3.18842545300803e-4, 3.18833604258849e-4, 3.18844111693734e-4, 3.18836786591373e-4, 3.18832752396406e-4, 3.18836786591373e-4, 3.18844111693734e-4, 3.18833604258849e-4, 3.18842545300803e-4, 3.18836056084126e-4, 3.18837589962143e-4, 3.18840776726173e-4, 3.18839360886618e-4, 3.18836966200912e-4, 3.18836444155835e-4, 3.188374595174e-4, 3.18838608875902e-4, 3.18839040192225e-4, 3.18838744950349e-4, 3.18838174718529e-4, 3.18837787738328e-4, 3.18837793173031e-4, 3.18838120593202e-4, 3.18838533828964e-4, 3.18838786964821e-4, 3.18838744161635e-4, 3.18838425211361e-4, 3.1883797702454e-4, 3.18837597611972e-4, 3.18837449869467e-4, 3.18837598730904e-4, 3.18837991463222e-4, 3.18838483149047e-4, 3.18838893776155e-4, 3.18839074266356e-4
flux1:, 0.642737365291714, 3.4640337422153e-4, 3.46403198515909e-4, 3.4640276953641e-4, 3.46402243628214e-4, 3.46401812643039e-4, 3.46401633651774e-4, 3.46401767617041e-4, 3.46402151273747e-4, 3.46402616847661e-4, 3.464029576298e-4, 3.46403018565193e-4, 3.46402776354325e-4, 3.46402369608229e-4, 3.46402051045709e-4, 3.46402061719342e-4, 3.46402467832897e-4, 3.46403043180584e-4, 3.4640330518808e-4, 3.4640278918894e-4, 3.46401529409721e-4, 3.46400458844168e-4, 3.46401080608446e-4, 3.46403719796253e-4, 3.46405263273055e-4, 3.46401811660997e-4, 3.4640017583564e-4, 3.46407193331533e-4, 3.46397436693808e-4, 3.46408823098266e-4, 3.46400834648009e-4, 3.46396436409665e-4, 3.46400834648009e-4, 3.46408823098266e-4, 3.46397436693808e-4, 3.46407193331532e-4, 3.4640017583564e-4, 3.46401811660997e-4, 3.46405263273055e-4, 3.46403719796253e-4, 3.46401080608446e-4, 3.46400458844168e-4, 3.46401529409721e-4, 3.4640278918894e-4, 3.4640330518808e-4, 3.46403043180584e-4, 3.46402467832897e-4, 3.46402061719342e-4, 3.46402051045709e-4, 3.46402369608229e-4, 3.46402776354325e-4, 3.46403018565193e-4, 3.464029576298e-4, 3.46402616847661e-4, 3.46402151273747e-4, 3.46401767617041e-4, 3.46401633651774e-4, 3.46401812643039e-4, 3.46402243628214e-4, 3.4640276953641e-4, 3.46403198515908e-4, 3.4640337422153e-4
flux1:, 0.642999814195467, 3.76018254760396e-4, 3.76018081575721e-4, 3.76017633194229e-4, 3.76017073637752e-4, 3.76016606446721e-4, 3.76016400157245e-4, 3.76016522946805e-4, 3.76016912220179e-4, 3.76017394710239e-4, 3.76017755050932e-4, 3.76017830805858e-4, 3.76017596458013e-4, 3.76017194771223e-4, 3.76016886166804e-4, 3.76016916470928e-4, 3.76017346296833e-4, 3.76017930043431e-4, 3.76018158405609e-4, 3.76017552735678e-4, 3.76016175253394e-4, 3.76015045723572e-4, 3.76015773052451e-4, 3.76018670013545e-4, 3.76020343896283e-4, 3.76016604990243e-4, 3.76014862977847e-4, 3.7602244948855e-4, 3.76011820164798e-4, 3.7602415620756e-4, 3.76015458345009e-4, 3.76010669797691e-4, 3.76015458345009e-4, 3.76024156207559e-4, 3.76011820164798e-4, 3.7602244948855e-4, 3.76014862977847e-4, 3.76016604990243e-4, 3.76020343896283e-4, 3.76018670013545e-4, 3.76015773052451e-4, 3.76015045723573e-4, 3.76016175253394e-4, 3.76017552735678e-4, 3.76018158405609e-4, 3.76017930043431e-4, 3.76017346296834e-4, 3.76016916470928e-4, 3.76016886166803e-4, 3.76017194771223e-4, 3.76017596458013e-4, 3.76017830805858e-4, 3.76017755050932e-4, 3.7601739471024e-4, 3.76016912220179e-4, 3.76016522946805e-4, 3.76016400157246e-4, 3.76016606446721e-4, 3.76017073637752e-4, 3.76017633194228e-4, 3.7601808157572e-4, 3.76018254760396e-4
flux1:, 0.64326226309922, 4.07804474140926e-4, 4.07804300530995e-4, 4.07803832257503e-4, 4.07803241272155e-4, 4.07802742177434e-4, 4.07802513628337e-4, 4.07802629354604e-4, 4.07803025985347e-4, 4.07803524034363e-4, 4.07803899778677e-4, 4.07803984719366e-4, 4.07803753101343e-4, 4.07803353838895e-4, 4.0780305631129e-4, 4.0780311099242e-4, 4.07803571150418e-4, 4.07804168792635e-4, 4.07804364797878e-4, 4.07803665164461e-4, 4.07802162285011e-4, 4.07800968831226e-4, 4.07801806105949e-4, 4.07804972629873e-4, 4.07806777824487e-4, 4.07802726983056e-4, 4.07800874892946e-4, 4.07809074835733e-4, 4.07797514407051e-4, 4.07810877142568e-4, 4.078014226878e-4, 4.07796216571183e-4, 4.078014226878e-4, 4.07810877142568e-4, 4.07797514407051e-4, 4.07809074835733e-4, 4.07800874892946e-4, 4.07802726983056e-4, 4.07806777824487e-4, 4.07804972629873e-4, 4.07801806105949e-4, 4.07800968831225e-4, 4.07802162285012e-4, 4.07803665164461e-4, 4.07804364797878e-4, 4.07804168792636e-4, 4.07803571150418e-4, 4.07803110992421e-4, 4.0780305631129e-4, 4.07803353838895e-4, 4.07803753101343e-4, 4.07803984719366e-4, 4.07803899778677e-4, 4.07803524034363e-4, 4.07803025985347e-4, 4.07802629354604e-4, 4.07802513628337e-4, 4.07802742177434e-4, 4.07803241272155e-4, 4.07803832257503e-4, 4.07804300530994e-4, 4.07804474140926e-4
flux1:, 0.643524712002974, 4.41887060453645e-4, 4.41886883023337e-4, 4.41886395305439e-4, 4.41885777171354e-4, 4.41885253070405e-4, 4.41885009684339e-4, 4.41885123944176e-4, 4.41885529826831e-4, 4.41886040854013e-4, 4.41886425599595e-4, 4.41886511474564e-4, 4.4188627522907e-4, 4.41885874575221e-4, 4.41885589446757e-4, 4.41885674765888e-4, 4.41886174230625e-4, 4.41886793735276e-4, 4.41886960509119e-4, 4.41886163308678e-4, 4.41884526789746e-4, 4.41883263029406e-4, 4.41884212911385e-4, 4.41887659065514e-4, 4.41889594426073e-4, 4.41885204730087e-4, 4.41883239145071e-4, 4.41892100894376e-4, 4.41879549751372e-4, 4.4189402302762e-4, 4.41883763769043e-4, 4.41878111833865e-4, 4.41883763769044e-4, 4.4189402302762e-4, 4.41879549751372e-4, 4.41892100894376e-4, 4.41883239145071e-4, 4.41885204730088e-4, 4.41889594426073e-4, 4.41887659065514e-4, 4.41884212911385e-4, 4.41883263029406e-4, 4.41884526789746e-4, 4.41886163308678e-4, 4.41886960509119e-4, 4.41886793735276e-4, 4.41886174230625e-4, 4.41885674765888e-4, 4.41885589446757e-4, 4.41885874575221e-4, 4.4188627522907e-4, 4.41886511474564e-4, 4.41886425599595e-4, 4.41886040854013e-4, 4.41885529826831e-4, 4.41885123944176e-4, 4.41885009684339e-4, 4.41885253070405e-4, 4.41885777171354e-4, 4.41886395305439e-4, 4.41886883023337e-4, 4.41887060453645e-4
flux1:, 0.643787160906727, 4.7839521266979e-4, 4.7839502788846e-4, 4.78394522521351e-4, 4.78393883972156e-4, 4.78393344629817e-4, 4.78393096298934e-4, 4.78393216059748e-4, 4.78393632970236e-4, 4.7839415282063e-4, 4.78394537585255e-4, 4.78394613296522e-4, 4.7839436276998e-4, 4.78393955821062e-4, 4.78393684840286e-4, 4.78393808858904e-4, 4.78394359231726e-4, 4.78395011226108e-4, 4.78395153800503e-4, 4.78394256062684e-4, 4.78392476960544e-4, 4.78391134884494e-4, 4.78392198107638e-4, 4.78395932056546e-4, 4.78397994250332e-4, 4.78393236455285e-4, 4.78391154558981e-4, 4.78400730687108e-4, 4.78387128117225e-4, 4.78402802922618e-4, 4.78391689658801e-4, 4.7838556265713e-4, 4.78391689658801e-4, 4.78402802922618e-4, 4.78387128117225e-4, 4.78400730687108e-4, 4.78391154558981e-4, 4.78393236455285e-4, 4.78397994250332e-4, 4.78395932056546e-4, 4.78392198107639e-4, 4.78391134884493e-4, 4.78392476960545e-4, 4.78394256062685e-4, 4.78395153800503e-4, 4.78395011226108e-4, 4.78394359231726e-4, 4.78393808858904e-4, 4.78393684840286e-4, 4.78393955821062e-4, 4.7839436276998e-4, 4.78394613296522e-4, 4.78394537585254e-4, 4.7839415282063e-4, 4.78393632970236e-4, 4.78393216059748e-4, 4.78393096298934e-4, 4.78393344629817e-4, 4.78393883972156e-4, 4.78394522521351e-4, 4.7839502788846e-4, 4.78395212669789e-4
flux1:, 0.64404960981048, 5.17462174253669e-4, 5.17461978836141e-4, 5.17461459380374e-4, 5.17460809944106e-4, 5.1746026817043e-4, 5.17460027233983e-4, 5.17460160629821e-4, 5.17460589906053e-4, 5.17461112507876e-4, 5.17461485455336e-4, 5.17461536919604e-4, 5.17461260184189e-4, 5.17460841112235e-4, 5.17460586704095e-4, 5.17460759547857e-4, 5.1746137526468e-4, 5.17462073141715e-4, 5.17462198443859e-4, 5.17461197723692e-4, 5.17459266231356e-4, 5.17457836035555e-4, 5.1745901126536e-4, 5.17463039167183e-4, 5.17465222605541e-4, 5.17460065132041e-4, 5.17457864833038e-4, 5.17468212302091e-4, 5.17453496509577e-4, 5.17470471241213e-4, 5.1745845376924e-4, 5.17451821425207e-4, 5.1745845376924e-4, 5.17470471241213e-4, 5.17453496509577e-4, 5.1746821230209e-4, 5.17457864833038e-4, 5.17460065132041e-4, 5.17465222605542e-4, 5.17463039167183e-4, 5.17459011265359e-4, 5.17457836035555e-4, 5.17459266231356e-4, 5.17461197723692e-4, 5.17462198443858e-4, 5.17462073141715e-4, 5.1746137526468e-4, 5.17460759547857e-4, 5.17460586704095e-4, 5.17460841112235e-4, 5.17461260184189e-4, 5.17461536919605e-4, 5.17461485455336e-4, 5.17461112507876e-4, 5.17460589906053e-4, 5.17460160629821e-4, 5.17460027233983e-4, 5.1746026817043e-4, 5.17460809944107e-4, 5.17461459380374e-4, 5.17461978836141e-4, 5.17462174253669e-4
flux1:, 0.644312058714234, 5.5922507774035e-4, 5.59224869076115e-4, 5.59224341253814e-4, 5.59223693511114e-4, 5.59223165220836e-4, 5.59222946323392e-4, 5.59223102364466e-4, 5.59223544556598e-4, 5.5922406161122e-4, 5.59224407861533e-4, 5.59224417981692e-4, 5.5922410096143e-4, 5.59223663246171e-4, 5.5922342877617e-4, 5.59223662855758e-4, 5.5922436130911e-4, 5.5922512122959e-4, 5.59225237980951e-4, 5.59224132200137e-4, 5.59222037487171e-4, 5.59220507456452e-4, 5.5922179123446e-4, 5.59226117230405e-4, 5.592284140753e-4, 5.59222823039415e-4, 5.59220503085223e-4, 5.59231683375992e-4, 5.59215791418433e-4, 5.59234172054669e-4, 5.59221199094231e-4, 5.59214030051452e-4, 5.59221199094231e-4, 5.5923417205467e-4, 5.59215791418433e-4, 5.59231683375992e-4, 5.59220503085223e-4, 5.59222823039414e-4, 5.592284140753e-4, 5.59226117230405e-4, 5.5922179123446e-4, 5.59220507456452e-4, 5.59222037487171e-4, 5.59224132200136e-4, 5.59225237980951e-4, 5.5922512122959e-4, 5.59224361309111e-4, 5.59223662855757e-4, 5.59223428776169e-4, 5.59223663246171e-4, 5.5922410096143e-4, 5.59224417981691e-4, 5.59224407861533e-4, 5.5922406161122e-4, 5.59223544556598e-4, 5.59223102364466e-4, 5.59222946323392e-4, 5.59223165220836e-4, 5.59223693511115e-4, 5.59224341253814e-4, 5.59224869076114e-4, 5.5922507774035e-4
flux1:, 0.644574507617987, 6.03824758729219e-4, 6.03824535333359e-4, 6.03824007369905e-4, 6.03823377098984e-4, 6.03822881232323e-4, 6.03822701057199e-4, 6.03822889262784e-4, 6.03823343774846e-4, 6.03823844506565e-4, 6.03824146055805e-4, 6.03824094819975e-4, 6.03823721526268e-4, 6.03823258248222e-4, 6.03823048283587e-4, 6.03823358450781e-4, 6.03824160004899e-4, 6.03825000781592e-4, 6.03825119301186e-4, 6.03823906542514e-4, 6.03821636608957e-4, 6.03819993070044e-4, 6.03821379861443e-4, 6.03826006172461e-4, 6.03828406426473e-4, 6.03822345710084e-4, 6.0381990578307e-4, 6.03831984946899e-4, 6.03814852573566e-4, 6.03834752735277e-4, 6.03820771779084e-4, 6.03813033521559e-4, 6.03820771779083e-4, 6.03834752735277e-4, 6.03814852573566e-4, 6.03831984946899e-4, 6.0381990578307e-4, 6.03822345710084e-4, 6.03828406426472e-4, 6.03826006172461e-4, 6.03821379861443e-4, 6.03819993070045e-4, 6.03821636608957e-4, 6.03823906542514e-4, 6.03825119301186e-4, 6.03825000781592e-4, 6.03824160004899e-4, 6.03823358450781e-4, 6.03823048283588e-4, 6.03823258248222e-4, 6.03823721526268e-4, 6.03824094819975e-4, 6.03824146055805e-4, 6.03823844506566e-4, 6.03823343774846e-4, 6.03822889262784e-4, 6.03822701057199e-4, 6.03822881232323e-4, 6.03823377098984e-4, 6.03824007369905e-4, 6.03824535333359e-4, 6.03824758729219e-4
flux1:, 0.64483695652174, 6.51405537810019e-4, 6.51405299763377e-4, 6.51404782639658e-4, 6.51404188819923e-4, 6.51403747110238e-4, 6.51403623990054e-4, 6.51403853961389e-4, 6.51404318710419e-4, 6.51404789704335e-4, 6.51405025477239e-4, 6.51404890197927e-4, 6.51404443074115e-4, 6.51403947256747e-4, 6.51403767804619e-4, 6.51404171421281e-4, 6.51405099301188e-4, 6.51406042153323e-4, 6.51406174063358e-4, 6.51404852325628e-4, 6.51402393883997e-4, 6.51400621244742e-4, 6.51402103604684e-4, 6.5140703074652e-4, 6.51409522431187e-4, 6.5140295379051e-4, 6.51400394577523e-4, 6.51413443198281e-4, 6.51395004577601e-4, 6.51416545464986e-4, 6.51401502547904e-4, 6.51393161291847e-4, 6.51401502547904e-4, 6.51416545464986e-4, 6.51395004577601e-4, 6.51413443198281e-4, 6.51400394577524e-4, 6.5140295379051e-4, 6.51409522431187e-4, 6.5140703074652e-4, 6.51402103604684e-4, 6.51400621244742e-4, 6.51402393883996e-4, 6.51404852325628e-4, 6.51406174063358e-4, 6.51406042153323e-4, 6.51405099301188e-4, 6.51404171421281e-4, 6.51403767804619e-4, 6.51403947256747e-4, 6.51404443074114e-4, 6.51404890197926e-4, 6.51405025477238e-4, 6.51404789704335e-4, 6.51404318710418e-4, 6.51403853961389e-4, 6.51403623990054e-4, 6.51403747110239e-4, 6.51404188819923e-4, 6.51404782639658e-4, 6.51405299763377e-4, 6.51405537810019e-4
flux1:, 0.645099405425493, 7.02114969019106e-4, 7.02114718360571e-4, 7.02114225941231e-4, 7.02113690592257e-4, 7.02113327173591e-4, 7.0211328058795e-4, 7.02113561544291e-4, 7.02114032666308e-4, 7.02114457821932e-4, 7.02114603876467e-4, 7.02114359576469e-4, 7.02113819944996e-4, 7.021132849291e-4, 7.02113143629697e-4, 7.02113660528257e-4, 7.02114740567144e-4, 7.02115808738483e-4, 7.02115966575127e-4, 7.02114533499155e-4, 7.0211187189971e-4, 7.02109952790076e-4, 7.0211152166135e-4, 7.02116748785303e-4, 7.02119318209232e-4, 7.02112201417749e-4, 7.02109524645082e-4, 7.02123617700049e-4, 7.02103805026663e-4, 7.02127115221557e-4, 7.02110954603464e-4, 7.02101975158467e-4, 7.02110954603464e-4, 7.02127115221557e-4, 7.02103805026663e-4, 7.02123617700049e-4, 7.02109524645081e-4, 7.02112201417749e-4, 7.02119318209233e-4, 7.02116748785304e-4, 7.0211152166135e-4, 7.02109952790076e-4, 7.0211187189971e-4, 7.02114533499155e-4, 7.02115966575127e-4, 7.02115808738483e-4, 7.02114740567144e-4, 7.02113660528256e-4, 7.02113143629697e-4, 7.02113284929099e-4, 7.02113819944996e-4, 7.02114359576469e-4, 7.02114603876467e-4, 7.02114457821932e-4, 7.02114032666308e-4, 7.02113561544291e-4, 7.0211328058795e-4, 7.02113327173591e-4, 7.02113690592258e-4, 7.02114225941231e-4, 7.02114718360571e-4, 7.02114969019106e-4
flux1:, 0.645361854329247, 7.56103553523384e-4, 7.56103294554833e-4, 7.56102843560848e-4, 7.56102391400337e-4, 7.56102132256914e-4, 7.56102182235683e-4, 7.56102522542336e-4, 7.56102994176207e-4, 7.56103354802009e-4, 7.56103384699354e-4, 7.56103004643841e-4, 7.56102353242958e-4, 7.56101773072198e-4, 7.56101679323962e-4, 7.56102331640297e-4, 7.56103591874313e-4, 7.56104810113729e-4, 7.56105006850826e-4, 7.56103459430176e-4, 7.5610057864475e-4, 7.5609849417284e-4, 7.56100139323307e-4, 7.56105664685307e-4, 7.56108296799764e-4, 7.56100589819745e-4, 7.56097798245384e-4, 7.56113014856501e-4, 7.56091757832284e-4, 7.56116972960044e-4, 7.56099636720454e-4, 7.56089982319643e-4, 7.56099636720455e-4, 7.56116972960044e-4, 7.56091757832284e-4, 7.56113014856501e-4, 7.56097798245384e-4, 7.56100589819745e-4, 7.56108296799764e-4, 7.56105664685307e-4, 7.56100139323307e-4, 7.5609849417284e-4, 7.5610057864475e-4, 7.56103459430176e-4, 7.56105006850825e-4, 7.56104810113729e-4, 7.56103591874313e-4, 7.56102331640296e-4, 7.56101679323962e-4, 7.56101773072198e-4, 7.56102353242958e-4, 7.56103004643841e-4, 7.56103384699354e-4, 7.56103354802009e-4, 7.56102994176207e-4, 7.56102522542335e-4, 7.56102182235683e-4, 7.56102132256915e-4, 7.56102391400337e-4, 7.56102843560847e-4, 7.56103294554833e-4, 7.56103553523384e-4
flux1:, 0.645624303233, 8.13524417346345e-4, 8.1352415681091e-4, 8.13523766610343e-4, 8.13523424523908e-4, 8.13523296793743e-4, 8.13523463252673e-4, 8.13523869974329e-4, 8.13524334154268e-4, 8.13524609223724e-4, 8.13524494569802e-4, 8.1352395093608e-4, 8.13523168526502e-4, 8.13522538319644e-4, 8.13522503313704e-4, 8.13523315177187e-4, 8.13524785282693e-4, 8.13526179192699e-4, 8.13526427691368e-4, 8.13524761983987e-4, 8.13521644663193e-4, 8.1351937479613e-4, 8.1352108539916e-4, 8.13526906954442e-4, 8.13529585789763e-4, 8.13521244964796e-4, 8.13518342320913e-4, 8.13534765391051e-4, 8.13511990579317e-4, 8.13539252829172e-4, 8.13520680375311e-4, 8.13510312475286e-4, 8.13520680375311e-4, 8.13539252829172e-4, 8.13511990579317e-4, 8.13534765391052e-4, 8.13518342320913e-4, 8.13521244964796e-4, 8.13529585789763e-4, 8.13526906954442e-4, 8.13521085399159e-4, 8.1351937479613e-4, 8.13521644663192e-4, 8.13524761983986e-4, 8.13526427691368e-4, 8.13526179192698e-4, 8.13524785282694e-4, 8.13523315177187e-4, 8.13522503313704e-4, 8.13522538319644e-4, 8.13523168526503e-4, 8.1352395093608e-4, 8.13524494569802e-4, 8.13524609223724e-4, 8.13524334154267e-4, 8.13523869974329e-4, 8.13523463252674e-4, 8.13523296793743e-4, 8.13523424523907e-4, 8.13523766610342e-4, 8.1352415681091e-4, 8.13524417346345e-4
flux1:, 0.645886752136753, 8.74532952088144e-4, 8.74532699185682e-4, 8.74532391384862e-4, 8.74532187711415e-4, 8.74532218866606e-4, 8.7453252090951e-4, 8.74532999424849e-4, 8.74533446109908e-4, 8.74533612693069e-4, 8.74533323848943e-4, 8.74532588516803e-4, 8.74531656532692e-4, 8.74530972815835e-4, 8.74531009459102e-4, 8.74532006529894e-4, 8.74533717105491e-4, 8.74535312371064e-4, 8.74535624773234e-4, 8.74533835631992e-4, 8.74530463248914e-4, 8.74527987323879e-4, 8.74529752678981e-4, 8.74535868793535e-4, 8.74538577965602e-4, 8.74529558224905e-4, 8.74526549104827e-4, 8.74544264837936e-4, 8.74519894895577e-4, 8.74549352403774e-4, 8.74529479897797e-4, 8.74518357950861e-4, 8.74529479897797e-4, 8.74549352403775e-4, 8.74519894895577e-4, 8.74544264837936e-4, 8.74526549104827e-4, 8.74529558224905e-4, 8.74538577965603e-4, 8.74535868793535e-4, 8.7452975267898e-4, 8.74527987323879e-4, 8.74530463248914e-4, 8.74533835631993e-4, 8.74535624773234e-4, 8.74535312371064e-4, 8.74533717105491e-4, 8.74532006529894e-4, 8.74531009459102e-4, 8.74530972815835e-4, 8.74531656532693e-4, 8.74532588516803e-4, 8.74533323848943e-4, 8.74533612693069e-4, 8.74533446109907e-4, 8.74532999424849e-4, 8.74532520909511e-4, 8.74532218866606e-4, 8.74532187711415e-4, 8.74532391384862e-4, 8.74532699185682e-4, 8.74532952088143e-4
flux1:, 0.646149201040506, 9.39286417747177e-4, 9.39286183957247e-4, 9.39285981785344e-4, 9.39285945433912e-4, 9.39286162370657e-4, 9.39286617598341e-4, 9.39287171312357e-4, 9.39287588576341e-4, 9.39287622452411e-4, 9.39287129401116e-4, 9.3928617483819e-4, 9.39285076051623e-4, 9.39284337022966e-4, 9.39284459732804e-4, 9.39285668583228e-4, 9.39287650286843e-4, 9.39289471804228e-4, 9.39289858892645e-4, 9.39287939733783e-4, 9.39284292824624e-4, 9.39281590189785e-4, 9.39283400573731e-4, 9.39289810837532e-4, 9.39292534109115e-4, 9.39282789173221e-4, 9.39279678859322e-4, 9.39298776167842e-4, 9.39272728966344e-4, 9.39304535072352e-4, 9.39283294787789e-4, 9.3927137599036e-4, 9.39283294787789e-4, 9.39304535072351e-4, 9.39272728966344e-4, 9.39298776167843e-4, 9.39279678859322e-4, 9.39282789173221e-4, 9.39292534109115e-4, 9.39289810837532e-4, 9.39283400573731e-4, 9.39281590189784e-4, 9.39284292824624e-4, 9.39287939733783e-4, 9.39289858892645e-4, 9.39289471804228e-4, 9.39287650286843e-4, 9.39285668583228e-4, 9.39284459732804e-4, 9.39284337022967e-4, 9.39285076051622e-4, 9.3928617483819e-4, 9.39287129401116e-4, 9.39287622452412e-4, 9.39287588576341e-4, 9.39287171312358e-4, 9.3928661759834e-4, 9.39286162370657e-4, 9.39285945433911e-4, 9.39285981785344e-4, 9.39286183957246e-4, 9.39286417747177e-4
flux1:, 0.64641164994426, 0.00100794350692799, 0.00100794330562013, 0.00100794323311306, 0.0010079433925397, 0.00100794382062035, 0.00100794444449044, 0.00100794507467881, 0.00100794544907696, 0.00100794532552315, 0.00100794459887009, 0.00100794339907861, 0.00100794211824287, 0.00100794132394359, 0.00100794154830225, 0.00100794299564719, 0.00100794527820712, 0.00100794734913917, 0.00100794781969033, 0.00100794576231876, 0.00100794182082697, 0.00100793887160574, 0.00100794071923727, 0.00100794742535769, 0.00100795014723558, 0.00100793962981221, 0.00100793642404361, 0.00100795699385192, 0.00100792918150473, 0.00100796349389702, 0.00100794081351894, 0.00100792805254177, 0.00100794081351894, 0.00100796349389702, 0.00100792918150473, 0.00100795699385192, 0.00100793642404361, 0.00100793962981221, 0.00100795014723559, 0.00100794742535769, 0.00100794071923727, 0.00100793887160574, 0.00100794182082697, 0.00100794576231876, 0.00100794781969033, 0.00100794734913917, 0.00100794527820712, 0.00100794299564719, 0.00100794154830225, 0.00100794132394359, 0.00100794211824287, 0.00100794339907861, 0.00100794459887009, 0.00100794532552315, 0.00100794544907696, 0.00100794507467881, 0.00100794444449044, 0.00100794382062036, 0.0010079433925397, 0.00100794323311306, 0.00100794330562013, 0.00100794350692799
flux1:, 0.646674098848013, 0.00108066386991649, 0.00108066371574019, 0.0010806637967439, 0.00108066417882971, 0.00108066484092692, 0.00108066564621007, 0.00108066635202499, 0.00108066666914423, 0.00108066636388489, 0.00108066537595857, 0.0010806639074429, 0.00108066243187785, 0.00108066158424558, 0.00108066192650961, 0.00108066363829973, 0.00108066624942727, 0.00108066859021853, 0.00108066915037778, 0.00108066694488669, 0.00108066268861243, 0.00108065947457727, 0.00108066135467086, 0.00108066836141867, 0.00108067106776399, 0.0010806597297228, 0.00108065643440486, 0.00108067856886302, 0.00108064889668344, 0.00108068587645759, 0.00108066167834539, 0.00108064802705285, 0.00108066167834539, 0.00108068587645759, 0.00108064889668344, 0.00108067856886302, 0.00108065643440486, 0.0010806597297228, 0.00108067106776399, 0.00108066836141867, 0.00108066135467086, 0.00108065947457727, 0.00108066268861243, 0.00108066694488669, 0.00108066915037778, 0.00108066859021853, 0.00108066624942727, 0.00108066363829973, 0.00108066192650961, 0.00108066158424558, 0.00108066243187785, 0.0010806639074429, 0.00108066537595857, 0.00108066636388489, 0.00108066666914423, 0.00108066635202499, 0.00108066564621007, 0.00108066484092692, 0.00108066417882971, 0.0010806637967439, 0.00108066371574019, 0.00108066386991649
flux1:, 0.646936547751766, 0.00115760760032184, 0.0011576075083834, 0.00115760776541165, 0.00115760839429418, 0.00115760930989221, 0.00115761030626842, 0.00115761108492776, 0.00115761133011604, 0.00115761082040397, 0.00115760954641408, 0.00115760778912315, 0.00115760610920582, 0.00115760521199227, 0.00115760568846027, 0.00115760768886152, 0.00115761065310131, 0.00115761328049128, 0.00115761393320081, 0.00115761156796072, 0.00115760697711147, 0.00115760348264613, 0.00115760539452295, 0.00115761271069759, 0.00115761538932375, 0.00115760318183914, 0.00115759980270041, 0.00115762359432814, 0.00115759195974854, 0.00115763177040635, 0.0011576059708425, 0.00115759137800949, 0.0011576059708425, 0.00115763177040635, 0.00115759195974854, 0.00115762359432814, 0.00115759980270041, 0.00115760318183914, 0.00115761538932375, 0.00115761271069759, 0.00115760539452295, 0.00115760348264613, 0.00115760697711147, 0.00115761156796072, 0.00115761393320081, 0.00115761328049128, 0.00115761065310131, 0.00115760768886153, 0.00115760568846027, 0.00115760521199227, 0.00115760610920582, 0.00115760778912315, 0.00115760954641408, 0.00115761082040397, 0.00115761133011604, 0.00115761108492776, 0.00115761030626841, 0.00115760930989221, 0.00115760839429418, 0.00115760776541165, 0.00115760750838339, 0.00115760760032184
flux1:, 0.647198996655519, 0.00123893468122068, 0.00123893466607061, 0.0012389351190668, 0.00123893601498627, 0.00123893719939669, 0.00123893839323041, 0.00123893924040158, 0.00123893939965908, 0.00123893866544902, 0.00123893708465037, 0.00123893502284587, 0.00123893313237197, 0.00123893219091288, 0.00123893281716466, 0.00123893512745707, 0.00123893846501883, 0.00123894139109625, 0.00123894213560647, 0.00123893959735474, 0.00123893465318675, 0.00123893086630811, 0.00123893281452553, 0.00123894045390142, 0.00123894309513254, 0.00123892996878489, 0.00123892651099072, 0.0012389520517772, 0.00123891834326645, 0.00123896114969037, 0.00123893365814176, 0.0012389180691785, 0.00123893365814176, 0.00123896114969037, 0.00123891834326645, 0.0012389520517772, 0.00123892651099072, 0.00123892996878489, 0.00123894309513254, 0.00123894045390142, 0.00123893281452553, 0.00123893086630811, 0.00123893465318675, 0.00123893959735474, 0.00123894213560647, 0.00123894139109624, 0.00123893846501883, 0.00123893512745707, 0.00123893281716466, 0.00123893219091288, 0.00123893313237197, 0.00123893502284587, 0.00123893708465037, 0.00123893866544902, 0.00123893939965908, 0.00123893924040158, 0.00123893839323041, 0.00123893719939669, 0.00123893601498627, 0.0012389351190668, 0.00123893466607061, 0.00123893468122068
flux1:, 0.647461445559273, 0.00132480439199542, 0.00132480446646727, 0.00132480513153263, 0.00132480630976047, 0.00132480777350782, 0.00132480916783218, 0.00132481007820945, 0.00132481013921084, 0.00132480916437402, 0.00132480726117868, 0.00132480488417928, 0.00132480278056596, 0.00132480180140032, 0.00132480259143042, 0.00132480522886837, 0.00132480895449017, 0.00132481218583314, 0.00132481301732649, 0.00132481029136339, 0.00132480497689603, 0.00132480089029982, 0.0013248028857547, 0.00132481086796698, 0.00132481346512871, 0.00132479936995621, 0.00132479583769244, 0.00132482321818283, 0.00132478731420421, 0.00132483328164579, 0.00132480400006787, 0.0013247873567635, 0.00132480400006787, 0.00132483328164579, 0.00132478731420421, 0.00132482321818283, 0.00132479583769244, 0.00132479936995621, 0.00132481346512871, 0.00132481086796698, 0.0013248028857547, 0.00132480089029982, 0.00132480497689603, 0.00132481029136339, 0.00132481301732649, 0.00132481218583314, 0.00132480895449017, 0.00132480522886837, 0.00132480259143042, 0.00132480180140032, 0.00132480278056595, 0.00132480488417928, 0.00132480726117868, 0.00132480916437403, 0.00132481013921084, 0.00132481007820945, 0.00132480916783218, 0.00132480777350782, 0.00132480630976048, 0.00132480513153263, 0.00132480446646727, 0.00132480439199542
flux1:, 0.647723894463026, 0.00141537467633357, 0.00141537485029135, 0.00141537573845257, 0.00141537720837214, 0.00141537895679913, 0.00141538055152787, 0.00141538151958787, 0.00141538147279165, 0.00141538024631074, 0.0014153780112868, 0.00141537531404097, 0.00141537299834835, 0.00141537198869401, 0.00141537295397287, 0.00141537593065731, 0.00141538005255476, 0.00141538358950209, 0.00141538449885436, 0.00141538156934544, 0.00141537587012429, 0.00141537148221201, 0.00141537354316857, 0.00141538189449451, 0.00141538444430945, 0.00141536932980541, 0.00141536572584941, 0.0014153950342532, 0.00141535680230927, 0.00141540609543395, 0.00141537491764977, 0.0014153571579468, 0.00141537491764977, 0.00141540609543395, 0.00141535680230927, 0.0014153950342532, 0.00141536572584941, 0.00141536932980541, 0.00141538444430946, 0.00141538189449451, 0.00141537354316857, 0.00141537148221201, 0.00141537587012429, 0.00141538156934544, 0.00141538449885436, 0.00141538358950209, 0.00141538005255476, 0.00141537593065731, 0.00141537295397287, 0.00141537198869401, 0.00141537299834835, 0.00141537531404097, 0.0014153780112868, 0.00141538024631074, 0.00141538147279165, 0.00141538151958787, 0.00141538055152787, 0.00141537895679913, 0.00141537720837214, 0.00141537573845257, 0.00141537485029135, 0.00141537467633357
flux1:, 0.647986343366779, 0.00151080147214417, 0.0015108017512105, 0.00151080286730615, 0.00151080463171312, 0.0015108066648457, 0.00151080845721723, 0.00151080947812179, 0.00151080931791002, 0.00151080783498687, 0.00151080526568168, 0.00151080224912732, 0.00151079972588615, 0.00151079869298947, 0.00151079984149527, 0.00151080316331474, 0.00151080768227284, 0.00151081151836967, 0.00151081249206891, 0.00151080934244679, 0.00151080324732351, 0.00151079856316307, 0.00151080071615314, 0.0015108094701449, 0.00151081197300706, 0.00151079578806065, 0.00151079211336055, 0.00151082343472065, 0.00151078273053455, 0.00151083551256711, 0.00151080232375451, 0.00151078338156622, 0.00151080232375451, 0.00151083551256711, 0.00151078273053455, 0.00151082343472065, 0.00151079211336055, 0.00151079578806065, 0.00151081197300706, 0.0015108094701449, 0.00151080071615314, 0.00151079856316307, 0.00151080324732351, 0.00151080934244679, 0.00151081249206891, 0.00151081151836967, 0.00151080768227285, 0.00151080316331474, 0.00151079984149527, 0.00151079869298946, 0.00151079972588615, 0.00151080224912732, 0.00151080526568168, 0.00151080783498687, 0.00151080931791002, 0.00151080947812179, 0.00151080845721723, 0.0015108066648457, 0.00151080463171312, 0.00151080286730615, 0.0015108017512105, 0.00151080147214417
flux1:, 0.648248792270532, 0.00161123800445387, 0.00161123838880202, 0.00161123973056947, 0.00161124178525259, 0.00161124409795114, 0.00161124608319249, 0.00161124715379312, 0.00161124687957459, 0.00161124514257943, 0.00161124224410853, 0.00161123891528573, 0.00161123619212943, 0.00161123514251842, 0.00161123647779141, 0.001611240143493, 0.00161124505215696, 0.00161124917381325, 0.00161125019404925, 0.00161124680750014, 0.00161124030939173, 0.00161123534156019, 0.00161123762210276, 0.0016112468200292, 0.00161124928013466, 0.00161123197291661, 0.00161122822620291, 0.00161126164166661, 0.00161121830855005, 0.00161127474056514, 0.0016112394168854, 0.0016112192219685, 0.0016112394168854, 0.00161127474056514, 0.00161121830855005, 0.00161126164166661, 0.00161122822620291, 0.00161123197291661, 0.00161124928013466, 0.0016112468200292, 0.00161123762210276, 0.00161123534156018, 0.00161124030939173, 0.00161124680750014, 0.00161125019404925, 0.00161124917381325, 0.00161124505215696, 0.001611240143493, 0.00161123647779141, 0.00161123514251842, 0.00161123619212943, 0.00161123891528573, 0.00161124224410853, 0.00161124514257943, 0.00161124687957459, 0.00161124715379312, 0.00161124608319249, 0.00161124409795114, 0.00161124178525259, 0.00161123973056946, 0.00161123838880202, 0.00161123800445387
flux1:, 0.648511241174286, 0.00171683404266073, 0.00171683452596118, 0.0017168360834023, 0.00171683841705322, 0.00171684099945944, 0.00171684317164042, 0.00171684429152443, 0.00171684390872678, 0.00171684192791736, 0.00171683871326699, 0.00171683508516209, 0.00171683217227476, 0.00171683111095584, 0.00171683263123339, 0.0017168366316864, 0.00171684191410404, 0.00171684630049772, 0.00171684734542667, 0.0017168437054397, 0.00171683680202435, 0.00171683157127969, 0.00171683402436823, 0.00171684371542675, 0.00171684614074257, 0.00171682765854145, 0.00171682383599748, 0.00171685942223093, 0.00171681329068845, 0.00171687353108938, 0.00171683593948887, 0.00171681441738287, 0.00171683593948887, 0.00171687353108938, 0.00171681329068845, 0.00171685942223093, 0.00171682383599748, 0.00171682765854145, 0.00171684614074257, 0.00171684371542675, 0.00171683402436823, 0.00171683157127969, 0.00171683680202435, 0.0017168437054397, 0.00171684734542667, 0.00171684630049772, 0.00171684191410404, 0.0017168366316864, 0.00171683263123339, 0.00171683111095584, 0.00171683217227476, 0.00171683508516209, 0.00171683871326699, 0.00171684192791736, 0.00171684390872678, 0.00171684429152443, 0.00171684317164042, 0.00171684099945944, 0.00171683841705322, 0.0017168360834023, 0.00171683452596118, 0.00171683404266073
flux1:, 0.648773690078039, 0.00182773512385332, 0.00182773569246667, 0.00182773744756174, 0.00182774004204613, 0.0018277428803156, 0.00182774523334577, 0.00182774640585247, 0.0018277459267248, 0.00182774372066876, 0.00182774021067061, 0.00182773630178345, 0.00182773321118833, 0.00182773214083662, 0.00182773383833203, 0.0018277381560453, 0.00182774378750742, 0.00182774841075457, 0.00182774945493434, 0.00182774554588441, 0.00182773824018778, 0.00182773277591718, 0.00182773545622704, 0.00182774569749263, 0.0018277480995516, 0.00182772838857016, 0.00182772448358954, 0.00182776231237643, 0.00182771319999228, 0.00182777740421739, 0.00182773740243104, 0.00182771447447475, 0.00182773740243104, 0.00182777740421739, 0.00182771319999228, 0.00182776231237643, 0.00182772448358954, 0.00182772838857016, 0.0018277480995516, 0.00182774569749263, 0.00182773545622704, 0.00182773277591718, 0.00182773824018778, 0.00182774554588441, 0.00182774945493434, 0.00182774841075457, 0.00182774378750742, 0.0018277381560453, 0.00182773383833203, 0.00182773214083662, 0.00182773321118833, 0.00182773630178345, 0.00182774021067061, 0.00182774372066876, 0.0018277459267248, 0.00182774640585247, 0.00182774523334577, 0.0018277428803156, 0.00182774004204613, 0.00182773744756175, 0.00182773569246667, 0.00182773512385332
flux1:, 0.649036138981792, 0.00194408174423511, 0.00194408237673856, 0.00194408430356292, 0.00194408713456468, 0.00194409021185419, 0.00194409274055887, 0.00194409397368553, 0.00194409341783409, 0.00194409101347635, 0.00194408723642764, 0.00194408307006946, 0.00194407981479611, 0.00194407873499753, 0.00194408059538639, 0.0019440852043353, 0.0019440911515505, 0.00194409597715372, 0.00194409699213499, 0.0019440927998638, 0.00194408510068818, 0.00194407944108357, 0.00194408241285861, 0.00194409326894476, 0.00194409566246043, 0.0019440746675857, 0.00194407067064503, 0.00194411080870712, 0.0019440585203558, 0.00194412684084598, 0.00194408427762685, 0.00194405986106092, 0.00194408427762685, 0.00194412684084598, 0.0019440585203558, 0.00194411080870712, 0.00194407067064503, 0.0019440746675857, 0.00194409566246043, 0.00194409326894476, 0.00194408241285861, 0.00194407944108357, 0.00194408510068818, 0.0019440927998638, 0.00194409699213499, 0.00194409597715372, 0.0019440911515505, 0.0019440852043353, 0.00194408059538639, 0.00194407873499753, 0.00194407981479611, 0.00194408307006946, 0.00194408723642764, 0.00194409101347635, 0.00194409341783408, 0.00194409397368553, 0.00194409274055887, 0.0019440902118542, 0.00194408713456469, 0.00194408430356292, 0.00194408237673856, 0.00194408174423511
flux1:, 0.649298587885546, 0.00206600852103409, 0.0020660091881573, 0.00206601125343529, 0.00206601429146231, 0.00206601758912008, 0.0020660202903177, 0.00206602159743109, 0.00206602099201596, 0.00206601842434683, 0.00206601441526593, 0.00206601001861254, 0.00206600661179301, 0.00206600551840122, 0.00206600752057711, 0.0020660123863873, 0.00206601860801556, 0.00206602359558899, 0.00206602455063784, 0.00206602006299242, 0.00206601198514209, 0.00206600617705969, 0.00206600951364634, 0.00206602105606256, 0.00206602345836674, 0.00206600112293102, 0.0020659970216051, 0.00206603953067698, 0.00206598385909064, 0.0020660564455439, 0.00206601116113713, 0.00206598516929913, 0.00206601116113713, 0.0020660564455439, 0.00206598385909064, 0.00206603953067698, 0.0020659970216051, 0.00206600112293102, 0.00206602345836675, 0.00206602105606256, 0.00206600951364635, 0.00206600617705969, 0.00206601198514209, 0.00206602006299242, 0.00206602455063784, 0.00206602359558899, 0.00206601860801556, 0.0020660123863873, 0.00206600752057711, 0.00206600551840122, 0.00206600661179301, 0.00206601001861254, 0.00206601441526593, 0.00206601842434683, 0.00206602099201596, 0.00206602159743109, 0.0020660202903177, 0.00206601758912008, 0.00206601429146231, 0.00206601125343529, 0.0020660091881573, 0.00206600852103409
flux1:, 0.649561036789299, 0.00219364332761657, 0.00219364399264435, 0.00219364615675052, 0.00219364936846521, 0.00219365286735259, 0.00219365574084566, 0.00219365714111571, 0.00219365652064798, 0.00219365383194483, 0.00219364963147243, 0.00219364503441386, 0.00219364148836863, 0.00219364037304229, 0.00219364248919712, 0.00219364756971988, 0.00219365401727407, 0.00219365912152956, 0.00219365998444713, 0.0021936551917327, 0.00219364675599231, 0.00219364085446198, 0.00219364463747057, 0.00219365694367228, 0.00219365937398521, 0.00219363563953803, 0.00219363141868234, 0.0021936763558658, 0.00219361708258173, 0.00219369408251096, 0.0021936459093834, 0.00219361825199942, 0.00219364590938341, 0.00219369408251096, 0.00219361708258173, 0.0021936763558658, 0.00219363141868234, 0.00219363563953803, 0.00219365937398521, 0.00219365694367228, 0.00219364463747057, 0.00219364085446198, 0.0021936467559923, 0.0021936551917327, 0.00219365998444713, 0.00219365912152956, 0.00219365401727407, 0.00219364756971988, 0.00219364248919712, 0.00219364037304229, 0.00219364148836863, 0.00219364503441386, 0.00219364963147243, 0.00219365383194483, 0.00219365652064798, 0.00219365714111571, 0.00219365574084566, 0.00219365286735259, 0.00219364936846521, 0.00219364615675052, 0.00219364399264435, 0.00219364332761657
flux1:, 0.649823485693052, 0.00232710640486442, 0.00232710702454003, 0.00232710924292939, 0.00232711259274247, 0.00232711627459883, 0.00232711932398575, 0.00232712084246502, 0.00232712024815948, 0.00232711748679644, 0.00232711313977305, 0.0023271083736167, 0.00232710469899869, 0.00232710354898233, 0.00232710574505661, 0.00232711099135525, 0.00232711761046292, 0.00232712278242778, 0.002327123520425, 0.00232711841572747, 0.00232710964855669, 0.00232710371591815, 0.00232710803400513, 0.00232712118614455, 0.00232712366469619, 0.00232709847080972, 0.00232709411293065, 0.00232714153134459, 0.0023270784280442, 0.00232715998764253, 0.00232710875147074, 0.00232707933504439, 0.00232710875147074, 0.00232715998764253, 0.00232707842804419, 0.00232714153134459, 0.00232709411293065, 0.00232709847080972, 0.00232712366469618, 0.00232712118614455, 0.00232710803400513, 0.00232710371591815, 0.00232710964855669, 0.00232711841572747, 0.002327123520425, 0.00232712278242778, 0.00232711761046292, 0.00232711099135525, 0.00232710574505661, 0.00232710354898233, 0.00232710469899869, 0.0023271083736167, 0.00232711313977305, 0.00232711748679644, 0.00232712024815948, 0.00232712084246502, 0.00232711932398575, 0.00232711627459883, 0.00232711259274247, 0.00232710924292939, 0.00232710702454003, 0.00232710640486442
flux1:, 0.650085934596805, 0.00246650945220763, 0.00246650997814055, 0.00246651220316024, 0.00246651565500275, 0.00246651950375355, 0.00246652273696919, 0.00246652440425424, 0.00246652388291415, 0.00246652110175768, 0.00246651665552936, 0.00246651175162768, 0.0024665079566964, 0.00246650675490203, 0.00246650899143618, 0.00246651434918431, 0.00246652108118406, 0.00246652626960708, 0.00246652685018545, 0.00246652142952112, 0.00246651236243791, 0.00246650646709524, 0.00246651141437559, 0.00246652549777498, 0.00246652804480393, 0.00246650132893517, 0.00246649681476259, 0.00246654676449371, 0.0024664795947302, 0.00246656586003593, 0.00246651138094589, 0.00246648010924224, 0.00246651138094589, 0.00246656586003593, 0.0024664795947302, 0.00246654676449371, 0.0024664968147626, 0.00246650132893517, 0.00246652804480393, 0.00246652549777498, 0.00246651141437559, 0.00246650646709524, 0.00246651236243791, 0.00246652142952112, 0.00246652685018545, 0.00246652626960708, 0.00246652108118406, 0.00246651434918431, 0.00246650899143618, 0.00246650675490203, 0.0024665079566964, 0.00246651175162768, 0.00246651665552936, 0.00246652110175768, 0.00246652388291415, 0.00246652440425424, 0.00246652273696918, 0.00246651950375355, 0.00246651565500275, 0.00246651220316024, 0.00246650997814054, 0.00246650945220764
flux1:, 0.650348383500559, 0.00261195470203322, 0.00261195508258287, 0.00261195726558818, 0.00261196078475701, 0.0026119647876582, 0.00261196821715895, 0.00261197006858856, 0.0026119696710233, 0.00261196692545686, 0.00261196242798067, 0.00261195741636448, 0.00261195350646212, 0.0026119522318983, 0.00261195446529828, 0.00261195987657073, 0.00261196666039912, 0.00261197181328909, 0.00261197220507437, 0.00261196646732879, 0.00261195713596543, 0.00261195135076724, 0.00261195702488261, 0.00261197212626519, 0.00261197476092912, 0.00261194645836198, 0.00261194176763177, 0.0026119942969784, 0.00261192281827566, 0.00261201393661436, 0.00261195603065644, 0.00261192280527482, 0.00261195603065644, 0.00261201393661436, 0.00261192281827566, 0.0026119942969784, 0.00261194176763177, 0.00261194645836198, 0.00261197476092912, 0.00261197212626519, 0.00261195702488262, 0.00261195135076724, 0.00261195713596543, 0.00261196646732879, 0.00261197220507437, 0.00261197181328909, 0.00261196666039912, 0.00261195987657073, 0.00261195446529828, 0.0026119522318983, 0.00261195350646212, 0.00261195741636448, 0.00261196242798067, 0.00261196692545686, 0.0026119696710233, 0.00261197006858856, 0.00261196821715895, 0.0026119647876582, 0.00261196078475701, 0.00261195726558818, 0.00261195508258287, 0.00261195470203322
flux1:, 0.650610832404312, 0.00276353398150714, 0.00276353416407964, 0.00276353625775006, 0.00276353981270813, 0.00276354396122083, 0.0027635476037437, 0.00276354967811266, 0.00276354945711714, 0.00276354680276288, 0.00276354230060111, 0.00276353720870642, 0.00276353318600206, 0.00276353181458207, 0.00276353399879232, 0.00276353940420778, 0.00276354617851473, 0.00276355124474518, 0.00276355141822, 0.00276354536484531, 0.0027635358076757, 0.00276353020794587, 0.00276353670783123, 0.00276355291335763, 0.00276355565259507, 0.0027635256964841, 0.00276352080892909, 0.00276357596591707, 0.00276349993220609, 0.0027635960538734, 0.00276353453470584, 0.00276349925573177, 0.00276353453470584, 0.0027635960538734, 0.00276349993220609, 0.00276357596591707, 0.00276352080892909, 0.0027635256964841, 0.00276355565259507, 0.00276355291335763, 0.00276353670783123, 0.00276353020794586, 0.0027635358076757, 0.00276354536484531, 0.00276355141822, 0.00276355124474518, 0.00276354617851473, 0.00276353940420779, 0.00276353399879232, 0.00276353181458207, 0.00276353318600206, 0.00276353720870642, 0.00276354230060111, 0.00276354680276288, 0.00276354945711714, 0.00276354967811266, 0.0027635476037437, 0.00276354396122083, 0.00276353981270813, 0.00276353625775006, 0.00276353416407964, 0.00276353398150714
flux1:, 0.650873281308065, 0.0029213277661553, 0.00292132769981635, 0.0029213296605451, 0.0029213332245494, 0.00292133751484702, 0.00292134139069357, 0.00292134372848879, 0.00292134373644198, 0.00292134122667119, 0.00292133676297643, 0.00292133161455347, 0.0029213274781118, 0.00292132598385396, 0.00292132807240769, 0.00292133341356054, 0.00292134011897546, 0.00292134504988177, 0.00292134497796412, 0.00292133861241482, 0.0029213288691675, 0.00292132353042997, 0.00292133095383851, 0.00292134834700857, 0.00292135120439688, 0.00292131952593106, 0.00292131442246941, 0.00292137225660441, 0.00292129142094746, 0.00292139270108193, 0.00292132738182609, 0.00292128994854884, 0.00292132738182609, 0.00292139270108193, 0.00292129142094746, 0.00292137225660441, 0.00292131442246941, 0.00292131952593106, 0.00292135120439688, 0.00292134834700857, 0.00292133095383851, 0.00292132353042997, 0.0029213288691675, 0.00292133861241482, 0.00292134497796412, 0.00292134504988177, 0.00292134011897546, 0.00292133341356054, 0.00292132807240769, 0.00292132598385397, 0.0029213274781118, 0.00292133161455347, 0.00292133676297643, 0.00292134122667119, 0.00292134373644198, 0.00292134372848879, 0.00292134139069358, 0.00292133751484702, 0.0029213332245494, 0.0029213296605451, 0.00292132769981635, 0.0029213277661553
flux1:, 0.651135730211818, 0.00308540422983935, 0.00308540386811619, 0.00308540565833017, 0.00308540921076214, 0.00308541364378792, 0.00308541777561025, 0.00308542041680719, 0.00308542070297595, 0.00308541838631972, 0.00308541399892149, 0.00308540881321052, 0.00308540455942592, 0.00308540291603721, 0.00308540486443041, 0.00308541008652881, 0.00308541666798591, 0.00308542141887671, 0.0030854210772973, 0.00308541440419688, 0.00308540451398603, 0.00308539950944536, 0.00308540795030656, 0.00308542660979629, 0.00308542959445334, 0.00308539612315388, 0.00308539078725306, 0.00308545135145963, 0.00308536546899672, 0.00308547206957817, 0.00308540276479921, 0.00308536307647849, 0.00308540276479921, 0.00308547206957817, 0.00308536546899672, 0.00308545135145963, 0.00308539078725306, 0.00308539612315388, 0.00308542959445334, 0.00308542660979629, 0.00308540795030656, 0.00308539950944536, 0.00308540451398604, 0.00308541440419688, 0.0030854210772973, 0.00308542141887671, 0.00308541666798592, 0.00308541008652881, 0.00308540486443041, 0.00308540291603721, 0.00308540455942592, 0.00308540881321052, 0.00308541399892149, 0.00308541838631972, 0.00308542070297594, 0.00308542041680719, 0.00308541777561025, 0.00308541364378792, 0.00308540921076214, 0.00308540565833017, 0.00308540386811619, 0.00308540422983935
flux1:, 0.651398179115572, 0.0032558182960396, 0.00325581759976003, 0.00325581919001968, 0.00325582271730148, 0.00325582729831805, 0.00325583170941578, 0.0032558346909053, 0.00325583529856557, 0.00325583321615296, 0.00325582893585847, 0.0032558237271066, 0.00325581935052422, 0.00325581753333385, 0.00325581930164626, 0.00325582435625516, 0.0032558307652768, 0.0032558352967813, 0.00325583466422091, 0.00325582768826719, 0.00325581768749143, 0.00325581308534832, 0.0032558226310483, 0.00325584262855975, 0.00325584574413748, 0.00325581040829787, 0.00325580482748143, 0.00325586818016482, 0.00325577701120251, 0.00325588910309953, 0.00325581563085811, 0.00325577358752005, 0.00325581563085811, 0.00325588910309953, 0.00325577701120251, 0.00325586818016482, 0.00325580482748143, 0.00325581040829787, 0.00325584574413748, 0.00325584262855975, 0.0032558226310483, 0.00325581308534832, 0.00325581768749143, 0.0032558276882672, 0.00325583466422091, 0.0032558352967813, 0.0032558307652768, 0.00325582435625516, 0.00325581930164626, 0.00325581753333386, 0.00325581935052422, 0.0032558237271066, 0.00325582893585847, 0.00325583321615296, 0.00325583529856557, 0.0032558346909053, 0.00325583170941578, 0.00325582729831805, 0.00325582271730148, 0.00325581919001968, 0.00325581759976003, 0.00325581829603959
flux1:, 0.651660628019325, 0.00343261069561873, 0.00343260963561826, 0.00343261100634864, 0.00343261450234769, 0.0034326192399504, 0.00343262395212187, 0.00343262730486898, 0.00343262826837882, 0.00343262645153846, 0.00343262230075591, 0.00343261707813323, 0.00343261257265513, 0.00343261056084042, 0.00343261211650411, 0.00343261696427737, 0.00343262316110876, 0.00343262744028592, 0.00343262649824577, 0.00343261922287891, 0.00343260914295598, 0.00343260500365256, 0.00343261573233642, 0.00343263713054257, 0.00343264037435938, 0.00343260310162836, 0.003432597269082, 0.00343266347623653, 0.00343256678938656, 0.00343268455436652, 0.00343260673827982, 0.00343256224152018, 0.00343260673827982, 0.00343268455436653, 0.00343256678938656, 0.00343266347623653, 0.003432597269082, 0.00343260310162836, 0.00343264037435938, 0.00343263713054257, 0.00343261573233642, 0.00343260500365256, 0.00343260914295598, 0.0034326192228789, 0.00343262649824577, 0.00343262744028592, 0.00343262316110876, 0.00343261696427737, 0.00343261211650411, 0.00343261056084042, 0.00343261257265513, 0.00343261707813323, 0.00343262230075591, 0.00343262645153846, 0.00343262826837882, 0.00343262730486898, 0.00343262395212186, 0.0034326192399504, 0.00343261450234769, 0.00343261100634864, 0.00343260963561826, 0.00343261069561873
flux1:, 0.651923076923078, 0.00361580703647629, 0.00361580559599758, 0.00361580673871395, 0.00361581020456549, 0.00361581510916656, 0.00361582014019333, 0.00361582388625769, 0.00361582522823273, 0.00361582369639597, 0.00361581968817705, 0.00361581445612904, 0.00361580981657805, 0.00361580759559911, 0.00361580891619713, 0.00361581352947285, 0.00361581948496141, 0.00361582348610511, 0.00361582221849785, 0.00361581464437252, 0.00361580450939406, 0.00361580088289645, 0.00361581286089979, 0.00361583571156868, 0.00361583907392313, 0.00361579979202381, 0.00361579370824663, 0.0036158628455237, 0.00361576042078888, 0.00361588405339626, 0.00361580172464188, 0.00361575467841264, 0.00361580172464188, 0.00361588405339626, 0.00361576042078889, 0.0036158628455237, 0.00361579370824663, 0.00361579979202381, 0.00361583907392313, 0.00361583571156868, 0.00361581286089979, 0.00361580088289645, 0.00361580450939406, 0.00361581464437251, 0.00361582221849785, 0.00361582348610511, 0.00361581948496141, 0.00361581352947285, 0.00361580891619713, 0.00361580759559911, 0.00361580981657805, 0.00361581445612904, 0.00361581968817705, 0.00361582369639597, 0.00361582522823273, 0.00361582388625769, 0.00361582014019333, 0.00361581510916656, 0.00361581020456549, 0.00361580673871395, 0.00361580559599758, 0.00361580703647629
flux1:, 0.652185525826831, 0.00380541689072468, 0.00380541506733809, 0.00380541598525234, 0.00380541942856428, 0.00380542451039383, 0.00380542987127138, 0.00380543402084296, 0.00380543574959324, 0.00380543450863057, 0.00380543064621029, 0.0038054254052578, 0.00380542062924449, 0.00380541819338246, 0.00380541926934504, 0.00380542363447346, 0.00380542933159134, 0.00380543303667875, 0.00380543142914455, 0.00380542355246477, 0.0038054133768693, 0.00380541030010429, 0.00380542357962449, 0.00380544792200392, 0.00380545138570647, 0.00380541002327571, 0.003805403697714, 0.00380547585235457, 0.00380536748405303, 0.00380549719325757, 0.0038054101924512, 0.00380536050380563, 0.0038054101924512, 0.00380549719325757, 0.00380536748405303, 0.00380547585235457, 0.003805403697714, 0.00380541002327572, 0.00380545138570648, 0.00380544792200392, 0.00380542357962449, 0.00380541030010429, 0.0038054133768693, 0.00380542355246477, 0.00380543142914455, 0.00380543303667875, 0.00380542933159134, 0.00380542363447346, 0.00380541926934504, 0.00380541819338246, 0.00380542062924449, 0.0038054254052578, 0.0038054306462103, 0.00380543450863057, 0.00380543574959324, 0.00380543402084296, 0.00380542987127137, 0.00380542451039383, 0.00380541942856428, 0.00380541598525235, 0.00380541506733809, 0.00380541689072468
flux1:, 0.652447974730585, 0.00400143290521019, 0.0040014307121005, 0.0040014314200273, 0.0040014348534725, 0.0040014401201815, 0.00400144581223995, 0.0040014503608591, 0.00400145246824672, 0.00400145150935438, 0.00400144778624187, 0.00400144253421116, 0.00400143762422269, 0.00400143497909631, 0.00400143581615333, 0.00400143993542897, 0.00400144537034809, 0.00400144876909479, 0.00400144680806509, 0.00400143861885607, 0.00400142840522992, 0.00400142589979698, 0.00400144051691314, 0.0040014663764518, 0.00400146991660259, 0.00400142640412631, 0.00400141985671957, 0.00400149512925153, 0.00400138062866721, 0.00400151663918299, 0.0040014248180603, 0.00400137239783202, 0.0040014248180603, 0.00400151663918299, 0.00400138062866721, 0.00400149512925153, 0.00400141985671957, 0.00400142640412632, 0.00400146991660259, 0.0040014663764518, 0.00400144051691314, 0.00400142589979698, 0.00400142840522992, 0.00400143861885607, 0.00400144680806509, 0.00400144876909478, 0.00400144537034809, 0.00400143993542897, 0.00400143581615334, 0.00400143497909631, 0.00400143762422269, 0.00400144253421116, 0.00400144778624186, 0.00400145150935438, 0.00400145246824672, 0.0040014503608591, 0.00400144581223995, 0.0040014401201815, 0.0040014348534725, 0.0040014314200273, 0.0040014307121005, 0.00400143290521019
flux1:, 0.652710423634338, 0.00420382994137586, 0.00420382740786903, 0.00420382793139145, 0.00420383137073635, 0.00420383682472464, 0.00420384283680764, 0.00420384776294628, 0.00420385022281336, 0.00420384952204428, 0.0042038459226877, 0.00420384065632259, 0.00420383562192811, 0.00420383278684948, 0.00420383340809538, 0.00420383730117364, 0.00420384248381925, 0.00420384557332465, 0.00420384324487479, 0.00420383472527988, 0.00420382446240175, 0.00420382253268119, 0.00420383850582557, 0.00420386589329678, 0.00420386947732694, 0.00420382374813859, 0.00420381701070289, 0.00420389551630235, 0.0042037747139519, 0.00420391726713145, 0.00420382048996755, 0.00420376525335959, 0.00420382048996755, 0.00420391726713145, 0.0042037747139519, 0.00420389551630235, 0.00420381701070289, 0.00420382374813859, 0.00420386947732693, 0.00420386589329677, 0.00420383850582557, 0.00420382253268119, 0.00420382446240175, 0.00420383472527988, 0.00420384324487479, 0.00420384557332465, 0.00420384248381925, 0.00420383730117364, 0.00420383340809538, 0.00420383278684948, 0.00420383562192811, 0.0042038406563226, 0.00420384592268769, 0.00420384952204428, 0.00420385022281336, 0.00420384776294628, 0.00420384283680764, 0.00420383682472464, 0.00420383137073635, 0.00420382793139145, 0.00420382740786903, 0.00420382994137586
flux1:, 0.652972872538091, 0.00441256425060221, 0.00441256142184546, 0.00441256179574712, 0.00441256525741041, 0.0044125708930362, 0.00441257719892183, 0.00441258246209979, 0.00441258522939666, 0.00441258474790004, 0.00441258124891517, 0.00441257596579322, 0.00441257082583912, 0.00441256783586155, 0.00441256828329424, 0.00441257198798791, 0.00441257694201804, 0.00441257972600662, 0.0044125770145565, 0.00441256813725805, 0.0044125577985053, 0.00441255643027728, 0.0044125737592495, 0.00441260267032984, 0.00441260625831269, 0.00441255824961443, 0.00441255136698617, 0.00441263323640513, 0.00441250598381694, 0.00441265533803234, 0.00441255348273777, 0.00441249534980004, 0.00441255348273777, 0.00441265533803234, 0.00441250598381694, 0.00441263323640513, 0.00441255136698616, 0.00441255824961443, 0.00441260625831268, 0.00441260267032983, 0.0044125737592495, 0.00441255643027728, 0.0044125577985053, 0.00441256813725805, 0.0044125770145565, 0.00441257972600662, 0.00441257694201804, 0.00441257198798791, 0.00441256828329424, 0.00441256783586155, 0.00441257082583912, 0.00441257596579322, 0.00441258124891517, 0.00441258474790004, 0.00441258522939666, 0.00441258246209979, 0.00441257719892183, 0.00441257089303619, 0.00441256525741041, 0.00441256179574712, 0.00441256142184546, 0.00441256425060221
flux1:, 0.653235321441844, 0.0046275726912762, 0.0046275696270336, 0.00462756989305525, 0.00462757339133247, 0.00462757919218516, 0.00462758574843869, 0.00462759128803506, 0.00462759429875055, 0.0046275939837469, 0.00462759055566319, 0.00462758525630982, 0.00462758004096389, 0.00462757694847439, 0.00462757728388248, 0.0046275808562561, 0.00462758561843958, 0.00462758810612688, 0.00462758499306506, 0.004627575719934, 0.00462756526216456, 0.00462756442184198, 0.00462758308744114, 0.00462761350278045, 0.00462761704800579, 0.00462756670186571, 0.00462755973272975, 0.00462764511270024, 0.00462751128361309, 0.0046276677140474, 0.00462756067288775, 0.00462749956886425, 0.00462756067288775, 0.0046276677140474, 0.00462751128361309, 0.00462764511270023, 0.00462755973272975, 0.00462756670186571, 0.0046276170480058, 0.00462761350278045, 0.00462758308744114, 0.00462756442184198, 0.00462756526216456, 0.004627575719934, 0.00462758499306506, 0.00462758810612688, 0.00462758561843958, 0.0046275808562561, 0.00462757728388248, 0.00462757694847439, 0.00462758004096389, 0.00462758525630982, 0.00462759055566319, 0.0046275939837469, 0.00462759429875055, 0.00462759128803506, 0.00462758574843869, 0.00462757919218516, 0.00462757339133247, 0.00462756989305526, 0.0046275696270336, 0.0046275726912762
flux1:, 0.653497770345598, 0.00484877199391486, 0.00484876876649571, 0.00484876897052509, 0.00484877251465136, 0.00484877845108602, 0.00484878519552839, 0.00484879093042301, 0.0048487941023809, 0.0048487938888603, 0.00484879049830228, 0.00484878518837295, 0.00484877994086789, 0.00484877681658448, 0.00484877712167776, 0.00484878063538535, 0.00484878525438018, 0.0048487874590155, 0.0048487839213352, 0.00484877420241578, 0.00484876356543032, 0.00484876319999101, 0.00484878316431971, 0.00484881505012007, 0.00484881849991153, 0.00484876576418599, 0.00484875878151751, 0.00484884783455412, 0.00484870732545812, 0.0048488711232471, 0.00484875880314453, 0.00484869465867565, 0.00484875880314453, 0.0048488711232471, 0.00484870732545812, 0.00484884783455412, 0.00484875878151751, 0.004848765764186, 0.00484881849991153, 0.00484881505012007, 0.00484878316431971, 0.00484876319999101, 0.00484876356543032, 0.00484877420241578, 0.0048487839213352, 0.0048487874590155, 0.00484878525438018, 0.00484878063538535, 0.00484877712167776, 0.00484877681658448, 0.00484877994086789, 0.00484878518837295, 0.00484879049830228, 0.0048487938888603, 0.0048487941023809, 0.00484879093042301, 0.00484878519552839, 0.00484877845108602, 0.00484877251465136, 0.00484876897052509, 0.00484876876649571, 0.00484877199391487
flux1:, 0.653760219249351, 0.00507605808071531, 0.0050760547721115, 0.00507605496096199, 0.00507605855221341, 0.00507606457934919, 0.00507607143030638, 0.00507607725945164, 0.00507608049399424, 0.00507608030708124, 0.00507607691927015, 0.00507607161165349, 0.00507606638958042, 0.00507606332283145, 0.00507606369853764, 0.00507606724338205, 0.00507607177794596, 0.00507607371510535, 0.00507606972415034, 0.00507605949708246, 0.00507604860375556, 0.00507604864143598, 0.0050760698489064, 0.00507610315800585, 0.0050761064547497, 0.00507605128387759, 0.00507604437493481, 0.0050761372784746, 0.00507599000843751, 0.00507616147912019, 0.0050760438015091, 0.00507597655267927, 0.0050760438015091, 0.00507616147912019, 0.00507599000843751, 0.0050761372784746, 0.00507604437493482, 0.00507605128387759, 0.0050761064547497, 0.00507610315800585, 0.0050760698489064, 0.00507604864143598, 0.00507604860375556, 0.00507605949708246, 0.00507606972415034, 0.00507607371510534, 0.00507607177794595, 0.00507606724338204, 0.00507606369853764, 0.00507606332283145, 0.00507606638958041, 0.00507607161165349, 0.00507607691927015, 0.00507608030708124, 0.00507608049399424, 0.00507607725945164, 0.00507607143030638, 0.00507606457934919, 0.00507605855221341, 0.00507605496096199, 0.0050760547721115, 0.00507605808071531
flux1:, 0.654022668153104, 0.00530930544589944, 0.00530930214426484, 0.00530930236224014, 0.00530930599128998, 0.00530931204766608, 0.00530931890413487, 0.0053093247081129, 0.00530932789264378, 0.00530932765053147, 0.00530932423196401, 0.00530931894864842, 0.00530931382466073, 0.00530931092284747, 0.00530931148773223, 0.00530931516746093, 0.00530931968415594, 0.00530932136987829, 0.00530931689030077, 0.00530930608027169, 0.00530929483741944, 0.00530929518920532, 0.00530931756824914, 0.0053093522416858, 0.00530935532402659, 0.00530929767964297, 0.00530929094546041, 0.00530938789029937, 0.0053092338000456, 0.00530941326130552, 0.00530929016152986, 0.00530921974975649, 0.00530929016152986, 0.00530941326130552, 0.0053092338000456, 0.00530938789029937, 0.00530929094546041, 0.00530929767964297, 0.00530935532402659, 0.0053093522416858, 0.00530931756824914, 0.00530929518920532, 0.00530929483741943, 0.00530930608027168, 0.00530931689030077, 0.00530932136987829, 0.00530931968415594, 0.00530931516746094, 0.00530931148773223, 0.00530931092284747, 0.00530931382466073, 0.00530931894864842, 0.00530932423196401, 0.00530932765053147, 0.00530932789264378, 0.0053093247081129, 0.00530931890413487, 0.00530931204766608, 0.00530930599128998, 0.00530930236224014, 0.00530930214426484, 0.00530930544589944
flux1:, 0.654285117056858, 0.00554836660318096, 0.00554836339883954, 0.00554836368430996, 0.00554836732905973, 0.00554837333611923, 0.00554838007894208, 0.0055483857225121, 0.00554838873382076, 0.00554838835113631, 0.00554838487227546, 0.0055483796458214, 0.00554837470762718, 0.00554837209480443, 0.00554837298261165, 0.00554837691200069, 0.00554838148248309, 0.00554838293135628, 0.00554837792038761, 0.00554836644068956, 0.00554835474071411, 0.00554835530263134, 0.00554837876808653, 0.00554841473709552, 0.00554841754124545, 0.00554835739256533, 0.00554835094691269, 0.0055484521349225, 0.00554829118515889, 0.00554847896386318, 0.00554835039012014, 0.00554827676188547, 0.00554835039012014, 0.00554847896386318, 0.00554829118515889, 0.0055484521349225, 0.00554835094691269, 0.00554835739256533, 0.00554841754124545, 0.00554841473709552, 0.00554837876808653, 0.00554835530263134, 0.00554835474071411, 0.00554836644068956, 0.00554837792038761, 0.00554838293135628, 0.00554838148248309, 0.0055483769120007, 0.00554837298261165, 0.00554837209480443, 0.00554837470762718, 0.00554837964582139, 0.00554838487227545, 0.00554838835113631, 0.00554838873382076, 0.0055483857225121, 0.00554838007894208, 0.00554837333611924, 0.00554836732905972, 0.00554836368430996, 0.00554836339883954, 0.00554836660318096
flux1:, 0.654547565960611, 0.0057930716065856, 0.00579306858779825, 0.00579306897003173, 0.00579307259412375, 0.00579307845666072, 0.00579308495075164, 0.00579309028633577, 0.00579309299457708, 0.00579309238600877, 0.00579308882380986, 0.00579308369827929, 0.00579307904782862, 0.00579307686237678, 0.00579307821872785, 0.00579308252004391, 0.00579308721805579, 0.00579308844136998, 0.00579308284849764, 0.00579307060174505, 0.00579305832506622, 0.00579305898124189, 0.00579308343735906, 0.00579312062573557, 0.00579312308683552, 0.00579306041076494, 0.00579305437855586, 0.00579316001969142, 0.00579299218870382, 0.00579318861727345, 0.00579305452912665, 0.00579297763556149, 0.00579305452912665, 0.00579318861727345, 0.00579299218870382, 0.00579316001969142, 0.00579305437855586, 0.00579306041076494, 0.00579312308683552, 0.00579312062573557, 0.00579308343735906, 0.0057930589812419, 0.00579305832506622, 0.00579307060174505, 0.00579308284849765, 0.00579308844136998, 0.00579308721805579, 0.00579308252004391, 0.00579307821872785, 0.00579307686237677, 0.00579307904782861, 0.00579308369827929, 0.00579308882380986, 0.00579309238600877, 0.00579309299457708, 0.00579309028633577, 0.00579308495075164, 0.00579307845666072, 0.00579307259412375, 0.00579306897003173, 0.00579306858779825, 0.0057930716065856
flux1:, 0.654810014864364, 0.00604322765071432, 0.00604322489946538, 0.00604322539595652, 0.00604322894814856, 0.00604323455580394, 0.00604324065340903, 0.00604324552540828, 0.00604324779856624, 0.00604324688255634, 0.00604324322264919, 0.00604323825386292, 0.00604323400567189, 0.00604323239707843, 0.0060432343754137, 0.00604323917437876, 0.00604324407257819, 0.00604324507666578, 0.00604323884379641, 0.0060432257238308, 0.00604321274207923, 0.00604321336850756, 0.00604323871248948, 0.00604327703923153, 0.00604327909269869, 0.00604321387363992, 0.0060432083887954, 0.00604331869743241, 0.00604314397800741, 0.00604334939018001, 0.00604320975668381, 0.00604312955301716, 0.00604320975668381, 0.00604334939018001, 0.0060431439780074, 0.00604331869743241, 0.0060432083887954, 0.00604321387363992, 0.00604327909269869, 0.00604327703923154, 0.00604323871248948, 0.00604321336850756, 0.00604321274207924, 0.0060432257238308, 0.00604323884379641, 0.00604324507666578, 0.00604324407257819, 0.00604323917437876, 0.0060432343754137, 0.00604323239707843, 0.00604323400567189, 0.00604323825386292, 0.00604324322264919, 0.00604324688255634, 0.00604324779856624, 0.00604324552540829, 0.00604324065340904, 0.00604323455580393, 0.00604322894814856, 0.00604322539595652, 0.00604322489946537, 0.00604322765071431
flux1:, 0.655072463768117, 0.00629861875633243, 0.0062986163444124, 0.00629861695893674, 0.00629862037347617, 0.00629862560331135, 0.00629863114822476, 0.00629863539800306, 0.00629863710663008, 0.00629863580892405, 0.00629863204728122, 0.00629862730230478, 0.00629862358090094, 0.00629862270571605, 0.00629862546260356, 0.0062986308840181, 0.00629863605079915, 0.00629863683567785, 0.00629862989784639, 0.00629861579232467, 0.00629860197223632, 0.00629860244114941, 0.00629862856711, 0.00629866794924052, 0.0062986695320343, 0.00629860176136357, 0.00629859696415885, 0.00629871215483083, 0.00629853055058775, 0.0062987452766607, 0.00629860007415439, 0.00629851651905116, 0.0062986000741544, 0.0062987452766607, 0.00629853055058775, 0.00629871215483083, 0.00629859696415885, 0.00629860176136357, 0.00629866953203431, 0.00629866794924052, 0.00629862856711, 0.00629860244114941, 0.00629860197223632, 0.00629861579232467, 0.0062986298978464, 0.00629863683567785, 0.00629863605079915, 0.0062986308840181, 0.00629862546260356, 0.00629862270571605, 0.00629862358090093, 0.00629862730230478, 0.00629863204728122, 0.00629863580892406, 0.00629863710663008, 0.00629863539800307, 0.00629863114822476, 0.00629862560331135, 0.00629862037347617, 0.00629861695893674, 0.0062986163444124, 0.00629861875633243
flux1:, 0.655334912671871, 0.00655900554690648, 0.00655900353256405, 0.00655900425415177, 0.00655900745223197, 0.00655901217234298, 0.00655901700493742, 0.0065590204762621, 0.00655902149825899, 0.00655901975509908, 0.00655901589904142, 0.00655901145483784, 0.00655900839135883, 0.00655900840843782, 0.00655901209841429, 0.00655901826161831, 0.00655902375807902, 0.00655902431650335, 0.00655901660316329, 0.00655900139679217, 0.00655898660470616, 0.00655898678941708, 0.00655901359262289, 0.00655905394807836, 0.00655905499982013, 0.00655898467503156, 0.00655898070897852, 0.00655910099161117, 0.00655891251285858, 0.00655913687452563, 0.006558986084174, 0.00655889913898658, 0.00655898608417401, 0.00655913687452564, 0.00655891251285858, 0.00655910099161117, 0.00655898070897852, 0.00655898467503156, 0.00655905499982013, 0.00655905394807836, 0.00655901359262288, 0.00655898678941708, 0.00655898660470616, 0.00655900139679217, 0.00655901660316329, 0.00655902431650335, 0.00655902375807902, 0.00655901826161831, 0.00655901209841429, 0.00655900840843781, 0.00655900839135883, 0.00655901145483784, 0.00655901589904142, 0.00655901975509908, 0.00655902149825899, 0.0065590204762621, 0.00655901700493741, 0.00655901217234298, 0.00655900745223197, 0.00655900425415177, 0.00655900353256405, 0.00655900554690648
flux1:, 0.655597361575624, 0.00682412512138938, 0.00682412354680397, 0.00682412434977739, 0.00682412724209452, 0.006824131316162, 0.00682413527903414, 0.00682413782372341, 0.00682413804891007, 0.00682413580967204, 0.00682413187809424, 0.00682412781932795, 0.00682412554735574, 0.00682412661254555, 0.006824131382687, 0.00682413839705579, 0.00682414427427014, 0.00682414459127906, 0.00682413602817927, 0.00682411960652255, 0.00682410371335018, 0.00682410349340699, 0.00682413087464501, 0.00682417212511216, 0.00682417258899904, 0.00682409971252406, 0.00682409672086577, 0.0068242222956349, 0.00682402695489252, 0.00682426125980951, 0.00682410486497949, 0.00682401449294617, 0.00682410486497949, 0.00682426125980951, 0.00682402695489252, 0.00682422229563491, 0.00682409672086577, 0.00682409971252406, 0.00682417258899904, 0.00682417212511215, 0.00682413087464501, 0.00682410349340699, 0.00682410371335018, 0.00682411960652255, 0.00682413602817927, 0.00682414459127906, 0.00682414427427014, 0.00682413839705578, 0.006824131382687, 0.00682412661254555, 0.00682412554735574, 0.00682412781932795, 0.00682413187809424, 0.00682413580967204, 0.00682413804891007, 0.00682413782372342, 0.00682413527903414, 0.006824131316162, 0.00682412724209452, 0.00682412434977739, 0.00682412354680397, 0.00682412512138938
flux1:, 0.655859810479377, 0.00709369102816338, 0.00709368991794796, 0.00709369076310504, 0.0070936932534607, 0.00709369654606397, 0.00709369949004481, 0.00709370097354469, 0.00709370030777245, 0.00709369753686832, 0.00709369355960927, 0.00709368997563579, 0.00709368862639762, 0.00709369088686579, 0.00709369687131064, 0.00709370483198856, 0.00709371112872869, 0.00709371118175264, 0.00709370169337356, 0.00709368394712398, 0.00709366683362502, 0.00709366610009058, 0.00709369396999384, 0.00709373604357421, 0.00709373586703695, 0.00709366044476685, 0.0070936585666835, 0.00709378961864614, 0.0070935874259957, 0.00709383196222955, 0.00709366994580561, 0.00709357611123101, 0.00709366994580562, 0.00709383196222955, 0.00709358742599569, 0.00709378961864614, 0.0070936585666835, 0.00709366044476685, 0.00709373586703695, 0.00709373604357421, 0.00709369396999384, 0.00709366610009058, 0.00709366683362501, 0.00709368394712398, 0.00709370169337356, 0.00709371118175264, 0.00709371112872869, 0.00709370483198855, 0.00709369687131064, 0.00709369088686579, 0.00709368862639762, 0.00709368997563579, 0.00709369355960927, 0.00709369753686832, 0.00709370030777244, 0.00709370097354469, 0.00709369949004481, 0.00709369654606398, 0.0070936932534607, 0.00709369076310504, 0.00709368991794796, 0.00709369102816338
flux1:, 0.65612225938313, 0.00736739334460325, 0.00736739270548933, 0.00736739354244138, 0.00736739553226322, 0.00736739791472576, 0.00736739970496689, 0.00736740001157013, 0.00736739838014056, 0.00736739505804678, 0.00736739107437852, 0.00736738805550713, 0.00736738775262186, 0.00736739134105872, 0.0073673986557213, 0.00736740763979392, 0.00736741438082972, 0.00736741414039099, 0.00736740365287837, 0.00736738448245327, 0.00736736604462889, 0.00736736470528447, 0.00736739298844043, 0.00736743582202694, 0.0073674349570942, 0.00736735699665116, 0.00736735636329697, 0.00736749305696674, 0.00736728401541272, 0.00736753904594122, 0.00736737138768967, 0.00736727405514645, 0.00736737138768967, 0.00736753904594122, 0.00736728401541272, 0.00736749305696674, 0.00736735636329697, 0.00736735699665116, 0.00736743495709419, 0.00736743582202694, 0.00736739298844043, 0.00736736470528447, 0.00736736604462889, 0.00736738448245327, 0.00736740365287837, 0.00736741414039099, 0.00736741438082972, 0.00736740763979392, 0.00736739865572129, 0.00736739134105872, 0.00736738775262186, 0.00736738805550712, 0.00736739107437852, 0.00736739505804678, 0.00736739838014056, 0.00736740001157012, 0.00736739970496689, 0.00736739791472576, 0.00736739553226323, 0.00736739354244138, 0.00736739270548933, 0.00736739334460325
flux1:, 0.656384708286884, 0.00764489886620633, 0.00764489868798965, 0.00764489945858284, 0.00764490085216465, 0.0076449022086469, 0.00764490273047042, 0.00764490176789344, 0.0076448991180791, 0.0076448952413971, 0.00764489129766159, 0.0076448889308302, 0.00764488978481786, 0.00764489481376571, 0.00764490355148246, 0.00764491361477384, 0.00764492080985026, 0.00764492024085634, 0.0076449086853571, 0.00764488800564776, 0.00764486816003944, 0.00764486614430138, 0.00764489478297018, 0.00764493832422997, 0.00764493672757687, 0.00764485623639606, 0.00764485696690448, 0.00764499944095558, 0.00764478354198795, 0.0076450492994263, 0.00764487597352326, 0.0076447751071149, 0.00764487597352326, 0.0076450492994263, 0.00764478354198795, 0.00764499944095558, 0.00764485696690448, 0.00764485623639606, 0.00764493672757688, 0.00764493832422997, 0.00764489478297018, 0.00764486614430138, 0.00764486816003944, 0.00764488800564776, 0.0076449086853571, 0.00764492024085634, 0.00764492080985027, 0.00764491361477384, 0.00764490355148246, 0.00764489481376571, 0.00764488978481787, 0.0076448889308302, 0.00764489129766159, 0.0076448952413971, 0.0076448991180791, 0.00764490176789343, 0.00764490273047042, 0.0076449022086469, 0.00764490085216465, 0.00764489945858284, 0.00764489868798965, 0.00764489886620634
flux1:, 0.656647157190637, 0.00792585140867005, 0.0079258516664129, 0.00792585230908273, 0.00792585301928177, 0.00792585325280111, 0.0079258524169937, 0.00792585012005056, 0.00792584642255791, 0.00792584200306943, 0.00792583814954884, 0.00792583651359803, 0.00792583861640269, 0.00792584517297772, 0.0079258553993189, 0.0079258665739761, 0.00792587421753499, 0.00792587328112958, 0.00792586059740185, 0.00792583834248316, 0.00792581703115662, 0.00792581429449497, 0.00792584325177286, 0.00792588746064519, 0.00792588509332083, 0.00792580207662248, 0.00792580427422891, 0.00792595263652293, 0.00792572985607824, 0.00792600653780921, 0.00792582751064714, 0.0079257230733719, 0.00792582751064714, 0.00792600653780921, 0.00792572985607824, 0.00792595263652293, 0.00792580427422891, 0.00792580207662248, 0.00792588509332083, 0.00792588746064518, 0.00792584325177286, 0.00792581429449497, 0.00792581703115662, 0.00792583834248316, 0.00792586059740185, 0.00792587328112958, 0.00792587421753498, 0.0079258665739761, 0.0079258553993189, 0.00792584517297772, 0.00792583861640269, 0.00792583651359803, 0.00792583814954884, 0.00792584200306943, 0.00792584642255791, 0.00792585012005056, 0.00792585241699369, 0.00792585325280111, 0.00792585301928177, 0.00792585230908274, 0.0079258516664129, 0.00792585140867005
flux1:, 0.65690960609439, 0.0082098722256652, 0.00820987288306389, 0.00820987333789715, 0.00820987329197631, 0.00820987233001411, 0.00820987007725917, 0.00820986641041054, 0.0082098616596796, 0.00820985672242216, 0.00820985300958444, 0.00820985217035821, 0.00820985559015337, 0.00820986373142299, 0.00820987548138319, 0.00820988777437768, 0.00820989584605182, 0.00820989450195031, 0.00820988064209187, 0.00820985676968476, 0.00820983396467365, 0.00820983049233078, 0.00820985975461221, 0.00820990460425038, 0.00820990143109749, 0.00820981588984204, 0.00820981963828124, 0.00820997396141062, 0.00820974425642367, 0.00821003202030392, 0.00820984724868632, 0.0082097392019403, 0.00820984724868631, 0.00821003202030392, 0.00820974425642367, 0.00820997396141062, 0.00820981963828124, 0.00820981588984204, 0.00820990143109749, 0.00820990460425037, 0.00820985975461221, 0.00820983049233078, 0.00820983396467365, 0.00820985676968476, 0.00820988064209187, 0.00820989450195031, 0.00820989584605183, 0.00820988777437768, 0.00820987548138319, 0.00820986373142299, 0.00820985559015337, 0.00820985217035821, 0.00820985300958445, 0.00820985672242216, 0.00820986165967959, 0.00820986641041054, 0.00820987007725916, 0.00820987233001411, 0.00820987329197631, 0.00820987333789715, 0.0082098728830639, 0.00820987222566519
flux1:, 0.657172054998143, 0.00849656054438337, 0.00849656155812185, 0.00849656177233519, 0.00849656091760384, 0.00849655871696065, 0.00849655502113367, 0.00849654997974337, 0.00849654419304628, 0.00849653877349604, 0.00849653524780767, 0.00849653525333823, 0.00849654002989124, 0.00849654977915494, 0.00849656305490202, 0.00849657644753427, 0.00849658491339973, 0.00849658312260205, 0.00849656805472042, 0.00849654255019059, 0.00849651825718435, 0.00849651406701046, 0.00849654364562475, 0.00849658912273498, 0.00849658511153367, 0.00849649704046202, 0.00849650240079852, 0.00849666271833451, 0.00849642602406231, 0.00849672498486381, 0.00849653441468967, 0.00849642271794391, 0.00849653441468968, 0.00849672498486381, 0.00849642602406231, 0.00849666271833451, 0.00849650240079852, 0.00849649704046202, 0.00849658511153367, 0.00849658912273498, 0.00849654364562475, 0.00849651406701046, 0.00849651825718434, 0.00849654255019059, 0.00849656805472042, 0.00849658312260206, 0.00849658491339973, 0.00849657644753427, 0.00849656305490202, 0.00849654977915494, 0.00849654002989124, 0.00849653525333823, 0.00849653524780767, 0.00849653877349604, 0.00849654419304628, 0.00849654997974337, 0.00849655502113367, 0.00849655871696065, 0.00849656091760383, 0.00849656177233519, 0.00849656155812185, 0.00849656054438337
flux1:, 0.657434503901897, 0.00878549422021307, 0.00878549554504488, 0.0087854954785397, 0.00878549378743345, 0.00878549033801546, 0.00878548520811873, 0.00878547881831718, 0.00878547203368675, 0.00878546617419874, 0.00878546287373938, 0.00878546374979151, 0.00878546989065436, 0.00878548123484575, 0.00878549600466513, 0.00878551045311226, 0.00878551926764107, 0.00878551699538399, 0.00878550070701546, 0.00878547358669751, 0.00878544784777448, 0.00878544299202392, 0.0087854729239541, 0.00878551902851051, 0.00878551414889563, 0.00878542353476437, 0.00878543054280841, 0.00878559684642643, 0.00878535307470564, 0.00878566330143348, 0.00878546686695761, 0.00878535147763869, 0.00878546686695761, 0.00878566330143348, 0.00878535307470564, 0.00878559684642643, 0.00878543054280841, 0.00878542353476437, 0.00878551414889563, 0.00878551902851051, 0.0087854729239541, 0.00878544299202392, 0.00878544784777449, 0.00878547358669751, 0.00878550070701546, 0.00878551699538399, 0.00878551926764107, 0.00878551045311226, 0.00878549600466513, 0.00878548123484575, 0.00878546989065436, 0.00878546374979151, 0.00878546287373938, 0.00878546617419874, 0.00878547203368675, 0.00878547881831718, 0.00878548520811873, 0.00878549033801546, 0.00878549378743345, 0.0087854954785397, 0.00878549554504488, 0.00878549422021307
flux1:, 0.65769695280565, 0.00907623051115287, 0.00907623210538668, 0.00907623173601046, 0.00907622921025998, 0.00907622453752235, 0.0090762180181007, 0.00907621033523149, 0.00907620260832384, 0.00907619635403439, 0.00907619330417829, 0.0090761950504304, 0.00907620252820206, 0.00907621541658766, 0.00907623161510578, 0.00907624705199943, 0.00907625616061385, 0.009076253379399, 0.00907623588048035, 0.00907620719412837, 0.00907618008936412, 0.00907617465533219, 0.00907620500295858, 0.00907625174730175, 0.00907624596951967, 0.00907615278964147, 0.00907616145409084, 0.00907633369172411, 0.00907608273029588, 0.00907640424449782, 0.00907620186823699, 0.009076082741834, 0.00907620186823699, 0.00907640424449783, 0.00907608273029588, 0.00907633369172412, 0.00907616145409084, 0.00907615278964147, 0.00907624596951967, 0.00907625174730175, 0.00907620500295858, 0.00907617465533219, 0.00907618008936412, 0.00907620719412837, 0.00907623588048034, 0.009076253379399, 0.00907625616061385, 0.00907624705199943, 0.00907623161510578, 0.00907621541658765, 0.00907620252820206, 0.0090761950504304, 0.00907619330417829, 0.00907619635403439, 0.00907620260832384, 0.00907621033523149, 0.0090762180181007, 0.00907622453752235, 0.00907622921025999, 0.00907623173601046, 0.00907623210538668, 0.00907623051115287
flux1:, 0.657959401709403, 0.00936830697178529, 0.00936830880280207, 0.00936830813093956, 0.00936830480450956, 0.00936829897034512, 0.00936829114030457, 0.00936828224601166, 0.00936827364607544, 0.00936826704051716, 0.00936826424996272, 0.00936826683708903, 0.00936827558795542, 0.00936828993225153, 0.00936830746196433, 0.00936832379893313, 0.00936833314102429, 0.00936832983354208, 0.00936831115874235, 0.00936828099093294, 0.00936825263875018, 0.00936824674817335, 0.00936827759802362, 0.00936832500537948, 0.00936831829896274, 0.00936822252015873, 0.00936823282158825, 0.00936841089672924, 0.0093681526097327, 0.00936848538488483, 0.00936827697821635, 0.00936815406863048, 0.00936827697821635, 0.00936848538488484, 0.0093681526097327, 0.00936841089672925, 0.00936823282158824, 0.00936822252015873, 0.00936831829896274, 0.00936832500537948, 0.00936827759802362, 0.00936824674817335, 0.00936825263875018, 0.00936828099093294, 0.00936831115874235, 0.00936832983354208, 0.00936833314102429, 0.00936832379893313, 0.00936830746196433, 0.00936828993225152, 0.00936827558795542, 0.00936826683708903, 0.00936826424996272, 0.00936826704051716, 0.00936827364607543, 0.00936828224601166, 0.00936829114030457, 0.00936829897034512, 0.00936830480450956, 0.00936830813093956, 0.00936830880280206, 0.00936830697178529
flux1:, 0.658221850613157, 0.00966124246584372, 0.00966124451524822, 0.00966124356738441, 0.00966123950791958, 0.00966123260986062, 0.00966122357969962, 0.00966121357779255, 0.00966120418297832, 0.00966119726369037, 0.00966119472111872, 0.00966119808900705, 0.00966120801271413, 0.00966122368868063, 0.0096612424227494, 0.00966125955381021, 0.00966126906605251, 0.00966126522781269, 0.00966124543804825, 0.00966121390839556, 0.00966118446456895, 0.00966117827175829, 0.00966120973228709, 0.00966125783476933, 0.00966125016721794, 0.00966115174527964, 0.00966116363607369, 0.0096613474083084, 0.00966108163800221, 0.00966142560001947, 0.00966121106449632, 0.00966108432463912, 0.00966121106449632, 0.00966142560001947, 0.00966108163800221, 0.0096613474083084, 0.00966116363607369, 0.00966115174527964, 0.00966125016721794, 0.00966125783476933, 0.00966120973228709, 0.00966117827175829, 0.00966118446456895, 0.00966121390839557, 0.00966124543804824, 0.00966126522781269, 0.00966126906605251, 0.00966125955381021, 0.0096612424227494, 0.00966122368868063, 0.00966120801271413, 0.00966119808900705, 0.00966119472111872, 0.00966119726369037, 0.00966120418297832, 0.00966121357779255, 0.00966122357969962, 0.00966123260986062, 0.00966123950791958, 0.0096612435673844, 0.00966124451524822, 0.00966124246584372
flux1:, 0.65848429951691, 0.00995453829559623, 0.00995454056360829, 0.00995453939454792, 0.00995453470313748, 0.00995452687182864, 0.00995451677938205, 0.00995450579069453, 0.00995449568298685, 0.00995448847741848, 0.00995448614904553, 0.00995449020634064, 0.00995450116769193, 0.00995451801819229, 0.00995453780440778, 0.00995455561004229, 0.00995456522981192, 0.00995456087129538, 0.0099545400542768, 0.00995450731636258, 0.00995447697164196, 0.00995447066037087, 0.00995450285883416, 0.00995455169501949, 0.00995454303058187, 0.00995444191032502, 0.00995445531561787, 0.00995464460243428, 0.00995437117216307, 0.00995472620104487, 0.00995450543042304, 0.00995437481306106, 0.00995450543042304, 0.00995472620104486, 0.00995437117216307, 0.00995464460243428, 0.00995445531561787, 0.00995444191032502, 0.00995454303058187, 0.00995455169501949, 0.00995450285883416, 0.00995447066037087, 0.00995447697164195, 0.00995450731636258, 0.0099545400542768, 0.00995456087129538, 0.00995456522981192, 0.00995455561004229, 0.00995453780440778, 0.00995451801819229, 0.00995450116769193, 0.00995449020634064, 0.00995448614904553, 0.00995448847741849, 0.00995449568298685, 0.00995450579069453, 0.00995451677938205, 0.00995452687182864, 0.00995453470313747, 0.00995453939454792, 0.00995454056360828, 0.00995453829559623
flux1:, 0.658746748420663, 0.0102476794454735, 0.0102476819541919, 0.0102476806476881, 0.0102476754568514, 0.0102476668518514, 0.0102476558567375, 0.0102476440132582, 0.0102476332733461, 0.0102476257953499, 0.0102476236236005, 0.0102476282487035, 0.0102476400806034, 0.0102476579200496, 0.0102476785858045, 0.0102476969375204, 0.0102477066062129, 0.0102477017543712, 0.010247680024066, 0.0102476462630377, 0.0102476152394104, 0.0102476090186307, 0.0102476420971581, 0.0102476917093444, 0.0102476820079915, 0.0102475781239647, 0.0102475929436165, 0.0102477875234843, 0.0102475062418586, 0.0102478721744383, 0.0102476450573865, 0.01024751051622, 0.0102476450573865, 0.0102478721744383, 0.0102475062418586, 0.0102477875234843, 0.0102475929436165, 0.0102475781239647, 0.0102476820079915, 0.0102476917093444, 0.0102476420971581, 0.0102476090186307, 0.0102476152394104, 0.0102476462630377, 0.010247680024066, 0.0102477017543712, 0.0102477066062129, 0.0102476969375204, 0.0102476785858045, 0.0102476579200496, 0.0102476400806034, 0.0102476282487035, 0.0102476236236005, 0.0102476257953499, 0.0102476332733461, 0.0102476440132583, 0.0102476558567375, 0.0102476668518514, 0.0102476754568514, 0.0102476806476881, 0.0102476819541919, 0.0102476794454735
flux1:, 0.659009197324416, 0.0105401359365695, 0.0105401387317979, 0.0105401373994294, 0.0105401318693274, 0.0105401226733963, 0.0105401109504374, 0.0105400983890438, 0.0105400870914596, 0.0105400793386493, 0.0105400772421326, 0.0105400822857182, 0.0105400947937048, 0.0105401134137348, 0.0105401347717925, 0.0105401535369379, 0.0105401632029788, 0.0105401579019325, 0.0105401353968721, 0.0105401008257178, 0.0105400693713881, 0.0105400634698978, 0.0105400975809044, 0.0105401480121771, 0.0105401372288586, 0.0105400305067444, 0.0105400466183424, 0.0105402462350121, 0.0105399569012226, 0.0105403335349489, 0.0105400999583813, 0.0105399614493349, 0.0105400999583813, 0.0105403335349489, 0.0105399569012226, 0.0105402462350121, 0.0105400466183424, 0.0105400305067444, 0.0105401372288586, 0.0105401480121771, 0.0105400975809044, 0.0105400634698978, 0.0105400693713881, 0.0105401008257178, 0.0105401353968721, 0.0105401579019325, 0.0105401632029788, 0.0105401535369379, 0.0105401347717925, 0.0105401134137348, 0.0105400947937048, 0.0105400822857182, 0.0105400772421326, 0.0105400793386493, 0.0105400870914596, 0.0105400983890438, 0.0105401109504374, 0.0105401226733963, 0.0105401318693274, 0.0105401373994294, 0.0105401387317979, 0.0105401359365695
flux1:, 0.65927164622817, 0.0108313642878647, 0.0108313674392703, 0.0108313662175089, 0.0108313605304939, 0.0108313509426171, 0.0108313386745716, 0.0108313255307294, 0.0108313137395814, 0.0108313056917899, 0.0108313035666902, 0.0108313088557241, 0.0108313218238587, 0.0108313410000301, 0.0108313628548333, 0.0108313819014185, 0.0108313915227701, 0.0108313858335905, 0.010831362713999, 0.0108313275685677, 0.0108312959517888, 0.0108312906120235, 0.0108313259131301, 0.0108313772043753, 0.0108313652886351, 0.0108312556473539, 0.0108312729101853, 0.0108314772781065, 0.0108311796882457, 0.0108315667858839, 0.0108313266388328, 0.0108311841215277, 0.0108313266388328, 0.0108315667858839, 0.0108311796882457, 0.0108314772781065, 0.0108312729101853, 0.0108312556473539, 0.0108313652886351, 0.0108313772043753, 0.0108313259131301, 0.0108312906120236, 0.0108312959517889, 0.0108313275685677, 0.010831362713999, 0.0108313858335905, 0.0108313915227701, 0.0108313819014185, 0.0108313628548333, 0.0108313410000301, 0.0108313218238587, 0.0108313088557241, 0.0108313035666902, 0.0108313056917899, 0.0108313137395814, 0.0108313255307293, 0.0108313386745716, 0.0108313509426171, 0.0108313605304939, 0.0108313662175089, 0.0108313674392703, 0.0108313642878647
flux1:, 0.659534095131923, 0.0111208090792754, 0.0111208126787478, 0.0111208117242721, 0.0111208060779933, 0.0111207963054762, 0.0111207836754705, 0.0111207700772714, 0.0111207578428672, 0.0111207494618836, 0.0111207471848049, 0.0111207525279658, 0.0111207657258714, 0.0111207852250979, 0.0111208073793304, 0.0111208265806041, 0.0111208361265953, 0.0111208301260973, 0.0111208065698779, 0.0111207711027695, 0.0111207396047176, 0.0111207350758771, 0.0111207717245346, 0.0111208239115366, 0.0111208108075514, 0.0111206981620458, 0.0111207164219477, 0.0111209252326614, 0.0111206191868824, 0.0111210164819863, 0.0111207696599047, 0.0111206230992721, 0.0111207696599047, 0.0111210164819863, 0.0111206191868824, 0.0111209252326614, 0.0111207164219477, 0.0111206981620458, 0.0111208108075514, 0.0111208239115366, 0.0111207717245346, 0.0111207350758771, 0.0111207396047176, 0.0111207711027695, 0.0111208065698779, 0.0111208301260973, 0.0111208361265953, 0.0111208265806041, 0.0111208073793304, 0.0111207852250979, 0.0111207657258714, 0.0111207525279658, 0.0111207471848049, 0.0111207494618836, 0.0111207578428672, 0.0111207700772714, 0.0111207836754705, 0.0111207963054762, 0.0111208060779933, 0.0111208117242721, 0.0111208126787478, 0.0111208090792754
flux1:, 0.659796544035676, 0.0114079046108944, 0.0114079087690908, 0.0114079082525128, 0.0114079028518926, 0.0114078931019263, 0.0114078802860002, 0.0114078663488998, 0.0114078537055126, 0.0114078449362061, 0.0114078423684271, 0.0114078475627538, 0.0114078607535315, 0.0114078803419457, 0.0114079026030423, 0.0114079218415833, 0.0114079312939202, 0.011407925072443, 0.0114079012701117, 0.0114078657436217, 0.0114078346505472, 0.0114078311813026, 0.0114078693293289, 0.0114079224400917, 0.0114079080871753, 0.0114077923518219, 0.0114078114467743, 0.0114080243760882, 0.0114077096863891, 0.011408116889363, 0.0114078632987291, 0.0114077126667189, 0.0114078632987291, 0.0114081168893631, 0.0114077096863891, 0.0114080243760882, 0.0114078114467743, 0.0114077923518219, 0.0114079080871753, 0.0114079224400917, 0.0114078693293289, 0.0114078311813026, 0.0114078346505472, 0.0114078657436217, 0.0114079012701117, 0.011407925072443, 0.0114079312939202, 0.0114079218415833, 0.0114079026030423, 0.0114078803419457, 0.0114078607535315, 0.0114078475627538, 0.0114078423684271, 0.0114078449362061, 0.0114078537055126, 0.0114078663488998, 0.0114078802860002, 0.0114078931019263, 0.0114079028518926, 0.0114079082525128, 0.0114079087690908, 0.0114079046108944
flux1:, 0.660058992939429, 0.0116920766521023, 0.0116920814932826, 0.011692081591567, 0.0116920766400434, 0.0116920671111845, 0.0116920542713676, 0.0116920400939473, 0.0116920270589119, 0.0116920178317701, 0.0116920148247826, 0.0116920196632952, 0.0116920326119879, 0.0116920520628849, 0.0116920742491854, 0.0116920934202907, 0.0116921027731522, 0.0116920964313585, 0.0116920725800737, 0.0116920372584241, 0.0116920068533572, 0.0116920046844075, 0.0116920444726526, 0.0116920985250698, 0.0116920828586626, 0.0116919639512249, 0.0116919837175133, 0.0116922004332354, 0.0116918769316261, 0.011692293736169, 0.0116920332992462, 0.0116918785765789, 0.0116920332992462, 0.011692293736169, 0.0116918769316261, 0.0116922004332354, 0.0116919837175133, 0.0116919639512249, 0.0116920828586626, 0.0116920985250698, 0.0116920444726526, 0.0116920046844076, 0.0116920068533572, 0.0116920372584241, 0.0116920725800737, 0.0116920964313585, 0.0116921027731522, 0.0116920934202907, 0.0116920742491854, 0.0116920520628849, 0.0116920326119879, 0.0116920196632952, 0.0116920148247826, 0.0116920178317701, 0.0116920270589119, 0.0116920400939473, 0.0116920542713676, 0.0116920671111846, 0.0116920766400434, 0.011692081591567, 0.0116920814932826, 0.0116920766521023
flux1:, 0.660321441843183, 0.011972744273559, 0.0119727499289365, 0.0119727508168851, 0.0119727465073769, 0.0119727373814028, 0.0119727246597158, 0.0119727103207383, 0.0119726968949848, 0.011972687130006, 0.0119726835321264, 0.0119726878121052, 0.0119727002943433, 0.0119727193958483, 0.0119727413421042, 0.0119727603562952, 0.0119727696154634, 0.0119727632602449, 0.0119727395571322, 0.0119727046982663, 0.0119726752525789, 0.0119726746093362, 0.0119727161626863, 0.0119727711626719, 0.0119727541158104, 0.0119726319618157, 0.011972652240561, 0.0119728724105335, 0.0119725399573164, 0.0119729660470216, 0.0119726987066186, 0.0119725398845242, 0.0119726987066186, 0.0119729660470216, 0.0119725399573164, 0.0119728724105335, 0.011972652240561, 0.0119726319618157, 0.0119727541158104, 0.0119727711626719, 0.0119727161626863, 0.0119726746093362, 0.0119726752525789, 0.0119727046982663, 0.0119727395571322, 0.0119727632602449, 0.0119727696154634, 0.0119727603562952, 0.0119727413421042, 0.0119727193958483, 0.0119727002943433, 0.0119726878121052, 0.0119726835321264, 0.011972687130006, 0.0119726968949848, 0.0119727103207383, 0.0119727246597158, 0.0119727373814028, 0.0119727465073769, 0.0119727508168851, 0.0119727499289365, 0.011972744273559
flux1:, 0.660583890746936, 0.0122493217544689, 0.0122493283544103, 0.0122493301956631, 0.012249326701746, 0.0122493181363367, 0.0122493056500634, 0.0122492912070147, 0.0122492773770587, 0.0122492669888496, 0.0122492626526221, 0.0122492661841777, 0.0122492779946168, 0.0122492965567261, 0.0122493181187019, 0.0122493369032142, 0.0122493460842505, 0.0122493398238786, 0.012249316458898, 0.0122492823061454, 0.0122492540712892, 0.0122492551569734, 0.0122492985798934, 0.0122493545200599, 0.0122493360252924, 0.0122492105626888, 0.0122492312065141, 0.0122494545066714, 0.012249112998553, 0.0122495480534277, 0.0122492737774941, 0.0122491108593803, 0.0122492737774941, 0.0122495480534277, 0.012249112998553, 0.0122494545066714, 0.0122492312065141, 0.0122492105626888, 0.0122493360252924, 0.0122493545200599, 0.0122492985798935, 0.0122492551569734, 0.0122492540712892, 0.0122492823061454, 0.012249316458898, 0.0122493398238786, 0.0122493460842505, 0.0122493369032142, 0.0122493181187019, 0.0122492965567262, 0.0122492779946168, 0.0122492661841777, 0.0122492626526221, 0.0122492669888496, 0.0122492773770587, 0.0122492912070147, 0.0122493056500634, 0.0122493181363366, 0.012249326701746, 0.0122493301956631, 0.0122493283544103, 0.0122493217544689
flux1:, 0.660846339650689, 0.0125212205569124, 0.0125212282224167, 0.0125212311604694, 0.0125212286282584, 0.0125212207509185, 0.0125212085894231, 0.0125211940786427, 0.0125211798199583, 0.0125211687238075, 0.0125211635138547, 0.0125211661283898, 0.0125211770885505, 0.0125211949492216, 0.0125212160071757, 0.012521234506357, 0.0125212436318875, 0.0125212375706024, 0.012521214719238, 0.0125211814931781, 0.0125211546929209, 0.0125211576823317, 0.0125212030551211, 0.0125212599140657, 0.012521239905755, 0.0125211110896807, 0.0125211319692699, 0.012521358091433, 0.0125210074691774, 0.0125214511718414, 0.0125211699577387, 0.0125210029607318, 0.0125211699577387, 0.0125214511718414, 0.0125210074691774, 0.012521358091433, 0.0125211319692699, 0.0125211110896807, 0.012521239905755, 0.0125212599140657, 0.0125212030551211, 0.0125211576823317, 0.0125211546929209, 0.0125211814931781, 0.012521214719238, 0.0125212375706024, 0.0125212436318875, 0.012521234506357, 0.0125212160071757, 0.0125211949492216, 0.0125211770885505, 0.0125211661283898, 0.0125211635138547, 0.0125211687238075, 0.0125211798199583, 0.0125211940786427, 0.0125212085894231, 0.0125212207509185, 0.0125212286282584, 0.0125212311604694, 0.0125212282224167, 0.0125212205569124
flux1:, 0.661108788554442, 0.0127878513584963, 0.0127878601924479, 0.0127878643422077, 0.0127878628834132, 0.0127878557869821, 0.0127878440102564, 0.0127878294486611, 0.0127878147302684, 0.0127878028488913, 0.0127877966498238, 0.0127877982079779, 0.0127878081731136, 0.0127878252031216, 0.0127878456640118, 0.0127878638386129, 0.0127878729348455, 0.0127878671671155, 0.0127878449831967, 0.0127878128740526, 0.0127877876975217, 0.0127877927317309, 0.012787840107639, 0.0127878978498686, 0.0127878762667953, 0.0127877440742759, 0.0127877650845709, 0.0127879937436897, 0.0127876339990325, 0.0127880860403669, 0.0127877979186581, 0.012787626874961, 0.0127877979186581, 0.0127880860403669, 0.0127876339990325, 0.0127879937436897, 0.0127877650845709, 0.0127877440742759, 0.0127878762667953, 0.0127878978498686, 0.012787840107639, 0.0127877927317309, 0.0127877876975217, 0.0127878128740526, 0.0127878449831967, 0.0127878671671155, 0.0127878729348455, 0.0127878638386129, 0.0127878456640118, 0.0127878252031216, 0.0127878081731136, 0.0127877982079779, 0.0127877966498238, 0.0127878028488913, 0.0127878147302684, 0.0127878294486611, 0.0127878440102564, 0.0127878557869821, 0.0127878628834132, 0.0127878643422077, 0.0127878601924479, 0.0127878513584963
flux1:, 0.661371237458196, 0.0130486261340498, 0.0130486362127804, 0.0130486416531697, 0.0130486413397383, 0.0130486350797497, 0.0130486237187726, 0.0130486091070749, 0.01304859389709, 0.0130485811676837, 0.0130485738916586, 0.0130485742903332, 0.0130485831549943, 0.0130485992613305, 0.0130486190596529, 0.0130486368850611, 0.0130486459777078, 0.0130486405824266, 0.0130486191913964, 0.0130485883522819, 0.0130485649480988, 0.0130485721302725, 0.0130486215335808, 0.0130486801100721, 0.0130486568982314, 0.0130485213326121, 0.0130485423983962, 0.013048773338965, 0.0130484045205229, 0.0130488646045532, 0.0130485696421696, 0.0130483946001871, 0.0130485696421696, 0.0130488646045532, 0.0130484045205229, 0.013048773338965, 0.0130485423983962, 0.0130485213326121, 0.0130486568982314, 0.0130486801100721, 0.0130486215335808, 0.0130485721302725, 0.0130485649480988, 0.0130485883522819, 0.0130486191913964, 0.0130486405824266, 0.0130486459777078, 0.0130486368850611, 0.0130486190596529, 0.0130485992613305, 0.0130485831549943, 0.0130485742903332, 0.0130485738916586, 0.0130485811676837, 0.01304859389709, 0.0130486091070749, 0.0130486237187726, 0.0130486350797497, 0.0130486413397383, 0.0130486416531697, 0.0130486362127804, 0.0130486261340498
flux1:, 0.661633686361949, 0.0133029602766269, 0.0133029716423256, 0.0133029784103967, 0.0133029792710669, 0.0133029738651122, 0.0133029629239912, 0.0133029482512154, 0.0133029325230375, 0.0133029189042466, 0.0133029104977593, 0.0133029096758551, 0.0133029173778711, 0.0133029325055314, 0.0133029516027775, 0.0133029690663052, 0.0133029781761262, 0.0133029732110337, 0.013302952703979, 0.0133029232452975, 0.0133029017170483, 0.0133029111095609, 0.0133029625346985, 0.0133030218840601, 0.0133029969995261, 0.0133028580944414, 0.0133028791750707, 0.0133031121764638, 0.0133027343944035, 0.0133032022422302, 0.0133029005448888, 0.0133027215700775, 0.0133029005448888, 0.0133032022422302, 0.0133027343944035, 0.0133031121764638, 0.0133028791750707, 0.0133028580944414, 0.0133029969995261, 0.0133030218840601, 0.0133029625346985, 0.0133029111095609, 0.0133029017170483, 0.0133029232452975, 0.013302952703979, 0.0133029732110337, 0.0133029781761262, 0.0133029690663052, 0.0133029516027775, 0.0133029325055314, 0.0133029173778711, 0.0133029096758551, 0.0133029104977593, 0.0133029189042466, 0.0133029325230375, 0.0133029482512154, 0.0133029629239912, 0.0133029738651122, 0.0133029792710669, 0.0133029784103967, 0.0133029716423256, 0.0133029602766269
flux1:, 0.661896135265702, 0.0135502747476309, 0.0135502874021101, 0.0135502954890613, 0.0135502975080546, 0.0135502929371877, 0.0135502823969428, 0.0135502676459535, 0.0135502513847084, 0.0135502368630845, 0.0135502273126039, 0.0135502252551544, 0.0135502317778311, 0.0135502459099204, 0.0135502642927081, 0.0135502813901046, 0.0135502905283261, 0.0135502860249458, 0.013550266453684, 0.0135502384389382, 0.0135502188421755, 0.0135502304651278, 0.0135502838768403, 0.0135503439270078, 0.0135503173387267, 0.0135501751614194, 0.0135501962544877, 0.0135504311349956, 0.0135500445642643, 0.0135505199168826, 0.0135502116306567, 0.013550028806063, 0.0135502116306567, 0.0135505199168826, 0.0135500445642643, 0.0135504311349956, 0.0135501962544877, 0.0135501751614194, 0.0135503173387267, 0.0135503439270078, 0.0135502838768403, 0.0135502304651278, 0.0135502188421755, 0.0135502384389382, 0.013550266453684, 0.0135502860249458, 0.0135502905283261, 0.0135502813901046, 0.0135502642927081, 0.0135502459099204, 0.0135502317778311, 0.0135502252551544, 0.0135502273126039, 0.0135502368630845, 0.0135502513847084, 0.0135502676459535, 0.0135502823969428, 0.0135502929371877, 0.0135502975080546, 0.0135502954890613, 0.0135502874021101, 0.0135502747476309
flux1:, 0.662158584169456, 0.0137899982454847, 0.0137900121457452, 0.0137900214951227, 0.0137900246130723, 0.0137900208251693, 0.0137900106489145, 0.0137899958025987, 0.0137899790114248, 0.0137899636069734, 0.013789952943072, 0.0137899496835276, 0.0137899550559399, 0.0137899682121056, 0.0137899858891142, 0.0137900026205201, 0.0137900117843951, 0.0137900077437736, 0.0137899891172564, 0.0137899625604759, 0.0137899449013858, 0.01378995873258, 0.013790014067125, 0.0137900747374976, 0.0137900464298646, 0.0137899010836807, 0.0137899222274332, 0.0137901588468247, 0.0137897637287889, 0.0137902463486863, 0.0137899316606528, 0.0137897450871155, 0.0137899316606528, 0.0137902463486863, 0.0137897637287889, 0.0137901588468247, 0.0137899222274332, 0.0137899010836807, 0.0137900464298646, 0.0137900747374976, 0.013790014067125, 0.01378995873258, 0.0137899449013858, 0.0137899625604759, 0.0137899891172564, 0.0137900077437736, 0.0137900117843951, 0.0137900026205201, 0.0137899858891142, 0.0137899682121056, 0.0137899550559399, 0.0137899496835276, 0.013789952943072, 0.0137899636069734, 0.0137899790114248, 0.0137899958025987, 0.0137900106489145, 0.0137900208251693, 0.0137900246130723, 0.0137900214951227, 0.0137900121457452, 0.0137899982454847
flux1:, 0.662421033073209, 0.0140215693819222, 0.0140215844378638, 0.0140215949461122, 0.0140215990631972, 0.0140215959780683, 0.0140215861172533, 0.0140215711649466, 0.0140215538707024, 0.0140215376411405, 0.0140215259408386, 0.0140215215613437, 0.0140215258566988, 0.0140215380899882, 0.0140215550878903, 0.0140215714534904, 0.014021580622281, 0.0140215770117888, 0.0140215592940365, 0.0140215341589691, 0.0140215183947715, 0.0140215343711359, 0.0140215915384351, 0.0140216527423348, 0.0140216227174117, 0.0140214743433196, 0.014021495617676, 0.0140217338781606, 0.0140213305205562, 0.0140218201920147, 0.0140214993299393, 0.0140213091259419, 0.0140214993299393, 0.0140218201920147, 0.0140213305205562, 0.0140217338781606, 0.014021495617676, 0.0140214743433196, 0.0140216227174117, 0.0140216527423348, 0.0140215915384351, 0.0140215343711359, 0.0140215183947716, 0.0140215341589691, 0.0140215592940365, 0.0140215770117888, 0.014021580622281, 0.0140215714534904, 0.0140215550878903, 0.0140215380899882, 0.0140215258566988, 0.0140215215613437, 0.0140215259408386, 0.0140215376411405, 0.0140215538707024, 0.0140215711649466, 0.0140215861172533, 0.0140215959780683, 0.0140215990631972, 0.0140215949461122, 0.0140215844378638, 0.0140215693819222
flux1:, 0.662683481976962, 0.0142444388546708, 0.0142444549291746, 0.0142444664485613, 0.0142444714296846, 0.0142444689456246, 0.0142444593469314, 0.0142444442906505, 0.0142444265486374, 0.0142444095920443, 0.0142443969791695, 0.0142443916087704, 0.0142443949409099, 0.0142444063332305, 0.014244422691871, 0.0142444386875231, 0.0142444478191718, 0.0142444445705886, 0.0142444276803073, 0.0142444038814484, 0.0142443899225281, 0.014244407942924, 0.0142444668295593, 0.0142445284768769, 0.0142444967561148, 0.0142443455331316, 0.0142443670592232, 0.0142446069047497, 0.0142441956799032, 0.0142446922079868, 0.0142443654390357, 0.0142441717402061, 0.0142443654390357, 0.0142446922079868, 0.0142441956799032, 0.0142446069047498, 0.0142443670592232, 0.0142443455331316, 0.0142444967561148, 0.0142445284768769, 0.0142444668295593, 0.014244407942924, 0.0142443899225281, 0.0142444038814484, 0.0142444276803073, 0.0142444445705886, 0.0142444478191719, 0.0142444386875231, 0.014244422691871, 0.0142444063332305, 0.0142443949409099, 0.0142443916087704, 0.0142443969791695, 0.0142444095920443, 0.0142444265486374, 0.0142444442906505, 0.0142444593469314, 0.0142444689456246, 0.0142444714296846, 0.0142444664485613, 0.0142444549291746, 0.0142444388546708
flux1:, 0.662945930880715, 0.0144580716050555, 0.0144580885165215, 0.014458100860319, 0.0144581065420429, 0.0144581045434171, 0.0144580951558574, 0.014458080015902, 0.0144580619132432, 0.0144580443688605, 0.0144580310123235, 0.0144580248231476, 0.0144580273413514, 0.0144580379977821, 0.0144580537648937, 0.0144580693780208, 0.0144580784067536, 0.0144580754158083, 0.0144580592277765, 0.0144580366332335, 0.0144580243469268, 0.0144580442762137, 0.0144581047491184, 0.0144581667490035, 0.0144581333743507, 0.014457979518794, 0.014458001456978, 0.0144582428708613, 0.0144578242122026, 0.01445832742046, 0.0144579950489647, 0.014457798007232, 0.0144579950489647, 0.01445832742046, 0.0144578242122026, 0.0144582428708613, 0.014458001456978, 0.014457979518794, 0.0144581333743507, 0.0144581667490035, 0.0144581047491184, 0.0144580442762137, 0.0144580243469268, 0.0144580366332335, 0.0144580592277765, 0.0144580754158083, 0.0144580784067536, 0.0144580693780208, 0.0144580537648937, 0.0144580379977821, 0.0144580273413514, 0.0144580248231476, 0.0144580310123235, 0.0144580443688605, 0.0144580619132432, 0.014458080015902, 0.0144580951558574, 0.0144581045434171, 0.0144581065420429, 0.014458100860319, 0.0144580885165215, 0.0144580716050555
flux1:, 0.663208379784469, 0.014661948948865, 0.0146619664761444, 0.0146619794258162, 0.0146619856246613, 0.0146619839900601, 0.0146619747718014, 0.0146619595913161, 0.014661941248696, 0.0146619232957298, 0.0146619094057198, 0.014661902607271, 0.0146619044896114, 0.0146619145318696, 0.0146619297576395, 0.0146619449636634, 0.0146619537987273, 0.014661950926202, 0.0146619352744342, 0.0146619137105485, 0.0146619029264435, 0.014661924600625, 0.0146619865112944, 0.0146620487747399, 0.0146620138090361, 0.0146618575725644, 0.0146618801189332, 0.0146621231198706, 0.0146616975168212, 0.0146622072437809, 0.0146618696081149, 0.0146616693905433, 0.0146618696081149, 0.0146622072437809, 0.0146616975168213, 0.0146621231198706, 0.0146618801189332, 0.0146618575725644, 0.0146620138090361, 0.0146620487747399, 0.0146619865112944, 0.014661924600625, 0.0146619029264435, 0.0146619137105485, 0.0146619352744342, 0.014661950926202, 0.0146619537987273, 0.0146619449636634, 0.0146619297576395, 0.0146619145318696, 0.0146619044896114, 0.014661902607271, 0.0146619094057199, 0.0146619232957298, 0.014661941248696, 0.0146619595913161, 0.0146619747718014, 0.0146619839900601, 0.0146619856246613, 0.0146619794258162, 0.0146619664761444, 0.014661948948865
flux1:, 0.663470828688222, 0.0148555706687123, 0.0148555885582217, 0.014855601872237, 0.0148556083938672, 0.0148556070043222, 0.0148555979287832, 0.0148555827769264, 0.0148555643484831, 0.0148555462028657, 0.014855532025079, 0.0148555248568874, 0.0148555263024527, 0.0148555358618676, 0.0148555505936788, 0.0148555653532452, 0.0148555738789337, 0.0148555709533699, 0.0148555556359881, 0.01485553489356, 0.0148555254101031, 0.0148555486423343, 0.0148556118313585, 0.0148556742735367, 0.0148556378001267, 0.0148554794665783, 0.0148555028480399, 0.0148557474846369, 0.0148553154760133, 0.0148558315705993, 0.0148554890392548, 0.0148552858265897, 0.0148554890392548, 0.0148558315705993, 0.0148553154760133, 0.0148557474846369, 0.0148555028480399, 0.0148554794665783, 0.0148556378001267, 0.0148556742735367, 0.0148556118313585, 0.0148555486423343, 0.0148555254101031, 0.01485553489356, 0.0148555556359881, 0.0148555709533699, 0.0148555738789337, 0.0148555653532452, 0.0148555505936788, 0.0148555358618676, 0.0148555263024527, 0.0148555248568874, 0.014855532025079, 0.0148555462028657, 0.0148555643484831, 0.0148555827769264, 0.0148555979287832, 0.0148556070043222, 0.0148556083938672, 0.014855601872237, 0.0148555885582218, 0.0148555706687123
flux1:, 0.663733277591975, 0.0150384570560851, 0.0150384750307546, 0.015038488454551, 0.0150384951033104, 0.0150384938500637, 0.0150384849108584, 0.0150384698843018, 0.0150384515555693, 0.0150384334647459, 0.0150384192728664, 0.015038411995818, 0.0150384132161841, 0.0150384224265453, 0.0150384367042037, 0.0150384509614122, 0.0150384590384654, 0.0150384558604351, 0.0150384406461033, 0.015038420487996, 0.0150384120801438, 0.015038436667347, 0.0150385009690592, 0.0150385635112816, 0.0150385256328101, 0.015038365513897, 0.0150383899819622, 0.0150386363259466, 0.0150381984920768, 0.0150387208081147, 0.0150383737750989, 0.0150381677600628, 0.0150383737750989, 0.0150387208081147, 0.0150381984920768, 0.0150386363259466, 0.0150383899819622, 0.015038365513897, 0.0150385256328101, 0.0150385635112816, 0.0150385009690592, 0.015038436667347, 0.0150384120801438, 0.015038420487996, 0.0150384406461033, 0.0150384558604351, 0.0150384590384654, 0.0150384509614122, 0.0150384367042037, 0.0150384224265453, 0.0150384132161841, 0.015038411995818, 0.0150384192728664, 0.0150384334647459, 0.0150384515555693, 0.0150384698843018, 0.0150384849108584, 0.0150384938500637, 0.0150384951033104, 0.015038488454551, 0.0150384750307546, 0.0150384570560851
flux1:, 0.663995726495728, 0.0152101508913258, 0.0152101686609155, 0.0152101819374608, 0.0152101885257078, 0.0152101873170478, 0.0152101785314317, 0.015210163754012, 0.0152101457379184, 0.0152101279738403, 0.0152101140605826, 0.0152101069473222, 0.0152101081576846, 0.01521011714834, 0.0152101310000693, 0.0152101446818647, 0.0152101521502649, 0.0152101484980941, 0.0152101331337967, 0.015210113303634, 0.0152101057312485, 0.0152101314610604, 0.0152101967080946, 0.0152102592792835, 0.0152102201156731, 0.0152100585456368, 0.0152100843690987, 0.0152103325074568, 0.0152098894612528, 0.0152104178512715, 0.0152100667309636, 0.0152098581163564, 0.0152100667309636, 0.0152104178512715, 0.0152098894612528, 0.0152103325074568, 0.0152100843690987, 0.0152100585456368, 0.0152102201156731, 0.0152102592792835, 0.0152101967080946, 0.0152101314610604, 0.0152101057312485, 0.015210113303634, 0.0152101331337967, 0.0152101484980941, 0.0152101521502649, 0.0152101446818647, 0.0152101310000693, 0.01521011714834, 0.0152101081576846, 0.0152101069473222, 0.0152101140605826, 0.0152101279738403, 0.0152101457379184, 0.015210163754012, 0.0152101785314317, 0.0152101873170478, 0.0152101885257078, 0.0152101819374608, 0.0152101686609155, 0.0152101508913258
flux1:, 0.664258175399482, 0.0153702193499287, 0.0153702366221568, 0.0153702495025187, 0.0153702558592148, 0.015370254625956, 0.0153702460365116, 0.0153702316569692, 0.0153702141880127, 0.015370197038616, 0.0153701837057251, 0.0153701770305742, 0.0153701784409683, 0.0153701873305264, 0.0153702007699682, 0.0153702137867882, 0.015370220469895, 0.0153702161066551, 0.0153702003265364, 0.0153701805581619, 0.0153701735748137, 0.0153702002325802, 0.0153702662601407, 0.0153703287977312, 0.0153702884833803, 0.015370125812761, 0.0153701532695015, 0.0153704032958124, 0.0153699556730809, 0.0153704899816467, 0.0153701352032778, 0.0153699241999346, 0.0153701352032778, 0.0153704899816467, 0.0153699556730809, 0.0153704032958124, 0.0153701532695015, 0.015370125812761, 0.0153702884833803, 0.0153703287977312, 0.0153702662601407, 0.0153702002325802, 0.0153701735748137, 0.0153701805581619, 0.0153702003265364, 0.0153702161066551, 0.015370220469895, 0.0153702137867882, 0.0153702007699682, 0.0153701873305264, 0.0153701784409683, 0.0153701770305742, 0.0153701837057251, 0.015370197038616, 0.0153702141880127, 0.0153702316569692, 0.0153702460365116, 0.015370254625956, 0.0153702558592148, 0.0153702495025187, 0.0153702366221568, 0.0153702193499287
flux1:, 0.664520624303235, 0.0155182558237798, 0.0155182723156518, 0.0155182845689836, 0.0155182905470399, 0.0155182892463055, 0.0155182809207225, 0.0155182671085769, 0.0155182504354119, 0.0155182341949533, 0.015518221742612, 0.0155182157714698, 0.0155182175784982, 0.0155182264694506, 0.0155182394938489, 0.0155182517415496, 0.015518257451449, 0.0155182521329629, 0.0155182356678931, 0.0155182156952219, 0.0155182090570549, 0.0155182364325928, 0.015518303082258, 0.0155183655324758, 0.0155183242127554, 0.0155181608014633, 0.0155181901696598, 0.0155184421749396, 0.0155179906242429, 0.0155185306810812, 0.0155181726830088, 0.0155179595076788, 0.0155181726830088, 0.0155185306810812, 0.0155179906242429, 0.0155184421749396, 0.0155181901696598, 0.0155181608014633, 0.0155183242127554, 0.0155183655324758, 0.015518303082258, 0.0155182364325928, 0.0155182090570549, 0.0155182156952219, 0.0155182356678931, 0.0155182521329629, 0.015518257451449, 0.0155182517415496, 0.0155182394938489, 0.0155182264694506, 0.0155182175784982, 0.0155182157714698, 0.015518221742612, 0.0155182341949533, 0.0155182504354119, 0.0155182671085769, 0.0155182809207225, 0.0155182892463055, 0.0155182905470399, 0.0155182845689836, 0.0155182723156517, 0.0155182558237798
flux1:, 0.664783073206988, 0.015653881646306, 0.0156538970950159, 0.0156539085174026, 0.015653913999368, 0.0156539126164432, 0.0156539046453636, 0.0156538915850953, 0.0156538759618585, 0.0156538609205497, 0.0156538496366807, 0.0156538446173751, 0.0156538469968315, 0.0156538559713596, 0.0156538685610359, 0.0156538799240452, 0.0156538844679155, 0.0156538779514724, 0.0156538605389669, 0.0156538401058441, 0.0156538335801519, 0.0156538614740118, 0.0156539285969236, 0.0156539909144224, 0.0156539487415816, 0.0156537849514976, 0.0156538165005315, 0.0156540705639205, 0.0156536157363148, 0.0156541613494858, 0.0156538005734437, 0.015653585446652, 0.0156538005734437, 0.0156541613494858, 0.0156536157363148, 0.0156540705639205, 0.0156538165005315, 0.0156537849514976, 0.0156539487415816, 0.0156539909144224, 0.0156539285969236, 0.0156538614740118, 0.0156538335801519, 0.0156538401058441, 0.0156538605389669, 0.0156538779514724, 0.0156538844679155, 0.0156538799240452, 0.0156538685610359, 0.0156538559713596, 0.0156538469968315, 0.0156538446173751, 0.0156538496366807, 0.0156538609205497, 0.0156538759618585, 0.0156538915850953, 0.0156539046453636, 0.0156539126164433, 0.015653913999368, 0.0156539085174026, 0.0156538970950159, 0.015653881646306
flux1:, 0.665045522110741, 0.0157767477109527, 0.0157767618837526, 0.0157767723054292, 0.0157767772072075, 0.0157767757553552, 0.0157767682483807, 0.0157767561321948, 0.0157767418089858, 0.0157767282424138, 0.015776718392375, 0.0157767145459081, 0.0157767176466324, 0.0157767267637893, 0.0157767388829435, 0.0157767492385165, 0.0157767524257557, 0.0157767444791837, 0.0157767258732808, 0.0157767047429597, 0.0157766981161442, 0.0157767263451387, 0.0157767938044606, 0.0157768559513345, 0.0157768130799607, 0.0157766492673164, 0.0157766832487022, 0.0157769394283391, 0.0157764819673219, 0.015777032916716, 0.0157766698022194, 0.0157764529461742, 0.0157766698022194, 0.015777032916716, 0.0157764819673219, 0.0157769394283391, 0.0157766832487022, 0.0157766492673164, 0.0157768130799607, 0.0157768559513345, 0.0157767938044606, 0.0157767263451387, 0.0157766981161442, 0.0157767047429597, 0.0157767258732808, 0.0157767444791837, 0.0157767524257557, 0.0157767492385165, 0.0157767388829435, 0.0157767267637893, 0.0157767176466324, 0.0157767145459081, 0.015776718392375, 0.0157767282424138, 0.0157767418089858, 0.0157767561321948, 0.0157767682483807, 0.0157767757553552, 0.0157767772072075, 0.0157767723054292, 0.0157767618837526, 0.0157767477109527
flux1:, 0.665307971014495, 0.0158865359729611, 0.0158865486754516, 0.0158865579660114, 0.0158865622384206, 0.0158865607566801, 0.015886553836756, 0.0158865428563013, 0.0158865300692873, 0.0158865182281302, 0.0158865100452832, 0.0158865075583664, 0.015886511497599, 0.0158865207919804, 0.0158865323907687, 0.0158865416141569, 0.0158865432639656, 0.0158865336746865, 0.0158865136553859, 0.015886491619253, 0.015886484703862, 0.0158865131056598, 0.0158865807782306, 0.0158866427224552, 0.0158865993046598, 0.0158864358124625, 0.0158864724511207, 0.0158867307755434, 0.0158862713075342, 0.0158868273389445, 0.0158864623180202, 0.0158862439546265, 0.0158864623180202, 0.0158868273389445, 0.0158862713075342, 0.0158867307755434, 0.0158864724511207, 0.0158864358124625, 0.0158865993046598, 0.0158866427224552, 0.0158865807782306, 0.0158865131056598, 0.015886484703862, 0.015886491619253, 0.0158865136553859, 0.0158865336746865, 0.0158865432639656, 0.0158865416141569, 0.0158865323907687, 0.0158865207919804, 0.015886511497599, 0.0158865075583664, 0.0158865100452832, 0.0158865182281302, 0.0158865300692873, 0.0158865428563013, 0.015886553836756, 0.0158865607566801, 0.0158865622384206, 0.0158865579660113, 0.0158865486754516, 0.0158865359729611
flux1:, 0.665570419918248, 0.0159829608250731, 0.0159829719074695, 0.0159829799788004, 0.0159829836069229, 0.0159829821560445, 0.0159829759525436, 0.0159829662900281, 0.0159829552516794, 0.0159829453522178, 0.0159829390298082, 0.0159829380490133, 0.015982942909432, 0.0159829523913641, 0.0159829634091326, 0.0159829713794153, 0.0159829713284964, 0.015982959912177, 0.0159829382940541, 0.0159829151792621, 0.0159829078198485, 0.0159829362564852, 0.0159830040336332, 0.0159830657470199, 0.0159830219275396, 0.0159828590783124, 0.0159828985645044, 0.0159831590249005, 0.0159826981505577, 0.0159832589705642, 0.015982892462966, 0.0159826728120007, 0.015982892462966, 0.0159832589705642, 0.0159826981505577, 0.0159831590249005, 0.0159828985645044, 0.0159828590783124, 0.0159830219275396, 0.0159830657470199, 0.0159830040336331, 0.0159829362564852, 0.0159829078198485, 0.0159829151792621, 0.0159829382940541, 0.015982959912177, 0.0159829713284964, 0.0159829713794153, 0.0159829634091326, 0.0159829523913641, 0.015982942909432, 0.0159829380490133, 0.0159829390298082, 0.0159829453522178, 0.0159829552516794, 0.0159829662900281, 0.0159829759525436, 0.0159829821560445, 0.0159829836069229, 0.0159829799788004, 0.0159829719074695, 0.0159829608250731
flux1:, 0.665832868822001, 0.0160657703385469, 0.0160657796995951, 0.016065786506429, 0.0160657895068415, 0.0160657881636263, 0.0160657828045421, 0.0160657746237377, 0.0160657655137002, 0.0160657577295901, 0.0160657534143107, 0.0160657540420787, 0.0160657598706103, 0.0160657695277947, 0.0160657798972778, 0.0160657865035627, 0.0160657846135804, 0.0160657712220044, 0.0160657478616473, 0.0160657235373655, 0.0160657156149646, 0.0160657439751681, 0.0160658117626981, 0.0160658732184766, 0.0160658291298912, 0.0160656672189964, 0.0160657097012147, 0.0160659722448149, 0.0160655105314594, 0.0160660758033335, 0.0160657082123803, 0.0160654874898756, 0.0160657082123803, 0.0160660758033335, 0.0160655105314594, 0.0160659722448149, 0.0160657097012147, 0.0160656672189964, 0.0160658291298912, 0.0160658732184766, 0.0160658117626981, 0.0160657439751681, 0.0160657156149646, 0.0160657235373655, 0.0160657478616473, 0.0160657712220044, 0.0160657846135804, 0.0160657865035627, 0.0160657798972778, 0.0160657695277947, 0.0160657598706103, 0.0160657540420788, 0.0160657534143107, 0.0160657577295901, 0.0160657655137003, 0.0160657746237376, 0.0160657828045421, 0.0160657881636263, 0.0160657895068415, 0.016065786506429, 0.0160657796995951, 0.0160657703385469
flux1:, 0.666095317725754, 0.0161347473617067, 0.0161347549500713, 0.0161347604881742, 0.0161347629042804, 0.0161347617547016, 0.0161347573584221, 0.0161347507960649, 0.0161347437531545, 0.0161347382088657, 0.0161347359963881, 0.0161347382890382, 0.0161347450974381, 0.0161347548979153, 0.0161347645501478, 0.0161347696978166, 0.0161347658622584, 0.0161347503900697, 0.0161347251920361, 0.0161346995740842, 0.0161346910091667, 0.0161347192094578, 0.0161347869268632, 0.0161348480970267, 0.0161348038552994, 0.0161346431450897, 0.0161346887241682, 0.016134953249036, 0.016134491224411, 0.0161350605652089, 0.0161346922743596, 0.0161344706912374, 0.0161346922743596, 0.0161350605652089, 0.016134491224411, 0.016134953249036, 0.0161346887241682, 0.0161346431450897, 0.0161348038552994, 0.0161348480970267, 0.0161347869268632, 0.0161347192094578, 0.0161346910091667, 0.0161346995740842, 0.0161347251920361, 0.0161347503900697, 0.0161347658622584, 0.0161347696978166, 0.0161347645501478, 0.0161347548979153, 0.0161347450974381, 0.0161347382890382, 0.0161347359963881, 0.0161347382088657, 0.0161347437531545, 0.0161347507960649, 0.0161347573584221, 0.0161347617547016, 0.0161347629042804, 0.0161347604881742, 0.0161347549500713, 0.0161347473617067
flux1:, 0.666357766629508, 0.0161897104691746, 0.016189716282275, 0.0161897205844552, 0.0161897224802611, 0.0161897216118181, 0.0161897182789861, 0.0161897134370694, 0.0161897085528153, 0.0161897053190563, 0.0161897052517143, 0.0161897092194909, 0.0161897169865948, 0.0161897268828111, 0.0161897357524593, 0.0161897393691226, 0.0161897335192253, 0.0161897159092392, 0.0161896888302888, 0.0161896618839925, 0.0161896526378224, 0.0161896806224, 0.0161897482013902, 0.0161898090539596, 0.0161897647544947, 0.0161896054695153, 0.01618965419418, 0.0161899205455973, 0.016189458693142, 0.016190031672115, 0.0161896630423667, 0.0161894408033504, 0.0161896630423667, 0.016190031672115, 0.016189458693142, 0.0161899205455973, 0.01618965419418, 0.0161896054695153, 0.0161897647544947, 0.0161898090539596, 0.0161897482013902, 0.0161896806224, 0.0161896526378224, 0.0161896618839925, 0.0161896888302888, 0.0161897159092392, 0.0161897335192253, 0.0161897393691226, 0.0161897357524593, 0.0161897268828111, 0.0161897169865948, 0.0161897092194909, 0.0161897052517143, 0.0161897053190563, 0.0161897085528153, 0.0161897134370694, 0.0161897182789861, 0.0161897216118181, 0.0161897224802611, 0.0161897205844552, 0.016189716282275, 0.0161897104691746
flux1:, 0.666620215533261, 0.0162305147559152, 0.0162305188363413, 0.0162305219665857, 0.0162305234193518, 0.0162305229131616, 0.016230520719128, 0.0162305176585374, 0.016230514972629, 0.0162305140639759, 0.0162305161306747, 0.016230521739767, 0.0162305304152248, 0.01623054034893, 0.0162305483797215, 0.016230550420552, 0.0162305425299907, 0.016230522776826, 0.0162304938282592, 0.016230465569443, 0.0162304556438331, 0.0162304833833162, 0.0162305507657824, 0.0162306112621485, 0.016230566976548, 0.0162304092999719, 0.0162304611640004, 0.0162307291325944, 0.0162302678883514, 0.0162308440267515, 0.0162304753949133, 0.0162302526977386, 0.0162304753949133, 0.0162308440267515, 0.0162302678883514, 0.0162307291325944, 0.0162304611640004, 0.0162304092999719, 0.016230566976548, 0.0162306112621485, 0.0162305507657824, 0.0162304833833162, 0.0162304556438331, 0.016230465569443, 0.0162304938282591, 0.016230522776826, 0.0162305425299907, 0.016230550420552, 0.0162305483797215, 0.01623054034893, 0.0162305304152248, 0.016230521739767, 0.0162305161306747, 0.0162305140639759, 0.016230514972629, 0.0162305176585374, 0.016230520719128, 0.0162305229131616, 0.0162305234193518, 0.0162305219665857, 0.0162305188363413, 0.0162305147559152
flux1:, 0.666882664437014, 0.0162570524712657, 0.0162570549010534, 0.0162570569472085, 0.0162570580394846, 0.016257057962629, 0.0162570569509768, 0.0162570556868534, 0.0162570551847385, 0.0162570565595738, 0.0162570606978841, 0.0162570678742499, 0.0162570773834835, 0.0162570872911428, 0.0162570944410625, 0.0162570948932008, 0.0162570849812887, 0.0162570631331476, 0.0162570323811626, 0.0162570028752718, 0.0162569923108034, 0.0162570197999431, 0.0162570869355129, 0.0162571470280179, 0.0162571028016937, 0.0162569468731288, 0.0162570018142282, 0.0162572711359146, 0.0162568108871324, 0.0162573896594421, 0.0162570213373074, 0.0162567983722381, 0.0162570213373074, 0.0162573896594421, 0.0162568108871324, 0.0162572711359146, 0.0162570018142282, 0.0162569468731288, 0.0162571028016937, 0.0162571470280179, 0.0162570869355129, 0.0162570197999431, 0.0162569923108034, 0.0162570028752718, 0.0162570323811626, 0.0162570631331476, 0.0162570849812887, 0.0162570948932008, 0.0162570944410625, 0.0162570872911428, 0.0162570773834835, 0.0162570678742499, 0.0162570606978841, 0.0162570565595738, 0.0162570551847385, 0.0162570556868534, 0.0162570569509768, 0.016257057962629, 0.0162570580394846, 0.0162570569472085, 0.0162570549010534, 0.0162570524712657
flux1:, 0.667145113340768, 0.0162692534891971, 0.0162692543823659, 0.0162692554478708, 0.0162692562594462, 0.0162692566580818, 0.0162692568356356, 0.0162692573347532, 0.01626925894753, 0.0162692625102771, 0.0162692686105655, 0.0162692772453047, 0.016269287495367, 0.0162692973137437, 0.0162693035596765, 0.0162693024454447, 0.0162692905786597, 0.0162692667371612, 0.0162692343012227, 0.0162692036606468, 0.0162691925334812, 0.0162692197880042, 0.0162692866313506, 0.0162693462612595, 0.016269302112024, 0.0162691480267793, 0.0162692059272289, 0.0162694762849857, 0.0162690173704124, 0.0162695982069741, 0.0162692304813783, 0.0162690074310236, 0.0162692304813783, 0.0162695982069741, 0.0162690173704124, 0.0162694762849857, 0.0162692059272289, 0.0162691480267793, 0.016269302112024, 0.0162693462612595, 0.0162692866313506, 0.0162692197880042, 0.0162691925334812, 0.0162692036606468, 0.0162692343012227, 0.0162692667371612, 0.0162692905786597, 0.0162693024454447, 0.0162693035596765, 0.0162692973137437, 0.016269287495367, 0.0162692772453047, 0.0162692686105655, 0.0162692625102771, 0.0162692589475301, 0.0162692573347532, 0.0162692568356356, 0.0162692566580818, 0.0162692562594462, 0.0162692554478708, 0.016269254382366, 0.0162692534891971
flux1:, 0.667407562244521, 0.0162670856121489, 0.0162670851060065, 0.0162670853012277, 0.0162670859015352, 0.0162670867952195, 0.0162670881288747, 0.01626709030921, 0.0162670939158286, 0.0162670995213517, 0.0162671074326947, 0.0162671173886437, 0.0162671282746185, 0.0162671379461831, 0.01626714328771, 0.0162671406664233, 0.0162671269581514, 0.0162671012762074, 0.0162670673255066, 0.0162670357052506, 0.016267024122716, 0.0162670511754918, 0.0162671176835685, 0.0162671767795688, 0.0162671326972884, 0.0162669805071305, 0.01626704119617, 0.0162673122235842, 0.0162668549353864, 0.0162674372263609, 0.0162670703600813, 0.0162668473994996, 0.0162670703600813, 0.0162674372263609, 0.0162668549353864, 0.0162673122235842, 0.01626704119617, 0.0162669805071305, 0.0162671326972884, 0.0162671767795688, 0.0162671176835685, 0.0162670511754918, 0.016267024122716, 0.0162670357052506, 0.0162670673255066, 0.0162671012762074, 0.0162671269581514, 0.0162671406664233, 0.01626714328771, 0.0162671379461831, 0.0162671282746185, 0.0162671173886437, 0.0162671074326947, 0.0162670995213517, 0.0162670939158286, 0.01626709030921, 0.0162670881288747, 0.0162670867952195, 0.0162670859015352, 0.0162670853012277, 0.0162670851060065, 0.0162670856121489
flux1:, 0.667670011148274, 0.0162505547068806, 0.0162505529526619, 0.0162505523863986, 0.0162505528278681, 0.0162505542054841, 0.0162505566210781, 0.0162505603536312, 0.0162505657852993, 0.0162505732452277, 0.0162505827827762, 0.0162505939019401, 0.0162506053135039, 0.016250614791337, 0.0162506192534382, 0.0162506152216744, 0.0162505998301402, 0.016250572507951, 0.0162505372561161, 0.0162505048480303, 0.0162504929432148, 0.0162505198399612, 0.0162505859693404, 0.0162506444466768, 0.016250600394031, 0.016250450109405, 0.0162505133672853, 0.0162507846537518, 0.016250329240937, 0.01625091234147, 0.0162505465748933, 0.0162503238719574, 0.0162505465748933, 0.01625091234147, 0.016250329240937, 0.0162507846537518, 0.0162505133672853, 0.016250450109405, 0.016250600394031, 0.0162506444466768, 0.0162505859693404, 0.0162505198399612, 0.0162504929432148, 0.0162505048480303, 0.016250537256116, 0.016250572507951, 0.0162505998301402, 0.0162506152216744, 0.0162506192534382, 0.016250614791337, 0.0162506053135039, 0.0162505939019401, 0.0162505827827762, 0.0162505732452277, 0.0162505657852993, 0.0162505603536312, 0.0162505566210781, 0.0162505542054841, 0.0162505528278681, 0.0162505523863986, 0.0162505529526619, 0.0162505547068806
flux1:, 0.667932460052027, 0.0162197046718798, 0.0162197018253151, 0.0162197005970156, 0.0162197009098109, 0.0162197027273662, 0.0162197061106978, 0.0162197112234934, 0.0162197182700672, 0.01621972736071, 0.0162197383141025, 0.0162197504255116, 0.0162197622532805, 0.0162197715051742, 0.0162197751396508, 0.0162197698299116, 0.0162197529543522, 0.0162197242336782, 0.016219687931965, 0.0162196549578011, 0.0162196428834161, 0.0162196696781715, 0.0162197353826425, 0.0162197931429703, 0.0162197490573099, 0.0162196006509432, 0.016219666214494, 0.0162199373118866, 0.0162194839850522, 0.0162200672214887, 0.016219702774947, 0.0162194804909357, 0.016219702774947, 0.0162200672214887, 0.0162194839850522, 0.0162199373118866, 0.016219666214494, 0.0162196006509432, 0.0162197490573099, 0.0162197931429703, 0.0162197353826425, 0.0162196696781715, 0.0162196428834161, 0.0162196549578011, 0.016219687931965, 0.0162197242336782, 0.0162197529543522, 0.0162197698299116, 0.0162197751396508, 0.0162197715051742, 0.0162197622532805, 0.0162197504255116, 0.0162197383141025, 0.01621972736071, 0.0162197182700672, 0.0162197112234935, 0.0162197061106978, 0.0162197027273662, 0.0162197009098109, 0.0162197005970156, 0.0162197018253151, 0.0162197046718798
flux1:, 0.668194908955781, 0.0161746172369368, 0.0161746134493326, 0.0161746116425066, 0.0161746118309807, 0.0161746140114425, 0.0161746182114162, 0.0161746244954966, 0.0161746329135334, 0.0161746433849747, 0.0161746555273564, 0.0161746684549268, 0.0161746805962373, 0.0161746896077481, 0.0161746924932466, 0.0161746860710269, 0.0161746679462441, 0.0161746381031856, 0.0161746010324393, 0.01617456773604, 0.0161745556578404, 0.0161745824084286, 0.0161746476370027, 0.0161747045690033, 0.0161746603652578, 0.0161745137770106, 0.0161745813465259, 0.0161748517771075, 0.0161744007142944, 0.0161749833912459, 0.0161746204678983, 0.0161743987582743, 0.0161746204678983, 0.0161749833912459, 0.0161744007142944, 0.0161748517771075, 0.0161745813465259, 0.0161745137770106, 0.0161746603652578, 0.0161747045690033, 0.0161746476370026, 0.0161745824084286, 0.0161745556578404, 0.01617456773604, 0.0161746010324393, 0.0161746381031856, 0.0161746679462441, 0.0161746860710269, 0.0161746924932466, 0.0161746896077481, 0.0161746805962373, 0.0161746684549268, 0.0161746555273564, 0.0161746433849747, 0.0161746329135333, 0.0161746244954966, 0.0161746182114162, 0.0161746140114425, 0.0161746118309807, 0.0161746116425066, 0.0161746134493326, 0.0161746172369368
flux1:, 0.668457357859534, 0.0161154115965391, 0.016115407006905, 0.0161154046841252, 0.0161154047252143, 0.0161154071604133, 0.016115411994163, 0.0161154192112748, 0.016115428733341, 0.0161154403192543, 0.0161154534164442, 0.0161154669864353, 0.0161154793502512, 0.0161154881265257, 0.0161154903671228, 0.0161154830264834, 0.0161154639159869, 0.0161154332525659, 0.0161153957142912, 0.0161153623532514, 0.0161153504433047, 0.0161153772070097, 0.0161154419024461, 0.016115497883213, 0.0161154534577508, 0.0161153086005293, 0.0161153778477227, 0.0161156471130202, 0.0161151984664147, 0.016115779874456, 0.0161154186635787, 0.0161151976789043, 0.0161154186635787, 0.016115779874456, 0.0161151984664147, 0.0161156471130202, 0.0161153778477227, 0.0161153086005293, 0.0161154534577508, 0.016115497883213, 0.0161154419024461, 0.0161153772070097, 0.0161153504433047, 0.0161153623532514, 0.0161153957142912, 0.0161154332525659, 0.0161154639159869, 0.0161154830264834, 0.0161154903671228, 0.0161154881265257, 0.0161154793502512, 0.0161154669864353, 0.0161154534164442, 0.0161154403192544, 0.016115428733341, 0.0161154192112748, 0.016115411994163, 0.0161154071604132, 0.0161154047252143, 0.0161154046841252, 0.016115407006905, 0.0161154115965391
flux1:, 0.668719806763287, 0.0160422438797409, 0.016042238608411, 0.0160422358081877, 0.0160422356518368, 0.0160422382063427, 0.0160422434660721, 0.0160422513576577, 0.016042261702426, 0.0160422741301223, 0.0160422879494746, 0.0160423019971789, 0.0160423145078776, 0.0160423230741442, 0.0160423247965327, 0.0160423167543463, 0.0160422969423633, 0.016042265777252, 0.0160422280841588, 0.0160421949213031, 0.0160421833513956, 0.0160422101810404, 0.0160422742789786, 0.0160423291761433, 0.0160422844114459, 0.0160421411779542, 0.0160422117547002, 0.0160424793450363, 0.0160420332482384, 0.0160426126719941, 0.0160422533525287, 0.0160420332394694, 0.0160422533525287, 0.0160426126719941, 0.0160420332482384, 0.0160424793450363, 0.0160422117547002, 0.0160421411779542, 0.0160422844114459, 0.0160423291761433, 0.0160422742789786, 0.0160422101810404, 0.0160421833513956, 0.0160421949213031, 0.0160422280841588, 0.016042265777252, 0.0160422969423633, 0.0160423167543463, 0.0160423247965327, 0.0160423230741442, 0.0160423145078776, 0.0160423019971789, 0.0160422879494746, 0.0160422741301223, 0.016042261702426, 0.0160422513576577, 0.0160422434660721, 0.0160422382063427, 0.0160422356518368, 0.0160422358081877, 0.016042238608411, 0.0160422438797409
flux1:, 0.66898225566704, 0.0159553064601162, 0.0159553006042063, 0.0159552973398841, 0.0159552969114634, 0.015955299428217, 0.015955304889395, 0.0159553131864302, 0.0159553240690678, 0.0159553370692927, 0.0159553513878388, 0.015955365763192, 0.0159553783630557, 0.015955386763756, 0.0159553881131466, 0.0159553796022579, 0.0159553593849374, 0.0159553280437089, 0.015955290510115, 0.0159552578051355, 0.0159552467405807, 0.015955273681176, 0.0159553371099235, 0.0159553907844513, 0.0159553455544297, 0.0159552038245042, 0.0159552753720542, 0.0159555407764115, 0.0159550973519727, 0.0159556740783453, 0.0159553168225514, 0.0159550977249138, 0.0159553168225514, 0.0159556740783453, 0.0159550973519727, 0.0159555407764115, 0.0159552753720542, 0.0159552038245042, 0.0159553455544297, 0.0159553907844513, 0.0159553371099235, 0.015955273681176, 0.0159552467405807, 0.0159552578051355, 0.015955290510115, 0.0159553280437089, 0.0159553593849374, 0.0159553796022579, 0.0159553881131466, 0.015955386763756, 0.0159553783630557, 0.015955365763192, 0.0159553513878388, 0.0159553370692927, 0.0159553240690678, 0.0159553131864302, 0.015955304889395, 0.015955299428217, 0.0159552969114634, 0.0159552973398841, 0.0159553006042063, 0.0159553064601162
flux1:, 0.669244704570794, 0.0158548271103085, 0.0158548207412166, 0.0158548170019115, 0.0158548162064562, 0.0158548185138313, 0.0158548239443064, 0.0158548323774873, 0.0158548435198311, 0.015854856835855, 0.0158548714473599, 0.015854886019237, 0.0158548986695577, 0.0158549069661718, 0.0158549081010983, 0.0158548993626881, 0.0158548790388632, 0.0158548478441574, 0.0158548107766244, 0.0158547787782013, 0.0158547683722887, 0.0158547954583794, 0.0158548581393637, 0.0158549104489184, 0.0158548646246678, 0.015854724272916, 0.0158547964312679, 0.0158550591471512, 0.0158546185140841, 0.0158551918403744, 0.015854836817434, 0.0158546188771882, 0.015854836817434, 0.0158551918403744, 0.0158546185140841, 0.0158550591471512, 0.0158547964312679, 0.015854724272916, 0.0158548646246678, 0.0158549104489184, 0.0158548581393637, 0.0158547954583794, 0.0158547683722887, 0.0158547787782013, 0.0158548107766244, 0.0158548478441574, 0.0158548790388632, 0.0158548993626881, 0.0158549081010983, 0.0158549069661718, 0.0158548986695577, 0.015854886019237, 0.0158548714473599, 0.015854856835855, 0.0158548435198311, 0.0158548323774873, 0.0158548239443064, 0.0158548185138313, 0.0158548162064562, 0.0158548170019115, 0.0158548207412166, 0.0158548271103085
flux1:, 0.669507153474547, 0.0157410680065414, 0.01574106116956, 0.0157410569230176, 0.0157410556510053, 0.0157410575708928, 0.0157410627404398, 0.015741071050208, 0.0157410821902472, 0.0157410955858476, 0.0157411103064929, 0.0157411249655359, 0.0157411376463256, 0.0157411459140202, 0.0157411470002957, 0.0157411382757857, 0.0157411181376746, 0.0157410873996659, 0.0157410510882259, 0.0157410200269188, 0.015741010416198, 0.0157410376699941, 0.0157410995188546, 0.0157411503215962, 0.0157411037773678, 0.0157409646808265, 0.0157410370979204, 0.0157412966408922, 0.0157408589218639, 0.0157414281635464, 0.0157410755429736, 0.0157408589012093, 0.0157410755429736, 0.0157414281635464, 0.0157408589218639, 0.0157412966408922, 0.0157410370979204, 0.0157409646808266, 0.0157411037773678, 0.0157411503215962, 0.0157410995188546, 0.0157410376699941, 0.015741010416198, 0.0157410200269188, 0.0157410510882259, 0.0157410873996659, 0.0157411181376746, 0.0157411382757857, 0.0157411470002957, 0.0157411459140202, 0.0157411376463256, 0.0157411249655359, 0.0157411103064929, 0.0157410955858476, 0.0157410821902472, 0.015741071050208, 0.0157410627404398, 0.0157410575708928, 0.0157410556510053, 0.0157410569230176, 0.01574106116956, 0.0157410680065414
flux1:, 0.6697696023783, 0.0156143245892508, 0.0156143173052197, 0.0156143125023495, 0.0156143106366413, 0.0156143119930859, 0.0156143166828765, 0.0156143246287908, 0.0156143355290256, 0.0156143487950298, 0.0156143634675216, 0.015614378127437, 0.0156143908358177, 0.0156143991591161, 0.0156144003632318, 0.0156143918860838, 0.0156143722103124, 0.0156143422178495, 0.0156143069281397, 0.0156142770102959, 0.0156142683108434, 0.015614295741177, 0.0156143566694326, 0.0156144058280929, 0.0156143584472508, 0.0156142204927757, 0.0156142928332061, 0.0156145487457862, 0.0156141140737279, 0.0156146785716601, 0.0156143285263847, 0.0156141133241564, 0.0156143285263847, 0.0156146785716601, 0.0156141140737279, 0.0156145487457863, 0.0156142928332061, 0.0156142204927757, 0.0156143584472508, 0.0156144058280929, 0.0156143566694326, 0.015614295741177, 0.0156142683108434, 0.0156142770102959, 0.0156143069281397, 0.0156143422178495, 0.0156143722103124, 0.0156143918860838, 0.0156144003632318, 0.0156143991591161, 0.0156143908358177, 0.015614378127437, 0.0156143634675216, 0.0156143487950298, 0.0156143355290256, 0.0156143246287908, 0.0156143166828765, 0.0156143119930859, 0.0156143106366413, 0.0156143125023495, 0.0156143173052197, 0.0156143245892508
flux1:, 0.670032051282053, 0.0154749242867447, 0.0154749165555381, 0.01547491113628, 0.0154749085597723, 0.0154749091876652, 0.0154749131991681, 0.0154749205681757, 0.0154749310224955, 0.0154749439816423, 0.0154749584776352, 0.0154749730749887, 0.0154749858224129, 0.0154749942901373, 0.0154749957724311, 0.0154749877602035, 0.0154749687995101, 0.0154749398122566, 0.0154749057788365, 0.0154748771817019, 0.0154748694864674, 0.0154748970885747, 0.0154749570057725, 0.0154750043918358, 0.0154749560725636, 0.0154748191636804, 0.0154748911166344, 0.0154751429762881, 0.0154747115001806, 0.0154752706270551, 0.0154749233360609, 0.0154747097150843, 0.0154749233360609, 0.0154752706270551, 0.0154747115001806, 0.0154751429762881, 0.0154748911166344, 0.0154748191636804, 0.0154749560725636, 0.0154750043918358, 0.0154749570057726, 0.0154748970885747, 0.0154748694864674, 0.0154748771817019, 0.0154749057788365, 0.0154749398122566, 0.0154749687995101, 0.0154749877602035, 0.0154749957724311, 0.0154749942901373, 0.0154749858224129, 0.0154749730749887, 0.0154749584776352, 0.0154749439816423, 0.0154749310224955, 0.0154749205681757, 0.0154749131991681, 0.0154749091876652, 0.0154749085597723, 0.01547491113628, 0.0154749165555381, 0.0154749242867447
flux1:, 0.670294500185807, 0.0153232251094886, 0.0153232169150167, 0.0153232108151095, 0.0153232074186144, 0.0153232071719454, 0.0153232103347984, 0.0153232169480266, 0.0153232267868373, 0.0153232392968199, 0.0153232535176465, 0.015323268010265, 0.0153232808187832, 0.015323289518563, 0.0153232914264922, 0.0153232840735011, 0.0153232660494531, 0.0153232382913102, 0.0153232057123679, 0.0153231785805325, 0.0153231719578036, 0.0153231997138869, 0.0153232585301139, 0.0153233040279199, 0.0153232546884552, 0.0153231187514239, 0.0153231900375931, 0.0153234374635656, 0.0153230093532042, 0.015323562519081, 0.0153232181695066, 0.0153230062726739, 0.0153232181695066, 0.015323562519081, 0.0153230093532042, 0.0153234374635656, 0.0153231900375931, 0.0153231187514239, 0.0153232546884552, 0.0153233040279199, 0.0153232585301139, 0.0153231997138869, 0.0153231719578036, 0.0153231785805325, 0.0153232057123679, 0.0153232382913102, 0.0153232660494531, 0.0153232840735011, 0.0153232914264922, 0.015323289518563, 0.0153232808187832, 0.015323268010265, 0.0153232535176465, 0.0153232392968199, 0.0153232267868373, 0.0153232169480266, 0.0153232103347984, 0.0153232071719454, 0.0153232074186144, 0.0153232108151095, 0.0153232169150167, 0.0153232251094886
flux1:, 0.67055694908956, 0.0151596141232577, 0.0151596054395735, 0.0151595985977499, 0.015159594287608, 0.0151595930468142, 0.0151595952252765, 0.015159600943058, 0.0151596100364938, 0.0151596219911407, 0.0151596358669301, 0.0151596502311008, 0.0151596631289415, 0.0151596721416015, 0.0151596746034523, 0.0151596680743559, 0.0151596511713541, 0.0151596248253815, 0.015159593858976, 0.0151595683022161, 0.0151595627951896, 0.0151595906756774, 0.0151596483042937, 0.015159691814884, 0.0151596413980754, 0.0151595063869526, 0.0151595767642068, 0.0151598194230177, 0.0151593948725997, 0.0151599415293949, 0.0151596003180245, 0.0151593902897159, 0.0151596003180245, 0.0151599415293949, 0.0151593948725997, 0.0151598194230177, 0.0151595767642068, 0.0151595063869526, 0.0151596413980754, 0.015159691814884, 0.0151596483042937, 0.0151595906756774, 0.0151595627951896, 0.0151595683022161, 0.015159593858976, 0.0151596248253815, 0.0151596511713541, 0.0151596680743559, 0.0151596746034523, 0.0151596721416015, 0.0151596631289415, 0.0151596502311008, 0.0151596358669301, 0.0151596219911407, 0.0151596100364938, 0.015159600943058, 0.0151595952252765, 0.0151595930468142, 0.015159594287608, 0.0151595985977499, 0.0151596054395735, 0.0151596141232577
flux1:, 0.670819397993313, 0.0149845058099932, 0.0149844966080331, 0.0149844889731462, 0.0149844836781021, 0.0149844813561104, 0.0149844824537906, 0.0149844871787366, 0.0149844954378958, 0.0149845067665559, 0.0149845202539089, 0.0149845344806224, 0.014984547497385, 0.0149845568915335, 0.0149845600108764, 0.0149845544354529, 0.0149845387962404, 0.0149845140012226, 0.0149844847631328, 0.0149844608556513, 0.0149844564830484, 0.014984484448438, 0.0149845408088833, 0.01498458225342, 0.0149845307304276, 0.0149843966309556, 0.01498446589862, 0.0149847035080782, 0.0149842827385084, 0.0149848223833565, 0.0149844845174567, 0.014984276503634, 0.0149844845174567, 0.0149848223833565, 0.0149842827385084, 0.0149847035080782, 0.01498446589862, 0.0149843966309556, 0.0149845307304276, 0.01498458225342, 0.0149845408088833, 0.014984484448438, 0.0149844564830484, 0.0149844608556513, 0.0149844847631328, 0.0149845140012226, 0.0149845387962404, 0.0149845544354529, 0.0149845600108764, 0.0149845568915335, 0.014984547497385, 0.0149845344806224, 0.0149845202539089, 0.0149845067665559, 0.0149844954378958, 0.0149844871787366, 0.0149844824537906, 0.0149844813561104, 0.0149844836781021, 0.0149844889731462, 0.0149844966080331, 0.0149845058099932
flux1:, 0.671081846897066, 0.0147983403257459, 0.0147983305802079, 0.0147983221178114, 0.0147983157947361, 0.0147983123413776, 0.0147983123040356, 0.0147983159820812, 0.0147983233583361, 0.0147983340236224, 0.0147983471020835, 0.0147983611926154, 0.014798374354389, 0.0147983841815114, 0.0147983880326706, 0.014798383502005, 0.0147983692248246, 0.0147983460735531, 0.0147983186367347, 0.0147982964177405, 0.0147982931753572, 0.0147983211785035, 0.014798376199021, 0.0147984155216232, 0.0147983628946226, 0.0147982297268196, 0.0147982977284508, 0.0147985300601106, 0.0147981133199721, 0.0147986454974212, 0.0147983111949041, 0.0147981053429803, 0.0147983111949041, 0.0147986454974212, 0.0147981133199721, 0.0147985300601106, 0.0147982977284508, 0.0147982297268196, 0.0147983628946226, 0.0147984155216232, 0.014798376199021, 0.0147983211785035, 0.0147982931753572, 0.0147982964177405, 0.0147983186367347, 0.014798346073553, 0.0147983692248246, 0.014798383502005, 0.0147983880326706, 0.0147983841815114, 0.014798374354389, 0.0147983611926154, 0.0147983471020835, 0.0147983340236224, 0.0147983233583361, 0.0147983159820812, 0.0147983123040356, 0.0147983123413776, 0.0147983157947361, 0.0147983221178114, 0.0147983305802079, 0.0147983403257459
flux1:, 0.67134429580082, 0.014601581665591, 0.0146015713614594, 0.0146015620594088, 0.01460155469753, 0.0146015501021078, 0.0146015489184396, 0.0146015515378983, 0.0146015580204265, 0.0146015680145556, 0.014601580682175, 0.0146015946433236, 0.0146016079680455, 0.0146016182583766, 0.0146016228831319, 0.0146016194473556, 0.0146016065848243, 0.0146015851240921, 0.0146015595196765, 0.0146015389951861, 0.0146015368582365, 0.0146015648469295, 0.0146016184670605, 0.0146016556369294, 0.0146016019407157, 0.0146014697600963, 0.0146015363847113, 0.014601763264749, 0.0146013508299366, 0.0146018751329759, 0.0146015446218976, 0.0146013410803882, 0.0146015446218977, 0.0146018751329759, 0.0146013508299366, 0.014601763264749, 0.0146015363847113, 0.0146014697600963, 0.0146016019407157, 0.0146016556369294, 0.0146016184670605, 0.0146015648469295, 0.0146015368582365, 0.0146015389951861, 0.0146015595196765, 0.0146015851240921, 0.0146016065848243, 0.0146016194473556, 0.0146016228831318, 0.0146016182583766, 0.0146016079680455, 0.0146015946433236, 0.014601580682175, 0.0146015680145556, 0.0146015580204266, 0.0146015515378983, 0.0146015489184396, 0.0146015501021078, 0.01460155469753, 0.0146015620594088, 0.0146015713614594, 0.014601581665591
flux1:, 0.671606744704573, 0.0143947157458493, 0.0143947048841149, 0.0143946947568303, 0.0143946863802306, 0.0143946806721316, 0.0143946783725605, 0.0143946799613287, 0.0143946855731016, 0.0143946949131282, 0.0143947071814445, 0.0143947210207495, 0.0143947345140898, 0.0143947452734961, 0.0143947506791686, 0.0143947483468242, 0.0143947369065173, 0.0143947171387485, 0.0143946933584521, 0.0143946745041545, 0.0143946734302333, 0.0143947013499047, 0.0143947535226165, 0.014394788535351, 0.0143947338377863, 0.0143946027351923, 0.0143946679169645, 0.0143948892255097, 0.0143944813975758, 0.014394997467538, 0.0143946709849647, 0.0143944699029312, 0.0143946709849648, 0.014394997467538, 0.0143944813975758, 0.0143948892255097, 0.0143946679169645, 0.0143946027351923, 0.0143947338377863, 0.014394788535351, 0.0143947535226165, 0.0143947013499047, 0.0143946734302333, 0.0143946745041546, 0.0143946933584521, 0.0143947171387485, 0.0143947369065173, 0.0143947483468242, 0.0143947506791686, 0.0143947452734961, 0.0143947345140898, 0.0143947210207495, 0.0143947071814445, 0.0143946949131282, 0.0143946855731016, 0.0143946799613287, 0.0143946783725605, 0.0143946806721316, 0.0143946863802306, 0.0143946947568303, 0.0143947048841149, 0.0143947157458493
flux1:, 0.671869193608326, 0.0141782484143467, 0.0141782370165398, 0.0141782261076654, 0.0141782167759177, 0.0141782100232745, 0.0141782066768787, 0.0141782072980241, 0.0141782120905594, 0.0141782208128496, 0.0141782327016351, 0.0141782464228888, 0.0141782600749126, 0.014178271282954, 0.0141782774419618, 0.0141782761809872, 0.0141782661276485, 0.0141782480140189, 0.0141782260137823, 0.0141782087787678, 0.0141782087112447, 0.0141782365076416, 0.0141782872009739, 0.014178320079013, 0.0141782644803063, 0.0141781345803838, 0.0141781982968726, 0.0141784139658853, 0.0141780110691938, 0.0141785185946076, 0.0141781963849054, 0.0141779979112128, 0.0141781963849054, 0.0141785185946076, 0.0141780110691938, 0.0141784139658853, 0.0141781982968726, 0.0141781345803838, 0.0141782644803063, 0.014178320079013, 0.0141782872009739, 0.0141782365076416, 0.0141782087112447, 0.0141782087787678, 0.0141782260137823, 0.014178248014019, 0.0141782661276485, 0.0141782761809872, 0.0141782774419618, 0.014178271282954, 0.0141782600749126, 0.0141782464228888, 0.0141782327016351, 0.0141782208128496, 0.0141782120905594, 0.0141782072980241, 0.0141782066768787, 0.0141782100232745, 0.0141782167759177, 0.0141782261076654, 0.0141782370165398, 0.0141782484143467
flux1:, 0.67213164251208, 0.0139527033997896, 0.0139526915110332, 0.0139526798943381, 0.013952669701262, 0.0139526620077818, 0.0139526577175877, 0.0139526574636321, 0.0139526615108662, 0.0139526696651734, 0.0139526811972803, 0.0139526947966084, 0.0139527085794143, 0.0139527201886928, 0.013952727039584, 0.0139527267798392, 0.0139527180390684, 0.0139527015039168, 0.0139526812085469, 0.0139526655196776, 0.0139526663913266, 0.0139526940130032, 0.0139527432111419, 0.0139527740033073, 0.0139527176341624, 0.0139525890925714, 0.0139526513616073, 0.0139528613714377, 0.0139524637492613, 0.0139529624637648, 0.0139526447763884, 0.0139524490588023, 0.0139526447763884, 0.0139529624637648, 0.0139524637492613, 0.0139528613714377, 0.0139526513616073, 0.0139525890925714, 0.0139527176341624, 0.0139527740033073, 0.0139527432111419, 0.0139526940130032, 0.0139526663913266, 0.0139526655196776, 0.0139526812085469, 0.0139527015039168, 0.0139527180390684, 0.0139527267798392, 0.013952727039584, 0.0139527201886928, 0.0139527085794143, 0.0139526947966084, 0.0139526811972803, 0.0139526696651734, 0.0139526615108662, 0.0139526574636321, 0.0139526577175877, 0.0139526620077818, 0.013952669701262, 0.0139526798943381, 0.0139526915110332, 0.0139527033997896
flux1:, 0.672394091415833, 0.0137186202116116, 0.0137186079020114, 0.0137185956804891, 0.0137185847511269, 0.0137185762513039, 0.0137185711482538, 0.0137185701345142, 0.0137185735261766, 0.0137185811696834, 0.0137185923663018, 0.0137186058290485, 0.0137186196955209, 0.0137186316323504, 0.0137186390822528, 0.0137186397194418, 0.0137186321826481, 0.0137186171189319, 0.0137185984274944, 0.0137185841941806, 0.0137185859308504, 0.0137186133313462, 0.0137186610350633, 0.0137186898152153, 0.013718632833927, 0.0137185058334151, 0.0137185667088045, 0.0137187710836145, 0.0137183790933468, 0.0137188687727981, 0.0137185558596685, 0.0137183630438243, 0.0137185558596685, 0.0137188687727981, 0.0137183790933468, 0.0137187710836145, 0.0137185667088045, 0.0137185058334151, 0.013718632833927, 0.0137186898152153, 0.0137186610350633, 0.0137186133313462, 0.0137185859308504, 0.0137185841941806, 0.0137185984274944, 0.0137186171189319, 0.0137186321826482, 0.0137186397194418, 0.0137186390822528, 0.0137186316323504, 0.0137186196955209, 0.0137186058290485, 0.0137185923663018, 0.0137185811696834, 0.0137185735261766, 0.0137185701345142, 0.0137185711482538, 0.0137185762513039, 0.0137185847511269, 0.0137185956804891, 0.0137186079020114, 0.0137186202116116
flux1:, 0.672656540319586, 0.0134765520018649, 0.0134765393661656, 0.0134765266694069, 0.013476515155418, 0.0134765060084308, 0.0134765002443911, 0.0134764986017772, 0.0134765014366562, 0.0134765086283255, 0.0134765195049201, 0.01347653280351, 0.0134765466872538, 0.0134765588536159, 0.013476566781973, 0.0134765681827572, 0.0134765617131234, 0.0134765479886411, 0.0134765307803299, 0.0134765178994756, 0.0134765204236222, 0.0134765475632164, 0.0134765937896488, 0.0134766206545065, 0.0134765632431237, 0.0134764379886352, 0.0134764975548882, 0.0134766963571467, 0.0134763103648246, 0.0134767908237644, 0.0134764829363403, 0.0134762931646206, 0.0134764829363403, 0.0134767908237644, 0.0134763103648246, 0.0134766963571467, 0.0134764975548882, 0.0134764379886352, 0.0134765632431237, 0.0134766206545065, 0.0134765937896488, 0.0134765475632164, 0.0134765204236222, 0.0134765178994756, 0.0134765307803299, 0.0134765479886411, 0.0134765617131234, 0.0134765681827572, 0.013476566781973, 0.0134765588536159, 0.0134765466872538, 0.01347653280351, 0.0134765195049201, 0.0134765086283255, 0.0134765014366562, 0.0134764986017772, 0.0134765002443911, 0.0134765060084308, 0.013476515155418, 0.0134765266694069, 0.0134765393661656, 0.0134765520018649
flux1:, 0.672918989223339, 0.0132270634008703, 0.0132270505564259, 0.0132270375364447, 0.0132270256102061, 0.0132270159928633, 0.0132270097330786, 0.0132270076007496, 0.0132270099802148, 0.013227016775751, 0.0132270273388896, 0.0132270404317742, 0.0132270542482315, 0.0132270665249156, 0.0132270747883205, 0.0132270767963683, 0.0132270712355383, 0.013227058699622, 0.0132270428398335, 0.0132270312007235, 0.0132270344346435, 0.013227061281608, 0.0132271060633791, 0.0132271311295899, 0.0132270734892997, 0.0132269502023245, 0.0132270085686358, 0.0132272018929222, 0.0132268222672742, 0.0132272933549097, 0.0132269907410609, 0.0132268041514188, 0.0132269907410609, 0.0132272933549097, 0.0132268222672742, 0.0132272018929222, 0.0132270085686358, 0.0132269502023245, 0.0132270734892997, 0.0132271311295899, 0.0132271060633791, 0.013227061281608, 0.0132270344346435, 0.0132270312007235, 0.0132270428398335, 0.013227058699622, 0.0132270712355383, 0.0132270767963683, 0.0132270747883205, 0.0132270665249156, 0.0132270542482315, 0.0132270404317742, 0.0132270273388896, 0.013227016775751, 0.0132270099802148, 0.0132270076007496, 0.0132270097330786, 0.0132270159928633, 0.0132270256102061, 0.0132270375364447, 0.0132270505564259, 0.0132270634008703
flux1:, 0.673181438127093, 0.0129707283384007, 0.0129707154216145, 0.0129707022473936, 0.0129706900951612, 0.0129706801942984, 0.0129706736097039, 0.0129706711279733, 0.0129706731500877, 0.0129706795977545, 0.0129706898429734, 0.012970702674699, 0.0129707163233786, 0.0129707285741424, 0.012970737012033, 0.0129707394547226, 0.0129707346299023, 0.0129707231202818, 0.0129707084666281, 0.0129706979555502, 0.0129707018241845, 0.0129707283554863, 0.0129707717392083, 0.0129707951397833, 0.0129707374856989, 0.0129706163980858, 0.0129706736918164, 0.0129708616581806, 0.0129704887644218, 0.0129709503603079, 0.0129706532611044, 0.0129704699858718, 0.0129706532611044, 0.0129709503603079, 0.0129704887644218, 0.0129708616581806, 0.0129706736918164, 0.0129706163980858, 0.0129707374856989, 0.0129707951397833, 0.0129707717392083, 0.0129707283554863, 0.0129707018241845, 0.0129706979555502, 0.0129707084666281, 0.0129707231202818, 0.0129707346299023, 0.0129707394547226, 0.012970737012033, 0.0129707285741424, 0.0129707163233786, 0.012970702674699, 0.0129706898429734, 0.0129706795977545, 0.0129706731500877, 0.0129706711279733, 0.0129706736097039, 0.0129706801942984, 0.0129706900951612, 0.0129707022473936, 0.0129707154216145, 0.0129707283384007
flux1:, 0.673443887030846, 0.0127081278621501, 0.0127081150236347, 0.0127081018747345, 0.0127080896892602, 0.0127080796940047, 0.0127080729537977, 0.0127080702576371, 0.0127080720121322, 0.0127080781496063, 0.0127080880603858, 0.0127081005627506, 0.012708113930441, 0.0127081260069813, 0.0127081344479241, 0.0127081371433925, 0.0127081328745559, 0.0127081222241048, 0.0127081086321244, 0.01270809913655, 0.0127081035697565, 0.0127081297711938, 0.0127081718154187, 0.0127081936956757, 0.0127081362512259, 0.0127080175987007, 0.0127080739586166, 0.0127082567057471, 0.0127078908993441, 0.0127083429089341, 0.0127080515554614, 0.0127078717201814, 0.0127080515554614, 0.0127083429089341, 0.0127078908993441, 0.0127082567057471, 0.0127080739586166, 0.0127080175987007, 0.0127081362512259, 0.0127081936956757, 0.0127081718154186, 0.0127081297711938, 0.0127081035697565, 0.01270809913655, 0.0127081086321244, 0.0127081222241048, 0.0127081328745559, 0.0127081371433925, 0.0127081344479241, 0.0127081260069813, 0.012708113930441, 0.0127081005627506, 0.0127080880603858, 0.0127080781496063, 0.0127080720121322, 0.0127080702576371, 0.0127080729537977, 0.0127080796940047, 0.0127080896892602, 0.0127081018747345, 0.0127081150236347, 0.0127081278621501
flux1:, 0.673706335934599, 0.0124398479651328, 0.012439835363913, 0.012439822423527, 0.0124398103965464, 0.0124398004908537, 0.0124397937556875, 0.0124397909691246, 0.0124397925334455, 0.0124397983858125, 0.0124398079336644, 0.0124398200278677, 0.0124398329926505, 0.0124398447401337, 0.0124398530084061, 0.0124398557726366, 0.0124398518795376, 0.0124398419226374, 0.0124398292509903, 0.0124398206631692, 0.0124398255974023, 0.0124398514631925, 0.0124398922359036, 0.0124399127490778, 0.0124398557402107, 0.0124397397558393, 0.0124397953253607, 0.0124399730038041, 0.0124396146244233, 0.0124400569746579, 0.0124397715849641, 0.0124395953072826, 0.0124397715849641, 0.0124400569746579, 0.0124396146244233, 0.0124399730038041, 0.0124397953253607, 0.0124397397558393, 0.0124398557402107, 0.0124399127490778, 0.0124398922359036, 0.0124398514631925, 0.0124398255974023, 0.0124398206631692, 0.0124398292509903, 0.0124398419226374, 0.0124398518795376, 0.0124398557726366, 0.0124398530084061, 0.0124398447401337, 0.0124398329926505, 0.0124398200278677, 0.0124398079336644, 0.0124397983858125, 0.0124397925334455, 0.0124397909691246, 0.0124397937556875, 0.0124398004908537, 0.0124398103965464, 0.012439822423527, 0.012439835363913, 0.0124398479651328
flux1:, 0.673968784838352, 0.0121664774334492, 0.012166465230583, 0.0121664526784474, 0.0121664409934401, 0.0121664313492734, 0.0121664247653824, 0.0121664219970198, 0.0121664234335707, 0.0121664290124927, 0.0121664381580936, 0.0121664497577244, 0.0121664621935656, 0.0121664734564467, 0.0121664813786208, 0.0121664840322731, 0.0121664803409891, 0.0121664709192784, 0.0121664590342549, 0.012166451254123, 0.0121664566334894, 0.0121664821653534, 0.0121665217411141, 0.012166541043807, 0.0121664846932202, 0.0121663716010527, 0.012166426521753, 0.0121665992874163, 0.0121662486532519, 0.012166681288337, 0.0121664020646079, 0.0121662294532569, 0.0121664020646079, 0.012166681288337, 0.0121662486532519, 0.0121665992874163, 0.012166426521753, 0.0121663716010527, 0.0121664846932202, 0.012166541043807, 0.0121665217411141, 0.0121664821653534, 0.0121664566334894, 0.012166451254123, 0.0121664590342549, 0.0121664709192784, 0.0121664803409891, 0.0121664840322731, 0.0121664813786208, 0.0121664734564467, 0.0121664621935656, 0.0121664497577244, 0.0121664381580936, 0.0121664290124927, 0.0121664234335707, 0.0121664219970198, 0.0121664247653824, 0.0121664313492734, 0.0121664409934401, 0.0121664526784474, 0.012166465230583, 0.0121664774334492
flux1:, 0.674231233742106, 0.0118886057255607, 0.0118885940775751, 0.011888582083132, 0.0118885709087269, 0.0118885616801937, 0.0118885553746879, 0.0118885527144905, 0.0118885540691332, 0.0118885593731467, 0.011888568068389, 0.0118885790830555, 0.0118885908647237, 0.0118886014925765, 0.0118886089038182, 0.0118886112785282, 0.011888607627297, 0.0118885985946194, 0.0118885873738329, 0.0118885803111707, 0.0118885860878711, 0.0118886112936871, 0.0118886497505743, 0.0118886679982166, 0.011888612519817, 0.011888502528933, 0.0118885569345083, 0.0118887249426468, 0.0118883823453029, 0.0118888052228148, 0.0118885323488584, 0.0118883635027607, 0.0118885323488584, 0.0118888052228148, 0.0118883823453029, 0.0118887249426468, 0.0118885569345083, 0.011888502528933, 0.011888612519817, 0.0118886679982166, 0.0118886497505743, 0.0118886112936871, 0.0118885860878711, 0.0118885803111707, 0.0118885873738329, 0.0118885985946194, 0.011888607627297, 0.0118886112785282, 0.0118886089038182, 0.0118886014925765, 0.0118885908647237, 0.0118885790830555, 0.0118885680683891, 0.0118885593731467, 0.0118885540691332, 0.0118885527144905, 0.0118885553746879, 0.0118885616801937, 0.0118885709087269, 0.011888582083132, 0.0118885940775751, 0.0118886057255607
flux1:, 0.674493682645859, 0.0116068208938291, 0.011606809946367, 0.01160679866255, 0.0116067881468926, 0.0116067794655826, 0.0116067735430708, 0.0116067710604872, 0.0116067723622672, 0.0116067773781027, 0.0116067855688864, 0.0116067959082568, 0.01160680691631, 0.0116068167693942, 0.0116068235192156, 0.0116068254631309, 0.0116068217072891, 0.0116068129336975, 0.0116068022688824, 0.0116067958447055, 0.0116068019789007, 0.01160682687102, 0.0116068642874795, 0.0116068816299772, 0.0116068272237628, 0.0116067205229119, 0.0116067745338112, 0.0116069379336804, 0.0116066036337523, 0.0116070167211786, 0.0116067503602898, 0.0116065853678068, 0.0116067503602898, 0.0116070167211786, 0.0116066036337523, 0.0116069379336804, 0.0116067745338112, 0.0116067205229119, 0.0116068272237628, 0.0116068816299772, 0.0116068642874795, 0.01160682687102, 0.0116068019789007, 0.0116067958447055, 0.0116068022688824, 0.0116068129336975, 0.0116068217072891, 0.0116068254631309, 0.0116068235192156, 0.0116068167693942, 0.01160680691631, 0.0116067959082568, 0.0116067855688864, 0.0116067773781027, 0.0116067723622672, 0.0116067710604872, 0.0116067735430708, 0.0116067794655826, 0.0116067881468926, 0.01160679866255, 0.011606809946367, 0.0116068208938291
flux1:, 0.674756131549612, 0.0113217075585994, 0.0113216974406425, 0.0113216869986022, 0.0113216772649296, 0.0113216692366191, 0.0113216637772328, 0.0113216615206385, 0.0113216627826431, 0.0113216674874039, 0.0113216751169541, 0.011321684694964, 0.0113216948205455, 0.0113217037748619, 0.0113217097321007, 0.0113217111144631, 0.0113217071303444, 0.0113216985050754, 0.0113216883039556, 0.0113216824511566, 0.011321688910325, 0.0113217135036579, 0.0113217499554214, 0.0113217665331436, 0.0113217133806728, 0.0113216101336773, 0.01132166385255, 0.0113218227828593, 0.0113214970063275, 0.0113219002781341, 0.0113216405713887, 0.0113214795097289, 0.0113216405713887, 0.0113219002781341, 0.0113214970063275, 0.0113218227828593, 0.01132166385255, 0.0113216101336773, 0.0113217133806728, 0.0113217665331436, 0.0113217499554214, 0.0113217135036579, 0.011321688910325, 0.0113216824511566, 0.0113216883039556, 0.0113216985050754, 0.0113217071303444, 0.0113217111144631, 0.0113217097321007, 0.0113217037748619, 0.0113216948205455, 0.011321684694964, 0.0113216751169541, 0.0113216674874039, 0.0113216627826431, 0.0113216615206385, 0.0113216637772328, 0.0113216692366191, 0.0113216772649296, 0.0113216869986022, 0.0113216974406425, 0.0113217075585994
flux1:, 0.675018580453365, 0.0110338449445492, 0.0110338357635338, 0.0110338262685501, 0.0110338174121409, 0.0110338101149389, 0.01103380517375, 0.0110338031711204, 0.0110338043923151, 0.0110338087563095, 0.0110338157687849, 0.0110338245077627, 0.0110338336569657, 0.0110338416085827, 0.011033846665427, 0.011033847380066, 0.0110338430677729, 0.011033834501156, 0.011033824688397, 0.0110338193516942, 0.011033826109572, 0.0110338504195591, 0.0110338859767546, 0.0110339019170041, 0.0110338501775916, 0.0110337505196409, 0.0110338040277181, 0.0110339586129904, 0.0110336415485048, 0.0110340349837883, 0.0110337820488021, 0.0110336249836019, 0.0110337820488021, 0.0110340349837883, 0.0110336415485048, 0.0110339586129904, 0.0110338040277181, 0.0110337505196409, 0.0110338501775916, 0.0110339019170041, 0.0110338859767546, 0.0110338504195591, 0.011033826109572, 0.0110338193516942, 0.011033824688397, 0.011033834501156, 0.0110338430677729, 0.011033847380066, 0.011033846665427, 0.0110338416085827, 0.0110338336569657, 0.0110338245077627, 0.0110338157687849, 0.0110338087563095, 0.0110338043923151, 0.0110338031711204, 0.0110338051737501, 0.0110338101149389, 0.0110338174121409, 0.0110338262685501, 0.0110338357635338, 0.0110338449445492
flux1:, 0.675281029357119, 0.0107438049883877, 0.0107437968264622, 0.0107437883552104, 0.0107437804417866, 0.0107437739257169, 0.0107437695334605, 0.0107437677941241, 0.0107437689619628, 0.0107437729519583, 0.0107437792961078, 0.0107437871305849, 0.0107437952281769, 0.0107438020966531, 0.0107438061715844, 0.0107438061392414, 0.0107438014242606, 0.0107437928485759, 0.0107437833658748, 0.0107437785011518, 0.0107437855363604, 0.0107438095769478, 0.0107438443015252, 0.010743859715608, 0.0107438095233535, 0.0107437135582801, 0.0107437669127675, 0.0107439172606654, 0.0107436090577628, 0.0107439926385215, 0.0107437465686891, 0.0107435935537696, 0.0107437465686891, 0.0107439926385215, 0.0107436090577628, 0.0107439172606654, 0.0107437669127674, 0.0107437135582801, 0.0107438095233535, 0.010743859715608, 0.0107438443015252, 0.0107438095769478, 0.0107437855363604, 0.0107437785011518, 0.0107437833658748, 0.0107437928485759, 0.0107438014242606, 0.0107438061392414, 0.0107438061715844, 0.0107438020966531, 0.0107437952281769, 0.0107437871305849, 0.0107437792961078, 0.0107437729519583, 0.0107437689619628, 0.0107437677941241, 0.0107437695334605, 0.0107437739257169, 0.0107437804417866, 0.0107437883552104, 0.0107437968264622, 0.0107438049883877
flux1:, 0.675543478260872, 0.0104521505262993, 0.0104521434378899, 0.0104521360371394, 0.0104521291027136, 0.0104521233906442, 0.0104521195555929, 0.0104521180728591, 0.0104521191664379, 0.0104521227490944, 0.0104521283817271, 0.0104521352617233, 0.0104521422540592, 0.0104521479848407, 0.0104521510244199, 0.0104521501938818, 0.0104521450275657, 0.0104521363969121, 0.0104521272023145, 0.0104521227754583, 0.0104521300699346, 0.0104521538516665, 0.0104521877952421, 0.0104522027762248, 0.0104521542379444, 0.0104520620365322, 0.0104521152690463, 0.0104522614686875, 0.0104519622369495, 0.0104523359469788, 0.0104520968111918, 0.0104519478884927, 0.0104520968111918, 0.0104523359469788, 0.0104519622369495, 0.0104522614686875, 0.0104521152690463, 0.0104520620365322, 0.0104521542379444, 0.0104522027762248, 0.0104521877952421, 0.0104521538516665, 0.0104521300699346, 0.0104521227754583, 0.0104521272023145, 0.0104521363969121, 0.0104521450275657, 0.0104521501938818, 0.0104521510244199, 0.0104521479848407, 0.0104521422540592, 0.0104521352617233, 0.0104521283817271, 0.0104521227490944, 0.0104521191664379, 0.0104521180728591, 0.0104521195555929, 0.0104521233906442, 0.0104521291027136, 0.0104521360371394, 0.0104521434378899, 0.0104521505262993
flux1:, 0.675805927164625, 0.0101594335687624, 0.0101594275795288, 0.0101594212662669, 0.0101594153183459, 0.0101594104081086, 0.0101594071188916, 0.0101594058733162, 0.0101594068668198, 0.0101594100120625, 0.0101594149011211, 0.0101594207947348, 0.0101594266517363, 0.0101594312174579, 0.0101594331969412, 0.0101594315450136, 0.0101594259039995, 0.0101594171932726, 0.0101594082598339, 0.0101594042451939, 0.0101594117825409, 0.0101594353108718, 0.0101594685130746, 0.0101594831342886, 0.0101594363283805, 0.0101593479277149, 0.0101594010437575, 0.010159543165002, 0.0101592529741279, 0.0101596167985221, 0.0101593846413493, 0.0101592398410305, 0.0101593846413493, 0.0101596167985221, 0.0101592529741279, 0.010159543165002, 0.0101594010437575, 0.0101593479277149, 0.0101594363283805, 0.0101594831342886, 0.0101594685130746, 0.0101594353108718, 0.0101594117825409, 0.0101594042451939, 0.0101594082598339, 0.0101594171932726, 0.0101594259039995, 0.0101594315450136, 0.0101594331969412, 0.0101594312174579, 0.0101594266517363, 0.0101594207947348, 0.0101594149011212, 0.0101594100120625, 0.0101594068668198, 0.0101594058733162, 0.0101594071188916, 0.0101594104081086, 0.0101594153183459, 0.0101594212662669, 0.0101594275795288, 0.0101594335687624
flux1:, 0.676068376068379, 0.00986619366958655, 0.0098661887767614, 0.00986618353965365, 0.00986617855963785, 0.00986617442712727, 0.00986617165624868, 0.00986617061927949, 0.00986617148547492, 0.00986617416958761, 0.00986617829664457, 0.00986618319181991, 0.00986618790795132, 0.00986619130862929, 0.00986619223144949, 0.0098661897618529, 0.00986618364653279, 0.00986617484964652, 0.0098661661635749, 0.00986616254217352, 0.00986617030604378, 0.00986619357995863, 0.00986622606733573, 0.00986624038165273, 0.00986619535789422, 0.00986611076172373, 0.00986616374114818, 0.00986630183480804, 0.00986602071554545, 0.00986637464076406, 0.00986614948306135, 0.00986600882376394, 0.00986614948306135, 0.00986637464076406, 0.00986602071554545, 0.00986630183480804, 0.00986616374114817, 0.00986611076172373, 0.00986619535789422, 0.00986624038165273, 0.00986622606733573, 0.00986619357995863, 0.00986617030604378, 0.00986616254217351, 0.0098661661635749, 0.00986617484964652, 0.00986618364653279, 0.0098661897618529, 0.00986619223144949, 0.00986619130862929, 0.00986618790795132, 0.0098661831918199, 0.00986617829664457, 0.00986617416958761, 0.00986617148547492, 0.00986617061927949, 0.00986617165624867, 0.00986617442712726, 0.00986617855963785, 0.00986618353965365, 0.0098661887767614, 0.00986619366958655
flux1:, 0.676330824972132, 0.00957295639517603, 0.00957295256919975, 0.00957294837122594, 0.00957294431779058, 0.00957294092078978, 0.00957293862858119, 0.00957293776632788, 0.00957293847987259, 0.00957294068812123, 0.00957294405016294, 0.00957294795555796, 0.0095729515497822, 0.00957295381193783, 0.00957295370814071, 0.00957295044945167, 0.00957294388164007, 0.00957293500914481, 0.00957292656757545, 0.0095729233252014, 0.00957293129781556, 0.00957295430882613, 0.00957298609433807, 0.00957300013421277, 0.00957295691444879, 0.00957287609449294, 0.00957292889288355, 0.00957306299177015, 0.00957279093762284, 0.00957313495206064, 0.00957291679196776, 0.00957278028121562, 0.00957291679196776, 0.00957313495206064, 0.00957279093762284, 0.00957306299177016, 0.00957292889288354, 0.00957287609449294, 0.00957295691444879, 0.00957300013421277, 0.00957298609433807, 0.00957295430882613, 0.00957293129781556, 0.0095729233252014, 0.00957292656757545, 0.00957293500914481, 0.00957294388164007, 0.00957295044945167, 0.00957295370814071, 0.00957295381193783, 0.0095729515497822, 0.00957294795555796, 0.00957294405016294, 0.00957294068812123, 0.00957293847987258, 0.00957293776632788, 0.00957293862858118, 0.00957294092078978, 0.00957294431779058, 0.00957294837122593, 0.00957295256919975, 0.00957295639517603
flux1:, 0.676593273875885, 0.00928023189918581, 0.00928022908647863, 0.00928022586852683, 0.0092802226817283, 0.00928021996418972, 0.00928021810292975, 0.00928021737981305, 0.00928021792017659, 0.0092802196488149, 0.00928022225922524, 0.00928022520415521, 0.00928022771890462, 0.00928022889370673, 0.00928022781747143, 0.00928022382026855, 0.00928021684023886, 0.00928020791650599, 0.00928019972505799, 0.00928019685036532, 0.00928020501125453, 0.00928022774281773, 0.00928025882592813, 0.0092802726041704, 0.00928023118382248, 0.00928015408192991, 0.00928020663278571, 0.00928033675348849, 0.00928007372309734, 0.0092804078180828, 0.00928019663235176, 0.00928006426707728, 0.00928019663235176, 0.0092804078180828, 0.00928007372309734, 0.00928033675348849, 0.00928020663278571, 0.00928015408192991, 0.00928023118382248, 0.0092802726041704, 0.00928025882592813, 0.00928022774281773, 0.00928020501125453, 0.00928019685036532, 0.00928019972505799, 0.009280207916506, 0.00928021684023886, 0.00928022382026855, 0.00928022781747143, 0.00928022889370673, 0.00928022771890462, 0.00928022520415521, 0.00928022225922524, 0.0092802196488149, 0.0092802179201766, 0.00928021737981305, 0.00928021810292975, 0.00928021996418972, 0.00928022268172831, 0.00928022586852683, 0.00928022908647863, 0.00928023189918581
flux1:, 0.676855722779638, 0.00898851360688399, 0.00898851173353816, 0.00898850941870012, 0.0089885070245299, 0.00898850492103582, 0.00898850343898238, 0.00898850282104793, 0.00898850317488321, 0.00898850443243765, 0.00898850632114377, 0.0089885083546262, 0.00898850985387149, 0.00898851001442824, 0.00898850804083523, 0.00898850337423093, 0.00898849603730495, 0.00898848709744965, 0.00898847916771334, 0.00898847665043863, 0.00898848497547854, 0.00898850740285974, 0.00898853777019624, 0.00898855128140972, 0.0089885116317075, 0.00898843816274147, 0.00898849038033313, 0.00898861652560187, 0.0089883624456798, 0.00898868661681368, 0.00898848236240965, 0.00898835412958075, 0.00898848236240965, 0.00898868661681368, 0.0089883624456798, 0.00898861652560186, 0.00898849038033313, 0.00898843816274147, 0.0089885116317075, 0.00898855128140972, 0.00898853777019624, 0.00898850740285975, 0.00898848497547854, 0.00898847665043863, 0.00898847916771334, 0.00898848709744965, 0.00898849603730495, 0.00898850337423093, 0.00898850804083523, 0.00898851001442823, 0.00898850985387149, 0.0089885083546262, 0.00898850632114377, 0.00898850443243765, 0.00898850317488321, 0.00898850282104793, 0.00898850343898238, 0.00898850492103581, 0.0089885070245299, 0.00898850941870012, 0.00898851173353817, 0.008988513606884
flux1:, 0.677118171683392, 0.00869827701267995, 0.00869827598881573, 0.00869827448710422, 0.00869827280221068, 0.00869827124235042, 0.00869827008745884, 0.00869826954517949, 0.00869826970802703, 0.00869827051580974, 0.0086982717286027, 0.00869827291757645, 0.00869827348411746, 0.0086982727220788, 0.00869826994331261, 0.00869826469106594, 0.00869825706394572, 0.00869824815065649, 0.00869824049774624, 0.00869823832713733, 0.00869824678792111, 0.00869826887850184, 0.00869829850504163, 0.00869831172764127, 0.00869827379845626, 0.0086982038537668, 0.00869825563651884, 0.00869837779810847, 0.00869813256680072, 0.00869844681554115, 0.00869824943144987, 0.00869812530877586, 0.00869824943144987, 0.00869844681554115, 0.00869813256680072, 0.00869837779810847, 0.00869825563651884, 0.0086982038537668, 0.00869827379845626, 0.00869831172764127, 0.00869829850504163, 0.00869826887850184, 0.00869824678792111, 0.00869823832713733, 0.00869824049774624, 0.00869824815065649, 0.00869825706394572, 0.00869826469106593, 0.00869826994331261, 0.0086982727220788, 0.00869827348411746, 0.00869827291757645, 0.0086982717286027, 0.00869827051580974, 0.00869826970802703, 0.00869826954517949, 0.00869827008745883, 0.00869827124235042, 0.00869827280221069, 0.00869827448710422, 0.00869827598881573, 0.00869827701267995
flux1:, 0.677380620587145, 0.00840997859344711, 0.00840997831795544, 0.00840997753116149, 0.00840997646747196, 0.00840997537990149, 0.0084099745030418, 0.00840997401347808, 0.00840997399073723, 0.00840997438258472, 0.0084099749796742, 0.00840997540650557, 0.00840997513863906, 0.00840997356029588, 0.00840997008148117, 0.00840996433789121, 0.00840995649491637, 0.00840994765534676, 0.00840994029563727, 0.00840993845916662, 0.00840994702274181, 0.00840996873674785, 0.00840999758745979, 0.00841001048616169, 0.00840997420930783, 0.00840990766063578, 0.00840995889487729, 0.00841007705670817, 0.00840984054724359, 0.00841014488264033, 0.00840995429181583, 0.00840983424850895, 0.00840995429181583, 0.00841014488264033, 0.00840984054724358, 0.00841007705670817, 0.00840995889487729, 0.00840990766063578, 0.00840997420930783, 0.00841001048616169, 0.00840999758745979, 0.00840996873674785, 0.00840994702274181, 0.00840993845916662, 0.00840994029563727, 0.00840994765534676, 0.00840995649491637, 0.00840996433789121, 0.00840997008148117, 0.00840997356029588, 0.00840997513863906, 0.00840997540650557, 0.0084099749796742, 0.00840997438258472, 0.00840997399073724, 0.00840997401347808, 0.0084099745030418, 0.00840997537990149, 0.00840997646747197, 0.0084099775311615, 0.00840997831795544, 0.00840997859344711
flux1:, 0.677643069490898, 0.0081240548394521, 0.00812405520484299, 0.0081240550312652, 0.00812405450026971, 0.00812405381625965, 0.00812405317379257, 0.00812405272203279, 0.00812405252918407, 0.00812405255046674, 0.00812405260436987, 0.00812405236379029, 0.00812405137153313, 0.00812404909360906, 0.00812404502848232, 0.00812403889425356, 0.00812403091375433, 0.00812402219661374, 0.00812401514575552, 0.00812401362816788, 0.00812402225713909, 0.00812404354874546, 0.0081240715806038, 0.00812408410926809, 0.00812404940212341, 0.00812398610577693, 0.00812403666970065, 0.00812415081118581, 0.00812392287568627, 0.00812421731616882, 0.00812403342755612, 0.00812391742512559, 0.00812403342755612, 0.00812421731616882, 0.00812392287568627, 0.00812415081118581, 0.00812403666970065, 0.00812398610577693, 0.00812404940212341, 0.00812408410926809, 0.0081240715806038, 0.00812404354874546, 0.00812402225713909, 0.00812401362816788, 0.00812401514575552, 0.00812402219661374, 0.00812403091375432, 0.00812403889425356, 0.00812404502848233, 0.00812404909360907, 0.00812405137153313, 0.00812405236379029, 0.00812405260436987, 0.00812405255046674, 0.00812405252918407, 0.00812405272203279, 0.00812405317379257, 0.00812405381625965, 0.00812405450026972, 0.0081240550312652, 0.00812405520484299, 0.0081240548394521
flux1:, 0.677905518394651, 0.00784092140391942, 0.00784092230101105, 0.00784092263981784, 0.00784092255631759, 0.0078409222126428, 0.00784092176826692, 0.00784092134811973, 0.00784092101022986, 0.00784092071621927, 0.0078409203091152, 0.00784091950475834, 0.0078409179058147, 0.00784091505114954, 0.00784091051775993, 0.0078409040960169, 0.00784089605691203, 0.00784088750986888, 0.00784088078115365, 0.00784087956387423, 0.00784088821685275, 0.00784090903560459, 0.00784093619987616, 0.0078409483045753, 0.00784091507387631, 0.00784085487502075, 0.0078409046426943, 0.00784101474209134, 0.00784079521541212, 0.00784107979054075, 0.00784090250111125, 0.00784079049416793, 0.00784090250111124, 0.00784107979054075, 0.00784079521541212, 0.00784101474209135, 0.0078409046426943, 0.00784085487502075, 0.00784091507387631, 0.00784094830457531, 0.00784093619987616, 0.00784090903560459, 0.00784088821685275, 0.00784087956387423, 0.00784088078115366, 0.00784088750986888, 0.00784089605691203, 0.0078409040960169, 0.00784091051775993, 0.00784091505114954, 0.0078409179058147, 0.00784091950475834, 0.0078409203091152, 0.00784092071621927, 0.00784092101022986, 0.00784092134811973, 0.00784092176826692, 0.0078409222126428, 0.00784092255631759, 0.00784092263981784, 0.00784092230101105, 0.00784092140391942
flux1:, 0.678167967298405, 0.00756097237150582, 0.0075609736937181, 0.00756097444874687, 0.00756097473391821, 0.00756097467499652, 0.00756097440083115, 0.0075609740147922, 0.00756097356537752, 0.00756097301909023, 0.00756097223979618, 0.00756097098051251, 0.00756096889617659, 0.0075609655894908, 0.00756096070610765, 0.00756095409871343, 0.00756094607747613, 0.00756093774495898, 0.00756093134808033, 0.00756093040898577, 0.00756093904134827, 0.0075609593338233, 0.00756098557852319, 0.00756099720070654, 0.00756096534636967, 0.00756090808327853, 0.00756095692856146, 0.00756106296621638, 0.00756085166969968, 0.00756112642179751, 0.00756095561854029, 0.00756084755559231, 0.0075609556185403, 0.00756112642179751, 0.00756085166969968, 0.00756106296621638, 0.00756095692856146, 0.00756090808327854, 0.00756096534636967, 0.00756099720070654, 0.00756098557852319, 0.0075609593338233, 0.00756093904134827, 0.00756093040898577, 0.00756093134808032, 0.00756093774495898, 0.00756094607747613, 0.00756095409871344, 0.00756096070610765, 0.0075609655894908, 0.00756096889617659, 0.00756097098051251, 0.00756097223979618, 0.00756097301909023, 0.00756097356537752, 0.0075609740147922, 0.00756097440083115, 0.00756097467499652, 0.0075609747339182, 0.00756097444874687, 0.0075609736937181, 0.00756097237150582
flux1:, 0.678430416202158, 0.00728457964524685, 0.00728458129230724, 0.00728458237515269, 0.00728458295883336, 0.00728458313807397, 0.00728458301499345, 0.00728458267355213, 0.00728458215290848, 0.00728458142257121, 0.00728458036330753, 0.00728457875943756, 0.00728457631061314, 0.00728457267452619, 0.00728456755590651, 0.00728456086021166, 0.00728455292829747, 0.00728454484975121, 0.00728453878997878, 0.00728453810351291, 0.0072845466684165, 0.00728456638004561, 0.00728459165245333, 0.00728460273208183, 0.00728457215091569, 0.0072845176590431, 0.00728456545927702, 0.00728466742064236, 0.00728446416568076, 0.00728472915127517, 0.0072845647130947, 0.00728446053731627, 0.0072845647130947, 0.00728472915127517, 0.00728446416568076, 0.00728466742064236, 0.00728456545927702, 0.0072845176590431, 0.00728457215091569, 0.00728460273208183, 0.00728459165245333, 0.00728456638004561, 0.0072845466684165, 0.00728453810351291, 0.00728453878997879, 0.00728454484975121, 0.00728455292829747, 0.00728456086021166, 0.00728456755590651, 0.00728457267452619, 0.00728457631061314, 0.00728457875943756, 0.00728458036330753, 0.00728458142257121, 0.00728458215290848, 0.00728458267355213, 0.00728458301499345, 0.00728458313807396, 0.00728458295883336, 0.00728458237515269, 0.00728458129230725, 0.00728457964524684
flux1:, 0.678692865105911, 0.00701209245086316, 0.00701209433178148, 0.00701209566408192, 0.00701209648623985, 0.00701209686661429, 0.00701209688389411, 0.00701209660428233, 0.00701209605741699, 0.00701209521370997, 0.00701209396682431, 0.00701209212660301, 0.00701208943010449, 0.00701208558155504, 0.00701208033569547, 0.0070120736418122, 0.00701206586361102, 0.00701205807223634, 0.0070120523499986, 0.00701205188759598, 0.00701206033718445, 0.0070120794141428, 0.0070121036632737, 0.0070121141418078, 0.00701208473099207, 0.0070120328467442, 0.00701207948610282, 0.00701217736443073, 0.00701198195575281, 0.00701223724676759, 0.0070120790462459, 0.00701197869620451, 0.0070120790462459, 0.00701223724676759, 0.00701198195575281, 0.00701217736443073, 0.00701207948610282, 0.00701203284674419, 0.00701208473099207, 0.00701211414180781, 0.0070121036632737, 0.0070120794141428, 0.00701206033718445, 0.00701205188759598, 0.0070120523499986, 0.00701205807223634, 0.00701206586361102, 0.0070120736418122, 0.00701208033569547, 0.00701208558155504, 0.0070120894301045, 0.00701209212660301, 0.00701209396682431, 0.00701209521370997, 0.00701209605741699, 0.00701209660428233, 0.00701209688389411, 0.00701209686661429, 0.00701209648623984, 0.00701209566408192, 0.00701209433178149, 0.00701209245086316
flux1:, 0.678955314009665, 0.0067438369566805, 0.00674383899190681, 0.00674384050679229, 0.00674384151819064, 0.00674384207208554, 0.00674384222645817, 0.00674384203096957, 0.00674384150528455, 0.00674384061852518, 0.00674383927333908, 0.00674383729958595, 0.00674383446486125, 0.00674383051204689, 0.0067438252375114, 0.00674381862617488, 0.00674381105751812, 0.00674380357949526, 0.00674379819034351, 0.00674379792110878, 0.00674380620783833, 0.00674382459891934, 0.00674384777785306, 0.00674385760098946, 0.00674382926121553, 0.0067437798253183, 0.00674382519772511, 0.0067439189963564, 0.00674373123496525, 0.00674397691961887, 0.00674382482461016, 0.0067437282349408, 0.00674382482461016, 0.00674397691961887, 0.00674373123496525, 0.0067439189963564, 0.00674382519772512, 0.00674377982531831, 0.00674382926121553, 0.00674385760098946, 0.00674384777785306, 0.00674382459891934, 0.00674380620783833, 0.00674379792110878, 0.00674379819034351, 0.00674380357949526, 0.00674381105751812, 0.00674381862617488, 0.0067438252375114, 0.00674383051204689, 0.00674383446486125, 0.00674383729958596, 0.00674383927333908, 0.00674384061852518, 0.00674384150528455, 0.00674384203096956, 0.00674384222645817, 0.00674384207208554, 0.00674384151819065, 0.00674384050679229, 0.0067438389919068, 0.0067438369566805
flux1:, 0.679217762913418, 0.00648011600682339, 0.00648011812955722, 0.00648011977227641, 0.00648012093439553, 0.00648012164284384, 0.00648012193709022, 0.00648012185111508, 0.00648012139399721, 0.0064801205314185, 0.00648011917134308, 0.00648011715857058, 0.00648011428495527, 0.00648011032487677, 0.00648010510875655, 0.00648009864980173, 0.00648009133702586, 0.00648008419119874, 0.00648007912610747, 0.00648007901768876, 0.0064800870956982, 0.00648010475408721, 0.00648012682206575, 0.00648013594213528, 0.00648010858032277, 0.00648006144070707, 0.00648010545225156, 0.00648019518644394, 0.00648001487215886, 0.00648025105553897, 0.00648010493057288, 0.00648001203259015, 0.00648010493057288, 0.00648025105553897, 0.00648001487215886, 0.00648019518644394, 0.00648010545225157, 0.00648006144070707, 0.00648010858032277, 0.00648013594213528, 0.00648012682206575, 0.00648010475408721, 0.0064800870956982, 0.00648007901768876, 0.00648007912610747, 0.00648008419119874, 0.00648009133702586, 0.00648009864980173, 0.00648010510875655, 0.00648011032487677, 0.00648011428495527, 0.00648011715857058, 0.00648011917134308, 0.0064801205314185, 0.00648012139399721, 0.00648012185111508, 0.00648012193709022, 0.00648012164284384, 0.00648012093439553, 0.00648011977227641, 0.00648011812955721, 0.00648011600682339
flux1:, 0.679480211817171, 0.00622120896479237, 0.00622121112146661, 0.0062212128492567, 0.0062212141335716, 0.0062212149849887, 0.00622121542620856, 0.00622121547613558, 0.00622121513260283, 0.00622121435586772, 0.00622121305591271, 0.00622121108795408, 0.00622120826253385, 0.0062212043791931, 0.00622119929572151, 0.00622119304717248, 0.00622118602671316, 0.00622117922468994, 0.00622117447063475, 0.00622117449022234, 0.00622118231667371, 0.00622119920154637, 0.00622122012576896, 0.006221228503727, 0.00622120203525402, 0.00622115704940315, 0.00622119962021158, 0.0062212853184721, 0.0062211122520423, 0.00622133905634119, 0.0062211987638212, 0.00622110948606481, 0.0062211987638212, 0.00622133905634119, 0.0062211122520423, 0.00622128531847211, 0.00622119962021159, 0.00622115704940315, 0.00622120203525402, 0.00622122850372701, 0.00622122012576896, 0.00622119920154637, 0.00622118231667371, 0.00622117449022234, 0.00622117447063475, 0.00622117922468994, 0.00622118602671316, 0.00622119304717248, 0.00622119929572151, 0.0062212043791931, 0.00622120826253385, 0.00622121108795408, 0.00622121305591271, 0.00622121435586771, 0.00622121513260283, 0.00622121547613558, 0.00622121542620856, 0.0062212149849887, 0.0062212141335716, 0.0062212128492567, 0.00622121112146661, 0.00622120896479237
flux1:, 0.679742660720924, 0.00596737166402229, 0.00596737381403027, 0.00596737559533243, 0.00596737698207455, 0.00596737797064262, 0.00596737856835369, 0.00596737877948588, 0.00596737859002662, 0.00596737795309628, 0.00596737677786775, 0.00596737492609443, 0.00596737222221799, 0.00596736848548489, 0.00596736359529736, 0.00596735760303788, 0.00596735090150664, 0.00596734444811566, 0.00596733998886102, 0.00596734010424092, 0.00596734764056253, 0.00596736371844431, 0.00596738347550265, 0.00596739108246411, 0.00596736543287168, 0.00596732246960048, 0.00596736353514027, 0.00596744524004946, 0.00596727922482791, 0.00596749678923748, 0.00596736219042912, 0.00596727645913966, 0.00596736219042912, 0.00596749678923748, 0.00596727922482792, 0.00596744524004946, 0.00596736353514027, 0.00596732246960048, 0.00596736543287168, 0.00596739108246412, 0.00596738347550265, 0.00596736371844431, 0.00596734764056253, 0.00596734010424092, 0.00596733998886102, 0.00596734444811566, 0.00596735090150664, 0.00596735760303788, 0.00596736359529736, 0.00596736848548489, 0.00596737222221799, 0.00596737492609443, 0.00596737677786775, 0.00596737795309628, 0.00596737859002662, 0.00596737877948589, 0.00596737856835369, 0.00596737797064262, 0.00596737698207455, 0.00596737559533243, 0.00596737381403027, 0.00596737166402229
flux1:, 0.680005109624678, 0.00571883646154882, 0.00571883857632174, 0.00571884038947391, 0.00571884186602241, 0.00571884298987432, 0.00571884375408742, 0.00571884414870698, 0.00571884414742734, 0.00571884369487506, 0.00571884269712606, 0.00571884101928993, 0.00571883849574007, 0.0057188349608714, 0.00571883031087203, 0.00571882460884229, 0.0057188182435194, 0.00571881213754885, 0.0057188079545732, 0.00571880813516775, 0.00571881534813893, 0.00571883059397606, 0.00571884917089197, 0.00571885598918448, 0.00571883109533891, 0.00571879003599796, 0.00571882954781784, 0.00571890731635273, 0.00571874815953531, 0.00571895663981298, 0.00571882759562514, 0.00571874533515109, 0.00571882759562514, 0.00571895663981298, 0.00571874815953531, 0.00571890731635273, 0.00571882954781784, 0.00571879003599796, 0.00571883109533891, 0.00571885598918448, 0.00571884917089197, 0.00571883059397606, 0.00571881534813894, 0.00571880813516775, 0.0057188079545732, 0.00571881213754885, 0.0057188182435194, 0.00571882460884229, 0.00571883031087203, 0.0057188349608714, 0.00571883849574007, 0.00571884101928994, 0.00571884269712606, 0.00571884369487506, 0.00571884414742734, 0.00571884414870698, 0.00571884375408743, 0.00571884298987432, 0.00571884186602241, 0.00571884038947392, 0.00571883857632174, 0.00571883646154883
flux1:, 0.680267558528431, 0.00547581239047321, 0.00547581445204349, 0.00547581628359901, 0.00547581784265494, 0.00547581910200562, 0.0054758200414104, 0.00547582063710645, 0.00547582085027527, 0.00547582061610626, 0.0054758198358716, 0.00547581837557479, 0.00547581607637439, 0.00547581278413858, 0.00547580840791087, 0.00547580301875692, 0.00547579699842132, 0.00547579123356448, 0.00547578730705058, 0.00547578752488385, 0.00547579438751253, 0.00547580878541977, 0.00547582618026602, 0.00547583220399525, 0.00547580801471473, 0.0054757687538345, 0.00547580667976312, 0.00547588058314524, 0.00547572809659542, 0.00547592766432427, 0.00547580403589369, 0.00547572516903224, 0.00547580403589369, 0.00547592766432427, 0.00547572809659542, 0.00547588058314523, 0.00547580667976311, 0.00547576875383449, 0.00547580801471473, 0.00547583220399525, 0.00547582618026602, 0.00547580878541977, 0.00547579438751253, 0.00547578752488385, 0.00547578730705058, 0.00547579123356448, 0.00547579699842132, 0.00547580301875692, 0.00547580840791087, 0.00547581278413858, 0.00547581607637438, 0.00547581837557479, 0.0054758198358716, 0.00547582061610626, 0.00547582085027527, 0.00547582063710645, 0.0054758200414104, 0.00547581910200561, 0.00547581784265495, 0.00547581628359901, 0.00547581445204349, 0.00547581239047321
flux1:, 0.680530007432184, 0.0052384854065248, 0.00523848740572643, 0.00523848924855378, 0.00523849088624689, 0.00523849228160775, 0.00523849340198363, 0.00523849421033239, 0.00523849465538299, 0.00523849466238971, 0.00523849412670409, 0.00523849291346827, 0.00523849086826959, 0.00523848784560873, 0.00523848376428894, 0.00523847870037777, 0.00523847302638863, 0.00523846759231504, 0.00523846390213703, 0.00523846413267157, 0.00523847062482856, 0.00523848416849622, 0.00523850039059884, 0.00523850562574059, 0.00523848210191136, 0.00523844454732121, 0.0052384808711651, 0.00523855099427439, 0.0052384049949676, 0.00523859583654204, 0.0052384774856374, 0.00523840193391451, 0.0052384774856374, 0.00523859583654204, 0.0052384049949676, 0.00523855099427439, 0.00523848087116511, 0.00523844454732122, 0.00523848210191136, 0.00523850562574059, 0.00523850039059884, 0.00523848416849622, 0.00523847062482856, 0.00523846413267157, 0.00523846390213703, 0.00523846759231504, 0.00523847302638863, 0.00523847870037776, 0.00523848376428894, 0.00523848784560873, 0.00523849086826958, 0.00523849291346827, 0.00523849412670409, 0.00523849466238971, 0.00523849465538299, 0.00523849421033239, 0.00523849340198362, 0.00523849228160775, 0.00523849088624689, 0.00523848924855378, 0.00523848740572643, 0.0052384854065248
flux1:, 0.680792456335937, 0.00500701872366523, 0.005007020658128, 0.00500702250944277, 0.00500702422350771, 0.00500702575410048, 0.00500702705704299, 0.00500702808269985, 0.00500702876771786, 0.00500702902736853, 0.00500702875053756, 0.00500702780041782, 0.00500702602540134, 0.00500702328654258, 0.00500701951006234, 0.00500701477476868, 0.00500700944231012, 0.00500700432578618, 0.00500700085243282, 0.00500700107523546, 0.00500700718402338, 0.0050070198767808, 0.00500703494651988, 0.00500703941056997, 0.00500701652479595, 0.00500698059726879, 0.00500701531806487, 0.00500708175847378, 0.00500694206860485, 0.00500712438398236, 0.00500701117324877, 0.00500693885714431, 0.00500701117324877, 0.00500712438398236, 0.00500694206860485, 0.00500708175847378, 0.00500701531806488, 0.00500698059726879, 0.00500701652479595, 0.00500703941056997, 0.00500703494651988, 0.0050070198767808, 0.00500700718402338, 0.00500700107523547, 0.00500700085243282, 0.00500700432578618, 0.00500700944231012, 0.00500701477476868, 0.00500701951006235, 0.00500702328654258, 0.00500702602540134, 0.00500702780041782, 0.00500702875053756, 0.00500702902736853, 0.00500702876771786, 0.00500702808269985, 0.00500702705704299, 0.00500702575410048, 0.00500702422350771, 0.00500702250944277, 0.005007020658128, 0.00500701872366523
flux1:, 0.681054905239691, 0.00478155323335757, 0.00478155510544711, 0.00478155696491392, 0.00478155875305303, 0.00478156041551354, 0.00478156189753701, 0.00478156313777081, 0.00478156406146642, 0.00478156457429657, 0.00478156455866506, 0.00478156387533225, 0.00478156237452393, 0.00478155992244155, 0.00478155645103851, 0.00478155204020775, 0.00478154703961177, 0.00478154222560099, 0.00478153895098404, 0.00478153915019143, 0.0047815448700401, 0.00478155672458892, 0.0047815706728292, 0.00478157439405818, 0.0047815521299009, 0.00478151776238755, 0.00478155089327741, 0.00478161375996802, 0.00478148020677375, 0.00478165420803646, 0.00478154600110494, 0.00478147684023116, 0.00478154600110494, 0.00478165420803646, 0.00478148020677375, 0.00478161375996802, 0.00478155089327741, 0.00478151776238755, 0.0047815521299009, 0.00478157439405818, 0.0047815706728292, 0.00478155672458892, 0.0047815448700401, 0.00478153915019143, 0.00478153895098404, 0.00478154222560099, 0.00478154703961177, 0.00478155204020775, 0.00478155645103851, 0.00478155992244155, 0.00478156237452393, 0.00478156387533226, 0.00478156455866506, 0.00478156457429657, 0.00478156406146642, 0.00478156313777081, 0.00478156189753702, 0.00478156041551354, 0.00478155875305303, 0.00478155696491392, 0.00478155510544711, 0.00478155323335757
flux1:, 0.681317354143444, 0.00456220800185379, 0.00456220981669395, 0.00456221168471521, 0.00456221354323928, 0.00456221533067404, 0.00456221698272221, 0.00456221842739194, 0.00456221957952805, 0.00456222033598019, 0.00456222057312144, 0.00456222014932059, 0.00456221891622577, 0.00456221674434899, 0.00456221357024438, 0.00456220947373905, 0.00456220479180835, 0.00456220026449129, 0.00456219717260025, 0.00456219733716728, 0.00456220266966183, 0.00456221370750563, 0.00456222657470128, 0.00456222959107241, 0.00456220794194978, 0.0045621750784763, 0.00456220664527594, 0.00456226605710951, 0.00456213847246214, 0.0045623043822368, 0.00456220104372461, 0.00456213495696609, 0.00456220104372461, 0.0045623043822368, 0.00456213847246214, 0.00456226605710951, 0.00456220664527594, 0.0045621750784763, 0.00456220794194978, 0.00456222959107241, 0.00456222657470128, 0.00456221370750562, 0.00456220266966183, 0.00456219733716728, 0.00456219717260025, 0.00456220026449129, 0.00456220479180835, 0.00456220947373905, 0.00456221357024439, 0.00456221674434899, 0.00456221891622577, 0.00456222014932059, 0.00456222057312144, 0.00456222033598019, 0.00456221957952805, 0.00456221842739194, 0.00456221698272221, 0.00456221533067404, 0.00456221354323928, 0.00456221168471521, 0.00456220981669395, 0.00456220800185379
flux1:, 0.681579803047197, 0.00434908083961438, 0.00434908260330813, 0.00434908447959065, 0.00434908640240049, 0.00434908830382818, 0.00434909011119526, 0.00434909174314282, 0.00434909310536652, 0.00434909408700381, 0.00434909455923899, 0.00434909437852227, 0.00434909339797015, 0.00434909149203171, 0.00434908860117719, 0.00434908480442199, 0.00434908042568494, 0.00434907616935103, 0.00434907324672827, 0.00434907337045622, 0.00434907832391598, 0.00434908857452443, 0.00434910040955286, 0.00434910276737041, 0.00434908173518892, 0.00434905032949555, 0.00434908036903946, 0.00434913645304981, 0.00434901467288013, 0.00434917272266423, 0.00434907411809365, 0.00434901102371728, 0.00434907411809365, 0.00434917272266423, 0.00434901467288012, 0.00434913645304981, 0.00434908036903946, 0.00434905032949555, 0.00434908173518892, 0.00434910276737041, 0.00434910040955286, 0.00434908857452443, 0.00434907832391598, 0.00434907337045621, 0.00434907324672827, 0.00434907616935102, 0.00434908042568494, 0.00434908480442199, 0.00434908860117719, 0.00434909149203171, 0.00434909339797015, 0.00434909437852227, 0.00434909455923899, 0.00434909408700381, 0.00434909310536652, 0.00434909174314282, 0.00434909011119526, 0.00434908830382818, 0.00434908640240048, 0.00434908447959065, 0.00434908260330813, 0.00434908083961437
flux1:, 0.68184225195095, 0.00414224893678724, 0.00414225065492443, 0.00414225253738559, 0.00414225451532732, 0.00414225651550973, 0.00414225845814744, 0.00414226025395715, 0.0041422618009637, 0.00414226298196981, 0.00414226366411793, 0.00414226370274723, 0.00414226295284053, 0.00414226129276695, 0.00414225866657193, 0.00414225515202387, 0.00414225105986612, 0.00414224705964246, 0.0041422442956659, 0.004142244377019, 0.00414224896585647, 0.00414225846561098, 0.00414226932439722, 0.00414227107675739, 0.0041422506703565, 0.00414222068435849, 0.00414224924269643, 0.00414230213227883, 0.00414218599588618, 0.00414233642432852, 0.00414224241999019, 0.00414218223573402, 0.00414224241999019, 0.00414233642432853, 0.00414218599588618, 0.00414230213227883, 0.00414224924269643, 0.00414222068435849, 0.0041422506703565, 0.00414227107675738, 0.00414226932439722, 0.00414225846561098, 0.00414224896585647, 0.004142244377019, 0.0041422442956659, 0.00414224705964246, 0.00414225105986612, 0.00414225515202387, 0.00414225866657193, 0.00414226129276695, 0.00414226295284053, 0.00414226370274723, 0.00414226366411793, 0.00414226298196981, 0.00414226180096369, 0.00414226025395715, 0.00414225845814744, 0.00414225651550973, 0.00414225451532732, 0.00414225253738559, 0.00414225065492443, 0.00414224893678724
flux1:, 0.682104700854704, 0.00394176955852089, 0.00394177123503224, 0.00394177311907759, 0.00394177513967584, 0.00394177721931531, 0.00394177927248002, 0.00394178120353754, 0.00394178290448291, 0.00394178425335257, 0.00394178511460979, 0.00394178534352571, 0.00394178479759717, 0.0039417833593507, 0.00394178097631374, 0.00394177772479709, 0.00394177390242843, 0.00394177014482495, 0.00394176753179777, 0.00394176757352782, 0.00394177181742533, 0.00394178060839973, 0.00394179055239698, 0.00394179175751506, 0.0039417719910016, 0.00394174339315102, 0.00394177052367409, 0.00394182035673751, 0.00394170970604203, 0.0039418527572219, 0.0039417632200081, 0.00394170586315659, 0.0039417632200081, 0.0039418527572219, 0.00394170970604203, 0.00394182035673751, 0.00394177052367408, 0.00394174339315102, 0.00394177199100159, 0.00394179175751506, 0.00394179055239698, 0.00394178060839973, 0.00394177181742533, 0.00394176757352782, 0.00394176753179778, 0.00394177014482495, 0.00394177390242843, 0.00394177772479709, 0.00394178097631374, 0.0039417833593507, 0.00394178479759717, 0.00394178534352571, 0.00394178511460979, 0.00394178425335257, 0.00394178290448291, 0.00394178120353754, 0.00394177927248002, 0.00394177721931531, 0.00394177513967584, 0.00394177311907759, 0.00394177123503224, 0.00394176955852089
flux1:, 0.682367149758457, 0.0037476807937899, 0.00374768243017633, 0.0037476843083517, 0.00374768635589894, 0.00374768849215827, 0.00374769062733384, 0.00374769266110496, 0.00374769448117657, 0.00374769596249987, 0.0037476969683488, 0.00374769735511129, 0.00374769698359902, 0.0037476957408949, 0.00374769357807707, 0.00374769056993802, 0.00374768700116801, 0.00374768347443091, 0.00374768100748942, 0.00374768101609667, 0.00374768493904502, 0.00374769306767757, 0.00374770216227023, 0.00374770288175642, 0.00374768377280414, 0.00374765653642696, 0.00374768229799339, 0.0037477292151391, 0.00374762389392597, 0.00374775981567246, 0.00374767461290302, 0.00374762000035648, 0.00374767461290302, 0.00374775981567246, 0.00374762389392597, 0.0037477292151391, 0.00374768229799339, 0.00374765653642696, 0.00374768377280414, 0.00374770288175642, 0.00374770216227023, 0.00374769306767757, 0.00374768493904502, 0.00374768101609667, 0.00374768100748942, 0.00374768347443091, 0.00374768700116802, 0.00374769056993802, 0.00374769357807707, 0.0037476957408949, 0.00374769698359902, 0.00374769735511129, 0.0037476969683488, 0.00374769596249987, 0.00374769448117657, 0.00374769266110497, 0.00374769062733384, 0.00374768849215827, 0.00374768635589894, 0.0037476843083517, 0.00374768243017633, 0.0037476807937899
flux1:, 0.68262959866221, 0.00356000235135207, 0.00356000394628974, 0.00356000580828524, 0.0035600078642438, 0.00356001003152709, 0.00356001221754792, 0.00356001431899159, 0.00356001622104527, 0.00356001779729253, 0.00356001891135208, 0.00356001942196813, 0.00356001919413614, 0.00356001811997429, 0.00356001615426862, 0.00356001337032008, 0.00356001004012986, 0.00356000673440776, 0.00356000441126785, 0.00356000439633326, 0.00356000802557919, 0.00356001554129378, 0.00356002385418701, 0.0035600241513392, 0.00356000571952196, 0.00355997982119765, 0.00356000427632208, 0.0035600484191037, 0.00355994827230383, 0.00356007731459014, 0.00355999631385075, 0.00355994436219483, 0.00355999631385076, 0.00356007731459014, 0.00355994827230383, 0.0035600484191037, 0.00356000427632209, 0.00355997982119765, 0.00356000571952196, 0.0035600241513392, 0.00356002385418701, 0.00356001554129378, 0.00356000802557919, 0.00356000439633326, 0.00356000441126785, 0.00356000673440776, 0.00356001004012986, 0.00356001337032008, 0.00356001615426862, 0.00356001811997428, 0.00356001919413614, 0.00356001942196813, 0.00356001891135208, 0.00356001779729252, 0.00356001622104527, 0.00356001431899159, 0.00356001221754792, 0.00356001003152709, 0.0035600078642438, 0.00356000580828524, 0.00356000394628974, 0.00356000235135207
flux1:, 0.682892047565963, 0.00337873639645152, 0.00337873794574784, 0.00337873977870978, 0.00337874182236648, 0.0033787439932883, 0.00337874619758112, 0.00337874833060992, 0.00337875027678599, 0.00337875191000869, 0.00337875309574527, 0.00337875369631542, 0.00337875358176169, 0.00337875264972866, 0.00337875085889608, 0.00337874828113843, 0.00337874517604916, 0.00337874208338714, 0.00337873990395699, 0.0033787398773854, 0.00337874324233679, 0.00337875019616817, 0.00337875779582355, 0.00337875773399748, 0.00337873999921732, 0.00337871541725926, 0.00337873863041932, 0.00337878013973101, 0.00337868501277463, 0.00337880742621765, 0.00337873049522697, 0.00337868112080748, 0.00337873049522697, 0.00337880742621765, 0.00337868501277463, 0.00337878013973101, 0.00337873863041932, 0.00337871541725926, 0.00337873999921732, 0.00337875773399748, 0.00337875779582355, 0.00337875019616817, 0.00337874324233679, 0.0033787398773854, 0.00337873990395699, 0.00337874208338714, 0.00337874517604916, 0.00337874828113843, 0.00337875085889608, 0.00337875264972866, 0.00337875358176169, 0.00337875369631541, 0.00337875309574527, 0.00337875191000869, 0.00337875027678599, 0.00337874833060992, 0.00337874619758113, 0.0033787439932883, 0.00337874182236648, 0.00337873977870978, 0.00337873794574784, 0.00337873639645152
flux1:, 0.683154496469717, 0.00320386842191624, 0.00320386991877113, 0.00320387170786214, 0.00320387371716469, 0.00320387586362917, 0.00320387805349173, 0.00320388018239852, 0.00320388213563827, 0.00320388378901398, 0.00320388501125134, 0.00320388566938192, 0.00320388563929404, 0.00320388482460847, 0.00320388318806694, 0.003203880800184, 0.00320387790843422, 0.00320387502261866, 0.00320387298851108, 0.00320387296372582, 0.00320387609486161, 0.00320388253813567, 0.00320388949230573, 0.00320388913341592, 0.00320387211447603, 0.00320384882756062, 0.0032038708636646, 0.00320390987829464, 0.00320381961656687, 0.00320393565105473, 0.00320386265757264, 0.00320381577657977, 0.00320386265757264, 0.00320393565105473, 0.00320381961656687, 0.00320390987829464, 0.0032038708636646, 0.00320384882756061, 0.00320387211447603, 0.00320388913341592, 0.00320388949230573, 0.00320388253813567, 0.00320387609486161, 0.00320387296372582, 0.00320387298851108, 0.00320387502261866, 0.00320387790843422, 0.003203880800184, 0.00320388318806694, 0.00320388482460847, 0.00320388563929404, 0.00320388566938192, 0.00320388501125134, 0.00320388378901398, 0.00320388213563827, 0.00320388018239853, 0.00320387805349172, 0.00320387586362917, 0.00320387371716469, 0.00320387170786214, 0.00320386991877113, 0.00320386842191624
flux1:, 0.68341694537347, 0.0030353681473861, 0.00303536958289787, 0.00303537131203492, 0.00303537326453425, 0.00303537535884653, 0.00303537750268619, 0.00303537959346387, 0.00303538151886092, 0.00303538315802511, 0.0030353843842063, 0.00303538507015287, 0.00303538509828857, 0.00303538437857915, 0.00303538287794673, 0.00303538066558912, 0.00303537797714214, 0.00303537529342602, 0.00303537340740621, 0.00303537339853596, 0.0030353763263642, 0.00303538230947818, 0.00303538868388404, 0.00303538808707743, 0.00303537180044042, 0.00303534978642141, 0.00303537070946987, 0.00303540736484627, 0.00303532181326512, 0.00303543171672995, 0.00303536252851618, 0.00303531805708055, 0.00303536252851618, 0.00303543171672995, 0.00303532181326512, 0.00303540736484626, 0.00303537070946987, 0.00303534978642141, 0.00303537180044042, 0.00303538808707743, 0.00303538868388404, 0.00303538230947818, 0.0030353763263642, 0.00303537339853596, 0.00303537340740621, 0.00303537529342602, 0.00303537797714215, 0.00303538066558911, 0.00303538287794673, 0.00303538437857915, 0.00303538509828856, 0.00303538507015287, 0.0030353843842063, 0.00303538315802511, 0.00303538151886092, 0.00303537959346387, 0.00303537750268619, 0.00303537535884653, 0.00303537326453425, 0.00303537131203492, 0.00303536958289787, 0.0030353681473861
flux1:, 0.683679394277223, 0.00287319044053256, 0.00287319180437806, 0.00287319345707417, 0.00287319533089766, 0.00287319734683445, 0.00287319941529941, 0.00287320143679357, 0.00287320330272889, 0.00287320489685353, 0.00287320609802583, 0.00287320678555054, 0.00287320684893667, 0.00287320620475744, 0.0028732048241631, 0.00287320277504034, 0.00287320028145001, 0.00287319779619168, 0.0028731960615965, 0.00287319608269264, 0.00287319883679478, 0.00287320440813422, 0.00287321026532103, 0.00287320948585519, 0.00287319394461481, 0.00287317317954822, 0.00287319305151121, 0.00287322747865672, 0.00287314648138642, 0.00287325049873217, 0.00287318498356009, 0.00287314283786227, 0.00287318498356009, 0.00287325049873217, 0.00287314648138642, 0.00287322747865672, 0.00287319305151121, 0.00287317317954822, 0.00287319394461481, 0.00287320948585519, 0.00287321026532103, 0.00287320440813422, 0.00287319883679479, 0.00287319608269264, 0.0028731960615965, 0.00287319779619168, 0.00287320028145001, 0.00287320277504034, 0.0028732048241631, 0.00287320620475744, 0.00287320684893667, 0.00287320678555055, 0.00287320609802583, 0.00287320489685353, 0.00287320330272889, 0.00287320143679358, 0.00287319941529941, 0.00287319734683445, 0.00287319533089766, 0.00287319345707418, 0.00287319180437806, 0.00287319044053256
flux1:, 0.683941843180977, 0.00271727625430278, 0.00271727753551822, 0.00271727909575469, 0.00271728087054052, 0.00271728278431658, 0.002717284751264, 0.00271728667611342, 0.00271728845513973, 0.00271728997773541, 0.00271729112924675, 0.00271729179618821, 0.00271729187554712, 0.00271729129064657, 0.00271729001683268, 0.0027172881206434, 0.00271728581481065, 0.00271728352506044, 0.00271728194522433, 0.00271728200954195, 0.00271728461773504, 0.00271728982275584, 0.00271729522115071, 0.0027172943094974, 0.00271727952258052, 0.00271725997997382, 0.00271727885989495, 0.00271731118459911, 0.00271723458490368, 0.00271733295709348, 0.00271727098282093, 0.00271723107921471, 0.00271727098282093, 0.00271733295709348, 0.00271723458490368, 0.00271731118459911, 0.00271727885989494, 0.00271725997997382, 0.00271727952258052, 0.0027172943094974, 0.00271729522115071, 0.00271728982275584, 0.00271728461773504, 0.00271728200954195, 0.00271728194522433, 0.00271728352506044, 0.00271728581481065, 0.0027172881206434, 0.00271729001683268, 0.00271729129064657, 0.00271729187554712, 0.00271729179618821, 0.00271729112924675, 0.00271728997773542, 0.00271728845513973, 0.00271728667611342, 0.002717284751264, 0.00271728278431658, 0.00271728087054052, 0.00271727909575469, 0.00271727753551821, 0.00271727625430278
flux1:, 0.68420429208473, 0.00256755357442594, 0.0025675547622166, 0.00256755621527843, 0.00256755787301107, 0.00256755966409027, 0.00256756150735106, 0.00256756331268638, 0.00256756498214408, 0.00256756641157937, 0.00256756749348991, 0.0025675681220591, 0.0025675682019833, 0.00256756766335487, 0.0025675664856027, 0.00256756473383659, 0.00256756260969158, 0.00256756051276006, 0.00256755909047848, 0.00256755920984942, 0.00256756169748978, 0.00256756657798463, 0.00256757157117124, 0.00256757057235486, 0.00256755654396005, 0.00256753819424923, 0.00256755613757777, 0.00256758647978493, 0.00256751412002017, 0.00256760708332207, 0.00256754851801765, 0.00256751077316642, 0.00256754851801765, 0.00256760708332206, 0.00256751412002017, 0.00256758647978493, 0.00256755613757777, 0.00256753819424923, 0.00256755654396005, 0.00256757057235486, 0.00256757157117124, 0.00256756657798463, 0.00256756169748978, 0.00256755920984942, 0.00256755909047848, 0.00256756051276005, 0.00256756260969158, 0.00256756473383659, 0.0025675664856027, 0.00256756766335487, 0.0025675682019833, 0.0025675681220591, 0.00256756749348991, 0.00256756641157937, 0.00256756498214408, 0.00256756331268638, 0.00256756150735106, 0.00256755966409028, 0.00256755787301107, 0.00256755621527843, 0.0025675547622166, 0.00256755357442594
flux1:, 0.684466740988483, 0.002423938371664, 0.0024239394561777, 0.00242394078939513, 0.00242394231509407, 0.00242394396680857, 0.00242394566872352, 0.00242394733661114, 0.00242394887897403, 0.00242395019872046, 0.00242395119594741, 0.00242395177277478, 0.00242395184168086, 0.00242395133942919, 0.00242395024934383, 0.00242394863499164, 0.00242394668713547, 0.00242394478017394, 0.00242394351723136, 0.00242394370155038, 0.00242394609099457, 0.00242395068455342, 0.00242395532076794, 0.00242395427393873, 0.00242394100320742, 0.00242392381345564, 0.0024239408715994, 0.00242396934500403, 0.00242390106674013, 0.00242398885212525, 0.00242393356424604, 0.00242389789527074, 0.00242393356424604, 0.00242398885212525, 0.00242390106674013, 0.00242396934500403, 0.0024239408715994, 0.00242392381345564, 0.00242394100320741, 0.00242395427393873, 0.00242395532076794, 0.00242395068455342, 0.00242394609099457, 0.00242394370155038, 0.00242394351723136, 0.00242394478017395, 0.00242394668713547, 0.00242394863499164, 0.00242395024934383, 0.00242395133942919, 0.00242395184168086, 0.00242395177277478, 0.00242395119594741, 0.00242395019872046, 0.00242394887897403, 0.00242394733661114, 0.00242394566872352, 0.00242394396680857, 0.00242394231509407, 0.00242394078939513, 0.0024239394561777, 0.002423938371664
flux1:, 0.684729189892236, 0.00228633555356249, 0.00228633652657195, 0.00228633772992304, 0.00228633911215158, 0.00228634061210741, 0.00228634215982542, 0.00228634367745846, 0.00228634508042171, 0.00228634627904621, 0.00228634718127063, 0.00228634769723891, 0.00228634774713849, 0.00228634727420065, 0.00228634626539355, 0.00228634478260091, 0.00228634300593898, 0.00228634128555949, 0.00228634018234215, 0.00228634043918058, 0.00228634274941107, 0.00228634708907705, 0.00228635141092049, 0.00228635034915315, 0.00228633783006059, 0.00228632176386443, 0.00228633798394831, 0.00228636469578294, 0.00228630034004496, 0.0022863831727282, 0.00228633103134266, 0.00228629735597913, 0.00228633103134266, 0.0022863831727282, 0.00228630034004496, 0.00228636469578294, 0.00228633798394831, 0.00228632176386443, 0.00228633783006059, 0.00228635034915315, 0.00228635141092049, 0.00228634708907705, 0.00228634274941107, 0.00228634043918058, 0.00228634018234215, 0.00228634128555949, 0.00228634300593898, 0.00228634478260091, 0.00228634626539355, 0.00228634727420065, 0.0022863477471385, 0.00228634769723891, 0.00228634718127063, 0.00228634627904621, 0.00228634508042171, 0.00228634367745846, 0.00228634215982542, 0.00228634061210741, 0.00228633911215158, 0.00228633772992304, 0.00228633652657195, 0.00228633555356249
flux1:, 0.68499163879599, 0.00215463991075325, 0.00215464076620513, 0.00215464183274899, 0.00215464306392431, 0.00215464440418707, 0.00215464578973035, 0.00215464714938227, 0.00215464840571721, 0.00215464947665391, 0.00215465027802697, 0.00215465072793023, 0.00215465075405969, 0.00215465030582207, 0.00215464937352951, 0.00215464801722848, 0.00215464640662357, 0.00215464486857936, 0.00215464392378751, 0.00215464425814118, 0.00215464650455667, 0.00215465061867033, 0.00215465466302491, 0.00215465361332533, 0.00215464183477181, 0.00215462685235395, 0.00215464227716376, 0.00215466732815923, 0.00215460673576895, 0.00215468483487932, 0.0021546357099275, 0.00215460394669052, 0.0021546357099275, 0.00215468483487932, 0.00215460673576895, 0.00215466732815923, 0.00215464227716376, 0.00215462685235395, 0.00215464183477182, 0.00215465361332533, 0.00215465466302491, 0.00215465061867033, 0.00215464650455667, 0.00215464425814118, 0.00215464392378751, 0.00215464486857936, 0.00215464640662357, 0.00215464801722848, 0.00215464937352951, 0.00215465030582207, 0.00215465075405969, 0.00215465072793023, 0.00215465027802697, 0.00215464947665391, 0.00215464840571721, 0.00215464714938227, 0.00215464578973035, 0.00215464440418707, 0.00215464306392431, 0.00215464183274899, 0.00215464076620513, 0.00215463991075325
flux1:, 0.685254087699743, 0.00202873705318407, 0.00202873778758673, 0.00202873871371126, 0.00202873979021189, 0.00202874096727964, 0.00202874218739368, 0.00202874338616127, 0.00202874449337106, 0.00202874543451162, 0.00202874613320285, 0.00202874651527548, 0.00202874651562739, 0.0020287460894786, 0.00202874523015176, 0.00202874399569983, 0.00202874254566801, 0.00202874118461038, 0.00202874039507758, 0.00202874080924909, 0.00202874300361192, 0.00202874691583014, 0.00202875071396016, 0.00202874969745714, 0.00202873864353368, 0.0020287247019966, 0.00202873937008272, 0.00202876285457745, 0.0020287058665774, 0.00202877944494306, 0.00202873320752515, 0.00202870327587605, 0.00202873320752515, 0.00202877944494306, 0.0020287058665774, 0.00202876285457745, 0.00202873937008272, 0.0020287247019966, 0.00202873864353368, 0.00202874969745714, 0.00202875071396016, 0.00202874691583014, 0.00202874300361192, 0.00202874080924909, 0.00202874039507758, 0.00202874118461038, 0.00202874254566801, 0.00202874399569983, 0.00202874523015176, 0.0020287460894786, 0.00202874651562739, 0.00202874651527548, 0.00202874613320285, 0.00202874543451162, 0.00202874449337106, 0.00202874338616127, 0.00202874218739368, 0.00202874096727964, 0.00202873979021188, 0.00202873871371126, 0.00202873778758673, 0.00202873705318407
flux1:, 0.685516536603496, 0.0019085043319842, 0.00190850494462062, 0.00190850573010284, 0.00190850665218241, 0.00190850766676516, 0.00190850872258127, 0.00190850976195199, 0.00190851072176852, 0.00190851153491483, 0.00190851213254726, 0.00190851244790731, 0.00190851242270508, 0.00190851201756202, 0.00190851122846023, 0.00190851011131185, 0.0019085088157785, 0.00190850762509931, 0.00190850698572009, 0.00190850747932919, 0.00190850962985676, 0.00190851335932656, 0.00190851693713949, 0.00190851596943345, 0.00190850561983276, 0.00190849267354394, 0.00190850661945726, 0.00190852862562972, 0.00190847508376869, 0.00190854434780027, 0.00190850087048388, 0.00190847269099866, 0.00190850087048388, 0.00190854434780027, 0.00190847508376869, 0.00190852862562972, 0.00190850661945726, 0.00190849267354394, 0.00190850561983276, 0.00190851596943345, 0.00190851693713949, 0.00190851335932656, 0.00190850962985675, 0.00190850747932919, 0.00190850698572009, 0.00190850762509931, 0.0019085088157785, 0.00190851011131185, 0.00190851122846023, 0.00190851201756202, 0.00190851242270508, 0.00190851244790731, 0.00190851213254726, 0.00190851153491483, 0.00190851072176852, 0.00190850976195199, 0.00190850872258127, 0.00190850766676516, 0.0019085066521824, 0.00190850573010284, 0.00190850494462062, 0.0019085043319842
flux1:, 0.685778985507249, 0.00179381174302493, 0.00179381223599072, 0.00179381288388011, 0.00179381365540768, 0.0017938145120419, 0.00179381540858783, 0.00179381629387218, 0.00179381711163786, 0.00179381780186213, 0.00179381830287895, 0.00179381855492772, 0.00179381850608182, 0.00179381812192189, 0.00179381740073547, 0.00179381639616506, 0.00179381524829226, 0.00179381422005543, 0.0017938137238171, 0.00179381429392733, 0.00179381640550899, 0.00179381996717275, 0.00179382334561228, 0.00179382243725032, 0.00179381276779125, 0.00179380076886935, 0.00179381402350006, 0.00179383463369772, 0.00179378438095673, 0.00179384953061206, 0.00179380868774878, 0.00179378218228343, 0.00179380868774878, 0.00179384953061207, 0.00179378438095673, 0.00179383463369772, 0.00179381402350006, 0.00179380076886935, 0.00179381276779125, 0.00179382243725032, 0.00179382334561228, 0.00179381996717275, 0.00179381640550899, 0.00179381429392733, 0.0017938137238171, 0.00179381422005543, 0.00179381524829226, 0.00179381639616506, 0.00179381740073547, 0.00179381812192189, 0.00179381850608182, 0.00179381855492772, 0.00179381830287895, 0.00179381780186213, 0.00179381711163786, 0.00179381629387218, 0.00179381540858783, 0.0017938145120419, 0.00179381365540768, 0.00179381288388011, 0.00179381223599072, 0.00179381174302493
flux1:, 0.686041434411003, 0.00168452280858652, 0.00168452318666486, 0.00168452370301082, 0.00168452433106652, 0.00168452503759988, 0.00168452578319854, 0.00168452652287035, 0.00168452720684927, 0.00168452778180543, 0.0016845281928098, 0.00168452838662609, 0.00168452831720493, 0.00168452795463141, 0.00168452729915447, 0.00168452640204384, 0.00168452539413451, 0.00168452451909423, 0.00168452415720326, 0.00168452479854899, 0.00168452687306682, 0.00168453027807205, 0.00168453347361324, 0.00168453263065838, 0.00168452361389161, 0.0016845125127623, 0.00168452510375245, 0.00168454439489088, 0.00168449727602889, 0.00168455850484261, 0.00168452017288433, 0.00168449526473432, 0.00168452017288433, 0.00168455850484261, 0.00168449727602889, 0.00168454439489088, 0.00168452510375245, 0.0016845125127623, 0.00168452361389161, 0.00168453263065838, 0.00168453347361324, 0.00168453027807205, 0.00168452687306682, 0.00168452479854899, 0.00168452415720326, 0.00168452451909424, 0.00168452539413451, 0.00168452640204384, 0.00168452729915447, 0.00168452795463141, 0.00168452831720492, 0.00168452838662609, 0.0016845281928098, 0.00168452778180543, 0.00168452720684927, 0.00168452652287035, 0.00168452578319854, 0.00168452503759988, 0.00168452433106652, 0.00168452370301082, 0.00168452318666486, 0.00168452280858652
flux1:, 0.686303883314756, 0.00158049543390345, 0.00158049570429869, 0.00158049609775066, 0.00158049659211125, 0.00158049715909641, 0.0015804977646943, 0.00158049836968186, 0.00158049893034265, 0.00158049939956942, 0.00158049972867477, 0.00158049987043623, 0.00158049978417878, 0.00158049944404035, 0.00158049885190736, 0.00158049805660441, 0.00158049718008297, 0.0015804964477817, 0.00158049620987123, 0.00158049691516579, 0.0015804989518951, 0.00158050220808107, 0.00158050523329682, 0.0015805044579596, 0.00158049606382286, 0.00158048580981446, 0.00158049776201633, 0.00158051580602318, 0.00158047166812324, 0.00158052916328541, 0.00158049322109189, 0.00158046983514317, 0.00158049322109189, 0.00158052916328541, 0.00158047166812324, 0.00158051580602318, 0.00158049776201633, 0.00158048580981446, 0.00158049606382286, 0.0015805044579596, 0.00158050523329682, 0.00158050220808107, 0.0015804989518951, 0.00158049691516579, 0.00158049620987123, 0.00158049644778171, 0.00158049718008297, 0.00158049805660441, 0.00158049885190736, 0.00158049944404035, 0.00158049978417878, 0.00158049987043623, 0.00158049972867477, 0.00158049939956942, 0.00158049893034265, 0.00158049836968186, 0.0015804977646943, 0.00158049715909641, 0.00158049659211125, 0.00158049609775066, 0.00158049570429869, 0.00158049543390345
flux1:, 0.686566332218509, 0.00148158273571422, 0.00148158290767278, 0.00148158318898704, 0.00148158356153881, 0.00148158400157639, 0.00148158448004231, 0.00148158496301043, 0.0014815854123191, 0.00148158578657014, 0.00148158604279182, 0.00148158613924953, 0.00148158604014015, 0.00148158572321851, 0.00148158519171251, 0.00148158449196251, 0.00148158373742694, 0.00148158313636206, 0.00148158301076429, 0.00148158377106819, 0.00148158576713284, 0.00148158887956612, 0.0014815917437353, 0.00148159103503724, 0.00148158323153039, 0.00148157377348135, 0.00148158510943592, 0.00148160197371693, 0.00148156066671521, 0.00148161460918441, 0.00148158093831448, 0.00148155900118332, 0.00148158093831448, 0.00148161460918441, 0.00148156066671521, 0.00148160197371693, 0.00148158510943592, 0.00148157377348135, 0.00148158323153038, 0.00148159103503724, 0.0014815917437353, 0.00148158887956612, 0.00148158576713284, 0.00148158377106819, 0.0014815830107643, 0.00148158313636206, 0.00148158373742694, 0.00148158449196251, 0.00148158519171251, 0.00148158572321851, 0.00148158604014015, 0.00148158613924953, 0.00148158604279182, 0.00148158578657014, 0.0014815854123191, 0.00148158496301043, 0.00148158448004231, 0.00148158400157639, 0.00148158356153881, 0.00148158318898704, 0.00148158290767278, 0.00148158273571422
flux1:, 0.686828781122262, 0.00138763384029676, 0.00138763392464836, 0.00138763410613736, 0.00138763437025432, 0.00138763469732287, 0.00138763506275465, 0.00138763543741334, 0.00138763578816878, 0.00138763607879848, 0.00138763627151116, 0.00138763632953645, 0.00138763622145521, 0.00138763592822866, 0.00138763545416295, 0.00138763484310867, 0.00138763420044511, 0.0013876337182905, 0.00138763369235575, 0.00138763449748328, 0.00138763644834127, 0.00138763941987339, 0.00138764212960283, 0.00138764148404382, 0.00138763423789701, 0.00138762552475063, 0.00138763626516314, 0.00138765201306958, 0.00138761339025245, 0.00138766395489064, 0.00138763243987034, 0.00138761188003009, 0.00138763243987034, 0.00138766395489064, 0.00138761339025245, 0.00138765201306958, 0.00138763626516314, 0.00138762552475063, 0.00138763423789701, 0.00138764148404382, 0.00138764212960283, 0.00138763941987339, 0.00138763644834127, 0.00138763449748327, 0.00138763369235575, 0.0013876337182905, 0.00138763420044511, 0.00138763484310867, 0.00138763545416295, 0.00138763592822866, 0.00138763622145521, 0.00138763632953645, 0.00138763627151116, 0.00138763607879848, 0.00138763578816877, 0.00138763543741334, 0.00138763506275465, 0.00138763469732287, 0.00138763437025432, 0.00138763410613736, 0.00138763392464836, 0.00138763384029676
flux1:, 0.687091230026016, 0.00129849464881286, 0.00129849465746659, 0.00129849475242657, 0.00129849492234941, 0.00129849515115729, 0.0012984954182289, 0.00129849569869809, 0.00129849596393608, 0.00129849618236284, 0.00129849632084039, 0.00129849634705588, 0.00129849623351142, 0.00129849596399613, 0.00129849554366641, 0.00129849501390944, 0.00129849447245735, 0.00129849409632428, 0.00129849415676793, 0.00129849499571083, 0.00129849689564684, 0.00129849972746984, 0.0012985022873051, 0.00129850169951042, 0.00129849497682218, 0.00129848695818715, 0.00129849712238078, 0.00129851181366128, 0.0012984757321179, 0.001298523087836, 0.00129849361639861, 0.00129847436429187, 0.00129849361639861, 0.001298523087836, 0.0012984757321179, 0.00129851181366128, 0.00129849712238078, 0.00129848695818715, 0.00129849497682218, 0.00129850169951042, 0.0012985022873051, 0.00129849972746984, 0.00129849689564684, 0.00129849499571083, 0.00129849415676793, 0.00129849409632428, 0.00129849447245735, 0.00129849501390944, 0.00129849554366641, 0.00129849596399613, 0.00129849623351142, 0.00129849634705588, 0.00129849632084039, 0.00129849618236284, 0.00129849596393608, 0.00129849569869809, 0.0012984954182289, 0.00129849515115729, 0.00129849492234941, 0.00129849475242657, 0.00129849465746659, 0.00129849464881286
flux1:, 0.687353678929769, 0.00121400856812293, 0.00121400851355184, 0.00121400853570189, 0.00121400862594941, 0.00121400877133769, 0.00121400895471295, 0.00121400915496601, 0.0012140093474504, 0.00121400950471145, 0.00121400959775931, 0.00121400959825944, 0.00121400948220514, 0.00121400923587082, 0.0012140088650706, 0.00121400840878315, 0.0012140079575373, 0.00121400767425827, 0.00121400780751735, 0.00121400866886561, 0.00121401051146959, 0.00121401320364791, 0.0012140156166517, 0.00121401507997787, 0.00121400884680414, 0.00121400147346427, 0.00121401107979591, 0.00121402477101887, 0.00121399109204003, 0.00121403540194537, 0.00121400786523939, 0.00121398985337439, 0.00121400786523939, 0.00121403540194537, 0.00121399109204003, 0.00121402477101887, 0.00121401107979591, 0.00121400147346427, 0.00121400884680414, 0.00121401507997788, 0.0012140156166517, 0.00121401320364791, 0.00121401051146959, 0.00121400866886561, 0.00121400780751735, 0.00121400767425827, 0.0012140079575373, 0.00121400840878315, 0.0012140088650706, 0.00121400923587082, 0.00121400948220514, 0.00121400959825944, 0.00121400959775931, 0.00121400950471145, 0.0012140093474504, 0.00121400915496601, 0.00121400895471295, 0.00121400877133769, 0.00121400862594941, 0.00121400853570189, 0.00121400851355184, 0.00121400856812293
flux1:, 0.687616127833522, 0.00113401720555501, 0.00113401710029978, 0.0011340170632607, 0.00113401708809973, 0.00113401716451901, 0.00113401727835122, 0.00113401741175265, 0.00113401754356491, 0.00113401764997011, 0.00113401770565314, 0.00113401768581353, 0.0011340175695428, 0.00113401734529537, 0.00113401701938431, 0.00113401662845889, 0.00113401625629362, 0.00113401605271317, 0.00113401624529537, 0.00113401711763748, 0.00113401889625148, 0.00113402144821241, 0.00113402371649335, 0.0011340232235768, 0.00113401744645624, 0.00113401067081619, 0.00113401973704304, 0.00113403248197922, 0.00113400107139568, 0.00113404249293458, 0.00113401678569715, 0.00113399994872763, 0.00113401678569715, 0.00113404249293458, 0.00113400107139568, 0.00113403248197922, 0.00113401973704304, 0.00113401067081619, 0.00113401744645624, 0.0011340232235768, 0.00113402371649335, 0.00113402144821241, 0.00113401889625148, 0.00113401711763748, 0.00113401624529537, 0.00113401605271317, 0.00113401625629362, 0.00113401662845889, 0.00113401701938431, 0.00113401734529537, 0.0011340175695428, 0.00113401768581353, 0.00113401770565314, 0.00113401764997011, 0.00113401754356491, 0.00113401741175265, 0.00113401727835122, 0.00113401716451901, 0.00113401708809973, 0.0011340170632607, 0.00113401710029978, 0.00113401720555501
flux1:, 0.687878576737275, 0.00105836102642377, 0.00105836088264127, 0.00105836079947758, 0.00105836077247088, 0.00105836079354796, 0.00105836085107756, 0.00105836093002284, 0.00105836101225453, 0.00105836107713973, 0.00105836110260302, 0.00105836106697302, 0.00105836095208551, 0.00105836074830625, 0.00105836046231933, 0.00105836012854272, 0.00105835982444405, 0.00105835968770155, 0.00105835992651171, 0.00105836079879944, 0.00105836250691802, 0.00105836491788688, 0.00105836704306559, 0.00105836658630223, 0.00105836123270771, 0.00105835500916643, 0.00105836355275539, 0.0010583754027136, 0.00105834613117033, 0.00105838481626085, 0.00105836083695529, 0.00105834511174389, 0.00105836083695529, 0.00105838481626085, 0.00105834613117033, 0.0010583754027136, 0.00105836355275539, 0.00105835500916643, 0.00105836123270771, 0.00105836658630223, 0.00105836704306559, 0.00105836491788688, 0.00105836250691802, 0.00105836079879943, 0.00105835992651171, 0.00105835968770155, 0.00105835982444404, 0.00105836012854272, 0.00105836046231933, 0.00105836074830625, 0.00105836095208551, 0.00105836106697302, 0.00105836110260302, 0.00105836107713973, 0.00105836101225453, 0.00105836093002285, 0.00105836085107756, 0.00105836079354796, 0.00105836077247088, 0.00105836079947758, 0.00105836088264127, 0.00105836102642377
flux1:, 0.688141025641029, 9.86879973390721e-4, 9.86879802467633e-4, 9.86879685308918e-4, 9.86879618954018e-4, 9.86879597157353e-4, 9.86879610412652e-4, 9.86879646072185e-4, 9.86879688618344e-4, 9.86879720193533e-4, 9.8687972156881e-4, 9.86879673837761e-4, 9.86879561265148e-4, 9.86879375893986e-4, 9.86879124678195e-4, 9.86878839916255e-4, 9.86878593208445e-4, 9.86878510999856e-4, 9.8687878363138e-4, 9.8687964549744e-4, 9.86881277110963e-4, 9.86883546481212e-4, 9.86885530085043e-4, 9.86885102033424e-4, 9.86880140743571e-4, 9.8687442599056e-4, 9.86882464366259e-4, 9.86893468478425e-4, 9.86866211643356e-4, 9.86902306795296e-4, 9.86879957712761e-4, 9.86865283377856e-4, 9.86879957712762e-4, 9.86902306795297e-4, 9.86866211643355e-4, 9.86893468478425e-4, 9.86882464366259e-4, 9.8687442599056e-4, 9.86880140743571e-4, 9.86885102033424e-4, 9.86885530085043e-4, 9.86883546481212e-4, 9.86881277110964e-4, 9.86879645497439e-4, 9.86878783631381e-4, 9.86878510999856e-4, 9.86878593208444e-4, 9.86878839916255e-4, 9.86879124678194e-4, 9.86879375893986e-4, 9.86879561265148e-4, 9.86879673837762e-4, 9.8687972156881e-4, 9.86879720193533e-4, 9.86879688618344e-4, 9.86879646072186e-4, 9.86879610412652e-4, 9.86879597157353e-4, 9.86879618954018e-4, 9.86879685308918e-4, 9.86879802467633e-4, 9.86879973390721e-4
flux1:, 0.688403474544782, 9.19414047039913e-4, 9.19413859284981e-4, 9.19413719036647e-4, 9.19413624501507e-4, 9.19413570907834e-4, 9.19413550507855e-4, 9.19413552670389e-4, 9.19413564117124e-4, 9.19413569400252e-4, 9.19413551786864e-4, 9.19413494811785e-4, 9.19413384890344e-4, 9.19413215539923e-4, 9.19412993905541e-4, 9.19412750286254e-4, 9.19412550840905e-4, 9.19412511648698e-4, 9.19412806630343e-4, 9.19413648650583e-4, 9.19415198524304e-4, 9.19417326156761e-4, 9.19419169938551e-4, 9.19418763643097e-4, 9.19414165031954e-4, 9.19408918265579e-4, 9.19416468995966e-4, 9.19426674450342e-4, 9.19401313158797e-4, 9.19434959579559e-4, 9.19414146905692e-4, 9.19400464852473e-4, 9.19414146905693e-4, 9.19434959579559e-4, 9.19401313158797e-4, 9.19426674450341e-4, 9.19416468995967e-4, 9.1940891826558e-4, 9.19414165031954e-4, 9.19418763643097e-4, 9.19419169938551e-4, 9.19417326156761e-4, 9.19415198524304e-4, 9.19413648650584e-4, 9.19412806630343e-4, 9.19412511648697e-4, 9.19412550840905e-4, 9.19412750286254e-4, 9.19412993905541e-4, 9.19413215539924e-4, 9.19413384890344e-4, 9.19413494811784e-4, 9.19413551786863e-4, 9.19413569400252e-4, 9.19413564117124e-4, 9.19413552670389e-4, 9.19413550507855e-4, 9.19413570907835e-4, 9.19413624501508e-4, 9.19413719036647e-4, 9.1941385928498e-4, 9.19414047039913e-4
flux1:, 0.688665923448535, 8.55803847309092e-4, 8.55803651731419e-4, 8.55803497878221e-4, 8.55803384833646e-4, 8.55803308992226e-4, 8.55803264045168e-4, 8.55803241052029e-4, 8.55803228647193e-4, 8.55803213471227e-4, 8.55803180978417e-4, 8.55803116859436e-4, 8.5580300943555e-4, 8.55802853523037e-4, 8.55802656397056e-4, 8.55802446480687e-4, 8.55802284898855e-4, 8.55802278182036e-4, 8.558025851736e-4, 8.55803399068806e-4, 8.55804862954392e-4, 8.5580684940344e-4, 8.55808555583424e-4, 8.55808164818115e-4, 8.55803901064233e-4, 8.55799084134078e-4, 8.55806165055506e-4, 8.55815617279396e-4, 8.55792037617139e-4, 8.55823371303489e-4, 8.55804005151933e-4, 8.55791259088368e-4, 8.55804005151935e-4, 8.55823371303489e-4, 8.55792037617138e-4, 8.55815617279397e-4, 8.55806165055506e-4, 8.55799084134078e-4, 8.55803901064232e-4, 8.55808164818115e-4, 8.55808555583424e-4, 8.5580684940344e-4, 8.55804862954393e-4, 8.55803399068806e-4, 8.558025851736e-4, 8.55802278182036e-4, 8.55802284898855e-4, 8.55802446480687e-4, 8.55802656397055e-4, 8.55802853523037e-4, 8.5580300943555e-4, 8.55803116859435e-4, 8.55803180978417e-4, 8.55803213471227e-4, 8.55803228647192e-4, 8.55803241052029e-4, 8.55803264045168e-4, 8.55803308992226e-4, 8.55803384833646e-4, 8.55803497878221e-4, 8.5580365173142e-4, 8.55803847309093e-4
flux1:, 0.688928372352288, 7.95891075665935e-4, 7.95890879840382e-4, 7.95890720340445e-4, 7.95890596883669e-4, 7.95890506769913e-4, 7.95890444856614e-4, 7.95890403614216e-4, 7.95890373307639e-4, 7.95890342386475e-4, 7.95890298222375e-4, 7.95890228411627e-4, 7.95890122966949e-4, 7.95889977851196e-4, 7.95889800422225e-4, 7.95889617349582e-4, 7.95889485109588e-4, 7.95889501448461e-4, 7.95889811381932e-4, 7.95890590157651e-4, 7.95891964936926e-4, 7.95893811604982e-4, 7.9589538303823e-4, 7.95895002474064e-4, 7.95891047693412e-4, 7.95886625171571e-4, 7.95893254457339e-4, 7.95901997252709e-4, 7.95880090582127e-4, 7.95909242399008e-4, 7.95891236814222e-4, 7.95879372753121e-4, 7.95891236814223e-4, 7.95909242399008e-4, 7.95880090582127e-4, 7.95901997252709e-4, 7.95893254457339e-4, 7.95886625171571e-4, 7.95891047693412e-4, 7.95895002474065e-4, 7.9589538303823e-4, 7.95893811604982e-4, 7.95891964936925e-4, 7.95890590157651e-4, 7.95889811381933e-4, 7.95889501448462e-4, 7.95889485109588e-4, 7.95889617349582e-4, 7.95889800422226e-4, 7.95889977851196e-4, 7.95890122966949e-4, 7.95890228411627e-4, 7.95890298222375e-4, 7.95890342386475e-4, 7.95890373307639e-4, 7.95890403614216e-4, 7.95890444856614e-4, 7.95890506769913e-4, 7.95890596883669e-4, 7.95890720340446e-4, 7.95890879840382e-4, 7.95891075665935e-4
flux1:, 0.689190821256042, 7.39518998153848e-4, 7.39518808169429e-4, 7.39518649431528e-4, 7.39518522091229e-4, 7.39518424137719e-4, 7.39518351366514e-4, 7.39518297422555e-4, 7.39518253960558e-4, 7.39518210998563e-4, 7.39518157591259e-4, 7.3951808302159e-4, 7.39517978805304e-4, 7.39517841918744e-4, 7.39517679764476e-4, 7.39517517376488e-4, 7.39517406942852e-4, 7.39517438136064e-4, 7.39517743301693e-4, 7.39518481327185e-4, 7.39519765091027e-4, 7.39521474315413e-4, 7.39522914589884e-4, 7.39522539892131e-4, 7.39518870201343e-4, 7.39514809389447e-4, 7.39521005567801e-4, 7.39529081204464e-4, 7.39508744139648e-4, 7.3953583988804e-4, 7.3951911282047e-4, 7.39508079068841e-4, 7.3951911282047e-4, 7.3953583988804e-4, 7.39508744139648e-4, 7.39529081204463e-4, 7.395210055678e-4, 7.39514809389447e-4, 7.39518870201343e-4, 7.39522539892132e-4, 7.39522914589884e-4, 7.39521474315414e-4, 7.39519765091027e-4, 7.39518481327184e-4, 7.39517743301694e-4, 7.39517438136064e-4, 7.39517406942852e-4, 7.39517517376488e-4, 7.39517679764476e-4, 7.39517841918744e-4, 7.39517978805303e-4, 7.3951808302159e-4, 7.39518157591259e-4, 7.39518210998563e-4, 7.39518253960558e-4, 7.39518297422555e-4, 7.39518351366515e-4, 7.39518424137719e-4, 7.39518522091229e-4, 7.39518649431528e-4, 7.39518808169428e-4, 7.39518998153847e-4
flux1:, 0.689453270159795, 6.86532869648684e-4, 6.86532690131438e-4, 6.86532537064612e-4, 6.86532410874373e-4, 6.86532310064879e-4, 6.86532231182597e-4, 6.86532168850141e-4, 6.86532115908749e-4, 6.86532063739036e-4, 6.86532002875668e-4, 6.8653192409655e-4, 6.86531820254141e-4, 6.86531689220605e-4, 6.86531538411366e-4, 6.8653139133563e-4, 6.86531296227026e-4, 6.86531335340891e-4, 6.86531629420207e-4, 6.86532322450458e-4, 6.86533514517982e-4, 6.86535089596443e-4, 6.86536403068997e-4, 6.86536030932066e-4, 6.86532624450453e-4, 6.86528895330775e-4, 6.86534677259487e-4, 6.86542126531775e-4, 6.86523260868945e-4, 6.86548421345392e-4, 6.86532894602315e-4, 6.86522641739362e-4, 6.86532894602315e-4, 6.86548421345393e-4, 6.86523260868945e-4, 6.86542126531775e-4, 6.86534677259487e-4, 6.86528895330776e-4, 6.86532624450453e-4, 6.86536030932065e-4, 6.86536403068997e-4, 6.86535089596443e-4, 6.86533514517982e-4, 6.86532322450458e-4, 6.86531629420207e-4, 6.8653133534089e-4, 6.86531296227026e-4, 6.86531391335629e-4, 6.86531538411366e-4, 6.86531689220605e-4, 6.86531820254142e-4, 6.8653192409655e-4, 6.86532002875668e-4, 6.86532063739036e-4, 6.86532115908749e-4, 6.86532168850141e-4, 6.86532231182597e-4, 6.86532310064878e-4, 6.86532410874373e-4, 6.86532537064612e-4, 6.86532690131438e-4, 6.86532869648684e-4
flux1:, 0.689715719063548, 6.36780319869475e-4, 6.36780154068132e-4, 6.36780010190137e-4, 6.3677988881558e-4, 6.36779788826503e-4, 6.36779707369662e-4, 6.36779639883494e-4, 6.3677958022532e-4, 6.36779520962688e-4, 6.367794539342e-4, 6.36779371244194e-4, 6.36779266933942e-4, 6.36779139665899e-4, 6.36778996839975e-4, 6.36778860542348e-4, 6.36778775358833e-4, 6.36778816731299e-4, 6.36779094781281e-4, 6.36779739927794e-4, 6.36780840812978e-4, 6.36782285976082e-4, 6.36783477755075e-4, 6.3678310588425e-4, 6.36779942684031e-4, 6.36776517823878e-4, 6.36781904629296e-4, 6.36788766882692e-4, 6.36771279492893e-4, 6.36794620543585e-4, 6.36780219719162e-4, 6.36770700564415e-4, 6.36780219719161e-4, 6.36794620543585e-4, 6.36771279492893e-4, 6.36788766882692e-4, 6.36781904629296e-4, 6.36776517823878e-4, 6.36779942684031e-4, 6.3678310588425e-4, 6.36783477755075e-4, 6.36782285976082e-4, 6.36780840812978e-4, 6.36779739927794e-4, 6.36779094781281e-4, 6.36778816731298e-4, 6.36778775358833e-4, 6.36778860542348e-4, 6.36778996839975e-4, 6.36779139665899e-4, 6.36779266933942e-4, 6.36779371244194e-4, 6.367794539342e-4, 6.36779520962688e-4, 6.3677958022532e-4, 6.36779639883494e-4, 6.36779707369662e-4, 6.36779788826503e-4, 6.3677988881558e-4, 6.36780010190137e-4, 6.36780154068131e-4, 6.36780319869474e-4
flux1:, 0.689978167967302, 5.90111701869896e-4, 5.9011155179052e-4, 5.90111419380252e-4, 5.90111305284346e-4, 5.90111208657894e-4, 5.90111127128687e-4, 5.90111056819117e-4, 5.90110992460266e-4, 5.90110927656637e-4, 5.90110855397603e-4, 5.90110768964814e-4, 5.9011066345559e-4, 5.90110538226616e-4, 5.90110400635438e-4, 5.90110271436929e-4, 5.90110191848786e-4, 5.90110231052299e-4, 5.90110489446653e-4, 5.90111085104383e-4, 5.90112096438554e-4, 5.90113416778039e-4, 5.90114492662262e-4, 5.90114119712213e-4, 5.90111181726925e-4, 5.90108036145985e-4, 5.90113047134745e-4, 5.90119360269213e-4, 5.90103162960322e-4, 5.9012479553282e-4, 5.90111449920881e-4, 5.90102619493816e-4, 5.90111449920881e-4, 5.9012479553282e-4, 5.90103162960322e-4, 5.90119360269213e-4, 5.90113047134745e-4, 5.90108036145985e-4, 5.90111181726925e-4, 5.90114119712213e-4, 5.90114492662262e-4, 5.90113416778039e-4, 5.90112096438553e-4, 5.90111085104383e-4, 5.90110489446653e-4, 5.90110231052299e-4, 5.90110191848786e-4, 5.90110271436929e-4, 5.90110400635438e-4, 5.90110538226615e-4, 5.9011066345559e-4, 5.90110768964814e-4, 5.90110855397603e-4, 5.90110927656637e-4, 5.90110992460265e-4, 5.90111056819118e-4, 5.90111127128687e-4, 5.90111208657894e-4, 5.90111305284346e-4, 5.90111419380252e-4, 5.9011155179052e-4, 5.90111701869896e-4
flux1:, 0.690240616871055, 5.4638040390586e-4, 5.46380270480924e-4, 5.463801507597e-4, 5.46380045391058e-4, 5.4637995372527e-4, 5.46379873778159e-4, 5.46379802249262e-4, 5.46379734624494e-4, 5.46379665416782e-4, 5.46379588632094e-4, 5.46379498596389e-4, 5.46379391342669e-4, 5.46379266833173e-4, 5.46379132356475e-4, 5.46379007417544e-4, 5.46378930119803e-4, 5.46378963888782e-4, 5.46379200223469e-4, 5.46379745962187e-4, 5.46380670381529e-4, 5.46381871744405e-4, 5.46382838128345e-4, 5.46382463608573e-4, 5.4637973450978e-4, 5.46376845519979e-4, 5.46381500071511e-4, 5.46387300528069e-4, 5.46372309883012e-4, 5.4639234007852e-4, 5.46379982571556e-4, 5.46371798044134e-4, 5.46379982571556e-4, 5.4639234007852e-4, 5.46372309883012e-4, 5.46387300528069e-4, 5.46381500071512e-4, 5.46376845519979e-4, 5.4637973450978e-4, 5.46382463608573e-4, 5.46382838128345e-4, 5.46381871744405e-4, 5.46380670381529e-4, 5.46379745962187e-4, 5.46379200223469e-4, 5.46378963888782e-4, 5.46378930119803e-4, 5.46379007417544e-4, 5.46379132356475e-4, 5.46379266833173e-4, 5.4637939134267e-4, 5.46379498596389e-4, 5.46379588632093e-4, 5.46379665416782e-4, 5.46379734624494e-4, 5.46379802249263e-4, 5.4637987377816e-4, 5.4637995372527e-4, 5.46380045391058e-4, 5.46380150759701e-4, 5.46380270480924e-4, 5.46380403905861e-4
flux1:, 0.690503065774808, 5.05443125725251e-4, 5.05443009002674e-4, 5.05442902330025e-4, 5.0544280632017e-4, 5.05442720462534e-4, 5.05442643089253e-4, 5.05442571390537e-4, 5.05442501507332e-4, 5.05442428749993e-4, 5.05442348022597e-4, 5.05442254575698e-4, 5.05442145267856e-4, 5.05442020584099e-4, 5.05441887717002e-4, 5.05441764993043e-4, 5.05441687630943e-4, 5.05441713760585e-4, 5.05441926731474e-4, 5.05442423160404e-4, 5.05443264167903e-4, 5.05444353026028e-4, 5.05445216781388e-4, 5.05444840938443e-4, 5.0544230599043e-4, 5.05439653017447e-4, 5.05443970464906e-4, 5.05449293201732e-4, 5.05435430399326e-4, 5.05453959528266e-4, 5.05442526505873e-4, 5.05434947149298e-4, 5.05442526505873e-4, 5.05453959528266e-4, 5.05435430399326e-4, 5.05449293201732e-4, 5.05443970464906e-4, 5.05439653017447e-4, 5.05442305990431e-4, 5.05444840938443e-4, 5.05445216781388e-4, 5.05444353026029e-4, 5.05443264167903e-4, 5.05442423160404e-4, 5.05441926731474e-4, 5.05441713760585e-4, 5.05441687630943e-4, 5.05441764993043e-4, 5.05441887717002e-4, 5.05442020584099e-4, 5.05442145267856e-4, 5.05442254575698e-4, 5.05442348022597e-4, 5.05442428749993e-4, 5.05442501507332e-4, 5.05442571390537e-4, 5.05442643089253e-4, 5.05442720462534e-4, 5.0544280632017e-4, 5.05442902330025e-4, 5.05443009002674e-4, 5.0544312572525e-4
flux1:, 0.690765514678561, 4.6716012046085e-4, 4.67160019799676e-4, 4.671599258707e-4, 4.67159839228189e-4, 4.67159759461719e-4, 4.67159685164725e-4, 4.67159613947778e-4, 4.67159542522338e-4, 4.67159466899432e-4, 4.67159382775595e-4, 4.67159286217359e-4, 4.67159174807307e-4, 4.67159049475489e-4, 4.67158917290851e-4, 4.67158795463648e-4, 4.67158716535241e-4, 4.67158733758929e-4, 4.6715892301973e-4, 4.67159371634183e-4, 4.67160133445195e-4, 4.67161116749738e-4, 4.67161885092553e-4, 4.6716150877828e-4, 4.67159154679724e-4, 4.67156719074532e-4, 4.67160718581111e-4, 4.67165597044786e-4, 4.67152787669165e-4, 4.67169912312397e-4, 4.67159343522143e-4, 4.67152330649073e-4, 4.67159343522143e-4, 4.67169912312397e-4, 4.67152787669166e-4, 4.67165597044786e-4, 4.67160718581111e-4, 4.67156719074532e-4, 4.67159154679724e-4, 4.6716150877828e-4, 4.67161885092553e-4, 4.67161116749738e-4, 4.67160133445195e-4, 4.67159371634183e-4, 4.6715892301973e-4, 4.67158733758929e-4, 4.67158716535241e-4, 4.67158795463648e-4, 4.67158917290852e-4, 4.67159049475489e-4, 4.67159174807307e-4, 4.67159286217359e-4, 4.67159382775595e-4, 4.67159466899433e-4, 4.67159542522338e-4, 4.67159613947778e-4, 4.67159685164725e-4, 4.67159759461719e-4, 4.67159839228189e-4, 4.671599258707e-4, 4.67160019799677e-4, 4.6716012046085e-4
flux1:, 0.691027963582315, 4.31395403424735e-4, 4.31395317685781e-4, 4.31395235719254e-4, 4.31395158010787e-4, 4.31395084223848e-4, 4.31395013170881e-4, 4.31394942825001e-4, 4.31394870395756e-4, 4.31394792509553e-4, 4.31394705560347e-4, 4.31394606331411e-4, 4.31394493035298e-4, 4.31394366973802e-4, 4.31394235064302e-4, 4.3139411345505e-4, 4.31394032197486e-4, 4.31394040050125e-4, 4.31394206058597e-4, 4.31394609077044e-4, 4.31395296457097e-4, 4.31396181486484e-4, 4.31396861838329e-4, 4.31396486372404e-4, 4.31394301092955e-4, 4.31392065940804e-4, 4.31395766377524e-4, 4.31400232474276e-4, 4.31388406318084e-4, 4.31404218395706e-4, 4.3139445682908e-4, 4.31387973732413e-4, 4.3139445682908e-4, 4.31404218395705e-4, 4.31388406318083e-4, 4.31400232474277e-4, 4.31395766377524e-4, 4.31392065940804e-4, 4.31394301092954e-4, 4.31396486372403e-4, 4.31396861838329e-4, 4.31396181486484e-4, 4.31395296457097e-4, 4.31394609077044e-4, 4.31394206058597e-4, 4.31394040050125e-4, 4.31394032197486e-4, 4.31394113455049e-4, 4.31394235064302e-4, 4.31394366973802e-4, 4.31394493035298e-4, 4.31394606331411e-4, 4.31394705560347e-4, 4.31394792509553e-4, 4.31394870395756e-4, 4.31394942825001e-4, 4.31395013170881e-4, 4.31395084223848e-4, 4.31395158010787e-4, 4.31395235719254e-4, 4.31395317685781e-4, 4.31395403424735e-4
flux1:, 0.691290412486068, 3.98016929204593e-4, 3.98016856926681e-4, 3.98016785835487e-4, 3.9801671634665e-4, 3.98016648180383e-4, 3.98016580335245e-4, 3.98016511098558e-4, 3.98016438115002e-4, 3.98016358550361e-4, 3.98016269409891e-4, 3.98016168102483e-4, 3.98016053383419e-4, 3.98015926857316e-4, 3.98015795262256e-4, 3.98015673732035e-4, 3.98015589998093e-4, 3.98015588672532e-4, 3.98015732532394e-4, 3.98016092731598e-4, 3.98016710834121e-4, 3.98017505043029e-4, 3.98018104893703e-4, 3.98017731927582e-4, 3.98015704546256e-4, 3.98013654479364e-4, 3.98017074309359e-4, 3.98021158380333e-4, 3.98010249246152e-4, 3.98024836095304e-4, 3.98015827861042e-4, 3.98009839750224e-4, 3.98015827861042e-4, 3.98024836095304e-4, 3.98010249246152e-4, 3.98021158380333e-4, 3.98017074309359e-4, 3.98013654479364e-4, 3.98015704546256e-4, 3.98017731927581e-4, 3.98018104893702e-4, 3.9801750504303e-4, 3.98016710834121e-4, 3.98016092731598e-4, 3.98015732532393e-4, 3.98015588672532e-4, 3.98015589998093e-4, 3.98015673732035e-4, 3.98015795262256e-4, 3.98015926857316e-4, 3.98016053383419e-4, 3.98016168102483e-4, 3.98016269409891e-4, 3.98016358550361e-4, 3.98016438115002e-4, 3.98016511098558e-4, 3.98016580335245e-4, 3.98016648180383e-4, 3.9801671634665e-4, 3.98016785835487e-4, 3.98016856926681e-4, 3.98016929204593e-4
flux1:, 0.691552861389821, 3.66896738547096e-4, 3.66896678101874e-4, 3.66896616639777e-4, 3.66896554510617e-4, 3.66896491480365e-4, 3.66896426707463e-4, 3.66896358752214e-4, 3.66896285638933e-4, 3.66896205004416e-4, 3.6689611438675e-4, 3.66896011736673e-4, 3.66895896271341e-4, 3.66895769833776e-4, 3.66895638955933e-4, 3.66895517799455e-4, 3.66895431930568e-4, 3.66895422133586e-4, 3.66895545438821e-4, 3.66895865993734e-4, 3.66896420204245e-4, 3.66897131080049e-4, 3.66897657857823e-4, 3.66897289245949e-4, 3.66895409796842e-4, 3.66893530815854e-4, 3.66896687989151e-4, 3.66900418792839e-4, 3.66890364296506e-4, 3.66903808759123e-4, 3.66895502955819e-4, 3.66889976891537e-4, 3.66895502955819e-4, 3.66903808759123e-4, 3.66890364296506e-4, 3.66900418792839e-4, 3.66896687989151e-4, 3.66893530815854e-4, 3.66895409796842e-4, 3.66897289245949e-4, 3.66897657857822e-4, 3.66897131080049e-4, 3.66896420204245e-4, 3.66895865993734e-4, 3.66895545438821e-4, 3.66895422133586e-4, 3.66895431930568e-4, 3.66895517799455e-4, 3.66895638955933e-4, 3.66895769833776e-4, 3.66895896271341e-4, 3.66896011736673e-4, 3.6689611438675e-4, 3.66896205004416e-4, 3.66896285638933e-4, 3.66896358752214e-4, 3.66896426707464e-4, 3.66896491480365e-4, 3.66896554510617e-4, 3.66896616639776e-4, 3.66896678101874e-4, 3.66896738547096e-4
flux1:, 0.691815310293574, 3.379110765831e-4, 3.37911026303951e-4, 3.37910973185304e-4, 3.37910917518345e-4, 3.37910859107648e-4, 3.37910797249925e-4, 3.3791073074257e-4, 3.37910657939955e-4, 3.37910576888022e-4, 3.37910485585995e-4, 3.37910382449511e-4, 3.37910267083031e-4, 3.37910141508308e-4, 3.37910012026019e-4, 3.37909891864113e-4, 3.37909804565522e-4, 3.37909787379077e-4, 3.37909892066262e-4, 3.3791017640017e-4, 3.37910672192285e-4, 3.37911307123982e-4, 3.379117680782e-4, 3.37911405760975e-4, 3.37909665090587e-4, 3.37907944398656e-4, 3.3791085626037e-4, 3.37914260964443e-4, 3.37905002343095e-4, 3.37917382864044e-4, 3.37909731453611e-4, 3.37904636281588e-4, 3.37909731453611e-4, 3.37917382864044e-4, 3.37905002343095e-4, 3.37914260964443e-4, 3.3791085626037e-4, 3.37907944398656e-4, 3.37909665090588e-4, 3.37911405760975e-4, 3.379117680782e-4, 3.37911307123982e-4, 3.37910672192285e-4, 3.3791017640017e-4, 3.37909892066262e-4, 3.37909787379077e-4, 3.37909804565522e-4, 3.37909891864113e-4, 3.37910012026019e-4, 3.37910141508308e-4, 3.3791026708303e-4, 3.37910382449511e-4, 3.37910485585995e-4, 3.37910576888022e-4, 3.37910657939955e-4, 3.37910730742571e-4, 3.37910797249925e-4, 3.37910859107647e-4, 3.37910917518345e-4, 3.37910973185304e-4, 3.37911026303951e-4, 3.379110765831e-4
flux1:, 0.692077759197328, 3.10940484002588e-4, 3.10940442285487e-4, 3.10940396276667e-4, 3.10940346217045e-4, 3.10940291944821e-4, 3.10940232876488e-4, 3.1094016801466e-4, 3.10940095999104e-4, 3.10940015228682e-4, 3.1093992409834e-4, 3.10939821418181e-4, 3.10939707111678e-4, 3.10939583324751e-4, 3.10939456104057e-4, 3.10939337779741e-4, 3.10939250002571e-4, 3.1093922675501e-4, 3.10939314968196e-4, 3.10939566617424e-4, 3.1094000942466e-4, 3.10940575587979e-4, 3.10940977687444e-4, 3.10940623589172e-4, 3.10939013228355e-4, 3.10937439080525e-4, 3.10940122294359e-4, 3.10943226478285e-4, 3.10934708405271e-4, 3.10946099140883e-4, 3.10939056824033e-4, 3.10934363108515e-4, 3.10939056824033e-4, 3.10946099140883e-4, 3.10934708405271e-4, 3.10943226478285e-4, 3.10940122294358e-4, 3.10937439080525e-4, 3.10939013228355e-4, 3.10940623589172e-4, 3.10940977687444e-4, 3.10940575587979e-4, 3.1094000942466e-4, 3.10939566617424e-4, 3.10939314968196e-4, 3.1093922675501e-4, 3.10939250002571e-4, 3.10939337779741e-4, 3.10939456104056e-4, 3.10939583324751e-4, 3.10939707111678e-4, 3.10939821418181e-4, 3.1093992409834e-4, 3.10940015228682e-4, 3.10940095999104e-4, 3.1094016801466e-4, 3.10940232876488e-4, 3.10940291944821e-4, 3.10940346217045e-4, 3.10940396276667e-4, 3.10940442285487e-4, 3.10940484002588e-4
flux1:, 0.692340208101081, 2.85869862826383e-4, 2.85869828202652e-4, 2.85869788185953e-4, 2.85869742975204e-4, 2.85869692438253e-4, 2.85869636094982e-4, 2.85869573124558e-4, 2.85869502411686e-4, 2.85869422657058e-4, 2.85869332591843e-4, 2.85869231356588e-4, 2.85869119131812e-4, 2.85868998138446e-4, 2.85868874149468e-4, 2.85868758631682e-4, 2.85868671465798e-4, 2.85868643616619e-4, 2.85868717588085e-4, 2.85868940084272e-4, 2.85869335190363e-4, 2.85869839451509e-4, 2.85870189300807e-4, 2.85869845244592e-4, 2.85868357296958e-4, 2.8586691886645e-4, 2.85869389354449e-4, 2.85872217023575e-4, 2.85864387431651e-4, 2.858748583682e-4, 2.85868382462863e-4, 2.85864062420257e-4, 2.85868382462862e-4, 2.858748583682e-4, 2.85864387431651e-4, 2.85872217023575e-4, 2.85869389354449e-4, 2.8586691886645e-4, 2.85868357296958e-4, 2.85869845244592e-4, 2.85870189300807e-4, 2.85869839451509e-4, 2.85869335190364e-4, 2.85868940084272e-4, 2.85868717588085e-4, 2.85868643616619e-4, 2.85868671465798e-4, 2.85868758631683e-4, 2.85868874149468e-4, 2.85868998138446e-4, 2.85869119131812e-4, 2.85869231356588e-4, 2.85869332591843e-4, 2.85869422657058e-4, 2.85869502411686e-4, 2.85869573124558e-4, 2.85869636094982e-4, 2.85869692438253e-4, 2.85869742975204e-4, 2.85869788185953e-4, 2.85869828202652e-4, 2.85869862826382e-4
flux1:, 0.692602657004834, 2.62588518445898e-4, 2.62588489628534e-4, 2.6258845464084e-4, 2.62588413647121e-4, 2.62588366541195e-4, 2.6258831293145e-4, 2.62588252147569e-4, 2.62588183282532e-4, 2.62588105292624e-4, 2.62588017191442e-4, 2.62587918392261e-4, 2.62587809277101e-4, 2.62587692098414e-4, 2.6258757233942e-4, 2.62587460637525e-4, 2.6258737521801e-4, 2.62587344258703e-4, 2.62587406207737e-4, 2.62587602979502e-4, 2.62587955428744e-4, 2.62588404267954e-4, 2.62588708042723e-4, 2.6258837568319e-4, 2.625870027308e-4, 2.62585689992819e-4, 2.62587962891557e-4, 2.62590536502579e-4, 2.62583346416225e-4, 2.62592963497606e-4, 2.62587013820863e-4, 2.62583041253933e-4, 2.62587013820863e-4, 2.62592963497606e-4, 2.62583346416225e-4, 2.62590536502579e-4, 2.62587962891557e-4, 2.62585689992819e-4, 2.625870027308e-4, 2.6258837568319e-4, 2.62588708042723e-4, 2.62588404267954e-4, 2.62587955428745e-4, 2.62587602979502e-4, 2.62587406207737e-4, 2.62587344258703e-4, 2.6258737521801e-4, 2.62587460637525e-4, 2.6258757233942e-4, 2.62587692098414e-4, 2.62587809277101e-4, 2.62587918392261e-4, 2.62588017191442e-4, 2.62588105292624e-4, 2.62588183282532e-4, 2.62588252147569e-4, 2.6258831293145e-4, 2.62588366541196e-4, 2.62588413647121e-4, 2.6258845464084e-4, 2.62588489628534e-4, 2.62588518445898e-4
flux1:, 0.692865105908588, 2.40990179612479e-4, 2.40990155519034e-4, 2.40990124768676e-4, 2.40990087497196e-4, 2.40990043620651e-4, 2.4098999282219e-4, 2.40989934558384e-4, 2.4098986809737e-4, 2.40989792609422e-4, 2.40989707342369e-4, 2.40989611930733e-4, 2.40989506908919e-4, 2.40989394523209e-4, 2.40989279954936e-4, 2.4098917304622e-4, 2.40989090475267e-4, 2.40989057847641e-4, 2.40989109898413e-4, 2.40989284193134e-4, 2.40989598721148e-4, 2.40989998176259e-4, 2.40990261577397e-4, 2.40989942351131e-4, 2.40988677377356e-4, 2.40987481010263e-4, 2.40989570642884e-4, 2.40991911140192e-4, 2.40985314517357e-4, 2.40994139780928e-4, 2.40988678534817e-4, 2.40985028767666e-4, 2.40988678534817e-4, 2.40994139780928e-4, 2.40985314517357e-4, 2.40991911140192e-4, 2.40989570642884e-4, 2.40987481010263e-4, 2.40988677377356e-4, 2.40989942351131e-4, 2.40990261577397e-4, 2.40989998176259e-4, 2.40989598721148e-4, 2.40989284193134e-4, 2.40989109898413e-4, 2.40989057847641e-4, 2.40989090475267e-4, 2.4098917304622e-4, 2.40989279954936e-4, 2.40989394523209e-4, 2.40989506908919e-4, 2.40989611930733e-4, 2.40989707342369e-4, 2.40989792609422e-4, 2.40989868097369e-4, 2.40989934558384e-4, 2.4098999282219e-4, 2.40990043620651e-4, 2.40990087497196e-4, 2.40990124768676e-4, 2.40990155519034e-4, 2.40990179612479e-4
flux1:, 0.693127554812341, 2.20972998056356e-4, 2.20972977812249e-4, 2.2097295067814e-4, 2.20972916766028e-4, 2.20972876010288e-4, 2.20972828156152e-4, 2.20972772765683e-4, 2.20972709252498e-4, 2.20972636963783e-4, 2.20972555338854e-4, 2.20972464188146e-4, 2.20972364155666e-4, 2.20972257449685e-4, 2.20972148941613e-4, 2.20972047713039e-4, 2.20971968998129e-4, 2.20971936030568e-4, 2.2097198014918e-4, 2.2097213497462e-4, 2.20972415959015e-4, 2.20972771588274e-4, 2.20972999814218e-4, 2.20972694907093e-4, 2.20971531235842e-4, 2.20970442538845e-4, 2.20972362401892e-4, 2.20974489263742e-4, 2.20968442846946e-4, 2.20976534566287e-4, 2.20971526227659e-4, 2.20968176041737e-4, 2.2097152622766e-4, 2.20976534566287e-4, 2.20968442846946e-4, 2.20974489263742e-4, 2.20972362401893e-4, 2.20970442538845e-4, 2.20971531235842e-4, 2.20972694907093e-4, 2.20972999814218e-4, 2.20972771588274e-4, 2.20972415959015e-4, 2.2097213497462e-4, 2.2097198014918e-4, 2.20971936030568e-4, 2.20971968998128e-4, 2.20972047713038e-4, 2.20972148941613e-4, 2.20972257449685e-4, 2.20972364155666e-4, 2.20972464188146e-4, 2.20972555338854e-4, 2.20972636963783e-4, 2.20972709252498e-4, 2.20972772765683e-4, 2.20972828156152e-4, 2.20972876010288e-4, 2.20972916766028e-4, 2.2097295067814e-4, 2.20972977812249e-4, 2.20972998056356e-4
flux1:, 0.693390003716094, 2.02439529400999e-4, 2.02439512327595e-4, 2.02439488345061e-4, 2.02439457545029e-4, 2.02439419876159e-4, 2.02439375134127e-4, 2.02439322967337e-4, 2.02439262908553e-4, 2.02439194449203e-4, 2.02439117182661e-4, 2.02439031055898e-4, 2.0243893678594e-4, 2.02438836516885e-4, 2.02438734806324e-4, 2.02438640010937e-4, 2.02438566019257e-4, 2.02438533880517e-4, 2.02438571830442e-4, 2.02438709915172e-4, 2.02438961344817e-4, 2.02439278207511e-4, 2.02439475943092e-4, 2.0243918627297e-4, 2.02438117522901e-4, 2.02437128348944e-4, 2.02438891112487e-4, 2.02440822405708e-4, 2.02435285582071e-4, 2.024426984153e-4, 2.02438109629719e-4, 2.02435037201004e-4, 2.02438109629719e-4, 2.024426984153e-4, 2.02435285582071e-4, 2.02440822405708e-4, 2.02438891112487e-4, 2.02437128348944e-4, 2.02438117522901e-4, 2.0243918627297e-4, 2.02439475943093e-4, 2.02439278207511e-4, 2.02438961344817e-4, 2.02438709915172e-4, 2.02438571830442e-4, 2.02438533880517e-4, 2.02438566019257e-4, 2.02438640010937e-4, 2.02438734806324e-4, 2.02438836516886e-4, 2.0243893678594e-4, 2.02439031055898e-4, 2.02439117182661e-4, 2.02439194449202e-4, 2.02439262908553e-4, 2.02439322967337e-4, 2.02439375134127e-4, 2.02439419876159e-4, 2.02439457545029e-4, 2.02439488345061e-4, 2.02439512327595e-4, 2.02439529400998e-4
flux1:, 0.693652452619847, 1.85296697014427e-4, 1.85296682606311e-4, 1.85296661443935e-4, 1.85296633600916e-4, 1.85296599036195e-4, 1.85296557585391e-4, 1.85296508966316e-4, 1.85296452807836e-4, 1.8529638871722e-4, 1.85296316409584e-4, 1.85296235934773e-4, 1.85296148052154e-4, 1.8529605482095e-4, 1.85295960484988e-4, 1.85295872712626e-4, 1.85295804140972e-4, 1.85295773810368e-4, 1.85295807124868e-4, 1.85295930895806e-4, 1.8529615635683e-4, 1.8529643900974e-4, 1.85296610429627e-4, 1.85296336642544e-4, 1.8529535669451e-4, 1.85294459396676e-4, 1.85296076915965e-4, 1.85297829357692e-4, 1.85292764027299e-4, 1.85299549169485e-4, 1.85295348649078e-4, 1.85292533486511e-4, 1.85295348649078e-4, 1.85299549169485e-4, 1.85292764027299e-4, 1.85297829357692e-4, 1.85296076915965e-4, 1.85294459396676e-4, 1.8529535669451e-4, 1.85296336642544e-4, 1.85296610429627e-4, 1.8529643900974e-4, 1.8529615635683e-4, 1.85295930895806e-4, 1.85295807124869e-4, 1.85295773810368e-4, 1.85295804140972e-4, 1.85295872712626e-4, 1.85295960484988e-4, 1.8529605482095e-4, 1.85296148052154e-4, 1.85296235934773e-4, 1.85296316409584e-4, 1.8529638871722e-4, 1.85296452807836e-4, 1.85296508966316e-4, 1.85296557585391e-4, 1.85296599036195e-4, 1.85296633600916e-4, 1.85296661443935e-4, 1.85296682606311e-4, 1.85296697014427e-4
flux1:, 0.693914901523601, 1.69455740404451e-4, 1.6945572830009e-4, 1.69455709731582e-4, 1.69455684756088e-4, 1.69455653339023e-4, 1.69455615346676e-4, 1.69455570551557e-4, 1.69455518658788e-4, 1.69455459367156e-4, 1.69455392486054e-4, 1.69455318139918e-4, 1.69455237105324e-4, 1.69455151341e-4, 1.69455064780745e-4, 1.69454984442036e-4, 1.6945492180086e-4, 1.69454894053195e-4, 1.69454924022779e-4, 1.69455035597686e-4, 1.69455238273952e-4, 1.69455490781334e-4, 1.69455639565759e-4, 1.69455382043442e-4, 1.6945448501916e-4, 1.69453672408706e-4, 1.69455155745458e-4, 1.69456744770267e-4, 1.69452115222078e-4, 1.69458320560334e-4, 1.69454478985415e-4, 1.69451901870652e-4, 1.69454478985415e-4, 1.69458320560334e-4, 1.69452115222078e-4, 1.69456744770267e-4, 1.69455155745458e-4, 1.69453672408706e-4, 1.6945448501916e-4, 1.69455382043441e-4, 1.69455639565759e-4, 1.69455490781334e-4, 1.69455238273952e-4, 1.69455035597686e-4, 1.69454924022779e-4, 1.69454894053195e-4, 1.6945492180086e-4, 1.69454984442036e-4, 1.69455064780745e-4, 1.69455151341e-4, 1.69455237105324e-4, 1.69455318139918e-4, 1.69455392486054e-4, 1.69455459367156e-4, 1.69455518658788e-4, 1.69455570551557e-4, 1.69455615346676e-4, 1.69455653339023e-4, 1.69455684756088e-4, 1.69455709731582e-4, 1.69455728300091e-4, 1.69455740404451e-4
flux1:, 0.694177350427354, 1.54832149722328e-4, 1.54832139671882e-4, 1.54832123546444e-4, 1.54832101387755e-4, 1.54832073164288e-4, 1.5483203876502e-4, 1.54831998004644e-4, 1.54831950647738e-4, 1.54831896464145e-4, 1.54831835334581e-4, 1.54831767434779e-4, 1.54831693538472e-4, 1.54831615492902e-4, 1.54831536928877e-4, 1.5483146425107e-4, 1.54831407860864e-4, 1.54831383264034e-4, 1.54831410936696e-4, 1.54831512129255e-4, 1.54831694814796e-4, 1.54831920769358e-4, 1.5483205012971e-4, 1.54831809006107e-4, 1.54830989255969e-4, 1.54830254570035e-4, 1.54831614021406e-4, 1.54833053852239e-4, 1.54828826646748e-4, 1.54834496916566e-4, 1.54830986840816e-4, 1.5482862976935e-4, 1.54830986840816e-4, 1.54834496916566e-4, 1.54828826646747e-4, 1.54833053852239e-4, 1.54831614021406e-4, 1.54830254570035e-4, 1.54830989255969e-4, 1.54831809006107e-4, 1.5483205012971e-4, 1.54831920769358e-4, 1.54831694814796e-4, 1.54831512129255e-4, 1.54831410936696e-4, 1.54831383264034e-4, 1.54831407860864e-4, 1.5483146425107e-4, 1.54831536928877e-4, 1.54831615492902e-4, 1.54831693538472e-4, 1.54831767434779e-4, 1.54831835334581e-4, 1.54831896464145e-4, 1.54831950647738e-4, 1.54831998004644e-4, 1.5483203876502e-4, 1.54832073164288e-4, 1.54832101387755e-4, 1.54832123546444e-4, 1.54832139671882e-4, 1.54832149722328e-4
flux1:, 0.694439799331107, 1.41345587888927e-4, 1.41345579722325e-4, 1.41345565936298e-4, 1.4134554655794e-4, 1.41345521555896e-4, 1.41345490835173e-4, 1.41345454242247e-4, 1.41345411587225e-4, 1.41345362694096e-4, 1.4134530749609e-4, 1.41345246201457e-4, 1.41345179565611e-4, 1.41345109317433e-4, 1.41345038794588e-4, 1.4134497382739e-4, 1.41344923825357e-4, 1.41344902748375e-4, 1.41344928940177e-4, 1.41345021275092e-4, 1.41345186395959e-4, 1.413453889483e-4, 1.41345501660136e-4, 1.41345276844717e-4, 1.41344528942647e-4, 1.41343865819698e-4, 1.41345110953041e-4, 1.41346414674373e-4, 1.41342558532157e-4, 1.41347735473698e-4, 1.41344531232661e-4, 1.41342377356319e-4, 1.41344531232661e-4, 1.41347735473698e-4, 1.41342558532157e-4, 1.41346414674373e-4, 1.41345110953041e-4, 1.41343865819698e-4, 1.41344528942647e-4, 1.41345276844717e-4, 1.41345501660136e-4, 1.413453889483e-4, 1.41345186395959e-4, 1.41345021275093e-4, 1.41344928940177e-4, 1.41344902748375e-4, 1.41344923825357e-4, 1.4134497382739e-4, 1.41345038794587e-4, 1.41345109317433e-4, 1.41345179565611e-4, 1.41345246201457e-4, 1.4134530749609e-4, 1.41345362694096e-4, 1.41345411587225e-4, 1.41345454242247e-4, 1.41345490835173e-4, 1.41345521555896e-4, 1.4134554655794e-4, 1.41345565936298e-4, 1.41345579722325e-4, 1.41345587888927e-4
flux1:, 0.69470224823486, 1.28919801801164e-4, 1.2891979539884e-4, 1.28919783870706e-4, 1.2891976722992e-4, 1.28919745443031e-4, 1.28919718425734e-4, 1.28919686047873e-4, 1.28919648153794e-4, 1.2891960460795e-4, 1.28919555380988e-4, 1.28919500698909e-4, 1.28919441287362e-4, 1.28919378753532e-4, 1.28919316154126e-4, 1.28919258783542e-4, 1.28919215138346e-4, 1.28919197767427e-4, 1.28919223080986e-4, 1.28919307816605e-4, 1.28919457459584e-4, 1.28919639353643e-4, 1.28919737794776e-4, 1.28919529000418e-4, 1.2891884774382e-4, 1.28918250204991e-4, 1.2891938989664e-4, 1.28920569528443e-4, 1.28917055223831e-4, 1.28921777736945e-4, 1.28918855359613e-4, 1.28916888930454e-4, 1.28918855359613e-4, 1.28921777736945e-4, 1.28917055223831e-4, 1.28920569528443e-4, 1.2891938989664e-4, 1.28918250204991e-4, 1.2891884774382e-4, 1.28919529000418e-4, 1.28919737794776e-4, 1.28919639353643e-4, 1.28919457459584e-4, 1.28919307816605e-4, 1.28919223080986e-4, 1.28919197767427e-4, 1.28919215138346e-4, 1.28919258783542e-4, 1.28919316154127e-4, 1.28919378753532e-4, 1.28919441287362e-4, 1.28919500698909e-4, 1.28919555380988e-4, 1.2891960460795e-4, 1.28919648153794e-4, 1.28919686047873e-4, 1.28919718425734e-4, 1.28919745443031e-4, 1.2891976722992e-4, 1.28919783870706e-4, 1.2891979539884e-4, 1.28919801801164e-4
flux1:, 0.694964697138614, 1.17482524014394e-4, 1.17482519282369e-4, 1.17482509932453e-4, 1.17482495964662e-4, 1.17482477341847e-4, 1.17482453986293e-4, 1.17482425784615e-4, 1.17482392606475e-4, 1.17482354345972e-4, 1.17482310999329e-4, 1.17482262799034e-4, 1.17482210432977e-4, 1.17482155386292e-4, 1.17482100448725e-4, 1.17482050416829e-4, 1.17482012949234e-4, 1.17481999309641e-4, 1.17482024158143e-4, 1.1748210231421e-4, 1.17482238260073e-4, 1.17482401872301e-4, 1.17482488063825e-4, 1.1748229483733e-4, 1.17481675250336e-4, 1.17481137685015e-4, 1.17482180161493e-4, 1.17483246732717e-4, 1.17480046991873e-4, 1.1748435128877e-4, 1.17481688412055e-4, 1.17479894727682e-4, 1.17481688412055e-4, 1.1748435128877e-4, 1.17480046991873e-4, 1.17483246732717e-4, 1.17482180161493e-4, 1.17481137685015e-4, 1.17481675250336e-4, 1.1748229483733e-4, 1.17482488063825e-4, 1.17482401872302e-4, 1.17482238260073e-4, 1.1748210231421e-4, 1.17482024158143e-4, 1.17481999309641e-4, 1.17482012949234e-4, 1.1748205041683e-4, 1.17482100448725e-4, 1.17482155386292e-4, 1.17482210432977e-4, 1.17482262799034e-4, 1.17482310999329e-4, 1.17482354345972e-4, 1.17482392606475e-4, 1.17482425784615e-4, 1.17482453986293e-4, 1.17482477341847e-4, 1.17482495964662e-4, 1.17482509932453e-4, 1.17482519282369e-4, 1.17482524014394e-4
flux1:, 0.695227146042367, 1.06965366230767e-4, 1.06965363081035e-4, 1.06965355816583e-4, 1.0696534442525e-4, 1.06965328865241e-4, 1.06965309062467e-4, 1.06965284915338e-4, 1.0696525631198e-4, 1.06965223167793e-4, 1.06965185495542e-4, 1.06965143525911e-4, 1.06965097903937e-4, 1.06965049994761e-4, 1.06965002336468e-4, 1.06964959265124e-4, 1.06964927672413e-4, 1.06964917653917e-4, 1.06964942288482e-4, 1.0696501467686e-4, 1.06965138436018e-4, 1.06965285816251e-4, 1.06965361464611e-4, 1.06965183218128e-4, 1.0696462055659e-4, 1.06964137710794e-4, 1.06965090591049e-4, 1.06966054211548e-4, 1.06963143614328e-4, 1.06967063369014e-4, 1.06964639154909e-4, 1.069630045052e-4, 1.06964639154909e-4, 1.06967063369014e-4, 1.06963143614328e-4, 1.06966054211548e-4, 1.06965090591049e-4, 1.06964137710795e-4, 1.0696462055659e-4, 1.06965183218128e-4, 1.06965361464611e-4, 1.06965285816251e-4, 1.06965138436018e-4, 1.0696501467686e-4, 1.06964942288482e-4, 1.06964917653917e-4, 1.06964927672413e-4, 1.06964959265124e-4, 1.06965002336468e-4, 1.06965049994761e-4, 1.06965097903937e-4, 1.06965143525911e-4, 1.06965185495542e-4, 1.06965223167793e-4, 1.0696525631198e-4, 1.06965284915338e-4, 1.06965309062467e-4, 1.06965328865241e-4, 1.0696534442525e-4, 1.06965355816583e-4, 1.06965363081035e-4, 1.06965366230767e-4
flux1:, 0.69548959494612, 9.73037058541104e-5, 9.73037041906712e-5, 9.73036988964038e-5, 9.7303689948138e-5, 9.73036772990858e-5, 9.73036608768199e-5, 9.7303640587956e-5, 9.73036163339913e-5, 9.73035880453859e-5, 9.73035557447603e-5, 9.7303519655176e-5, 9.73034803760815e-5, 9.73034391565681e-5, 9.73033982991934e-5, 9.73033617158334e-5, 9.73033355981288e-5, 9.73033289821558e-5, 9.73033535206409e-5, 9.73034207771116e-5, 9.73035336258463e-5, 9.73036665381465e-5, 9.73037330766627e-5, 9.73035691185822e-5, 9.73030588755101e-5, 9.73026258418318e-5, 9.73034961793503e-5, 9.73043661093489e-5, 9.73017209944669e-5, 9.73052874881311e-5, 9.7303082543447e-5, 9.73015941587293e-5, 9.73030825434471e-5, 9.73052874881312e-5, 9.7301720994467e-5, 9.73043661093489e-5, 9.73034961793503e-5, 9.73026258418318e-5, 9.73030588755103e-5, 9.73035691185822e-5, 9.73037330766627e-5, 9.73036665381465e-5, 9.73035336258462e-5, 9.73034207771115e-5, 9.73033535206409e-5, 9.73033289821558e-5, 9.73033355981288e-5, 9.73033617158333e-5, 9.73033982991934e-5, 9.73034391565681e-5, 9.73034803760814e-5, 9.73035196551758e-5, 9.73035557447603e-5, 9.73035880453859e-5, 9.73036163339913e-5, 9.73036405879562e-5, 9.73036608768199e-5, 9.73036772990857e-5, 9.73036899481381e-5, 9.73036988964038e-5, 9.73037041906712e-5, 9.73037058541103e-5
flux1:, 0.695752043849873, 8.8436566800457e-5, 8.8436566510828e-5, 8.84365630446053e-5, 8.84365563689791e-5, 8.84365464323315e-5, 8.84365331627689e-5, 8.84365164726796e-5, 8.84364962733e-5, 8.84364725056324e-5, 8.84364451973891e-5, 8.84364145601879e-5, 8.8436381147022e-5, 8.8436346096274e-5, 8.84363114915135e-5, 8.84362808553657e-5, 8.84362597421834e-5, 8.84362562290056e-5, 8.84362806846256e-5, 8.84363433001884e-5, 8.84364463159667e-5, 8.84365662780371e-5, 8.84366249066058e-5, 8.84364744707682e-5, 8.8436012381187e-5, 8.84356245893413e-5, 8.8436418913205e-5, 8.84372036296216e-5, 8.84348020027145e-5, 8.84380442644897e-5, 8.84360405630333e-5, 8.84346865637175e-5, 8.84360405630332e-5, 8.84380442644897e-5, 8.84348020027145e-5, 8.84372036296217e-5, 8.8436418913205e-5, 8.84356245893414e-5, 8.84360123811869e-5, 8.84364744707682e-5, 8.84366249066058e-5, 8.84365662780371e-5, 8.84364463159668e-5, 8.84363433001885e-5, 8.84362806846255e-5, 8.84362562290057e-5, 8.84362597421834e-5, 8.84362808553658e-5, 8.84363114915134e-5, 8.84363460962739e-5, 8.84363811470221e-5, 8.8436414560188e-5, 8.84364451973891e-5, 8.84364725056324e-5, 8.84364962732999e-5, 8.84365164726796e-5, 8.84365331627689e-5, 8.84365464323316e-5, 8.84365563689792e-5, 8.84365630446054e-5, 8.8436566510828e-5, 8.84365668004568e-5
flux1:, 0.696014492753627, 8.03064956799904e-5, 8.03064966316173e-5, 8.03064948245176e-5, 8.03064902177679e-5, 8.03064827554898e-5, 8.03064723658636e-5, 8.030645896554e-5, 8.03064424730304e-5, 8.03064228367361e-5, 8.0306400086233e-5, 8.03063744194404e-5, 8.03063463434517e-5, 8.03063168922452e-5, 8.03062879469774e-5, 8.03062626743697e-5, 8.03062460500651e-5, 8.03062452847143e-5, 8.03062695931814e-5, 8.03063279436219e-5, 8.03064220383106e-5, 8.03065303583971e-5, 8.03065820803909e-5, 8.03064443527782e-5, 8.03060263972364e-5, 8.03056796044793e-5, 8.03064039586486e-5, 8.03071112177754e-5, 8.03049326621091e-5, 8.03078776047139e-5, 8.03060584118651e-5, 8.03048277595695e-5, 8.03060584118651e-5, 8.03078776047139e-5, 8.03049326621091e-5, 8.03071112177754e-5, 8.03064039586486e-5, 8.03056796044793e-5, 8.03060263972364e-5, 8.03064443527783e-5, 8.03065820803909e-5, 8.03065303583972e-5, 8.03064220383106e-5, 8.03063279436219e-5, 8.03062695931813e-5, 8.03062452847143e-5, 8.03062460500652e-5, 8.03062626743698e-5, 8.03062879469775e-5, 8.03063168922451e-5, 8.03063463434517e-5, 8.03063744194403e-5, 8.0306400086233e-5, 8.0306422836736e-5, 8.03064424730302e-5, 8.03064589655401e-5, 8.03064723658636e-5, 8.03064827554898e-5, 8.03064902177679e-5, 8.03064948245176e-5, 8.03064966316173e-5, 8.03064956799904e-5
flux1:, 0.69627694165738, 7.28594343926635e-5, 7.28594364334059e-5, 7.28594360933065e-5, 7.28594333249432e-5, 7.28594280690491e-5, 7.28594202539166e-5, 7.28594097996513e-5, 7.28593966304738e-5, 7.28593807001125e-5, 7.28593620379521e-5, 7.28593408271546e-5, 7.28593175304986e-5, 7.28592930844589e-5, 7.28592691840782e-5, 7.28592486717328e-5, 7.28592359987895e-5, 7.28592375946757e-5, 7.28592616388991e-5, 7.28593160117026e-5, 7.28594019618462e-5, 7.2859499772367e-5, 7.28595454280753e-5, 7.2859419570392e-5, 7.28590419766102e-5, 7.28587322575075e-5, 7.28593922378478e-5, 7.28600291340721e-5, 7.28580547237098e-5, 7.28607272736432e-5, 7.28590770732851e-5, 7.28579595234729e-5, 7.28590770732851e-5, 7.28607272736432e-5, 7.28580547237098e-5, 7.28600291340721e-5, 7.28593922378478e-5, 7.28587322575075e-5, 7.28590419766103e-5, 7.28594195703921e-5, 7.28595454280753e-5, 7.28594997723669e-5, 7.28594019618462e-5, 7.28593160117026e-5, 7.28592616388992e-5, 7.28592375946757e-5, 7.28592359987896e-5, 7.28592486717328e-5, 7.28592691840782e-5, 7.28592930844588e-5, 7.28593175304986e-5, 7.28593408271546e-5, 7.28593620379521e-5, 7.28593807001125e-5, 7.28593966304738e-5, 7.28594097996512e-5, 7.28594202539167e-5, 7.28594280690491e-5, 7.28594333249432e-5, 7.28594360933064e-5, 7.28594364334059e-5, 7.28594343926635e-5
flux1:, 0.696539390561133, 6.60445901051773e-5, 6.60445930668802e-5, 6.60445939845188e-5, 6.60445928058226e-5, 6.60445894691851e-5, 6.60445839033935e-5, 6.60445760317115e-5, 6.60445657831653e-5, 6.60445531155284e-5, 6.60445380568176e-5, 6.60445207752446e-5, 6.60445016915644e-5, 6.60444816519359e-5, 6.60444621810596e-5, 6.60444458266137e-5, 6.60444365660368e-5, 6.6044440125576e-5, 6.60444637572619e-5, 6.60445143752737e-5, 6.60445928488859e-5, 6.60446811363082e-5, 6.60447214325194e-5, 6.60446066023463e-5, 6.6044265844703e-5, 6.60439895799438e-5, 6.60445903686712e-5, 6.60451633890727e-5, 6.6043375604429e-5, 6.60457988265024e-5, 6.60443032503072e-5, 6.60432893064705e-5, 6.60443032503072e-5, 6.60457988265024e-5, 6.60433756044291e-5, 6.60451633890727e-5, 6.60445903686711e-5, 6.60439895799438e-5, 6.6044265844703e-5, 6.60446066023463e-5, 6.60447214325194e-5, 6.60446811363082e-5, 6.6044592848886e-5, 6.60445143752738e-5, 6.6044463757262e-5, 6.60444401255761e-5, 6.60444365660367e-5, 6.60444458266137e-5, 6.60444621810596e-5, 6.60444816519359e-5, 6.60445016915645e-5, 6.60445207752446e-5, 6.60445380568176e-5, 6.60445531155284e-5, 6.60445657831652e-5, 6.60445760317115e-5, 6.60445839033934e-5, 6.6044589469185e-5, 6.60445928058226e-5, 6.60445939845187e-5, 6.60445930668802e-5, 6.60445901051772e-5
flux1:, 0.696801839464887, 5.98143035039552e-5, 5.98143072080868e-5, 5.98143091646119e-5, 5.98143093180215e-5, 5.98143076054983e-5, 5.9814303956917e-5, 5.98142982987384e-5, 5.98142905643489e-5, 5.98142807148506e-5, 5.98142687763367e-5, 5.98142549024741e-5, 5.98142394747196e-5, 5.98142232561433e-5, 5.98142076161636e-5, 5.98141948354121e-5, 5.98141884637731e-5, 5.98141935956127e-5, 5.98142166533948e-5, 5.98142636948965e-5, 5.98143352744883e-5, 5.98144149052384e-5, 5.98144504407985e-5, 5.98143458082013e-5, 5.9814038604962e-5, 5.98137924690704e-5, 5.98143388664743e-5, 5.98148539412716e-5, 5.98132365870435e-5, 5.98154318031356e-5, 5.98140775622211e-5, 5.98131584316448e-5, 5.98140775622211e-5, 5.98154318031355e-5, 5.98132365870435e-5, 5.98148539412716e-5, 5.98143388664742e-5, 5.98137924690704e-5, 5.9814038604962e-5, 5.98143458082013e-5, 5.98144504407985e-5, 5.98144149052383e-5, 5.98143352744883e-5, 5.98142636948965e-5, 5.98142166533948e-5, 5.98141935956127e-5, 5.9814188463773e-5, 5.98141948354121e-5, 5.98142076161636e-5, 5.98142232561433e-5, 5.98142394747197e-5, 5.98142549024742e-5, 5.98142687763367e-5, 5.98142807148506e-5, 5.98142905643489e-5, 5.98142982987384e-5, 5.98143039569169e-5, 5.98143076054984e-5, 5.98143093180215e-5, 5.98143091646119e-5, 5.98143072080868e-5, 5.98143035039551e-5
flux1:, 0.69706428836864, 5.41239161457799e-5, 5.41239204101655e-5, 5.41239231852378e-5, 5.41239244137558e-5, 5.41239240328173e-5, 5.41239219740682e-5, 5.4123918167401e-5, 5.41239125504152e-5, 5.41239050871967e-5, 5.41238958017751e-5, 5.41238848340613e-5, 5.41238725291606e-5, 5.4123859574133e-5, 5.41238471973261e-5, 5.41238374379571e-5, 5.41238334608955e-5, 5.41238397935778e-5, 5.41238621175549e-5, 5.41239057326696e-5, 5.41239709344631e-5, 5.41240426768581e-5, 5.41240739642496e-5, 5.41239787249119e-5, 5.41237020332461e-5, 5.41234829811903e-5, 5.41239794346092e-5, 5.41244419835366e-5, 5.41229801090589e-5, 5.41249670110764e-5, 5.41237418300696e-5, 5.41229093812031e-5, 5.41237418300696e-5, 5.41249670110764e-5, 5.41229801090589e-5, 5.41244419835366e-5, 5.41239794346092e-5, 5.41234829811902e-5, 5.41237020332462e-5, 5.41239787249119e-5, 5.41240739642496e-5, 5.41240426768582e-5, 5.4123970934463e-5, 5.41239057326696e-5, 5.41238621175549e-5, 5.41238397935778e-5, 5.41238334608955e-5, 5.41238374379571e-5, 5.41238471973261e-5, 5.4123859574133e-5, 5.41238725291606e-5, 5.41238848340613e-5, 5.41238958017752e-5, 5.41239050871967e-5, 5.41239125504152e-5, 5.41239181674011e-5, 5.41239219740682e-5, 5.41239240328173e-5, 5.41239244137558e-5, 5.41239231852379e-5, 5.41239204101655e-5, 5.41239161457798e-5
flux1:, 0.697326737272393, 4.89316376566823e-5, 4.89316423024788e-5, 4.89316456821333e-5, 4.89316477380325e-5, 4.89316484082365e-5, 4.89316476268516e-5, 4.89316453275234e-5, 4.89316414520793e-5, 4.89316359674734e-5, 4.89316288957862e-5, 4.89316203641766e-5, 4.89316106844052e-5, 4.89316004743119e-5, 4.89315908344555e-5, 4.8931583586261e-5, 4.89315815484653e-5, 4.89315887405815e-5, 4.89316101833424e-5, 4.89316505068737e-5, 4.89317097963363e-5, 4.89317743387043e-5, 4.89318018218353e-5, 4.89317152069187e-5, 4.89314662158851e-5, 4.89312714686867e-5, 4.89317220988257e-5, 4.89321370736076e-5, 4.89308168957249e-5, 4.89326136528156e-5, 4.89315062063673e-5, 4.89307529278327e-5, 4.89315062063673e-5, 4.89326136528156e-5, 4.89308168957249e-5, 4.89321370736076e-5, 4.89317220988256e-5, 4.89312714686866e-5, 4.89314662158851e-5, 4.89317152069187e-5, 4.89318018218353e-5, 4.89317743387043e-5, 4.89317097963363e-5, 4.89316505068738e-5, 4.89316101833424e-5, 4.89315887405815e-5, 4.89315815484653e-5, 4.8931583586261e-5, 4.89315908344555e-5, 4.89316004743119e-5, 4.89316106844052e-5, 4.89316203641767e-5, 4.89316288957862e-5, 4.89316359674734e-5, 4.89316414520793e-5, 4.89316453275235e-5, 4.89316476268516e-5, 4.89316484082364e-5, 4.89316477380325e-5, 4.89316456821333e-5, 4.89316423024788e-5, 4.89316376566823e-5
flux1:, 0.697589186176146, 4.41984134602741e-5, 4.41984183184867e-5, 4.41984221021399e-5, 4.41984247544249e-5, 4.41984262152858e-5, 4.41984264219148e-5, 4.41984253120376e-5, 4.41984228317918e-5, 4.41984189510016e-5, 4.41984136900481e-5, 4.41984071644327e-5, 4.41983996555195e-5, 4.4198391718338e-5, 4.41983843379653e-5, 4.41983791397011e-5, 4.41983786315656e-5, 4.41983863786229e-5, 4.41984068129926e-5, 4.41984439739532e-5, 4.4198497777925e-5, 4.41985557432065e-5, 4.41985798117196e-5, 4.41985010947578e-5, 4.41982772165159e-5, 4.41981042460417e-5, 4.41985128707897e-5, 4.41988847939414e-5, 4.41976936225064e-5, 4.41993169826362e-5, 4.41983168344307e-5, 4.41976357956907e-5, 4.41983168344307e-5, 4.41993169826362e-5, 4.41976936225064e-5, 4.41988847939414e-5, 4.41985128707897e-5, 4.41981042460417e-5, 4.41982772165158e-5, 4.41985010947577e-5, 4.41985798117196e-5, 4.41985557432065e-5, 4.41984977779249e-5, 4.41984439739532e-5, 4.41984068129925e-5, 4.4198386378623e-5, 4.41983786315656e-5, 4.41983791397011e-5, 4.41983843379653e-5, 4.4198391718338e-5, 4.41983996555195e-5, 4.41984071644327e-5, 4.41984136900481e-5, 4.41984189510016e-5, 4.41984228317918e-5, 4.41984253120376e-5, 4.41984264219148e-5, 4.41984262152857e-5, 4.41984247544249e-5, 4.41984221021399e-5, 4.41984183184868e-5, 4.41984134602741e-5
flux1:, 0.6978516350799, 3.98877936492881e-5, 3.98877985663153e-5, 3.98878025724819e-5, 3.98878056127579e-5, 3.98878076297367e-5, 3.9887808564217e-5, 3.9887808358279e-5, 3.98878069624544e-5, 3.98878043494782e-5, 3.98878005383301e-5, 3.98877956339541e-5, 3.98877898901276e-5, 3.98877838050412e-5, 3.98877782596174e-5, 3.98877747028132e-5, 3.98877753640993e-5, 3.98877834024392e-5, 3.98878027263049e-5, 3.9887836854493e-5, 3.98878855702768e-5, 3.98879375274855e-5, 3.98879585279726e-5, 3.98878870291691e-5, 3.98876858887316e-5, 3.98875324019009e-5, 3.9887902557862e-5, 3.9888235558083e-5, 3.98871617242043e-5, 3.98886271102456e-5, 3.98877246545537e-5, 3.98871094682563e-5, 3.98877246545537e-5, 3.98886271102456e-5, 3.98871617242043e-5, 3.9888235558083e-5, 3.9887902557862e-5, 3.9887532401901e-5, 3.98876858887317e-5, 3.98878870291691e-5, 3.98879585279727e-5, 3.98879375274856e-5, 3.98878855702767e-5, 3.9887836854493e-5, 3.98878027263049e-5, 3.98877834024392e-5, 3.98877753640993e-5, 3.98877747028131e-5, 3.98877782596175e-5, 3.98877838050411e-5, 3.98877898901277e-5, 3.98877956339541e-5, 3.98878005383301e-5, 3.98878043494782e-5, 3.98878069624543e-5, 3.9887808358279e-5, 3.9887808564217e-5, 3.98878076297367e-5, 3.9887805612758e-5, 3.98878025724819e-5, 3.98877985663153e-5, 3.9887793649288e-5
flux1:, 0.698114083983653, 3.59658035492556e-5, 3.59658083911278e-5, 3.59658124615957e-5, 3.59658157081741e-5, 3.59658180766982e-5, 3.59658195119646e-5, 3.59658199605979e-5, 3.59658193775668e-5, 3.59658177385448e-5, 3.59658150614029e-5, 3.59658114415729e-5, 3.5965807107869e-5, 3.59658025071507e-5, 3.59657984265475e-5, 3.59657961566738e-5, 3.59657976775896e-5, 3.59658057857798e-5, 3.59658239244144e-5, 3.59658551544662e-5, 3.59658991563064e-5, 3.59659456292811e-5, 3.59659638738305e-5, 3.59658989621663e-5, 3.59657183860352e-5, 3.59655823086934e-5, 3.59659172706711e-5, 3.59662151151217e-5, 3.59652479022818e-5, 3.59665695027969e-5, 3.59657559086037e-5, 3.59652006946158e-5, 3.59657559086038e-5, 3.59665695027969e-5, 3.59652479022818e-5, 3.59662151151217e-5, 3.59659172706711e-5, 3.59655823086934e-5, 3.59657183860352e-5, 3.59658989621663e-5, 3.59659638738304e-5, 3.59659456292811e-5, 3.59658991563063e-5, 3.59658551544662e-5, 3.59658239244144e-5, 3.59658057857798e-5, 3.59657976775896e-5, 3.59657961566738e-5, 3.59657984265475e-5, 3.59658025071507e-5, 3.5965807107869e-5, 3.5965811441573e-5, 3.59658150614028e-5, 3.59658177385448e-5, 3.59658193775668e-5, 3.5965819960598e-5, 3.59658195119646e-5, 3.59658180766983e-5, 3.59658157081741e-5, 3.59658124615957e-5, 3.59658083911278e-5, 3.59658035492555e-5
flux1:, 0.698376532887406, 3.24008164608082e-5, 3.24008211159653e-5, 3.24008251183434e-5, 3.24008284185668e-5, 3.24008309661329e-5, 3.24008327100898e-5, 3.24008336016977e-5, 3.24008336003375e-5, 3.24008326846116e-5, 3.24008308715324e-5, 3.24008282479797e-5, 3.24008250202152e-5, 3.24008215888055e-5, 3.24008186565252e-5, 3.24008173719718e-5, 3.24008194921286e-5, 3.24008274902893e-5, 3.2400844396633e-5, 3.24008728700026e-5, 3.24009125134033e-5, 3.24009539872971e-5, 3.24009697598131e-5, 3.24009108533736e-5, 3.2400748857405e-5, 3.24006283181264e-5, 3.24009311168123e-5, 3.24011972405663e-5, 3.24003268187154e-5, 3.2401517673632e-5, 3.24007848313711e-5, 3.24002841824992e-5, 3.24007848313711e-5, 3.2401517673632e-5, 3.24003268187154e-5, 3.24011972405664e-5, 3.24009311168123e-5, 3.24006283181264e-5, 3.2400748857405e-5, 3.24009108533736e-5, 3.24009697598132e-5, 3.24009539872971e-5, 3.24009125134033e-5, 3.24008728700026e-5, 3.2400844396633e-5, 3.24008274902893e-5, 3.24008194921286e-5, 3.24008173719718e-5, 3.24008186565252e-5, 3.24008215888055e-5, 3.24008250202152e-5, 3.24008282479797e-5, 3.24008308715324e-5, 3.24008326846116e-5, 3.24008336003375e-5, 3.24008336016977e-5, 3.24008327100898e-5, 3.24008309661328e-5, 3.24008284185668e-5, 3.24008251183434e-5, 3.24008211159653e-5, 3.24008164608082e-5
flux1:, 0.698638981791159, 2.91634290075867e-5, 2.91634333881806e-5, 2.91634372168751e-5, 2.91634404477794e-5, 2.91634430343125e-5, 2.91634449298952e-5, 2.91634460904114e-5, 2.91634464795592e-5, 2.91634460788048e-5, 2.91634449044964e-5, 2.91634430358196e-5, 2.91634406586752e-5, 2.91634381319206e-5, 2.91634360825376e-5, 2.91634355318772e-5, 2.91634380376005e-5, 2.91634457851343e-5, 2.91634614384958e-5, 2.91634873038137e-5, 2.91635229281432e-5, 2.91635598540902e-5, 2.91635734148145e-5, 2.91635199797332e-5, 2.91633747565592e-5, 2.91632680706212e-5, 2.91635415087318e-5, 2.91637790416931e-5, 2.91629964044047e-5, 2.9164068485798e-5, 2.91634089566997e-5, 2.9162957906098e-5, 2.91634089566997e-5, 2.9164068485798e-5, 2.91629964044047e-5, 2.91637790416931e-5, 2.91635415087319e-5, 2.91632680706212e-5, 2.91633747565592e-5, 2.91635199797332e-5, 2.91635734148145e-5, 2.91635598540902e-5, 2.91635229281432e-5, 2.91634873038137e-5, 2.91634614384957e-5, 2.91634457851343e-5, 2.91634380376005e-5, 2.91634355318772e-5, 2.91634360825376e-5, 2.91634381319206e-5, 2.91634406586753e-5, 2.91634430358196e-5, 2.91634449044964e-5, 2.91634460788049e-5, 2.91634464795592e-5, 2.91634460904115e-5, 2.91634449298952e-5, 2.91634430343125e-5, 2.91634404477794e-5, 2.91634372168752e-5, 2.91634333881807e-5, 2.91634290075867e-5
flux1:, 0.698901430694913, 2.62263394600162e-5, 2.62263435018534e-5, 2.62263470776316e-5, 2.62263501451576e-5, 2.62263526618846e-5, 2.62263545856073e-5, 2.62263558767299e-5, 2.6226356503101e-5, 2.62263564489318e-5, 2.62263557300413e-5, 2.62263544186739e-5, 2.62263526823465e-5, 2.62263508423581e-5, 2.6226349457646e-5, 2.62263494356504e-5, 2.6226352156103e-5, 2.62263595482768e-5, 2.62263739518894e-5, 2.62263973641316e-5, 2.62264292939313e-5, 2.62264620923019e-5, 2.6226473680934e-5, 2.62264252293218e-5, 2.62262951356273e-5, 2.62262007893789e-5, 2.62264474564699e-5, 2.62266592480227e-5, 2.62259561527743e-5, 2.62269204409646e-5, 2.62263274090194e-5, 2.62259213992675e-5, 2.62263274090194e-5, 2.62269204409646e-5, 2.62259561527742e-5, 2.62266592480227e-5, 2.62264474564699e-5, 2.62262007893789e-5, 2.62262951356273e-5, 2.62264252293218e-5, 2.6226473680934e-5, 2.62264620923019e-5, 2.62264292939313e-5, 2.62263973641316e-5, 2.62263739518893e-5, 2.62263595482768e-5, 2.62263521561029e-5, 2.62263494356504e-5, 2.6226349457646e-5, 2.62263508423581e-5, 2.62263526823466e-5, 2.6226354418674e-5, 2.62263557300413e-5, 2.62263564489318e-5, 2.6226356503101e-5, 2.62263558767299e-5, 2.62263545856073e-5, 2.62263526618845e-5, 2.62263501451576e-5, 2.62263470776316e-5, 2.62263435018534e-5, 2.62263394600161e-5
flux1:, 0.699163879598666, 2.35642293516875e-5, 2.3564233013006e-5, 2.35642362813902e-5, 2.35642391184148e-5, 2.35642414855592e-5, 2.35642433448913e-5, 2.35642446611514e-5, 2.35642454061153e-5, 2.35642455665701e-5, 2.35642451578853e-5, 2.35642442460187e-5, 2.35642429818786e-5, 2.35642416529551e-5, 2.35642407571382e-5, 2.35642410999785e-5, 2.3564243902516e-5, 2.35642508663064e-5, 2.35642640441405e-5, 2.35642851629914e-5, 2.35643137083646e-5, 2.35643427709805e-5, 2.35643526087571e-5, 2.35643086959387e-5, 2.35641922398543e-5, 2.35641088756648e-5, 2.3564331161829e-5, 2.35645198034686e-5, 2.35638887150772e-5, 2.35647552702621e-5, 2.3564222496778e-5, 2.35638573506083e-5, 2.3564222496778e-5, 2.3564755270262e-5, 2.35638887150772e-5, 2.35645198034686e-5, 2.3564331161829e-5, 2.35641088756648e-5, 2.35641922398544e-5, 2.35643086959387e-5, 2.35643526087571e-5, 2.35643427709806e-5, 2.35643137083647e-5, 2.35642851629914e-5, 2.35642640441406e-5, 2.35642508663064e-5, 2.35642439025159e-5, 2.35642410999785e-5, 2.35642407571382e-5, 2.35642416529551e-5, 2.35642429818786e-5, 2.35642442460187e-5, 2.35642451578853e-5, 2.35642455665701e-5, 2.35642454061152e-5, 2.35642446611514e-5, 2.35642433448913e-5, 2.35642414855592e-5, 2.35642391184148e-5, 2.35642362813902e-5, 2.3564233013006e-5, 2.35642293516875e-5
flux1:, 0.699426328502419, 2.11536486545379e-5, 2.11536519138713e-5, 2.11536548426354e-5, 2.1153657406131e-5, 2.11536595697563e-5, 2.11536612996714e-5, 2.11536625647072e-5, 2.11536633402956e-5, 2.11536636155958e-5, 2.11536634055582e-5, 2.11536627704223e-5, 2.11536618460791e-5, 2.11536608895906e-5, 2.11536603441102e-5, 2.11536609241224e-5, 2.11536637092549e-5, 2.11536701988142e-5, 2.11536821919892e-5, 2.11537011797327e-5, 2.1153726636144e-5, 2.11537523277695e-5, 2.11537606188061e-5, 2.11537208401424e-5, 2.11536166689691e-5, 2.11535430709078e-5, 2.11537431795315e-5, 2.1153911025698e-5, 2.11533450629188e-5, 2.11541230925384e-5, 2.11536448732603e-5, 2.11533167659059e-5, 2.11536448732603e-5, 2.11541230925384e-5, 2.11533450629188e-5, 2.11539110256979e-5, 2.11537431795315e-5, 2.11535430709079e-5, 2.1153616668969e-5, 2.11537208401424e-5, 2.11537606188061e-5, 2.11537523277696e-5, 2.11537266361439e-5, 2.11537011797327e-5, 2.11536821919892e-5, 2.11536701988142e-5, 2.11536637092549e-5, 2.11536609241224e-5, 2.11536603441102e-5, 2.11536608895905e-5, 2.11536618460791e-5, 2.11536627704223e-5, 2.11536634055582e-5, 2.11536636155958e-5, 2.11536633402956e-5, 2.11536625647072e-5, 2.11536612996714e-5, 2.11536595697563e-5, 2.1153657406131e-5, 2.11536548426354e-5, 2.11536519138713e-5, 2.11536486545379e-5
[truncated: 34,058 more chars]
