# Supplementary material for: Spatial Resolution and Refractive Index Contrast of Resonant Photonic Crystal Surfaces for Biosensing
Source: IEEE Photonics J. Author manuscript; Available in PMC 2015 Sep 7. (PMC4561521; doi:10.1109/JPHOT.2015.2435699)
Supplement: fig6_data [file NIHMS64775-supplement-fig6_data.gz › Volumes/graham/MacBook_backup/PhD_folder_2015_06_02/paper_improvements/IEEE_J_Photonics/final_files/data_files/fig6/meep_data/16/t.dat]

flux1:	0.627777777777778	6.30180856547423e-7	6.25012418471237e-7	6.20247822892151e-7	6.1575187840919e-7	6.11538866882833e-7	6.07796536522002e-7	6.04824213806523e-7	6.02918227475693e-7	6.02258234880625e-7	6.0284469889201e-7	6.04512581368557e-7	6.07010834038189e-7	6.10108669912958e-7	6.13680763976144e-7	6.17736150904709e-7	6.22381531370326e-7	6.27737878580241e-7	6.33849014228485e-7	6.40623487791231e-7	6.47832885696984e-7	6.55159067567817e-7	6.62263071829145e-7	6.68869204348062e-7	6.74907479325458e-7	6.80655980581255e-7	6.86308698097528e-7	6.90958039126367e-7	6.95543084017139e-7	6.99489106140894e-7	7.04006249455617e-7	7.04167131320147e-7	7.03034322197131e-7	7.03812603245628e-7	7.02112132207569e-7	6.99401446567989e-7	6.95788620374587e-7	6.92103286933482e-7	6.87518857036106e-7	6.82129979735221e-7	6.76033458220624e-7	6.69257335292884e-7	6.61978405340177e-7	6.54524714825917e-7	6.47253765471598e-7	6.40435251751398e-7	6.34190752657308e-7	6.28501126379349e-7	6.23270711842856e-7
flux1:	0.628040226681531	7.19728667289597e-7	7.13212549141844e-7	7.07123094940651e-7	7.01326049711245e-7	6.95850491465374e-7	6.90920074012468e-7	6.86888233442249e-7	6.84111623665974e-7	6.82820565693468e-7	6.83043831707678e-7	6.84618412557399e-7	6.87275309860071e-7	6.90759098820726e-7	6.94927055246491e-7	6.99785815825326e-7	7.05451954985858e-7	7.1205586528694e-7	7.19633828504494e-7	7.28059498271717e-7	7.37046115945146e-7	7.46211515523313e-7	7.55165698612577e-7	7.635953246412e-7	7.71387629095943e-7	7.78777698058722e-7	7.85954272487427e-7	7.91964511763338e-7	7.97778888176268e-7	8.02729375890331e-7	8.0821240330894e-7	8.08639519463261e-7	8.07456976157617e-7	8.08296960437248e-7	8.06185338416222e-7	8.0273618602446e-7	7.98177310051291e-7	7.93365623703583e-7	7.87410456378192e-7	7.80492110390349e-7	7.72716217775573e-7	7.64114020483084e-7	7.5492027441387e-7	7.45550690536976e-7	7.36440840207841e-7	7.27911397670714e-7	7.2010987227556e-7	7.13028386756243e-7	7.06579117183388e-7
flux1:	0.628302675585284	8.24644297073434e-7	8.17145615179199e-7	8.1005992265796e-7	8.03243564960459e-7	7.96730579275994e-7	7.90771642478925e-7	7.85766632969884e-7	7.82126081903901e-7	7.80125690148724e-7	7.79818596679586e-7	7.81041736623135e-7	7.83508584282003e-7	7.86942368925345e-7	7.91188815104653e-7	7.96259476065165e-7	8.02288114691959e-7	8.094209493472e-7	8.17693005323829e-7	8.26952111765315e-7	8.36868692698834e-7	8.47019403052846e-7	8.56987454122621e-7	8.66435643533536e-7	8.75206792578864e-7	8.83497724743896e-7	8.9153136018644e-7	8.98325735528566e-7	9.04842009401717e-7	9.10400524121352e-7	9.16527298544281e-7	9.1700826843906e-7	9.15683451590776e-7	9.16626776479648e-7	9.14275559061601e-7	9.10355343577201e-7	9.05237264713427e-7	8.99794457368194e-7	8.93035063840052e-7	8.8523835728037e-7	8.76516774457422e-7	8.66879122416533e-7	8.56592423793137e-7	8.4614313457105e-7	8.36032249662847e-7	8.26617691724308e-7	8.18057068231597e-7	8.10337971063758e-7	8.03367090923269e-7
flux1:	0.628565124489038	9.48019846927046e-7	9.40047812428752e-7	9.32420335825008e-7	9.24971197531754e-7	9.17726106044292e-7	9.1095016345155e-7	9.05078612923582e-7	9.00566948842257e-7	8.97729975537192e-7	8.96641959987588e-7	8.97139873975726e-7	8.98923073441323e-7	9.01699623760931e-7	9.05311546180389e-7	9.09783451986619e-7	9.15273774865175e-7	9.21951778752527e-7	9.2986059661961e-7	9.38837641159641e-7	9.48534888645844e-7	9.58519092042112e-7	9.68375287021203e-7	9.77756019312005e-7	9.86459664563494e-7	9.94660255309537e-7	1.00266268137834e-6	1.00945723284893e-6	1.01596370335055e-6	1.0215905741441e-6	1.02792311296713e-6	1.02816422165947e-6	1.02656534968891e-6	1.02765875266932e-6	1.02528589964715e-6	1.02125215029027e-6	1.01607906838096e-6	1.01065901847267e-6	1.00385142069992e-6	9.96040679970961e-7	9.87348763127501e-7	9.77736702402827e-7	9.67470775565952e-7	9.5708178174042e-7	9.47115694954008e-7	9.37948285445527e-7	9.29726910907691e-7	9.22414711148429e-7	9.15895653498207e-7
flux1:	0.628827573392791	1.09260500780825e-6	1.08476388720432e-6	1.07713272160805e-6	1.06950841443713e-6	1.06189261474914e-6	1.05454906155182e-6	1.04793426718511e-6	1.04253792020038e-6	1.03870766746621e-6	1.0365376684101e-6	1.03586842162581e-6	1.0363922197098e-6	1.03781076476094e-6	1.03997095011748e-6	1.04291743660439e-6	1.04683884720625e-6	1.05193376748723e-6	1.05826467572244e-6	1.06567928101427e-6	1.07384269956552e-6	1.08234872346316e-6	1.09081377074584e-6	1.09889122202181e-6	1.10633657528812e-6	1.1133267857413e-6	1.12029796690027e-6	1.12619291188394e-6	1.1318776184968e-6	1.13695226692069e-6	1.14299301768137e-6	1.14264885422055e-6	1.14061721121337e-6	1.1419151455649e-6	1.13976319380573e-6	1.13602533686051e-6	1.13135965653471e-6	1.12669824121243e-6	1.12069802833377e-6	1.11384673297537e-6	1.10628466912767e-6	1.09790440914667e-6	1.08893510546248e-6	1.07991816778501e-6	1.07141747375741e-6	1.06380292931657e-6	1.05718886810565e-6	1.05149262351946e-6	1.04655713610384e-6
flux1:	0.629090022296544	1.26043794165311e-6	1.25336319942526e-6	1.24629749422369e-6	1.23898741418948e-6	1.23139371828575e-6	1.22376060119776e-6	1.21654927880924e-6	1.21027161818545e-6	1.20530268592799e-6	1.20175823515953e-6	1.19948989364725e-6	1.19819368682512e-6	1.19757558442944e-6	1.19749500731136e-6	1.19802032576605e-6	1.19937166078794e-6	1.20178027744602e-6	1.20533934538843e-6	1.20993082547292e-6	1.21526880678468e-6	1.22101279677893e-6	1.22683728842016e-6	1.23240308294381e-6	1.23742584807688e-6	1.2421190350723e-6	1.24709240678771e-6	1.25119678073393e-6	1.25526127344817e-6	1.25916763412674e-6	1.26443552807997e-6	1.2631523236153e-6	1.26052205607368e-6	1.2620913917906e-6	1.2604010079912e-6	1.25737023776042e-6	1.25375748707395e-6	1.25057325225433e-6	1.24621756491952e-6	1.2412723808843e-6	1.2359116775572e-6	1.22994744291594e-6	1.22353680318323e-6	1.21719420429661e-6	1.21146993642044e-6	1.20670207117071e-6	1.20294938257762e-6	1.20006394055849e-6	1.19783186147777e-6
flux1:	0.629352471200297	1.45258157851374e-6	1.44687029912973e-6	1.44091468596707e-6	1.43440048249807e-6	1.42723115775986e-6	1.41961183296537e-6	1.41199010110389e-6	1.40488729793931e-6	1.39870180555122e-6	1.3935759400801e-6	1.38938415068712e-6	1.38584014894056e-6	1.38266541455642e-6	1.37973691102234e-6	1.37714511141866e-6	1.37513685103345e-6	1.37397470854034e-6	1.37379192910803e-6	1.37452902263811e-6	1.37598509545499e-6	1.37792118743962e-6	1.38009011161268e-6	1.38216095555678e-6	1.38381379672549e-6	1.3853358670906e-6	1.38753791427364e-6	1.38910990231847e-6	1.39089656683116e-6	1.39311969367106e-6	1.39723504167427e-6	1.39470168528845e-6	1.39132422699129e-6	1.3932499667793e-6	1.39223237682319e-6	1.39026630277746e-6	1.38815479328092e-6	1.38704119640379e-6	1.38501954342481e-6	1.38275214489869e-6	1.38046774732377e-6	1.37789683141093e-6	1.37509606323122e-6	1.37251594392717e-6	1.37066036667745e-6	1.36980989029767e-6	1.36994830499669e-6	1.370848293317e-6	1.37222954212005e-6
flux1:	0.629614920104051	1.66904678817923e-6	1.66519251762385e-6	1.66081613459779e-6	1.65553661528843e-6	1.64918571130058e-6	1.64190984652571e-6	1.63412379256391e-6	1.62634543919721e-6	1.61899375898067e-6	1.61224546668269e-6	1.60601274408145e-6	1.60004283521149e-6	1.59408310843932e-6	1.58802900278866e-6	1.58198499480377e-6	1.57621271174439e-6	1.57099872689787e-6	1.56652175255144e-6	1.5628021247371e-6	1.55975565290892e-6	1.55727328740669e-6	1.55519723036809e-6	1.55319980156315e-6	1.55093041275744e-6	1.5487856471575e-6	1.54778289597679e-6	1.54636275740783e-6	1.54547452128297e-6	1.5456925838626e-6	1.5484565025146e-6	1.54445469503742e-6	1.54022341837679e-6	1.54261370539876e-6	1.54242585415402e-6	1.54177619513034e-6	1.54144421069119e-6	1.54277092685602e-6	1.54350588211453e-6	1.54437697603454e-6	1.54569282319386e-6	1.54711340474017e-6	1.54857721417923e-6	1.55043919570726e-6	1.55312636268384e-6	1.55683912521969e-6	1.56147261615471e-6	1.56671426235993e-6	1.57221699434605e-6
flux1:	0.629877369007804	1.90895816010675e-6	1.90729955131024e-6	1.90485607660385e-6	1.90117966648067e-6	1.89601926168493e-6	1.88944426591678e-6	1.88181764091238e-6	1.87364117426785e-6	1.86535274958522e-6	1.85717306493595e-6	1.84906849440808e-6	1.84083573794892e-6	1.83225607016466e-6	1.82323941785996e-6	1.81388951969996e-6	1.80446388357023e-6	1.79525949418277e-6	1.78650032106985e-6	1.7783014790234e-6	1.7707184042467e-6	1.76378909491205e-6	1.75744568604106e-6	1.7513536411648e-6	1.74513654548194e-6	1.73932830354674e-6	1.73513357811545e-6	1.73064430559842e-6	1.7270340596732e-6	1.72518859253852e-6	1.72664164424795e-6	1.72108548628471e-6	1.71595534597334e-6	1.71894374262949e-6	1.71966979933049e-6	1.72044169814305e-6	1.72194499161175e-6	1.72578608779812e-6	1.72934554403323e-6	1.7334061177908e-6	1.73838276585462e-6	1.74388639403956e-6	1.74973303128215e-6	1.75616019923397e-6	1.7634935960489e-6	1.7718364802087e-6	1.78098936559659e-6	1.79055862517451e-6	1.80014118518241e-6
flux1:	0.630139817911557	2.17097600075047e-6	2.17166622569441e-6	2.17136910782839e-6	2.16957503770965e-6	2.16594338004339e-6	2.16045092848167e-6	2.15339131637768e-6	2.14523833450939e-6	2.13644754684074e-6	2.12729331941864e-6	2.11781198174514e-6	2.10786357344629e-6	2.09726766336533e-6	2.08593974360319e-6	2.07396253210475e-6	2.06156500845434e-6	2.04903552119023e-6	2.03663664785146e-6	2.02458425125881e-6	2.01308409455615e-6	2.00232481652304e-6	1.99231885106823e-6	1.98271149576385e-6	1.97310422234594e-6	1.96418330381361e-6	1.95729727756674e-6	1.95009102304099e-6	1.94410087232747e-6	1.94042997959475e-6	1.94087663231805e-6	1.93383258854721e-6	1.92782970648428e-6	1.93157293878895e-6	1.93321494991495e-6	1.93534530613466e-6	1.93849532614449e-6	1.94459909717101e-6	1.95065831805149e-6	1.95750899798755e-6	1.96569731562237e-6	1.97481327682508e-6	1.98456011026413e-6	1.99504902356697e-6	2.00648925521005e-6	2.01887758773985e-6	2.03192257656176e-6	2.04516406746877e-6	2.05816481668306e-6
flux1:	0.63040226681531	2.4539364517939e-6	2.45693673192292e-6	2.45885102780193e-6	2.45911861571604e-6	2.45730730431099e-6	2.45328973217206e-6	2.44727552420586e-6	2.43969995201198e-6	2.43103483483287e-6	2.42161614520532e-6	2.41156279914214e-6	2.4008079463972e-6	2.38920938983805e-6	2.37667519398418e-6	2.36324349275082e-6	2.34908753198938e-6	2.33446440453106e-6	2.3196623863814e-6	2.30499361782244e-6	2.29081086713248e-6	2.27744319643199e-6	2.26496560297692e-6	2.25298906029065e-6	2.24109424164884e-6	2.23011820558237e-6	2.2214917102992e-6	2.21232758385196e-6	2.20466510349111e-6	2.19968940295568e-6	2.1996797740663e-6	2.19136054389899e-6	2.18457800606852e-6	2.18924814647932e-6	2.19172737305027e-6	2.19498701416149e-6	2.19936579180944e-6	2.20717493891826e-6	2.21503936763685e-6	2.22386018239556e-6	2.23433535203502e-6	2.2460636364481e-6	2.25865720804229e-6	2.27210648942554e-6	2.28650061845948e-6	2.3017294033637e-6	2.3174203486561e-6	2.33307011360098e-6	2.34823819844714e-6
flux1:	0.630664715719064	2.75762030993772e-6	2.76271683919341e-6	2.76676635785022e-6	2.76917055148867e-6	2.76940826122009e-6	2.76724145576154e-6	2.76278524810518e-6	2.75642799838721e-6	2.74865573315236e-6	2.73987061788426e-6	2.73028151978782e-6	2.71989871217039e-6	2.70861350244372e-6	2.69631106366976e-6	2.68296115427812e-6	2.66865477337845e-6	2.65359429950862e-6	2.63807581801172e-6	2.62249300299491e-6	2.60732867336187e-6	2.59303030676524e-6	2.57971315155378e-6	2.56694126894431e-6	2.55427204032484e-6	2.54267387178628e-6	2.53358985072617e-6	2.52354001602773e-6	2.51518914252019e-6	2.50964794756512e-6	2.50991547963609e-6	2.50064556587835e-6	2.49322404637297e-6	2.4989953607696e-6	2.50216432295793e-6	2.50618520380429e-6	2.51119685692291e-6	2.51991935042867e-6	2.52860902770665e-6	2.53826004261439e-6	2.549736576032e-6	2.56267132841154e-6	2.57661514280088e-6	2.59145688886311e-6	2.60717418580865e-6	2.62355817506974e-6	2.6401727580427e-6	2.65650038661241e-6	2.67213346387444e-6
flux1:	0.630927164622817	3.08352147767266e-6	3.09036128444155e-6	3.09634765609456e-6	3.10085872647221e-6	3.10329054920669e-6	3.10329335868511e-6	3.10088252937212e-6	3.09639413729996e-6	3.0903257806415e-6	3.08314614941923e-6	3.07515484439841e-6	3.06643667040327e-6	3.05690746190421e-6	3.0464135714655e-6	3.03483560200087e-6	3.02216010328355e-6	3.00851355395615e-6	2.99417925367362e-6	2.97960937432945e-6	2.96538898699064e-6	2.9520543706288e-6	2.93973855039518e-6	2.9279495583049e-6	2.91621377627601e-6	2.90559539952009e-6	2.89748454626331e-6	2.88777875289585e-6	2.87985507582014e-6	2.87459942086339e-6	2.87596145959123e-6	2.86611749403578e-6	2.85821231979455e-6	2.86524450232651e-6	2.8689082364792e-6	2.87323275233281e-6	2.87818512389077e-6	2.88690694112523e-6	2.89529216983006e-6	2.90447241912844e-6	2.91548593156427e-6	2.92801461869665e-6	2.94158002307975e-6	2.95599947480907e-6	2.97115882247674e-6	2.98676633037662e-6	3.00234340361343e-6	3.01738848172777e-6	3.03156316757569e-6
flux1:	0.63118961352657	3.43546823920676e-6	3.44360688219827e-6	3.45123612180503e-6	3.45772207201713e-6	3.46238601269517e-6	3.46477044880449e-6	3.464791675554e-6	3.46273206844274e-6	3.45909824969686e-6	3.45442170541762e-6	3.44908691766109e-6	3.44324424800233e-6	3.4368218283905e-6	3.4296127519244e-6	3.42139339036757e-6	3.41203091613465e-6	3.40155988972972e-6	3.39023049111561e-6	3.37852575406824e-6	3.36709937072522e-6	3.35654505166494e-6	3.34699552096604e-6	3.33789803119249e-6	3.32873381702594e-6	3.32061582061894e-6	3.3148339402827e-6	3.30666528559221e-6	3.30023704569113e-6	3.29609497858671e-6	3.29933110858251e-6	3.28926529198708e-6	3.28100464347675e-6	3.28942556960464e-6	3.29336932319729e-6	3.29751495687728e-6	3.30171918621439e-6	3.30954187406089e-6	3.31650955506994e-6	3.32394992805928e-6	3.33307786663453e-6	3.34362608496651e-6	3.35511488161829e-6	3.36732605481784e-6	3.38008172891525e-6	3.39302796500129e-6	3.40566472861784e-6	3.41753286563511e-6	3.42839410938438e-6
flux1:	0.631452062430323	3.8199614918148e-6	3.8289143865715e-6	3.83782661537796e-6	3.84605823145581e-6	3.85286311276148e-6	3.85768374537489e-6	3.86034375329385e-6	3.86107518349987e-6	3.86039259174861e-6	3.85888399655093e-6	3.85700775904335e-6	3.854965860415e-6	3.8526846518582e-6	3.84989243065365e-6	3.84625339774524e-6	3.84150925372429e-6	3.83559384539291e-6	3.82870736845357e-6	3.82133647680596e-6	3.81417067721011e-6	3.80783468723974e-6	3.80245115223103e-6	3.79740574834581e-6	3.79211310852867e-6	3.78768329206831e-6	3.78528827677968e-6	3.77961244570822e-6	3.77551707538268e-6	3.77315334683374e-6	3.77888211593464e-6	3.768841352466e-6	3.76028278802071e-6	3.77017485405918e-6	3.77419459708445e-6	3.7777242158649e-6	3.78059619536747e-6	3.78677656836965e-6	3.79139953707467e-6	3.79605723476151e-6	3.8021414675584e-6	3.80942254428225e-6	3.81743791030311e-6	3.82596986967766e-6	3.8348087368701e-6	3.84356026659568e-6	3.85171994017029e-6	3.85888891764865e-6	3.86494976366854e-6
flux1:	0.631714511334077	4.24613497306435e-6	4.25542471846735e-6	4.26522375930172e-6	4.2748837802085e-6	4.28359495592696e-6	4.29070875434892e-6	4.29596720475652e-6	4.29956071798203e-6	4.30201410747942e-6	4.30396597546251e-6	4.3059354530922e-6	4.30815979623474e-6	4.31054922609855e-6	4.3127590654305e-6	4.31434017966376e-6	4.31491113972274e-6	4.31430420448482e-6	4.31265910745779e-6	4.31044489075469e-6	4.30836228180281e-6	4.30705206163495e-6	4.30662787136139e-6	4.30641521414682e-6	4.30573300477292e-6	4.30564020010655e-6	4.30720978697129e-6	4.30457402163344e-6	4.30326352809813e-6	4.30305881847224e-6	4.31163572572444e-6	4.30169116581541e-6	4.29278492756354e-6	4.30417918456674e-6	4.30811101410364e-6	4.31069777450903e-6	4.31184433700413e-6	4.31591190492827e-6	4.31759129271963e-6	4.31881108935202e-6	4.32114246307084e-6	4.32436733212909e-6	4.32804503474341e-6	4.33198824354678e-6	4.33598577425325e-6	4.3396218516399e-6	4.342396486728e-6	4.3439769034217e-6	4.34437374940638e-6
flux1:	0.63197696023783	4.72530828871145e-6	4.73450234321335e-6	4.74478347639178e-6	4.7554824820985e-6	4.7657225383587e-6	4.77477101546842e-6	4.78230199285029e-6	4.78847828654495e-6	4.79384298690581e-6	4.7990835410085e-6	4.80476896141437e-6	4.81115645005893e-6	4.81812697734951e-6	4.82525733803907e-6	4.83198831658342e-6	4.83782357660981e-6	4.84249988389136e-6	4.84609452181017e-6	4.84904907845439e-6	4.85206611320486e-6	4.85580433448186e-6	4.86038105158888e-6	4.86506237860244e-6	4.86903498359565e-6	4.87326952958116e-6	4.87879639181806e-6	4.87923163874453e-6	4.88067731605782e-6	4.88265047179088e-6	4.89410797978159e-6	4.88410904683666e-6	4.8746762108851e-6	4.8875576498331e-6	4.8913024227237e-6	4.89277876001359e-6	4.89205346048282e-6	4.89388401568395e-6	4.89243798617057e-6	4.89004973870213e-6	4.88847949593397e-6	4.88748707692311e-6	4.88664340530903e-6	4.88580979521575e-6	4.88479649833027e-6	4.88317735969031e-6	4.88045490151557e-6	4.87635411679767e-6	4.87100672342418e-6
flux1:	0.632239409141583	5.27018299090874e-6	5.27891886053355e-6	5.28929454678623e-6	5.30059630195854e-6	5.3118667851515e-6	5.32229008012597e-6	5.33148550429676e-6	5.33960703054808e-6	5.34723194307617e-6	5.35510339769591e-6	5.36383666864775e-6	5.37369844236841e-6	5.38452974683981e-6	5.39582403403717e-6	5.40691554883134e-6	5.41720266721791e-6	5.42633713537271e-6	5.43434116009123e-6	5.4416346629872e-6	5.4489332909234e-6	5.45693557412592e-6	5.46578558664065e-6	5.47468687592523e-6	5.48265079243939e-6	5.49053925818453e-6	5.49942767933987e-6	5.50242768569857e-6	5.50610553258793e-6	5.50989583555882e-6	5.52393970313991e-6	5.5135031043157e-6	5.50323445075904e-6	5.51755997133513e-6	5.52110023855452e-6	5.52148280394588e-6	5.51900109513545e-6	5.5188320375987e-6	5.51451296095351e-6	5.50884526487603e-6	5.50380019322652e-6	5.49908135526527e-6	5.49424744103103e-6	5.48921140535386e-6	5.48381527664801e-6	5.47762197751538e-6	5.47012159146478e-6	5.46107480072819e-6	5.45071504076685e-6
flux1:	0.632501858045337	5.89380963571347e-6	5.90180763784192e-6	5.91193194226198e-6	5.92338976747639e-6	5.93511679899596e-6	5.9462043401944e-6	5.9562260151711e-6	5.96534902754934e-6	5.97421031681621e-6	5.98362835423738e-6	5.99427330523256e-6	6.00641945918045e-6	6.01986039843355e-6	6.03399943977517e-6	6.0480628575953e-6	6.06134902344835e-6	6.07343563448991e-6	6.0843059612233e-6	6.09438197635976e-6	6.10442720382613e-6	6.11522245996877e-6	6.12696927112642e-6	6.13879833821015e-6	6.14949750244239e-6	6.15981882072369e-6	6.17098906537226e-6	6.17558501713113e-6	6.18054913979989e-6	6.18546529653153e-6	6.20153164761675e-6	6.19006980827733e-6	6.17854756808911e-6	6.194275620289e-6	6.19768300462035e-6	6.19716930240749e-6	6.19327995539708e-6	6.19166325437654e-6	6.18509811936624e-6	6.17690305304545e-6	6.16929851460896e-6	6.16190565317315e-6	6.15423787570846e-6	6.14624622356331e-6	6.13779843666804e-6	6.1284312654344e-6	6.11759405448706e-6	6.10504972781313e-6	6.09110622055352e-6
flux1:	0.63276430694909	6.6085128971047e-6	6.61557883551506e-6	6.62517127235473e-6	6.63637458676313e-6	6.64797642128716e-6	6.65895178589999e-6	6.6688297281833e-6	6.67781397092734e-6	6.68663672625905e-6	6.69622717224675e-6	6.70733525376075e-6	6.72025253580163e-6	6.73472112277424e-6	6.75004246317549e-6	6.76532307341634e-6	6.77975631394866e-6	6.79285276694429e-6	6.80457960982874e-6	6.81540231905511e-6	6.82619030648939e-6	6.83786740774906e-6	6.85072697596119e-6	6.86380730380223e-6	6.87562124788447e-6	6.88682799185872e-6	6.89891376171019e-6	6.90383503274599e-6	6.90886970743799e-6	6.9139998170067e-6	6.93136581774623e-6	6.91815166910685e-6	6.90489169135999e-6	6.92201978805845e-6	6.92545215633362e-6	6.9243893572505e-6	6.91960687372287e-6	6.91730719564506e-6	6.90937052465425e-6	6.89967132652166e-6	6.89073574411825e-6	6.88209160452647e-6	6.87317096831205e-6	6.86393424888369e-6	6.85425072753405e-6	6.84359961088326e-6	6.83134901683067e-6	6.81722350191364e-6	6.80157672200058e-6
flux1:	0.633026755852843	7.4249879221445e-6	7.43100913575285e-6	7.43987765392679e-6	7.45050458935701e-6	7.46147366330937e-6	7.47160354157629e-6	7.48036844105025e-6	7.48803042692264e-6	7.49546193685288e-6	7.50375517476564e-6	7.51378318326126e-6	7.52587772810905e-6	7.53972876209949e-6	7.5545167315453e-6	7.56920193165294e-6	7.58285245810607e-6	7.59491031515637e-6	7.60535283350839e-6	7.61474528571989e-6	7.62414050313857e-6	7.63467950081456e-6	7.64678134511118e-6	7.65936249708296e-6	7.67060814879088e-6	7.68111487025064e-6	7.69272000289992e-6	7.69661420672983e-6	7.70043939984938e-6	7.70480403977721e-6	7.72273412063581e-6	7.70699166524562e-6	7.69149895208744e-6	7.71010281663577e-6	7.71379176360871e-6	7.71262287592464e-6	7.70753287009614e-6	7.7053890894376e-6	7.69703100799607e-6	7.68691998451413e-6	7.67796212735952e-6	7.66960154522357e-6	7.66115675356619e-6	7.6525575279803e-6	7.6436332751137e-6	7.63375875465907e-6	7.62217084262434e-6	7.60851326727601e-6	7.59316205869039e-6
flux1:	0.633289204756596	8.35176538053371e-6	8.35670343512569e-6	8.36476457520975e-6	8.37463328664463e-6	8.38462034711082e-6	8.39333082920091e-6	8.40016009328083e-6	8.40544589841442e-6	8.41025270649228e-6	8.41590363062461e-6	8.42345621936721e-6	8.43331866556807e-6	8.44513113518489e-6	8.45792536104624e-6	8.4704721842774e-6	8.48167614834133e-6	8.49089748919946e-6	8.49814923313222e-6	8.50416217688947e-6	8.51026286369658e-6	8.51789039549519e-6	8.52761934918535e-6	8.53820645772063e-6	8.54745751884146e-6	8.55594252086491e-6	8.56590945805394e-6	8.56758191477551e-6	8.56907526489794e-6	8.57179656329067e-6	8.58969813664885e-6	8.57070231170382e-6	8.5525293034287e-6	8.57279595470796e-6	8.57702608807363e-6	8.57622247400218e-6	8.57137711962146e-6	8.57015297506371e-6	8.56221462303498e-6	8.55263936329115e-6	8.54480215722819e-6	8.53809467026427e-6	8.53169956652756e-6	8.52547036739641e-6	8.51914145985361e-6	8.51192352110227e-6	8.50286656452499e-6	8.49149472754544e-6	8.4781948282116e-6
flux1:	0.63355165366035	9.3951845335488e-6	9.39906651905687e-6	9.40635897025393e-6	9.41546791521619e-6	9.4243527469366e-6	9.43133217257953e-6	9.43568402140567e-6	9.43783158927472e-6	9.43908582117832e-6	9.44108002974374e-6	9.44513257947708e-6	9.45177588891567e-6	9.46060547190651e-6	9.47046882387788e-6	9.4798883568994e-6	9.48754901864435e-6	9.49270277411681e-6	9.49541881264471e-6	9.496661271643e-6	9.49812443589477e-6	9.50162560532838e-6	9.50791825547612e-6	9.51555638113501e-6	9.52191772060159e-6	9.52757906047768e-6	9.5352168331092e-6	9.5338438180684e-6	9.53223713454977e-6	9.53269241576774e-6	9.55025191114839e-6	9.52741836079413e-6	9.50621371348202e-6	9.52846078223096e-6	9.53354298498967e-6	9.53353438443789e-6	9.52935693843107e-6	9.52960932390777e-6	9.52266133562026e-6	9.51424095420147e-6	9.50828970851441e-6	9.50419628376888e-6	9.50099880132125e-6	9.49842983579849e-6	9.49606578022173e-6	9.49288583333705e-6	9.48769676848937e-6	9.47987298870655e-6	9.46981663274785e-6
flux1:	0.633814102564103	1.05599217358176e-5	1.05628302413087e-5	1.05695168177152e-5	1.05780637306978e-5	1.05859968829133e-5	1.05912645026946e-5	1.0592974498067e-5	1.05916352542401e-5	1.05888556391692e-5	1.05866630259296e-5	1.05867218647673e-5	1.05897448288677e-5	1.05952907561532e-5	1.06019826694601e-5	1.06080244168074e-5	1.06118113054065e-5	1.06124477935191e-5	1.06100705466888e-5	1.06059385033785e-5	1.0602201296667e-5	1.0601126390413e-5	1.06036625097482e-5	1.06081177288386e-5	1.06113981695754e-5	1.06141109389335e-5	1.06193360999265e-5	1.06146095341715e-5	1.06096212732373e-5	1.06075518144318e-5	1.0624824597035e-5	1.05977709185124e-5	1.05733073598673e-5	1.05979825879152e-5	1.06042238050496e-5	1.06053371375125e-5	1.06020527848505e-5	1.06040433036985e-5	1.05982796053118e-5	1.05911881362875e-5	1.05873757530628e-5	1.05862876251073e-5	1.05868225783843e-5	1.05885547080812e-5	1.05908392754541e-5	1.05923557064071e-5	1.05916158080867e-5	1.05878263237081e-5	1.05814267753219e-5
flux1:	0.634076551467856	1.18500128328999e-5	1.18520729015987e-5	1.18584259764005e-5	1.18667970839104e-5	1.18742003518186e-5	1.18781245489107e-5	1.18774442761121e-5	1.18727399506407e-5	1.18659600209245e-5	1.18596053694286e-5	1.18557726170048e-5	1.18554144528216e-5	1.18580645368051e-5	1.18620819472428e-5	1.18652786582911e-5	1.18656833360884e-5	1.18622037227099e-5	1.18550427881865e-5	1.18458008153345e-5	1.1837153931728e-5	1.18318773727703e-5	1.18311255089572e-5	1.18329229399412e-5	1.18336677633208e-5	1.18340072386609e-5	1.18373668139902e-5	1.18295402870351e-5	1.1821417057381e-5	1.18169706672789e-5	1.18344068420629e-5	1.18029717816703e-5	1.17751450147619e-5	1.1802803072859e-5	1.18104752462112e-5	1.18128914659126e-5	1.18104965330143e-5	1.18141638452922e-5	1.18093729047871e-5	1.1803314679695e-5	1.18013522414584e-5	1.18030446634581e-5	1.18071671047904e-5	1.1813109677916e-5	1.18199517749116e-5	1.18260121033216e-5	1.18294660537657e-5	1.18293489104044e-5	1.18261752031433e-5
flux1:	0.634339000371609	1.32702038347801e-5	1.32715642282276e-5	1.32779312732645e-5	1.32866565153098e-5	1.3294176501451e-5	1.32974348390141e-5	1.32950025726695e-5	1.32875047025301e-5	1.32772538427685e-5	1.32672891867915e-5	1.32602170310804e-5	1.32572886185362e-5	1.32580289449272e-5	1.32605019314573e-5	1.32620618336911e-5	1.32602962619736e-5	1.32538615841522e-5	1.32430111069492e-5	1.3229710347986e-5	1.32172078656412e-5	1.32088254839455e-5	1.32059300644926e-5	1.32062365492261e-5	1.32056079453791e-5	1.32047290485746e-5	1.32072974871149e-5	1.31971226365529e-5	1.31865806108168e-5	1.31802797847551e-5	1.31986805842149e-5	1.3162895759302e-5	1.31316918015413e-5	1.31629497650551e-5	1.31722603775817e-5	1.31759949329581e-5	1.31742688573957e-5	1.31792674776741e-5	1.31748881914382e-5	1.31691722538416e-5	1.31683129219459e-5	1.31720242228231e-5	1.31789764782044e-5	1.31883650481267e-5	1.31989555965439e-5	1.32086614782841e-5	1.32152960600855e-5	1.32177337442349e-5	1.3216612146822e-5
flux1:	0.634601449275363	1.48273876951702e-5	1.48281940648204e-5	1.48349430810005e-5	1.48446191469613e-5	1.48530369639387e-5	1.48565214070392e-5	1.485326770037e-5	1.48439022579697e-5	1.48311021766613e-5	1.48184847543902e-5	1.48092254644946e-5	1.48049268433239e-5	1.48051291687697e-5	1.48075870753207e-5	1.48091507741032e-5	1.48069057440673e-5	1.47992023754262e-5	1.47863122875049e-5	1.47705612965062e-5	1.47557845219042e-5	1.47458679886949e-5	1.47423973652334e-5	1.47427678772178e-5	1.47422922617299e-5	1.47416849297787e-5	1.47448527762116e-5	1.4733417419614e-5	1.47214951432163e-5	1.47141379478915e-5	1.47345518847378e-5	1.46945703618733e-5	1.46600051443418e-5	1.46954823885756e-5	1.4706548740472e-5	1.47114564637227e-5	1.47100122964063e-5	1.47158101716206e-5	1.47110626829013e-5	1.47047634903882e-5	1.47039849024499e-5	1.47086060186751e-5	1.47172045369896e-5	1.47287851993172e-5	1.47417864088973e-5	1.47536967658944e-5	1.47619631706513e-5	1.47653231178868e-5	1.47645884888e-5
flux1:	0.634863898179116	1.65318544655557e-5	1.65322136117738e-5	1.65396623772211e-5	1.65508520949946e-5	1.65609614749357e-5	1.65656435979456e-5	1.65626482299228e-5	1.65525432020631e-5	1.65383396267365e-5	1.65242383932413e-5	1.65140174942411e-5	1.65096743551873e-5	1.65107992467865e-5	1.65148496958202e-5	1.65181570020851e-5	1.65172671820137e-5	1.65101755581348e-5	1.64971235635874e-5	1.64807593456203e-5	1.64654828859163e-5	1.64557402277548e-5	1.64533443980713e-5	1.64553799970786e-5	1.64566092775448e-5	1.64577757858615e-5	1.64629710337943e-5	1.6451471441553e-5	1.64393246508711e-5	1.64318400477283e-5	1.64554212413268e-5	1.6411416685499e-5	1.63734578590909e-5	1.6413709834401e-5	1.64265387143419e-5	1.64323391794456e-5	1.64307005879861e-5	1.64367157267646e-5	1.64307820890359e-5	1.64229559889282e-5	1.64212060027838e-5	1.64255428169105e-5	1.64344461914143e-5	1.64467470579534e-5	1.64605730134826e-5	1.64730018646514e-5	1.64811357342343e-5	1.64836110984542e-5	1.64814601864484e-5
flux1:	0.635126347082869	1.83981073208622e-5	1.83980442627845e-5	1.84063815611975e-5	1.84195041227385e-5	1.84319778586676e-5	1.84387581962381e-5	1.84370858766039e-5	1.84273921008401e-5	1.84129553758827e-5	1.83985241784445e-5	1.83884804745958e-5	1.83852496192863e-5	1.83885214720176e-5	1.83955035681725e-5	1.84020351673959e-5	1.84041177416209e-5	1.83993523173098e-5	1.83878851928416e-5	1.83726136343902e-5	1.83584434318502e-5	1.83503553522012e-5	1.83504022604353e-5	1.8355387279058e-5	1.83595406365041e-5	1.83636588359915e-5	1.8372057504324e-5	1.83615522062501e-5	1.83502346532432e-5	1.83435244510698e-5	1.83713845318317e-5	1.83234415625808e-5	1.82819268788001e-5	1.83273843178007e-5	1.83418581926871e-5	1.83481736970183e-5	1.8345861075495e-5	1.83516092759209e-5	1.83438282707799e-5	1.83337433087726e-5	1.83302003769366e-5	1.83332556650239e-5	1.83412579503004e-5	1.83528898050633e-5	1.83660178773917e-5	1.83773631924665e-5	1.83837354639662e-5	1.83837168248091e-5	1.83785934408564e-5
flux1:	0.635388795986622	2.04450762455397e-5	2.04444886339344e-5	2.0453698862902e-5	2.04689290346739e-5	2.0484197911613e-5	2.04937685928917e-5	2.04943166747389e-5	2.04860389379205e-5	2.04723745676776e-5	2.04585378093178e-5	2.04494816729651e-5	2.04480828816257e-5	2.04542000363461e-5	2.04648798597815e-5	2.04755455066564e-5	2.04816864161491e-5	2.04804822898672e-5	2.04719028694451e-5	2.04589855261945e-5	2.04470459065015e-5	2.04415543012548e-5	2.04448198709554e-5	2.04534123143156e-5	2.04610712465265e-5	2.04687127602065e-5	2.04809993973638e-5	2.04721973454294e-5	2.04624760265968e-5	2.04572795217531e-5	2.0490367041741e-5	2.04383861919413e-5	2.03929544311706e-5	2.04438794165918e-5	2.04597496717748e-5	2.04661458131382e-5	2.04627523554227e-5	2.04679755317971e-5	2.04580125114336e-5	2.04453457477966e-5	2.04396415152231e-5	2.04408586249173e-5	2.04471463021376e-5	2.04570679592676e-5	2.04683136239348e-5	2.04773463667375e-5	2.04807706116784e-5	2.04771716168634e-5	2.04681055348785e-5
flux1:	0.635651244890376	2.26956807767162e-5	2.26942973941282e-5	2.27041011916977e-5	2.27212959061184e-5	2.273946379102e-5	2.27522127461247e-5	2.27556032871043e-5	2.27494778042071e-5	2.27372869158523e-5	2.27245818544424e-5	2.27168204114155e-5	2.27173478869488e-5	2.2726285221008e-5	2.27406545137683e-5	2.27555913741106e-5	2.2766144766475e-5	2.2769058015634e-5	2.276402587674e-5	2.2754081525737e-5	2.27448192599188e-5	2.27421347761718e-5	2.2748612220144e-5	2.27606521137494e-5	2.27715724062588e-5	2.27825353508984e-5	2.27987654198471e-5	2.2791895492673e-5	2.27841426334922e-5	2.27809560186722e-5	2.28199924061372e-5	2.27636307940935e-5	2.27136794346016e-5	2.27701472505693e-5	2.27870344009886e-5	2.27930531978548e-5	2.27882940963531e-5	2.27930425318023e-5	2.27809998195391e-5	2.27659624540921e-5	2.27583214319349e-5	2.27577393086236e-5	2.27620575314474e-5	2.27697486077408e-5	2.27784437016839e-5	2.27844941463557e-5	2.27844244416194e-5	2.27768928844747e-5	2.27637225753839e-5
flux1:	0.635913693794129	2.51758295365873e-5	2.51731804612778e-5	2.51830026046783e-5	2.52016696960778e-5	2.52224829039025e-5	2.52384609702686e-5	2.52450015601395e-5	2.52414472449842e-5	2.52310672782379e-5	2.52195760121222e-5	2.52128407649529e-5	2.52146918235255e-5	2.52256352027118e-5	2.5242854002148e-5	2.52613770522142e-5	2.52759209334604e-5	2.52827866545364e-5	2.52812771952629e-5	2.52742428717948e-5	2.52673921451215e-5	2.52669633210697e-5	2.52758332329092e-5	2.52903102117795e-5	2.53033914477819e-5	2.53166845785216e-5	2.53362802894262e-5	2.53310727258622e-5	2.53252611491996e-5	2.53243323932962e-5	2.53698218409171e-5	2.53084835308252e-5	2.52531623465934e-5	2.53150735090984e-5	2.53324737191889e-5	2.53376513790028e-5	2.53313752546433e-5	2.53360266520458e-5	2.53224720258134e-5	2.53058372142238e-5	2.52971053286781e-5	2.5295392897029e-5	2.5298085770729e-5	2.53035893309366e-5	2.53096244098717e-5	2.53126245555124e-5	2.53092007006702e-5	2.52981699237369e-5	2.528160256567e-5
flux1:	0.636176142697882	2.79130684998184e-5	2.79084734984875e-5	2.79174452896477e-5	2.79367620298822e-5	2.7959641249551e-5	2.79786015036193e-5	2.79883256232446e-5	2.79874815155544e-5	2.79789208951545e-5	2.79683066154317e-5	2.79617981299122e-5	2.796373306071e-5	2.79751584071962e-5	2.79936531885666e-5	2.80143684336221e-5	2.80318270654288e-5	2.80418858642329e-5	2.80433186717745e-5	2.80385806979766e-5	2.80332984205071e-5	2.80339506160097e-5	2.80437195803434e-5	2.80589079292054e-5	2.8072328571163e-5	2.80863122679878e-5	2.81081953385773e-5	2.81039818252727e-5	2.80997879134549e-5	2.81011911702188e-5	2.81535056612804e-5	2.80863850095703e-5	2.80246274643139e-5	2.80917486336221e-5	2.8109045405827e-5	2.81129107564989e-5	2.81050708077629e-5	2.81102823647552e-5	2.80961900758877e-5	2.80792184208201e-5	2.80707754403126e-5	2.80691389148558e-5	2.80710556681722e-5	2.80748815325377e-5	2.80786026796807e-5	2.80789748240896e-5	2.80729044118634e-5	2.80594735889078e-5	2.80409696370846e-5
flux1:	0.636438591601635	3.09351740376405e-5	3.0927752922321e-5	3.09347502234932e-5	3.09536299931621e-5	3.09777607635303e-5	3.099926463662e-5	3.1012045570922e-5	3.10138883587898e-5	3.10069487856632e-5	3.09965887825352e-5	3.09891286117173e-5	3.09894485296843e-5	3.09993284808982e-5	3.10170251731492e-5	3.10380823022274e-5	3.10569903177041e-5	3.10691574332913e-5	3.10726676111633e-5	3.1069335514335e-5	3.1064478807777e-5	3.1064693993417e-5	3.1073473040336e-5	3.10872065898367e-5	3.10986973555555e-5	3.11113531471211e-5	3.11341880489144e-5	3.11301008015001e-5	3.11270948035573e-5	3.11308699471775e-5	3.11903932839996e-5	3.11165625536695e-5	3.10471487331773e-5	3.11191755479657e-5	3.11356551642779e-5	3.11377096304185e-5	3.11283010567985e-5	3.11349051527783e-5	3.1121522248717e-5	3.11058013282931e-5	3.10993767131676e-5	3.10993607267341e-5	3.11016489800043e-5	3.11045594013259e-5	3.11065423107551e-5	3.11049579944605e-5	3.10972605847843e-5	3.10829293172845e-5	3.10644361847217e-5
flux1:	0.636701040505389	3.42690099800463e-5	3.42577145762937e-5	3.42614258249944e-5	3.42786216315921e-5	3.43030871283281e-5	3.43266573829373e-5	3.43423733586181e-5	3.43468909944206e-5	3.4341351555543e-5	3.43305384532334e-5	3.43207957133723e-5	3.43176005857219e-5	3.43236951813111e-5	3.4338338125255e-5	3.43577694105956e-5	3.43766215807514e-5	3.43898408392677e-5	3.4394634348827e-5	3.43918977505683e-5	3.43863829307119e-5	3.43846596024176e-5	3.43905227780714e-5	3.44005513914026e-5	3.44077493428324e-5	3.44170211013344e-5	3.44395171805505e-5	3.4434744230014e-5	3.44326265510103e-5	3.44389532316912e-5	3.45062532876227e-5	3.44247751148619e-5	3.4346412816857e-5	3.44230433441838e-5	3.4437912672819e-5	3.44375974942141e-5	3.44265755635478e-5	3.44354419155131e-5	3.4424108375805e-5	3.44113406707595e-5	3.44087728913211e-5	3.44119994006809e-5	3.44158318797083e-5	3.44185580312046e-5	3.44193103507056e-5	3.44163735055522e-5	3.44080431793552e-5	3.43943579465476e-5	3.43779499594739e-5
flux1:	0.636963489409142	3.79399218473744e-5	3.79235848617536e-5	3.79225973400335e-5	3.7936823109688e-5	3.79607535324075e-5	3.79860431519331e-5	3.80047589947637e-5	3.80121428878016e-5	3.80079657156569e-5	3.7996133119181e-5	3.79828770999144e-5	3.79743493966469e-5	3.79745198149667e-5	3.79840096181369e-5	3.80000830222592e-5	3.80176940191051e-5	3.80312985725533e-5	3.80370120110021e-5	3.8034499998613e-5	3.80276623789192e-5	3.80228757174955e-5	3.80242205036687e-5	3.80285714161045e-5	3.80293788622426e-5	3.80335120162407e-5	3.80547183192662e-5	3.80487576997513e-5	3.80475869664071e-5	3.80569524242007e-5	3.81329423618012e-5	3.80429808031116e-5	3.79543869856646e-5	3.80353925356879e-5	3.80477982159278e-5	3.80444583604103e-5	3.80316563407624e-5	3.80435509299249e-5	3.80355117742195e-5	3.80272959229703e-5	3.80302871096776e-5	3.80381896266886e-5	3.80444859161038e-5	3.80474401291848e-5	3.80471005380051e-5	3.80430270990851e-5	3.80346890069758e-5	3.80228791330827e-5	3.80103815726422e-5
flux1:	0.637225938312895	4.19718327075139e-5	4.19492253301191e-5	4.19421142165344e-5	4.19521607295462e-5	4.1974869111483e-5	4.20018101761872e-5	4.20239352656805e-5	4.20347475854738e-5	4.2032258650695e-5	4.20191813592348e-5	4.20015059551655e-5	4.1986160427816e-5	4.197864053731e-5	4.19813200598862e-5	4.19928310409979e-5	4.20086260301668e-5	4.20226241573731e-5	4.20296057039003e-5	4.20276648824181e-5	4.20195361825738e-5	4.20112168543073e-5	4.20070467889847e-5	4.20043124163151e-5	4.19971830017558e-5	4.1994987374816e-5	4.20145138114393e-5	4.20073671270759e-5	4.20077245730376e-5	4.20210429778388e-5	4.21070921234262e-5	4.20079947945662e-5	4.19079590600284e-5	4.1993240174821e-5	4.20022889702072e-5	4.19951450815906e-5	4.19802120456638e-5	4.19956839977178e-5	4.19919328149354e-5	4.19895837485221e-5	4.19995018307051e-5	4.20131133617848e-5	4.20223199737405e-5	4.20253709801277e-5	4.20234761293584e-5	4.20178452233506e-5	4.20094848266208e-5	4.20001690332082e-5	4.1992847897274e-5
flux1:	0.637488387216649	4.63880550008229e-5	4.63579435841386e-5	4.63433479728634e-5	4.6348171138184e-5	4.63692471825478e-5	4.63981462331133e-5	4.64245313674825e-5	4.64398072011419e-5	4.64398096323492e-5	4.64257334125067e-5	4.64032055091297e-5	4.63800538027733e-5	4.63636244209252e-5	4.63584539363414e-5	4.63648934669518e-5	4.63790641112946e-5	4.63942825324822e-5	4.64037254008066e-5	4.64035480923369e-5	4.63949843363246e-5	4.63834510568756e-5	4.63735176343202e-5	4.63630076536684e-5	4.63470979017879e-5	4.63380759210598e-5	4.63561892341065e-5	4.634844623297e-5	4.63514921433206e-5	4.63701412378575e-5	4.64681051361901e-5	4.63594339792004e-5	4.62468494975494e-5	4.63364689320217e-5	4.63412501023958e-5	4.6329389417542e-5	4.63117644134932e-5	4.63310860025952e-5	4.63322718163105e-5	4.63367156475859e-5	4.63544845735381e-5	4.63743252330094e-5	4.63863046696281e-5	4.63886703593202e-5	4.63840476569916e-5	4.63756857560854e-5	4.63665152246621e-5	4.63595453922364e-5	4.63579302861877e-5
flux1:	0.637750836120402	5.12126728828585e-5	5.11738661131236e-5	5.11505395812232e-5	5.11493045314684e-5	5.11686459954772e-5	5.1200201990248e-5	5.12321486597994e-5	5.12534047584006e-5	5.12571953345565e-5	5.12428661898336e-5	5.12155673070454e-5	5.11841659191486e-5	5.11581992214441e-5	5.11447868258052e-5	5.11463501283241e-5	5.11598389606398e-5	5.11778854776455e-5	5.11917754107199e-5	5.11953405017034e-5	5.11879650469406e-5	5.1174278075247e-5	5.11590506952232e-5	5.11407772001303e-5	5.1115932361257e-5	5.11002443987187e-5	5.1117814539916e-5	5.11106029093346e-5	5.1118002558125e-5	5.11437595300129e-5	5.12559148639053e-5	5.11374135327059e-5	5.1011268164201e-5	5.11054588720397e-5	5.11050705615092e-5	5.10874650695427e-5	5.10663970343727e-5	5.10895702746437e-5	5.10959848049979e-5	5.11077463296991e-5	5.1133843886865e-5	5.1159930970964e-5	5.11739860729977e-5	5.11742729744343e-5	5.11650908238447e-5	5.11521226448437e-5	5.11406201365811e-5	5.11350994691125e-5	5.11389775817789e-5
flux1:	0.638013285024155	5.64722158368146e-5	5.64235974092964e-5	5.63904272712741e-5	5.63825014140305e-5	5.64002750847822e-5	5.64355109795317e-5	5.64746833746667e-5	5.65038236573003e-5	5.65131031784755e-5	5.64996880601955e-5	5.64681429799595e-5	5.64285203086823e-5	5.63928919965339e-5	5.63713782521383e-5	5.63688139724572e-5	5.63831271082655e-5	5.64061727706122e-5	5.64270505928506e-5	5.6436879844994e-5	5.64328469351431e-5	5.64185902678883e-5	5.63990629502872e-5	5.63735667303166e-5	5.63401485952569e-5	5.6318424778073e-5	5.6336731019858e-5	5.63315349788548e-5	5.63452592234865e-5	5.63801387338187e-5	5.65090289468477e-5	5.63805285560786e-5	5.62398583938534e-5	5.63390115695466e-5	5.63325941609466e-5	5.63081498686739e-5	5.6282763438556e-5	5.63095918361878e-5	5.63212352458318e-5	5.63405134717801e-5	5.63750702242785e-5	5.64070446078509e-5	5.64220735485216e-5	5.64184597799522e-5	5.64024329041158e-5	5.63824972315644e-5	5.63666176836999e-5	5.63610923785044e-5	5.63696731695206e-5
flux1:	0.638275733927908	6.21972681523499e-5	6.21378153103756e-5	6.20938129864946e-5	6.20787125824722e-5	6.20952513536582e-5	6.21353674410804e-5	6.2183616785366e-5	6.22227457998096e-5	6.22394366867284e-5	6.22283519619811e-5	6.21933644448855e-5	6.2145851347523e-5	6.21007493162899e-5	6.20715786479431e-5	6.20659138904078e-5	6.20827995978115e-5	6.21132196351084e-5	6.21438000301937e-5	6.21625734485654e-5	6.21641984600973e-5	6.21511386631213e-5	6.21285215477973e-5	6.20965862817614e-5	6.2055189004207e-5	6.20282335853441e-5	6.20486725284438e-5	6.20470534746852e-5	6.20690868569422e-5	6.21151054222878e-5	6.22633225906907e-5	6.21246015977288e-5	6.19684185882849e-5	6.20730630477569e-5	6.20598428848335e-5	6.2027478766413e-5	6.19968767988719e-5	6.20270860550218e-5	6.20437904089776e-5	6.20705957092058e-5	6.21135634947601e-5	6.21508980241619e-5	6.21656447118126e-5	6.21561707246484e-5	6.21308841228702e-5	6.21014769892509e-5	6.20789958002801e-5	6.20717810221661e-5	6.2083992578015e-5
flux1:	0.638538182831662	6.84236604713922e-5	6.83524545216176e-5	6.82967274687194e-5	6.82740328823305e-5	6.82896886147176e-5	6.83358613175302e-5	6.83949896593169e-5	6.84461642930381e-5	6.84721690772446e-5	6.84648544409078e-5	6.8427292588901e-5	6.83723045412203e-5	6.83179878447631e-5	6.82816257783102e-5	6.82738305624516e-5	6.82948908495491e-5	6.83348345455137e-5	6.83775540283383e-5	6.84076598984594e-5	6.84169939476876e-5	6.84066940283707e-5	6.83820672063564e-5	6.83443975497398e-5	6.82955265163282e-5	6.82639882477391e-5	6.82877501611945e-5	6.82910257865621e-5	6.83230362622914e-5	6.83819438427383e-5	6.8551887040879e-5	6.8402512058683e-5	6.82297245065391e-5	6.83405125278299e-5	6.83198590883608e-5	6.82786091896807e-5	6.82419953975142e-5	6.82753755317695e-5	6.82969507949664e-5	6.83312611452775e-5	6.83826012534362e-5	6.84248358711755e-5	6.8438177274511e-5	6.84210836740978e-5	6.83843722546068e-5	6.83432520763804e-5	6.83121740592065e-5	6.83017451961097e-5	6.8316593034496e-5
flux1:	0.638800631735415	7.51929722497917e-5	7.51092117044299e-5	7.50409330214595e-5	7.50101949204257e-5	7.50251755902084e-5	7.50783359089374e-5	7.51498384478601e-5	7.52148011304513e-5	7.52517489559864e-5	7.52494380194387e-5	7.5210025217873e-5	7.51478573335461e-5	7.50844323751086e-5	7.50411011224683e-5	7.50317698627522e-5	7.50580871306484e-5	7.51090624946171e-5	7.51656456068621e-5	7.52087565504129e-5	7.5227197828726e-5	7.522067792957e-5	7.51946976372418e-5	7.51516495970098e-5	7.50954507929187e-5	7.50595438841617e-5	7.50873335063476e-5	7.50962827728239e-5	7.5139316866213e-5	7.52123445061742e-5	7.54060009742427e-5	7.52451805959742e-5	7.50545283493039e-5	7.51722434053274e-5	7.51437417798535e-5	7.5092870038235e-5	7.50496712882247e-5	7.50862074514738e-5	7.51125683465097e-5	7.51544555825766e-5	7.52142896370831e-5	7.5261229338578e-5	7.5272430868698e-5	7.52464708178065e-5	7.51967789739399e-5	7.51423547413814e-5	7.51013066907893e-5	7.50866724719118e-5	7.51035769815625e-5
flux1:	0.639063080639168	8.25522224297221e-5	8.24552512803277e-5	8.23736447430892e-5	8.23343053220414e-5	8.23485272783054e-5	8.24091561208538e-5	8.24939847886745e-5	8.25739253008543e-5	8.26229570735616e-5	8.26264983904851e-5	8.25856668222658e-5	8.25163623991299e-5	8.24436412049787e-5	8.23931430099039e-5	8.23822670915471e-5	8.24141243806387e-5	8.24766800504709e-5	8.25478091363279e-5	8.26045709694552e-5	8.26325991671305e-5	8.26301284132656e-5	8.2602867445256e-5	8.25543114141646e-5	8.2490430886237e-5	8.24497827130397e-5	8.24816528364012e-5	8.24963099297405e-5	8.25505724675044e-5	8.26382419567952e-5	8.28570330348716e-5	8.26835147528386e-5	8.24735387057232e-5	8.25991369261404e-5	8.25626753635868e-5	8.25017907587276e-5	8.24517591789191e-5	8.2491720675626e-5	8.25229558779579e-5	8.25726378381121e-5	8.26413105598811e-5	8.26931283311401e-5	8.27020036315473e-5	8.26666617863583e-5	8.26033112632356e-5	8.25349389788858e-5	8.2483468519773e-5	8.24644471463344e-5	8.24834805072929e-5
flux1:	0.639325529542921	9.05528085946811e-5	9.04421704898005e-5	9.03465256242195e-5	9.02978747116226e-5	9.0310855997432e-5	9.03788284077558e-5	9.04772139035438e-5	9.05726007671507e-5	9.06342362277244e-5	9.06440092280854e-5	9.06018611458009e-5	9.05251998221573e-5	9.0442688064544e-5	9.03843664660006e-5	9.03712513593331e-5	9.04080032697911e-5	9.04815679962462e-5	9.05667189411805e-5	9.06366147828215e-5	9.06737089840375e-5	9.06747854974306e-5	9.06457618878023e-5	9.05911312001503e-5	9.05187570119289e-5	9.04724318334987e-5	9.05077737459822e-5	9.05273549697932e-5	9.05921141213612e-5	9.06941421443595e-5	9.09388617834992e-5	9.0750892919958e-5	9.05199513352621e-5	9.06546415637009e-5	9.06105111463493e-5	9.0539671169112e-5	9.04829511207602e-5	9.05269175273242e-5	9.05632750752452e-5	9.06210651564927e-5	9.0699086638668e-5	9.07562933316454e-5	9.076322485681e-5	9.07187947662834e-5	9.06421094189637e-5	9.05602429458276e-5	9.04989682394038e-5	9.04763104365039e-5	9.04982770640543e-5
flux1:	0.639587978446675	9.92489315002207e-5	9.91244552532534e-5	9.90141795269496e-5	9.89553559776346e-5	9.89661656445788e-5	9.90406636619138e-5	9.91520196833016e-5	9.92625272538447e-5	9.93366404991883e-5	9.93525915190591e-5	9.93089911085917e-5	9.92246170595115e-5	9.9131650716877e-5	9.90645085051058e-5	9.90478555342535e-5	9.90879721511233e-5	9.91708762261236e-5	9.92683451728993e-5	9.93497582688122e-5	9.93945181484423e-5	9.93980526567045e-5	9.93664588887935e-5	9.93049952997481e-5	9.92230932735162e-5	9.91698012886969e-5	9.92075004306743e-5	9.92304778786035e-5	9.93041078291915e-5	9.94194157454429e-5	9.96902684089282e-5	9.94856274865606e-5	9.92319609349036e-5	9.9377319278178e-5	9.93263199314832e-5	9.92461128975683e-5	9.9183266005335e-5	9.92320837735106e-5	9.92738656663088e-5	9.93400144955876e-5	9.94278765670647e-5	9.94911491188796e-5	9.94969565090093e-5	9.94444596420497e-5	9.93557276842517e-5	9.92619033509957e-5	9.91924928606271e-5	9.91678316825748e-5	9.91941729348384e-5
flux1:	0.639850427350428	1.0869587065029e-4	1.0855778448957e-4	1.08432489355906e-4	1.08362525560886e-4	1.08369789287897e-4	1.08449286670443e-4	1.08572201763376e-4	1.08696738874434e-4	1.08782646314348e-4	1.08804444712426e-4	1.08759235207631e-4	1.08666914565243e-4	1.08562929980611e-4	1.08485886027897e-4	1.0846402032225e-4	1.0850528623278e-4	1.08594947434377e-4	1.08702050108975e-4	1.08792503896731e-4	1.0884294789537e-4	1.08847619657479e-4	1.08812718036376e-4	1.08743879166776e-4	1.08651587701551e-4	1.08590044614593e-4	1.08628770565107e-4	1.08653072024277e-4	1.0873321361924e-4	1.08860029682756e-4	1.09156751363433e-4	1.08932839759324e-4	1.08654674534256e-4	1.08812780285461e-4	1.08756324868125e-4	1.08667925698047e-4	1.08599916644183e-4	1.08654595996659e-4	1.08701976572404e-4	1.0877642613337e-4	1.08874316939249e-4	1.08944208976183e-4	1.08949886694465e-4	1.08890851765041e-4	1.08792142607507e-4	1.08688814741572e-4	1.08613815660811e-4	1.08589463763268e-4	1.08622009535549e-4
flux1:	0.640112876254181	1.1894852510246e-4	1.1879758815674e-4	1.18657194951896e-4	1.1857508965344e-4	1.18577037316855e-4	1.18659342597161e-4	1.1879164612119e-4	1.18928470998431e-4	1.19025112351195e-4	1.19052401043917e-4	1.19005713856546e-4	1.18905680538969e-4	1.18790570750317e-4	1.18702804360348e-4	1.1867399549725e-4	1.18713809532141e-4	1.18807028229392e-4	1.18920414131548e-4	1.19016927513888e-4	1.19070900494487e-4	1.1907561312116e-4	1.19037222128542e-4	1.18961175250993e-4	1.18858284146262e-4	1.18787648235169e-4	1.18826214527994e-4	1.18849498484508e-4	1.18933290164506e-4	1.19069309430633e-4	1.19391335836587e-4	1.19145304808024e-4	1.18840974314788e-4	1.19014547171231e-4	1.18954753869287e-4	1.1885995264504e-4	1.18788107116693e-4	1.18849683617854e-4	1.18902485551694e-4	1.1898457843281e-4	1.19092044860692e-4	1.1916863217974e-4	1.19175008350965e-4	1.19111161267587e-4	1.19005046614316e-4	1.18895324822202e-4	1.18817893726326e-4	1.18796545103956e-4	1.18837172274643e-4
flux1:	0.640375325157934	1.30060586675308e-4	1.29898218559057e-4	1.29743061869881e-4	1.29647857007333e-4	1.29642386855616e-4	1.29724718269765e-4	1.29863591901767e-4	1.30010480867302e-4	1.30116654734016e-4	1.30149348965737e-4	1.30101950095097e-4	1.29995277149919e-4	1.29869764950781e-4	1.29771073639011e-4	1.297338722501e-4	1.2976956954489e-4	1.29862852553068e-4	1.29978850254046e-4	1.30078319503809e-4	1.30133915972299e-4	1.3013825490697e-4	1.30097226070619e-4	1.30015327356852e-4	1.29902740567881e-4	1.29823031339467e-4	1.29860740907361e-4	1.29880676304529e-4	1.29964990592818e-4	1.30107544406704e-4	1.3045417907716e-4	1.3018305802573e-4	1.2985111544757e-4	1.30043630784092e-4	1.29983393840994e-4	1.2988460063333e-4	1.29810552601933e-4	1.29879947071792e-4	1.29937421212327e-4	1.30025621460501e-4	1.30141244571728e-4	1.30223775663861e-4	1.30231163460195e-4	1.30164098634492e-4	1.30053348462731e-4	1.29940708942148e-4	1.29864320372981e-4	1.29848736559587e-4	1.29899018151615e-4
flux1:	0.640637774061688	1.42084576595078e-4	1.4191296170762e-4	1.41743864174436e-4	1.41634697877331e-4	1.41619427619349e-4	1.4169848766234e-4	1.4184058624764e-4	1.4199501438966e-4	1.42109619415488e-4	1.42148196699478e-4	1.42101805333702e-4	1.4199072973567e-4	1.4185668019946e-4	1.41747770338676e-4	1.41701278192028e-4	1.41730390513688e-4	1.41820217361623e-4	1.41935120998669e-4	1.42034633822209e-4	1.42090537756367e-4	1.42095127229908e-4	1.42053708731974e-4	1.41968863743089e-4	1.41848942873167e-4	1.41761343864688e-4	1.41798235499728e-4	1.41812713261898e-4	1.41894332680462e-4	1.42040518218409e-4	1.42411053629659e-4	1.42111844354029e-4	1.4175113962198e-4	1.41966900167772e-4	1.41909930245756e-4	1.41810162381238e-4	1.41735809334953e-4	1.41813721432534e-4	1.41874379130773e-4	1.41966063110138e-4	1.42087213507953e-4	1.42173837903736e-4	1.42181754489828e-4	1.42112662470003e-4	1.41999990755487e-4	1.41888037904072e-4	1.41816250404918e-4	1.41809015076651e-4	1.41869948487211e-4
flux1:	0.640900222965441	1.5507277905621e-4	1.54894922765004e-4	1.54713217748377e-4	1.54589329229004e-4	1.54561608126294e-4	1.54633628483868e-4	1.54775175773697e-4	1.54934468375881e-4	1.55056701289595e-4	1.55102426557381e-4	1.55059943869471e-4	1.54948078615238e-4	1.54808682766327e-4	1.54691324150725e-4	1.54635328727333e-4	1.54655713579617e-4	1.54738673981763e-4	1.54848896752548e-4	1.54945900763065e-4	1.55001561250782e-4	1.55008238043253e-4	1.54970241494184e-4	1.54887062894115e-4	1.54763768646477e-4	1.54670738129873e-4	1.54707669277003e-4	1.54714888056543e-4	1.54790569809849e-4	1.54937301680912e-4	1.55331058850217e-4	1.55000768268301e-4	1.54610468411043e-4	1.54854616880395e-4	1.54805444862853e-4	1.5470830328483e-4	1.54635784633059e-4	1.54722648816623e-4	1.54784187021513e-4	1.5487555192822e-4	1.54998279290547e-4	1.55085913173941e-4	1.55092928030955e-4	1.55022441232451e-4	1.54910362514181e-4	1.5480270230786e-4	1.5473904556742e-4	1.54742454961615e-4	1.54814341127877e-4
flux1:	0.641162671869194	1.69078889772775e-4	1.68898609358752e-4	1.68706096461804e-4	1.68566769126622e-4	1.68523636628975e-4	1.68584375574386e-4	1.68721211130962e-4	1.68882635032138e-4	1.69012107766844e-4	1.6906715050501e-4	1.69032752487166e-4	1.68925139605909e-4	1.68784924793376e-4	1.68661927642124e-4	1.68596862385506e-4	1.68606663364918e-4	1.68679427923564e-4	1.68781482871374e-4	1.68873766754556e-4	1.68929366384184e-4	1.68941126851438e-4	1.68911853419271e-4	1.68836571764909e-4	1.68715360696564e-4	1.68620513963685e-4	1.68659051674746e-4	1.68657451022674e-4	1.68723859247802e-4	1.68867827571052e-4	1.69284101892596e-4	1.68919700904806e-4	1.68499244127343e-4	1.68777710923846e-4	1.68741652218452e-4	1.68651291691945e-4	1.68582997917095e-4	1.686790168298e-4	1.68738358606888e-4	1.6882447500124e-4	1.68943561419404e-4	1.6902792344504e-4	1.69031670626449e-4	1.68959861128258e-4	1.68850690177595e-4	1.68750946356435e-4	1.68698960893575e-4	1.68715083827661e-4	1.68797595050409e-4
flux1:	0.641425120772948	1.84160014388668e-4	1.8398185758241e-4	1.83780689158946e-4	1.83625133718505e-4	1.8356322692376e-4	1.83607918432986e-4	1.83735489218942e-4	1.83896270892304e-4	1.84033027899866e-4	1.84100449469554e-4	1.84079522695756e-4	1.83982510139385e-4	1.8384716633461e-4	1.83722176676336e-4	1.83648908399281e-4	1.83646351663995e-4	1.83705481860071e-4	1.83795795869913e-4	1.83881288861198e-4	1.83937510757656e-4	1.83958237665789e-4	1.83944170356092e-4	1.83884304703663e-4	1.83771789782775e-4	1.83679566709403e-4	1.83721703761574e-4	1.83709757330677e-4	1.83763278759583e-4	1.83900826530271e-4	1.84338754678387e-4	1.83937070189756e-4	1.83486058072694e-4	1.83805448998807e-4	1.8378852866094e-4	1.83709622627071e-4	1.83648232471496e-4	1.83753485000486e-4	1.83806935022301e-4	1.83881942502519e-4	1.83991118188266e-4	1.84066934639372e-4	1.84064288298801e-4	1.83990815568317e-4	1.83886805102223e-4	1.83798770031766e-4	1.83762189506053e-4	1.8379308753194e-4	1.83885517393216e-4
flux1:	0.641687569676701	2.00378545546511e-4	2.00207641666377e-4	2.00000153423061e-4	1.99827349773237e-4	1.99742780225738e-4	1.99766053010897e-4	1.99879362750605e-4	2.00036640496293e-4	2.00181079798384e-4	2.00264694308604e-4	2.00263622176676e-4	2.00184580017832e-4	2.00060627339721e-4	1.99937775846677e-4	1.99857262246712e-4	1.99840337210564e-4	1.99881985510234e-4	1.9995659868815e-4	2.0003304166703e-4	2.00090689901922e-4	2.00124715113252e-4	2.00133033844212e-4	2.00096879211337e-4	2.00000313239821e-4	1.9991549351866e-4	1.99963250157779e-4	1.99939170526783e-4	1.99975665413394e-4	2.0010262569821e-4	2.00561014017012e-4	2.00118580103295e-4	1.99636625853798e-4	2.00004064287586e-4	2.00012905789284e-4	1.99950601538116e-4	1.998991338501e-4	2.00013737107841e-4	2.00057228174257e-4	2.00114646192621e-4	2.00206935538712e-4	2.00268280572842e-4	2.00255658056284e-4	2.00180028457942e-4	2.00083602746462e-4	2.00011476068088e-4	1.99994501421151e-4	2.0004255670244e-4	2.00144201142866e-4
flux1:	0.641950018580454	2.17803447459818e-4	2.17645307912783e-4	2.17433820189578e-4	2.17242351435718e-4	2.17130587135419e-4	2.17126387868404e-4	2.17219934334337e-4	2.17370670550534e-4	2.17523392726951e-4	2.176275280313e-4	2.17653360945968e-4	2.17600280763306e-4	2.17494634082369e-4	2.17378105519661e-4	2.17290998952763e-4	2.17257105396387e-4	2.17276691251789e-4	2.17330929710798e-4	2.1739550783202e-4	2.17455072962153e-4	2.17506669126176e-4	2.1754468250846e-4	2.17540709054721e-4	2.17467388012283e-4	2.17394552193674e-4	2.17449555206107e-4	2.17410990967931e-4	2.17425557215037e-4	2.17537110844028e-4	2.18014283293417e-4	2.17527191359726e-4	2.17013751742731e-4	2.17436695668007e-4	2.17478377290526e-4	2.17438231981857e-4	2.17400090252467e-4	2.17524380644897e-4	2.17553768744748e-4	2.1758687371229e-4	2.17655016618245e-4	2.17695728103893e-4	2.17669458244448e-4	2.17591330836784e-4	2.17505345086458e-4	2.17453984218864e-4	2.17461568162472e-4	2.17529834102773e-4	2.17640418550775e-4
flux1:	0.642212467484207	2.36510588274576e-4	2.36370881832947e-4	2.36157506974241e-4	2.35945427609799e-4	2.35801224682705e-4	2.35762788713135e-4	2.35830529266697e-4	2.35971420697616e-4	2.36133044018947e-4	2.36262245389306e-4	2.3632230582459e-4	2.36303345403691e-4	2.36222850171361e-4	2.36116458460889e-4	2.36022749334457e-4	2.35968409864598e-4	2.35960373929319e-4	2.35988600504848e-4	2.36037643632174e-4	2.36098921050139e-4	2.36171830914716e-4	2.36246434091914e-4	2.36282708883055e-4	2.36239408239977e-4	2.36182456492145e-4	2.3624559825493e-4	2.36189415512196e-4	2.36176253079157e-4	2.36266874500962e-4	2.3676060306478e-4	2.36224395838995e-4	2.35678617696739e-4	2.36164672766354e-4	2.36246555145545e-4	2.36234439361187e-4	2.36213422556298e-4	2.36348114277396e-4	2.36359470413383e-4	2.36361680470081e-4	2.36398563639789e-4	2.36412663947696e-4	2.36369346350867e-4	2.36288807486844e-4	2.36216750986087e-4	2.36191845435041e-4	2.36229892882928e-4	2.3632236825518e-4	2.36442419826151e-4
flux1:	0.642474916387961	2.56581962472033e-4	2.56466294321636e-4	2.56252787571269e-4	2.56017568184884e-4	2.55834995984202e-4	2.55754908183972e-4	2.55790294315987e-4	2.5591772037421e-4	2.5608870432021e-4	2.56247428594384e-4	2.56348907320455e-4	2.56371947015378e-4	2.5632296256758e-4	2.56229815983906e-4	2.56128606156069e-4	2.56049337960257e-4	2.56007070399606e-4	2.5600261025568e-4	2.56031458822917e-4	2.56093317852246e-4	2.56190419229568e-4	2.56307676440357e-4	2.5639140839625e-4	2.56383954900481e-4	2.56345783045655e-4	2.56417050245269e-4	2.56339280782626e-4	2.56291732324953e-4	2.56355282460171e-4	2.56862852870278e-4	2.56272501376775e-4	2.55693109382679e-4	2.56249854563858e-4	2.56379381080799e-4	2.56401335171686e-4	2.56401589462833e-4	2.56547870975876e-4	2.56537720217689e-4	2.56502932678832e-4	2.56501970688479e-4	2.56484027497841e-4	2.56420814593543e-4	2.56338550433854e-4	2.56284618960159e-4	2.56292708689253e-4	2.56368107197393e-4	2.56489842333938e-4	2.56620912530553e-4
flux1:	0.642737365291714	2.7810389464021e-4	2.78017615971645e-4	2.77805301943108e-4	2.77543884447637e-4	2.77316477497322e-4	2.77186855006942e-4	2.77182966636789e-4	2.77293007528929e-4	2.77473520020491e-4	2.776658615269e-4	2.7781545363935e-4	2.7788772032861e-4	2.7787581256816e-4	2.77798134860912e-4	2.77687608605501e-4	2.77578022237316e-4	2.77494032201453e-4	2.77449339432782e-4	2.77452440758997e-4	2.7751280838265e-4	2.77635977892246e-4	2.77800893410728e-4	2.77938167236046e-4	2.77971213296421e-4	2.77953609150309e-4	2.78032135955961e-4	2.77928144227508e-4	2.77838957852066e-4	2.77868959064633e-4	2.78387401155266e-4	2.77737388120921e-4	2.7712262931275e-4	2.7775746269982e-4	2.77941931861485e-4	2.78003962078208e-4	2.78029854633493e-4	2.78189394742019e-4	2.78154866398165e-4	2.78077709136756e-4	2.7803313430561e-4	2.7797851779623e-4	2.77893274120217e-4	2.77810594251785e-4	2.77779583021791e-4	2.7782786861114e-4	2.77948291478883e-4	2.78105263745624e-4	2.78249934670761e-4
flux1:	0.642999814195467	3.01164555364151e-4	3.01112622991193e-4	3.00902418148558e-4	3.00611399960744e-4	3.00332451926595e-4	3.00145261408563e-4	3.00095053102164e-4	3.00183592210932e-4	3.0037343963817e-4	3.00602912736771e-4	3.00806523646823e-4	3.00934315947179e-4	3.00964094010042e-4	3.00903234496963e-4	3.00780856749956e-4	3.006350075844e-4	3.00501355507355e-4	3.00408438914965e-4	3.00379689174373e-4	3.00435761197141e-4	3.00585948310208e-4	3.00802437902981e-4	3.00998151219818e-4	3.01075166562546e-4	3.01078936781441e-4	3.01163287741916e-4	3.01028164463947e-4	3.00889981426114e-4	3.00880075714063e-4	3.01406555423003e-4	3.00691066066531e-4	3.00038711232708e-4	3.00758712606344e-4	3.01005019316176e-4	3.01112825713099e-4	3.01168732766008e-4	3.01343585506848e-4	3.01282459952463e-4	3.011584430562e-4	3.01065491975232e-4	3.0097051671917e-4	3.00861844125889e-4	3.00780545788928e-4	3.0077755283364e-4	3.0087348610573e-4	3.01046953564618e-4	3.01245692800378e-4	3.01407342611704e-4
flux1:	0.64326226309922	3.25851292485288e-4	3.25838187694665e-4	3.25630724116186e-4	3.25306670217737e-4	3.24969662647537e-4	3.24717161007139e-4	3.24613808911291e-4	3.24676711506624e-4	3.24875328911736e-4	3.25144709683788e-4	3.25407236599305e-4	3.25595756357854e-4	3.25670854047799e-4	3.25627480340402e-4	3.25490407358763e-4	3.25302376415084e-4	3.25111338524048e-4	3.24962410120115e-4	3.24895701136143e-4	3.24944337045435e-4	3.25121803652632e-4	3.25392822792281e-4	3.25650784506513e-4	3.25774222541789e-4	3.25799503240209e-4	3.25888138241829e-4	3.25717279575705e-4	3.25523303058041e-4	3.25467857550476e-4	3.2600019361892e-4	3.25213390516797e-4	3.24520776398238e-4	3.25332573045775e-4	3.25646914837128e-4	3.25805550694827e-4	3.25895565616543e-4	3.26087983637002e-4	3.25998646250215e-4	3.2582422822706e-4	3.25679244248127e-4	3.25541219028012e-4	3.25408374294561e-4	3.25330476983147e-4	3.25360449688034e-4	3.25511138985208e-4	3.25745370579584e-4	3.25992363907401e-4	3.26174715522442e-4
flux1:	0.643524712002974	3.52248342421732e-4	3.52278047862793e-4	3.52073888395086e-4	3.51713750952173e-4	3.51312887523529e-4	3.50988151874001e-4	3.50825467083929e-4	3.5085880504393e-4	3.51065281832089e-4	3.51376488842712e-4	3.51701658611865e-4	3.51954925613926e-4	3.5207809593945e-4	3.52052525835759e-4	3.51898171906382e-4	3.51662807644303e-4	3.51407694398035e-4	3.51195955093855e-4	3.51085835747303e-4	3.51124044893796e-4	3.51328678225807e-4	3.51656416744229e-4	3.51979517715119e-4	3.52151065995279e-4	3.52197723064289e-4	3.52289552885011e-4	3.52079342235415e-4	3.51824103719955e-4	3.51718895968586e-4	3.52256136617229e-4	3.51392475099566e-4	3.50656558750736e-4	3.51566174902597e-4	3.51953720718582e-4	3.52167192627056e-4	3.52294773072333e-4	3.52506957876488e-4	3.52388292878606e-4	3.52160899667508e-4	3.51961396939199e-4	3.51778635011146e-4	3.51621398469756e-4	3.51548813461879e-4	3.51616008387327e-4	3.51827512623834e-4	3.52129145956497e-4	3.52430094566055e-4	3.52636614567629e-4
flux1:	0.643787160906727	3.80435416812815e-4	3.80511442623796e-4	3.80311365869803e-4	3.79912976160264e-4	3.79443776174634e-4	3.7904127099615e-4	3.78814127366884e-4	3.78814402410822e-4	3.7902750210754e-4	3.79381478936568e-4	3.79771704583368e-4	3.80092510665405e-4	3.80265778257046e-4	3.80258380793545e-4	3.80085055365439e-4	3.79798776729611e-4	3.794747944773e-4	3.79195239072818e-4	3.79037570099087e-4	3.79062968041451e-4	3.79294548332973e-4	3.79680576054344e-4	3.80070917616156e-4	3.80291715277872e-4	3.80359714630899e-4	3.80454631865965e-4	3.80203116389795e-4	3.79883233062271e-4	3.79726129966513e-4	3.80269109991514e-4	3.79323639413903e-4	3.785410304621e-4	3.79553700625174e-4	3.80018224017492e-4	3.8028905129723e-4	3.80456635049825e-4	3.80690465303432e-4	3.80541736680661e-4	3.8025978568855e-4	3.80004534650745e-4	3.79776393117668e-4	3.79594965506685e-4	3.79529185818359e-4	3.79636635146293e-4	3.79913246152244e-4	3.80287024325649e-4	3.806460529262e-4	3.80879295551669e-4
flux1:	0.64404960981048	4.1048746990853e-4	4.10612917535e-4	4.10418245472103e-4	4.09980835230144e-4	4.0944073146605e-4	4.08956852147959e-4	4.08661568199083e-4	4.08625878337083e-4	4.08844003523735e-4	4.09240558434645e-4	4.09696769044219e-4	4.10086619441971e-4	4.103114263894e-4	4.10323011940125e-4	4.10130530848264e-4	4.09792081092557e-4	4.09397116341802e-4	4.09047231995663e-4	4.0883970807301e-4	4.08850820728841e-4	4.09109127057218e-4	4.09554378650973e-4	4.10013248020338e-4	4.10283955880174e-4	4.10373587091837e-4	4.10472860066211e-4	4.10180312620632e-4	4.09795128664795e-4	4.09586671943364e-4	4.10138472722295e-4	4.09107070134199e-4	4.08274010065797e-4	4.0939394332524e-4	4.09937428778394e-4	4.10266188967767e-4	4.10474813811735e-4	4.10731596840124e-4	4.10552366285834e-4	4.1021534775133e-4	4.09904540206765e-4	4.09631555533215e-4	4.09426560107956e-4	4.09368458087504e-4	4.09517539565556e-4	4.09861157351207e-4	4.10309193757341e-4	4.10728120335264e-4	4.1098911821074e-4
flux1:	0.644312058714234	4.42475681589621e-4	4.42653336491288e-4	4.42466278715227e-4	4.41990988735491e-4	4.41379875892668e-4	4.40813409823106e-4	4.404480273145e-4	4.40374124965306e-4	4.40595182901845e-4	4.41032745924899e-4	4.41554150010848e-4	4.42013145973298e-4	4.42290433769694e-4	4.42322561437772e-4	4.42112745798266e-4	4.41723798609959e-4	4.41259019126467e-4	4.40839270097443e-4	4.40581706296114e-4	4.40578027381254e-4	4.40862696654623e-4	4.41367217292057e-4	4.4189483224906e-4	4.42215474186744e-4	4.42327343771739e-4	4.42433790886645e-4	4.42103071456129e-4	4.41655098778443e-4	4.41398927406651e-4	4.41965181256265e-4	4.40844677732135e-4	4.39956947554056e-4	4.41187042641753e-4	4.4180928215743e-4	4.4219417445101e-4	4.42443137187745e-4	4.42723422921889e-4	4.42513544852218e-4	4.4212219833889e-4	4.41757731837953e-4	4.4144189853351e-4	4.4121454578282e-4	4.41164347024478e-4	4.41354536973634e-4	4.41764226224942e-4	4.42285439677599e-4	4.42763197810443e-4	4.43050985554267e-4
flux1:	0.644574507617987	4.76469400582951e-4	4.76701852093424e-4	4.76525847587806e-4	4.76016189450217e-4	4.75336879327997e-4	4.74689337658591e-4	4.74253753121726e-4	4.74139958318567e-4	4.7436109863789e-4	4.74836373082023e-4	4.75420133456704e-4	4.75946769702505e-4	4.76276961760533e-4	4.76332116854475e-4	4.76109121034987e-4	4.75674672133468e-4	4.75144875224713e-4	4.74658907907745e-4	4.7435323419297e-4	4.74334992980243e-4	4.74645102118861e-4	4.75207532186177e-4	4.75802534282028e-4	4.76172085296405e-4	4.76306851617063e-4	4.76424764236117e-4	4.76061438028367e-4	4.75556553062049e-4	4.75259625298191e-4	4.75848637392182e-4	4.74636820800755e-4	4.73689577062914e-4	4.75031104120131e-4	4.75729309692247e-4	4.76165769566235e-4	4.76452353393775e-4	4.76755835598745e-4	4.76515548688387e-4	4.76072146183652e-4	4.75658035936134e-4	4.75303240778847e-4	4.7505567753122e-4	4.75013144589484e-4	4.7524199901964e-4	4.75713781127737e-4	4.76303560593856e-4	4.76835832921475e-4	4.77147156012017e-4
flux1:	0.64483695652174	5.12538550856969e-4	5.12828346136087e-4	5.12668393215325e-4	5.12130642325016e-4	5.11389197575265e-4	5.10664989800453e-4	5.10160916980318e-4	5.10005872553605e-4	5.1022309301411e-4	5.10730603941883e-4	5.11371428827716e-4	5.11962307983898e-4	5.12345188411492e-4	5.1242681749438e-4	5.12197266459438e-4	5.11725787573594e-4	5.11139474978573e-4	5.10594031902615e-4	5.10243999305642e-4	5.10211659899529e-4	5.10545068024593e-4	5.11161912917346e-4	5.11820656456523e-4	5.12236420788734e-4	5.12394308769574e-4	5.12529150692957e-4	5.12141373184979e-4	5.1158877643481e-4	5.11261393480781e-4	5.11884091714077e-4	5.10579597592542e-4	5.09567157608541e-4	5.11019438479147e-4	5.11787902855373e-4	5.12268298465015e-4	5.12587587779344e-4	5.12913097725349e-4	5.12643205608828e-4	5.1215192020387e-4	5.11694808749253e-4	5.11307390887127e-4	5.1104321161488e-4	5.11008026618199e-4	5.11271391317251e-4	5.11798282312149e-4	5.12448396727607e-4	5.13027474553543e-4	5.1335669237248e-4
flux1:	0.645099405425493	5.50755871404528e-4	5.5110571708269e-4	5.50968690911526e-4	5.50412201619418e-4	5.49618137126313e-4	5.48824582292106e-4	5.48255348655371e-4	5.48057631757008e-4	5.48265276702524e-4	5.48796848163163e-4	5.49486533177338e-4	5.50136030449584e-4	5.50570548024331e-4	5.50682975455567e-4	5.50455932357423e-4	5.49959309920661e-4	5.4932851936724e-4	5.48733106456507e-4	5.483437682719e-4	5.48297343972836e-4	5.48649894816806e-4	5.4931468926313e-4	5.50030436737447e-4	5.50487322816557e-4	5.50667517595206e-4	5.50825484036682e-4	5.5042371351327e-4	5.49835705326672e-4	5.49491375740685e-4	5.50161132468556e-4	5.48763260181408e-4	5.47678875292967e-4	5.49239005986985e-4	5.50068847492223e-4	5.50582282351535e-4	5.5092707199788e-4	5.51272649394916e-4	5.50974756330348e-4	5.5044206412399e-4	5.49951763007319e-4	5.49541130101754e-4	5.49265985422917e-4	5.49238276798432e-4	5.4953068320505e-4	5.501029440997e-4	5.50801669238409e-4	5.51416510203335e-4	5.51755659678371e-4
flux1:	0.645361854329247	5.91198372393526e-4	5.9161139862257e-4	5.91506359729095e-4	5.90943802045611e-4	5.90110157302048e-4	5.89257345268877e-4	5.88627549463456e-4	5.8838518002768e-4	5.88575383381928e-4	5.89119603255721e-4	5.89846585485957e-4	5.90546523293707e-4	5.91030576881352e-4	5.9117885609348e-4	5.90965673456353e-4	5.90458990757595e-4	5.89798954703773e-4	5.89165349958267e-4	5.88742427197138e-4	5.88680739706326e-4	5.89045469629732e-4	5.89747989938661e-4	5.9051016806709e-4	5.91000010143986e-4	5.91200069300332e-4	5.91387624261441e-4	5.90984257175635e-4	5.9037591505856e-4	5.90031124379234e-4	5.9076351533206e-4	5.89272023304404e-4	5.88107689502711e-4	5.89770352969531e-4	5.90649379068935e-4	5.91181617289956e-4	5.91542412186119e-4	5.91905422060945e-4	5.91582168857297e-4	5.91017208945103e-4	5.90507180994638e-4	5.90086382375486e-4	5.89808587654515e-4	5.89789512467989e-4	5.90104681956844e-4	5.90710214099596e-4	5.91442615309569e-4	5.92079038980179e-4	5.9241799426357e-4
flux1:	0.645624303233	6.33947552432436e-4	6.34427647256461e-4	6.34366141181638e-4	6.33813660620061e-4	6.32956954516515e-4	6.32057484340785e-4	6.31372559338577e-4	6.31082466199018e-4	6.3124461127014e-4	6.31786361845199e-4	6.32535364587253e-4	6.3327477246584e-4	6.33805048772544e-4	6.33994816500997e-4	6.33808940862442e-4	6.33310181157911e-4	6.32638904122061e-4	6.31980617825552e-4	6.31529879458455e-4	6.31449911640051e-4	6.31816424470237e-4	6.3254211539856e-4	6.3333579807459e-4	6.33846885757839e-4	6.34062318840338e-4	6.34285837016111e-4	6.3389487142744e-4	6.3328372248984e-4	6.32957679292266e-4	6.33770248305922e-4	6.32185185187219e-4	6.30931540197159e-4	6.32688953072014e-4	6.33601671568922e-4	6.34135193246227e-4	6.34500286722801e-4	6.34877542992675e-4	6.34532779534155e-4	6.33947588441677e-4	6.33435270225883e-4	6.33021416728664e-4	6.3275244961187e-4	6.32744726964358e-4	6.33076089334014e-4	6.33700890889108e-4	6.34449185251386e-4	6.35090132939686e-4	6.35416784807832e-4
flux1:	0.645886752136753	6.79088200139106e-4	6.7964040701911e-4	6.79636744201838e-4	6.79114040737605e-4	6.78254120521989e-4	6.77322748557243e-4	6.76588484334513e-4	6.76246000291664e-4	6.76366278515139e-4	6.76886418315723e-4	6.77638269051174e-4	6.78403304738411e-4	6.78975237309378e-4	6.79212635652956e-4	6.7906943195627e-4	6.78599176758718e-4	6.77937019191097e-4	6.77268810757792e-4	6.76795590912229e-4	6.76692068665914e-4	6.77046220450521e-4	6.77775981600924e-4	6.78581742395269e-4	6.79098694425061e-4	6.79322832212195e-4	6.79588446776956e-4	6.79225260546292e-4	6.78631024308586e-4	6.7834543963292e-4	6.79257521551104e-4	6.77579138209246e-4	6.76225482573798e-4	6.78067506474168e-4	6.78995303576362e-4	6.79509490527417e-4	6.79865107489829e-4	6.80252966505677e-4	6.79891802491092e-4	6.79301347903692e-4	6.78808222340783e-4	6.78422652188013e-4	6.78177435285253e-4	6.78185731315492e-4	6.78526867233293e-4	6.79155471175718e-4	6.79899398465409e-4	6.80525191743082e-4	6.80825580990584e-4
flux1:	0.646149201040506	7.26705936259229e-4	7.2733688625412e-4	7.2740837437566e-4	7.26938684943556e-4	7.26098474670238e-4	7.25151702538509e-4	7.24373781847126e-4	7.23972238638957e-4	7.240333868982e-4	7.24508663039782e-4	7.25240356430248e-4	7.26014448786103e-4	7.26622348246655e-4	7.26914058002743e-4	7.26830696979958e-4	7.26411869229364e-4	7.25781199095799e-4	7.25118725021879e-4	7.24627663060125e-4	7.24492959054501e-4	7.24816946921974e-4	7.25527370342004e-4	7.26321591527874e-4	7.26825652993287e-4	7.27049871727197e-4	7.27363576953403e-4	7.27044863600762e-4	7.26489298943479e-4	7.26268223508223e-4	7.27300845024668e-4	7.25529607534912e-4	7.24064066392689e-4	7.25978495072568e-4	7.26899987711647e-4	7.27371435169387e-4	7.27701929855295e-4	7.28096330005058e-4	7.27725024621964e-4	7.27146987762096e-4	7.2669834522857e-4	7.263664645202e-4	7.26163356944984e-4	7.2619444703306e-4	7.2653938761443e-4	7.27155225026859e-4	7.27872381837219e-4	7.28460941858957e-4	7.28719311581908e-4
flux1:	0.64641164994426	7.76883961976121e-4	7.7760228867505e-4	7.77769371055515e-4	7.7737932612138e-4	7.76584469739887e-4	7.7564009414986e-4	7.74823686681082e-4	7.74354170427743e-4	7.74335452392148e-4	7.74738703678146e-4	7.75423757178513e-4	7.76188002787648e-4	7.76825375857455e-4	7.77178769430009e-4	7.77174183905515e-4	7.76831845935004e-4	7.76256775714438e-4	7.75616394252576e-4	7.75111427967721e-4	7.74935817030707e-4	7.75208697101666e-4	7.75872774110868e-4	7.76628422906722e-4	7.77098187538889e-4	7.77312477359007e-4	7.77680466444471e-4	7.7742431242258e-4	7.76931147503078e-4	7.768008479966e-4	7.77976684985219e-4	7.76113376887539e-4	7.74523193519516e-4	7.7649620574261e-4	7.77387763715568e-4	7.77790712469036e-4	7.78078819297312e-4	7.78475263315105e-4	7.78100943900461e-4	7.77555235844236e-4	7.77179603081159e-4	7.76930372406413e-4	7.76790835749206e-4	7.76853508795245e-4	7.77196862552981e-4	7.77782531401917e-4	7.78448660355065e-4	7.7897569028136e-4	7.79174465387809e-4
flux1:	0.646674098848013	8.29699688368348e-4	8.30516353662777e-4	8.30802592236084e-4	8.30521905718131e-4	8.29800290447086e-4	8.28876926681589e-4	8.28026373870864e-4	8.27477683912001e-4	8.27355157673673e-4	8.27655839940139e-4	8.28264956083372e-4	8.28998764174704e-4	8.29658799331824e-4	8.30082180234639e-4	8.30177053419048e-4	8.29938224305187e-4	8.29444401736174e-4	8.28843104793073e-4	8.28327684998636e-4	8.28099912246366e-4	8.28298497343866e-4	8.28886734685824e-4	8.29574537187194e-4	8.29987015479585e-4	8.30180804670012e-4	8.30609954393897e-4	8.30435981247986e-4	8.30030850351162e-4	8.30019663286004e-4	8.31362993677916e-4	8.29408864524725e-4	8.27680792289468e-4	8.29697541317554e-4	8.30533965249403e-4	8.30840850968386e-4	8.31067998589017e-4	8.31461499020993e-4	8.31091732299295e-4	8.30599769727518e-4	8.30328031178949e-4	8.30193117773133e-4	8.30141069397144e-4	8.30245783692042e-4	8.30582702847176e-4	8.3112016256021e-4	8.31709428987219e-4	8.32148604359597e-4	8.32268352454251e-4
flux1:	0.646936547751766	8.85221975218341e-4	8.86150422895774e-4	8.86582258048366e-4	8.86443206145257e-4	8.85824347468042e-4	8.84940930403014e-4	8.84059539201035e-4	8.83418372230529e-4	8.83165458589812e-4	8.83330490240903e-4	8.83832502412738e-4	8.84514443886841e-4	8.85190602679889e-4	8.85693460378845e-4	8.85910171050315e-4	8.85803588413052e-4	8.85417966532671e-4	8.84873361579115e-4	8.84350803020769e-4	8.84058867311483e-4	8.84158892905162e-4	8.84640713567961e-4	8.85230590709965e-4	8.85562478972002e-4	8.85725564778228e-4	8.86223926582367e-4	8.86153375475376e-4	8.85863646503074e-4	8.86001717236266e-4	8.87538281368872e-4	8.85495176109525e-4	8.83615918042986e-4	8.85661216331965e-4	8.86416551762726e-4	8.86598672681819e-4	8.8674538277456e-4	8.87130412639951e-4	8.86772682712223e-4	8.86356484824841e-4	8.86220761587353e-4	8.86233419512978e-4	8.86294328802059e-4	8.86452669037119e-4	8.86778703672518e-4	8.87249449591322e-4	8.87734770903595e-4	8.88058016831829e-4	8.8807748151864e-4
flux1:	0.647198996655519	9.43509583538494e-4	9.44565639591938e-4	9.45171865537819e-4	9.45208517384918e-4	9.4472279129345e-4	9.43898055482619e-4	9.4298800829147e-4	9.42239369406709e-4	9.41827707136689e-4	9.41822599812133e-4	9.42185643647582e-4	9.4279442660249e-4	9.43481049399247e-4	9.4407423164426e-4	9.4443665712153e-4	9.44492385058376e-4	9.44242872125094e-4	9.43773108822549e-4	9.43246960707977e-4	9.4287898152302e-4	9.42856392187291e-4	9.43201659342924e-4	9.43664252369029e-4	9.43893222959547e-4	9.44016630754271e-4	9.44593766297137e-4	9.44649383539882e-4	9.44503746022474e-4	9.44822551077959e-4	9.46579224921008e-4	9.44449621426554e-4	9.42406261025568e-4	9.4446531569398e-4	9.45113782345624e-4	9.45142091193946e-4	9.45188491487369e-4	9.45558996285262e-4	9.45220164442257e-4	9.44901357575741e-4	9.44933736797372e-4	9.45127507196415e-4	9.45327319700123e-4	9.45551331290943e-4	9.45862242382854e-4	9.46247532841739e-4	9.46601042151908e-4	9.46778992433042e-4	9.46675308570335e-4
flux1:	0.647461445559273	0.00100461116607428	0.00100581262113054	0.00100662353573322	0.00100687071833542	0.00100654844058298	0.0010058003859749	0.00100486276808052	0.00100399059413546	0.00100339114465773	0.00100318135651227	0.00100337418247142	0.00100388965461591	0.0010045824742373	0.00100527817052369	0.00100581124515493	0.00100606002973181	0.00100597491992021	0.001005598455549	0.00100507277321887	0.00100461780685165	0.00100445001375722	0.00100463051553989	0.00100493862941124	0.00100504446701808	0.00100512107060189	0.00100578808584233	0.0010059936833864	0.00100602138565411	0.00100655295329684	0.00100855715775931	0.0010063440508324	0.00100412442514698	0.00100618358633769	0.00100670060410122	0.00100654663281463	0.00100647311531044	0.00100682264529206	0.00100650847317397	0.00100630729805353	0.00100653851521159	0.00100694584927017	0.0010073098339308	0.00100761131848694	0.00100790292410855	0.00100818413129471	0.00100837785150802	0.00100838057800943	0.00100812977301247
flux1:	0.647723894463026	0.00106856674339782	0.00106993258222157	0.00107097880236891	0.0010714708120707	0.00107134118676546	0.00107068654849814	0.00106972149438076	0.0010687094647547	0.00106789381182809	0.00106744624261998	0.00106743957072387	0.00106784364219046	0.00106854010170279	0.00106935154383915	0.00107008049066883	0.00107055278922918	0.00107065990228935	0.00107039502842979	0.00106987445691814	0.00106932315849809	0.00106899015115592	0.0010689809191788	0.00106911075082402	0.00106907620325082	0.00106910098888184	0.00106987017271026	0.00107024978616437	0.00107047946023945	0.00107125524610249	0.00107353405571191	0.00107124065393057	0.00106883363953404	0.0010708811377337	0.00107124443522571	0.00107088135935864	0.00107066940806516	0.00107099141954478	0.00107070622746509	0.00107064063460767	0.00107109880152419	0.0010717496993233	0.00107230130397237	0.00107269114735412	0.00107295925950364	0.00107311839291172	0.00107312517025198	0.00107292324087207	0.00107250109648276
flux1:	0.647986343366779	0.00113541022622257	0.00113695950734466	0.00113827048035708	0.00113903958860913	0.00113912957560141	0.00113858333234015	0.00113759029695248	0.00113642280266761	0.00113536458414428	0.00113464912394572	0.00113441694065527	0.00113469432984704	0.00113539362157102	0.00113633443911283	0.00113728363290794	0.00113800828987821	0.00113833379785956	0.00113819790282207	0.00113768753696742	0.00113703262098159	0.00113651787529092	0.00113629827191193	0.00113623035679771	0.00113604164138276	0.0011360115761944	0.00113689562722756	0.00113747226689117	0.00113793035173715	0.0011389797857735	0.00114155875480417	0.0011391879958854	0.00113658370494503	0.00113861037039896	0.00113880116540164	0.00113820500773372	0.00113783820513569	0.00113812655769957	0.00113787306589836	0.00113795796001516	0.00113866740598567	0.00113958813842763	0.00114034791208946	0.00114083548772386	0.00114107596423209	0.00114109637679198	0.00114089107830713	0.00114045695356169	0.0011398402535565
flux1:	0.648248792270532	0.00120517224048855	0.00120692266912172	0.00120852495054171	0.0012095997865327	0.00120993296318305	0.00120950793436214	0.00120848610202735	0.00120714934460007	0.00120582575246048	0.00120481679895763	0.00120433750788495	0.00120447623609479	0.00120517901408308	0.00120626222838765	0.00120745370245843	0.00120845630400232	0.00120902328595424	0.00120903189211877	0.00120853694403634	0.00120777346384153	0.00120706465852779	0.00120661924114232	0.00120633912987269	0.00120598612116561	0.00120589967522698	0.00120691058670626	0.00120770465910976	0.00120841351225419	0.00120976229822861	0.00121266408023138	0.00121021801248869	0.00120740792329197	0.00120940789553628	0.00120941213650872	0.00120856309573311	0.00120802829529874	0.00120827794179789	0.00120805730896777	0.00120830396925618	0.00120928422812347	0.00121049617398127	0.00121148077871363	0.00121207343125808	0.00121228232587714	0.00121214956593906	0.0012117104926525	0.00121102021345436	0.00121018834362279
flux1:	0.648511241174286	0.00127788236873548	0.00127984864126144	0.00128176404264987	0.00128316796277616	0.0012837634749263	0.0012834700682322	0.00128241891664456	0.00128090211055236	0.00127929540022717	0.00127797327107173	0.00127723063060971	0.00127722222385032	0.0012779299855783	0.00127916667850973	0.00128061834604069	0.00128191934748752	0.00128274617586576	0.00128291185398405	0.00128243722128627	0.00128156275055422	0.00128065236721767	0.00127997160335299	0.00127947035012661	0.00127894655016641	0.00127880299967804	0.00127995074775559	0.00128097829806297	0.00128195415491685	0.00128362245988471	0.00128686534454445	0.00128434445652065	0.00128132152318807	0.00128329296637938	0.00128310261847613	0.00128198649008655	0.00128127511643886	0.00128148295016309	0.0012812949878954	0.00128171065589374	0.00128297559717998	0.00128449419247778	0.00128571549218472	0.0012864180699542	0.00128659182391523	0.00128629455148023	0.00128560496823372	0.00128464003180892	0.00128357684036248
flux1:	0.648773690078039	0.00135356998279599	0.00135576200542375	0.0013580057366587	0.00135975530531791	0.00136062700974305	0.00136047318210667	0.00135939321858749	0.00135768987279048	0.00135578883024366	0.00135414101328392	0.00135312482086663	0.00135296421381432	0.00135367839122344	0.00135507613407702	0.00135679984644077	0.00135841261790844	0.00135951132993792	0.00135984263907717	0.00135939251069899	0.001358407350454	0.0013572932717161	0.00135637421887181	0.00135564880732331	0.00135495124769913	0.00135474993560617	0.00135604116281837	0.00135731213533661	0.00135856311892539	0.00136056382477154	0.00136416034279303	0.00136156294160593	0.00135832173542458	0.00136026757218958	0.00135988191920064	0.00135849155416417	0.00135760096725484	0.00135776676191866	0.00135761027341542	0.00135819787192084	0.00135975494811078	0.00136158871987853	0.00136305290835379	0.00136386728683226	0.00136400287664772	0.00136353372955816	0.001362583374619	0.00136133265242735	0.00136002843256991
flux1:	0.649036138981792	0.00143226310555318	0.00143468420009127	0.00143726313597244	0.00143936684084086	0.00144052273447611	0.00144051422028783	0.00143940789956857	0.00143751715152373	0.00143531847355303	0.00143334067503256	0.00143204718459217	0.00143173235565398	0.00143245319373665	0.00143401436046761	0.00143601396098903	0.00143794292796486	0.00143931776065898	0.00143981838150938	0.00143939603073875	0.00143830357293596	0.00143698979688676	0.00143583686406887	0.00143489070095656	0.00143401993294197	0.00143375967000222	0.0014351965618169	0.00143671328538406	0.00143823767625659	0.00144057486996162	0.00144453061549106	0.00144185235164715	0.00143838927849737	0.00144031794072879	0.00143974485720501	0.00143808158315384	0.0014370164222593	0.00143714378100039	0.00143701695402137	0.00143777488610957	0.00143962445764817	0.00144177410568433	0.00144348082839342	0.00144440535902096	0.00144450030554807	0.00144385658840132	0.00144264300841565	0.00144110453746804	0.0014395579672842
flux1:	0.649298587885546	0.00151398515172344	0.00151663035804413	0.00151954154899206	0.00152199885705567	0.00152344086705831	0.00152358170615757	0.00152245452278857	0.00152038249121939	0.00151789203828139	0.00151558900356957	0.00151402108524677	0.00151355247821874	0.00151427780528892	0.00151599791561157	0.00151826746137534	0.00152050652213098	0.00152215278514184	0.00152282100035386	0.00152242889178985	0.00152123624013965	0.00151973379408184	0.00151835966480064	0.00151720323507354	0.00151616352729578	0.00151584227859905	0.00151742179428643	0.001519177868532	0.00152096281304431	0.001523630665186	0.00152794345570834	0.00152517706789024	0.00152149068349292	0.0015234168552445	0.00152267398368389	0.00152074889702722	0.001519522308413	0.00151961953168303	0.0015195203131669	0.0015204422930834	0.00152257700071306	0.00152503450244182	0.00152697593950931	0.00152800477119387	0.0015280569274542	0.0015272410063323	0.00152577056887597	0.00152395304976311	0.00152217292170097
flux1:	0.649561036789299	0.00159874986935371	0.001601604440621	0.00160483396542627	0.00160763479696584	0.00160935897320377	0.00160965234066945	0.00160851406580341	0.00160627517590315	0.00160350905591692	0.00160089514635318	0.00159906221229847	0.00159844201536112	0.00159916601974297	0.00160103225944405	0.001603554574142	0.00160608595386224	0.00160798938009261	0.00160881800974519	0.00160845829153099	0.00160717717720837	0.00160550524561562	0.00160393197165484	0.00160258367689887	0.00160138346681967	0.00160099839402767	0.00160271194166081	0.00160469163557348	0.00160671240726902	0.00160969453502277	0.00161435397705246	0.00161148928970839	0.00160758070167995	0.00160952600214185	0.00160864175262433	0.00160647678165225	0.00160511143268678	0.00160519222279796	0.00160511861628926	0.00160619350334105	0.00160859768266588	0.00161134542580722	0.00161350533577124	0.00161462758984062	0.00161463465855894	0.00161365397708768	0.00161194244275372	0.0016098663029465	0.00160787289496318
flux1:	0.649823485693052	0.00168655522642901	0.00168959339532432	0.00169311562600437	0.0016962402880701	0.00169823740098822	0.00169868670497733	0.00169755270950845	0.00169517092749061	0.00169215636333804	0.00168925587517285	0.0016871736008226	0.0016864049565013	0.00168711707927459	0.00168910712817025	0.00169185281828637	0.00169464647509165	0.00169678313138106	0.00169775996304888	0.00169743533847346	0.0016960832851517	0.00169427048020045	0.00169253066725623	0.00169101777966062	0.0016896703325669	0.00168921816814505	0.00169105172386275	0.00169322991450854	0.00169544976233014	0.00169871910587094	0.00170370657282536	0.00170073073159537	0.00169660404228347	0.0016985975724714	0.00169761185104745	0.00169524049210929	0.0016937692848717	0.00169385322518382	0.00169380347879948	0.00169501511678677	0.00169766428673779	0.00170067427611637	0.0017030270450606	0.00170422587170968	0.00170418465226799	0.00170305133341287	0.00170112391651834	0.00169882184058092	0.00169664781810702
flux1:	0.650085934596805	0.00177737725871693	0.0017805613370444	0.0017843386582836	0.00178775824325434	0.00179001475117661	0.00179062492908991	0.0017895175067858	0.001787027402231	0.00178380332635183	0.0017806505341405	0.00177834040121559	0.00177742661265195	0.00177811064785991	0.00178019191454218	0.00178311893576767	0.0017861325750611	0.00178846934530597	0.00178957801997146	0.00178929290925691	0.00178789451654289	0.00178598013415868	0.00178411805528449	0.00178247763280345	0.00178100177260609	0.00178047941187918	0.00178241399715003	0.00178475659341309	0.00178712713080083	0.00179064630608545	0.00179593527699072	0.00179283316355908	0.00178849587923092	0.00179057454127385	0.00178953911253997	0.00178700675432975	0.00178547317165549	0.00178558594648317	0.00178555863232754	0.001786885732869	0.00178974622926424	0.00179297945821152	0.00179548924735033	0.00179674084376998	0.001796646263278	0.00179537631785309	0.00179326722077848	0.00179078410153711	0.00178847488550724
flux1:	0.650348383500559	0.00187116494510248	0.00187444481014092	0.00187842781370319	0.0018821050377265	0.00188460435387166	0.0018853832659048	0.00188433284543756	0.00188178038304336	0.00187839769221371	0.00187503659163537	0.00187252526980992	0.00187146905262681	0.00187210251977516	0.00187423184326805	0.00187728565267029	0.00188046534445882	0.00188296092857553	0.00188418217140914	0.00188394400281429	0.00188253214887852	0.00188056718938024	0.00187863960134883	0.00187691914878954	0.00187533986161819	0.00187474499446266	0.00187675736332432	0.00187922209708961	0.00188168412640418	0.00188540616826099	0.00189096283614018	0.00188771757585172	0.00188318089388756	0.00188538939178437	0.00188436779250489	0.0018817315659815	0.00188018960890561	0.00188036296006387	0.00188035697775055	0.00188177311699809	0.00188480197462604	0.00188820808738253	0.00189082821317083	0.00189210092976357	0.00189194496383374	0.00189055718082824	0.00188830864184542	0.00188570095868473	0.00188331454075282
flux1:	0.650610832404312	0.00196783698419562	0.00197115000471642	0.00197527816509549	0.00197916859871012	0.00198189256318443	0.00198285235971009	0.00198189847718948	0.00197934142794266	0.00197586282353225	0.00197234654106121	0.00196966511381187	0.0019684679238607	0.00196902174866411	0.00197114558788936	0.00197425986927439	0.00197754120933601	0.00198014752630272	0.00198146055941236	0.00198128098413357	0.00197989771326451	0.00197794541987046	0.00197602183782874	0.00197427948040434	0.00197262817245667	0.00197195975615132	0.00197402312319533	0.00197656056368857	0.00197904520490929	0.00198291459364942	0.00198869864013638	0.00198529211012245	0.00198057100123051	0.001982961448747	0.00198202839281696	0.00197935651311107	0.0019778702161386	0.0019781416571609	0.00197815621653046	0.00197963003273982	0.00198277523528933	0.00198629262495886	0.00198896532937895	0.00199021902085964	0.00198998964676334	0.00198850428290624	0.00198616522207535	0.00198349989577758	0.00198110611939217
flux1:	0.650873281308065	0.00206728094680663	0.00207055240756729	0.00207475523797705	0.00207880886723995	0.00208173931431275	0.00208289764171442	0.00208208953832105	0.00207959739719279	0.00207609673478164	0.00207248656823271	0.00206966959959586	0.00206833105033322	0.00206876956460094	0.00207082466408876	0.00207392257707533	0.00207723229585498	0.00207989614719101	0.00208128009972245	0.00208117591728176	0.00207987278555226	0.00207800847483105	0.0020761706900779	0.00207447465853174	0.00207278888185072	0.00207204728733305	0.00207413195293839	0.00207668661558168	0.00207911662254422	0.00208307049939842	0.00208903595010458	0.00208544921476727	0.00208056224221417	0.00208319333551977	0.00208243358319167	0.00207980418057074	0.00207844671530014	0.00207885903938909	0.00207889368462856	0.00208038936285584	0.00208359057350334	0.00208714705398354	0.00208980382193089	0.00209098960757325	0.00209066994869217	0.00208910735836354	0.00208673173424728	0.00208408453621839	0.00208176388618132
flux1:	0.651135730211818	0.00216935475957033	0.002172498849426	0.00217669753282435	0.0021808605812396	0.00218398088628765	0.00218536179521499	0.00218475850946462	0.00218241181518727	0.00217897289595617	0.0021753369548582	0.00217242139230331	0.00217093876629803	0.00217122002155107	0.00217313452112487	0.00217613040366213	0.00217938831137061	0.00218205315714337	0.0021834882999899	0.00218348191185203	0.00218231961430999	0.0021806296386493	0.00217897034026851	0.00217739764652602	0.00217572018625396	0.00217490692684732	0.00217698072368082	0.00217949219878993	0.00218178339591158	0.00218575291353986	0.00219184903203229	0.00218806267234993	0.00218303153030698	0.00218596728472161	0.00218547398597822	0.00218297345083431	0.00218182584525917	0.00218242646495129	0.00218248119145564	0.00218395929922082	0.0021871491541094	0.00219066331217763	0.00219322586544579	0.0021942864443941	0.00219385425715901	0.00219223360576683	0.00218987860458269	0.00218733220969691	0.00218517416160846
flux1:	0.651398179115572	0.00227388995423333	0.00227681138165789	0.00228092086370074	0.00228513779887273	0.00228843428988113	0.00229006871936578	0.00228973856078037	0.0022876275347147	0.00228434229209007	0.00228075372331375	0.00227777764110801	0.00227614550149566	0.0022762218861787	0.0022779168354901	0.0022807182860602	0.00228383944855553	0.00228644716965838	0.00228791584372438	0.00228803511647437	0.00228708230327181	0.00228566208517561	0.00228428255533022	0.00228291685020524	0.00228129417876549	0.00228041123690718	0.00228243981510386	0.00228484391995256	0.00228690676357185	0.00229081857594538	0.0022969908110974	0.00229298516467803	0.00228783396455862	0.00229114205860831	0.00229101461597626	0.00228873550392336	0.00228788501215784	0.00228872515760404	0.00228880064546754	0.00229021934205182	0.00229332533750706	0.00229670861615026	0.00229909066207152	0.00229996128739586	0.00229938891155729	0.00229772709694373	0.00229545126658589	0.00229309303486078	0.00229119401169868
flux1:	0.651660628019325	0.00238069571843784	0.00238329200114854	0.0023872235146869	0.00239143915444787	0.00239490227682369	0.00239682800545425	0.00239684732524676	0.00239506978102723	0.0023920358506206	0.00238857066404342	0.00238557187265163	0.00238378179309251	0.00238360095008628	0.00238499219466302	0.00238750247142606	0.00239039953431922	0.0023928920951612	0.0023943792635874	0.00239465676595604	0.00239398805633917	0.00239293924889034	0.00239194622280908	0.00239087494999092	0.00238935517369081	0.00238840405285036	0.00239035111735293	0.0023925811564789	0.00239432249738764	0.0023981004515748	0.00240429150757987	0.00240004688472513	0.00239480126130144	0.00239855106866011	0.00239889259307407	0.00239693114838184	0.00239646930393328	0.0023976030859631	0.00239770103528399	0.00239901762409337	0.00240196456385998	0.00240512405782081	0.00240723380238157	0.00240784395767494	0.00240709880315295	0.00240540967529906	0.00240327109407654	0.00240119065179927	0.00239965162304229
flux1:	0.651923076923078	0.00248956260606323	0.00249172704316653	0.00249539100325186	0.00249955262118817	0.00250317774963932	0.00250543872918736	0.00250588994241832	0.00250454846464339	0.0025018661724159	0.00249860072248255	0.00249561530129295	0.00249365575513774	0.00249316181172687	0.00249416223130889	0.00249628292488603	0.00249886853462162	0.00250118950853167	0.00250268293054429	0.00250315459381126	0.00250284789597242	0.00250227483082801	0.00250177672179048	0.00250108778959068	0.00249971831457491	0.00249869903353646	0.00250052672067355	0.00250251500066928	0.00250384017635114	0.00250740730908432	0.00251355844329645	0.00250905541736777	0.00250374155542719	0.00250800196907662	0.00250891641976673	0.00250736977864421	0.0025073901565124	0.00250887347625172	0.00250899698775263	0.0025101697255233	0.0025128826271519	0.0025157244974	0.0025174678579909	0.00251774361214291	0.00251678919911005	0.0025150831257688	0.00251313766662826	0.00251142433915245	0.00251034808525161
flux1:	0.652185525826831	0.00260026485752994	0.00260189013252371	0.00260519929697731	0.00260925860689201	0.00261304640377994	0.00261569141998859	0.00261666028033199	0.00261585872610029	0.00261362758537293	0.00261063581323332	0.00260769666185402	0.00260555313792434	0.0026046882788709	0.00260521037464235	0.00260684433101495	0.00260903363142669	0.00261112959469703	0.00261261967701058	0.00261332299870231	0.00261345632102734	0.00261346198426044	0.00261356474952315	0.00261334301099259	0.00261216821494718	0.00261107850703642	0.00261274811755715	0.00261442788447956	0.00261524328305067	0.00261852423272709	0.00262457689119216	0.00261979676924244	0.00261444045950089	0.00261927761854723	0.00262086672318029	0.00261982985539965	0.00262042555900701	0.00262231482517541	0.00262246873452959	0.00262345876374176	0.00262586606495254	0.00262829941218329	0.00262958379556941	0.00262945074551339	0.00262824825823728	0.00262653204153225	0.00262483176455009	0.00262357189787931	0.00262305995644615
flux1:	0.652447974730585	0.00271256062851975	0.00271354291488986	0.0027164156532067	0.00272033052969469	0.00272428675724922	0.00272736739639852	0.00272893957648292	0.00272877901358298	0.00272709388022045	0.00272444447112967	0.00272158001171853	0.00271923544827735	0.00271794187694653	0.00271790071420015	0.00271895519595663	0.00272066839748791	0.00272249022617747	0.00272396964489081	0.00272494159785706	0.00272558957909884	0.00272627139186286	0.00272707434318264	0.00272739819179505	0.0027264573909679	0.0027252923583486	0.00272676563926596	0.00272807357838333	0.00272828978187134	0.00273121369448657	0.00273711156317233	0.00273203712091228	0.00272666293868998	0.00273213795697196	0.00273449800336031	0.00273406044580633	0.00273532132979193	0.0027376719351658	0.0027378629896672	0.00273863623089893	0.00274067309732603	0.00274261408607916	0.00274335254310117	0.00274273920064876	0.00274124946879342	0.00273952658298494	0.0027381182687171	0.00273739247110179	0.00273754178636852
flux1:	0.652710423634338	0.00282618995213453	0.00282643331104912	0.00282879677294044	0.00283253254751338	0.00283666725500081	0.00284023519336621	0.00284249227749235	0.00284306653181297	0.00284201362113953	0.00283976727458473	0.00283700046561695	0.00283443610756805	0.00283265844256409	0.00283197495227054	0.00283236502330335	0.00283353004281532	0.00283503415215761	0.002836497346804	0.00283777216309264	0.00283900254973467	0.00284044822051975	0.00284204005920659	0.00284297840866726	0.0028423043549511	0.00284105675766638	0.00284229784653598	0.00284317720638903	0.00284271274078317	0.00284521667846281	0.00285090816327901	0.0028455246800113	0.00284015534534459	0.00284632211682209	0.00284954069703047	0.00284978313124064	0.00285179277580667	0.00285465729111059	0.00285489405903705	0.00285542289450047	0.00285703441628545	0.00285841041790243	0.00285852595520877	0.00285736739978041	0.00285555318990309	0.00285382428901457	0.00285274811735929	0.00285262845896327	0.00285352777567409
flux1:	0.652972872538091	0.00294087084073602	0.00294029162707228	0.00294208456307257	0.00294561473028673	0.00294994076072625	0.00295404443717011	0.00295705948544143	0.00295845052124477	0.00295810353177039	0.00295631056842304	0.00295365840032278	0.00295085517978416	0.00294854331895563	0.0029471479406865	0.00294680003766561	0.00294735518682699	0.0029485047347269	0.00294994735633195	0.0029515543293594	0.00295342459167236	0.00295570825590079	0.00295816354526609	0.00295977337801463	0.00295939141971046	0.00295805266420235	0.00295903069098591	0.00295943497984364	0.00295822058682954	0.00296025335202446	0.0029656944147677	0.00295999097883567	0.00295464691085597	0.00296155003764174	0.00296570281540778	0.00296669354775017	0.00296952601805047	0.00297295208693318	0.00297324451508287	0.00297350911506971	0.00297465319317122	0.00297540671989545	0.00297483654362615	0.0029730781510818	0.00297090663909864	0.0029691702773405	0.00296845866232923	0.00296900589096925	0.00297073196745232
flux1:	0.653235321441844	0.00305629442726618	0.0030548253712174	0.00305600034317526	0.00305930652653471	0.0030638373241578	0.0030685181031591	0.00307235099268914	0.00307462438638213	0.00307504099656598	0.00307373952885521	0.0030712131570873	0.00306815366884581	0.00306526611533176	0.00306310272349834	0.00306195833742239	0.00306185499934808	0.00306262103727715	0.00306403939054912	0.00306600078921663	0.00306855500555478	0.00307173379163782	0.00307510998713617	0.00307743454700243	0.00307736246202359	0.00307592421879311	0.00307661642646499	0.00307651350199041	0.00307449672485841	0.0030760229111275	0.00308118009953658	0.0030751510877584	0.00306985012103645	0.00307752298503928	0.00308267055409664	0.00308446197471227	0.0030881784302967	0.00309220639127868	0.00309256497189496	0.00309255415909831	0.00309320391963294	0.00309329615091459	0.00309199563583013	0.00308959670362486	0.00308704200527291	0.0030852955221043	0.0030849721306202	0.00308623299183933	0.00308884675093357
flux1:	0.653497770345598	0.00317212032494828	0.00316971394427619	0.00317023868188024	0.00317330974963209	0.0031780565000464	0.00318334448150351	0.00318803726719197	0.0031912380527195	0.00319245705213494	0.0031916719190825	0.00318927754716939	0.0031859486366362	0.00318245622348397	0.00317948622168812	0.00317750555942756	0.00317671074353472	0.00317707324949646	0.00317846371760136	0.00318079284712234	0.00318405891674431	0.00318816999623957	0.00319250505890703	0.00319557265506291	0.00319582104508272	0.00319427729970072	0.00319467242423052	0.00319404868391869	0.00319119845415142	0.00319220244805596	0.00319705588621935	0.00319070246773427	0.00318545966583932	0.0031939226524887	0.00320010756079146	0.00320273268562039	0.00320737794727165	0.00321203826189052	0.00321247282928678	0.00321218443424265	0.00321233006291267	0.00321174381117089	0.00320969002501933	0.00320662714041888	0.00320367279677515	0.00320191333764738	0.00320199234466766	0.00320399712940919	0.0032075399138803
flux1:	0.653760219249351	0.00328797336946799	0.00328460439869199	0.00328446211262514	0.00328729239907558	0.00329226059687975	0.00329817027648693	0.00330374283692903	0.00330789199539767	0.00330993127848256	0.00330967388983398	0.00330741444471732	0.00330381035029412	0.00329970022645489	0.00329590662807151	0.00329307206594267	0.00329157068054629	0.003291519362235	0.00329287775569335	0.00329557714894413	0.00329956433628019	0.00330462245075024	0.00330993299605594	0.00331375630334984	0.00331432934918811	0.00331267860325426	0.0033127801735515	0.00331164447990524	0.00330795532559821	0.00330844493371253	0.00331299100132817	0.00330632249073969	0.00330114998166633	0.00331040886894192	0.0033176529028026	0.00332112213833712	0.00332672136651443	0.00333203198854674	0.00333255022783567	0.00333199095130484	0.00333164089935436	0.00333038291591745	0.00332757757365616	0.0033238476066855	0.00332048894846404	0.0033187146150373	0.00331920027269538	0.00332196074819498	0.00332645089128186
flux1:	0.654022668153104	0.00340344258866279	0.00339910918488121	0.00339829773409016	0.00340088440756055	0.00340607001536781	0.00341259604041782	0.00341904228069083	0.00342413411754256	0.00342698970850597	0.00342725886261946	0.00342513641457909	0.00342126231735798	0.0034165419784119	0.0034119332261161	0.00340825231669428	0.00340604895995827	0.00340558368493093	0.00340690442813242	0.00340996412339839	0.00341466090715166	0.00342065633244773	0.00342693623205893	0.00343151193591442	0.0034324082782935	0.00343065558711198	0.00343048478454342	0.00342887174276945	0.00342436723153452	0.00342437660502179	0.00342863004061871	0.00342166493473419	0.00341657170795086	0.00342661625596534	0.00343491810566471	0.00343921641193229	0.00344577209387587	0.00345173596222111	0.00345234176616501	0.0034515266195468	0.00345070818637372	0.00344881075812655	0.00344528252373361	0.00344090516061217	0.00343715149984526	0.00343536264189387	0.00343624925668584	0.00343975715784632	0.00344518711116605
flux1:	0.654285117056858	0.00351808268607413	0.0035128062774557	0.00351133619710911	0.00351367591111576	0.00351906134123036	0.00352617463587696	0.00353345950652114	0.00353946010887289	0.00354310630649375	0.0035438899502857	0.00354190873084737	0.00353778447508021	0.00353248554994298	0.00352709877556091	0.00352260653737096	0.00351972659143476	0.00351885729601085	0.00352013236600825	0.00352352823166448	0.00352890043919405	0.00353579735718639	0.00354301672302158	0.00354832537298688	0.00354953890627369	0.00354769747471614	0.00354729523545236	0.00354526748811343	0.00354000256960155	0.00353959414884859	0.00354358936343773	0.00353635593959731	0.00353134758251199	0.00354215039301797	0.00355148385083721	0.00355656850607554	0.00356405797810346	0.00357066084597509	0.00357135269084904	0.00357030412360493	0.00356906345946017	0.00356658528347457	0.00356239136942178	0.00355741112691673	0.0035532877398156	0.00355148840771067	0.00355276082229022	0.00355698708438706	0.00356332135691906
flux1:	0.654547565960611	0.00363141765402241	0.0036252414207802	0.00362313293371978	0.00362521799031483	0.00363076819602235	0.00363841274231044	0.00364647030297879	0.00365331720297822	0.00365770784376508	0.00365898564426584	0.00365715542292086	0.00365281909575795	0.00364700055007605	0.00364090395145021	0.0036356641694374	0.00363215399830436	0.00363089995429845	0.00363211752097479	0.00363580962663586	0.00364179887706345	0.0036495341725096	0.00365763870638356	0.00366364470551824	0.00366516514838	0.00366325729730885	0.0036626854399134	0.00366033474392799	0.00365439676133613	0.0036536620559926	0.00365745352995796	0.00364998995291484	0.00364506835651156	0.0036565841085281	0.00366689697241336	0.0036726961544522	0.00368106989399704	0.0036882787123669	0.00368904823300476	0.00368779507015201	0.00368619665933088	0.00368322300059065	0.00367845003066152	0.00367293770113299	0.00366848756569761	0.00366668713184014	0.00366832178977094	0.00367321668348647	0.00368039083107785
flux1:	0.654810014864364	0.00374294551161832	0.00373593161197699	0.00373321085303468	0.00373502518289651	0.00374068418145285	0.00374877473425475	0.00375750744348516	0.00376511053827783	0.00377018128755737	0.00377192779774037	0.00377026730719361	0.0037657783204058	0.00375952872096109	0.00375282274429806	0.00374692804373198	0.00374285414618839	0.00374124252448135	0.00374238530550062	0.0037463164056544	0.00375283895386874	0.00376132152695789	0.00377023229943955	0.00377688404925065	0.00377869726542032	0.00377675470646222	0.00377609599990258	0.00377354298575628	0.00376705126087983	0.00376611039784528	0.00376977213734439	0.00376212610047653	0.00375728921641752	0.00376945441222668	0.00378066827421136	0.00378708066211892	0.00379626156560723	0.00380402361649792	0.00380485454245004	0.00380343084414991	0.00380155652383654	0.00379819865913407	0.00379296275773122	0.0037870162267555	0.00378230146093756	0.00378051638866929	0.00378248302011134	0.00378797730433142	0.00379589816644901
flux1:	0.655072463768117	0.00385214275269896	0.00384436851052255	0.0038410632749337	0.00384257858643674	0.00384826674383832	0.00385668772800841	0.00386596708138486	0.00387421078502284	0.00387988228961585	0.00388207042924244	0.0038806104921714	0.00387605180304887	0.00386949031351932	0.00386230738266604	0.00385587791130756	0.00385132496284619	0.00384938871850411	0.00385043214616693	0.00385452642209259	0.00386147257265117	0.00387058333508282	0.00388019714054098	0.00388742745729166	0.00388951561353082	0.00388757909984953	0.00388693632379088	0.0038843289765011	0.00387743301146216	0.00387643310096077	0.00388005722880583	0.00387228522582378	0.0038675269959608	0.00388026036028208	0.00389227144125091	0.00389916700338938	0.00390905082062477	0.00391729374797544	0.0039181613205272	0.0039166052438226	0.00391455279076472	0.00391094672421552	0.00390539277821849	0.00389913713439291	0.00389424004758699	0.00389249573893732	0.00389475964438096	0.00390076678248926	0.0039093140928197
flux1:	0.655334912671871	0.00395846700527241	0.00395002034901283	0.00394615572314379	0.00394732818555543	0.00395294057135832	0.00396154635935726	0.00397121493204701	0.00397996146716253	0.00398614314953665	0.00398874769385904	0.00398753370938152	0.00398301285773559	0.00397628870627519	0.00396879133258751	0.00396197198991984	0.00395703981317836	0.00395481501576889	0.00395572540025701	0.003959887680449	0.00396712200404146	0.00397671478479748	0.00398690528042845	0.00399463227054213	0.00399697400733531	0.00399509253103714	0.00399458669040716	0.00399209770747015	0.00398497416026901	0.0039840866243514	0.0039877812536291	0.00397994762220815	0.00397525821422128	0.0039884618712799	0.00400114301968874	0.0040083650927069	0.00401882212038754	0.00402745493980092	0.00402832587196321	0.00402667857074348	0.00402455985621654	0.00402086426736598	0.00401516428309423	0.00400875111028092	0.00400377473932325	0.00400210733477319	0.00400463216867151	0.0040110515659404	0.00402008097091677
flux1:	0.655597361575624	0.00406135669190504	0.0040523311711504	0.00404792541255714	0.00404869321581164	0.00405409928626452	0.00406271598797606	0.00407259086940257	0.00408168455221957	0.00408827879910748	0.0040912795773254	0.004090373072861	0.00408602179328275	0.00407931206060461	0.00407168928944054	0.00406464556563375	0.00405944518290355	0.0040569680114694	0.00405770095796484	0.00406181668709533	0.00406917930262186	0.0040790829080669	0.00408970276131015	0.00409783136828158	0.00410040219731091	0.00409863195524384	0.00409839987073357	0.00409622312095971	0.00408907177990661	0.00408848884065351	0.004092375412831	0.00408455130087372	0.00407991776436696	0.00409347927136349	0.00410668317547846	0.00411405185947094	0.00412492991461743	0.00413384500886396	0.00413467798905751	0.00413298254417443	0.00413092122892539	0.00412731459459292	0.00412166505362911	0.00411527077014944	0.004110338731097	0.00410879667536628	0.00411154755168032	0.00411826867425815	0.00412761608738157
flux1:	0.655859810479377	0.00416022709629574	0.00415071680528864	0.00414577781348385	0.00414605989343533	0.00415110468839942	0.00415953350714388	0.00416941104956908	0.00417868338296004	0.00418558988068829	0.00418897442803761	0.00418845346458595	0.00418442574726358	0.00417793145701364	0.00417039374418345	0.0041633063586925	0.00415795538540312	0.00415525908297889	0.00415575846205638	0.00415969469800399	0.00416700386605911	0.00417702550453267	0.00418790973327612	0.00419633413352953	0.0041991072518005	0.00419751058839118	0.00419770208241097	0.00419604840003888	0.00418908739406892	0.00418901792296532	0.00419322818147364	0.00418549055789294	0.00418089796504932	0.00419469321124239	0.00420825678998814	0.00421557359830053	0.00422670220820131	0.00423577824491935	0.00423652493239446	0.00423482527170992	0.00423295399856385	0.00422963082614266	0.00422424894155378	0.00421807204069799	0.00421332750157364	0.00421197264155591	0.0042149193112039	0.00422182645335581	0.00423131356484692
flux1:	0.65612225938313	0.0042544630602725	0.00424455777674039	0.004239080445242	0.00423877658778868	0.00424328353912391	0.00425130566462457	0.00426096740614935	0.00427024277044051	0.00427736275869391	0.00428112823072767	0.00428108655283144	0.00427755515557515	0.00427149578837903	0.00426426853317019	0.00425732717499261	0.00425194489265497	0.00424905701536355	0.00424925478484724	0.00425286246381703	0.00425991866725304	0.00426984885880724	0.0042808194523325	0.00428942638433868	0.00429237401039197	0.00429101847232906	0.00429179331013074	0.00429088581448709	0.00428434625672332	0.00428501114705513	0.00428968386911097	0.00428211464161275	0.00427754770449767	0.00429144460348019	0.00430519445171393	0.0043122480716311	0.00432344374234034	0.00433254939486115	0.00433315582138637	0.00433149557914991	0.00432995263091984	0.00432711876314509	0.00432223756198664	0.0043164946245092	0.0043120982036533	0.00431100616052543	0.00431412595959345	0.00432110334856945	0.00433054401237955
flux1:	0.656384708286884	0.00434340937744017	0.00433319019263795	0.00432715486877391	0.00432614731933717	0.00432992267396287	0.00433730559920364	0.00434652516571082	0.00435562688130216	0.00436286712714504	0.0043670213579884	0.00436756628617906	0.0043647178251891	0.00435932450367428	0.00435264057512392	0.00434603712676303	0.00434073961394431	0.00433767990502339	0.00433749703243091	0.00434061465411552	0.00434720622387131	0.00435682518113195	0.00436769695007425	0.00437636992536278	0.00437946513583362	0.00437842265785303	0.00437994730505024	0.00438001635494624	0.00437413654336576	0.00437576370036547	0.00438104124061023	0.00437372646850928	0.00436917154622274	0.00438303436924391	0.00439679305240612	0.00440336600639044	0.0044144383765557	0.00442343669562297	0.004423844979647	0.00442226626087661	0.00442119168934934	0.00441905869302612	0.00441492090751094	0.00440984130668774	0.00440596773512509	0.00440522730260036	0.00440850755138899	0.00441544443081841	0.00442465157678002
flux1:	0.656647157190637	0.00442636062001645	0.00441589630386236	0.00440926851637216	0.00440742513241639	0.00441026389920752	0.00441676896730354	0.00442531970625497	0.00443407622998221	0.00444135255398166	0.0044459142073957	0.00444716336333524	0.0044451922122102	0.00444069989871048	0.00443479156296718	0.00442871322593315	0.00442360891890808	0.00442038808637452	0.00441973672792762	0.00442219548579767	0.00442810568069597	0.00443719098708192	0.00444777843152238	0.00445640262455213	0.00445962152829513	0.00445896764229211	0.00446141179230779	0.00446268959388269	0.00445770881233028	0.00446052778492504	0.00446655241661928	0.00445958153721502	0.00445502887769893	0.0044687230125465	0.00448231594502972	0.00448819189915621	0.00449895055530601	0.00450770383078598	0.00450785412708095	0.00450639618408213	0.00450592747989294	0.0045047062117278	0.00450155704941228	0.0044973763540695	0.00449420981192488	0.00449392118225002	0.00449736073628624	0.00450415605825647	0.00451294873594169
flux1:	0.65690960609439	0.00450255247112225	0.00449189679176802	0.00448462834441125	0.00448180724427473	0.00448350048502296	0.00448889139651352	0.00449655444696674	0.00450480545038778	0.00451204565793161	0.004517043469389	0.00451912048914112	0.00451822178152599	0.00451486088143424	0.00450995156163934	0.00450457428830172	0.0044997602895434	0.00449637987368591	0.00449516684055152	0.00449679707420119	0.00450181236432553	0.0045101476173483	0.00452027245278832	0.0045287399306358	0.00453206389637314	0.00453187675196853	0.00453540949284672	0.00453812431033201	0.00453427621459195	0.00453851244326458	0.00454542243879586	0.00453888738073013	0.00453433339973507	0.00454773028404195	0.00456099289299817	0.00456596434251977	0.00457622606545364	0.0045846010291248	0.00458443367243866	0.00458313155921354	0.00458339901342713	0.00458329255606023	0.0045813715311582	0.00457832372618236	0.00457605186941326	0.00457632357726061	0.00457993329385796	0.004586499680438	0.00459470983833096
flux1:	0.657172054998143	0.00457115654565848	0.0045603467455386	0.004552378218823	0.00454843380207807	0.00454877700496991	0.00455282894656224	0.00455940140399443	0.00456700346425103	0.00457414954366465	0.0045796206781359	0.00458265010152579	0.00458301215796233	0.00458099992711776	0.00457729620360324	0.00457277878266157	0.00456833814406576	0.00456479154104178	0.00456292294398694	0.00456356164294062	0.00456748080247451	0.00457486475960772	0.0045843636294598	0.0045925784915924	0.00459599607413388	0.00459635500794735	0.00460114046559653	0.00460551036246169	0.00460301592373929	0.00460888457146682	0.00461680996073591	0.00461080401100182	0.0046062534043903	0.00461923537956571	0.00463202025295504	0.00463589632145622	0.00464549254484706	0.0046533657889476	0.00465282363276059	0.00465170696549545	0.00465282895730048	0.00465402522318383	0.00465355735259425	0.00465186612726139	0.00465067295143374	0.00465161754536775	0.00465541952776998	0.00466168623177159	0.00466916486998779
flux1:	0.657434503901897	0.00463128017620657	0.0046203367887379	0.00461160143691835	0.0046063915779213	0.00460519377750594	0.00460770277164978	0.00461300556519992	0.00461983718006962	0.00462684662734932	0.00463283418392606	0.00463693571139427	0.00463873220036201	0.0046382643214586	0.00463594851880314	0.00463242757213763	0.00462842766648826	0.00462470224554203	0.00462208907637985	0.0046215880401041	0.00462423154973469	0.00463048723454807	0.004639219086332	0.0046471020601508	0.0046506102698225	0.00465159368169801	0.0046577860121532	0.00466401208974694	0.004663072114275	0.00467077149148399	0.00467982948104884	0.00467444580853351	0.00466991332520519	0.00468237818538929	0.00469456192509255	0.00469717603526275	0.00470596031645607	0.00471322382551569	0.00471225481212211	0.00471134681413285	0.00471342532796019	0.00471608971970981	0.00471727650011793	0.00471714598430807	0.0047172038103553	0.00471893239755713	0.00472295800102442	0.00472887269375926	0.00473549509397594
flux1:	0.65769695280565	0.00468197182340274	0.00467089998280611	0.00466132895119385	0.00465472309451162	0.00465181633469855	0.00465260835818143	0.00465649342687533	0.00466245905219562	0.00466930517891474	0.00467585487015668	0.00468113716482226	0.00468451927518534	0.0046857619111614	0.00468498553663545	0.00468257158225997	0.00467906356056564	0.00467514369494616	0.00467170799676588	0.00466994217205333	0.00467116137892546	0.00467614458848244	0.00468399720879928	0.00469148929523929	0.00469509392993137	0.0046967763192769	0.00470451402567687	0.0047127732264522	0.00471356057218485	0.00472326525825015	0.00473355538020744	0.00472888519148558	0.00472439695511246	0.0047362620154758	0.00474775155313689	0.00474896875253125	0.00475682406952126	0.00476339077246752	0.0047619507842454	0.00476126781631983	0.00476438452917868	0.00476865310418424	0.00477166377108262	0.00477326920781428	0.00477473020063588	0.00477734614406359	0.00478163285729183	0.00478716218324074	0.00479283200382592
flux1:	0.657959401709403	0.00472223182822109	0.00471102416489686	0.00470055287476077	0.00469244068548217	0.00468768936284436	0.00468662874671063	0.00468898508816308	0.00469401789882363	0.00470068898832581	0.00470784502472381	0.00471439922374449	0.00471948808946857	0.00472257066085832	0.00472344887630601	0.00472222351589468	0.00471924274943557	0.00471511349279477	0.0047107947058762	0.00470767019103174	0.0047073556816022	0.00471096238315523	0.00471785766953148	0.00472492254636124	0.00472863744328896	0.0047310856119	0.00474048531512658	0.00475092300021815	0.00475357475133423	0.00476542863700767	0.00477702780711084	0.0047731582034414	0.00476875254675043	0.0047799581131254	0.00479069628518217	0.00479042002799822	0.00479726571490913	0.00480307495082528	0.00480113097459286	0.00480068273547306	0.00480489600880933	0.00481086960859042	0.00481583321728706	0.00481931212805254	0.00482229985232664	0.00482589201027873	0.00483047944203527	0.00483560838931666	0.00484026050208366
flux1:	0.658221850613157	0.00475102737781128	0.00473966849268568	0.00472824394289139	0.00471854408650284	0.00471185366393534	0.00470885027344691	0.00470960845312515	0.00471367156037271	0.00472016877199944	0.00472796900633888	0.00473586210972776	0.00474274170645498	0.0047477505938111	0.00475035783881503	0.00475037205636893	0.00474793939589398	0.00474359048860926	0.00473835154221163	0.00473381276890012	0.00473190147187427	0.00473407367636478	0.00473997135516111	0.00474659640154688	0.00475044163963495	0.00475371024863518	0.00476486021282127	0.00477758287874675	0.00478219288573461	0.00479630248582219	0.00480926025999649	0.00480627195564383	0.00480199980210557	0.00481251197404858	0.00482248218094524	0.00482066036841875	0.00482645847843194	0.00483148122879086	0.00482901481222614	0.00482880533512919	0.00483414838978818	0.00484188815318872	0.0048488870050863	0.00485433141838833	0.00485893298090845	0.0048635689495684	0.00486849423680612	0.00487322446157308	0.00487682648462243
flux1:	0.65848429951691	0.00476731001150506	0.00475578238271902	0.00474337100108942	0.00473203955189952	0.00472336410458746	0.0047183788148776	0.00471751357533311	0.00472059950314287	0.00472693349581629	0.00473540394033252	0.00474467227983336	0.00475338301987473	0.00476035637473675	0.00476472322528834	0.0047659967464365	0.00476412040444518	0.00475955029123007	0.00475338304108841	0.00474741871116413	0.00474389934951931	0.00474462918076183	0.00474952883351113	0.00475572480691513	0.00475972406526247	0.00476385090490598	0.00477680477231709	0.00479187340252526	0.00479848571463974	0.00481491419737618	0.00482924859726215	0.00482721372502155	0.00482313860122014	0.0048329513705328	0.00484218115528957	0.00483881122005594	0.00484357206045306	0.00484781573685071	0.00484482663306309	0.0048448561076048	0.00485133655936825	0.00486086114469346	0.00486992600752082	0.00487737627533437	0.00488363559082137	0.00488935542976079	0.00489464842758262	0.00489899572793404	0.00490154826580954
flux1:	0.658746748420663	0.00477003388626996	0.00475832488993231	0.00474492044414663	0.00473195835905703	0.00472130641526616	0.00471435445340484	0.00471188515665238	0.0047140134926164	0.00472019985094819	0.00472934877500773	0.00473999183351134	0.00475052512422122	0.00475944898572314	0.00476556033181325	0.00476808199154498	0.0047667598647707	0.00476197944010865	0.00475490911683891	0.00474755656732614	0.00474247319965444	0.0047418050162697	0.00474574642293319	0.00475154596568596	0.00475572338282308	0.00476072483733568	0.00477549612535993	0.004792920745329	0.00480152452103147	0.0048202869427288	0.00483598125135737	0.00483496150310622	0.0048311592780459	0.00484029588803422	0.00484885925976989	0.0048439920477371	0.00484777857508074	0.00485129107576588	0.00484780087237629	0.0048480682006684	0.00485566900031417	0.00486695370605878	0.00487806115247394	0.00488750177864637	0.00489541442734184	0.00490222531424623	0.00490790392609089	0.00491189508207324	0.00491343071554449
flux1:	0.659009197324416	0.00475817338424233	0.00474628292870651	0.00473191389529021	0.00471737295602081	0.00470481113441803	0.00469596295647468	0.00469195172868446	0.00469316501606232	0.00469921870734711	0.00470903064647551	0.0047210055907201	0.00473329968201254	0.00474410563218838	0.00475190028063044	0.00475562937097323	0.00475485165743309	0.00474988751478507	0.00474197593268709	0.00473332370769853	0.00472677721766936	0.00472480776580205	0.00472786968684299	0.0047333249375319	0.00473770189171128	0.0047435691289225	0.00476012705928214	0.00477986305558964	0.00479038951397124	0.00481144971785662	0.00482845061346714	0.00482849593303913	0.00482505435450264	0.00483356786347883	0.00484158616835152	0.00483532833624792	0.00483825904569944	0.00484113172374391	0.00483718715539041	0.00483769302657461	0.00484637470262729	0.00485935251868356	0.00487242455087225	0.00488378231400339	0.00489329234548973	0.00490116452759393	0.00490723049155417	0.00491089967647042	0.00491148075316291
flux1:	0.65927164622817	0.00473073939600074	0.00471868750577009	0.00470342321993589	0.00468740985761829	0.00467306388832153	0.00466244340013675	0.00465699101817309	0.00465734913179053	0.00466327838307558	0.00467370852154385	0.00468692590679703	0.00470086341636888	0.00471342804594503	0.00472279988256198	0.00472766848249148	0.00472742049237406	0.00472231751799204	0.00471366487778719	0.00470385338237694	0.00469600087237964	0.00469287753332775	0.00469517511664154	0.00470035473525634	0.00470494696347921	0.00471164333847503	0.00472991049605903	0.00475185716343771	0.00476417903068782	0.00478744856547263	0.00480566586589281	0.00480681383224292	0.00480383187177825	0.00481180482726886	0.00481944594541071	0.00481196056870579	0.00481421047862544	0.00481657961912868	0.00481225518865202	0.00481300535060586	0.00482270931854599	0.00483727378347927	0.00485217974513266	0.00486532423772786	0.00487632313552924	0.0048851874380157	0.00489162281644581	0.00489500775317968	0.00489472302791723
flux1:	0.659534095131923	0.00468679456933569	0.00467462814265761	0.00465858303467248	0.00464125951897437	0.00462531236981301	0.00461309247531295	0.00460633222381183	0.00460590565140478	0.00461170578612449	0.00462267528671805	0.00463699646320462	0.00465240400524262	0.00466655047728824	0.00467735133130612	0.00468326763675314	0.00468353272835475	0.00467835593189969	0.00466910111776586	0.00465832130113448	0.00464937341097142	0.00464529065153782	0.0046469716612316	0.00465195754632132	0.00465677294220537	0.00466423298224218	0.00468408514786836	0.00470808675535461	0.00472202047814702	0.00474735972868536	0.00476666787546797	0.00476894380148451	0.00476653074448608	0.00477407383798313	0.00478154947680682	0.00477305456763201	0.00477485390686123	0.0047769003080747	0.00477229981101881	0.0047733081523332	0.00478396075338655	0.00479997036219206	0.00481653098802539	0.00483127753808893	0.00484360541704989	0.00485335245456496	0.00486011699857542	0.0048632550004213	0.00486221517629638
flux1:	0.659796544035676	0.00462546873445235	0.00461326666619116	0.00459660194880422	0.00457818455535639	0.00456087156309135	0.00454726721991755	0.00453935713387875	0.00453821973931558	0.00454386762277153	0.00455526053790348	0.00457049730478239	0.00458714763133646	0.00460264959691543	0.00461469391711231	0.00462154656918243	0.00462230914274223	0.00461714464051336	0.00460746395078517	0.0045959540086527	0.00458617021126233	0.00458136434994396	0.00458260438099514	0.00458748827632858	0.0045925255737624	0.00460065573223844	0.00462192402680946	0.00464777347243891	0.00466308424308639	0.00469030576937718	0.00471054701549526	0.00471396466584983	0.00471223881275162	0.00471948836633242	0.00472704924402576	0.00471781392532525	0.00471944418875116	0.00472139049427192	0.0047166470663557	0.00471793811022658	0.00472945499224444	0.00474673881149091	0.00476473214891435	0.00478084696166681	0.00479429594718473	0.00480477708518652	0.00481180658324283	0.00481473059994333	0.00481306284415109
flux1:	0.660058992939429	0.00454597636410854	0.00453385229000416	0.00451677460266574	0.00449752856359409	0.00447912967929585	0.00446438883856202	0.00445550290541008	0.00445372485402989	0.00445917463881524	0.00447083702044262	0.00448675401004171	0.00450437098265406	0.00452095900253411	0.00453403036444976	0.00454169370697283	0.00454294215178698	0.00453789720886443	0.00452800146966504	0.00451604157146868	0.00450572350382485	0.00450046588717837	0.00450146267302453	0.00450634275600242	0.00451159114807757	0.0045202723142252	0.00454274756862126	0.00457019245938788	0.00458660186318874	0.00461547574875913	0.00463646485629746	0.00464102758303469	0.00464011438318505	0.0046472285339782	0.00465515731307262	0.00464549548974096	0.00464728264192141	0.00464938818051453	0.00464466257100493	0.00464627302953499	0.00465856348828491	0.00467692760091236	0.00469609647074176	0.00471330374135867	0.00472762339213646	0.00473865343597764	0.00474585912168206	0.00474859392157267	0.00474643548587909
flux1:	0.660321441843183	0.00444763812473202	0.00443574020653493	0.00441849693843278	0.00439872821664268	0.00437955769533089	0.0043639506780348	0.00435426968191999	0.00435191123961479	0.00435709205736552	0.00436883377429162	0.00438515389602003	0.0044034204312222	0.00442079088658962	0.00443465020146549	0.00444299028567236	0.00444471970251878	0.0044399217033166	0.00443005170406284	0.00441795675242433	0.00440743963752521	0.00440202829906171	0.00440299516364054	0.0044079726084086	0.00441341220483717	0.00442250377207863	0.0044459428373449	0.00447469362619455	0.00449188951739888	0.0045221503666378	0.004543680499367	0.00454938252927302	0.00454941196647498	0.00455656547085384	0.00456516741293661	0.00455542891990279	0.00455773368993387	0.00456028673757223	0.00455576364432752	0.0045577427794138	0.00457071373549873	0.00458994815331051	0.00461000879718278	0.00462799950380746	0.00464290409317655	0.00465426565056724	0.00466153474428032	0.00466409340694492	0.00466158457425042
flux1:	0.660583890746936	0.00432990825577585	0.0043184156739292	0.00430128695856313	0.00428133114337827	0.00426172521652525	0.00424553321214397	0.00423523594506658	0.00423234281071484	0.00423715892066675	0.0042487584921522	0.0042651715285819	0.0042837404150221	0.00430156666119757	0.00431596176503174	0.00432484277507822	0.00432705720282691	0.00432265137207288	0.00431307154871389	0.00430118198501693	0.00429082421045941	0.00428557408135137	0.00428673255761649	0.0042919080002058	0.00429751092241569	0.00430685608517336	0.00433098965363174	0.00436072931917872	0.00437837738792869	0.00440973250838771	0.00443158193707057	0.00443840953327376	0.0044395126271858	0.00444689030208151	0.0044564817632876	0.00444704114125138	0.00445024654757341	0.00445355411444757	0.00444943657999279	0.00445184524747426	0.0044654046258571	0.00448529036008465	0.0045059419403205	0.00452438402131249	0.004539561479259	0.00455101093964548	0.0045582084251928	0.00456058938816075	0.004557866085123
flux1:	0.660846339650689	0.00419240874466035	0.00418152486653045	0.00416481253466008	0.00414502140539913	0.00412532464690864	0.00410882809343773	0.00409808362518171	0.00409468432289803	0.0040990180120748	0.00411023049541821	0.00412640464739142	0.00414491184309928	0.00416285710339317	0.00417753319829341	0.00418682382489882	0.00418953761363968	0.00418568327590582	0.0041766735740861	0.0041653442752865	0.00415551523401502	0.00415074700842493	0.00415231865936077	0.0041577884783645	0.00416352034889938	0.00417295223444544	0.0041974936721596	0.0042278883557195	0.00424564477852846	0.0042777830483639	0.00429972227923536	0.00430765454083193	0.00430995891536275	0.00431774785739108	0.00432864291305724	0.0043198861438448	0.00432438259076008	0.004328758029197	0.0043252600661965	0.00432816845837191	0.00434222784042329	0.00436254388751458	0.00438347854002032	0.00440202817136571	0.00441715049203452	0.00442842557655485	0.0044353973494241	0.00443758232769119	0.00443476886812
flux1:	0.661108788554442	0.00403497022794354	0.00402491273648163	0.00400892679610176	0.00398965331177813	0.00397020452344096	0.00395367213385495	0.00394263372930414	0.00393873938833227	0.00394245664898147	0.00395302431025021	0.00396862017322941	0.00398669990095756	0.00400443115488873	0.00401914139433044	0.00402872057080018	0.00403195849518399	0.00402882366717458	0.00402066956465537	0.00401025694916436	0.00400132333070069	0.00399735116703381	0.00399954870833973	0.0040054010765299	0.00401122268087991	0.00402057093065163	0.00404522562447966	0.0040759356406457	0.00409346020765828	0.00412606115357362	0.00414786013303984	0.00415686927723755	0.0041604938586094	0.00416887471296316	0.00418137036531235	0.00417368006571487	0.00417984853698157	0.0041855974378018	0.00418293520018376	0.00418641942195153	0.00420089592848431	0.00422142598445913	0.00424233915220245	0.00426065284567967	0.004275387758603	0.004286216591311	0.00429279413205044	0.00429474728271914	0.00429194980816594
flux1:	0.661371237458196	0.00385767850401387	0.00384866706419476	0.00383371051187915	0.00381529313488747	0.00379641162330435	0.0037800907615288	0.0037688918734964	0.00376449848551277	0.00376745720880076	0.00377712240347117	0.00379180857078513	0.00380910928513312	0.00382631122170355	0.00384082661745328	0.00385058798814309	0.00385438371263706	0.00385213789025575	0.00384511866059729	0.00383596624313573	0.00382827709056616	0.00382539544968269	0.00382841337755094	0.00383472412594933	0.00384059309595652	0.00384969057249542	0.00387416535215695	0.00390485604409896	0.0039218252070688	0.00395456788326449	0.00397600300277014	0.00398605407045395	0.00399110308949222	0.0040002407562674	0.00401460131654883	0.00400834101860669	0.004016535033919	0.00402394000644649	0.0040223219274952	0.00402645962189615	0.00404127703879027	0.00406181577987785	0.0040824165514694	0.00410016376835176	0.00411418743143726	0.00412429904035469	0.00413030573845089	0.00413197444465035	0.00412927567539191
flux1:	0.661633686361949	0.00366092475176841	0.00365316702646464	0.00363951995801776	0.00362226729180777	0.00360424038173893	0.00358834937068388	0.0035771019398378	0.00357219493714953	0.00357425509702644	0.00358277453441909	0.00359624380939533	0.00361244395469322	0.00362883197630649	0.00364294979077705	0.00365280433270609	0.00365719694355883	0.00365600208597617	0.00365037754670893	0.00364280034928808	0.00363667135798089	0.00363514142443805	0.00363914647682609	0.00364597491877693	0.00365184737931293	0.00366053675985036	0.00368454903577021	0.00371490102384082	0.00373102037825494	0.00376359171250054	0.00378445240874582	0.00379550241889135	0.00380205897895921	0.0038120932231576	0.00382853454912294	0.00382403276941905	0.00383455985206912	0.00384386485394052	0.00384348122322	0.00384834649219795	0.00386343565739033	0.0038837944060837	0.00390381553848568	0.00392069144278045	0.00393370182455808	0.00394283788088529	0.00394809703881398	0.00394941461319311	0.00394687048785754
flux1:	0.661896135265702	0.00344545720567664	0.00343913418703949	0.00342703825282922	0.00341121496341997	0.00339428749777535	0.00337901027783012	0.00336780536214984	0.00336236613566063	0.00336340122689242	0.00337056062363194	0.00338254571483294	0.00339736815656418	0.00341269945585935	0.00342624934613371	0.00343612571930935	0.00344115422822873	0.00344115414876517	0.00343715034561287	0.00343141876717084	0.00342711647388304	0.00342715275123907	0.00343227464839588	0.00343965960593445	0.00344549180642927	0.00345363189600568	0.00347691822197905	0.00350663666060719	0.00352165243055947	0.00355375475997537	0.00357384955071103	0.0035858461776822	0.00359396569174963	0.0036050021503332	0.00362367645053138	0.00362121126517194	0.00363431469135797	0.0036457095882178	0.00364672203666334	0.00365237988528995	0.00366767832077657	0.00368768985827075	0.00370689707670974	0.00372263493631701	0.00373436541192677	0.00374229285274346	0.00374663722967646	0.00374752767754257	0.00374516632886325
flux1:	0.662158584169456	0.00321243219836911	0.00320768388796846	0.00319732812833317	0.00318314303265193	0.00316750945899825	0.00315299282518608	0.00314190338083172	0.00313591717633903	0.00313582603774044	0.00314145409979404	0.00315174168570889	0.0031649657886527	0.00317904768047673	0.00319189507396539	0.00320173752349527	0.00320743350815021	0.0032087421348116	0.00320653664336106	0.00320286058601595	0.00320058725239315	0.00320234503877379	0.00320866802871078	0.00321662435667127	0.00322237434493123	0.00322984596921734	0.00325216976600257	0.00328099225303288	0.00329470136299468	0.00332605889852854	0.00334522069559663	0.00335810054260946	0.0033678043317042	0.00337990638360582	0.00340088827322889	0.00340067307509337	0.00341651464796692	0.00343012065261012	0.00343265197409911	0.00343915245812915	0.00345460317153567	0.00347412537870037	0.00349232543910993	0.0035067080404242	0.00351694054636888	0.00352346451439951	0.00352674703566323	0.00352713177946217	0.0035249550712893
flux1:	0.662421033073209	0.00296346303903914	0.00296037549565576	0.0029518845038525	0.00293948155736409	0.00292528101049505	0.00291163445659703	0.00290071991511941	0.00289418442202036	0.0028929025261139	0.00289688323585254	0.00290532540974461	0.0029167959380272	0.00292949089024865	0.00294153736942495	0.00295130131068084	0.00295768015217454	0.00296036938276988	0.00296007712419588	0.00295859133522334	0.0029584714363664	0.00296203594420556	0.00296959169717859	0.00297810759057936	0.00298373695843873	0.00299044826128617	0.00301160640877667	0.00303930917277005	0.00305156745693219	0.00308193138639298	0.00310002188282536	0.00311370837646147	0.00312497766296367	0.00313815955502005	0.00316143397750982	0.00316360501509285	0.00318224955092704	0.00319810613860121	0.00320223082111278	0.00320960302569965	0.00322515235256081	0.00324407029370476	0.00326111719638084	0.00327398650138209	0.00328256341181655	0.0032875397182305	0.00328964471128769	0.00328945089004376	0.00328743845118724
flux1:	0.662683481976962	0.0027006658858762	0.00269926057801581	0.00269268578801293	0.00268213850643087	0.00266945308181129	0.00265675108267846	0.00264606322325477	0.00263899710084562	0.00263650641563795	0.00263878872178889	0.00264531103710807	0.00265494333034537	0.00266617045943438	0.00267735126933916	0.00268699700926808	0.0026940484698321	0.00269813657325282	0.00269979720116508	0.00270054888261638	0.00270261814254087	0.00270799600736869	0.00271675834798683	0.00272579363886056	0.00273126927576306	0.00273716015103282	0.00275698807867351	0.00278339001282739	0.00279411804107445	0.00282326991905203	0.00284018276996838	0.00285458362231237	0.00286735406472352	0.00288157558754227	0.00290702812410593	0.00291163433030772	0.00293303648599628	0.00295109033314221	0.00295682613100201	0.00296507208357709	0.00298066642780367	0.00299889247195457	0.00301469117036169	0.00302595535889285	0.00303278910713384	0.00303613522704472	0.0030369892945443	0.00303615895942742	0.00303427433496496
flux1:	0.662945930880715	0.00242670223155713	0.00242692849857323	0.00242224319923977	0.00241355282015984	0.00240240900695279	0.00239069538370882	0.00238028488375314	0.00237273544787837	0.0023690720558201	0.00236967624061762	0.00237428183381288	0.00238206302355936	0.00239179615292228	0.00240207526693982	0.00241156059734198	0.002419239703072	0.00242468136559171	0.00242824935068574	0.00243118908639265	0.00243538694149768	0.00244250076276034	0.00245238260237272	0.00246186811486852	0.00246716376480454	0.00247220901969101	0.00249058382397658	0.00251554786951543	0.00252473378973953	0.00255248679866682	0.00256814923501193	0.00258315334207484	0.00259731017195077	0.00261247307968693	0.00263988308015941	0.00264687861815308	0.00267087265157671	0.00269096912096865	0.00269826999493382	0.00270735864367417	0.00272294002926505	0.00274041166644767	0.00275491866136601	0.00276455570939339	0.0027696351313414	0.0027713386290575	0.00277092008866476	0.00276941937330141	0.00276761762567141
flux1:	0.663208379784469	0.00214481748619611	0.00214654873955739	0.00214364718865301	0.00213674463133109	0.00212711764601674	0.00211641148733144	0.00210633444721127	0.0020983837516302	0.00209364252278624	0.00209266272023698	0.00209543225094439	0.00210141857670603	0.0021096812482928	0.00211904468528958	0.00212831728027826	0.00213653659193396	0.00214321574132121	0.00214855423512795	0.00215353117458503	0.00215969739198388	0.00216838377338771	0.00217923642812547	0.00218907429349844	0.00219417155862222	0.00219838227755198	0.00221522331419947	0.00223865466430416	0.00224635341758502	0.00227255105772367	0.00228692352432726	0.00230239712764302	0.00231777089548686	0.00233371718617509	0.00236275408959129	0.00237199398789423	0.00239828703786899	0.00242016474411089	0.00242891553924856	0.00243877702299248	0.00245427751050777	0.00247095268594184	0.0024841730590923	0.00249223013993998	0.00249562260152116	0.00249574589966652	0.00249409165903842	0.00249191886268676	0.00249015474499467
flux1:	0.663470828688222	0.00185887415238733	0.00186190824190996	0.00186060900050516	0.00185536042469658	0.00184718096483931	0.00183748342514374	0.00182780710122167	0.00181957568475963	0.00181391142886154	0.00181151396636614	0.00181260135412206	0.0018169118834165	0.00182376992969854	0.00183221817377408	0.00184120880246024	0.00184983314742535	0.00185755959200336	0.0018644389842732	0.00187120100860013	0.00187907695254284	0.00188908828378439	0.00190070316677267	0.00191076784208183	0.00191565615886723	0.00191907866312013	0.00193434504849384	0.00195618569253004	0.00196251399796996	0.00198702581563534	0.00200009924662583	0.00201588121110129	0.00203224415103207	0.00204875628535253	0.00207897946615562	0.00209021869006564	0.0021183881866173	0.00214167721562264	0.00215169053140768	0.00216221112058224	0.00217754636186251	0.0021933964177394	0.00220537714557748	0.00221196541794807	0.00221381402695947	0.00221249460813047	0.0022097034354449	0.00220689495692924	0.00220513068967598
flux1:	0.663733277591975	0.00157337619100533	0.00157744011759922	0.00157749345178494	0.00157370895704521	0.00156687168846503	0.00155817285877762	0.00154897980839747	0.00154062744101656	0.00153425210156065	0.0015306695245059	0.0015302936629301	0.00153310089985615	0.00153865330860154	0.00154619372854386	0.00155481124695954	0.00156365584549994	0.00157216654571354	0.0015802683555246	0.00158846765371614	0.00159770240830483	0.00160871238758737	0.00162082488513286	0.00163096451307297	0.00163563959004831	0.00163835141590205	0.00165203597027467	0.00167225526481576	0.00167738193298712	0.00170009605538927	0.00171188651608884	0.00172778268995008	0.00174484578375424	0.00176164892262113	0.00179251139211522	0.00180540769203175	0.0018349035382227	0.0018591279377021	0.00187014374451479	0.0018811620172435	0.00189622449197705	0.00191122514718151	0.00192204492230043	0.00192732967084679	0.00192784525716309	0.00192529071936594	0.00192152212336686	0.00191815533820356	0.0019163670672096
flux1:	0.663995726495728	0.00129347859712028	0.00129823746907636	0.00129933637478925	0.00129678112975997	0.00129115404266502	0.00128343900629697	0.00127482886270491	0.00126655172327099	0.00125972733602947	0.00125524815914401	0.00125368095947584	0.00125519894760545	0.00125956779425305	0.00126620790488297	0.0012743368344094	0.00128316950488228	0.00129213497837962	0.00130106136856586	0.00131026550745197	0.00132042676382967	0.00133203943759616	0.00134433465403031	0.00135437238113971	0.00135883266575735	0.00136093514579608	0.00137305454501871	0.00139163579997695	0.00139576723628671	0.00141657975678957	0.00142712039874237	0.00144289721913696	0.00146030817084386	0.0014770745435164	0.00150793083355821	0.0015220516963268	0.00155220386175059	0.00157678902690381	0.00158847765615087	0.00159978264232854	0.00161443538951536	0.00162855655059228	0.00163831277556809	0.00164249935205168	0.0016419473908005	0.00163842523801428	0.00163389356423972	0.00163008603226654	0.00162826822256927
flux1:	0.664258175399482	0.00102497344622568	0.00103004325052768	0.00103183735876277	0.00103024422216164	0.00102567786315889	0.00101893102928915	0.00101101920650769	0.00100304308452643	9.96070424540994e-4	9.91024856561204e-4	9.88576135146275e-4	9.89046747873983e-4	9.92366957401036e-4	9.98109240923188e-4	0.0010056105099016	0.0010141583203578	0.00102319431059683	0.00103248313185169	0.0010421913522259	0.00105278069085267	0.00106454261510084	0.00107666262410491	0.00108639757921071	0.00109063852884686	0.00109224586496433	0.00110282713515613	0.00111975062863863	0.00112311182058187	0.0011419134522913	0.00115124403098407	0.00116662179696215	0.0011839642919146	0.00120031984066556	0.00123043836347369	0.00124527233572822	0.00127530442293458	0.00129958992558795	0.0013115590571352	0.00132289117885412	0.0013369630409844	0.00135015855430242	0.00135895259079102	0.00136226909771585	0.00136095228293071	0.00135677486103783	0.00135173869176404	0.00134764347555561	0.00134581077026804
flux1:	0.664520624303235	7.74241453014013e-4	7.79204859830091e-4	7.81316194585344e-4	7.80398711560098e-4	7.76734246334467e-4	7.70941126693537e-4	7.63853930578672e-4	7.56423289220269e-4	7.49626400131815e-4	7.44368536266016e-4	7.41368444026181e-4	7.41046641286647e-4	7.43456310146573e-4	7.48295163933608e-4	7.55010330359853e-4	7.62970726352506e-4	7.71654887884031e-4	7.80799788684421e-4	7.90463942527893e-4	8.00935916483151e-4	8.12350942079799e-4	8.23903221046562e-4	8.3311104137832e-4	8.37117296365323e-4	8.38342436659477e-4	8.47406395883477e-4	8.62629737522645e-4	8.65441542426336e-4	8.82102386357445e-4	8.90256941127505e-4	9.04903449559181e-4	9.21698224588257e-4	9.37231676045043e-4	9.65811752480183e-4	9.80784269810763e-4	0.00100983341530128	0.00103309162328985	0.00104489776774386	0.00105595337220696	0.00106923684569767	0.00108143549867929	0.00108935757493276	0.0010920356578953	0.00109027332850762	0.00108577883714975	0.00108052628051501	0.00107632358341816	0.00107450997561509
flux1:	0.664783073206988	5.48157218608633e-4	5.52581288035042e-4	5.54620613164044e-4	5.5408517671437e-4	5.51160293506334e-4	5.46306077544295e-4	5.40171991579503e-4	5.33535078665704e-4	5.27242233654403e-4	5.22129522070708e-4	5.18909439949372e-4	5.18048381114581e-4	5.19680372543897e-4	5.23601608595655e-4	5.2936063742587e-4	5.36416762469623e-4	5.44309776749875e-4	5.52784596297382e-4	5.61833885027696e-4	5.71618155139641e-4	5.82164309758531e-4	5.92731144746774e-4	6.01164195591923e-4	6.04900149422211e-4	6.05838272830539e-4	6.13381033379224e-4	6.26818313427547e-4	6.29272409083806e-4	6.43626100397412e-4	6.50619738082331e-4	6.64145210317548e-4	6.79853555206842e-4	6.94128010101487e-4	7.20321557794937e-4	7.34815175564672e-4	7.61958299364253e-4	7.83418780932376e-4	7.94583476276752e-4	8.05023558611564e-4	8.17276241026051e-4	8.28375338771293e-4	8.35490671039118e-4	8.37746063229375e-4	8.35852057593203e-4	8.31382998825895e-4	8.2621389010577e-4	8.22099616844158e-4	8.20355086766965e-4
flux1:	0.665045522110741	3.53937553839076e-4	3.57391920730367e-4	3.58974271424501e-4	3.58530267038459e-4	3.56182121333141e-4	3.52246729712342e-4	3.47184059451865e-4	3.41574706939594e-4	3.36096788610244e-4	3.31467950181441e-4	3.28341044251143e-4	3.27178090391032e-4	3.28153627815965e-4	3.31136840235367e-4	3.35769306072995e-4	3.4160897176592e-4	3.48279233818907e-4	3.55565649876193e-4	3.63434143451063e-4	3.71959829483036e-4	3.81107794720155e-4	3.90256594041118e-4	3.97644310157679e-4	4.01043979967208e-4	4.01754877726537e-4	4.07728992096475e-4	4.19230596872181e-4	4.21463943268061e-4	4.33292770098511e-4	4.39108766623506e-4	4.51063126125248e-4	4.65093427047553e-4	4.776604176464e-4	5.00597976427008e-4	5.13976552427633e-4	5.38262474427667e-4	5.57141683005732e-4	5.67172194005645e-4	5.76635532327107e-4	5.87585854100596e-4	5.97448502976121e-4	6.03786124006786e-4	6.05800658865271e-4	6.0406136310323e-4	5.9994205924366e-4	5.95148406538418e-4	5.91320546663266e-4	5.89705552877125e-4
flux1:	0.665307971014495	1.98926012909367e-4	2.00999953486056e-4	2.01757954517563e-4	2.01124890477451e-4	1.99189631140331e-4	1.96139383044542e-4	1.92240963714604e-4	1.87858246588765e-4	1.83466020783508e-4	1.79619002564229e-4	1.7686191725696e-4	1.75606710634962e-4	1.76031721918264e-4	1.78055758802998e-4	1.81405187196045e-4	1.85742751810662e-4	1.90793567177546e-4	1.96410801130947e-4	2.02566606103516e-4	2.09287981976224e-4	2.16520713938545e-4	2.23815311745828e-4	2.29865333260981e-4	2.32822776671982e-4	2.3331381360379e-4	2.37610990145141e-4	2.46946246554974e-4	2.49017247457807e-4	2.58040011035673e-4	2.62618592247646e-4	2.72492139656691e-4	2.84209934876753e-4	2.94625669836632e-4	3.13446027232208e-4	3.25081974992198e-4	3.4556830620029e-4	3.61103432082968e-4	3.69517190370487e-4	3.77637590896127e-4	3.86995033936754e-4	3.95451860224718e-4	4.00997361520695e-4	4.02904014189022e-4	4.01558339272145e-4	3.98073223885166e-4	3.9391936817444e-4	3.90563262540522e-4	3.89141610799793e-4
flux1:	0.665570419918248	9.03130841525841e-5	9.06298833440378e-5	9.02236525268968e-5	8.91346358996464e-5	8.74435343743238e-5	8.52201203667672e-5	8.25363694447854e-5	7.95238413145189e-5	7.64260709671038e-5	7.35979777415945e-5	7.14353854505956e-5	7.02613091187427e-5	7.02262786618061e-5	7.12779739471675e-5	7.3218900807612e-5	7.58191620861183e-5	7.89172506421055e-5	8.24525213603922e-5	8.64273999826328e-5	9.08500443876004e-5	9.56831192599569e-5	1.00696235549685e-4	1.05097154861571e-4	1.07458883057042e-4	1.07670444062062e-4	1.10107898381179e-4	1.16952759585109e-4	1.18821436378882e-4	1.24685786749491e-4	1.27915932373896e-4	1.35144281318186e-4	1.43886025336102e-4	1.51729245352294e-4	1.65611450681793e-4	1.74914714926407e-4	1.90707775877924e-4	2.02193005532613e-4	2.08544426797914e-4	2.14971167337227e-4	2.22440562907962e-4	2.29296029366234e-4	2.33988945999947e-4	2.35861099448063e-4	2.35083877765241e-4	2.32458131409424e-4	2.29162047879954e-4	2.26435611269394e-4	2.25266253618415e-4
flux1:	0.665832868822001	3.47998760445644e-5	3.30271673613343e-5	3.11500093228383e-5	2.93514486410051e-5	2.77242379481444e-5	2.62322855677422e-5	2.47544372746531e-5	2.31811327695762e-5	2.15058392072535e-5	1.98570231224345e-5	1.84508598919343e-5	1.74911829037442e-5	1.70751885026466e-5	1.71613783131203e-5	1.76185573537269e-5	1.83216241399167e-5	1.92256127207745e-5	2.03639494338621e-5	2.17821404471424e-5	2.3488622688954e-5	2.54908665784466e-5	2.78178724314994e-5	3.0244400586005e-5	3.18052439453501e-5	3.16005617690203e-5	3.19129561989135e-5	3.58447154498503e-5	3.73590683288741e-5	3.96397857485549e-5	4.13552051669811e-5	4.53289967895128e-5	5.04193472708707e-5	5.53098943975039e-5	6.35059831352672e-5	6.99529582480113e-5	8.0248370843537e-5	8.70712106803495e-5	9.09789682382622e-5	9.53989288750437e-5	1.0069778503468e-4	1.05740626051653e-4	1.09476596813196e-4	1.11322213889613e-4	1.1121209436761e-4	1.09595895577161e-4	1.07312866587115e-4	1.05332729257008e-4	1.04460992907006e-4
flux1:	0.666095317725754	3.82226087440797e-5	3.40778647927831e-5	3.04575616068304e-5	2.77056168928736e-5	2.59422662999023e-5	2.5037331451527e-5	2.46831218858478e-5	2.45288086286914e-5	2.43101336083065e-5	2.39146300956061e-5	2.33597410144168e-5	2.27095679351929e-5	2.19889500402698e-5	2.11515635481749e-5	2.01205418096014e-5	1.88664823743475e-5	1.74539484484806e-5	1.60058903023939e-5	1.46108161936494e-5	1.32849230520127e-5	1.20987812024478e-5	1.13727716143572e-5	1.14939452154247e-5	1.19976073458529e-5	1.11585991309558e-5	8.99714047939611e-6	9.49765932433637e-6	1.03879859075466e-5	8.59219940930741e-6	8.5722714586525e-6	8.65171675532317e-6	9.42372163750831e-6	1.1040639709916e-5	1.29070135922569e-5	1.6067316100256e-5	2.01884675988261e-5	2.18633770946109e-5	2.30358054334298e-5	2.51952959726054e-5	2.80725429924002e-5	3.10892292667171e-5	3.37264520713475e-5	3.54872606229294e-5	3.60596805628586e-5	3.55169393791235e-5	3.43265366158468e-5	3.31558846100666e-5	3.26045432895547e-5
flux1:	0.666357766629508	1.05164375134924e-4	9.84154541579376e-5	9.28116964059831e-5	8.8866674428216e-5	8.67393821804648e-5	8.62185902624114e-5	8.68228628032564e-5	8.7970034349521e-5	8.91429908663142e-5	8.99871853607504e-5	9.03147080120682e-5	9.00394162283736e-5	8.91011014685603e-5	8.74347400441972e-5	8.50027204740162e-5	8.18545668328649e-5	7.81460482848322e-5	7.40716554382187e-5	6.97491055617754e-5	6.51974880493745e-5	6.05583974111472e-5	5.64662990077985e-5	5.39569862245435e-5	5.31020817504128e-5	5.13323066013925e-5	4.62719492305678e-5	4.27401514383905e-5	4.2622453500807e-5	3.62021465846284e-5	3.4178141797886e-5	2.97119130504371e-5	2.55290538074128e-5	2.36268515739392e-5	1.86520588567671e-5	1.82109559801225e-5	1.56423467928341e-5	1.18387870568816e-5	1.00949338731919e-5	9.81897384587501e-6	1.0073146187195e-5	1.0862826239458e-5	1.22318097110913e-5	1.37870780431579e-5	1.49723939771181e-5	1.54744138019999e-5	1.53714113702307e-5	1.50101142451403e-5	1.47706519635283e-5
flux1:	0.666620215533261	2.38587879106052e-4	2.29049394498286e-4	2.21248666671728e-4	2.15869163855147e-4	2.13116733490524e-4	2.12714425619445e-4	2.14027003381377e-4	2.16261751414028e-4	2.18666614119851e-4	2.20657364305871e-4	2.21846464878325e-4	2.21996612404304e-4	2.2095548227241e-4	2.18626379550789e-4	2.14991896623014e-4	2.10155314452082e-4	2.04333527635163e-4	1.97761009664896e-4	1.9055727180732e-4	1.82727225328784e-4	1.74480998906141e-4	1.66780067303833e-4	1.61335532890303e-4	1.58787289346884e-4	1.5572243011923e-4	1.47277334226709e-4	1.39050828623267e-4	1.37439633596824e-4	1.25811062316475e-4	1.21477439085229e-4	1.11824924283586e-4	1.0210364105358e-4	9.65253198417893e-5	8.43520226416627e-5	8.01264694296009e-5	7.05391041559452e-5	6.11013133225243e-5	5.6385323800409e-5	5.35921805835067e-5	5.10869643710294e-5	4.94761076398491e-5	4.93913918065054e-5	5.05654812583196e-5	5.22119397443121e-5	5.36360943191984e-5	5.45256664693042e-5	5.49031419416451e-5	5.49275712365384e-5
flux1:	0.666882664437014	4.39526681380788e-4	4.27053822351376e-4	4.16863726312296e-4	4.09802729752382e-4	4.06129599427236e-4	4.0552012890655e-4	4.07212799001911e-4	4.10235959837964e-4	4.13633133185751e-4	4.16615572767678e-4	4.18613149609233e-4	4.19244911456809e-4	4.18263816565416e-4	4.15528451003579e-4	4.11017942159206e-4	4.04855592384207e-4	3.97277935894044e-4	3.88515100942385e-4	3.78648411170119e-4	3.67640340136356e-4	3.55757301437853e-4	3.44290952945344e-4	3.35643677453031e-4	3.31050771039248e-4	3.26276227906432e-4	3.13922749348641e-4	3.00307511099522e-4	2.96637561728906e-4	2.79206497699938e-4	2.72236556468065e-4	2.56792082896849e-4	2.41023233202697e-4	2.31708841883981e-4	2.12148079544934e-4	2.04094748993271e-4	1.87361241386108e-4	1.72317620124189e-4	1.64704645286018e-4	1.59413820918982e-4	1.54089130357223e-4	1.49944169931432e-4	1.48216614195395e-4	1.48789309833209e-4	1.506702962603e-4	1.52803570787227e-4	1.54500957491703e-4	1.55472174048131e-4	1.55665884606858e-4
flux1:	0.667145113340768	7.06871743608932e-4	6.91353872086021e-4	6.78599297265116e-4	6.69604550933951e-4	6.64686491395066e-4	6.63495725178059e-4	6.65179299584148e-4	6.68628174233851e-4	6.72723155801336e-4	6.76507157616397e-4	6.79253943675651e-4	6.80453093461203e-4	6.79763268070657e-4	6.76984274946504e-4	6.72063222802114e-4	6.65101618290531e-4	6.56303949328245e-4	6.45840652662539e-4	6.33704304817191e-4	6.19777327156299e-4	6.04361719675377e-4	5.89073275366809e-4	5.77010684466165e-4	5.70025974628435e-4	5.63100344218545e-4	5.4630599614808e-4	5.26612175759568e-4	5.2026760528319e-4	4.96458709683913e-4	4.86523469741286e-4	4.64740858732598e-4	4.42508584450174e-4	4.29498418706752e-4	4.02534869190757e-4	3.90749248403544e-4	3.6694715677666e-4	3.46508048725172e-4	3.36200684856477e-4	3.28533235859054e-4	3.20410527032802e-4	3.13647169070134e-4	3.10095595625066e-4	3.09814254690065e-4	3.11639196913983e-4	3.14186346998153e-4	3.1642111219394e-4	3.17766176826634e-4	3.17982496677095e-4
flux1:	0.667407562244521	0.0010372842401313	0.001018640957639	0.00100316456010875	9.91985207992517e-4	9.85483063531042e-4	9.83309194282834e-4	9.84560423155836e-4	9.88040030914187e-4	9.92516698200672e-4	9.9690963533744e-4	0.0010003699302173	0.00100227638909383	0.00100219527264724	9.99851811382625e-4	9.9512787834346e-4	9.88054479313067e-4	9.78744220919996e-4	9.67244122888263e-4	9.53399699307764e-4	9.36968892922353e-4	9.18262013375181e-4	8.99204698957541e-4	8.83586043629808e-4	8.73889380708038e-4	8.64371896256263e-4	8.42628036689476e-4	8.16209290522453e-4	8.06558203074909e-4	7.75846415420724e-4	7.62635299004059e-4	7.34051069196354e-4	7.0504777242209e-4	6.88479848745916e-4	6.54267597209397e-4	6.38974095373657e-4	6.08377097388483e-4	5.8292088321713e-4	5.70236177269123e-4	5.60407167906082e-4	5.49588479632168e-4	5.4017695171756e-4	5.34638342738051e-4	5.33231131179011e-4	5.34659530574441e-4	5.37255637357713e-4	5.39680672205988e-4	5.41108555795639e-4	5.4114595741303e-4
flux1:	0.667670011148274	0.00142525496557461	0.00140343725466745	0.00138510630976809	0.00137150711697579	0.00136308896901505	0.00135953202393579	0.00135992877484165	0.00136305019000453	0.00136760927803051	0.00137245149956056	0.00137664275101577	0.00137947197426481	0.00138041497375893	0.00137910450332784	0.00137532011199017	0.00136896861540809	0.00136000557717081	0.00134828588648712	0.00133344541238559	0.00131506946504932	0.00129344510372483	0.00127078662611211	0.00125155705222461	0.001238877953282	0.00122635747909083	0.00119921303603151	0.00116550636845574	0.00115193826573105	0.00111387990199465	0.00109712169727441	0.00106137538959193	0.00102541191573637	0.00100551395512801	9.64363199845375e-4	9.45897157356304e-4	9.08954874519281e-4	8.79003517909443e-4	8.64351672370182e-4	8.52655564863717e-4	8.39316668228482e-4	8.2728290932207e-4	8.19620892060687e-4	8.1681072306343e-4	8.17468970712913e-4	8.19696253636275e-4	8.21901728573833e-4	8.23058777222242e-4	8.22661873849022e-4
flux1:	0.667932460052027	0.00186331627830331	0.0018383147142693	0.00181703555161993	0.00180081892747545	0.00179018981533836	0.00178488790843022	0.00178404967678294	0.00178647172938313	0.00179087025860246	0.00179606881595147	0.00180108666225947	0.001805143817313	0.00180762651308146	0.00180805515175909	0.00180606739294921	0.00180138974234955	0.00179375368379122	0.00178275221923294	0.001767748654098	0.00174810719789054	0.00172405836423919	0.00169807862990955	0.00167527854873378	0.00165941643966523	0.00164353941930314	0.00161063282693712	0.00156919585221384	0.00155115913695873	0.00150542044863747	0.00148490307583438	0.00144175349597038	0.00139876412742793	0.00137584088751065	0.00132819691881033	0.00130698028425371	0.0012642887094343	0.00123047502384632	0.00121433193561961	0.00120112264736409	0.0011855015321825	0.00117092503922801	0.00116103692811416	0.00115655606345311	0.00115605687837638	0.00115746568250669	0.00115899814434667	0.00115948202466723	0.00115834758129995
flux1:	0.668194908955781	0.00234239615350023	0.00231425708266781	0.00228999707620429	0.00227103180410017	0.00225796880568983	0.00225063791449689	0.00224826760915668	0.00224973732291868	0.00225382409651901	0.00225937991629627	0.00226541427061107	0.0022710974260646	0.00227572525063105	0.0022786846334611	0.00227943126946792	0.0022774558811616	0.00227220083890284	0.00226293070359729	0.00224867707171886	0.00222853776992779	0.00220265434613468	0.00217373541224344	0.00214750365449816	0.00212834359214966	0.00210883847609231	0.00206992518052066	0.00202046795816617	0.00199750481499481	0.00194388604128376	0.00191947383812301	0.00186881044008909	0.00181885283067058	0.00179327012812401	0.00173968666894095	0.00171619978367701	0.00166846517961115	0.00163149495219346	0.00161437145774395	0.00160003950311916	0.0015824220726747	0.00156543166568907	0.00155325473227973	0.00154686024223757	0.00154482464213578	0.00154495845714901	0.00154534511964502	0.0015447246680722	0.00154251370832955
flux1:	0.668457357859534	0.0028522877904117	0.00282113690973907	0.00279395254024034	0.00277220674473564	0.00275659600457296	0.00274706906894268	0.00274299132479827	0.00274337810502907	0.0027471203833338	0.00275314441382877	0.00276048281700178	0.00276827227401056	0.00277571581107314	0.00278204561373571	0.00278649726995224	0.00278827430652	0.00278647100063803	0.00277996438090209	0.00276740296221009	0.00274757942599568	0.00272051728608644	0.00268912541002895	0.00265969529048991	0.00263721759075316	0.00261391370174635	0.00256888707701787	0.00251129621058003	0.0024830724908512	0.00242152588790868	0.00239317341714925	0.00233502250819966	0.00227827314707952	0.00225044022620132	0.00219154970300217	0.00216630198770644	0.00211430166826226	0.00207491423936076	0.00205732528013875	0.00204227473251023	0.00202297988871946	0.0020037489156723	0.00198926671697527	0.00198075702414619	0.00197683862929756	0.00197526275747828	0.00197404069004849	0.00197188172837506	0.00196823839727839
flux1:	0.668719806763287	0.00338219464274966	0.00334826580684133	0.00331833386536032	0.00329390854146696	0.00327577994575721	0.00326404057222008	0.00325823173332694	0.00325755061968054	0.00326104776992532	0.00326776266135478	0.00327677844029644	0.00328721084977224	0.00329816653359873	0.00330870350924269	0.00331780380394621	0.00332433991054152	0.00332700902589912	0.00332425298802402	0.0033142972329627	0.00329559997793493	0.00326804314439189	0.00323470373950701	0.00320239200527139	0.00317667494961868	0.00314951442495942	0.00309841865402212	0.00303277209645682	0.00299910036238904	0.00292974124607332	0.002897502956339	0.00283202881407661	0.00276877492185773	0.00273912689009563	0.00267561033013373	0.00264911263641025	0.00259365612721363	0.00255258699773012	0.00253502379312935	0.00251965167976612	0.00249901788741578	0.00247776029425494	0.00246100974832471	0.00245024225811171	0.00244415340293173	0.002440486454219	0.00243723582484631	0.00243313236373382	0.00242770950533751
flux1:	0.66898225566704	0.00392130175627468	0.00388496735390664	0.00385261516556971	0.0038257737819793	0.00380532860182972	0.00379153474370528	0.00378414021089996	0.00378256049181153	0.00378604176543179	0.00379376728984331	0.00380489190409914	0.00381851976337161	0.00383365772465387	0.00384917400622028	0.00386377115864096	0.00387595771951649	0.00388399834099916	0.00388586683331096	0.0038793398734089	0.00386252363728502	0.00383514208783155	0.00380040937998585	0.00376559895175482	0.00373681462455079	0.00370585690981804	0.00364889123473517	0.00357546311616644	0.0035363176558862	0.00345942807151719	0.00342346346365533	0.00335096476145799	0.00328159364318115	0.00325057549370403	0.00318313449580375	0.003155875463659	0.00309776914938918	0.00305571766873275	0.00303862539365872	0.00302330557822392	0.00300168050224599	0.00297864874523882	0.00295972820760895	0.00294663756929616	0.00293817617984589	0.00293212297074322	0.00292650279410184	0.00292011223061414	0.00291260272050013
flux1:	0.669244704570794	0.0044593213106253	0.00442111947435993	0.0043868493311967	0.00435803878059022	0.004335665852054	0.00432015956849895	0.00431149538895166	0.00430933244283381	0.00431313789635808	0.00432226036951708	0.00433594147064177	0.00435328072006683	0.0043731835507792	0.00439431883448377	0.00441509395435743	0.00443363438042327	0.00444775311996773	0.00445494048633973	0.00445251509624622	0.00443822675506038	0.00441163338029091	0.00437605744530689	0.00433917575157728	0.004307579948197	0.00427299919030343	0.00421051381010107	0.00412976948830386	0.00408529281598506	0.00400131798263288	0.00396189221028884	0.00388279431620075	0.00380778111946113	0.00377583442580782	0.00370516706854013	0.00367759507893644	0.00361761264536365	0.00357521689822769	0.0035589793956222	0.00354405209610927	0.00352178609234845	0.00349727114828784	0.00347634909174489	0.00346096501925832	0.00345004059505968	0.00344142435993211	0.00343320844524349	0.00342428848420181	0.00341446034299352
flux1:	0.669507153474547	0.0049869637988488	0.00494761727625081	0.0049121202508886	0.00488197885988939	0.00485825576838639	0.00484155649145013	0.00483209375556738	0.00482978394351095	0.00483432964398377	0.00484525778967617	0.00486190664290529	0.00488337706336067	0.0049084750408233	0.00493566878090941	0.00496306729330901	0.00498840985599475	0.00500905700901911	0.00502201897263276	0.00502416440926524	0.00501289627770096	0.00498760706546289	0.00495170156118315	0.00491319696934936	0.00487911487862461	0.00484119135520561	0.00477367603633716	0.00468625836458795	0.00463675938964946	0.00454629750676422	0.00450377755268566	0.00441862130135282	0.00433851588652474	0.00430606866167301	0.00423285039598918	0.00420536174840706	0.00414422165340841	0.00410204146587822	0.00408697333880744	0.00407274032917886	0.00405018358696574	0.00402451646481494	0.00400183963512722	0.00398430257937482	0.00397095902778359	0.003959750253215	0.0039488603832668	0.00393730463053605	0.00392503700186279
flux1:	0.6697696023783	0.00549629587450848	0.00545671774309191	0.00542087278728674	0.00539022221478177	0.00536589942306695	0.00534867992853193	0.00533901251534057	0.0053370730318586	0.00534280376626522	0.00535591543379206	0.00537584912296393	0.00540171373937975	0.0054322232461748	0.00546565386957936	0.00549982710904358	0.0055321101634057	0.00555942937294608	0.00557833747968187	0.00558527862286858	0.00557733196104404	0.00555373361211698	0.00551794777367502	0.00547826701642065	0.00544207690148966	0.00540118421812648	0.0053292512849952	0.00523595971179751	0.0051819043326852	0.00508569065593752	0.0050405373744447	0.00494996484398909	0.00486537813717382	0.00483283770807017	0.00475770737583195	0.00473064031594406	0.00466899036021812	0.0046274980861558	0.00461384331251385	0.00460056776344695	0.00457806993985533	0.00455162329700066	0.00452752257909693	0.00450809504510448	0.00449252771127982	0.00447886653074968	0.00446539949206099	0.00445126814790573	0.00443658453248741
flux1:	0.670032051282053	0.0059809601627825	0.0059422427304537	0.00590709839529854	0.00587691792642793	0.00585288565330856	0.00583593190863177	0.00582673011216443	0.00582570760411776	0.00583304203066149	0.00584862762570341	0.00587201258051679	0.00590232302804964	0.00593819528337372	0.00597773346285424	0.00601849720161036	0.0060575131442555	0.00609131041032312	0.00611602522673373	0.00612771878318238	0.00612318177423936	0.00610151055453227	0.00606620881459495	0.00602577830935721	0.00598789560159753	0.00594448570527807	0.00586884942717122	0.00577061393083299	0.00571260923589817	0.00561149552213252	0.0055642519381334	0.00546898964815825	0.00538057950564561	0.0053483276862565	0.00527187797450224	0.00524551132188692	0.0051839193396336	0.0051434969836096	0.00513143219288688	0.00511934122868957	0.0050972516784821	0.00507043958160902	0.00504533143441191	0.00502440253143599	0.00500696669017085	0.00499117576467629	0.0049754208265893	0.00495896279368213	0.00494205764836664
flux1:	0.670294500185807	0.00643624917500888	0.00639963424984524	0.0063663723261786	0.0063377560950975	0.00631499576670236	0.00629915374454337	0.00629110803713	0.0062915212454548	0.00630079551695693	0.00631900469427545	0.00634580833703654	0.00638036297654294	0.00642124962677344	0.00646643174075964	0.00651324723882843	0.00655843019219224	0.00659816662897414	0.00662823356861395	0.00664436477870835	0.00664310808726698	0.006623442785214	0.00658889469289161	0.00654810822546585	0.0065089722659067	0.00646356031913506	0.00638501477160496	0.00628286676488428	0.00622164028098091	0.00611657078291981	0.00606784711199133	0.00596868695713388	0.00587714331411403	0.00584553277712813	0.00576830381166002	0.0057428583486738	0.00568180728536889	0.00564274776196084	0.00563238769333172	0.00562167525508084	0.00560034161347754	0.00557361530957901	0.00554799664611693	0.00552607766162737	0.00550728608720072	0.00548987133532785	0.00547231522717349	0.00545397832965004	0.00543523336801759
flux1:	0.67055694908956	0.00685904243304833	0.00682587341981817	0.00679575601532498	0.00676985577854411	0.006749379750649	0.00673549387710905	0.00672925427306599	0.00673153672440449	0.00674295291069738	0.00676375088253444	0.00679370751756848	0.0068320279719124	0.00687726859356098	0.00692729470724201	0.00697927587228875	0.00702971597960883	0.00707452660653193	0.00710919622267943	0.0071291976316724	0.0071308889927388	0.00711315944893045	0.00707954144373267	0.00703875586574949	0.00699882099038006	0.00695197182831807	0.006871369086963	0.00676641131075407	0.00670278682673732	0.00659477201155312	0.00654522793706394	0.00644300613700054	0.00634903511569905	0.00631838574455853	0.00624086025654891	0.0062165008457497	0.00615638616587033	0.00611889622089313	0.0061102987667049	0.00610112638669959	0.00608088940363547	0.00605472726458721	0.00602916213150622	0.00600687157442401	0.00598737960714011	0.00596901704822356	0.00595033441516372	0.00593076131097095	0.00591074860045534
flux1:	0.670819397993313	0.00724763059452929	0.00721928924101596	0.00719359295503895	0.00717155088139141	0.00715433559779403	0.00714318452486831	0.00713930153004687	0.00714375029823047	0.00715733539244692	0.00718047415011338	0.00721306969349196	0.0072543995483365	0.0073030338697664	0.00735679210040237	0.00741273974750102	0.00746722433559824	0.00751596262061307	0.00755423477222418	0.00757732639421982	0.00758146369202979	0.0075654746510822	0.00753288382328187	0.00749242329079859	0.00745215512822107	0.00740447243056485	0.00732270249640221	0.00721607959370267	0.00715095101726276	0.00704104011776125	0.00699136494528512	0.00688693935998181	0.00679124611103421	0.00676184029040848	0.00668443890479411	0.00666127554248919	0.00660240306784851	0.00656660564310522	0.00655977430421282	0.00655226793427344	0.00653345109782988	0.00650834166690633	0.00648343899073841	0.00646147661310213	0.00644205433615202	0.00642356259874085	0.0064045912470168	0.00638459992440923	0.00636407009154334
flux1:	0.671081846897066	0.00760146080557498	0.00757929350953439	0.00755923610705402	0.00754211337203776	0.00752903196623587	0.00752126767688827	0.00752014058268844	0.00752687636923535	0.00754245637473677	0.00756746436491169	0.00760194235736217	0.00764526929993757	0.00769607425475377	0.00775219056198597	0.00781065190370749	0.00786773095613104	0.0079190361305902	0.0079597249006035	0.00798497278774804	0.00799093300658243	0.00797640121906204	0.00794487963266058	0.00790504763461776	0.00786492448120172	0.00781704302106535	0.00773501625388428	0.00762788723613134	0.00756219174939121	0.0074514451573893	0.00740233656677523	0.00729656289831177	0.00719983323718732	0.00717190948483662	0.0070949851544257	0.00707307180111353	0.00701565468329364	0.00698158924336754	0.00697647171630165	0.00697071373403018	0.0069536072692009	0.00693002547032789	0.00690640837336525	0.00688551902408266	0.00686701160884378	0.0068493111790825	0.00683101298836346	0.00681156230581872	0.00679141767964369
flux1:	0.67134429580082	0.00792084247605855	0.00790608253907038	0.00789274858871908	0.00788145616003977	0.00787321660656623	0.00786931244505238	0.00787114980276869	0.00788009218654695	0.00789728395724946	0.00792347557365367	0.00795886446167546	0.00800296448222923	0.00805451345395055	0.00811142311949492	0.00817077188903882	0.00822884265187265	0.00828122434736672	0.00832303830357991	0.00834942643995014	0.00835652597866537	0.00834312679595441	0.00831269347529626	0.00827379064418232	0.00823430875012784	0.00818688925278434	0.00810552139844697	0.00799903466083169	0.00793372616410394	0.00782318856028375	0.00777533078115433	0.00766903843219682	0.00757191975796588	0.00754566473360628	0.00746949608224637	0.00744882702086995	0.00739298147624704	0.00736060189281149	0.00735708471644264	0.00735310149251074	0.00733794160593803	0.007316319496224	0.00729458805464944	0.00727551764762072	0.00725879641438808	0.00724285824260399	0.00722626820934584	0.00720841054737239	0.00718966467580107
flux1:	0.671606744704573	0.00820665187678196	0.00820034471700768	0.00819461687874947	0.00818985466984315	0.00818694894394666	0.00818716109263998	0.00819195674309945	0.00820281665078282	0.00822103808709319	0.00824754206981672	0.00828270135113293	0.008326201197484	0.00837694040354499	0.00843297513291966	0.00849150553433392	0.0085489090192026	0.0086008418825339	0.00864247254018603	0.00866898140219815	0.00867654180655166	0.00866396020296195	0.00863464670175317	0.00859699135071676	0.00855867204924632	0.00851239743587655	0.00843259668143574	0.00832786767319003	0.00826389119394582	0.00815456618641766	0.00810860851227757	0.00800257714165717	0.00790565960052365	0.00788119922645712	0.00780598341758064	0.00778648790498338	0.00773222839983528	0.00770139919659717	0.00769929968530414	0.007697046402941	0.00768399193444195	0.00766468665676523	0.00764537724678141	0.0076288244069221	0.00761473244872794	0.00760151986331474	0.00758768710870213	0.00757251161522531	0.00755623804421161
flux1:	0.671869193608326	0.00846006802861553	0.00846300604493151	0.00846550804351026	0.00846771763520782	0.0084703860565944	0.00847473142933149	0.0084822576961007	0.00849454722622945	0.00851304442645181	0.00853884824379206	0.00857252910402923	0.00861398131235616	0.0086623165510914	0.00871579957450279	0.00877182587741179	0.00882694682301342	0.00887696671667337	0.00891717713858432	0.00894286143258157	0.00895027382880737	0.0089382540518681	0.00891013881738889	0.00887408647529922	0.00883748246495656	0.00879305369700386	0.00871570867560751	0.00861379986366753	0.00855206730679502	0.00844489422490725	0.00840143082837768	0.00829636886722535	0.00820016814100599	0.00817755919433097	0.00810340572892557	0.00808494262518723	0.00803217817100549	0.00800267102927511	0.0080017288609952	0.00800107438611088	0.0079901840771722	0.00797344666194471	0.00795699198337556	0.00794355984317174	0.00793285695481288	0.00792326573718909	0.00791319125542997	0.00790176217266932	0.00788903647050224
flux1:	0.67213164251208	0.008682362692258	0.00869503527191153	0.00870609118796878	0.00871542573880603	0.00872363896251622	0.00873189069310142	0.00874170853940927	0.00875476651252449	0.00877265482869667	0.00879666062862545	0.00882757541324933	0.00886553918707753	0.00890992536223467	0.00895926633821923	0.00901121957405186	0.0090625812437788	0.00910937458515822	0.00914708007787546	0.00917113821205209	0.009177919749272	0.00916630776723113	0.00913954440794821	0.00910550244863046	0.00907120031081564	0.00902932979198346	0.00895529717229647	0.00885719961858873	0.00879856698859191	0.0086944003496884	0.00865395234318206	0.00855047884250276	0.00845542219780263	0.00843464615101543	0.00836157354764799	0.00834392824128725	0.00829246213416077	0.00826395531493929	0.0082638268935987	0.00826454217369543	0.00825575635404635	0.00824170552242149	0.00822839981295379	0.00821855279353988	0.00821186477408465	0.00820666657519184	0.00820124286652181	0.00819453788103365	0.0081863774700562
flux1:	0.672394091415833	0.00887475576244365	0.00889731805602111	0.00891693064529302	0.00893324368266298	0.00894670292020896	0.00895840285382599	0.00896988720307229	0.00898291743791114	0.00899923228811108	0.00902031921935166	0.00904721362535624	0.00908033470278962	0.00911936071792326	0.00916314269625164	0.00920965659180065	0.00925600262924217	0.00929848136370267	0.00933281519787386	0.00935464397731776	0.00936048042357054	0.00934925404045596	0.00932408914735414	0.00929252298829078	0.00926113925252149	0.00922253985120838	0.00915263013870753	0.00905924588945712	0.00900449196159764	0.00890408399818124	0.00886708458671676	0.00876571570744637	0.00867213295364684	0.00865309394745885	0.00858103143027888	0.00856391757777107	0.00851345312555248	0.00848553670252676	0.00848579560312326	0.00848754916421908	0.00848067964274017	0.0084692846468632	0.00845925839226967	0.00845328852474169	0.00845106560537183	0.00845085957209765	0.00845081704672461	0.00844967045315786	0.00844697681946738
flux1:	0.672656540319586	0.00903833604137551	0.00907059791311426	0.00909844654021027	0.00912129934633557	0.0091394536252443	0.00915393970641226	0.00916631692608675	0.00917843539995202	0.00919218823631904	0.00920927588996253	0.00923099811322465	0.00925808149285015	0.00929054417858413	0.00932759623594293	0.00936757609740839	0.00940793338462448	0.00944528987779857	0.00947564874056092	0.00949487847126458	0.00949964866149648	0.00948893153380178	0.009465708850198	0.00943713710950232	0.00940930586750596	0.00937467410500926	0.00930963457212212	0.00922175915310221	0.00917156553246043	0.00907555204112156	0.00904233543732158	0.00894347664401364	0.00885159737773451	0.00883412595723418	0.00876292200437832	0.00874599029541692	0.00869614473685922	0.00866833416714663	0.00866848051951018	0.00867084406884314	0.00866557534692263	0.00865665111725873	0.00864985871477064	0.00864786515103405	0.00865035337067869	0.00865552994293733	0.00866139414775497	0.00866644891077469	0.008669956239773
flux1:	0.672918989223339	0.00917403800377832	0.00921547236976783	0.00925092915059231	0.00927961471844346	0.00930169255348899	0.00931813792026819	0.00933053177584633	0.0093408185535788	0.00935105354621944	0.00936316186348639	0.00937872394854213	0.00939879473747409	0.0094237572009107	0.00945320836087167	0.0094858788201441	0.00951959760582592	0.00955133610750443	0.00957740232990579	0.00959390975089969	0.0095976896563489	0.00958774730625886	0.00956689665690743	0.00954187400806297	0.00951822515736436	0.00948821792319325	0.00942871214629807	0.00934701676197848	0.00930194935446469	0.00921083901564456	0.00918163354709294	0.00908557813925001	0.00899553611135683	0.00897939975777834	0.00890883865098516	0.0088916940102021	0.00884202195391785	0.00881378155800273	0.00881326216412392	0.00881572814069384	0.00881163180915579	0.00880484834575834	0.00880107078795112	0.00880295473141235	0.00881018267023737	0.00882090214632235	0.00883296459981347	0.00884463627872213	0.00885486964047183
flux1:	0.673181438127093	0.00928265903722143	0.0093324269741552	0.00937458815179002	0.0094081684157717	0.0094332203301093	0.00945068035622375	0.00946216256520679	0.00946971461135575	0.00947556224828769	0.00948186428015578	0.00949049233632399	0.00950284174204558	0.00951967357908019	0.00954098591520251	0.00956591590883127	0.00959268603498907	0.00961862996203553	0.00964037012625188	0.00965426905568397	0.00965731556107777	0.00964853360207803	0.00963054487936799	0.00960963296711109	0.00959076150661503	0.00956596671530065	0.00951255096143635	0.00943756446868228	0.00939805658429975	0.00931222381512234	0.00928714937983411	0.00919408343832699	0.0091059281300571	0.00909084875198624	0.00902067520880315	0.00900290265333657	0.00895292906313591	0.00892370556765661	0.0089219450185421	0.00892395631923162	0.0089205188227505	0.00891542504703178	0.00891428795359983	0.00891976350937853	0.00893154510274478	0.00894773196330876	0.00896603589563424	0.00898449006543698	0.00900173513813346
flux1:	0.673443887030846	0.0093648993091543	0.00942188811104836	0.00946961674173588	0.00950696911757635	0.0095339170784569	0.00955138054414071	0.00956102232321321	0.00956500390316031	0.00956572862313748	0.00956559375856514	0.00956676523164989	0.00957098051014201	0.00957937934092822	0.00959236036626017	0.00960946605812738	0.00962931053899978	0.00964958728192567	0.00966722925137758	0.00967884120361085	0.00968155793799804	0.00967440483492288	0.00965978925452414	0.00964351772251076	0.00962994595184745	0.00961084870653459	0.00956394627783391	0.00949603757783287	0.00946237516188256	0.0093820565125723	0.00936112626502092	0.00927113947999978	0.00918485412253337	0.00917053166050962	0.00910048238178008	0.00908168034963572	0.00903094157135691	0.00900020620244953	0.00899664749269563	0.00899763777801174	0.00899429987973406	0.00899036030641637	0.00899136579338458	0.00899998544724014	0.00901593788908231	0.00903729026201483	0.0090616310817774	0.00908677456617763	0.00911105974692144
flux1:	0.673706335934599	0.00942140769767923	0.00948427760435189	0.00953625337488757	0.0095761225885891	0.00960381257129101	0.00962025349854601	0.00962717505885108	0.0096268632031364	0.00962190314980962	0.00961492959725088	0.00960839713949065	0.00960437583556251	0.00960437129657621	0.0096091675412378	0.00961869579550225	0.00963194496462562	0.0096469519198425	0.00966094433603533	0.00967075333920865	0.00967364281834373	0.00966862132264616	0.00965786385096163	0.00964668505507115	0.00963882084781444	0.00962576775997068	0.0095856432418574	0.00952500531718732	0.00949731510917069	0.00942260920012252	0.0094057351131634	0.00931883638311987	0.00923436082932522	0.00922050113522464	0.00915034086361078	0.00913015943392059	0.00907824924372784	0.00904554521298327	0.00903969662471743	0.00903913785909597	0.00903534239639166	0.00903198327060649	0.00903455248125635	0.00904574432508297	0.00906531857523048	0.00909133084535548	0.00912126990692898	0.00915275503213212	0.00918384582478708
flux1:	0.673968784838352	0.00945282130947833	0.0095200569049825	0.0095748292794631	0.00961588093203981	0.00964313537380254	0.009657562685024	0.00966097832529897	0.00965580159607078	0.00964479941652154	0.00963083562860019	0.00961663808570916	0.00960458794781107	0.00959653038773131	0.00959360524231553	0.0095961014841373	0.00960335220202072	0.00961370904292568	0.00962466866616226	0.00963326585072851	0.00963687352030559	0.0096344662211163	0.009627974317077	0.00962221644393733	0.00962031177756659	0.00961347694129617	0.00958021297617247	0.00952685029206731	0.00950509198130727	0.00943596299580825	0.00942296476991328	0.00933910100544366	0.00925635719480598	0.00924270153491795	0.00917226020480759	0.00915044048102351	0.00909705689353071	0.00906204777153885	0.00905353139907982	0.00905098388803179	0.00904622705121528	0.00904288728339211	0.00904640915516011	0.00905952180654868	0.00908204214057552	0.00911203773609734	0.00914692711705525	0.00918416743688451	0.00922157234822667
flux1:	0.674231233742106	0.00945979175602368	0.00952975487550713	0.00958579660419896	0.00962666972903784	0.00965233740624015	0.00966384028913337	0.00966309740893059	0.00965266682892335	0.00963549101446656	0.00961464628133992	0.00959310782138867	0.00957353425968891	0.0095580708637388	0.00954817024424923	0.00954443503292346	0.00954649995139473	0.00955299267754256	0.00956164550135907	0.00956966961084522	0.00957452598601173	0.00957514104064385	0.00957319547816108	0.0095730193877538	0.00957713385748514	0.00957649044396998	0.00954997004153474	0.00950369133272795	0.00948765494620126	0.00942393972506519	0.00941455641880054	0.00933363271731141	0.00925255007534212	0.00923890311307551	0.00916811006111511	0.00914452028555353	0.00908950811664835	0.00905202178187313	0.00904061823690248	0.009035777619893	0.00902965822721806	0.0090258397468994	0.00902972092854381	0.00904407149061551	0.00906877999356973	0.0091019509088939	0.00914096649543018	0.00918316207834212	0.00922614893281736
flux1:	0.674493682645859	0.00944299718505729	0.00951397931366064	0.00956973838456867	0.00960909518705021	0.00963209685495904	0.00963988438977988	0.00963449528378046	0.00961862669570923	0.00959538324587104	0.0095680278513198	0.00953974632659288	0.00951342926147804	0.00949147023447188	0.00947557947328887	0.00946661792075115	0.00946446958455537	0.00946799166539105	0.0094751135203441	0.00948319330415005	0.00948976024336003	0.00949368323399061	0.00949639669411677	0.00950176175835717	0.009511735771269	0.00951703719025174	0.00949693459526582	0.00945735309142424	0.00944666285146598	0.00938808165331682	0.00938198538512607	0.00930388470204656	0.00922442275357919	0.00921067578663744	0.00913958690962854	0.00911425076228691	0.00905763484982092	0.00901769759649179	0.00900338133004967	0.00899611691915418	0.00898837813004052	0.00898369027381879	0.00898740111684052	0.00900232154449962	0.00902842347565789	0.00906387311586231	0.00910605331122698	0.0091522236779281	0.00919984522836501
flux1:	0.674756131549612	0.00940314382479333	0.00947341712079498	0.00952736623293473	0.00956393804219475	0.00958330685512657	0.00958674097677947	0.00957640662772102	0.00955513395215019	0.0095261681914276	0.00949292342887453	0.00945874882654597	0.00942671040937065	0.00939938736246284	0.00937868213686433	0.00936564961845337	0.00936036342266042	0.00936185853394823	0.00936822004344954	0.00937692362703164	0.009385549925455	0.00939290696889423	0.00940019532103577	0.00941083882177575	0.00942628052971325	0.00943705455880566	0.00942283728055647	0.00938938013580808	0.0093835058199286	0.00932967678363671	0.00932648788731594	0.009251088516559	0.0091732542857773	0.00915940087318415	0.0090882151102694	0.00906132816806561	0.00900333276955783	0.00896118881457208	0.00894414916610623	0.00893452872006957	0.00892508733991899	0.00891928058408542	0.00892239278625906	0.0089372706185066	0.00896397709360608	0.00900076346021332	0.00904505117206437	0.00909407421325298	0.00914520206105048
flux1:	0.675018580453365	0.00934096362129896	0.00940883057099986	0.00945951393320284	0.00949214297749782	0.00950705915328686	0.00950568033776008	0.00949030561714684	0.00946388454378049	0.00942977286021708	0.00939149101261758	0.00935249451760942	0.00931595872758537	0.00928457678605221	0.00926037011769382	0.00924451679756823	0.00923721575825125	0.00923762542750537	0.00924394489779554	0.00925373987385198	0.00926462997102694	0.00927536581429918	0.00928693564329347	0.00930236899607715	0.00932265783019502	0.00933821606893728	0.00932915984530269	0.00930108792597233	0.00929936433345832	0.00924982158009957	0.00924912465778533	0.00917631421454926	0.00910017259578992	0.00908631447434551	0.00901537700884086	0.00898730845724435	0.00892835961491152	0.0088844726008338	0.00886511706648682	0.00885341447513548	0.00884237436267704	0.00883535999831519	0.00883757265340242	0.00885188310503784	0.008878448411559	0.00891562534040209	0.00896091141048663	0.00901156693959368	0.00906493292894363
flux1:	0.675281029357119	0.0092572150725975	0.00932105719199133	0.00936713476147394	0.0093948116156933	0.00940463099071111	0.00939817619404714	0.00937787597712054	0.0093467776733606	0.00930830893301833	0.00926604321967009	0.00922347720012086	0.00918382196922585	0.00914980660275013	0.00912349326215848	0.00910610906077757	0.00909791226283449	0.00909813045510136	0.00910503682305191	0.00911626320396031	0.00912946109027313	0.00914333415406078	0.0091586883101349	0.00917821164619785	0.00920251969025169	0.00922198325578191	0.00921720055118988	0.00919363884523539	0.00919529334655955	0.00914950847181506	0.00915086884931777	0.00908055395849533	0.00900623008490521	0.00899257234292519	0.00892236333917204	0.00889364159904672	0.00883435103499119	0.008789386016246	0.00876832414126382	0.00875500838094576	0.0087426562815482	0.00873451031482728	0.00873566262779193	0.00874899031741905	0.00877474221211015	0.008811397143342	0.00885656388674161	0.00890758073218882	0.00896182500054561
flux1:	0.675543478260872	0.00915269275715308	0.00921101862186737	0.00925130776114519	0.0092732042145904	0.00927748029592827	0.00926589270664799	0.00924098850966396	0.0092058830824258	0.0091640296452281	0.00911899428779575	0.00907424359313995	0.00903294607160585	0.00899778544386203	0.00897078468429455	0.00895314567101207	0.00894512136078484	0.0089459568848634	0.0089539634526015	0.00896682001276428	0.00898220863153785	0.00899880305261598	0.00901726403021921	0.00903999870961055	0.00906732928355656	0.00908966999111849	0.00908815123957954	0.00906812907367348	0.0090723164472203	0.00902972288433005	0.00903270300995866	0.00896481446357617	0.00889248805607925	0.00887932375946971	0.00881043308261741	0.00878171583303707	0.00872284697955472	0.00867763355166646	0.00865564203801328	0.00864134788698147	0.00862813202909297	0.00861908342835389	0.00861915396052532	0.00863120387508638	0.00865556622233933	0.00869085366391617	0.00873481754166676	0.0087849231350312	0.0088386477839842
flux1:	0.675805927164625	0.00902824793713431	0.0090797402070656	0.00911325423546316	0.00912875098202681	0.0091272499398613	0.00911068013129618	0.00908168708090776	0.00904341687431119	0.00899929558114802	0.00895281662456613	0.00890734204283002	0.00886591798033252	0.00883110181953902	0.0088047993563234	0.0087881162853819	0.0087812400257915	0.00878338679377178	0.00879287534004346	0.00880741846883623	0.00882473327375717	0.00884348618631095	0.00886423522029608	0.00888917190506149	0.00891841285353719	0.00894250742141656	0.00894317279125481	0.00892567190731395	0.0089315148439257	0.00889153424675114	0.00889570957370965	0.00883020324907038	0.00876009586261171	0.00874778154679205	0.00868087153657108	0.00865290243317837	0.00859532124094599	0.00855080063450289	0.00852877241751768	0.00851425550138674	0.00850074923306508	0.00849115438319558	0.0084902481711786	0.00850084663788873	0.00852335457658818	0.00855652489630418	0.00859827746986986	0.00864624868701544	0.00869807555649202
flux1:	0.676068376068379	0.00888481888117243	0.00892837906562796	0.00895436148103418	0.00896306959348873	0.00895577747531199	0.00893457565894016	0.00890217996973325	0.00886172335569971	0.00881654758028701	0.00877000590702305	0.00872528143425434	0.00868522038564897	0.00865217696758604	0.00862786750298038	0.00861323734007616	0.00860835548617474	0.00861237019412488	0.00862358428335133	0.00863973741554618	0.00865859144032599	0.008678832235308	0.00870096036910868	0.00872701859646727	0.00875700612389863	0.00878169942596709	0.00878345758825389	0.00876746509200712	0.00877409798261631	0.00873616743294837	0.00874114128929329	0.0086779955458406	0.00861035241796129	0.00859927690464139	0.00853503666756243	0.00850859262887642	0.00845320755488194	0.00841036837462824	0.00838925027069863	0.00837533076550495	0.00836218511978302	0.00835249175943334	0.0083508178186592	0.00835990512977539	0.00838021350745587	0.00841063690341271	0.008449283103864	0.00849399669455926	0.0085426270374196
flux1:	0.676330824972132	0.00872346615132209	0.0087582548855705	0.00877620735038678	0.00877798213849106	0.00876510354934973	0.00873980290081071	0.00870483058022756	0.00866325766323939	0.0086182824438174	0.00857305142773964	0.0085304980224444	0.00849319704694595	0.0084632307160725	0.00844206296150237	0.00843042467352482	0.00842822359555613	0.00843451029148718	0.00844755622963468	0.00846512729383493	0.00848504423956287	0.00850604150658198	0.00852860772262825	0.00855470168893162	0.00858428936472653	0.00860846162511014	0.00861027103141863	0.0085948334323103	0.00860144646333831	0.00856504500533948	0.00857046190138548	0.00850967245134729	0.0084447412009376	0.00843529093506586	0.00837438659746648	0.00835022064796246	0.00829791747175553	0.00825772606993963	0.00823845088862647	0.00822595141925296	0.00821384158457476	0.00820454643078604	0.00820238888801461	0.00821000572699057	0.00822789178700462	0.00825507726419386	0.0082898697198957	0.00833035012310854	0.00837462322167195
flux1:	0.676593273875885	0.00854540584019617	0.00857087568538937	0.00858057742414833	0.00857552314660504	0.00855747081249905	0.00852876228722223	0.0084921404609378	0.00845056296733583	0.00840702619875584	0.00836440746589508	0.00832532697895868	0.00829202646158494	0.00826625897113471	0.00824918583129692	0.0082412822541834	0.00824226409042818	0.00825106525763356	0.00826591911689837	0.00828462323955566	0.00830507472750033	0.00832608609936351	0.00834817702587839	0.00837328166647097	0.00840140859589585	0.0084240408342056	0.00842496849484993	0.00840924263625318	0.00841512290338312	0.00837979571399365	0.00838535249256793	0.00832692584921185	0.00826493451223724	0.00825745895258081	0.00820048475557932	0.00817926993077179	0.00813084762261084	0.00809417968829208	0.00807759927828215	0.00806728307360677	0.00805685419581971	0.00804845882256133	0.00804614517730922	0.00805241512368572	0.00806777641418339	0.00809138541927731	0.00812175324694392	0.00815721509135766	0.00819616221536425
flux1:	0.676855722779638	0.00835203312200838	0.00836795058749876	0.0083694667997465	0.00835793090254343	0.00833530594874565	0.00830400558845752	0.00826671854665027	0.0082262369520837	0.00818530043351211	0.00814646200403639	0.00811197574189559	0.00808370166931302	0.00806302124433161	0.00805075836180472	0.00804710640472451	0.00805157248252421	0.00806296654338984	0.00807948588637264	0.00809897074124068	0.00811941398652667	0.00813973418079613	0.00816051994123373	0.00818373143342835	0.00820948363199378	0.00822971571017715	0.00822898849809935	0.00821228521148553	0.00821685159484956	0.00818223006689585	0.00818768429829059	0.00813163085566217	0.00807276766781306	0.00806754817392137	0.00801498314471011	0.00799726282235964	0.00795337652647193	0.00792095628541739	0.00790778178857785	0.00790029695215288	0.00789211448873131	0.00788508382543753	0.00788295364930338	0.00788806385405098	0.0079009121370833	0.00792076629490158	0.00794633651838981	0.00797621882305172	0.00800910859035459
flux1:	0.677118171683392	0.0081449295966641	0.00815138335681853	0.00814506068930856	0.00812761680118536	0.00810118020139882	0.00806819057333209	0.00803123325210434	0.00799288475436348	0.00795557935965058	0.00792150082642678	0.0078924974986923	0.00787001474100888	0.00785503693531496	0.00784803293579596	0.0078489045249221	0.00785694776536433	0.00787085314500491	0.00788879238975274	0.00790866398112948	0.00792857663123054	0.00794757955490052	0.00796636096683106	0.00798694647140513	0.00800960618550139	0.00802678248274438	0.00802382658533921	0.00800564341363166	0.00800847236076641	0.00797428854002706	0.00797946362782709	0.00792579125021352	0.0078701882268192	0.00786741339477457	0.00781958763266519	0.00780573688964394	0.00776685322815913	0.00773920572587104	0.00772996039873687	0.00772579528548216	0.00772030434165062	0.0077150314763422	0.0077134083130034	0.00771759003809161	0.00772804172641681	0.0077441240046786	0.00776473375971568	0.00778872292366792	0.00781509424361188
flux1:	0.677380620587145	0.00792585047227258	0.00792324362887168	0.00790969165437124	0.00788711142619336	0.0078577478241178	0.00782401581999524	0.00778834782396782	0.00775305895297532	0.00772023817427177	0.00769166738095398	0.00766876485637282	0.00765254559738759	0.00764358958512024	0.00764201097450129	0.00764742685220004	0.00765893434093452	0.00767512029327096	0.00769414894763921	0.00771399613753896	0.00773290576930442	0.00775007750675819	0.00776632095654049	0.00778375364524092	0.00780283263654463	0.00781653160733448	0.00781099684743478	0.00779103712697155	0.00779187723599565	0.0077579714201596	0.00776275803146118	0.00771146677733722	0.00765918856791889	0.0076589381588505	0.00761601163791649	0.00760621296122252	0.00757258143966685	0.00755000186465018	0.00754499033714506	0.00754444363773773	0.00754194048086237	0.00753872042712405	0.00753788888308095	0.00754139910710979	0.00754966255285319	0.00756211125422825	0.0075778092543015	0.0075958484387575	0.00761552787135033
flux1:	0.677643069490898	0.00769669106174805	0.00768571668310341	0.00766577557863309	0.00763899048049462	0.00760766632805753	0.00757413996498561	0.00754064330684978	0.00750919069698916	0.00748149624386036	0.00745892111270782	0.00744244542564195	0.00743265582103508	0.00742973871249337	0.007433471430577	0.00744320916922671	0.00745787558145554	0.00747597980290548	0.00749570296973442	0.0075151195925679	0.00753262624099353	0.00754758693347187	0.0075609446911818	0.00757492171730634	0.00759017620872468	0.00760022170917575	0.0075919889272535	0.00757016578837237	0.00756894009377827	0.00753526094257244	0.00753961460479255	0.00749069293087603	0.00744173173164899	0.00744397032948661	0.00740592570499518	0.00740016078734021	0.00737180329065326	0.00735434540007964	0.00735364139051043	0.00735680881962331	0.00735742628079141	0.00735644016534299	0.00735662932187208	0.00735973413656271	0.00736609401665383	0.00737518930478023	0.00738622570192805	0.00739850915956562	0.00741161069024978
flux1:	0.677905518394651	0.00745943562223004	0.00744103646274812	0.00741573247313067	0.00738578769207446	0.00735350625459673	0.00732109327292074	0.00729053670620399	0.00726351883518108	0.00724136088789609	0.0072249986838055	0.00721498218972001	0.00721148872006574	0.00721433892455746	0.00722300714946964	0.00723662358446225	0.00725397533650309	0.00727352797684322	0.00729350855132661	0.00731211242290432	0.007327903401447	0.00734041728972862	0.0073507325982871	0.00736117544845429	0.00737260230298936	0.00737905639892199	0.00736822775081863	0.00734465304026723	0.00734144905790271	0.00730804622127666	0.00731198121795512	0.00726540375101538	0.0072196803428095	0.00722426080822337	0.00719091021121957	0.007188967849704	0.00716568629607078	0.00715316998334334	0.00715662252395923	0.00716340021555151	0.00716710714827413	0.00716841706415987	0.00716979052073578	0.00717275066047385	0.0071775497794505	0.00718369297160785	0.00719049768583034	0.00719744988315959	0.0072043566709969
flux1:	0.678167967298405	0.00721609451369293	0.00719140951238971	0.00716190109607479	0.00712990453219973	0.00709766066585785	0.00706719156191782	0.00704020373289825	0.00701802533648174	0.00700157858764725	0.00699138316674528	0.0069875818444315	0.00698997688558094	0.00699806567599063	0.00701106679529917	0.00702793369444171	0.00704736267975853	0.00706781577692553	0.00708759763892294	0.00710504611663607	0.00711890318426487	0.00712887727733428	0.0071361750622815	0.00714321346330782	0.00715102900456939	0.00715416777678369	0.00714104144983073	0.00711600101487538	0.00711104975816325	0.00707805972215066	0.00708163973653187	0.00703736649771771	0.00699473683038372	0.00700141262083176	0.00697241702308226	0.00697391552872199	0.00695531593703998	0.00694735208276059	0.00695460847587654	0.00696471152952333	0.00697132509257328	0.00697487878742435	0.00697753096132133	0.00698058955920365	0.0069842086016009	0.00698789512900044	0.00699104581306062	0.00699328665126042	0.00699461605262012
flux1:	0.678430416202158	0.00696863743314741	0.0069389390275991	0.00690645759204963	0.0068735274834687	0.00684226512359984	0.0068144627958038	0.0067915155226042	0.00677438507743916	0.00676360005967422	0.00675928579076626	0.00676121371133413	0.00676885785950818	0.0067814464088334	0.00679799939018534	0.00681734978216115	0.00683815451341855	0.00685891524908166	0.00687804655409505	0.00689404853695827	0.00690584810570582	0.00691332093662205	0.00691778627292543	0.00692172831990811	0.00692633278870018	0.00692660821148831	0.00691164049653492	0.0068855585228816	0.00687920471429692	0.00684683120091383	0.00685015745397956	0.00680813428993421	0.00676840052827032	0.00677684514313993	0.00675174373468689	0.00675616493780341	0.00674169467241774	0.00673772386488558	0.0067482660940134	0.00676125937443604	0.00677046778778122	0.00677611152279139	0.00678006933372435	0.00678344188156882	0.00678627793371999	0.00678806556286198	0.00678824744378706	0.00678654629373958	0.00678310114248452
flux1:	0.678692865105911	0.0067189308036925	0.00668555804306995	0.00665134772043759	0.00661856254681852	0.00658913754325044	0.00656459503040693	0.00654599696494481	0.00653393628709643	0.00652856392103015	0.00652964326761164	0.00653662049831746	0.00654869746953816	0.00656489502754097	0.0065840980083415	0.00660507942998195	0.00662651054316125	0.00664697617812242	0.0066650316531845	0.00667935604793858	0.00668906357471484	0.00669418622865652	0.00669613364419687	0.00669742590932151	0.00669935771227736	0.00669734982510911	0.00668110853611689	0.00665450454922806	0.00664717099495435	0.00661566174722077	0.00661885961057779	0.00657901952807046	0.00654194415174372	0.00655177541567069	0.00653002167353311	0.00653675271024358	0.00652574664556574	0.00652508730062084	0.00653827761106031	0.00655361500376892	0.00656500768826429	0.00657250506923318	0.00657773384647762	0.00658160032003805	0.00658404526145811	0.00658451975341274	0.00658248046797493	0.0065777028759645	0.00657041336273918
flux1:	0.678955314009665	0.0064686862877849	0.00643297903889438	0.00639823994598005	0.00636659394788992	0.00633974429098698	0.00631891124739651	0.00630481114678457	0.00629767498333387	0.00629730102492918	0.00630313149163423	0.00631434044425133	0.00632991918448045	0.00634874699798028	0.00636963900368363	0.00639136919787914	0.00641267574648843	0.00643226777492868	0.00644886881198118	0.0064613495735429	0.00646900953898521	0.00647202154783286	0.00647185876876688	0.00647104075060843	0.00647092528590536	0.00646728949250269	0.00645040328887912	0.00642384591001171	0.00641599539596092	0.00638561746540886	0.00638882266122396	0.00635108776464267	0.00631640918849319	0.0063272158420323	0.00630821663618339	0.00631659529333688	0.00630832616980264	0.00631022710139679	0.00632535801155098	0.00634242593713293	0.00635552762567988	0.00636458198323154	0.00637099432737739	0.00637549347130623	0.00637791352459669	0.00637765426455503	0.00637415733155724	0.00636720894192428	0.00635707027418776
flux1:	0.679217762913418	0.00621942516193766	0.00618266434177133	0.0061485032236277	0.00611887018610004	0.0060951948786291	0.00607837258753796	0.00606877056778494	0.00606627323296992	0.00607035853333445	0.00608019399903679	0.00609473865096202	0.00611283681999759	0.0061332920361564	0.0061549134766461	0.00617653390689673	0.00619700678950419	0.00621520183207213	0.00623003320234929	0.00624057112265327	0.00624629408668592	0.00624749688034256	0.00624568671710687	0.00624334407156599	0.00624184198013007	0.00623725635616797	0.0062203645559711	0.00619442611226228	0.00618652418195374	0.00615753987811636	0.00616088538561872	0.00612516915868253	0.00609261739570961	0.00610398551511151	0.00608713969099232	0.00609649917029798	0.00609022749321122	0.00609392008333365	0.00611026418528813	0.00612842526127571	0.00614273074160864	0.00615300869431488	0.00616047506715457	0.00616570086594465	0.00616841862720128	0.00616796680590717	0.0061637474602106	0.00615551983272791	0.00614353105294147
flux1:	0.679480211817171	0.0059724604463911	0.00593581826363138	0.00590320943909277	0.00587631643848746	0.00585626340653292	0.00584360740534248	0.00583837198948658	0.00584011772332114	0.00584804003261371	0.0058610814934082	0.00587804407112755	0.0058976873527422	0.00591880152245937	0.00594024853847552	0.0059609715090707	0.00597998075532452	0.00599633601596629	0.00600915822883506	0.00601771972489965	0.00602166789455536	0.00602139831643431	0.00601842208913015	0.00601514268659692	0.00601290191644047	0.00600801892552251	0.00599172593282851	0.00596694158321066	0.00595942319298984	0.00593206865310848	0.00593567332126282	0.00590188305312833	0.00587119414480281	0.00588273121940503	0.00586746455546023	0.00587717402911063	0.00587219342471005	0.00587693913943995	0.00589379462041663	0.00591242786232775	0.00592743441489944	0.00593858852963439	0.0059469484859192	0.00595294883919036	0.00595622895952491	0.00595606061015117	0.00595178734612939	0.00594310990524416	0.00593021878228933
flux1:	0.679742660720924	0.00572889581798576	0.00569339863790909	0.00566315691540813	0.00563956867021109	0.0056234312982335	0.00561496017174512	0.00561384873899983	0.00561936257189729	0.00563045601494675	0.00564589740757658	0.00566438796645166	0.00568466063303443	0.00570554846660593	0.00572601721857959	0.00574516332444434	0.00576218675150798	0.00577635845029439	0.00578701513177243	0.00579362838071471	0.00579600096593738	0.00579460695837993	0.00579093224732948	0.00578726832266527	0.0057848835141491	0.00578028962607217	0.0057651272298014	0.00574196147247507	0.00573520385744266	0.00570967178642021	0.0057136314227891	0.00568167063525765	0.00565259887447433	0.0056639538622941	0.00564974802736153	0.00565924618677679	0.00565492105347855	0.00566005102159984	0.00567677976161228	0.00569531452152763	0.00571054975626582	0.00572223865345091	0.0057313118225319	0.0057380893795124	0.00574212874546783	0.00574263437427918	0.00573887877317264	0.00573048019459971	0.0057175380748378
flux1:	0.680005109624678	0.00548963798876111	0.00545614288158268	0.00542890879425416	0.00540902225032847	0.00539694347840443	0.00539255212310565	0.00539523251235229	0.00540398894806317	0.00541757816952978	0.00543464409720142	0.00545383978814533	0.00547392342320235	0.00549381895183813	0.00551263737945321	0.00552966129434803	0.00554430310445966	0.00555605707283473	0.00556447718904695	0.0055692260653582	0.00557024546695089	0.00556806548578602	0.00556412017539551	0.00556055881198927	0.00555854036183109	0.00555472588840068	0.0055411255651465	0.00551994796728523	0.00551425119878379	0.00549067877938285	0.00549506018058064	0.00546483095531155	0.00543715827456325	0.00544803655148684	0.00543445056011521	0.00544327036934471	0.00543906379382276	0.00544400834538812	0.00546006456802168	0.00547800638637796	0.00549304995280574	0.00550495471696861	0.00551455085594118	0.00552206585228486	0.00552698866936207	0.00552846045829921	0.00552567683378347	0.00551815790984977	0.00550588699810897
flux1:	0.680267558528431	0.00525541779248626	0.00522460232663255	0.00520083884026973	0.00518488679370028	0.0051768692983299	0.00517634497313957	0.00518241642913099	0.00519386408566471	0.00520929123034129	0.00522726485078367	0.00524643728805553	0.00526563628568241	0.00528391529285098	0.00530056148300457	0.00531506551492555	0.00532706456032692	0.00533627901785945	0.00534247424066603	0.00534549060682085	0.00534539020738226	0.00534273731152633	0.00533889099238188	0.0053358340590623	0.00533458796918586	0.00533192815308221	0.00532020428706508	0.00530127517313973	0.00529685097038585	0.00527531333387983	0.00528015138861424	0.00525155651731295	0.00522509876103468	0.00523527149323935	0.00522195505481011	0.00522973896867598	0.00522523005701378	0.00522953734579871	0.00524448596203271	0.00526143352150008	0.00527593196391783	0.00528776824618972	0.00529769589705702	0.00530587070339887	0.00531172839862999	0.0053143551271985	0.00531287038464127	0.00530668901782393	0.00529566298576247
flux1:	0.680530007432184	0.00502681485187712	0.00499917846098456	0.00497917739042217	0.00496723939609877	0.00496316021169968	0.00496619992311625	0.00497521218762602	0.00498879349538098	0.00500543744088071	0.00502367825179401	0.00504220901546099	0.00505996315275129	0.00507615238495915	0.00509026021413851	0.00510199638929489	0.00511122490106813	0.00511788619036449	0.00512194411551558	0.00512339907420681	0.00512241311344451	0.00511956406879038	0.00511611698810905	0.00511387057257369	0.0051136889989153	0.00511243617722874	0.00510277995642794	0.00508624575401835	0.00508321425088237	0.00506372331361471	0.00506902099271389	0.00504196588259499	0.00501657599047823	0.00502588402074342	0.00501258299321313	0.00501908886077496	0.00501397972102023	0.00501732367887572	0.00503084852935339	0.00504650183036492	0.00506017659432526	0.00507170228020248	0.00508177576085543	0.00509050073210149	0.00509727614217723	0.00510114520569761	0.00510115824762623	0.00509662591339343	0.00508726324241298
flux1:	0.680792456335937	0.00480428133309355	0.00478015576219195	0.00476405158152535	0.00475607014636041	0.00475569814824534	0.00476192629037646	0.00477339630230337	0.00478856227576496	0.00480585066104886	0.00482380319701874	0.00484118887162199	0.00485707463911042	0.00487084964724939	0.00488220359224348	0.00489106608359824	0.0048975204923276	0.00490171311955519	0.00490378733522825	0.00490388204890246	0.00490223778148261	0.00489942698027143	0.00489660597963182	0.00489537845430055	0.00489643987500988	0.00489672552936868	0.00488920832104948	0.00487510541285446	0.00487349887748194	0.00485600686271866	0.00486173765336495	0.00483613192273417	0.00481170029541107	0.00482005308789805	0.00480660789912548	0.00481170654932704	0.0048058200432576	0.004807998823034	0.00481990188677298	0.00483406252301595	0.00484671172469276	0.00485773044994972	0.00486777508846907	0.00487691522905074	0.00488453020248275	0.00488963550550808	0.00489122467704687	0.00488851265258592	0.00488108091596688
flux1:	0.681054905239691	0.00458816166820375	0.00456772764889055	0.00455551621673695	0.00455131631073496	0.00455433121130138	0.00456331679811821	0.00457674305051609	0.00459296387483291	0.00461037930173662	0.00462757466208032	0.00464342374967914	0.00465714705067029	0.00466832138595244	0.00467684317702281	0.00468285354532072	0.0046866395157648	0.00468853215927628	0.00468883028623835	0.00468778689890462	0.00468569897632921	0.00468311654958799	0.00468107686818152	0.00468098406618541	0.004683361279128	0.00468520607174461	0.00467979041196448	0.00466805575938093	0.00466782778647642	0.00465223441498	0.00465834658744862	0.0046341052910805	0.00461055777948475	0.00461792828348641	0.00460426662681533	0.00460793266833612	0.00460120266038631	0.00460212934976983	0.00461232258404822	0.00462488752911745	0.0046363825350657	0.00464674364237477	0.00465659932433552	0.00466600127891389	0.0046743266404774	0.00468058078994093	0.00468371734001581	0.00468287033369243	0.0046774988455505
flux1:	0.681317354143444	0.00437870685746054	0.0043620142464099	0.00435357414068135	0.00435288431064283	0.0043588961382479	0.0043701693360434	0.00438504434753725	0.00440181695516453	0.00441889918366541	0.00443495174923184	0.0044489762139398	0.00446035942866992	0.00446886825489869	0.00447459832351108	0.00447788624621727	0.00447920017664949	0.00447902936979672	0.0044778001504965	0.00447585321638279	0.00447352002301033	0.00447131324187142	0.00447014472725529	0.00447122033557983	0.00447489411129648	0.00447822363017317	0.00447477961726042	0.00446526613512776	0.00446630460421689	0.00445246677400946	0.00445888880059222	0.00443593323874329	0.00441322729382896	0.00441964375716597	0.00440576909258062	0.00440806673803859	0.00440052288739087	0.00440021059860872	0.00440870238681074	0.00441965299281989	0.0044299311095483	0.00443952683829583	0.00444905007358602	0.00445854901839934	0.00446741583349211	0.00447466496716829	0.0044792303354864	0.00448018491463047	0.00447688287341183
flux1:	0.681579803047197	0.00417608364143728	0.00416307268374263	0.00415818725379989	0.00416066100157075	0.00416922935471553	0.00418229727960318	0.00419811882138234	0.00421497274289842	0.00423131873779157	0.0042459204061746	0.00425792452247125	0.00426689080294523	0.00427277182330796	0.00427584831126033	0.00427663027874824	0.00427573931806874	0.00427379232060506	0.00427131265384789	0.00426870131116928	0.00426630283468803	0.00426457976505185	0.00426431592263114	0.00426652511063941	0.00427140125841838	0.004276065142421	0.0042743899896038	0.0042668846467652	0.00426902675012728	0.00425676952950398	0.00426341600166014	0.0042416740929048	0.00421979364200647	0.00422532944138282	0.00421130685900469	0.00421237262518092	0.00420412181364901	0.00420266529603614	0.00420954352802343	0.00421893149815423	0.0042279861469209	0.00423674693951736	0.00424581176138537	0.00425523789326897	0.00426444910599268	0.00427248883901725	0.00427829373171388	0.00428089909808492	0.00427957649487871
flux1:	0.68184225195095	0.00398038011121069	0.00397090211959759	0.00396928089613421	0.00397451739048284	0.00398517002298445	0.00399953187834446	0.00401581355581055	0.00403231614431724	0.00404757952080969	0.00406049337687515	0.00407036206633626	0.00407691919472869	0.00408029324343965	0.00408093080670034	0.00407948877219172	0.00407671097769704	0.00407330899894517	0.00406987155479976	0.0040668325142686	0.0040645292544706	0.00406336363964092	0.00406399203956442	0.00406724649205516	0.00407317429147461	0.00407896662090532	0.00407880534203737	0.0040730481830638	0.00407609602690164	0.00406522392365736	0.00407200141476559	0.00405140764933926	0.00403035724314436	0.00403511972845029	0.00402106059937653	0.00402108458750471	0.00401229090314211	0.00400984664161533	0.00401526028477279	0.00402319225406155	0.00403106193178145	0.00403895073026816	0.00404744880507415	0.00405663327339071	0.00406597502522657	0.00407456631192	0.00408136991517808	0.00408540902057249	0.00408589806219937
flux1:	0.682104700854704	0.00379160998551126	0.00378544640784639	0.00378674504424874	0.00379430859279302	0.00380655905051313	0.00382172064730264	0.00383800221359835	0.00385376394770227	0.00386765482242307	0.00387870950617676	0.00388639761597624	0.00389062299177661	0.00389167587708308	0.00389014579609858	0.00388680712081349	0.00388249283916655	0.00387797536113613	0.00387387713335679	0.00387063841517035	0.0038685708364688	0.00386800731059372	0.00386948010838323	0.0038736529556776	0.00388044328425447	0.00388712252068666	0.00388818811222502	0.00388389076279559	0.00388762636663869	0.00387793406314156	0.00388474653105422	0.00386524156190326	0.00384504027743639	0.00384915948396526	0.00383520608824229	0.00383441327416089	0.00382527814902256	0.00382204457481215	0.00382618528076681	0.00383280737751993	0.00383956451650483	0.0038465708287679	0.0038544111709058	0.00386319143607603	0.00387244363827521	0.00388132773793846	0.00388885592440524	0.00389406551924697	0.00389614098495403
flux1:	0.682367149758457	0.00360971777145014	0.00360659722164972	0.00361043558203923	0.00361987354652383	0.00363323763651846	0.0036487252026071	0.00366458265790642	0.00367926273857117	0.00369154836484062	0.00370063366784176	0.00370615684953153	0.00370818435312994	0.0037071507394938	0.00370376310700253	0.00369888249400658	0.00369339752113137	0.00368810808463038	0.00368364000618008	0.00368041528379076	0.00367870339205526	0.00367876233937338	0.00368100599505317	0.0036859455495856	0.00369338750824154	0.00370069475388692	0.00370268670337003	0.00369954934900823	0.00370374823722334	0.0036950302421279	0.00370178372559493	0.00368331369053135	0.00366398919560568	0.00366760709780441	0.00365391813597505	0.00365255076447651	0.00364329446985388	0.00363949349828408	0.0036425784026095	0.00364806182659846	0.00365380240636703	0.00365993676223119	0.0036670454099447	0.00367527010801354	0.00368421607806635	0.00369312819076649	0.00370109008062464	0.00370717890586596	0.00371057655735561
flux1:	0.68262959866221	0.00343458643945964	0.00343419970243636	0.00344017800774826	0.00345103698649035	0.00346504783709177	0.00348042083841291	0.00349547603497647	0.00350878802542738	0.00351929401813702	0.0035263575887649	0.00352978474105366	0.00352979351810472	0.00352694295869575	0.00352203109937322	0.00351597468231102	0.00350968534400139	0.00350395887736919	0.00349939648129283	0.00349637988867987	0.00349512264704223	0.00349580427823847	0.00349872791701088	0.00350426955975836	0.00351214487561678	0.00351981970881495	0.00352244011984152	0.00352016635717167	0.0035246092861641	0.00351666820052723	0.00352327470742167	0.00350579039956158	0.00348737349528802	0.00349063428903307	0.00347737190032633	0.0034756737391373	0.0034665190407305	0.00346237973466313	0.0034646362104861	0.00346916450990132	0.00347399898588888	0.00347928820406725	0.00348560812118877	0.00349314154562573	0.00350157667961117	0.00351025810879195	0.00351836075920068	0.0035250256084816	0.0035294583710428
flux1:	0.682892047565963	0.00326604829806554	0.00326806155200296	0.00327577463626195	0.00328761477774273	0.00330183618409582	0.00331669871423882	0.00333062792622736	0.00334234484056086	0.00335095638667767	0.00335600096970722	0.00335744773147457	0.00335565246656443	0.00335127724749973	0.00334518412337972	0.00333831554586802	0.00333157559733174	0.00332572722285598	0.00332132229193601	0.00331868361895921	0.0033179580867135	0.00331924556374945	0.0033227477553912	0.00332872370266213	0.00333681860463519	0.00334461216522335	0.00334757917652447	0.00334588847078521	0.00335037111731875	0.00334302440979733	0.00334940500230203	0.00333286101171115	0.00331538088118546	0.00331842261172654	0.00330574127369131	0.00330394418300964	0.00329510260362684	0.0032908473940858	0.0032925001667067	0.00329625856997658	0.00330030440459973	0.00330478787835812	0.00331027921651316	0.00331700549195387	0.00332474500804399	0.00333295387045275	0.00334091512507954	0.003347854844648	0.00335302688316014
flux1:	0.683154496469717	0.00310389871900057	0.00310796526299774	0.00311701500482728	0.0031294222945912	0.00314345998603445	0.00315747018637911	0.00317001097431329	0.00317996906072411	0.00318663132723875	0.00318971176284137	0.00318933433625478	0.00318597638340987	0.00318038065759744	0.00317344685894441	0.00316611506643861	0.00315925424474524	0.00315356949044527	0.00314954269292561	0.00314742300943638	0.00314728326364127	0.00314914493230795	0.00315311893592936	0.00315936591463099	0.00316748048812604	0.00317516579302867	0.00317822424770997	0.00317686195996181	0.00318120258489463	0.00317428789914311	0.00318037504218429	0.00316472897774462	0.00314820928713062	0.00315115700026232	0.00313919449096191	0.00313750752877454	0.00312916838828334	0.00312500199822171	0.00312626274896058	0.00312942964193043	0.00313280548327352	0.00313653249206565	0.00314117319832352	0.00314700012983989	0.00315388588907256	0.00316140642512985	0.00316896604612617	0.00317589368136752	0.00318151267671098
flux1:	0.68341694537347	0.00294791149501846	0.00295368218036557	0.00296368811137427	0.00297628443807286	0.00298979489270037	0.00300267187573927	0.00301362760289847	0.00302172810674713	0.00302644510468268	0.00302766436291934	0.00302565299968125	0.00302099179213233	0.00301448153802129	0.00300703452131933	0.00299956305663268	0.00299287720015268	0.00298760363900909	0.00298413825950199	0.0029826461402145	0.00298312219063174	0.00298551314855221	0.00298985085077346	0.00299621589897747	0.00300417111634646	0.0030115507696328	0.00301448025223032	0.0030132253221387	0.00301727051860961	0.0030106495955751	0.00301638885168797	0.00300160072143628	0.00298605664784721	0.0029890171367963	0.00297788760599156	0.00297648872384044	0.00296881093524095	0.00296491195922161	0.00296597135533292	0.00296871180522713	0.0029715331778027	0.00297456106750402	0.00297834767983928	0.0029832101434869	0.00298911646115031	0.00299576692968448	0.00300269608594955	0.00300934935162091	0.00301513726340262
flux1:	0.683679394277223	0.00279785410030653	0.00280498651221183	0.00281559452351805	0.00282804532205893	0.00284074181481631	0.00285226968538969	0.00286151121571473	0.0028677196175394	0.00287055101507926	0.00287005478849401	0.00286662651978605	0.00286093092071561	0.00285380448529649	0.00284614892408898	0.00283882669953279	0.00283256950796182	0.00282790998590982	0.002825146983017	0.00282435561475315	0.00282545262313123	0.00282831594442904	0.00283291080673339	0.00283925549909165	0.00284689820151058	0.00285380973790508	0.00285643015845873	0.00285510056399314	0.00285872921817334	0.00285229052122451	0.00285764165875646	0.00284367344582461	0.00282910964620207	0.00283216779299805	0.00282195690542803	0.00282098718556804	0.00281409367447335	0.00281060865862972	0.0028116306377239	0.00281409175437307	0.00281646801430365	0.00281886097769215	0.0028218093412765	0.00282567197221761	0.00283051022044933	0.00283614924205574	0.00284225829774618	0.00284840840644608	0.00285411085147304
flux1:	0.683941843180977	0.00265350105217146	0.00266166734771572	0.00267255636947998	0.00268457568751683	0.00269623139489436	0.00270626017773381	0.00271372456011324	0.00271806710305103	0.00271912282590971	0.00271709255585052	0.00271248309141162	0.00270602267046836	0.002698561946427	0.00269097131145795	0.00268404503760635	0.00267842170913933	0.00267452944476697	0.00267256415234378	0.00267250966093831	0.00267420780833331	0.00267747576193184	0.00268222509693265	0.00268842849155987	0.00269563459325796	0.0027019536908634	0.00270412858997415	0.00270258468809204	0.00270571025458121	0.00269937035995222	0.00270430790846402	0.00269112333685623	0.00267753282364868	0.00268074948355256	0.00267151155039936	0.00267107187583287	0.00266504643857728	0.00266208626132714	0.00266320435630644	0.00266551223808182	0.00266754450051055	0.0026693726417449	0.00267151822412971	0.00267437709115227	0.00267809880698882	0.00268262990885256	0.00268777431468354	0.00269323302373533	0.00269862719190045
flux1:	0.68420429208473	0.00251464391718173	0.00252353714872707	0.00253442369617109	0.00254577664132693	0.0025562248207666	0.00256466836802989	0.00257035463008922	0.00257291230305097	0.00257234512594355	0.00256898969896502	0.00256344475969875	0.00255648128345564	0.00254894382801116	0.00254165351875161	0.00253532212132664	0.00253048520265742	0.0025274610934182	0.0025263418946861	0.00252702321054517	0.00252927851670802	0.00253287406260912	0.00253768090059578	0.00254364144607505	0.00255031757974403	0.00255595933554372	0.00255759705155988	0.00255574287202663	0.00255831402854097	0.00255201781330793	0.00255653106753585	0.00254409551592605	0.0025314593681488	0.00253487070954304	0.002526627695924	0.00252677770879596	0.00252166410683492	0.00251930245526797	0.00252061794579052	0.00252287596454739	0.0025246557240346	0.00252599410584593	0.00252739159973804	0.00252927455337345	0.00253187274380959	0.00253524680648169	0.00253933080706099	0.00254395541274337	0.00254885626678826
flux1:	0.684466740988483	0.00238109714685045	0.00239043591375007	0.0024010764825128	0.0024115791676292	0.00242071065020534	0.00242754186982861	0.00243150434168896	0.00243240479438887	0.0024304014319202	0.00242594806547111	0.00241971466135101	0.00241249428725133	0.0024051068389346	0.00239830928219679	0.00239272067873539	0.00238876845563714	0.00238666087771928	0.00238639010429286	0.0023877705900169	0.00239051688546136	0.00239435563134387	0.00239913034512062	0.00240476690661804	0.00241085066593009	0.00241576908348828	0.00241682189796172	0.00241460444841299	0.00241660417427909	0.00241032382070607	0.00241441627661843	0.00240269677582012	0.00239098458694834	0.00239460276838592	0.002387345039758	0.00238810421245089	0.00238390729380224	0.00238218103790654	0.00238376273258387	0.00238605094737476	0.00238765916599704	0.00238858660638704	0.0023893085836328	0.00239027403782894	0.00239178243389925	0.00239399777820755	0.00239697565391587	0.00240067162708652	0.00240493605269577
flux1:	0.684729189892236	0.00225269969334763	0.00226223106359057	0.0022724224995198	0.00228193978214391	0.00228969822299735	0.00229494218970482	0.00229728200098261	0.00229669007781461	0.00229346146903089	0.00228814645522064	0.00228146472478789	0.00227421144220355	0.00226716529390773	0.00226100737769528	0.00225625789453159	0.00225323552518016	0.00225204276533821	0.00225257991336198	0.00225459081796195	0.00225774292221488	0.00226173559598503	0.00226639735142712	0.00227164944266991	0.00227710833308843	0.00228129415307625	0.00228175553755682	0.0022791622019088	0.00228060533977897	0.00227433819123544	0.00227802640258539	0.00226699164667309	0.00225616259245397	0.00225997762759566	0.00225366626597173	0.00225501687047164	0.00225170549488862	0.00225061676204726	0.00225250223181314	0.00225487776480372	0.00225638427794275	0.00225698176685646	0.00225711627259975	0.00225725031825384	0.00225774047123502	0.00225884045604802	0.00226071513061975	0.00226343617026579	0.00226696478713509
flux1:	0.68499163879599	0.0021293130612197	0.00213881385838704	0.00214839198773323	0.00215683346137855	0.00216320894656777	0.00216693459619275	0.0021677901045044	0.00216589776729035	0.00216166929205733	0.00215572926766773	0.0021488254472379	0.0021417362135553	0.00213518476031252	0.00212976779369623	0.00212590429854585	0.00212380767033217	0.00212348290321908	0.00212475004347501	0.00212729565351455	0.00213075364970265	0.00213480901804172	0.00213928703321459	0.00214411429635468	0.00214894349551135	0.00215242051942188	0.00215232065448238	0.00214937483356259	0.00215030424780145	0.00214406959954236	0.00214738147164362	0.00213700178333213	0.0021270061815917	0.00213098880950167	0.00212555928773385	0.00212745099797077	0.00212496251241001	0.00212448224693431	0.00212668033142876	0.002129178575202	0.00213064174208023	0.0021309904657318	0.00213063759396431	0.00213004952265894	0.00212962583414217	0.00212969404211346	0.0021305130894575	0.00213225855741458	0.00213499506251649
flux1:	0.685254087699743	0.00201081694689337	0.00202009366204706	0.0020289306074922	0.00203624541212811	0.00204126709683156	0.00204357824371	0.00204311515193402	0.00204013151815597	0.0020351337963787	0.00202879807645536	0.00202187899457404	0.00201512080415568	0.00200917934332847	0.00200456147088717	0.00200158602374832	0.00200036804374558	0.00200082651217529	0.00200271554104559	0.00200567970517122	0.00200933405092162	0.0020133621118996	0.00201759665437487	0.00202197762115307	0.00202619667792527	0.0020290167919297	0.00202841661187967	0.00202517185476235	0.00202565338429925	0.00201948836400189	0.00202246094731006	0.00201270816106656	0.00200348939056816	0.00200759473486275	0.00200296168676944	0.00200531748900106	0.00200356345413649	0.00200363620962196	0.00200613060063622	0.00200876714413816	0.00201023373280904	0.00201041280152315	0.00200968044402991	0.00200849694861545	0.00200728994489862	0.00200644327330484	0.00200629260770646	0.00200710255765661	0.00200903071002861
flux1:	0.685516536603496	0.00189710381849863	0.0019059915359048	0.00191399222715143	0.00192016328218574	0.00192389172364409	0.00192491808329013	0.00192331990147119	0.00191946198220147	0.00191392272682777	0.00190740702552943	0.0019006562761102	0.00189436513589376	0.00188911271935663	0.00188531343590222	0.0018831899837243	0.00188276875181054	0.00188389657236649	0.00188627775049537	0.00188953129576266	0.00189326839904157	0.00189718361409668	0.00190112665019586	0.00190505684280438	0.00190870550072609	0.00191094268618516	0.00190992680240242	0.0019064597888361	0.00190657628875685	0.00190053106140216	0.00190320796030794	0.0018940552153942	0.00188555186059165	0.00188972363050533	0.00188578640399965	0.00188850943113211	0.0018873822462358	0.00188793190906497	0.00189068558156651	0.00189345873960812	0.00189496407375892	0.0018950481293788	0.00189404721206252	0.00189240569188998	0.00189056404911104	0.00188894424738938	0.00188794002623263	0.0018878882964193	0.00188902691090986
flux1:	0.685778985507249	0.00178807368593662	0.00179643447143121	0.00180353286541791	0.00180857108357221	0.00181109084034226	0.00181097960636062	0.00180843894562001	0.00180392346994497	0.00179806064468138	0.00179156227066699	0.00178513797170812	0.00177941950699028	0.00177490239776847	0.00177190857211337	0.00177057099292058	0.0017708391106534	0.00177250296084983	0.00177523405447552	0.00177864251851965	0.00178235035167566	0.00178607466534259	0.00178969009338192	0.00179317957077944	0.00179631296936646	0.0017980566679534	0.00179672561628211	0.00179312844962126	0.00179297330214149	0.00178710590332524	0.00178953446305715	0.00178095592617938	0.0017731040184085	0.00177727898349532	0.00177392762320335	0.00177690848233477	0.00177628850747966	0.00177722460003461	0.00178018482125855	0.00178307863338768	0.0017846470372084	0.00178470395622833	0.001783543549144	0.00178158505214754	0.00177926701367187	0.0017770313723326	0.00177531082736343	0.00177449687177246	0.00177489340677605
flux1:	0.686041434411003	0.0016836299671834	0.00169135114328722	0.0016975065962646	0.00170144552164886	0.00170285844085095	0.00170176678869745	0.00169847778025702	0.00169351428899041	0.00168753061534302	0.0016812250268361	0.00167525887917987	0.00167019011504557	0.00166642624095717	0.00166419891876766	0.00166355960565597	0.00166439378356774	0.00166645066172177	0.00166938596170354	0.00167281704895261	0.00167639038076835	0.00167985580292347	0.0016831192450842	0.00168618975424718	0.00168887332116108	0.00169022158354321	0.00168868390330287	0.00168505623614331	0.00168472676721978	0.00167909791174601	0.00168132637741192	0.00167329693475219	0.00166603216750212	0.00167014463069864	0.00166726591561336	0.00167039005572831	0.00167015280057414	0.00167137697657395	0.00167448058912085	0.00167746812605286	0.00167911368651829	0.00167920259172592	0.00167798529147908	0.00167584765517492	0.00167321253175946	0.00167052449660098	0.00166823649957662	0.0016667767421553	0.00166650019475727
flux1:	0.686303883314756	0.0015836768817036	0.00159066951084642	0.00159586360855417	0.00159875476120361	0.00159917419854058	0.00159726290549539	0.00159341485754553	0.00158820007987964	0.00158227878727727	0.00157631726484468	0.00157091452577175	0.00156654631922023	0.00156353007494317	0.00156201131722617	0.00156196950367835	0.00156323966098211	0.00156554595663497	0.0015685445070588	0.00157187473922495	0.00157521962747899	0.00157837021230758	0.00158126839261224	0.00158395032786768	0.00158625470782576	0.00158730757737983	0.00158567224376638	0.00158211376891123	0.00158170501731179	0.00157637323497673	0.00157844808424467	0.00157094305147963	0.00156420285773174	0.00156818886250602	0.00156567203010314	0.00156882670708847	0.00156884965553955	0.00157026198947593	0.00157344064688851	0.00157648743692037	0.00157821506840804	0.00157838482025274	0.00157720275727178	0.0015750144633911	0.00157221486223287	0.00156923531099502	0.00156653145519825	0.0015645509441885	0.00156368477922599
flux1:	0.686566332218509	0.0014881183226377	0.00149431606441619	0.00149855004697289	0.00150045908109407	0.00150000512720658	0.00149743333958884	0.0014932056077412	0.00148791902622598	0.00148222066529464	0.0014767288251299	0.00147196881633497	0.00146832845794016	0.00146603528621279	0.00146515440886446	0.00146560356744857	0.00146718076134888	0.00146960002019612	0.00147253252812874	0.00147565268416039	0.00147868997471493	0.00148148310798411	0.00148401289271555	0.00148634228687682	0.00148833864840415	0.0014891922058148	0.00148756189622355	0.00148416568808836	0.00148376493421161	0.00147878234883946	0.00148074598138559	0.00147374087692393	0.00146746627025672	0.00147126730765814	0.00146900913142078	0.00147208957350304	0.00147225824918125	0.00147376294456585	0.00147694798592696	0.00148001535978248	0.00148182211533333	0.00148211038665288	0.00148104211767439	0.00147891726268517	0.00147609256478154	0.00147297235008972	0.00146999919791307	0.00146762421696421	0.00146625995530197
flux1:	0.686828781122262	0.00139685778843188	0.00140221612550082	0.00140550887579594	0.00140651250222793	0.00140530815089197	0.00140222921752562	0.00139778718542108	0.00139258765420361	0.00138724779595688	0.00138232471478274	0.00137826157821938	0.00137535521883407	0.00137374557498296	0.00137342435636537	0.00137425822140362	0.00137602096619067	0.00137842994800441	0.00138118403979468	0.00138400314304219	0.00138667084468368	0.0013890778297761	0.00139124503994336	0.00139326080152766	0.00139501681712836	0.00139575823833027	0.00139422381981623	0.00139107091158048	0.00139075328850004	0.00138616228444909	0.00138805121015678	0.00138152162318638	0.00137565872160148	0.0013792247504481	0.00137713370087607	0.00138004815635478	0.00138026110460777	0.00138177130297555	0.00138489799017407	0.00138794614773715	0.00138982268609189	0.00139025564622979	0.0013893640741192	0.00138739870375563	0.00138467012623235	0.00138154428687162	0.00137843722408013	0.00137578931140981	0.00137402121318059
flux1:	0.687091230026016	0.00130979876443746	0.00131429444308498	0.00131668087435393	0.00131686438489671	0.00131503249084104	0.00131159072409093	0.00130708276788706	0.00130210606552468	0.00129723376827565	0.00129295159450042	0.0012896151570897	0.00128742990321056	0.00128645242933825	0.0012866090993626	0.0012877261228388	0.00128956491596637	0.00129185778506402	0.00129434148618925	0.00129678926705221	0.00129904379203994	0.00130104979122626	0.00130286790768315	0.00130460947921845	0.00130618619403277	0.00130689006266569	0.00130552655560263	0.0013026820004447	0.00130250739262127	0.00129833831664798	0.00130018192792834	0.00129410349306156	0.00128860466529107	0.00129189631913312	0.00128989562261215	0.0012925690752083	0.00129274153653864	0.00129418299585203	0.00129719390119911	0.00130018453053624	0.0013021166277021	0.0013027091905857	0.00130204053218742	0.00130031042140862	0.00129777779728647	0.00129476160865378	0.00129164050022473	0.00128883208029055	0.00128675312409467
flux1:	0.687353678929769	0.00122684495588236	0.00123047539282045	0.00123200499583356	0.00123146017226836	0.00122912101362688	0.00122544923095201	0.00122100456042145	0.00121636180831512	0.00121203881770336	0.00120844286303245	0.00120583962703334	0.00120434533813691	0.00120393929146625	0.00120449135377701	0.00120579765062485	0.00120761776558049	0.0012097084780061	0.00121185198687655	0.00121387989996091	0.00121569625975421	0.00121729969078907	0.00121878856050015	0.00122029411056129	0.00122174381165563	0.00122246979474792	0.001221333916514	0.00121884442805173	0.00121885573204459	0.00121512567290763	0.00121694562411085	0.00121129409356682	0.00120611869156065	0.00120910861325967	0.00120713811906966	0.00120951457244587	0.00120958073827506	0.00121089425534942	0.00121374167102392	0.00121663999714235	0.00121860999082618	0.00121936652913851	0.001218950247959	0.00121751005685128	0.00121525027444306	0.00121243708971296	0.00120940369606702	0.00120653528846839	0.00120423441684034
flux1:	0.687616127833522	0.00114789995418741	0.00115068233761942	0.00115141763948265	0.00115024083411254	0.00114751010955924	0.00114372783471756	0.001139455142715	0.00113523207500277	0.00113151279661837	0.00112862219895545	0.00112673659598345	0.00112588756277962	0.00112598470991589	0.00112685083191942	0.00112826186144188	0.00112998465482339	0.00113180777946252	0.00113356375258813	0.00113514473803439	0.00113651585005401	0.00113772735597222	0.0011389119772716	0.00114021716474876	0.00114158225424769	0.00114237411603345	0.00114150336020645	0.00113939648001703	0.00113961917556602	0.00113633176483197	0.00113814192342162	0.00113289331063631	0.00112800797801721	0.00113068128981074	0.00112869815213975	0.00113074150081408	0.00113065536135693	0.00113179792489052	0.00113444525854194	0.00113722146036205	0.00113920953524106	0.00114012493660496	0.00113997448537072	0.0011388581082571	0.0011369250046709	0.00113438566534566	0.00113152259058457	0.00112868137066511	0.00112624178943022
flux1:	0.687878576737275	0.00107286619928769	0.00107483605974577	0.00107485079864346	0.00107314102475364	0.00107012816247397	0.00106634040679925	0.00106232729533846	0.00105858440080231	0.0010554967221977	0.00105330581536348	0.00105210191833389	0.00105183867148623	0.00105236494578967	0.00105346624947742	0.00105490758601524	0.00105647067395713	0.00105798098559817	0.00105932363648757	0.00106045087586169	0.00106138616685668	0.001062227271528	0.00106313669548172	0.00106427397188261	0.00106558674882138	0.00106647256120267	0.001065885642073	0.00106417026003712	0.00106461313561985	0.00106175923388192	0.00106356612195407	0.00105869688074259	0.00105407545368205	0.00105642943084243	0.00105440769954388	0.00105610130598793	0.00105583620777573	0.00105678097267781	0.00105920318328903	0.00106183318329969	0.00106381844012634	0.0010648793817611	0.00106499356634609	0.00106421542738136	0.00106264084224908	0.0010604243317313	0.00105779516229188	0.00105505453494867	0.00105255274875828
flux1:	0.688141025641029	0.00100164339458453	0.00100285252334838	0.00100222943824442	0.00100008638849448	9.96893103786318e-4	9.93189685629954e-4	9.89502853405262e-4	9.86276408846344e-4	9.83823434151621e-4	9.82303940071034e-4	9.81727807369197e-4	9.81979291507227e-4	9.82856505054609e-4	9.8411759654741e-4	9.85525157566829e-4	9.86881838965833e-4	9.88053046224501e-4	9.88976382051383e-4	9.89661311472885e-4	9.90184800540651e-4	9.90686341527367e-4	9.91352685789903e-4	9.92351042306223e-4	9.93634223931375e-4	9.94627547369429e-4	9.94325950664113e-4	9.92993919706669e-4	9.93650725126387e-4	9.91209806431113e-4	9.93013422200347e-4	9.88500624555275e-4	9.84123666741822e-4	9.86166731071678e-4	9.84096013790491e-4	9.85441191252744e-4	9.84988307046826e-4	9.85723565071069e-4	9.87906768601897e-4	9.90372460591909e-4	9.92333754467414e-4	9.93520094551125e-4	9.93884872759536e-4	9.93441906750589e-4	9.92237576159421e-4	9.90372557990794e-4	9.88022818063054e-4	9.8544263922685e-4	9.82947887259673e-4
flux1:	0.688403474544782	9.34126757373726e-4	9.34640480488153e-4	9.33468726277289e-4	9.30990722123826e-4	9.27709814207668e-4	9.24165195236284e-4	9.20851359892997e-4	9.18155334408166e-4	9.16318031869801e-4	9.15422111988529e-4	9.15404850647741e-4	9.160911094356e-4	9.17238926599791e-4	9.18588927152213e-4	9.19908963771415e-4	9.21027217367122e-4	9.21850149512166e-4	9.22365639369836e-4	9.22635457186225e-4	9.22783477014104e-4	9.2298388039133e-4	9.23441420581033e-4	9.24326449984069e-4	9.255942214335e-4	9.26695984495456e-4	9.26666319463426e-4	9.25694864949717e-4	9.26546628807895e-4	9.24488654790458e-4	9.2628355301463e-4	9.22105035581055e-4	9.17959070519015e-4	9.19709252628737e-4	9.17592656769713e-4	9.18606308642666e-4	9.17972277841315e-4	9.18499655896199e-4	9.20440082817734e-4	9.22729109946087e-4	9.24645683302164e-4	9.2593190062645e-4	9.26522457141921e-4	9.2639653947964e-4	9.25556536261028e-4	9.24053449629653e-4	9.22012038510103e-4	9.19639167325957e-4	9.17212981748032e-4
flux1:	0.688665923448535	8.7020559019222e-4	8.70099533216778e-4	8.68471833696631e-4	8.65753779205882e-4	8.62468192557801e-4	8.59141807522012e-4	8.56229298335472e-4	8.54058038172631e-4	8.52798704315369e-4	8.52462790048154e-4	8.52924294699824e-4	8.53959677143284e-4	8.55297922828283e-4	8.5667163793243e-4	8.57860679667229e-4	8.58721964942163e-4	8.59202462157046e-4	8.59336368507503e-4	8.59231228222435e-4	8.59049909632373e-4	8.58993348297158e-4	8.59277636439771e-4	8.6007176947026e-4	8.61331143075179e-4	8.62531942602149e-4	8.62748786554116e-4	8.62103409306382e-4	8.6312115879753e-4	8.61408739636989e-4	8.6318525535361e-4	8.59319717065567e-4	8.5539623683478e-4	8.56879272333678e-4	8.54730856694197e-4	8.55442544870432e-4	8.5464656570284e-4	8.54978708299802e-4	8.56681220518044e-4	8.58786442591127e-4	8.60638407919117e-4	8.6199505529189e-4	8.62778034171997e-4	8.629386724152e-4	8.62442158673409e-4	8.61295616488553e-4	8.59576479437321e-4	8.57445443513555e-4	8.55141163213262e-4
flux1:	0.688928372352288	8.0976261817356e-4	8.09119193183906e-4	8.07128915191347e-4	8.04260370184513e-4	8.01042555646961e-4	7.9797959004939e-4	7.95480493538615e-4	7.93812015804173e-4	7.93078354199704e-4	7.93227551208722e-4	7.94080737128947e-4	7.95377489829724e-4	7.96828719505527e-4	7.98167942815556e-4	7.99192760096313e-4	7.99790740011426e-4	7.99947399109389e-4	7.99737932531711e-4	7.9930796133186e-4	7.988505758992e-4	7.98585040602676e-4	7.98732003071152e-4	7.9945479344524e-4	8.00707081015786e-4	8.01989651571312e-4	8.02418607596684e-4	8.02056209357352e-4	8.03203855968152e-4	8.01794520552143e-4	8.03540037241534e-4	7.99967085015117e-4	7.96261423355931e-4	7.97508648783765e-4	7.95350613393075e-4	7.95799322890704e-4	7.94869971139698e-4	7.95027958813155e-4	7.96504331836796e-4	7.98423124658942e-4	8.00191865048849e-4	8.01587026622603e-4	8.02522841245943e-4	8.02929995046477e-4	8.02744123866822e-4	8.01935446964426e-4	8.0053933553545e-4	7.98673009603329e-4	7.96535209338596e-4
flux1:	0.689190821256042	7.52674372869116e-4	7.51579266488038e-4	7.49317626538032e-4	7.46381121725133e-4	7.43292719708277e-4	7.40525256413882e-4	7.38437944343977e-4	7.37237596370688e-4	7.36967121017818e-4	7.37519880173812e-4	7.38675116130248e-4	7.40147106945548e-4	7.41639244428284e-4	7.42894075148819e-4	7.43731613283122e-4	7.44070819850942e-4	7.4393266716385e-4	7.43427063688274e-4	7.42729307098758e-4	7.42053544044663e-4	7.41628857978587e-4	7.41673844692617e-4	7.42342210236115e-4	7.43584454802326e-4	7.44926104974435e-4	7.45526844859451e-4	7.45398853858548e-4	7.46636050745819e-4	7.45484484239613e-4	7.4718466983256e-4	7.43884821987599e-4	7.40394980490782e-4	7.4144118268605e-4	7.3930100586974e-4	7.39531846876546e-4	7.3850386572428e-4	7.38514592528679e-4	7.39781744336106e-4	7.41515257177443e-4	7.43183807497431e-4	7.44584559756045e-4	7.45629726498535e-4	7.46236666809641e-4	7.46319532349004e-4	7.45819332659246e-4	7.44735604472535e-4	7.43145908057443e-4	7.41209815286362e-4
flux1:	0.689453270159795	6.98812662821699e-4	6.97351596286358e-4	6.94905194863375e-4	6.91974888896513e-4	6.89066729031064e-4	6.86615152312405e-4	6.84926984369397e-4	6.84151183270088e-4	6.84275608529413e-4	6.85148302089981e-4	6.8651768818599e-4	6.88083940944053e-4	6.89552720596015e-4	6.90682702977576e-4	6.91319873921761e-4	6.91414276764637e-4	6.91018389260836e-4	6.90269972416557e-4	6.89365344517237e-4	6.88530594508829e-4	6.87996416341729e-4	6.87973203217501e-4	6.88601574125194e-4	6.8982784061671e-4	6.91202712431799e-4	6.91931836702133e-4	6.91987166250506e-4	6.93271990591868e-4	6.92332135111618e-4	6.93972091676108e-4	6.90926757080963e-4	6.87652266660201e-4	6.8853361794657e-4	6.86441317652621e-4	6.86502366384264e-4	6.85413626537831e-4	6.85307315099237e-4	6.86385623228967e-4	6.87938088139822e-4	6.89491538638603e-4	6.90865407979795e-4	6.91974858878282e-4	6.92731002295027e-4	6.93034577286211e-4	6.92805355510249e-4	6.92013826090171e-4	6.90702514770339e-4	6.88993557829627e-4
flux1:	0.689715719063548	6.48046919816529e-4	6.46302895981468e-4	6.43751722930369e-4	6.40892458180772e-4	6.38204837738402e-4	6.36079362983422e-4	6.3476934692567e-4	6.34369112811306e-4	6.34818396005714e-4	6.35929443425742e-4	6.37430583517493e-4	6.39018303882099e-4	6.40409249100031e-4	6.41384132606907e-4	6.41817336803585e-4	6.41688759036606e-4	6.41077840304007e-4	6.40143120414536e-4	6.39093437563858e-4	6.3815816527256e-4	6.37562046851109e-4	6.37501826826484e-4	6.3810219590451e-4	6.39304672229454e-4	6.40685736868535e-4	6.41499340957532e-4	6.4168706536327e-4	6.42978423097078e-4	6.42205369680523e-4	6.43770661158307e-4	6.40962114510461e-4	6.37903001438429e-4	6.38655186409601e-4	6.36640844404025e-4	6.36580278192256e-4	6.35469055447221e-4	6.35277036562728e-4	6.36188838079603e-4	6.3756698457961e-4	6.38992917739037e-4	6.40309308018122e-4	6.41438630129693e-4	6.42292287763234e-4	6.42765300032275e-4	6.4276404210841e-4	6.42236923070345e-4	6.41196569235763e-4	6.39730218719524e-4
flux1:	0.689978167967302	6.00247010123396e-4	5.98298174371315e-4	5.95714157019406e-4	5.92980920694289e-4	5.90544098604521e-4	5.88746295619119e-4	5.87787510681607e-4	5.87711549349075e-4	5.88417308527775e-4	5.89690560783929e-4	5.91249545633733e-4	5.92796381615505e-4	5.94066107566631e-4	5.9486607245654e-4	5.9510035835459e-4	5.9477670946999e-4	5.93996644781234e-4	5.92932521191285e-4	5.91797709721468e-4	5.90817012456935e-4	5.90202598526794e-4	5.90133024767423e-4	5.90714930169924e-4	5.91884832388889e-4	5.93245582040825e-4	5.94101464019959e-4	5.94373137167452e-4	5.95632822935836e-4	5.94984446930593e-4	5.96461982018406e-4	5.93873352311506e-4	5.91029260846193e-4	5.91685872169536e-4	5.89777520079307e-4	5.89641156135896e-4	5.88543822588057e-4	5.88296656237136e-4	5.89064979693473e-4	5.90277568520601e-4	5.9156650700635e-4	5.92798045162583e-4	5.93905576307093e-4	5.94806543744622e-4	5.95397232563226e-4	5.95577976997271e-4	5.95281917909576e-4	5.94497152583584e-4	5.93279184478333e-4
flux1:	0.690240616871055	5.55285998542816e-4	5.53204142434651e-4	5.50650233974621e-4	5.48087986925893e-4	5.45922818843964e-4	5.44447018356411e-4	5.43808659848784e-4	5.44005828551945e-4	5.44903954847379e-4	5.46271154730093e-4	5.47824584560576e-4	5.49279974373371e-4	5.50396702711292e-4	5.51011981599092e-4	5.51059819814075e-4	5.50573167645509e-4	5.4967061933073e-4	5.48531776030084e-4	5.47367361095293e-4	5.46390823884496e-4	5.45796294479612e-4	5.45740655864119e-4	5.46311148407411e-4	5.4743945106385e-4	5.48755278687888e-4	5.49614756418682e-4	5.49926327006761e-4	5.51120697244964e-4	5.50559004341876e-4	5.51937758688136e-4	5.49553040285629e-4	5.46922544618033e-4	5.47513797881385e-4	5.4573572705481e-4	5.45565032709952e-4	5.44514213351748e-4	5.4424018532001e-4	5.44887726175428e-4	5.45945183523535e-4	5.47091000063632e-4	5.48214725644905e-4	5.49263416881074e-4	5.50165312277941e-4	5.50823981720744e-4	5.5114029802997e-4	5.51038505946868e-4	5.50487536322461e-4	5.49514774536568e-4
flux1:	0.690503065774808	5.13042369528644e-4	5.1089201896776e-4	5.08421764121269e-4	5.06065570889102e-4	5.0418421626213e-4	5.0301872891927e-4	5.02667703123063e-4	5.03088790727907e-4	5.04121192249499e-4	5.05523457611589e-4	5.0701946604737e-4	5.08345055152537e-4	5.09288346395947e-4	5.09718273666196e-4	5.09598003931333e-4	5.08982567712473e-4	5.08002711861598e-4	5.06839319695096e-4	5.05694312515541e-4	5.04764272380726e-4	5.04221128052814e-4	5.04197737819838e-4	5.04761390149858e-4	5.05839414195155e-4	5.07088689981739e-4	5.07918014775987e-4	5.08231310257379e-4	5.09332543926217e-4	5.08824702738096e-4	5.10096267839851e-4	5.07900354072143e-4	5.05480473302558e-4	5.06032266224403e-4	5.0440379115754e-4	5.04234398212953e-4	5.03257609424023e-4	5.02981605869244e-4	5.03529930927454e-4	5.04444044818543e-4	5.05444270072558e-4	5.06442582956601e-4	5.07401527016468e-4	5.08263769594603e-4	5.08945032991988e-4	5.09352315705882e-4	5.09406674471791e-4	5.09063022130699e-4	5.08324530880282e-4
flux1:	0.690765514678561	4.73401334692028e-4	4.71239304635337e-4	4.68896783228945e-4	4.66772167712053e-4	4.65178819829776e-4	4.64306946032467e-4	4.64209020283304e-4	4.64807871373259e-4	4.65923400488859e-4	4.67311802003308e-4	4.68710170043336e-4	4.69879400469645e-4	4.70639218782458e-4	4.7089083117421e-4	4.70624910589737e-4	4.6991510511367e-4	4.68899637284456e-4	4.67755484308284e-4	4.66670779671169e-4	4.65821098011042e-4	4.65353371079308e-4	4.65375234181962e-4	4.65934239202356e-4	4.66954127778714e-4	4.68118986353584e-4	4.68890350112397e-4	4.6917411304028e-4	4.70161046172956e-4	4.6968008931699e-4	4.70839037458582e-4	4.68817767903162e-4	4.66603680953181e-4	4.67137001042447e-4	4.65671679333789e-4	4.65532406776215e-4	4.6465116751341e-4	4.64393909242315e-4	4.64862862414746e-4	4.65646497350512e-4	4.66502462585527e-4	4.67363747588117e-4	4.6820927685991e-4	4.68998597788429e-4	4.69663197339909e-4	4.70120655594145e-4	4.70293724813002e-4	4.70128067999073e-4	4.69606684056805e-4
flux1:	0.691027963582315	4.36255055412116e-4	4.3413032881729e-4	4.31950369070105e-4	4.30073829262307e-4	4.28765447544528e-4	4.28166304005809e-4	4.28286882267335e-4	4.29020975222216e-4	4.30175682375794e-4	4.31511084213724e-4	4.32782629344627e-4	4.3377969435795e-4	4.34354997364406e-4	4.34441370348486e-4	4.34054593271997e-4	4.33283275662415e-4	4.32268815658186e-4	4.31179973558362e-4	4.30187344242507e-4	4.29442754728516e-4	4.2906669730544e-4	4.29141493549236e-4	4.2969587882408e-4	4.30650980298801e-4	4.31717831317011e-4	4.32409969883873e-4	4.32640440608205e-4	4.33498971820765e-4	4.33024154774172e-4	4.34068212579448e-4	4.32208419359193e-4	4.30193363484273e-4	4.30724030530132e-4	4.29429320540286e-4	4.29341687220196e-4	4.28571075948109e-4	4.28348683158666e-4	4.28755962542481e-4	4.29422756038886e-4	4.30139523373805e-4	4.30858391924389e-4	4.31574672570879e-4	4.32266069871556e-4	4.32882166693683e-4	4.33354387533611e-4	4.33611142586628e-4	4.33593109110065e-4	4.33267149161759e-4
flux1:	0.691290412486068	4.01501834062787e-4	3.99455632886492e-4	3.97464201399407e-4	3.95843837868411e-4	3.94810889840283e-4	3.94460114442674e-4	3.94764751700313e-4	3.9559539002532e-4	3.9675230059288e-4	3.98004686789499e-4	3.99130163900004e-4	3.99948565734497e-4	4.00345645860546e-4	4.00284170437013e-4	3.99802034732876e-4	3.98999093910984e-4	3.98016093992486e-4	3.97010191573209e-4	3.96131922466249e-4	3.95507975835823e-4	3.95232232152654e-4	3.95362616166847e-4	3.9591057542469e-4	3.96795739306826e-4	3.97755511450857e-4	3.9835391345528e-4	3.9851496597578e-4	3.99238043641616e-4	3.9875486191924e-4	3.99684891294122e-4	3.97974428108391e-4	3.96149755591479e-4	3.96688470844526e-4	3.95565790502205e-4	3.95543980951686e-4	3.94892598999417e-4	3.94716452649152e-4	3.95077333952602e-4	3.95641355140016e-4	3.96227415589066e-4	3.96804540288983e-4	3.97383628974161e-4	3.97960717632421e-4	3.98504581891165e-4	3.98962570190607e-4	3.99271756486332e-4	3.99371510745866e-4	3.99216470936583e-4
flux1:	0.691552861389821	3.6904452623686e-4	3.67110478266375e-4	3.65325184184544e-4	3.63961421948446e-4	3.63188662587617e-4	3.63059075746641e-4	3.63513858672581e-4	3.64406147113895e-4	3.65534768115797e-4	3.66682284868392e-4	3.67651038667619e-4	3.68291983650475e-4	3.68522775723726e-4	3.68333558666335e-4	3.67780921021819e-4	3.66972308117641e-4	3.66044519156923e-4	3.65140638923879e-4	3.64389787193971e-4	3.63893360608545e-4	3.63719584209609e-4	3.63903766569968e-4	3.64442085149108e-4	3.65253865144602e-4	3.66101993974541e-4	3.6659873497935e-4	3.66681590261314e-4	3.67268809579422e-4	3.66768690842016e-4	3.67588485689234e-4	3.66016226007778e-4	3.64371588590554e-4	3.64924250748306e-4	3.63969386334576e-4	3.6402061730292e-4	3.63490909844023e-4	3.6336777417515e-4	3.63694963626372e-4	3.64170334511408e-4	3.64637087027055e-4	3.65078648377041e-4	3.65520028724234e-4	3.65974791079469e-4	3.66430874862333e-4	3.66852520999949e-4	3.67187535945908e-4	3.67377033870449e-4	3.67367118173795e-4
flux1:	0.691815310293574	3.3878855784008e-4	3.36992911577316e-4	3.35423597036817e-4	3.34310000831489e-4	3.3377732381712e-4	3.33839619625736e-4	3.34411526366724e-4	3.35334281105152e-4	3.36410016266107e-4	3.37437926918863e-4	3.38246497205817e-4	3.38717319257452e-4	3.38797840512462e-4	3.3850235725206e-4	3.3790246168183e-4	3.37109697479731e-4	3.3625418372267e-4	3.35463334567462e-4	3.34844542982337e-4	3.34474829179163e-4	3.34398662827854e-4	3.34631205850802e-4	3.35155739074731e-4	3.35892492178389e-4	3.36628668018937e-4	3.37021905142852e-4	3.37024467854671e-4	3.37481326766822e-4	3.36961034067067e-4	3.376769532495e-4	3.36232750216381e-4	3.34756379227738e-4	3.35324618112529e-4	3.34528419868022e-4	3.34653641678753e-4	3.34242519103548e-4	3.34174888334683e-4	3.34478495389936e-4	3.34878994174881e-4	3.35240050427653e-4	3.35556858191343e-4	3.35866526556034e-4	3.36198526862074e-4	3.36558964493332e-4	3.36928953156073e-4	3.37268229064891e-4	3.37522069952517e-4	3.37631433376965e-4
flux1:	0.692077759197328	3.10639972064126e-4	3.09001858394313e-4	3.07651275672285e-4	3.06775468183232e-4	3.06458855389236e-4	3.06682371911501e-4	3.07339686877925e-4	3.0826538182999e-4	3.09268978460009e-4	3.10168667235213e-4	3.10819483585704e-4	3.11132219424248e-4	3.11081238565744e-4	3.10701297619697e-4	3.10075191429309e-4	3.09315318990929e-4	3.08542947760218e-4	3.07869007903002e-4	3.07379746958334e-4	3.07129596251275e-4	3.07141900990727e-4	3.0741464295047e-4	3.0792079813696e-4	3.08582670697269e-4	3.09210373662022e-4	3.09503554469025e-4	3.09429442220199e-4	3.09766326400666e-4	3.09227129029039e-4	3.09847598697232e-4	3.08522207129779e-4	3.07201258171972e-4	3.07783130324334e-4	3.07132422443016e-4	3.07327278057506e-4	3.07026972480497e-4	3.07013601628764e-4	3.07301225260299e-4	3.07639903879358e-4	3.07910287331305e-4	3.08116673826054e-4	3.08305888611719e-4	3.08521068444716e-4	3.08784707979607e-4	3.09093944752327e-4	3.09420871483707e-4	3.09716741824636e-4	3.09920399623754e-4
flux1:	0.692340208101081	2.84503881194944e-4	2.83035653288359e-4	2.81900243742738e-4	2.81244932760411e-4	2.81117507485239e-4	2.81471089491556e-4	2.82183900313902e-4	2.83088693023512e-4	2.8400577854191e-4	2.84773868808198e-4	2.85274098553992e-4	2.85444264759123e-4	2.85282224837626e-4	2.84839233708983e-4	2.84205520661172e-4	2.83491412620054e-4	2.8280769377434e-4	2.82248674780909e-4	2.81880754932015e-4	2.81738218231611e-4	2.81826422766328e-4	2.82129438190532e-4	2.82612612987324e-4	2.83201413239189e-4	2.83727276431453e-4	2.83928134448622e-4	2.83785489162916e-4	2.84016474400441e-4	2.83463160009861e-4	2.83998089167021e-4	2.82783057632377e-4	2.81603991110795e-4	2.82194777712564e-4	2.81673404311138e-4	2.81929360893266e-4	2.81728445422753e-4	2.81765020458393e-4	2.82041941419333e-4	2.82330793634683e-4	2.82526113234937e-4	2.82638716086856e-4	2.82722553587031e-4	2.82831761690639e-4	2.83002875831447e-4	2.8324755954639e-4	2.83550042768583e-4	2.8386880872858e-4	2.84143227478866e-4
flux1:	0.692602657004834	2.60283576438211e-4	2.58991271434648e-4	2.5806205967967e-4	2.57606164897709e-4	2.57639326412107e-4	2.58092254797285e-4	2.58833010356445e-4	2.59696835640322e-4	2.6051754141276e-4	2.61155131522211e-4	2.61515681711814e-4	2.61561242296214e-4	2.61309404309296e-4	2.60823874395672e-4	2.60198709391051e-4	2.59539602021455e-4	2.58945723241443e-4	2.584951859366e-4	2.58236369618942e-4	2.58186286644156e-4	2.58335730675724e-4	2.58658241814187e-4	2.59114182255135e-4	2.59633151286416e-4	2.60066206791561e-4	2.60185630514989e-4	2.59985815352115e-4	2.60127386838669e-4	2.59567199194363e-4	2.60027358987551e-4	2.58914905545634e-4	2.57863877472204e-4	2.58456924475846e-4	2.58046851320949e-4	2.58352415388475e-4	2.5823690893937e-4	2.58316806068876e-4	2.5858627186548e-4	2.58835983564708e-4	2.58971660537445e-4	2.59008214988358e-4	2.59004082830281e-4	2.59021507528589e-4	2.5910835392626e-4	2.59288852077295e-4	2.59558639948421e-4	2.59884189135696e-4	2.60207625467354e-4
flux1:	0.692865105908588	2.37880388891668e-4	2.36764345690128e-4	2.36027946644273e-4	2.35747794809312e-4	2.35912384114103e-4	2.36435313528955e-4	2.37179385047666e-4	2.37986064439277e-4	2.38704692529375e-4	2.39216669745693e-4	2.39451302566516e-4	2.39391777675352e-4	2.39071518826514e-4	2.3856272058836e-4	2.37959931781885e-4	2.37362048051172e-4	2.36855950515355e-4	2.36504409672723e-4	2.36339964991373e-4	2.36365458285831e-4	2.36560621945152e-4	2.36891794837932e-4	2.37316852701714e-4	2.37770358711232e-4	2.3812123061617e-4	2.38172099702595e-4	2.37928388693949e-4	2.37998178295547e-4	2.37439766690704e-4	2.37836184866254e-4	2.36819072536763e-4	2.35882313383541e-4	2.36469856790723e-4	2.36152251691915e-4	2.36494180780378e-4	2.36448660302617e-4	2.36563739971485e-4	2.36827321209443e-4	2.37047122724219e-4	2.37137734728181e-4	2.37115980933306e-4	2.37042227066193e-4	2.36983889720519e-4	2.36997286306002e-4	2.37116973380392e-4	2.37348894824147e-4	2.37667846384118e-4	2.38020525078247e-4
flux1:	0.693127554812341	2.17194234945454e-4	2.16249876724339e-4	2.15689589078601e-4	2.15560124050556e-4	2.1582755036093e-4	2.16393377509806e-4	2.17119546376001e-4	2.17856843527928e-4	2.18471514600912e-4	2.18865891418497e-4	2.18990398612112e-4	2.18846054788401e-4	2.18478250506896e-4	2.17963932040804e-4	2.17395165784425e-4	2.16862306738188e-4	2.16439669798399e-4	2.16175853846775e-4	2.16089924205088e-4	2.16173692256074e-4	2.16399233867184e-4	2.16728817283799e-4	2.171201040235e-4	2.17513294627149e-4	2.17793406149993e-4	2.17789485475602e-4	2.17515845328866e-4	2.17531478821485e-4	2.16983937181461e-4	2.17327354003272e-4	2.16398781017868e-4	2.15562943745884e-4	2.161368697002e-4	2.15893092860757e-4	2.16257524640549e-4	2.16266171042285e-4	2.16407551221368e-4	2.16665540103856e-4	2.16863164654086e-4	2.16921948742512e-4	2.16858731431664e-4	2.16733455804796e-4	2.16615892972662e-4	2.16567945829129e-4	2.16632141363755e-4	2.16823382940287e-4	2.17124776655257e-4	2.17488999269047e-4
flux1:	0.693390003716094	1.98124654052928e-4	1.97343410597888e-4	1.96940345649078e-4	1.96936284214631e-4	1.97279533812657e-4	1.97864117167632e-4	1.98554915793064e-4	1.99214473399509e-4	1.99726701236643e-4	2.00013927269133e-4	2.00045320204332e-4	1.99836397186098e-4	1.99440835271279e-4	1.98936942558571e-4	1.98411758107944e-4	1.97945779629822e-4	1.97600825709363e-4	1.97412703103097e-4	1.97389412408248e-4	1.97514757252791e-4	1.97756317221723e-4	1.98075109033751e-4	1.98430558928333e-4	1.98769010668093e-4	1.98989867216354e-4	1.98944836371933e-4	1.9865488146973e-4	1.98633008949785e-4	1.98105066033487e-4	1.98405487498325e-4	1.97559003430233e-4	1.96811465216945e-4	1.97363964583002e-4	1.97176413487585e-4	1.97549847236164e-4	1.97597361591299e-4	1.97756118543765e-4	1.98007935104401e-4	1.98189671676264e-4	1.98228201048017e-4	1.98138803492892e-4	1.97978937787649e-4	1.97818154717089e-4	1.97721230943123e-4	1.9773633197018e-4	1.97885843469837e-4	1.98160888403262e-4	1.98521140646165e-4
flux1:	0.693652452619847	1.80572078810443e-4	1.79942392182672e-4	1.79676569336785e-4	1.79773429157738e-4	1.8016788501058e-4	1.80750551970657e-4	1.81392404947028e-4	1.81969522951645e-4	1.82383686854219e-4	1.82575916273689e-4	1.82531616430475e-4	1.82277575791422e-4	1.81872384877166e-4	1.81392760328259e-4	1.80918644550929e-4	1.80519784342602e-4	1.80245866156964e-4	1.80121401660573e-4	1.80145664026134e-4	1.80297232301273e-4	1.80541995523293e-4	1.80842144138404e-4	1.81160509580781e-4	1.81449911615957e-4	1.81622508646744e-4	1.81549182994824e-4	1.81255358222398e-4	1.81210915204195e-4	1.80710314801014e-4	1.80976684951175e-4	1.80206137995191e-4	1.79535243804154e-4	1.80059333369211e-4	1.7991210387097e-4	1.80282187926991e-4	1.8035453029082e-4	1.80522283843492e-4	1.80766854810112e-4	1.80937671381772e-4	1.80965696162075e-4	1.80863414489218e-4	1.80684090699959e-4	1.80494818700719e-4	1.80360804446833e-4	1.80333655704287e-4	1.80441726875027e-4	1.8068364769487e-4	1.81026737415348e-4
flux1:	0.693914901523601	1.64439074038623e-4	1.63947410109325e-4	1.6379874498253e-4	1.63973679790613e-4	1.64397700436999e-4	1.64961506079304e-4	1.65544651670079e-4	1.66037901174151e-4	1.66360622241052e-4	1.66470950809484e-4	1.66367999161728e-4	1.66086814543797e-4	1.65687925514004e-4	1.65244000957797e-4	1.64826316389227e-4	1.64493382314674e-4	1.64283362636722e-4	1.64211014456021e-4	1.64269061642051e-4	1.64433315792472e-4	1.64670353175498e-4	1.64945518113651e-4	1.65226323754281e-4	1.65472224465968e-4	1.65606610447111e-4	1.65516383445542e-4	1.65229399282862e-4	1.65175117317088e-4	1.6470820260276e-4	1.64948201474339e-4	1.64247715912926e-4	1.63642956047379e-4	1.64132852188958e-4	1.64012196593235e-4	1.6436829690545e-4	1.644532196735e-4	1.6462257343273e-4	1.64858653120289e-4	1.6502235954969e-4	1.65047783115637e-4	1.64943716866836e-4	1.64757906061693e-4	1.64553150374159e-4	1.64392985003133e-4	1.64330480753323e-4	1.64398484256821e-4	1.64602460001642e-4	1.64917678990976e-4
flux1:	0.694177350427354	1.49631335138496e-4	1.49263118281621e-4	1.49212238147846e-4	1.49444635920229e-4	1.49879871362158e-4	1.50411607233252e-4	1.50929815300992e-4	1.51340517838672e-4	1.51579978023001e-4	1.51621693962544e-4	1.51476025837617e-4	1.51183561762718e-4	1.50804248625718e-4	1.50404778679494e-4	1.50046690646274e-4	1.49777156383202e-4	1.49623626717888e-4	1.49592630979278e-4	1.4967230328938e-4	1.49837766291756e-4	1.50058194313164e-4	1.50303598258525e-4	1.50547078309729e-4	1.50754711065553e-4	1.50859714783102e-4	1.50762224063817e-4	1.50490739014497e-4	1.50436897293745e-4	1.50008390399237e-4	1.50228350070988e-4	1.49592327689323e-4	1.49044445870988e-4	1.49495790058459e-4	1.49390372072076e-4	1.49723918711518e-4	1.49811287596352e-4	1.4997611091937e-4	1.50202522673394e-4	1.5036194262837e-4	1.50390894893413e-4	1.5029390972817e-4	1.50112283962839e-4	1.49903114396549e-4	1.49726554051555e-4	1.49635426951181e-4	1.49665685669461e-4	1.49828841644936e-4	1.50108113900443e-4
flux1:	0.694439799331107	1.360583266818e-4	1.3579872641556e-4	1.35827569088361e-4	1.36099397385972e-4	1.36530852052062e-4	1.37020836443807e-4	1.37470969847231e-4	1.37802598683891e-4	1.37967863729927e-4	1.37953774263252e-4	1.37779620260569e-4	1.37489158490386e-4	1.37139716882394e-4	1.36790611443482e-4	1.36493054830714e-4	1.36283125834553e-4	1.36178528970578e-4	1.36179036791709e-4	1.36269900110679e-4	1.36427230163625e-4	1.36624234722351e-4	1.36836639730426e-4	1.37043675677007e-4	1.37217865934732e-4	1.37300977377571e-4	1.37203973176361e-4	1.36954494269275e-4	1.36908881409829e-4	1.36521831027599e-4	1.36726751354518e-4	1.36149887280174e-4	1.3565092042879e-4	1.36060867857812e-4	1.3596183116011e-4	1.3626645915165e-4	1.36348374826087e-4	1.36503930370696e-4	1.36719719194626e-4	1.36876846533043e-4	1.36913814611299e-4	1.3683062496745e-4	1.36661581144886e-4	1.36457099192181e-4	1.36272642125406e-4	1.36159373256827e-4	1.36155089950295e-4	1.36276485576826e-4	1.36514449377499e-4
flux1:	0.69470224823486	1.2363354436838e-4	1.23468067793554e-4	1.23560249236772e-4	1.23856162421023e-4	1.24272044308435e-4	1.24713750569538e-4	1.25095236475807e-4	1.25352809401014e-4	1.25453222989e-4	1.25395118841344e-4	1.25204588524842e-4	1.2492655452087e-4	1.24614168852858e-4	1.24318477115541e-4	1.24080218908501e-4	1.23924929582847e-4	1.23861650990159e-4	1.23884784684231e-4	1.23978137710734e-4	1.24120089415282e-4	1.24288857818938e-4	1.24466492642616e-4	1.24638559284233e-4	1.24783702368523e-4	1.24851080568193e-4	1.24760457762015e-4	1.24537413501375e-4	1.24505454082395e-4	1.24161312652186e-4	1.24354951809409e-4	1.23832254415289e-4	1.23375509823465e-4	1.23742701657406e-4	1.23643581789949e-4	1.23915097707953e-4	1.23985847459671e-4	1.2412878330111e-4	1.24333283131667e-4	1.24489408162851e-4	1.2453739146839e-4	1.24472714005657e-4	1.24322498318591e-4	1.24129912162832e-4	1.23944815053567e-4	1.2381559651923e-4	1.23780782527623e-4	1.23861338593424e-4	1.24055312312187e-4
flux1:	0.694964697138614	1.12274472213442e-4	1.1218934853232e-4	1.12330315267001e-4	1.12637564939249e-4	1.13028980495175e-4	1.13418572837176e-4	1.13732855146961e-4	1.1392238498469e-4	1.13967090990183e-4	1.13875394901045e-4	1.13678279589244e-4	1.1342019888021e-4	1.13149025759566e-4	1.12907101604217e-4	1.1272493468714e-4	1.1261831953935e-4	1.12588797148452e-4	1.1262667908981e-4	1.12715503676569e-4	1.12836822315597e-4	1.12974417982553e-4	1.13116874480631e-4	1.13255993215913e-4	1.13376082817847e-4	1.13432654445187e-4	1.13352600444765e-4	1.13158533450158e-4	1.13143527939468e-4	1.12842316216515e-4	1.13027329434487e-4	1.12554135418076e-4	1.12134114958736e-4	1.12458560344086e-4	1.12355077502825e-4	1.12591292602493e-4	1.12647172116761e-4	1.12775408604467e-4	1.12968238886091e-4	1.1312404130482e-4	1.13184709517026e-4	1.13141449295453e-4	1.13014331811515e-4	1.12839081772461e-4	1.12659408171765e-4	1.1252010290415e-4	1.12459457546562e-4	1.12501783078158e-4	1.12651582922547e-4
flux1:	0.695227146042367	1.01902363542812e-4	1.01884739302108e-4	1.02061747666409e-4	1.02369955534818e-4	1.02730518574185e-4	1.03066364236893e-4	1.03316398904165e-4	1.03444450789836e-4	1.03442077066417e-4	1.03325694149461e-4	1.0312949384302e-4	1.02896175291985e-4	1.02667637874327e-4	1.02477484485894e-4	1.0234655807331e-4	1.02281912043512e-4	1.02278789254044e-4	1.02324575322547e-4	1.02403464343102e-4	1.02500744473971e-4	1.02605946611268e-4	1.02714053887355e-4	1.02822745583532e-4	1.0292142870547e-4	1.02971038684373e-4	1.02904248861868e-4	1.02740077016407e-4	1.02743505790441e-4	1.02484025573616e-4	1.02662127816999e-4	1.02234106713509e-4	1.01846390618384e-4	1.02129286661821e-4	1.02019059514249e-4	1.02219533337684e-4	1.02258583111451e-4	1.0237113048269e-4	1.02552144308992e-4	1.0270775960635e-4	1.02781604568213e-4	1.02761050980474e-4	1.02659517188862e-4	1.0250541348829e-4	1.02336076924931e-4	1.02192143779113e-4	1.02110861404781e-4	1.02118967267904e-4	1.02226573207754e-4
flux1:	0.69548959494612	9.24419903927906e-5	9.24799795183913e-5	9.26819601284137e-5	9.29828188782358e-5	9.33082383881658e-5	9.35904526261565e-5	9.3780287687579e-5	9.38536662972161e-5	9.38121733269137e-5	9.36785283994595e-5	9.34886738152871e-5	9.32825823840905e-5	9.30958363898436e-5	9.29535951447984e-5	9.28678560319306e-5	9.28380700984352e-5	9.28543903401851e-5	9.29023163584049e-5	9.29673935089041e-5	9.30389170331867e-5	9.31120358564519e-5	9.3187713618662e-5	9.32689405838546e-5	9.33495755310559e-5	9.33951548022775e-5	9.33430736046868e-5	9.32083768443036e-5	9.32302271885285e-5	9.30102907619004e-5	9.31824243360495e-5	9.27955705969973e-5	9.24366748515651e-5	9.26801914388879e-5	9.25624097945934e-5	9.2728145765517e-5	9.27498448903517e-5	9.28465878192394e-5	9.30157968609847e-5	9.31708695857608e-5	9.32573528714203e-5	9.32593770434241e-5	9.31843215107042e-5	9.30536777252417e-5	9.28984661641275e-5	9.27548447045881e-5	9.26583543913996e-5	9.26372700062598e-5	9.27063661957542e-5
flux1:	0.695752043849873	8.38214832502987e-5	8.3904129717156e-5	8.41214996130447e-5	8.44084621052745e-5	8.46961602277898e-5	8.49262203683691e-5	8.50606775544513e-5	8.50862396757138e-5	8.50129083769131e-5	8.48681262345884e-5	8.4688338393164e-5	8.45100924347421e-5	8.43625980361692e-5	8.42631211961966e-5	8.42158155786954e-5	8.42137505550594e-5	8.42431701670708e-5	8.42886003974318e-5	8.43374299369198e-5	8.43829861307197e-5	8.44256559138183e-5	8.44717450392422e-5	8.45288327721046e-5	8.45945320363964e-5	8.46382561578524e-5	8.46013131044982e-5	8.44946151767695e-5	8.45337017409202e-5	8.43503566905256e-5	8.45168512763163e-5	8.41674656613492e-5	8.38346870243099e-5	8.40417395024889e-5	8.39168277069004e-5	8.40499555564346e-5	8.40549088946454e-5	8.41363893130084e-5	8.42938889538158e-5	8.44476282310664e-5	8.4545332548132e-5	8.45685887787142e-5	8.45195109020443e-5	8.44132746045109e-5	8.42748636063178e-5	8.41358354267853e-5	8.40295018548161e-5	8.39848355285108e-5	8.40202759188843e-5
flux1:	0.696014492753627	7.59723326471333e-5	7.60895440769561e-5	7.63140213810977e-5	7.65820239053652e-5	7.68308156310015e-5	7.70112576165807e-5	7.7095708543984e-5	7.70802731822503e-5	7.69817848240117e-5	7.68309505195322e-5	7.66636638405379e-5	7.65125774588283e-5	7.64006981054357e-5	7.63381324151302e-5	7.6322305807745e-5	7.63411550809095e-5	7.63781393691365e-5	7.64175950544501e-5	7.64490700504271e-5	7.64697531805258e-5	7.64847019694155e-5	7.65047707133558e-5	7.6541304512225e-5	7.65949523645047e-5	7.66383754981243e-5	7.66161979834283e-5	7.6535225523739e-5	7.65894868839722e-5	7.64392249454548e-5	7.65999438398336e-5	7.62846084278689e-5	7.59758695975104e-5	7.61498969658267e-5	7.60191918171964e-5	7.61226625722691e-5	7.61123075593217e-5	7.6179528733078e-5	7.6325441154491e-5	7.64766914230052e-5	7.65834852818047e-5	7.66256241517105e-5	7.66008344231389e-5	7.65187275373158e-5	7.63987021945947e-5	7.62677591835723e-5	7.61565869426157e-5	7.60940837860055e-5	7.61013467269361e-5
flux1:	0.69627694165738	6.88295620819416e-5	6.89720611385142e-5	6.91965204560466e-5	6.94417657906154e-5	6.96516106646402e-5	6.97858011159042e-5	6.98260133385993e-5	6.97763277383786e-5	6.96588795834055e-5	6.95063108188367e-5	6.93530844129044e-5	6.92276767510092e-5	6.91472286498887e-5	6.91155397236908e-5	6.91244745234988e-5	6.91580672360612e-5	6.91980340531943e-5	6.92291786435209e-5	6.92433749116158e-5	6.92413545850347e-5	6.92321506972308e-5	6.92302786307556e-5	6.92499763701517e-5	6.92942196769256e-5	6.93383792320704e-5	6.9329975747533e-5	6.92718882480198e-5	6.93386526263662e-5	6.921759917145e-5	6.93720703763798e-5	6.90876225524935e-5	6.88013273950193e-5	6.89460878468787e-5	6.88115462782767e-5	6.88888558866058e-5	6.88652044434851e-5	6.89194693696737e-5	6.9053914326663e-5	6.92012484149734e-5	6.93144700737901e-5	6.93723699073267e-5	6.93692162486146e-5	6.93099001373536e-5	6.92088088203457e-5	6.90885613831284e-5	6.89769466139781e-5	6.89020984385765e-5	6.88867934384754e-5
flux1:	0.696539390561133	6.23320249749106e-5	6.24913460706287e-5	6.2709731807869e-5	6.29295371427088e-5	6.31013550184047e-5	6.31933178188532e-5	6.31953375093695e-5	6.31180551386515e-5	6.29874592193716e-5	6.28369321460113e-5	6.26987873472014e-5	6.25971966416322e-5	6.25438895616695e-5	6.25372733610885e-5	6.25648182962091e-5	6.26078267307232e-5	6.26472115373413e-5	6.26687765125881e-5	6.26667650151636e-5	6.26450291366039e-5	6.26158092635125e-5	6.25963563271846e-5	6.2602925031404e-5	6.26401433370716e-5	6.26856390868014e-5	6.26895551442987e-5	6.26511471111189e-5	6.27273674078659e-5	6.2631452999036e-5	6.2778986628092e-5	6.25224969084548e-5	6.22574024252126e-5	6.23767927930763e-5	6.22407369098106e-5	6.2295685997987e-5	6.22611072750821e-5	6.23038949533684e-5	6.24269895206267e-5	6.25688236949125e-5	6.26854838616982e-5	6.27555016171863e-5	6.27706203132505e-5	6.27318955061203e-5	6.26493524700185e-5	6.25415031688488e-5	6.24330668800393e-5	6.2350816839073e-5	6.23182933257385e-5
flux1:	0.696801839464887	5.64227403770037e-5	5.6591277181877e-5	5.67985713969048e-5	5.69912690043492e-5	5.71267997946311e-5	5.71810704600638e-5	5.71511097783948e-5	5.70527446701046e-5	5.69144719258321e-5	5.67693618315727e-5	5.66470080583834e-5	5.65672744792479e-5	5.65370111278153e-5	5.65501642306101e-5	5.65909329058124e-5	5.66389675589216e-5	5.66752000927739e-5	5.66868480334537e-5	5.66704683110432e-5	5.66325460837628e-5	5.65877358459884e-5	5.65551090620723e-5	5.65520977396155e-5	5.65843636038041e-5	5.66314202115948e-5	5.66458739055807e-5	5.66237541008206e-5	5.67062157170662e-5	5.66313326895482e-5	5.67711269090064e-5	5.65398837622377e-5	5.62949921567361e-5	5.63928936947965e-5	5.62577949633969e-5	5.6294285831262e-5	5.62513281572037e-5	5.62842037961038e-5	5.63960851865451e-5	5.65308086307479e-5	5.66478039537232e-5	5.67260387198303e-5	5.6755625798239e-5	5.67346662516512e-5	5.66695081734105e-5	5.65749017586938e-5	5.64724218961102e-5	5.63869866921845e-5	5.63420725102218e-5
flux1:	0.69706428836864	5.10491702692689e-5	5.12202600781873e-5	5.14124856825904e-5	5.15773535454101e-5	5.16790364773068e-5	5.17005199736735e-5	5.16448265105563e-5	5.15316641772151e-5	5.13908176051884e-5	5.12541417537696e-5	5.11480814538111e-5	5.10882927205791e-5	5.10773236631817e-5	5.11055721097679e-5	5.11550131902294e-5	5.12046108452275e-5	5.12360114803087e-5	5.12381471496963e-5	5.12097549491828e-5	5.11594349372681e-5	5.11034779153345e-5	5.1061911689716e-5	5.10525751413519e-5	5.10816174128844e-5	5.11301406759568e-5	5.1153145524117e-5	5.11438980987805e-5	5.12294030200756e-5	5.11715489296652e-5	5.13027857738211e-5	5.10942882654565e-5	5.08687595816473e-5	5.0948909870646e-5	5.0817210719419e-5	5.0839078923925e-5	5.07903251047422e-5	5.08148758200979e-5	5.09157367478913e-5	5.10418427714007e-5	5.11561659781529e-5	5.12387207463893e-5	5.12788104658177e-5	5.12724209348594e-5	5.12229085219046e-5	5.11416524208762e-5	5.10470917565971e-5	5.09619013228908e-5	5.09087734332382e-5
flux1:	0.697326737272393	4.61633555842896e-5	4.63313737933245e-5	4.65056056139995e-5	4.66428022366495e-5	4.67136528919156e-5	4.67074691259436e-5	4.66321687819773e-5	4.65101326166832e-5	4.63713555763626e-5	4.6245730647908e-5	4.61562607911101e-5	4.6114581601434e-5	4.61195389479605e-5	4.61588498975532e-5	4.6213213289055e-5	4.6261741999834e-5	4.62873609580823e-5	4.62809126740499e-5	4.62431230714469e-5	4.6184186449231e-5	4.61213002689924e-5	4.6074666793975e-5	4.60618543621598e-5	4.60890356143286e-5	4.6138670870177e-5	4.61681512377773e-5	4.61684809706851e-5	4.62540093795455e-5	4.62094165410364e-5	4.63313471994135e-5	4.61433039881706e-5	4.59363876909321e-5	4.60022772120263e-5	4.58762468962134e-5	4.58871235094982e-5	4.58350724714896e-5	4.58528587457866e-5	4.5942983305849e-5	4.60591874891059e-5	4.61681168105482e-5	4.62513393815399e-5	4.62980697129669e-5	4.63029456917442e-5	4.62669896894511e-5	4.61986242795613e-5	4.61132335004207e-5	4.60309676608175e-5	4.59731348763337e-5
flux1:	0.697589186176146	4.17218622589498e-5	4.18822960761983e-5	4.20366521967548e-5	4.21471339010007e-5	4.21906053877713e-5	4.21619182100927e-5	4.20728374323762e-5	4.19473263109704e-5	4.18146704334663e-5	4.17022161242013e-5	4.16293629355227e-5	4.16039879518719e-5	4.16218386307397e-5	4.16687550140292e-5	4.17249922549375e-5	4.17705085695172e-5	4.17899399122488e-5	4.17761395408339e-5	4.17315902895634e-5	4.16675804475225e-5	4.16015575214943e-5	4.15532212898105e-5	4.15393010796071e-5	4.15656165904009e-5	4.16158137788277e-5	4.16497142490482e-5	4.16565745568006e-5	4.1739422269592e-5	4.17046698153975e-5	4.1816687216969e-5	4.16470187407779e-5	4.14580014613289e-5	4.1512793232957e-5	4.13944150043257e-5	4.13976162072015e-5	4.13445852352946e-5	4.13570998620017e-5	4.14368893716372e-5	4.15422211230045e-5	4.16434721695015e-5	4.17241553264312e-5	4.17739979168774e-5	4.17869632084127e-5	4.17623474823701e-5	4.17060364357736e-5	4.16305004078274e-5	4.15531884549353e-5	4.14935506706874e-5
flux1:	0.6978516350799	3.76855322546737e-5	3.78350071442505e-5	3.79685998972626e-5	3.80540079485715e-5	3.80738330549912e-5	3.80276699054884e-5	3.79301546516514e-5	3.78058785507477e-5	3.76826660999734e-5	3.75848959140946e-5	3.75283279831557e-5	3.75174054866319e-5	3.75453711672983e-5	3.75969145727575e-5	3.765255542429e-5	3.76936515644312e-5	3.77068548063574e-5	3.76870441094867e-5	3.76382018678348e-5	3.7572248138919e-5	3.75063142144193e-5	3.74590395689244e-5	3.74458634133992e-5	3.74719640216857e-5	3.75220492464523e-5	3.75584352778941e-5	3.75691346292081e-5	3.76470222483188e-5	3.76191252848302e-5	3.77208206969045e-5	3.75676606624966e-5	3.73958270908178e-5	3.74422982145095e-5	3.73331858633071e-5	3.73316280679767e-5	3.72796725138917e-5	3.72883019865109e-5	3.73582839160059e-5	3.74521420087801e-5	3.75439693786285e-5	3.76194940637738e-5	3.76694288256572e-5	3.7687627195765e-5	3.76722015022339e-5	3.76269108871197e-5	3.7561502967522e-5	3.7490647622997e-5	3.74315903484646e-5
flux1:	0.698114083983653	3.40190759940851e-5	3.41553191167645e-5	3.42681564910412e-5	3.43306725190608e-5	3.43306936748636e-5	3.42717711283988e-5	3.41705257510967e-5	3.40513695363428e-5	3.39400860099107e-5	3.38578251096603e-5	3.38167871507738e-5	3.38183563543398e-5	3.38538421090013e-5	3.3907423624044e-5	3.3960464974786e-5	3.3996137548335e-5	3.40032933397233e-5	3.39787777420277e-5	3.39278029157371e-5	3.38625091238005e-5	3.37992458036847e-5	3.3755159854763e-5	3.37440684121412e-5	3.37703045884237e-5	3.38195539980311e-5	3.38566983756541e-5	3.38689792955385e-5	3.39401280694897e-5	3.39165982884538e-5	3.40077986117801e-5	3.3869491227751e-5	3.37140955841489e-5	3.37546001062897e-5	3.36559430499248e-5	3.36520833351661e-5	3.36029335183857e-5	3.36089206578759e-5	3.36697385267688e-5	3.37519070110207e-5	3.3833149591035e-5	3.39015618882078e-5	3.39491833767624e-5	3.39702074176958e-5	3.39620286293978e-5	3.39266690267063e-5	3.38713833026062e-5	3.38080750257142e-5	3.37515620681399e-5
flux1:	0.698376532887406	3.06905722803405e-5	3.08123110343745e-5	3.09051518365071e-5	3.09473302495622e-5	3.09313311486386e-5	3.08639048832692e-5	3.07628734481473e-5	3.06518145466711e-5	3.05540595895828e-5	3.04874192695257e-5	3.04607167010804e-5	3.04726885710591e-5	3.05132488507952e-5	3.05666142061681e-5	3.06154445212146e-5	3.06450041326797e-5	3.06464189887582e-5	3.06183791190986e-5	3.05670551251973e-5	3.05044545962312e-5	3.04457839846458e-5	3.04063904873341e-5	3.03982525560201e-5	3.04247331754134e-5	3.04724425336918e-5	3.05088912159497e-5	3.05209766629356e-5	3.05841470266476e-5	3.05630206838985e-5	3.06438042173573e-5	3.05188948068922e-5	3.03791411464155e-5	3.04155939179558e-5	3.03281305991796e-5	3.03239331839933e-5	3.02789503212456e-5	3.02833602585475e-5	3.03357469774946e-5	3.04063740372715e-5	3.04764456606995e-5	3.05364672672748e-5	3.05800196704096e-5	3.06019701561669e-5	3.05993812002106e-5	3.05728978537763e-5	3.05275402082506e-5	3.04725390978281e-5	3.04201777317236e-5
flux1:	0.698638981791159	2.76709536444183e-5	2.77777607092126e-5	2.78519374782529e-5	2.78765305952916e-5	2.78480860321921e-5	2.77758418260702e-5	2.7678147964856e-5	2.75772432146116e-5	2.74937542437955e-5	2.74421765741071e-5	2.7428223658234e-5	2.744841712708e-5	2.74917698502101e-5	2.7542988171212e-5	2.75863547613018e-5	2.7609381214054e-5	2.76054429579494e-5	2.75749023891814e-5	2.75246246267903e-5	2.74661942819191e-5	2.74134165308778e-5	2.73796507289831e-5	2.73749271167687e-5	2.74015843926238e-5	2.74471272637233e-5	2.74817393865115e-5	2.74923437626904e-5	2.75468351812996e-5	2.75266673200541e-5	2.75973577258788e-5	2.74845760506346e-5	2.73596065096628e-5	2.7393487496839e-5	2.7317506607741e-5	2.73144360087713e-5	2.72745897891585e-5	2.72782834300618e-5	2.73230240085326e-5	2.73825715416514e-5	2.74414057411104e-5	2.74923863372914e-5	2.75307339602138e-5	2.75522141094171e-5	2.75538619305236e-5	2.75352708580451e-5	2.74995034989147e-5	2.74532805642625e-5	2.74063487566734e-5
flux1:	0.698901430694913	2.49335482608817e-5	2.50256542607362e-5	2.50828844274779e-5	2.50926785960489e-5	2.50550372806376e-5	2.49810335201707e-5	2.48889848276491e-5	2.47994283932381e-5	2.47301754629391e-5	2.46925442282203e-5	2.46894704216269e-5	2.47156978754821e-5	2.47597801155596e-5	2.48072693817528e-5	2.48442809267659e-5	2.48606153504342e-5	2.48517890952417e-5	2.48196263960144e-5	2.47714374668234e-5	2.4718156524711e-5	2.46720257347716e-5	2.46443367070934e-5	2.46431573304025e-5	2.46698093451206e-5	2.47126782572243e-5	2.47446378494246e-5	2.47529435919029e-5	2.4798557998415e-5	2.47783854482605e-5	2.48395259948145e-5	2.47377633637582e-5	2.46266540704455e-5	2.46590318203736e-5	2.45943997822852e-5	2.45934401830258e-5	2.45593099094863e-5	2.45629293490879e-5	2.46008205487856e-5	2.46499955136353e-5	2.46979581616181e-5	2.47397848548702e-5	2.47723332554e-5	2.47923918877932e-5	2.47971964794311e-5	2.47855762920126e-5	2.47589232610761e-5	2.47216667511799e-5	2.46811068871242e-5
flux1:	0.699163879598666	2.24537277108367e-5	2.25318269077795e-5	2.25740340167575e-5	2.25717130020328e-5	2.25277227711501e-5	2.24543864925679e-5	2.2369538401026e-5	2.22917796286254e-5	2.22361158561263e-5	2.22109152417111e-5	2.22167099065546e-5	2.22468919991749e-5	2.22899379403164e-5	2.23325086441568e-5	2.23626550822298e-5	2.23724112882572e-5	2.23592580213459e-5	2.23262447287214e-5	2.22808972337479e-5	2.2233332197615e-5	2.21941537207897e-5	2.21725998364657e-5	2.21748431969157e-5	2.22012471708145e-5	2.22410748945436e-5	2.22698754917045e-5	2.22754801596296e-5	2.23124550720017e-5	2.22917342413521e-5	2.23440465847136e-5	2.22523291947246e-5	2.21540937721402e-5	2.21856656265814e-5	2.21318770922822e-5	2.2133575596337e-5	2.21053749105323e-5	2.21093440384536e-5	2.21411582975187e-5	2.2180837754615e-5	2.22186235988122e-5	2.22516062176203e-5	2.22781940344185e-5	2.22962376499552e-5	2.23033312913058e-5	2.22977885614682e-5	2.22796188127902e-5	2.22512213403649e-5	2.22176159010217e-5
flux1:	0.699426328502419	2.02086797622064e-5	2.0273752699632e-5	2.03029159939042e-5	2.02909624254088e-5	2.02430400318936e-5	2.01722099395395e-5	2.00954745883984e-5	2.00293749562777e-5	1.99862173120269e-5	1.99717108852585e-5	1.9984378501746e-5	2.00166613908298e-5	2.00572773502176e-5	2.00941710125583e-5	2.01173390071407e-5	2.01209132992844e-5	2.01041107940189e-5	2.00709552811036e-5	2.00289826074454e-5	1.99873800721972e-5	1.99551129413535e-5	1.99394575113448e-5	1.99448238987409e-5	1.99707161484675e-5	2.00072775300719e-5	2.00326844132918e-5	2.00355264859179e-5	2.0064446939709e-5	2.00429749722541e-5	2.0087308279077e-5	2.00047699520987e-5	1.99183703204276e-5	1.99495157691859e-5	1.99057621005105e-5	1.99102914388482e-5	1.98879141009322e-5	1.98924553245988e-5	1.9918914424906e-5	1.99500748199443e-5	1.99786031623908e-5	2.00033541767625e-5	2.00241364863559e-5	2.00398318358878e-5	2.00484899045174e-5	2.00481188160172e-5	2.00376270089395e-5	2.00176734570811e-5	1.99912230990566e-5
flux1:	0.699688777406172	1.81772949835367e-5	1.82304657579136e-5	1.8248509459901e-5	1.82291478109606e-5	1.81792882476515e-5	1.81122914556106e-5	1.80440712904745e-5	1.79890750339683e-5	1.79570870978254e-5	1.79514878416677e-5	1.79691854011406e-5	1.80020341867399e-5	1.80392470949703e-5	1.80701485361308e-5	1.80866133869785e-5	1.80846749339956e-5	1.80650237032555e-5	1.80324039645084e-5	1.79941825840793e-5	1.79585545834064e-5	1.7932906046592e-5	1.7922703534184e-5	1.79307765348274e-5	1.79558982169333e-5	1.79890960185579e-5	1.80110934367902e-5	1.80113669602526e-5	1.8033067051174e-5	1.80108960353334e-5	1.80481728447381e-5	1.79740302871679e-5	1.78983939196405e-5	1.79292364910086e-5	1.78944856677275e-5	1.79017201191579e-5	1.78848018109398e-5	1.78899671124822e-5	1.79117282479625e-5	1.79353864275471e-5	1.79557079780584e-5	1.79730326316163e-5	1.79883736378081e-5	1.80015595333855e-5	1.80111416608143e-5	1.80149962915544e-5	1.80111993042618e-5	1.79989736600934e-5	1.79794966931239e-5
flux1:	0.699951226309926	1.63401325485384e-5	1.63825693734452e-5	1.63912945869898e-5	1.6366471938659e-5	1.63162867212685e-5	1.62540324879148e-5	1.61943570936868e-5	1.61496511044374e-5	1.61274024912894e-5	1.61290095223724e-5	1.61501440307188e-5	1.61823933692091e-5	1.62156568143121e-5	1.62406669473317e-5	1.62510495435973e-5	1.62445008212491e-5	1.62229047847229e-5	1.6191479631434e-5	1.61572723991683e-5	1.61274644476435e-5	1.61079684303703e-5	1.61026357548694e-5	1.6112930090091e-5	1.61370405716808e-5	1.61668808373847e-5	1.61856127681741e-5	1.61836811908312e-5	1.61991459978289e-5	1.6176499460851e-5	1.62076642618307e-5	1.61411972608663e-5	1.60752393520343e-5	1.61057119003439e-5	1.60787925171208e-5	1.60883897275731e-5	1.60763790114282e-5	1.6082091155707e-5	1.60997450529915e-5	1.61169146451972e-5	1.61301368720155e-5	1.61409437591491e-5	1.61513308370852e-5	1.61619518779356e-5	1.61718659241099e-5	1.6178957038962e-5	1.61807175826446e-5	1.61752401198128e-5	1.61622056631162e-5
flux1:	0.700213675213679	1.46794186942835e-5	1.47122770083055e-5	1.47133313905477e-5	1.46847267282413e-5	1.46354977893485e-5	1.45785716964618e-5	1.45272194717249e-5	1.44918638275004e-5	1.44779489490395e-5	1.44852361665262e-5	1.45085108618421e-5	1.45393649037888e-5	1.4568518043571e-5	1.45880848142403e-5	1.45932725002485e-5	1.45831788602022e-5	1.45605991681902e-5	1.45309952974017e-5	1.45009723794836e-5	1.44767106114584e-5	1.44627871668788e-5	1.44616587436384e-5	1.44736553959238e-5	1.44965369109482e-5	1.45231001434484e-5	1.45388127669672e-5	1.45351308595426e-5	1.45454079142241e-5	1.45226070132025e-5	1.45485822313454e-5	1.4489120051565e-5	1.44317684295686e-5	1.44616767400429e-5	1.44413588582935e-5	1.44528401603995e-5	1.44450709769674e-5	1.44511691662949e-5	1.44652474196007e-5	1.44769104721246e-5	1.4484143736394e-5	1.44893799205831e-5	1.44953640611471e-5	1.45034313450649e-5	1.45131245603947e-5	1.45224442459272e-5	1.45285240053669e-5	1.45286208999867e-5	1.4521218338646e-5
flux1:	0.700476124117432	1.31790323320755e-5	1.32034320375748e-5	1.31983068918086e-5	1.31673569138815e-5	1.31200930465397e-5	1.30688384617373e-5	1.30254309971263e-5	1.29984501402443e-5	1.29915594247315e-5	1.30032129134046e-5	1.3027622858184e-5	1.30566086488356e-5	1.3081794814043e-5	1.30966107021018e-5	1.30976508687124e-5	1.30851473668217e-5	1.30625360593904e-5	1.30353158791648e-5	1.30095565147867e-5	1.29904759440753e-5	1.29814732623479e-5	1.29838416694185e-5	1.29970131719237e-5	1.30184710670914e-5	1.30418849537618e-5	1.30548772856708e-5	1.30499273801911e-5	1.30560540908226e-5	1.30334582146088e-5	1.30551104802384e-5	1.30020244386962e-5	1.29522446809104e-5	1.2981324976283e-5	1.29663916191052e-5	1.29792143760554e-5	1.29749729388608e-5	1.29812568627059e-5	1.29922441679165e-5	1.29993350792887e-5	1.30016575433924e-5	1.30022667513743e-5	1.30044279030681e-5	1.30100045107995e-5	1.30189784089167e-5	1.30295475530539e-5	1.30386834766433e-5	1.30430816379816e-5	1.3040319177864e-5
flux1:	0.700738573021185	1.18244443938543e-5	1.18414683514301e-5	1.18315104682745e-5	1.17994400931621e-5	1.17549257739089e-5	1.17095048934339e-5	1.16735695758167e-5	1.1654003465649e-5	1.16529504646568e-5	1.16678621349873e-5	1.16926502938767e-5	1.17195386029419e-5	1.17410993777624e-5	1.17519818983244e-5	1.17499642512575e-5	1.17361542443238e-5	1.17143801686235e-5	1.16900004469683e-5	1.16684833480698e-5	1.16541431628741e-5	1.16493666977088e-5	1.16545127568602e-5	1.16683422315584e-5	1.16882046406827e-5	1.17086224944511e-5	1.17192090451991e-5	1.17134545888782e-5	1.17164047415318e-5	1.16943682737475e-5	1.1712485882366e-5	1.16651869640741e-5	1.16220051720626e-5	1.16499722544851e-5	1.16392770742362e-5	1.16528942995786e-5	1.16514747961094e-5	1.16577418467888e-5	1.16660885505936e-5	1.16694858076672e-5	1.16679223017105e-5	1.16648207902022e-5	1.16637517914814e-5	1.16669554287617e-5	1.1674795081933e-5	1.16857225650311e-5	1.16967134460079e-5	1.17041464244977e-5	1.17049640670747e-5
flux1:	0.701001021924939	1.06025963246187e-5	1.06132964795629e-5	1.05997229367135e-5	1.05675713934397e-5	1.05264023105249e-5	1.04868351425254e-5	1.04578387229548e-5	1.04447611251198e-5	1.04484768297149e-5	1.04657092177307e-5	1.04903007360851e-5	1.05150138409126e-5	1.0533378888282e-5	1.05411540631993e-5	1.0537100329e-5	1.05229626982334e-5	1.05027442160989e-5	1.04815176103197e-5	1.04641096619995e-5	1.04540030621659e-5	1.04527374507752e-5	1.04599539452071e-5	1.04739510828829e-5	1.04920705970795e-5	1.05096575576053e-5	1.05181440843409e-5	1.05120003793895e-5	1.05126496855946e-5	1.0491494041199e-5	1.05067747957987e-5	1.04647144513385e-5	1.04272355268221e-5	1.04538197135068e-5	1.04463284965958e-5	1.0460233180966e-5	1.0460978947042e-5	1.04670510932514e-5	1.04731823025441e-5	1.04737034347195e-5	1.04692124594591e-5	1.04632753752032e-5	1.04595758580923e-5	1.04605884445317e-5	1.04669942226037e-5	1.04775339733946e-5	1.04893216778657e-5	1.04986294972506e-5	1.05020082907426e-5
flux1:	0.701263470828692	9.50172329015157e-6	9.50712334641728e-6	9.49103084722283e-6	9.45966842141844e-6	9.42227289209758e-6	9.38845779160585e-6	9.36581892234206e-6	9.35833486059039e-6	9.36584461361306e-6	9.38458472491964e-6	9.40851882222375e-6	9.43104521365323e-6	9.44663747677556e-6	9.45204482773437e-6	9.44682282368438e-6	9.43314279040656e-6	9.41500013793667e-6	9.39707036443346e-6	9.38352236882157e-6	9.37708778320019e-6	9.37861661257117e-6	9.3872290669417e-6	9.40094508764252e-6	9.41720335304307e-6	9.43213026158817e-6	9.43880124526282e-6	9.43262080686867e-6	9.4317289935174e-6	9.41172717082781e-6	9.42477459286258e-6	9.38744664526065e-6	9.35486661292675e-6	9.37983907909121e-6	9.3746549024632e-6	9.38840869649959e-6	9.39073800842471e-6	9.39647699195534e-6	9.40079606806566e-6	9.39919229461215e-6	9.39265599192085e-6	9.3847074079761e-6	9.37897931470108e-6	9.3780536835183e-6	9.38286411049961e-6	9.39245716750575e-6	9.40418810822586e-6	9.41439516666256e-6	9.41944565173988e-6
flux1:	0.701525919732445	8.51114406419635e-6	8.51223231157308e-6	8.49459729924057e-6	8.46473227115015e-6	8.43138179021142e-6	8.40310455201776e-6	8.38619575530375e-6	8.38343141905534e-6	8.39382969911715e-6	8.41334821044586e-6	8.43622412354141e-6	8.456555909998e-6	8.46972673245314e-6	8.47335876785359e-6	8.46763212356933e-6	8.45496531862323e-6	8.43920080553545e-6	8.42453832579983e-6	8.41449345287678e-6	8.41113159470573e-6	8.41475820516269e-6	8.42414459763412e-6	8.43718676958027e-6	8.45150140094283e-6	8.4639445802373e-6	8.46905942286534e-6	8.4631279817561e-6	8.4613334545271e-6	8.44270345436405e-6	8.45402879617516e-6	8.42097065490662e-6	8.39258246167636e-6	8.415769862611e-6	8.41214353603742e-6	8.42539131993269e-6	8.4288091671465e-6	8.43412081752929e-6	8.43700693465099e-6	8.43395573608475e-6	8.42616947539288e-6	8.41697128333773e-6	8.40980995468395e-6	8.40726662684053e-6	8.41046443804683e-6	8.41875720851681e-6	8.42981426588924e-6	8.44017438735501e-6	8.4461921088578e-6
flux1:	0.701788368636199	7.62104859880799e-6	7.61875985818204e-6	7.60043025448778e-6	7.57260919984177e-6	7.54342380258452e-6	7.52036338076167e-6	7.50851245839275e-6	7.50960881661321e-6	7.52204354869939e-6	7.54167058771165e-6	7.56311764339068e-6	7.58121911660749e-6	7.59221993645883e-6	7.59450106471364e-6	7.58871810721525e-6	7.57739040285254e-6	7.56409837233438e-6	7.55251823095466e-6	7.54553464850615e-6	7.54463264738524e-6	7.54970277347487e-6	7.55931230159378e-6	7.57135727988344e-6	7.58368939086513e-6	7.59383362104036e-6	7.59762790704966e-6	7.59216678344913e-6	7.5899895099014e-6	7.57289303354678e-6	7.58292059379682e-6	7.55371260082881e-6	7.52890571524919e-6	7.55019585698301e-6	7.54752453157174e-6	7.55999768248475e-6	7.5640964730459e-6	7.56892659133809e-6	7.57072769523505e-6	7.56682341851453e-6	7.55848394743532e-6	7.54872161663603e-6	7.54069986803084e-6	7.53691105132145e-6	7.53860953225503e-6	7.54544526248746e-6	7.55544691047598e-6	7.56545172041476e-6	7.57193501318943e-6
flux1:	0.702050817539952	6.82231456453582e-6	6.81750481725038e-6	6.79918767566384e-6	6.77379435254424e-6	6.74874897397266e-6	6.73048675552648e-6	6.72298486578371e-6	6.72710189625312e-6	6.74077420266941e-6	6.75989601479584e-6	6.77957011554926e-6	6.79537759262589e-6	6.80436631976241e-6	6.80556773255617e-6	6.79998513938113e-6	6.79012359383438e-6	6.77922584162029e-6	6.77042410760967e-6	6.76600913567387e-6	6.76696987017261e-6	6.77289472052783e-6	6.78226431857842e-6	6.79306873072434e-6	6.80342894806454e-6	6.81147081105328e-6	6.81415925596613e-6	6.80933046187846e-6	6.80717924830153e-6	6.79172286561834e-6	6.80079664712245e-6	6.77505916903252e-6	6.75331404901058e-6	6.77265483921683e-6	6.77047223255561e-6	6.78198397188082e-6	6.78643689249383e-6	6.79076206682049e-6	6.79178566644237e-6	6.78752977239525e-6	6.7792229783203e-6	6.76948899135124e-6	6.76113514302773e-6	6.75649745764735e-6	6.75690933420618e-6	6.76229582724571e-6	6.77106600717343e-6	6.78042020664317e-6	6.7870532580882e-6
flux1:	0.702313266443705	6.10637654728071e-6	6.09979662021649e-6	6.08204757355842e-6	6.05930582353835e-6	6.03824257118684e-6	6.02427940988385e-6	6.02039896557762e-6	6.0267321678457e-6	6.04091130364016e-6	6.05898528749838e-6	6.07658689153922e-6	6.09003264559375e-6	6.09710568449557e-6	6.09738598518992e-6	6.09211660283883e-6	6.08370135732571e-6	6.07499898357862e-6	6.06860035247356e-6	6.06625043676568e-6	6.06852296741585e-6	6.07479990114748e-6	6.08356645592715e-6	6.09297297269418e-6	6.10142403327206e-6	6.10757338085203e-6	6.10935204646954e-6	6.10526368427173e-6	6.10344513165109e-6	6.08968226181205e-6	6.09807279043929e-6	6.07546141575773e-6	6.0563403918824e-6	6.07373434604403e-6	6.07169596776999e-6	6.08213207692042e-6	6.0866827824245e-6	6.09049959016121e-6	6.09100417010359e-6	6.08679751632534e-6	6.07898821946677e-6	6.06976603411427e-6	6.06153959006366e-6	6.0564404393651e-6	6.05583569396672e-6	6.05989709076905e-6	6.06741479153967e-6	6.07598787778849e-6	6.08259848319345e-6
flux1:	0.702575715347458	5.46515878286478e-6	5.45743402071434e-6	5.4406540133574e-6	5.4206386844662e-6	5.40328749073402e-6	5.39306931220278e-6	5.39209068061834e-6	5.39989681054234e-6	5.41394498550527e-6	5.43052546561394e-6	5.44582916966268e-6	5.45687759395011e-6	5.46211422458226e-6	5.46157180801885e-6	5.45664276664447e-6	5.44956696605143e-6	5.44279734747341e-6	5.43840464546657e-6	5.43764409650864e-6	5.44075022586308e-6	5.44697778396676e-6	5.45488404340348e-6	5.46282160562013e-6	5.46947638093101e-6	5.4739547033612e-6	5.47500132829683e-6	5.47171223101202e-6	5.47043995681298e-6	5.45837315934589e-6	5.46628406474241e-6	5.44648379843311e-6	5.42962008196784e-6	5.4451163752828e-6	5.44298258699109e-6	5.45229019097557e-6	5.45674180669118e-6	5.46005724594034e-6	5.46024671960989e-6	5.45638623515992e-6	5.44941281991723e-6	5.44106506597449e-6	5.43333505849946e-6	5.42811931859676e-6	5.42678046667883e-6	5.42970345744822e-6	5.43604389889401e-6	5.44381120606466e-6	5.45031634056269e-6
flux1:	0.702838164251212	4.89106793092497e-6	4.88268926895578e-6	4.86713207173272e-6	4.84978951423948e-6	4.83579677817465e-6	4.82874643697103e-6	4.82998919078044e-6	4.83861501969546e-6	4.85201396462605e-6	4.86677867571979e-6	4.87966266719986e-6	4.8883455618199e-6	4.8918506869792e-6	4.89057363424732e-6	4.88598098663886e-6	4.88010610581341e-6	4.87499409545885e-6	4.87223089321886e-6	4.87264283438704e-6	4.87619536807752e-6	4.88208005190842e-6	4.88897296850877e-6	4.89545071361373e-6	4.90046551133458e-6	4.90350112206028e-6	4.90397362907154e-6	4.90149735750246e-6	4.9009012042935e-6	4.89048514000634e-6	4.89805969053439e-6	4.88077926182257e-6	4.86586564776524e-6	4.87955122479916e-6	4.87717015235109e-6	4.88534641972516e-6	4.88955178028138e-6	4.89237670817124e-6	4.89239942558802e-6	4.88908078689201e-6	4.88315690202025e-6	4.87592112496e-6	4.86895189867909e-6	4.8638954599107e-6	4.86207874070026e-6	4.8640635428108e-6	4.86934291041673e-6	4.87632904671434e-6	4.8826818263907e-6
flux1:	0.703100613154965	4.37703004662658e-6	4.36835896436294e-6	4.35415010429282e-6	4.33932706603873e-6	4.32828941009487e-6	4.3238403568523e-6	4.32669320109902e-6	4.33560011080856e-6	4.34797099298295e-6	4.36073879394112e-6	4.37120376953239e-6	4.37764367251662e-6	4.37957752233205e-6	4.3776797043246e-6	4.3734288737921e-6	4.36862580688444e-6	4.36492100128879e-6	4.36346093654108e-6	4.36470592604786e-6	4.36841588755616e-6	4.37376947120462e-6	4.37959090433546e-6	4.38468638118804e-6	4.3882503564525e-6	4.390071266402e-6	4.39010537319786e-6	4.38841439537166e-6	4.38855007014192e-6	4.37969589155315e-6	4.38702396684826e-6	4.37199127172558e-6	4.35876974151031e-6	4.37076046468267e-6	4.36805192383753e-6	4.37513365869922e-6	4.37898758315983e-6	4.38133373275766e-6	4.3812863997098e-6	4.37861313390303e-6	4.37383741774575e-6	4.36783128526877e-6	4.36177893443238e-6	4.35707384599012e-6	4.35498273301168e-6	4.35620685487638e-6	4.36054000642505e-6	4.36677514396598e-6	4.37292420195757e-6
flux1:	0.703363062058718	3.91654832960528e-6	3.90783475065833e-6	3.89499960079948e-6	3.88247709382229e-6	3.87397583232985e-6	3.87160243229409e-6	3.87554610048342e-6	3.88432442816495e-6	3.89543477295536e-6	3.90616807331872e-6	3.91433900140765e-6	3.91875392074001e-6	3.91934217622368e-6	3.91697931311973e-6	3.91310560832522e-6	3.90927653539523e-6	3.90677260600769e-6	3.90635256112576e-6	3.9081732531534e-6	3.91184558356376e-6	3.91657347273534e-6	3.92134444475757e-6	3.92518764113529e-6	3.92750987317869e-6	3.92833580014833e-6	3.92804302487492e-6	3.92707406440082e-6	3.9279338704531e-6	3.92051572051557e-6	3.92764168095717e-6	3.91460103284262e-6	3.9028539757334e-6	3.91328632787942e-6	3.91022720840642e-6	3.91628160507786e-6	3.91971507990491e-6	3.92159517416637e-6	3.92153093700849e-6	3.91952910667085e-6	3.91590232946213e-6	3.91113829350309e-6	3.90605863121218e-6	3.90181179760438e-6	3.89958592539071e-6	3.90018492691249e-6	3.90366125505005e-6	3.90915620446973e-6	3.91502389293128e-6
flux1:	0.703625510962471	3.5037567111881e-6	3.49516595525964e-6	3.48366257672128e-6	3.47319003189119e-6	3.46682165162385e-6	3.46606168834736e-6	3.47068078338998e-6	3.47905047555707e-6	3.48880529794244e-6	3.49759502995821e-6	3.50370414636319e-6	3.50639253851989e-6	3.50591608070432e-6	3.5032812615128e-6	3.49985024323667e-6	3.49693136938808e-6	3.49546792375397e-6	3.49588595684532e-6	3.4980991645305e-6	3.5016187005273e-6	3.50570144342697e-6	3.50950217468572e-6	3.51225748696105e-6	3.51355359704458e-6	3.51358866283948e-6	3.51305587832714e-6	3.51271709866939e-6	3.51424218992993e-6	3.50810603755499e-6	3.51503768011324e-6	3.50374905891622e-6	3.49329234013997e-6	3.50231586848517e-6	3.49892695601897e-6	3.50404335735578e-6	3.50701892958256e-6	3.5084487191098e-6	3.50838787234193e-6	3.50702446048987e-6	3.50447205303343e-6	3.50087955634207e-6	3.4967460505178e-6	3.49299039670563e-6	3.49070935225491e-6	3.49077456199247e-6	3.49345241588832e-6	3.49819324126887e-6	3.50367368495816e-6
flux1:	0.703887959866225	3.13344860397326e-6	3.12509170670949e-6	3.11484309745635e-6	3.10616808968817e-6	3.10156692109583e-6	3.10203358128635e-6	3.10701592438413e-6	3.11481338894418e-6	3.12323170959008e-6	3.13026717188522e-6	3.13462147686684e-6	3.13593142642416e-6	3.1347000858751e-6	3.13200330029276e-6	3.12909553770295e-6	3.12704510083501e-6	3.12649626503876e-6	3.12759826396239e-6	3.13007816848642e-6	3.13338939503713e-6	3.13686053033363e-6	3.13980903122896e-6	3.14165746304699e-6	3.1421375400613e-6	3.14156489829425e-6	3.14085607825559e-6	3.14103615384569e-6	3.14313022404468e-6	3.13810463949183e-6	3.14482303701114e-6	3.13506304288473e-6	3.12574074600623e-6	3.13351126630131e-6	3.12984528962083e-6	3.13412765152599e-6	3.13663517087763e-6	3.13763598236286e-6	3.13757740746188e-6	3.1367799526878e-6	3.13517695619408e-6	3.13262886788876e-6	3.12935704141803e-6	3.12607155515053e-6	3.12376988756715e-6	3.12335937203059e-6	3.12527526789786e-6	3.12923362217697e-6	3.13420681659173e-6
flux1:	0.704150408769978	2.80106857383687e-6	2.79303000826101e-6	2.78395081694016e-6	2.77684072554472e-6	2.77369169951551e-6	2.7750746107186e-6	2.78019940099825e-6	2.78735354582117e-6	2.79453482149774e-6	2.80006423314366e-6	2.80300433659858e-6	2.80329444994756e-6	2.80161258476997e-6	2.79905208351662e-6	2.7967398296366e-6	2.79551841677727e-6	2.79577456108527e-6	2.79743535861212e-6	2.80009289015405e-6	2.80317776166294e-6	2.80610153990597e-6	2.80833351911454e-6	2.80945710849118e-6	2.80931624859263e-6	2.8082953031171e-6	2.80745542392416e-6	2.80803387237291e-6	2.81057760444881e-6	2.80648549281222e-6	2.81295513696458e-6	2.80451898810559e-6	2.79619940917407e-6	2.80287295577806e-6	2.79900368151824e-6	2.80256353807391e-6	2.80461556755951e-6	2.8052161298433e-6	2.80514769060408e-6	2.80482270810655e-6	2.80401792125575e-6	2.8023572819853e-6	2.79983106416195e-6	2.79696467775801e-6	2.79465259153031e-6	2.79380935951234e-6	2.79499551476666e-6	2.79814786396196e-6	2.80250276527376e-6
flux1:	0.704412857673731	2.5026648987412e-6	2.49502288578096e-6	2.4870371731477e-6	2.48129097418158e-6	2.47933241423201e-6	2.48138948488672e-6	2.48650777029981e-6	2.49301034079579e-6	2.49909731574171e-6	2.50338670117312e-6	2.50524542760529e-6	2.50484630087866e-6	2.50297917328723e-6	2.50071342635285e-6	2.4990375193048e-6	2.49858833483699e-6	2.49953778641356e-6	2.50164269987477e-6	2.5044061296984e-6	2.5072640525867e-6	2.50971617290181e-6	2.5113684799584e-6	2.51193832906063e-6	2.51135043665148e-6	2.51001664459772e-6	2.50907707718427e-6	2.50993470914507e-6	2.51279985706422e-6	2.50946980282377e-6	2.51564822589517e-6	2.50835196504433e-6	2.50092435385911e-6	2.50665191148239e-6	2.50266427383933e-6	2.50561421175531e-6	2.5072408164683e-6	2.50747760424675e-6	2.50738421063764e-6	2.50743242083486e-6	2.50726894010155e-6	2.50633236870675e-6	2.50442795112117e-6	2.501922062796e-6	2.49960587037994e-6	2.49837669186006e-6	2.49887962152061e-6	2.50122755934867e-6	2.50488599436097e-6
flux1:	0.704675306577484	2.23481040928602e-6	2.22764717564888e-6	2.22069597978167e-6	2.21614644236164e-6	2.21516471364647e-6	2.21770809274847e-6	2.22272023215664e-6	2.22859629332485e-6	2.23374104113554e-6	2.23703887407224e-6	2.23810744240427e-6	2.23729164277751e-6	2.23544041545918e-6	2.2335681597149e-6	2.23252213616263e-6	2.23275756717237e-6	2.23427391417823e-6	2.23670550292602e-6	2.23950618094927e-6	2.24213920523213e-6	2.2441927291029e-6	2.24539165411e-6	2.24556014518144e-6	2.24467496172149e-6	2.24314164859481e-6	2.2421259717327e-6	2.24315410484349e-6	2.24621590144545e-6	2.24349173203261e-6	2.24933773704925e-6	2.24301984917147e-6	2.23639145643687e-6	2.24131458042647e-6	2.23729602232822e-6	2.23974389257766e-6	2.24098695347355e-6	2.24090287836463e-6	2.24077161857293e-6	2.24109882470374e-6	2.24142911290399e-6	2.24106422858882e-6	2.23966799599355e-6	2.23747344429115e-6	2.23517086568897e-6	2.23362010435549e-6	2.23351404732701e-6	2.23509892648505e-6	2.23803313628372e-6
flux1:	0.704937755481238	1.9945055963043e-6	1.98790750294376e-6	1.98194720822257e-6	1.97845557449409e-6	1.97827468166548e-6	1.98115480989275e-6	1.98598959627522e-6	1.99127331880186e-6	1.99561191278468e-6	1.99812504160259e-6	1.99863226363795e-6	1.99759806201324e-6	1.9958883534478e-6	1.99444130423147e-6	1.99396688732139e-6	1.99476507644898e-6	1.99670328235909e-6	1.99933600668516e-6	2.00210134844608e-6	2.00450605926507e-6	2.00622337647011e-6	2.00707810932371e-6	2.00697512174652e-6	2.00591790283818e-6	2.00427918074576e-6	2.00320826181596e-6	2.00431549074005e-6	2.00746222049829e-6	2.00520967772453e-6	2.01068946814177e-6	2.00521132966407e-6	1.9993044780053e-6	2.00355195058912e-6	1.99958527478457e-6	2.0016294991589e-6	2.00253703790891e-6	2.00217884759157e-6	2.00200128512832e-6	2.0025246713381e-6	2.00321948353141e-6	2.00329512941081e-6	2.00231386888581e-6	2.00039999010053e-6	1.99814738763086e-6	1.99636243402523e-6	1.99575374167124e-6	1.99666135362539e-6	1.99890056417277e-6
flux1:	0.705200204384991	1.77908055755894e-6	1.77313032938765e-6	1.7681246189283e-6	1.76557099755559e-6	1.76604066774309e-6	1.76913208613689e-6	1.77373113839666e-6	1.77845026245614e-6	1.7820890758264e-6	1.78397247436217e-6	1.78407903298095e-6	1.78294949509411e-6	1.78143471508732e-6	1.78038386358412e-6	1.78037852940567e-6	1.78159049877916e-6	1.78379223162009e-6	1.78649526472046e-6	1.78914904935336e-6	1.79131499388485e-6	1.7927454389413e-6	1.79334607537596e-6	1.79307843003083e-6	1.79195138097196e-6	1.79028520797853e-6	1.78918062670021e-6	1.79029638967281e-6	1.79343539053908e-6	1.79154532517395e-6	1.79663614763737e-6	1.79188105463315e-6	1.78663014503217e-6	1.79031579546707e-6	1.78647382744599e-6	1.7882001492311e-6	1.78882129964777e-6	1.78823638713971e-6	1.78800866225606e-6	1.78865910476677e-6	1.78961075846212e-6	1.79002030700252e-6	1.78938370594466e-6	1.78773920752653e-6	1.78559023962038e-6	1.78367781841452e-6	1.78269939952185e-6	1.78305362976639e-6	1.78467839758258e-6
flux1:	0.705462653288744	1.58611084206669e-6	1.58087565961866e-6	1.57678478070435e-6	1.57505778541297e-6	1.57604318685788e-6	1.57923469046997e-6	1.58354397970834e-6	1.58771398993147e-6	1.5907277830474e-6	1.59208744106197e-6	1.591893827806e-6	1.59072927743978e-6	1.58940639401903e-6	1.58867938594113e-6	1.58901352772225e-6	1.59047852457446e-6	1.59278458802221e-6	1.59543089179302e-6	1.59789917686172e-6	1.5998122919235e-6	1.60099401825104e-6	1.60141286698007e-6	1.60106590872349e-6	1.59995044325895e-6	1.59832106517524e-6	1.59720641246742e-6	1.59828121687155e-6	1.6013411654404e-6	1.59972930508927e-6	1.60442061777672e-6	1.60029148865628e-6	1.5956400249471e-6	1.59886175970523e-6	1.59520400417929e-6	1.59668388785324e-6	1.59706508474182e-6	1.59629850076063e-6	1.59602016162901e-6	1.59674169419767e-6	1.59786304572559e-6	1.59852228665291e-6	1.59817928318482e-6	1.59680653652615e-6	1.59482389420637e-6	1.59289900342352e-6	1.59169669483002e-6	1.59164411379856e-6	1.59277042805665e-6
flux1:	0.705725102192497	1.41335749944752e-6	1.40887718856107e-6	1.40564825171915e-6	1.40463689981461e-6	1.40601212290718e-6	1.40920234312788e-6	1.41317078909849e-6	1.41679755347102e-6	1.41923696625992e-6	1.42014253720252e-6	1.41970647615323e-6	1.41852562960549e-6	1.41735842327475e-6	1.41686310226188e-6	1.4174021271682e-6	1.41896693234758e-6	1.42123302547431e-6	1.42371141740667e-6	1.42593127503188e-6	1.42757996567978e-6	1.42854415415697e-6	1.42883883750948e-6	1.42847904198463e-6	1.42743810868956e-6	1.42589749473251e-6	1.42479762459943e-6	1.42580042586114e-6	1.42873036540713e-6	1.42733429524913e-6	1.43162685380021e-6	1.42804298915362e-6	1.42394081174713e-6	1.42678077782298e-6	1.42335204238642e-6	1.4246426933423e-6	1.42482541111972e-6	1.4239177269757e-6	1.42359022313553e-6	1.42433799780526e-6	1.42555892981861e-6	1.42640075483535e-6	1.42631228688236e-6	1.42521788074541e-6	1.42346125220355e-6	1.42163221157547e-6	1.42034689419909e-6	1.42003641136818e-6	1.42079389049871e-6
flux1:	0.705987551096251	1.25873515609087e-6	1.25501413669974e-6	1.25257531316254e-6	1.25216508221665e-6	1.25381116567206e-6	1.25690914142203e-6	1.26049257184046e-6	1.26358050241645e-6	1.26548489223617e-6	1.26598711784565e-6	1.26534483479689e-6	1.2641486015582e-6	1.26309233737848e-6	1.26274058772092e-6	1.26336649487808e-6	1.26490379246609e-6	1.26701530830261e-6	1.26924184792466e-6	1.27116984689508e-6	1.2725512126079e-6	1.27332666790672e-6	1.27354361024492e-6	1.27322131518164e-6	1.27230135237376e-6	1.27088965199476e-6	1.26982845063815e-6	1.27074216626867e-6	1.27350821519832e-6	1.27228262413971e-6	1.27618615338339e-6	1.27307960356967e-6	1.26948055269606e-6	1.27200622778017e-6	1.26883695223612e-6	1.26998267503744e-6	1.27000272069701e-6	1.26898908163913e-6	1.26861462951888e-6	1.26935258145976e-6	1.27061578878027e-6	1.27158400998717e-6	1.27171497785356e-6	1.27089977801994e-6	1.26941371423553e-6	1.26776744480912e-6	1.26651748958329e-6	1.26608009051042e-6	1.26658963920018e-6
flux1:	0.706250000000004	1.12030543350295e-6	1.11731071630767e-6	1.11557079377316e-6	1.11564434993744e-6	1.11745132352568e-6	1.12038043688446e-6	1.12354819521658e-6	1.12611020332387e-6	1.12752123763245e-6	1.12766890784889e-6	1.12685460712177e-6	1.12564679211341e-6	1.12466867072657e-6	1.12439525501982e-6	1.12502287099958e-6	1.1264444143632e-6	1.12832659245865e-6	1.13025216727278e-6	1.13187002089271e-6	1.13299417274963e-6	1.13361076929821e-6	1.13378804457542e-6	1.13353975943214e-6	1.13277218468032e-6	1.13151757672303e-6	1.13051512054886e-6	1.13133149851058e-6	1.13391242676961e-6	1.13282382984099e-6	1.13635407005227e-6	1.1336661865052e-6	1.13052637110175e-6	1.1327922753821e-6	1.12990010885378e-6	1.13093452419326e-6	1.13082257255355e-6	1.12973291874804e-6	1.12931409540154e-6	1.13001314882724e-6	1.13127061260186e-6	1.13231484550174e-6	1.13262769788955e-6	1.13207924919215e-6	1.13088417835855e-6	1.12947539036169e-6	1.12834356387513e-6	1.12787671167502e-6	1.12823262137932e-6
[truncated: 13 more columns]
