# Supplementary material for: Spatial Resolution and Refractive Index Contrast of Resonant Photonic Crystal Surfaces for Biosensing
Source: IEEE Photonics J. Author manuscript; Available in PMC 2015 Sep 7. (PMC4561521; doi:10.1109/JPHOT.2015.2435699)
Supplement: fig6_data [file NIHMS64775-supplement-fig6_data.gz › Volumes/graham/MacBook_backup/PhD_folder_2015_06_02/paper_improvements/IEEE_J_Photonics/final_files/data_files/fig6/meep_data/16/t.out]

-----------
Initializing structure...
Working in 2D dimensions.
Computational cell is 150 x 10 x 0 with resolution 25
     block, center = (0,-2.56637,0)
          size (150,4.86726,1e+20)
          axes (1,0,0), (0,1,0), (0,0,1)
          dielectric constant epsilon diagonal = (2.0736,2.0736,2.0736)
     block, center = (0,2.43363,0)
          size (150,5.13274,1e+20)
          axes (1,0,0), (0,1,0), (0,0,1)
          dielectric constant epsilon diagonal = (2.01072,2.01072,2.01072)
     block, center = (-37.5,0.309735,0)
          size (75,0.884956,1e+20)
          axes (1,0,0), (0,1,0), (0,0,1)
          dielectric constant epsilon diagonal = (2.0164,2.0164,2.0164)
     block, center = (74.5,0,0)
          size (0.65,0.265487,1e+20)
          axes (1,0,0), (0,1,0), (0,0,1)
          dielectric constant epsilon diagonal = (4,4,4)
     block, center = (73.5,0,0)
          size (0.65,0.265487,1e+20)
          axes (1,0,0), (0,1,0), (0,0,1)
          dielectric constant epsilon diagonal = (4,4,4)
     block, center = (72.5,0,0)
          size (0.65,0.265487,1e+20)
          axes (1,0,0), (0,1,0), (0,0,1)
          dielectric constant epsilon diagonal = (4,4,4)
     block, center = (71.5,0,0)
          size (0.65,0.265487,1e+20)
          axes (1,0,0), (0,1,0), (0,0,1)
          dielectric constant epsilon diagonal = (4,4,4)
     block, center = (70.5,0,0)
          size (0.65,0.265487,1e+20)
          axes (1,0,0), (0,1,0), (0,0,1)
          dielectric constant epsilon diagonal = (4,4,4)
     block, center = (69.5,0,0)
          size (0.65,0.265487,1e+20)
          axes (1,0,0), (0,1,0), (0,0,1)
          dielectric constant epsilon diagonal = (4,4,4)
     block, center = (68.5,0,0)
          size (0.65,0.265487,1e+20)
          axes (1,0,0), (0,1,0), (0,0,1)
          dielectric constant epsilon diagonal = (4,4,4)
     block, center = (67.5,0,0)
          size (0.65,0.265487,1e+20)
          axes (1,0,0), (0,1,0), (0,0,1)
          dielectric constant epsilon diagonal = (4,4,4)
     block, center = (66.5,0,0)
          size (0.65,0.265487,1e+20)
          axes (1,0,0), (0,1,0), (0,0,1)
          dielectric constant epsilon diagonal = (4,4,4)
     block, center = (65.5,0,0)
          size (0.65,0.265487,1e+20)
          axes (1,0,0), (0,1,0), (0,0,1)
          dielectric constant epsilon diagonal = (4,4,4)
     block, center = (64.5,0,0)
          size (0.65,0.265487,1e+20)
          axes (1,0,0), (0,1,0), (0,0,1)
          dielectric constant epsilon diagonal = (4,4,4)
     block, center = (63.5,0,0)
          size (0.65,0.265487,1e+20)
          axes (1,0,0), (0,1,0), (0,0,1)
          dielectric constant epsilon diagonal = (4,4,4)
     block, center = (62.5,0,0)
          size (0.65,0.265487,1e+20)
          axes (1,0,0), (0,1,0), (0,0,1)
          dielectric constant epsilon diagonal = (4,4,4)
     block, center = (61.5,0,0)
          size (0.65,0.265487,1e+20)
          axes (1,0,0), (0,1,0), (0,0,1)
          dielectric constant epsilon diagonal = (4,4,4)
     block, center = (60.5,0,0)
          size (0.65,0.265487,1e+20)
          axes (1,0,0), (0,1,0), (0,0,1)
          dielectric constant epsilon diagonal = (4,4,4)
     block, center = (59.5,0,0)
          size (0.65,0.265487,1e+20)
          axes (1,0,0), (0,1,0), (0,0,1)
          dielectric constant epsilon diagonal = (4,4,4)
     block, center = (58.5,0,0)
          size (0.65,0.265487,1e+20)
          axes (1,0,0), (0,1,0), (0,0,1)
          dielectric constant epsilon diagonal = (4,4,4)
     block, center = (57.5,0,0)
          size (0.65,0.265487,1e+20)
          axes (1,0,0), (0,1,0), (0,0,1)
          dielectric constant epsilon diagonal = (4,4,4)
     block, center = (56.5,0,0)
          size (0.65,0.265487,1e+20)
          axes (1,0,0), (0,1,0), (0,0,1)
          dielectric constant epsilon diagonal = (4,4,4)
     block, center = (55.5,0,0)
          size (0.65,0.265487,1e+20)
          axes (1,0,0), (0,1,0), (0,0,1)
          dielectric constant epsilon diagonal = (4,4,4)
     block, center = (54.5,0,0)
          size (0.65,0.265487,1e+20)
          axes (1,0,0), (0,1,0), (0,0,1)
          dielectric constant epsilon diagonal = (4,4,4)
     block, center = (53.5,0,0)
          size (0.65,0.265487,1e+20)
          axes (1,0,0), (0,1,0), (0,0,1)
          dielectric constant epsilon diagonal = (4,4,4)
     block, center = (52.5,0,0)
          size (0.65,0.265487,1e+20)
          axes (1,0,0), (0,1,0), (0,0,1)
          dielectric constant epsilon diagonal = (4,4,4)
     block, center = (51.5,0,0)
          size (0.65,0.265487,1e+20)
          axes (1,0,0), (0,1,0), (0,0,1)
          dielectric constant epsilon diagonal = (4,4,4)
     block, center = (50.5,0,0)
          size (0.65,0.265487,1e+20)
          axes (1,0,0), (0,1,0), (0,0,1)
          dielectric constant epsilon diagonal = (4,4,4)
     block, center = (49.5,0,0)
          size (0.65,0.265487,1e+20)
          axes (1,0,0), (0,1,0), (0,0,1)
          dielectric constant epsilon diagonal = (4,4,4)
     block, center = (48.5,0,0)
          size (0.65,0.265487,1e+20)
          axes (1,0,0), (0,1,0), (0,0,1)
          dielectric constant epsilon diagonal = (4,4,4)
     block, center = (47.5,0,0)
          size (0.65,0.265487,1e+20)
          axes (1,0,0), (0,1,0), (0,0,1)
          dielectric constant epsilon diagonal = (4,4,4)
     block, center = (46.5,0,0)
          size (0.65,0.265487,1e+20)
          axes (1,0,0), (0,1,0), (0,0,1)
          dielectric constant epsilon diagonal = (4,4,4)
     block, center = (45.5,0,0)
          size (0.65,0.265487,1e+20)
          axes (1,0,0), (0,1,0), (0,0,1)
          dielectric constant epsilon diagonal = (4,4,4)
     block, center = (44.5,0,0)
          size (0.65,0.265487,1e+20)
          axes (1,0,0), (0,1,0), (0,0,1)
          dielectric constant epsilon diagonal = (4,4,4)
     block, center = (43.5,0,0)
          size (0.65,0.265487,1e+20)
          axes (1,0,0), (0,1,0), (0,0,1)
          dielectric constant epsilon diagonal = (4,4,4)
     block, center = (42.5,0,0)
          size (0.65,0.265487,1e+20)
          axes (1,0,0), (0,1,0), (0,0,1)
          dielectric constant epsilon diagonal = (4,4,4)
     block, center = (41.5,0,0)
          size (0.65,0.265487,1e+20)
          axes (1,0,0), (0,1,0), (0,0,1)
          dielectric constant epsilon diagonal = (4,4,4)
     block, center = (40.5,0,0)
          size (0.65,0.265487,1e+20)
          axes (1,0,0), (0,1,0), (0,0,1)
          dielectric constant epsilon diagonal = (4,4,4)
     block, center = (39.5,0,0)
          size (0.65,0.265487,1e+20)
          axes (1,0,0), (0,1,0), (0,0,1)
          dielectric constant epsilon diagonal = (4,4,4)
     block, center = (38.5,0,0)
          size (0.65,0.265487,1e+20)
          axes (1,0,0), (0,1,0), (0,0,1)
          dielectric constant epsilon diagonal = (4,4,4)
     block, center = (37.5,0,0)
          size (0.65,0.265487,1e+20)
          axes (1,0,0), (0,1,0), (0,0,1)
          dielectric constant epsilon diagonal = (4,4,4)
     block, center = (36.5,0,0)
          size (0.65,0.265487,1e+20)
          axes (1,0,0), (0,1,0), (0,0,1)
          dielectric constant epsilon diagonal = (4,4,4)
     block, center = (35.5,0,0)
          size (0.65,0.265487,1e+20)
          axes (1,0,0), (0,1,0), (0,0,1)
          dielectric constant epsilon diagonal = (4,4,4)
     block, center = (34.5,0,0)
          size (0.65,0.265487,1e+20)
          axes (1,0,0), (0,1,0), (0,0,1)
          dielectric constant epsilon diagonal = (4,4,4)
     block, center = (33.5,0,0)
          size (0.65,0.265487,1e+20)
          axes (1,0,0), (0,1,0), (0,0,1)
          dielectric constant epsilon diagonal = (4,4,4)
     block, center = (32.5,0,0)
          size (0.65,0.265487,1e+20)
          axes (1,0,0), (0,1,0), (0,0,1)
          dielectric constant epsilon diagonal = (4,4,4)
     block, center = (31.5,0,0)
          size (0.65,0.265487,1e+20)
          axes (1,0,0), (0,1,0), (0,0,1)
          dielectric constant epsilon diagonal = (4,4,4)
     block, center = (30.5,0,0)
          size (0.65,0.265487,1e+20)
          axes (1,0,0), (0,1,0), (0,0,1)
          dielectric constant epsilon diagonal = (4,4,4)
     block, center = (29.5,0,0)
          size (0.65,0.265487,1e+20)
          axes (1,0,0), (0,1,0), (0,0,1)
          dielectric constant epsilon diagonal = (4,4,4)
     block, center = (28.5,0,0)
          size (0.65,0.265487,1e+20)
          axes (1,0,0), (0,1,0), (0,0,1)
          dielectric constant epsilon diagonal = (4,4,4)
     block, center = (27.5,0,0)
          size (0.65,0.265487,1e+20)
          axes (1,0,0), (0,1,0), (0,0,1)
          dielectric constant epsilon diagonal = (4,4,4)
     block, center = (26.5,0,0)
          size (0.65,0.265487,1e+20)
          axes (1,0,0), (0,1,0), (0,0,1)
          dielectric constant epsilon diagonal = (4,4,4)
     block, center = (25.5,0,0)
          size (0.65,0.265487,1e+20)
          axes (1,0,0), (0,1,0), (0,0,1)
          dielectric constant epsilon diagonal = (4,4,4)
     block, center = (24.5,0,0)
          size (0.65,0.265487,1e+20)
          axes (1,0,0), (0,1,0), (0,0,1)
          dielectric constant epsilon diagonal = (4,4,4)
     block, center = (23.5,0,0)
          size (0.65,0.265487,1e+20)
          axes (1,0,0), (0,1,0), (0,0,1)
          dielectric constant epsilon diagonal = (4,4,4)
     block, center = (22.5,0,0)
          size (0.65,0.265487,1e+20)
          axes (1,0,0), (0,1,0), (0,0,1)
          dielectric constant epsilon diagonal = (4,4,4)
     block, center = (21.5,0,0)
          size (0.65,0.265487,1e+20)
          axes (1,0,0), (0,1,0), (0,0,1)
          dielectric constant epsilon diagonal = (4,4,4)
     block, center = (20.5,0,0)
          size (0.65,0.265487,1e+20)
          axes (1,0,0), (0,1,0), (0,0,1)
          dielectric constant epsilon diagonal = (4,4,4)
     block, center = (19.5,0,0)
          size (0.65,0.265487,1e+20)
          axes (1,0,0), (0,1,0), (0,0,1)
          dielectric constant epsilon diagonal = (4,4,4)
     block, center = (18.5,0,0)
          size (0.65,0.265487,1e+20)
          axes (1,0,0), (0,1,0), (0,0,1)
          dielectric constant epsilon diagonal = (4,4,4)
     block, center = (17.5,0,0)
          size (0.65,0.265487,1e+20)
          axes (1,0,0), (0,1,0), (0,0,1)
          dielectric constant epsilon diagonal = (4,4,4)
     block, center = (16.5,0,0)
          size (0.65,0.265487,1e+20)
          axes (1,0,0), (0,1,0), (0,0,1)
          dielectric constant epsilon diagonal = (4,4,4)
     block, center = (15.5,0,0)
          size (0.65,0.265487,1e+20)
          axes (1,0,0), (0,1,0), (0,0,1)
          dielectric constant epsilon diagonal = (4,4,4)
     block, center = (14.5,0,0)
          size (0.65,0.265487,1e+20)
          axes (1,0,0), (0,1,0), (0,0,1)
          dielectric constant epsilon diagonal = (4,4,4)
     block, center = (13.5,0,0)
          size (0.65,0.265487,1e+20)
          axes (1,0,0), (0,1,0), (0,0,1)
          dielectric constant epsilon diagonal = (4,4,4)
     block, center = (12.5,0,0)
          size (0.65,0.265487,1e+20)
          axes (1,0,0), (0,1,0), (0,0,1)
          dielectric constant epsilon diagonal = (4,4,4)
     block, center = (11.5,0,0)
          size (0.65,0.265487,1e+20)
          axes (1,0,0), (0,1,0), (0,0,1)
          dielectric constant epsilon diagonal = (4,4,4)
     block, center = (10.5,0,0)
          size (0.65,0.265487,1e+20)
          axes (1,0,0), (0,1,0), (0,0,1)
          dielectric constant epsilon diagonal = (4,4,4)
     block, center = (9.5,0,0)
          size (0.65,0.265487,1e+20)
          axes (1,0,0), (0,1,0), (0,0,1)
          dielectric constant epsilon diagonal = (4,4,4)
     block, center = (8.5,0,0)
          size (0.65,0.265487,1e+20)
          axes (1,0,0), (0,1,0), (0,0,1)
          dielectric constant epsilon diagonal = (4,4,4)
     block, center = (7.5,0,0)
          size (0.65,0.265487,1e+20)
          axes (1,0,0), (0,1,0), (0,0,1)
          dielectric constant epsilon diagonal = (4,4,4)
     block, center = (6.5,0,0)
          size (0.65,0.265487,1e+20)
          axes (1,0,0), (0,1,0), (0,0,1)
          dielectric constant epsilon diagonal = (4,4,4)
     block, center = (5.5,0,0)
          size (0.65,0.265487,1e+20)
          axes (1,0,0), (0,1,0), (0,0,1)
          dielectric constant epsilon diagonal = (4,4,4)
     block, center = (4.5,0,0)
          size (0.65,0.265487,1e+20)
          axes (1,0,0), (0,1,0), (0,0,1)
          dielectric constant epsilon diagonal = (4,4,4)
     block, center = (3.5,0,0)
          size (0.65,0.265487,1e+20)
          axes (1,0,0), (0,1,0), (0,0,1)
          dielectric constant epsilon diagonal = (4,4,4)
     block, center = (2.5,0,0)
          size (0.65,0.265487,1e+20)
          axes (1,0,0), (0,1,0), (0,0,1)
          dielectric constant epsilon diagonal = (4,4,4)
     block, center = (1.5,0,0)
          size (0.65,0.265487,1e+20)
          axes (1,0,0), (0,1,0), (0,0,1)
          dielectric constant epsilon diagonal = (4,4,4)
     block, center = (0.5,0,0)
          size (0.65,0.265487,1e+20)
          axes (1,0,0), (0,1,0), (0,0,1)
          dielectric constant epsilon diagonal = (4,4,4)
     block, center = (-0.5,0,0)
          size (0.65,0.265487,1e+20)
          axes (1,0,0), (0,1,0), (0,0,1)
          dielectric constant epsilon diagonal = (4,4,4)
     block, center = (-1.5,0,0)
          size (0.65,0.265487,1e+20)
          axes (1,0,0), (0,1,0), (0,0,1)
          dielectric constant epsilon diagonal = (4,4,4)
     block, center = (-2.5,0,0)
          size (0.65,0.265487,1e+20)
          axes (1,0,0), (0,1,0), (0,0,1)
          dielectric constant epsilon diagonal = (4,4,4)
     block, center = (-3.5,0,0)
          size (0.65,0.265487,1e+20)
          axes (1,0,0), (0,1,0), (0,0,1)
          dielectric constant epsilon diagonal = (4,4,4)
     block, center = (-4.5,0,0)
          size (0.65,0.265487,1e+20)
          axes (1,0,0), (0,1,0), (0,0,1)
          dielectric constant epsilon diagonal = (4,4,4)
     block, center = (-5.5,0,0)
          size (0.65,0.265487,1e+20)
          axes (1,0,0), (0,1,0), (0,0,1)
          dielectric constant epsilon diagonal = (4,4,4)
     block, center = (-6.5,0,0)
          size (0.65,0.265487,1e+20)
          axes (1,0,0), (0,1,0), (0,0,1)
          dielectric constant epsilon diagonal = (4,4,4)
     block, center = (-7.5,0,0)
          size (0.65,0.265487,1e+20)
          axes (1,0,0), (0,1,0), (0,0,1)
          dielectric constant epsilon diagonal = (4,4,4)
     block, center = (-8.5,0,0)
          size (0.65,0.265487,1e+20)
          axes (1,0,0), (0,1,0), (0,0,1)
          dielectric constant epsilon diagonal = (4,4,4)
     block, center = (-9.5,0,0)
          size (0.65,0.265487,1e+20)
          axes (1,0,0), (0,1,0), (0,0,1)
          dielectric constant epsilon diagonal = (4,4,4)
     block, center = (-10.5,0,0)
          size (0.65,0.265487,1e+20)
          axes (1,0,0), (0,1,0), (0,0,1)
          dielectric constant epsilon diagonal = (4,4,4)
     block, center = (-11.5,0,0)
          size (0.65,0.265487,1e+20)
          axes (1,0,0), (0,1,0), (0,0,1)
          dielectric constant epsilon diagonal = (4,4,4)
     block, center = (-12.5,0,0)
          size (0.65,0.265487,1e+20)
          axes (1,0,0), (0,1,0), (0,0,1)
          dielectric constant epsilon diagonal = (4,4,4)
     block, center = (-13.5,0,0)
          size (0.65,0.265487,1e+20)
          axes (1,0,0), (0,1,0), (0,0,1)
          dielectric constant epsilon diagonal = (4,4,4)
     block, center = (-14.5,0,0)
          size (0.65,0.265487,1e+20)
          axes (1,0,0), (0,1,0), (0,0,1)
          dielectric constant epsilon diagonal = (4,4,4)
     block, center = (-15.5,0,0)
          size (0.65,0.265487,1e+20)
          axes (1,0,0), (0,1,0), (0,0,1)
          dielectric constant epsilon diagonal = (4,4,4)
     block, center = (-16.5,0,0)
          size (0.65,0.265487,1e+20)
          axes (1,0,0), (0,1,0), (0,0,1)
          dielectric constant epsilon diagonal = (4,4,4)
     block, center = (-17.5,0,0)
          size (0.65,0.265487,1e+20)
          axes (1,0,0), (0,1,0), (0,0,1)
          dielectric constant epsilon diagonal = (4,4,4)
     block, center = (-18.5,0,0)
          size (0.65,0.265487,1e+20)
          axes (1,0,0), (0,1,0), (0,0,1)
          dielectric constant epsilon diagonal = (4,4,4)
     block, center = (-19.5,0,0)
          size (0.65,0.265487,1e+20)
          axes (1,0,0), (0,1,0), (0,0,1)
          dielectric constant epsilon diagonal = (4,4,4)
     block, center = (-20.5,0,0)
          size (0.65,0.265487,1e+20)
          axes (1,0,0), (0,1,0), (0,0,1)
          dielectric constant epsilon diagonal = (4,4,4)
     block, center = (-21.5,0,0)
          size (0.65,0.265487,1e+20)
          axes (1,0,0), (0,1,0), (0,0,1)
          dielectric constant epsilon diagonal = (4,4,4)
     block, center = (-22.5,0,0)
          size (0.65,0.265487,1e+20)
          axes (1,0,0), (0,1,0), (0,0,1)
          dielectric constant epsilon diagonal = (4,4,4)
     block, center = (-23.5,0,0)
          size (0.65,0.265487,1e+20)
          axes (1,0,0), (0,1,0), (0,0,1)
          dielectric constant epsilon diagonal = (4,4,4)
     block, center = (-24.5,0,0)
          size (0.65,0.265487,1e+20)
          axes (1,0,0), (0,1,0), (0,0,1)
          dielectric constant epsilon diagonal = (4,4,4)
     block, center = (-25.5,0,0)
          size (0.65,0.265487,1e+20)
          axes (1,0,0), (0,1,0), (0,0,1)
          dielectric constant epsilon diagonal = (4,4,4)
     block, center = (-26.5,0,0)
          size (0.65,0.265487,1e+20)
          axes (1,0,0), (0,1,0), (0,0,1)
          dielectric constant epsilon diagonal = (4,4,4)
     block, center = (-27.5,0,0)
          size (0.65,0.265487,1e+20)
          axes (1,0,0), (0,1,0), (0,0,1)
          dielectric constant epsilon diagonal = (4,4,4)
     block, center = (-28.5,0,0)
          size (0.65,0.265487,1e+20)
          axes (1,0,0), (0,1,0), (0,0,1)
          dielectric constant epsilon diagonal = (4,4,4)
     block, center = (-29.5,0,0)
          size (0.65,0.265487,1e+20)
          axes (1,0,0), (0,1,0), (0,0,1)
          dielectric constant epsilon diagonal = (4,4,4)
     block, center = (-30.5,0,0)
          size (0.65,0.265487,1e+20)
          axes (1,0,0), (0,1,0), (0,0,1)
          dielectric constant epsilon diagonal = (4,4,4)
     block, center = (-31.5,0,0)
          size (0.65,0.265487,1e+20)
          axes (1,0,0), (0,1,0), (0,0,1)
          dielectric constant epsilon diagonal = (4,4,4)
     block, center = (-32.5,0,0)
          size (0.65,0.265487,1e+20)
          axes (1,0,0), (0,1,0), (0,0,1)
          dielectric constant epsilon diagonal = (4,4,4)
     block, center = (-33.5,0,0)
          size (0.65,0.265487,1e+20)
          axes (1,0,0), (0,1,0), (0,0,1)
          dielectric constant epsilon diagonal = (4,4,4)
     block, center = (-34.5,0,0)
          size (0.65,0.265487,1e+20)
          axes (1,0,0), (0,1,0), (0,0,1)
          dielectric constant epsilon diagonal = (4,4,4)
     block, center = (-35.5,0,0)
          size (0.65,0.265487,1e+20)
          axes (1,0,0), (0,1,0), (0,0,1)
          dielectric constant epsilon diagonal = (4,4,4)
     block, center = (-36.5,0,0)
          size (0.65,0.265487,1e+20)
          axes (1,0,0), (0,1,0), (0,0,1)
          dielectric constant epsilon diagonal = (4,4,4)
     block, center = (-37.5,0,0)
          size (0.65,0.265487,1e+20)
          axes (1,0,0), (0,1,0), (0,0,1)
          dielectric constant epsilon diagonal = (4,4,4)
     block, center = (-38.5,0,0)
          size (0.65,0.265487,1e+20)
          axes (1,0,0), (0,1,0), (0,0,1)
          dielectric constant epsilon diagonal = (4,4,4)
     block, center = (-39.5,0,0)
          size (0.65,0.265487,1e+20)
          axes (1,0,0), (0,1,0), (0,0,1)
          dielectric constant epsilon diagonal = (4,4,4)
     block, center = (-40.5,0,0)
          size (0.65,0.265487,1e+20)
          axes (1,0,0), (0,1,0), (0,0,1)
          dielectric constant epsilon diagonal = (4,4,4)
     block, center = (-41.5,0,0)
          size (0.65,0.265487,1e+20)
          axes (1,0,0), (0,1,0), (0,0,1)
          dielectric constant epsilon diagonal = (4,4,4)
     block, center = (-42.5,0,0)
          size (0.65,0.265487,1e+20)
          axes (1,0,0), (0,1,0), (0,0,1)
          dielectric constant epsilon diagonal = (4,4,4)
     block, center = (-43.5,0,0)
          size (0.65,0.265487,1e+20)
          axes (1,0,0), (0,1,0), (0,0,1)
          dielectric constant epsilon diagonal = (4,4,4)
     block, center = (-44.5,0,0)
          size (0.65,0.265487,1e+20)
          axes (1,0,0), (0,1,0), (0,0,1)
          dielectric constant epsilon diagonal = (4,4,4)
     block, center = (-45.5,0,0)
          size (0.65,0.265487,1e+20)
          axes (1,0,0), (0,1,0), (0,0,1)
          dielectric constant epsilon diagonal = (4,4,4)
     block, center = (-46.5,0,0)
          size (0.65,0.265487,1e+20)
          axes (1,0,0), (0,1,0), (0,0,1)
          dielectric constant epsilon diagonal = (4,4,4)
     block, center = (-47.5,0,0)
          size (0.65,0.265487,1e+20)
          axes (1,0,0), (0,1,0), (0,0,1)
          dielectric constant epsilon diagonal = (4,4,4)
     block, center = (-48.5,0,0)
          size (0.65,0.265487,1e+20)
          axes (1,0,0), (0,1,0), (0,0,1)
          dielectric constant epsilon diagonal = (4,4,4)
     block, center = (-49.5,0,0)
          size (0.65,0.265487,1e+20)
          axes (1,0,0), (0,1,0), (0,0,1)
          dielectric constant epsilon diagonal = (4,4,4)
     block, center = (-50.5,0,0)
          size (0.65,0.265487,1e+20)
          axes (1,0,0), (0,1,0), (0,0,1)
          dielectric constant epsilon diagonal = (4,4,4)
     block, center = (-51.5,0,0)
          size (0.65,0.265487,1e+20)
          axes (1,0,0), (0,1,0), (0,0,1)
          dielectric constant epsilon diagonal = (4,4,4)
     block, center = (-52.5,0,0)
          size (0.65,0.265487,1e+20)
          axes (1,0,0), (0,1,0), (0,0,1)
          dielectric constant epsilon diagonal = (4,4,4)
     block, center = (-53.5,0,0)
          size (0.65,0.265487,1e+20)
          axes (1,0,0), (0,1,0), (0,0,1)
          dielectric constant epsilon diagonal = (4,4,4)
     block, center = (-54.5,0,0)
          size (0.65,0.265487,1e+20)
          axes (1,0,0), (0,1,0), (0,0,1)
          dielectric constant epsilon diagonal = (4,4,4)
     block, center = (-55.5,0,0)
          size (0.65,0.265487,1e+20)
          axes (1,0,0), (0,1,0), (0,0,1)
          dielectric constant epsilon diagonal = (4,4,4)
     block, center = (-56.5,0,0)
          size (0.65,0.265487,1e+20)
          axes (1,0,0), (0,1,0), (0,0,1)
          dielectric constant epsilon diagonal = (4,4,4)
     block, center = (-57.5,0,0)
          size (0.65,0.265487,1e+20)
          axes (1,0,0), (0,1,0), (0,0,1)
          dielectric constant epsilon diagonal = (4,4,4)
     block, center = (-58.5,0,0)
          size (0.65,0.265487,1e+20)
          axes (1,0,0), (0,1,0), (0,0,1)
          dielectric constant epsilon diagonal = (4,4,4)
     block, center = (-59.5,0,0)
          size (0.65,0.265487,1e+20)
          axes (1,0,0), (0,1,0), (0,0,1)
          dielectric constant epsilon diagonal = (4,4,4)
     block, center = (-60.5,0,0)
          size (0.65,0.265487,1e+20)
          axes (1,0,0), (0,1,0), (0,0,1)
          dielectric constant epsilon diagonal = (4,4,4)
     block, center = (-61.5,0,0)
          size (0.65,0.265487,1e+20)
          axes (1,0,0), (0,1,0), (0,0,1)
          dielectric constant epsilon diagonal = (4,4,4)
     block, center = (-62.5,0,0)
          size (0.65,0.265487,1e+20)
          axes (1,0,0), (0,1,0), (0,0,1)
          dielectric constant epsilon diagonal = (4,4,4)
     block, center = (-63.5,0,0)
          size (0.65,0.265487,1e+20)
          axes (1,0,0), (0,1,0), (0,0,1)
          dielectric constant epsilon diagonal = (4,4,4)
     block, center = (-64.5,0,0)
          size (0.65,0.265487,1e+20)
          axes (1,0,0), (0,1,0), (0,0,1)
          dielectric constant epsilon diagonal = (4,4,4)
     block, center = (-65.5,0,0)
          size (0.65,0.265487,1e+20)
          axes (1,0,0), (0,1,0), (0,0,1)
          dielectric constant epsilon diagonal = (4,4,4)
     block, center = (-66.5,0,0)
          size (0.65,0.265487,1e+20)
          axes (1,0,0), (0,1,0), (0,0,1)
          dielectric constant epsilon diagonal = (4,4,4)
     block, center = (-67.5,0,0)
          size (0.65,0.265487,1e+20)
          axes (1,0,0), (0,1,0), (0,0,1)
          dielectric constant epsilon diagonal = (4,4,4)
     block, center = (-68.5,0,0)
          size (0.65,0.265487,1e+20)
          axes (1,0,0), (0,1,0), (0,0,1)
          dielectric constant epsilon diagonal = (4,4,4)
     block, center = (-69.5,0,0)
          size (0.65,0.265487,1e+20)
          axes (1,0,0), (0,1,0), (0,0,1)
          dielectric constant epsilon diagonal = (4,4,4)
     block, center = (-70.5,0,0)
          size (0.65,0.265487,1e+20)
          axes (1,0,0), (0,1,0), (0,0,1)
          dielectric constant epsilon diagonal = (4,4,4)
     block, center = (-71.5,0,0)
          size (0.65,0.265487,1e+20)
          axes (1,0,0), (0,1,0), (0,0,1)
          dielectric constant epsilon diagonal = (4,4,4)
     block, center = (-72.5,0,0)
          size (0.65,0.265487,1e+20)
          axes (1,0,0), (0,1,0), (0,0,1)
          dielectric constant epsilon diagonal = (4,4,4)
     block, center = (-73.5,0,0)
          size (0.65,0.265487,1e+20)
          axes (1,0,0), (0,1,0), (0,0,1)
          dielectric constant epsilon diagonal = (4,4,4)
     block, center = (-74.5,0,0)
          size (0.65,0.265487,1e+20)
          axes (1,0,0), (0,1,0), (0,0,1)
          dielectric constant epsilon diagonal = (4,4,4)
time for set_epsilon = 8.89962 s
-----------
Meep: using output directory "t-out"
creating output file "t-out/eps-000000.00.h5"...
Meep progress: 1.96/377.433631896973 = 0.5% done in 4.0s, 769.0s to go
on time step 103 (time=2.06), 0.0389376 s/step
Meep progress: 4.26/377.433631896973 = 1.1% done in 8.0s, 703.2s to go
on time step 219 (time=4.38), 0.0347072 s/step
Meep progress: 6.68/377.433631896973 = 1.8% done in 12.0s, 668.0s to go
on time step 340 (time=6.8), 0.0331277 s/step
Meep progress: 9.22/377.433631896973 = 2.4% done in 16.1s, 641.3s to go
on time step 467 (time=9.34), 0.0317181 s/step
Meep progress: 11.78/377.433631896973 = 3.1% done in 20.1s, 622.9s to go
on time step 594 (time=11.88), 0.0316527 s/step
Meep progress: 14.38/377.433631896973 = 3.8% done in 24.1s, 608.4s to go
on time step 725 (time=14.5), 0.0306806 s/step
Meep progress: 17.0/377.433631896973 = 4.5% done in 28.1s, 596.2s to go
on time step 856 (time=17.12), 0.0307298 s/step
Meep progress: 19.48/377.433631896973 = 5.2% done in 32.1s, 590.3s to go
on time step 980 (time=19.6), 0.0324332 s/step
Meep progress: 22.08/377.433631896973 = 5.9% done in 36.1s, 581.8s to go
on time step 1110 (time=22.2), 0.0307733 s/step
Meep progress: 24.7/377.433631896973 = 6.5% done in 40.2s, 573.5s to go
on time step 1242 (time=24.84), 0.0304732 s/step
Meep progress: 27.46/377.433631896973 = 7.3% done in 44.2s, 563.1s to go
on time step 1379 (time=27.58), 0.0292134 s/step
Meep progress: 30.12/377.433631896973 = 8.0% done in 48.2s, 555.9s to go
on time step 1511 (time=30.22), 0.0303033 s/step
Meep progress: 32.74/377.433631896973 = 8.7% done in 52.2s, 549.7s to go
on time step 1642 (time=32.84), 0.0305499 s/step
Meep progress: 35.38/377.433631896973 = 9.4% done in 56.2s, 543.5s to go
on time step 1774 (time=35.48), 0.0303566 s/step
Meep progress: 38.0/377.433631896973 = 10.1% done in 60.2s, 537.9s to go
on time step 1905 (time=38.1), 0.030549 s/step
Meep progress: 40.62/377.433631896973 = 10.8% done in 64.2s, 532.7s to go
on time step 2036 (time=40.72), 0.0307049 s/step
Meep progress: 43.36/377.433631896973 = 11.5% done in 68.2s, 525.8s to go
on time step 2173 (time=43.46), 0.0292058 s/step
Meep progress: 46.06/377.433631896973 = 12.2% done in 72.3s, 520.0s to go
on time step 2307 (time=46.14), 0.0298744 s/step
Meep progress: 48.74/377.433631896973 = 12.9% done in 76.3s, 514.4s to go
on time step 2442 (time=48.84), 0.0298323 s/step
Meep progress: 51.32/377.433631896973 = 13.6% done in 80.3s, 510.2s to go
on time step 2571 (time=51.42), 0.0310272 s/step
Meep progress: 54.08/377.433631896973 = 14.3% done in 84.3s, 504.0s to go
on time step 2709 (time=54.18), 0.0291181 s/step
Meep progress: 56.62/377.433631896973 = 15.0% done in 88.3s, 500.4s to go
on time step 2835 (time=56.7), 0.0317658 s/step
Meep progress: 59.22/377.433631896973 = 15.7% done in 92.3s, 496.2s to go
on time step 2965 (time=59.3), 0.0308264 s/step
Meep progress: 61.84/377.433631896973 = 16.4% done in 96.3s, 491.7s to go
on time step 3096 (time=61.92), 0.0306122 s/step
Meep progress: 64.46/377.433631896973 = 17.1% done in 100.4s, 487.3s to go
on time step 3227 (time=64.54), 0.0306735 s/step
Meep progress: 67.22/377.433631896973 = 17.8% done in 104.4s, 481.8s to go
on time step 3365 (time=67.3), 0.0291399 s/step
Meep progress: 70.08/377.433631896973 = 18.6% done in 108.4s, 475.5s to go
on time step 3508 (time=70.16), 0.028034 s/step
Meep progress: 73.16/377.433631896973 = 19.4% done in 112.4s, 467.5s to go
on time step 3662 (time=73.24), 0.02599 s/step
Meep progress: 76.22/377.433631896973 = 20.2% done in 116.4s, 460.1s to go
on time step 3815 (time=76.3), 0.0261782 s/step
Meep progress: 79.28/377.433631896973 = 21.0% done in 120.4s, 452.9s to go
on time step 3968 (time=79.36), 0.0261934 s/step
Meep progress: 82.26/377.433631896973 = 21.8% done in 124.4s, 446.5s to go
on time step 4117 (time=82.34), 0.0268829 s/step
Meep progress: 85.24/377.433631896973 = 22.6% done in 128.5s, 440.3s to go
on time step 4266 (time=85.32), 0.0270017 s/step
Meep progress: 88.14/377.433631896973 = 23.4% done in 132.5s, 434.7s to go
on time step 4411 (time=88.22), 0.0276009 s/step
Meep progress: 91.12/377.433631896973 = 24.1% done in 136.5s, 428.8s to go
on time step 4560 (time=91.2), 0.0269512 s/step
Meep progress: 94.08/377.433631896973 = 24.9% done in 140.5s, 423.1s to go
on time step 4708 (time=94.16), 0.0271961 s/step
Meep progress: 97.1/377.433631896973 = 25.7% done in 144.5s, 417.2s to go
on time step 4859 (time=97.18), 0.0265081 s/step
Meep progress: 100.16/377.433631896973 = 26.5% done in 148.5s, 411.1s to go
on time step 5012 (time=100.24), 0.0261554 s/step
Meep progress: 103.22/377.433631896973 = 27.3% done in 152.5s, 405.2s to go
on time step 5164 (time=103.28), 0.0263159 s/step
Meep progress: 106.18/377.433631896973 = 28.1% done in 156.5s, 399.9s to go
on time step 5312 (time=106.24), 0.0270438 s/step
Meep progress: 109.14/377.433631896973 = 28.9% done in 160.5s, 394.6s to go
on time step 5460 (time=109.2), 0.0270702 s/step
Meep progress: 112.04/377.433631896973 = 29.7% done in 164.6s, 389.8s to go
on time step 5605 (time=112.1), 0.0277006 s/step
Meep progress: 114.98/377.433631896973 = 30.5% done in 168.6s, 384.8s to go
on time step 5752 (time=115.04), 0.027378 s/step
Meep progress: 117.92/377.433631896973 = 31.2% done in 172.6s, 379.9s to go
on time step 5898 (time=117.96), 0.0274012 s/step
Meep progress: 120.8/377.433631896973 = 32.0% done in 176.6s, 375.2s to go
on time step 6042 (time=120.84), 0.0279242 s/step
Meep progress: 123.68/377.433631896973 = 32.8% done in 180.6s, 370.6s to go
on time step 6186 (time=123.72), 0.0278949 s/step
Meep progress: 126.56/377.433631896973 = 33.5% done in 184.7s, 366.1s to go
on time step 6330 (time=126.6), 0.0279474 s/step
Meep progress: 129.44/377.433631896973 = 34.3% done in 188.7s, 361.5s to go
on time step 6474 (time=129.48), 0.0278664 s/step
Meep progress: 132.38/377.433631896973 = 35.1% done in 192.7s, 356.7s to go
on time step 6621 (time=132.42), 0.0273626 s/step
Meep progress: 135.38/377.433631896973 = 35.9% done in 196.7s, 351.7s to go
on time step 6771 (time=135.42), 0.0267519 s/step
Meep progress: 138.38/377.433631896973 = 36.7% done in 200.7s, 346.8s to go
on time step 6921 (time=138.42), 0.0268189 s/step
Meep progress: 141.4/377.433631896973 = 37.5% done in 204.7s, 341.8s to go
on time step 7072 (time=141.44), 0.0265113 s/step
Meep progress: 144.34/377.433631896973 = 38.2% done in 208.8s, 337.1s to go
on time step 7219 (time=144.38), 0.0273514 s/step
Meep progress: 147.3/377.433631896973 = 39.0% done in 212.8s, 332.4s to go
on time step 7367 (time=147.34), 0.0271818 s/step
Meep progress: 150.38/377.433631896973 = 39.8% done in 216.8s, 327.3s to go
on time step 7521 (time=150.42), 0.0260118 s/step
Meep progress: 153.48/377.433631896973 = 40.7% done in 220.8s, 322.2s to go
on time step 7677 (time=153.54), 0.0258046 s/step
Meep progress: 156.58/377.433631896973 = 41.5% done in 224.8s, 317.1s to go
on time step 7832 (time=156.64), 0.0259358 s/step
Meep progress: 159.64/377.433631896973 = 42.3% done in 228.8s, 312.2s to go
on time step 7985 (time=159.7), 0.0262463 s/step
Meep progress: 162.72/377.433631896973 = 43.1% done in 232.8s, 307.2s to go
on time step 8139 (time=162.78), 0.0260306 s/step
Meep progress: 165.84/377.433631896973 = 43.9% done in 236.9s, 302.2s to go
on time step 8295 (time=165.9), 0.0257261 s/step
Meep progress: 168.88/377.433631896973 = 44.7% done in 240.9s, 297.4s to go
on time step 8447 (time=168.94), 0.0263206 s/step
Meep progress: 171.98/377.433631896973 = 45.6% done in 244.9s, 292.5s to go
on time step 8602 (time=172.04), 0.0258643 s/step
Meep progress: 175.1/377.433631896973 = 46.4% done in 248.9s, 287.6s to go
on time step 8758 (time=175.16), 0.0257404 s/step
Meep progress: 178.24/377.433631896973 = 47.2% done in 252.9s, 282.6s to go
on time step 8915 (time=178.3), 0.0255261 s/step
Meep progress: 181.32/377.433631896973 = 48.0% done in 256.9s, 277.9s to go
on time step 9069 (time=181.38), 0.0260408 s/step
Meep progress: 184.42/377.433631896973 = 48.9% done in 260.9s, 273.1s to go
on time step 9224 (time=184.48), 0.0258444 s/step
Meep progress: 187.52/377.433631896973 = 49.7% done in 264.9s, 268.3s to go
on time step 9379 (time=187.58), 0.0259585 s/step
Meep progress: 190.6/377.433631896973 = 50.5% done in 268.9s, 263.6s to go
on time step 9532 (time=190.64), 0.0261583 s/step
Meep progress: 193.5/377.433631896973 = 51.3% done in 273.0s, 259.5s to go
on time step 9677 (time=193.54), 0.0277708 s/step
Meep progress: 196.38/377.433631896973 = 52.0% done in 277.0s, 255.4s to go
on time step 9821 (time=196.42), 0.0278532 s/step
Meep progress: 199.26/377.433631896973 = 52.8% done in 281.0s, 251.3s to go
on time step 9965 (time=199.3), 0.0279252 s/step
Meep progress: 202.26/377.433631896973 = 53.6% done in 285.0s, 246.9s to go
on time step 10115 (time=202.3), 0.0267685 s/step
Meep progress: 205.28/377.433631896973 = 54.4% done in 289.1s, 242.4s to go
on time step 10265 (time=205.3), 0.0266713 s/step
Meep progress: 208.1/377.433631896973 = 55.1% done in 293.1s, 238.5s to go
on time step 10406 (time=208.12), 0.0284006 s/step
Meep progress: 210.98/377.433631896973 = 55.9% done in 297.1s, 234.4s to go
on time step 10550 (time=211), 0.0278172 s/step
Meep progress: 213.88/377.433631896973 = 56.7% done in 301.1s, 230.2s to go
on time step 10695 (time=213.9), 0.0276936 s/step
Meep progress: 216.78/377.433631896973 = 57.4% done in 305.1s, 226.1s to go
on time step 10840 (time=216.8), 0.027623 s/step
Meep progress: 219.72/377.433631896973 = 58.2% done in 309.1s, 221.9s to go
on time step 10987 (time=219.74), 0.0272481 s/step
Meep progress: 222.7/377.433631896973 = 59.0% done in 313.1s, 217.5s to go
on time step 11137 (time=222.74), 0.0268409 s/step
Meep progress: 225.68/377.433631896973 = 59.8% done in 317.1s, 213.2s to go
on time step 11286 (time=225.72), 0.0268763 s/step
Meep progress: 228.68/377.433631896973 = 60.6% done in 321.1s, 208.9s to go
on time step 11436 (time=228.72), 0.0266983 s/step
Meep progress: 231.68/377.433631896973 = 61.4% done in 325.1s, 204.5s to go
on time step 11586 (time=231.72), 0.0266899 s/step
Meep progress: 234.66/377.433631896973 = 62.2% done in 329.1s, 200.2s to go
on time step 11735 (time=234.7), 0.0270072 s/step
Meep progress: 237.66/377.433631896973 = 63.0% done in 333.1s, 195.9s to go
on time step 11885 (time=237.7), 0.0267733 s/step
Meep progress: 240.72/377.433631896973 = 63.8% done in 337.2s, 191.5s to go
on time step 12038 (time=240.76), 0.0262074 s/step
Meep progress: 243.8/377.433631896973 = 64.6% done in 341.2s, 187.0s to go
on time step 12192 (time=243.84), 0.0261079 s/step
Meep progress: 246.86/377.433631896973 = 65.4% done in 345.2s, 182.6s to go
on time step 12345 (time=246.9), 0.0261659 s/step
Meep progress: 249.94/377.433631896973 = 66.2% done in 349.2s, 178.1s to go
on time step 12499 (time=249.98), 0.0260022 s/step
Meep progress: 253.02/377.433631896973 = 67.0% done in 353.2s, 173.7s to go
on time step 12653 (time=253.06), 0.0260464 s/step
Meep progress: 255.96/377.433631896973 = 67.8% done in 357.2s, 169.5s to go
on time step 12800 (time=256), 0.0272898 s/step
Meep progress: 258.84/377.433631896973 = 68.6% done in 361.2s, 165.5s to go
on time step 12944 (time=258.88), 0.027863 s/step
Meep progress: 261.8/377.433631896973 = 69.4% done in 365.2s, 161.3s to go
on time step 13092 (time=261.84), 0.0271635 s/step
Meep progress: 264.76/377.433631896973 = 70.1% done in 369.2s, 157.1s to go
on time step 13240 (time=264.8), 0.0270734 s/step
Meep progress: 267.8/377.433631896973 = 71.0% done in 373.3s, 152.8s to go
on time step 13392 (time=267.84), 0.0264622 s/step
Meep progress: 270.9/377.433631896973 = 71.8% done in 377.3s, 148.4s to go
on time step 13547 (time=270.94), 0.0259567 s/step
Meep progress: 274.0/377.433631896973 = 72.6% done in 381.3s, 143.9s to go
on time step 13702 (time=274.04), 0.025966 s/step
Meep progress: 276.98/377.433631896973 = 73.4% done in 385.3s, 139.7s to go
on time step 13851 (time=277.02), 0.0269325 s/step
Meep progress: 279.88/377.433631896973 = 74.2% done in 389.3s, 135.7s to go
on time step 13996 (time=279.92), 0.0276483 s/step
Meep progress: 282.78/377.433631896973 = 74.9% done in 393.3s, 131.7s to go
on time step 14141 (time=282.82), 0.0276684 s/step
Meep progress: 285.68/377.433631896973 = 75.7% done in 397.4s, 127.6s to go
on time step 14286 (time=285.72), 0.0277352 s/step
Meep progress: 288.58/377.433631896973 = 76.5% done in 401.4s, 123.6s to go
on time step 14431 (time=288.62), 0.0277456 s/step
Meep progress: 291.5/377.433631896973 = 77.2% done in 405.4s, 119.5s to go
on time step 14577 (time=291.54), 0.0275372 s/step
Meep progress: 294.44/377.433631896973 = 78.0% done in 409.4s, 115.4s to go
on time step 14724 (time=294.48), 0.0272871 s/step
Meep progress: 297.38/377.433631896973 = 78.8% done in 413.4s, 111.3s to go
on time step 14871 (time=297.42), 0.0273672 s/step
Meep progress: 300.28/377.433631896973 = 79.6% done in 417.5s, 107.3s to go
on time step 15016 (time=300.32), 0.0276822 s/step
Meep progress: 303.16/377.433631896973 = 80.3% done in 421.5s, 103.3s to go
on time step 15160 (time=303.2), 0.0277955 s/step
Meep progress: 306.06/377.433631896973 = 81.1% done in 425.5s, 99.2s to go
on time step 15305 (time=306.1), 0.0277169 s/step
Meep progress: 308.98/377.433631896973 = 81.9% done in 429.5s, 95.2s to go
on time step 15451 (time=309.02), 0.0275586 s/step
Meep progress: 311.98/377.433631896973 = 82.7% done in 433.5s, 91.0s to go
on time step 15601 (time=312.02), 0.026812 s/step
Meep progress: 314.98/377.433631896973 = 83.5% done in 437.5s, 86.8s to go
on time step 15751 (time=315.02), 0.0267014 s/step
Meep progress: 318.0/377.433631896973 = 84.3% done in 441.5s, 82.5s to go
on time step 15902 (time=318.04), 0.0265914 s/step
Meep progress: 321.0/377.433631896973 = 85.0% done in 445.6s, 78.3s to go
on time step 16052 (time=321.04), 0.0267923 s/step
Meep progress: 324.0/377.433631896973 = 85.8% done in 449.6s, 74.1s to go
on time step 16202 (time=324.04), 0.0268047 s/step
Meep progress: 327.02/377.433631896973 = 86.6% done in 453.6s, 69.9s to go
on time step 16353 (time=327.06), 0.0265673 s/step
Meep progress: 330.12/377.433631896973 = 87.5% done in 457.6s, 65.6s to go
on time step 16508 (time=330.16), 0.0259224 s/step
Meep progress: 333.28/377.433631896973 = 88.3% done in 461.6s, 61.2s to go
on time step 16666 (time=333.32), 0.0254516 s/step
Meep progress: 336.4/377.433631896973 = 89.1% done in 465.6s, 56.8s to go
on time step 16822 (time=336.44), 0.0256967 s/step
Meep progress: 339.52/377.433631896973 = 90.0% done in 469.7s, 52.4s to go
on time step 16978 (time=339.56), 0.0256942 s/step
Meep progress: 342.64/377.433631896973 = 90.8% done in 473.7s, 48.1s to go
on time step 17134 (time=342.68), 0.0258014 s/step
Meep progress: 345.68/377.433631896973 = 91.6% done in 477.7s, 43.9s to go
on time step 17286 (time=345.72), 0.0263859 s/step
Meep progress: 348.66/377.433631896973 = 92.4% done in 481.7s, 39.8s to go
on time step 17435 (time=348.7), 0.026922 s/step
Meep progress: 351.66/377.433631896973 = 93.2% done in 485.7s, 35.6s to go
on time step 17586 (time=351.72), 0.0266586 s/step
Meep progress: 354.62/377.433631896973 = 94.0% done in 489.7s, 31.5s to go
on time step 17734 (time=354.68), 0.0271377 s/step
Meep progress: 357.6/377.433631896973 = 94.7% done in 493.7s, 27.4s to go
on time step 17883 (time=357.66), 0.0269943 s/step
Meep progress: 360.7/377.433631896973 = 95.6% done in 497.7s, 23.1s to go
on time step 18038 (time=360.76), 0.0258089 s/step
Meep progress: 363.8/377.433631896973 = 96.4% done in 501.8s, 18.8s to go
on time step 18193 (time=363.86), 0.0259507 s/step
Meep progress: 366.98/377.433631896973 = 97.2% done in 505.8s, 14.4s to go
on time step 18352 (time=367.04), 0.0252757 s/step
Meep progress: 370.16/377.433631896973 = 98.1% done in 509.8s, 10.0s to go
on time step 18511 (time=370.22), 0.0252033 s/step
Meep progress: 373.34/377.433631896973 = 98.9% done in 513.8s, 5.6s to go
on time step 18670 (time=373.4), 0.0252375 s/step
Meep progress: 376.54/377.433631896973 = 99.8% done in 517.8s, 1.2s to go
on time step 18830 (time=376.6), 0.025072 s/step
run 0 finished at t = 377.44 (18872 timesteps)
flux1:, 0.627777777777778, 6.30180856547423e-7, 6.25012418471237e-7, 6.20247822892151e-7, 6.1575187840919e-7, 6.11538866882833e-7, 6.07796536522002e-7, 6.04824213806523e-7, 6.02918227475693e-7, 6.02258234880625e-7, 6.0284469889201e-7, 6.04512581368557e-7, 6.07010834038189e-7, 6.10108669912958e-7, 6.13680763976144e-7, 6.17736150904709e-7, 6.22381531370326e-7, 6.27737878580241e-7, 6.33849014228485e-7, 6.40623487791231e-7, 6.47832885696984e-7, 6.55159067567817e-7, 6.62263071829145e-7, 6.68869204348062e-7, 6.74907479325458e-7, 6.80655980581255e-7, 6.86308698097528e-7, 6.90958039126367e-7, 6.95543084017139e-7, 6.99489106140894e-7, 7.04006249455617e-7, 7.04167131320147e-7, 7.03034322197131e-7, 7.03812603245628e-7, 7.02112132207569e-7, 6.99401446567989e-7, 6.95788620374587e-7, 6.92103286933482e-7, 6.87518857036106e-7, 6.82129979735221e-7, 6.76033458220624e-7, 6.69257335292884e-7, 6.61978405340177e-7, 6.54524714825917e-7, 6.47253765471598e-7, 6.40435251751398e-7, 6.34190752657308e-7, 6.28501126379349e-7, 6.23270711842856e-7, 6.18419941558503e-7, 6.13967359341062e-7, 6.10065248659359e-7, 6.06970850192751e-7, 6.04961852734678e-7, 6.04230430466408e-7, 6.04803106608891e-7, 6.06525619822414e-7, 6.09123941581766e-7, 6.12317123164395e-7, 6.15932006152492e-7, 6.19965990404363e-7, 6.24564131860113e-7
flux1:, 0.628040226681531, 7.19728667289597e-7, 7.13212549141844e-7, 7.07123094940651e-7, 7.01326049711245e-7, 6.95850491465374e-7, 6.90920074012468e-7, 6.86888233442249e-7, 6.84111623665974e-7, 6.82820565693468e-7, 6.83043831707678e-7, 6.84618412557399e-7, 6.87275309860071e-7, 6.90759098820726e-7, 6.94927055246491e-7, 6.99785815825326e-7, 7.05451954985858e-7, 7.1205586528694e-7, 7.19633828504494e-7, 7.28059498271717e-7, 7.37046115945146e-7, 7.46211515523313e-7, 7.55165698612577e-7, 7.635953246412e-7, 7.71387629095943e-7, 7.78777698058722e-7, 7.85954272487427e-7, 7.91964511763338e-7, 7.97778888176268e-7, 8.02729375890331e-7, 8.0821240330894e-7, 8.08639519463261e-7, 8.07456976157617e-7, 8.08296960437248e-7, 8.06185338416222e-7, 8.0273618602446e-7, 7.98177310051291e-7, 7.93365623703583e-7, 7.87410456378192e-7, 7.80492110390349e-7, 7.72716217775573e-7, 7.64114020483084e-7, 7.5492027441387e-7, 7.45550690536976e-7, 7.36440840207841e-7, 7.27911397670714e-7, 7.2010987227556e-7, 7.13028386756243e-7, 7.06579117183388e-7, 7.0069552092623e-7, 6.95418435909539e-7, 6.90929987186036e-7, 6.87517519731916e-7, 6.8547871129263e-7, 6.85006335688116e-7, 6.86104206108175e-7, 6.88575860057078e-7, 6.92096224754233e-7, 6.96337718118043e-7, 7.01095004124935e-7, 7.06350037708956e-7, 7.12242630038837e-7
flux1:, 0.628302675585284, 8.24644297073434e-7, 8.17145615179199e-7, 8.1005992265796e-7, 8.03243564960459e-7, 7.96730579275994e-7, 7.90771642478925e-7, 7.85766632969884e-7, 7.82126081903901e-7, 7.80125690148724e-7, 7.79818596679586e-7, 7.81041736623135e-7, 7.83508584282003e-7, 7.86942368925345e-7, 7.91188815104653e-7, 7.96259476065165e-7, 8.02288114691959e-7, 8.094209493472e-7, 8.17693005323829e-7, 8.26952111765315e-7, 8.36868692698834e-7, 8.47019403052846e-7, 8.56987454122621e-7, 8.66435643533536e-7, 8.75206792578864e-7, 8.83497724743896e-7, 8.9153136018644e-7, 8.98325735528566e-7, 9.04842009401717e-7, 9.10400524121352e-7, 9.16527298544281e-7, 9.1700826843906e-7, 9.15683451590776e-7, 9.16626776479648e-7, 9.14275559061601e-7, 9.10355343577201e-7, 9.05237264713427e-7, 8.99794457368194e-7, 8.93035063840052e-7, 8.8523835728037e-7, 8.76516774457422e-7, 8.66879122416533e-7, 8.56592423793137e-7, 8.4614313457105e-7, 8.36032249662847e-7, 8.26617691724308e-7, 8.18057068231597e-7, 8.10337971063758e-7, 8.03367090923269e-7, 7.97081040822306e-7, 7.91535957646363e-7, 7.86938418763536e-7, 7.83601128475305e-7, 7.81837553444401e-7, 7.81838145148415e-7, 7.8358345526645e-7, 7.86837488596438e-7, 7.91230182694468e-7, 7.9639612645013e-7, 8.02108125692726e-7, 8.08343143691786e-7, 8.1524535583506e-7
flux1:, 0.628565124489038, 9.48019846927046e-7, 9.40047812428752e-7, 9.32420335825008e-7, 9.24971197531754e-7, 9.17726106044292e-7, 9.1095016345155e-7, 9.05078612923582e-7, 9.00566948842257e-7, 8.97729975537192e-7, 8.96641959987588e-7, 8.97139873975726e-7, 8.98923073441323e-7, 9.01699623760931e-7, 9.05311546180389e-7, 9.09783451986619e-7, 9.15273774865175e-7, 9.21951778752527e-7, 9.2986059661961e-7, 9.38837641159641e-7, 9.48534888645844e-7, 9.58519092042112e-7, 9.68375287021203e-7, 9.77756019312005e-7, 9.86459664563494e-7, 9.94660255309537e-7, 1.00266268137834e-6, 1.00945723284893e-6, 1.01596370335055e-6, 1.0215905741441e-6, 1.02792311296713e-6, 1.02816422165947e-6, 1.02656534968891e-6, 1.02765875266932e-6, 1.02528589964715e-6, 1.02125215029027e-6, 1.01607906838096e-6, 1.01065901847267e-6, 1.00385142069992e-6, 9.96040679970961e-7, 9.87348763127501e-7, 9.77736702402827e-7, 9.67470775565952e-7, 9.5708178174042e-7, 9.47115694954008e-7, 9.37948285445527e-7, 9.29726910907691e-7, 9.22414711148429e-7, 9.15895653498207e-7, 9.10096022375549e-7, 9.05076948955105e-7, 9.01060912045722e-7, 8.98378046401187e-7, 8.97350217619381e-7, 8.98159718774386e-7, 9.00761117055907e-7, 9.04880579779482e-7, 9.10109579873959e-7, 9.16055515439083e-7, 9.22482461350742e-7, 9.29376053275744e-7, 9.36897499777756e-7
flux1:, 0.628827573392791, 1.09260500780825e-6, 1.08476388720432e-6, 1.07713272160805e-6, 1.06950841443713e-6, 1.06189261474914e-6, 1.05454906155182e-6, 1.04793426718511e-6, 1.04253792020038e-6, 1.03870766746621e-6, 1.0365376684101e-6, 1.03586842162581e-6, 1.0363922197098e-6, 1.03781076476094e-6, 1.03997095011748e-6, 1.04291743660439e-6, 1.04683884720625e-6, 1.05193376748723e-6, 1.05826467572244e-6, 1.06567928101427e-6, 1.07384269956552e-6, 1.08234872346316e-6, 1.09081377074584e-6, 1.09889122202181e-6, 1.10633657528812e-6, 1.1133267857413e-6, 1.12029796690027e-6, 1.12619291188394e-6, 1.1318776184968e-6, 1.13695226692069e-6, 1.14299301768137e-6, 1.14264885422055e-6, 1.14061721121337e-6, 1.1419151455649e-6, 1.13976319380573e-6, 1.13602533686051e-6, 1.13135965653471e-6, 1.12669824121243e-6, 1.12069802833377e-6, 1.11384673297537e-6, 1.10628466912767e-6, 1.09790440914667e-6, 1.08893510546248e-6, 1.07991816778501e-6, 1.07141747375741e-6, 1.06380292931657e-6, 1.05718886810565e-6, 1.05149262351946e-6, 1.04655713610384e-6, 1.0422838220309e-6, 1.03872716223154e-6, 1.03611507632405e-6, 1.03478456458724e-6, 1.03505527371318e-6, 1.03709214781964e-6, 1.04081823250796e-6, 1.04592189544596e-6, 1.05196248551147e-6, 1.05853201561236e-6, 1.06540095481826e-6, 1.07257936968573e-6, 1.08025968608322e-6
flux1:, 0.629090022296544, 1.26043794165311e-6, 1.25336319942526e-6, 1.24629749422369e-6, 1.23898741418948e-6, 1.23139371828575e-6, 1.22376060119776e-6, 1.21654927880924e-6, 1.21027161818545e-6, 1.20530268592799e-6, 1.20175823515953e-6, 1.19948989364725e-6, 1.19819368682512e-6, 1.19757558442944e-6, 1.19749500731136e-6, 1.19802032576605e-6, 1.19937166078794e-6, 1.20178027744602e-6, 1.20533934538843e-6, 1.20993082547292e-6, 1.21526880678468e-6, 1.22101279677893e-6, 1.22683728842016e-6, 1.23240308294381e-6, 1.23742584807688e-6, 1.2421190350723e-6, 1.24709240678771e-6, 1.25119678073393e-6, 1.25526127344817e-6, 1.25916763412674e-6, 1.26443552807997e-6, 1.2631523236153e-6, 1.26052205607368e-6, 1.2620913917906e-6, 1.2604010079912e-6, 1.25737023776042e-6, 1.25375748707395e-6, 1.25057325225433e-6, 1.24621756491952e-6, 1.2412723808843e-6, 1.2359116775572e-6, 1.22994744291594e-6, 1.22353680318323e-6, 1.21719420429661e-6, 1.21146993642044e-6, 1.20670207117071e-6, 1.20294938257762e-6, 1.20006394055849e-6, 1.19783186147777e-6, 1.19611738646502e-6, 1.19495799330961e-6, 1.19457650274514e-6, 1.1953046633167e-6, 1.19744656823677e-6, 1.20113741873228e-6, 1.20626035717082e-6, 1.21246421240053e-6, 1.21928213856623e-6, 1.22630328845161e-6, 1.23332082124053e-6, 1.2403857516019e-6, 1.24773554100682e-6
flux1:, 0.629352471200297, 1.45258157851374e-6, 1.44687029912973e-6, 1.44091468596707e-6, 1.43440048249807e-6, 1.42723115775986e-6, 1.41961183296537e-6, 1.41199010110389e-6, 1.40488729793931e-6, 1.39870180555122e-6, 1.3935759400801e-6, 1.38938415068712e-6, 1.38584014894056e-6, 1.38266541455642e-6, 1.37973691102234e-6, 1.37714511141866e-6, 1.37513685103345e-6, 1.37397470854034e-6, 1.37379192910803e-6, 1.37452902263811e-6, 1.37598509545499e-6, 1.37792118743962e-6, 1.38009011161268e-6, 1.38216095555678e-6, 1.38381379672549e-6, 1.3853358670906e-6, 1.38753791427364e-6, 1.38910990231847e-6, 1.39089656683116e-6, 1.39311969367106e-6, 1.39723504167427e-6, 1.39470168528845e-6, 1.39132422699129e-6, 1.3932499667793e-6, 1.39223237682319e-6, 1.39026630277746e-6, 1.38815479328092e-6, 1.38704119640379e-6, 1.38501954342481e-6, 1.38275214489869e-6, 1.38046774732377e-6, 1.37789683141093e-6, 1.37509606323122e-6, 1.37251594392717e-6, 1.37066036667745e-6, 1.36980989029767e-6, 1.36994830499669e-6, 1.370848293317e-6, 1.37222954212005e-6, 1.37391248489954e-6, 1.37591136559986e-6, 1.37843539043241e-6, 1.38179886131794e-6, 1.38627531638162e-6, 1.39195543452145e-6, 1.39867191630061e-6, 1.40603107326021e-6, 1.41354564696141e-6, 1.42081499459876e-6, 1.42767166685705e-6, 1.43422350971454e-6, 1.44076454032352e-6
flux1:, 0.629614920104051, 1.66904678817923e-6, 1.66519251762385e-6, 1.66081613459779e-6, 1.65553661528843e-6, 1.64918571130058e-6, 1.64190984652571e-6, 1.63412379256391e-6, 1.62634543919721e-6, 1.61899375898067e-6, 1.61224546668269e-6, 1.60601274408145e-6, 1.60004283521149e-6, 1.59408310843932e-6, 1.58802900278866e-6, 1.58198499480377e-6, 1.57621271174439e-6, 1.57099872689787e-6, 1.56652175255144e-6, 1.5628021247371e-6, 1.55975565290892e-6, 1.55727328740669e-6, 1.55519723036809e-6, 1.55319980156315e-6, 1.55093041275744e-6, 1.5487856471575e-6, 1.54778289597679e-6, 1.54636275740783e-6, 1.54547452128297e-6, 1.5456925838626e-6, 1.5484565025146e-6, 1.54445469503742e-6, 1.54022341837679e-6, 1.54261370539876e-6, 1.54242585415402e-6, 1.54177619513034e-6, 1.54144421069119e-6, 1.54277092685602e-6, 1.54350588211453e-6, 1.54437697603454e-6, 1.54569282319386e-6, 1.54711340474017e-6, 1.54857721417923e-6, 1.55043919570726e-6, 1.55312636268384e-6, 1.55683912521969e-6, 1.56147261615471e-6, 1.56671426235993e-6, 1.57221699434605e-6, 1.57775938489615e-6, 1.58333279886198e-6, 1.5891283151019e-6, 1.5954321494354e-6, 1.60247209302122e-6, 1.61027857233425e-6, 1.61862251511137e-6, 1.62706463174346e-6, 1.63510356646907e-6, 1.64236252262322e-6, 1.64872987545371e-6, 1.65438426038931e-6, 1.65968379789159e-6
flux1:, 0.629877369007804, 1.90895816010675e-6, 1.90729955131024e-6, 1.90485607660385e-6, 1.90117966648067e-6, 1.89601926168493e-6, 1.88944426591678e-6, 1.88181764091238e-6, 1.87364117426785e-6, 1.86535274958522e-6, 1.85717306493595e-6, 1.84906849440808e-6, 1.84083573794892e-6, 1.83225607016466e-6, 1.82323941785996e-6, 1.81388951969996e-6, 1.80446388357023e-6, 1.79525949418277e-6, 1.78650032106985e-6, 1.7783014790234e-6, 1.7707184042467e-6, 1.76378909491205e-6, 1.75744568604106e-6, 1.7513536411648e-6, 1.74513654548194e-6, 1.73932830354674e-6, 1.73513357811545e-6, 1.73064430559842e-6, 1.7270340596732e-6, 1.72518859253852e-6, 1.72664164424795e-6, 1.72108548628471e-6, 1.71595534597334e-6, 1.71894374262949e-6, 1.71966979933049e-6, 1.72044169814305e-6, 1.72194499161175e-6, 1.72578608779812e-6, 1.72934554403323e-6, 1.7334061177908e-6, 1.73838276585462e-6, 1.74388639403956e-6, 1.74973303128215e-6, 1.75616019923397e-6, 1.7634935960489e-6, 1.7718364802087e-6, 1.78098936559659e-6, 1.79055862517451e-6, 1.80014118518241e-6, 1.80948598619717e-6, 1.81856999408315e-6, 1.82756709701596e-6, 1.83672785374572e-6, 1.84622062815126e-6, 1.85600078177022e-6, 1.86576718534136e-6, 1.87503326689503e-6, 1.8832913093666e-6, 1.89020269658705e-6, 1.8957271944866e-6, 1.9001252099055e-6, 1.90382141053252e-6
flux1:, 0.630139817911557, 2.17097600075047e-6, 2.17166622569441e-6, 2.17136910782839e-6, 2.16957503770965e-6, 2.16594338004339e-6, 2.16045092848167e-6, 2.15339131637768e-6, 2.14523833450939e-6, 2.13644754684074e-6, 2.12729331941864e-6, 2.11781198174514e-6, 2.10786357344629e-6, 2.09726766336533e-6, 2.08593974360319e-6, 2.07396253210475e-6, 2.06156500845434e-6, 2.04903552119023e-6, 2.03663664785146e-6, 2.02458425125881e-6, 2.01308409455615e-6, 2.00232481652304e-6, 1.99231885106823e-6, 1.98271149576385e-6, 1.97310422234594e-6, 1.96418330381361e-6, 1.95729727756674e-6, 1.95009102304099e-6, 1.94410087232747e-6, 1.94042997959475e-6, 1.94087663231805e-6, 1.93383258854721e-6, 1.92782970648428e-6, 1.93157293878895e-6, 1.93321494991495e-6, 1.93534530613466e-6, 1.93849532614449e-6, 1.94459909717101e-6, 1.95065831805149e-6, 1.95750899798755e-6, 1.96569731562237e-6, 1.97481327682508e-6, 1.98456011026413e-6, 1.99504902356697e-6, 2.00648925521005e-6, 2.01887758773985e-6, 2.03192257656176e-6, 2.04516406746877e-6, 2.05816481668306e-6, 2.07066664491308e-6, 2.08264892178937e-6, 2.09427531798115e-6, 2.10575735661903e-6, 2.11719346803665e-6, 2.12845205424186e-6, 2.1391526610026e-6, 2.14876268210936e-6, 2.15677798526651e-6, 2.16291316172482e-6, 2.16721350280025e-6, 2.17002849056957e-6, 2.17184630637324e-6
flux1:, 0.63040226681531, 2.4539364517939e-6, 2.45693673192292e-6, 2.45885102780193e-6, 2.45911861571604e-6, 2.45730730431099e-6, 2.45328973217206e-6, 2.44727552420586e-6, 2.43969995201198e-6, 2.43103483483287e-6, 2.42161614520532e-6, 2.41156279914214e-6, 2.4008079463972e-6, 2.38920938983805e-6, 2.37667519398418e-6, 2.36324349275082e-6, 2.34908753198938e-6, 2.33446440453106e-6, 2.3196623863814e-6, 2.30499361782244e-6, 2.29081086713248e-6, 2.27744319643199e-6, 2.26496560297692e-6, 2.25298906029065e-6, 2.24109424164884e-6, 2.23011820558237e-6, 2.2214917102992e-6, 2.21232758385196e-6, 2.20466510349111e-6, 2.19968940295568e-6, 2.1996797740663e-6, 2.19136054389899e-6, 2.18457800606852e-6, 2.18924814647932e-6, 2.19172737305027e-6, 2.19498701416149e-6, 2.19936579180944e-6, 2.20717493891826e-6, 2.21503936763685e-6, 2.22386018239556e-6, 2.23433535203502e-6, 2.2460636364481e-6, 2.25865720804229e-6, 2.27210648942554e-6, 2.28650061845948e-6, 2.3017294033637e-6, 2.3174203486561e-6, 2.33307011360098e-6, 2.34823819844714e-6, 2.36269020731009e-6, 2.37643172307366e-6, 2.3896287709706e-6, 2.40245518307925e-6, 2.41493346158027e-6, 2.4268378264906e-6, 2.4377059089783e-6, 2.44696436483464e-6, 2.45412515717346e-6, 2.45897149943967e-6, 2.46164634924798e-6, 2.46259161755884e-6, 2.46235098248808e-6
flux1:, 0.630664715719064, 2.75762030993772e-6, 2.76271683919341e-6, 2.76676635785022e-6, 2.76917055148867e-6, 2.76940826122009e-6, 2.76724145576154e-6, 2.76278524810518e-6, 2.75642799838721e-6, 2.74865573315236e-6, 2.73987061788426e-6, 2.73028151978782e-6, 2.71989871217039e-6, 2.70861350244372e-6, 2.69631106366976e-6, 2.68296115427812e-6, 2.66865477337845e-6, 2.65359429950862e-6, 2.63807581801172e-6, 2.62249300299491e-6, 2.60732867336187e-6, 2.59303030676524e-6, 2.57971315155378e-6, 2.56694126894431e-6, 2.55427204032484e-6, 2.54267387178628e-6, 2.53358985072617e-6, 2.52354001602773e-6, 2.51518914252019e-6, 2.50964794756512e-6, 2.50991547963609e-6, 2.50064556587835e-6, 2.49322404637297e-6, 2.4989953607696e-6, 2.50216432295793e-6, 2.50618520380429e-6, 2.51119685692291e-6, 2.51991935042867e-6, 2.52860902770665e-6, 2.53826004261439e-6, 2.549736576032e-6, 2.56267132841154e-6, 2.57661514280088e-6, 2.59145688886311e-6, 2.60717418580865e-6, 2.62355817506974e-6, 2.6401727580427e-6, 2.65650038661241e-6, 2.67213346387444e-6, 2.68689707004104e-6, 2.70085113591226e-6, 2.71418080207051e-6, 2.72702812111689e-6, 2.7393389380537e-6, 2.75079185399129e-6, 2.76084557567451e-6, 2.76889566414503e-6, 2.77448488839463e-6, 2.77748015684729e-6, 2.77813169341206e-6, 2.77697345745667e-6, 2.77459297604183e-6
flux1:, 0.630927164622817, 3.08352147767266e-6, 3.09036128444155e-6, 3.09634765609456e-6, 3.10085872647221e-6, 3.10329054920669e-6, 3.10329335868511e-6, 3.10088252937212e-6, 3.09639413729996e-6, 3.0903257806415e-6, 3.08314614941923e-6, 3.07515484439841e-6, 3.06643667040327e-6, 3.05690746190421e-6, 3.0464135714655e-6, 3.03483560200087e-6, 3.02216010328355e-6, 3.00851355395615e-6, 2.99417925367362e-6, 2.97960937432945e-6, 2.96538898699064e-6, 2.9520543706288e-6, 2.93973855039518e-6, 2.9279495583049e-6, 2.91621377627601e-6, 2.90559539952009e-6, 2.89748454626331e-6, 2.88777875289585e-6, 2.87985507582014e-6, 2.87459942086339e-6, 2.87596145959123e-6, 2.86611749403578e-6, 2.85821231979455e-6, 2.86524450232651e-6, 2.8689082364792e-6, 2.87323275233281e-6, 2.87818512389077e-6, 2.88690694112523e-6, 2.89529216983006e-6, 2.90447241912844e-6, 2.91548593156427e-6, 2.92801461869665e-6, 2.94158002307975e-6, 2.95599947480907e-6, 2.97115882247674e-6, 2.98676633037662e-6, 3.00234340361343e-6, 3.01738848172777e-6, 3.03156316757569e-6, 3.04478776427855e-6, 3.05720543495888e-6, 3.06903928145531e-6, 3.08040925290382e-6, 3.09118905776257e-6, 3.10096615960246e-6, 3.10912867172686e-6, 3.11505422648135e-6, 3.11833207376322e-6, 3.11892639650095e-6, 3.11720129699933e-6, 3.11377941441599e-6, 3.10927892924066e-6
flux1:, 0.63118961352657, 3.43546823920676e-6, 3.44360688219827e-6, 3.45123612180503e-6, 3.45772207201713e-6, 3.46238601269517e-6, 3.46477044880449e-6, 3.464791675554e-6, 3.46273206844274e-6, 3.45909824969686e-6, 3.45442170541762e-6, 3.44908691766109e-6, 3.44324424800233e-6, 3.4368218283905e-6, 3.4296127519244e-6, 3.42139339036757e-6, 3.41203091613465e-6, 3.40155988972972e-6, 3.39023049111561e-6, 3.37852575406824e-6, 3.36709937072522e-6, 3.35654505166494e-6, 3.34699552096604e-6, 3.33789803119249e-6, 3.32873381702594e-6, 3.32061582061894e-6, 3.3148339402827e-6, 3.30666528559221e-6, 3.30023704569113e-6, 3.29609497858671e-6, 3.29933110858251e-6, 3.28926529198708e-6, 3.28100464347675e-6, 3.28942556960464e-6, 3.29336932319729e-6, 3.29751495687728e-6, 3.30171918621439e-6, 3.30954187406089e-6, 3.31650955506994e-6, 3.32394992805928e-6, 3.33307786663453e-6, 3.34362608496651e-6, 3.35511488161829e-6, 3.36732605481784e-6, 3.38008172891525e-6, 3.39302796500129e-6, 3.40566472861784e-6, 3.41753286563511e-6, 3.42839410938438e-6, 3.43829480266787e-6, 3.44748723491418e-6, 3.45625106811835e-6, 3.46469630894951e-6, 3.47263343621461e-6, 3.47956811243488e-6, 3.48482993093582e-6, 3.48779322550619e-6, 3.48810830288765e-6, 3.48584729151275e-6, 3.48149161166005e-6, 3.47574752755795e-6, 3.46925171961771e-6
flux1:, 0.631452062430323, 3.8199614918148e-6, 3.8289143865715e-6, 3.83782661537796e-6, 3.84605823145581e-6, 3.85286311276148e-6, 3.85768374537489e-6, 3.86034375329385e-6, 3.86107518349987e-6, 3.86039259174861e-6, 3.85888399655093e-6, 3.85700775904335e-6, 3.854965860415e-6, 3.8526846518582e-6, 3.84989243065365e-6, 3.84625339774524e-6, 3.84150925372429e-6, 3.83559384539291e-6, 3.82870736845357e-6, 3.82133647680596e-6, 3.81417067721011e-6, 3.80783468723974e-6, 3.80245115223103e-6, 3.79740574834581e-6, 3.79211310852867e-6, 3.78768329206831e-6, 3.78528827677968e-6, 3.77961244570822e-6, 3.77551707538268e-6, 3.77315334683374e-6, 3.77888211593464e-6, 3.768841352466e-6, 3.76028278802071e-6, 3.77017485405918e-6, 3.77419459708445e-6, 3.7777242158649e-6, 3.78059619536747e-6, 3.78677656836965e-6, 3.79139953707467e-6, 3.79605723476151e-6, 3.8021414675584e-6, 3.80942254428225e-6, 3.81743791030311e-6, 3.82596986967766e-6, 3.8348087368701e-6, 3.84356026659568e-6, 3.85171994017029e-6, 3.85888891764865e-6, 3.86494976366854e-6, 3.87009655348203e-6, 3.87471055447637e-6, 3.87914434163273e-6, 3.88351113411743e-6, 3.8875698135067e-6, 3.89075613894139e-6, 3.89235405108145e-6, 3.89174751927027e-6, 3.88865874980232e-6, 3.88327420254622e-6, 3.87619317737636e-6, 3.86820068210895e-6, 3.85994359209364e-6
flux1:, 0.631714511334077, 4.24613497306435e-6, 4.25542471846735e-6, 4.26522375930172e-6, 4.2748837802085e-6, 4.28359495592696e-6, 4.29070875434892e-6, 4.29596720475652e-6, 4.29956071798203e-6, 4.30201410747942e-6, 4.30396597546251e-6, 4.3059354530922e-6, 4.30815979623474e-6, 4.31054922609855e-6, 4.3127590654305e-6, 4.31434017966376e-6, 4.31491113972274e-6, 4.31430420448482e-6, 4.31265910745779e-6, 4.31044489075469e-6, 4.30836228180281e-6, 4.30705206163495e-6, 4.30662787136139e-6, 4.30641521414682e-6, 4.30573300477292e-6, 4.30564020010655e-6, 4.30720978697129e-6, 4.30457402163344e-6, 4.30326352809813e-6, 4.30305881847224e-6, 4.31163572572444e-6, 4.30169116581541e-6, 4.29278492756354e-6, 4.30417918456674e-6, 4.30811101410364e-6, 4.31069777450903e-6, 4.31184433700413e-6, 4.31591190492827e-6, 4.31759129271963e-6, 4.31881108935202e-6, 4.32114246307084e-6, 4.32436733212909e-6, 4.32804503474341e-6, 4.33198824354678e-6, 4.33598577425325e-6, 4.3396218516399e-6, 4.342396486728e-6, 4.3439769034217e-6, 4.34437374940638e-6, 4.34393898261792e-6, 4.34319509276397e-6, 4.34258054531358e-6, 4.34222452294284e-6, 4.341846386707e-6, 4.34082310193924e-6, 4.33840258714709e-6, 4.33398580960879e-6, 4.32737122825919e-6, 4.31886079498233e-6, 4.30917036720816e-6, 4.29916136117554e-6, 4.28948909652241e-6
flux1:, 0.63197696023783, 4.72530828871145e-6, 4.73450234321335e-6, 4.74478347639178e-6, 4.7554824820985e-6, 4.7657225383587e-6, 4.77477101546842e-6, 4.78230199285029e-6, 4.78847828654495e-6, 4.79384298690581e-6, 4.7990835410085e-6, 4.80476896141437e-6, 4.81115645005893e-6, 4.81812697734951e-6, 4.82525733803907e-6, 4.83198831658342e-6, 4.83782357660981e-6, 4.84249988389136e-6, 4.84609452181017e-6, 4.84904907845439e-6, 4.85206611320486e-6, 4.85580433448186e-6, 4.86038105158888e-6, 4.86506237860244e-6, 4.86903498359565e-6, 4.87326952958116e-6, 4.87879639181806e-6, 4.87923163874453e-6, 4.88067731605782e-6, 4.88265047179088e-6, 4.89410797978159e-6, 4.88410904683666e-6, 4.8746762108851e-6, 4.8875576498331e-6, 4.8913024227237e-6, 4.89277876001359e-6, 4.89205346048282e-6, 4.89388401568395e-6, 4.89243798617057e-6, 4.89004973870213e-6, 4.88847949593397e-6, 4.88748707692311e-6, 4.88664340530903e-6, 4.88580979521575e-6, 4.88479649833027e-6, 4.88317735969031e-6, 4.88045490151557e-6, 4.87635411679767e-6, 4.87100672342418e-6, 4.86492123772788e-6, 4.85876648709995e-6, 4.85307655223438e-6, 4.84800789780537e-6, 4.84325026540869e-6, 4.83812812574224e-6, 4.83185516997137e-6, 4.8238471585454e-6, 4.81397435380358e-6, 4.80265003708711e-6, 4.79070526474353e-6, 4.77908084399296e-6, 4.76844763723384e-6
flux1:, 0.632239409141583, 5.27018299090874e-6, 5.27891886053355e-6, 5.28929454678623e-6, 5.30059630195854e-6, 5.3118667851515e-6, 5.32229008012597e-6, 5.33148550429676e-6, 5.33960703054808e-6, 5.34723194307617e-6, 5.35510339769591e-6, 5.36383666864775e-6, 5.37369844236841e-6, 5.38452974683981e-6, 5.39582403403717e-6, 5.40691554883134e-6, 5.41720266721791e-6, 5.42633713537271e-6, 5.43434116009123e-6, 5.4416346629872e-6, 5.4489332909234e-6, 5.45693557412592e-6, 5.46578558664065e-6, 5.47468687592523e-6, 5.48265079243939e-6, 5.49053925818453e-6, 5.49942767933987e-6, 5.50242768569857e-6, 5.50610553258793e-6, 5.50989583555882e-6, 5.52393970313991e-6, 5.5135031043157e-6, 5.50323445075904e-6, 5.51755997133513e-6, 5.52110023855452e-6, 5.52148280394588e-6, 5.51900109513545e-6, 5.5188320375987e-6, 5.51451296095351e-6, 5.50884526487603e-6, 5.50380019322652e-6, 5.49908135526527e-6, 5.49424744103103e-6, 5.48921140535386e-6, 5.48381527664801e-6, 5.47762197751538e-6, 5.47012159146478e-6, 5.46107480072819e-6, 5.45071504076685e-6, 5.43969739355419e-6, 5.42883768876998e-6, 5.41877358632405e-6, 5.40969824282078e-6, 5.40127689494446e-6, 5.39277886191697e-6, 5.38337309800946e-6, 5.37247498653304e-6, 5.3600120479565e-6, 5.34650046186777e-6, 5.33288779805127e-6, 5.32020551104477e-6, 5.30915756200931e-6
flux1:, 0.632501858045337, 5.89380963571347e-6, 5.90180763784192e-6, 5.91193194226198e-6, 5.92338976747639e-6, 5.93511679899596e-6, 5.9462043401944e-6, 5.9562260151711e-6, 5.96534902754934e-6, 5.97421031681621e-6, 5.98362835423738e-6, 5.99427330523256e-6, 6.00641945918045e-6, 6.01986039843355e-6, 6.03399943977517e-6, 6.0480628575953e-6, 6.06134902344835e-6, 6.07343563448991e-6, 6.0843059612233e-6, 6.09438197635976e-6, 6.10442720382613e-6, 6.11522245996877e-6, 6.12696927112642e-6, 6.13879833821015e-6, 6.14949750244239e-6, 6.15981882072369e-6, 6.17098906537226e-6, 6.17558501713113e-6, 6.18054913979989e-6, 6.18546529653153e-6, 6.20153164761675e-6, 6.19006980827733e-6, 6.17854756808911e-6, 6.194275620289e-6, 6.19768300462035e-6, 6.19716930240749e-6, 6.19327995539708e-6, 6.19166325437654e-6, 6.18509811936624e-6, 6.17690305304545e-6, 6.16929851460896e-6, 6.16190565317315e-6, 6.15423787570846e-6, 6.14624622356331e-6, 6.13779843666804e-6, 6.1284312654344e-6, 6.11759405448706e-6, 6.10504972781313e-6, 6.09110622055352e-6, 6.07655174850731e-6, 6.06234990473732e-6, 6.04925078368668e-6, 6.03749185504148e-6, 6.02671194026143e-6, 6.016109970755e-6, 6.00478379450677e-6, 5.99211819661275e-6, 5.97807350150949e-6, 5.96325840693499e-6, 5.94874436321296e-6, 5.93567581599862e-6, 5.92481853808955e-6
flux1:, 0.63276430694909, 6.6085128971047e-6, 6.61557883551506e-6, 6.62517127235473e-6, 6.63637458676313e-6, 6.64797642128716e-6, 6.65895178589999e-6, 6.6688297281833e-6, 6.67781397092734e-6, 6.68663672625905e-6, 6.69622717224675e-6, 6.70733525376075e-6, 6.72025253580163e-6, 6.73472112277424e-6, 6.75004246317549e-6, 6.76532307341634e-6, 6.77975631394866e-6, 6.79285276694429e-6, 6.80457960982874e-6, 6.81540231905511e-6, 6.82619030648939e-6, 6.83786740774906e-6, 6.85072697596119e-6, 6.86380730380223e-6, 6.87562124788447e-6, 6.88682799185872e-6, 6.89891376171019e-6, 6.90383503274599e-6, 6.90886970743799e-6, 6.9139998170067e-6, 6.93136581774623e-6, 6.91815166910685e-6, 6.90489169135999e-6, 6.92201978805845e-6, 6.92545215633362e-6, 6.9243893572505e-6, 6.91960687372287e-6, 6.91730719564506e-6, 6.90937052465425e-6, 6.89967132652166e-6, 6.89073574411825e-6, 6.88209160452647e-6, 6.87317096831205e-6, 6.86393424888369e-6, 6.85425072753405e-6, 6.84359961088326e-6, 6.83134901683067e-6, 6.81722350191364e-6, 6.80157672200058e-6, 6.78531993153459e-6, 6.76957095023352e-6, 6.75520533241768e-6, 6.74251129417566e-6, 6.73109076602861e-6, 6.72004202124324e-6, 6.7083476730152e-6, 6.69531644883105e-6, 6.6809090201631e-6, 6.66581770609165e-6, 6.65125488670495e-6, 6.63851366787638e-6, 6.62846113231879e-6
flux1:, 0.633026755852843, 7.4249879221445e-6, 7.43100913575285e-6, 7.43987765392679e-6, 7.45050458935701e-6, 7.46147366330937e-6, 7.47160354157629e-6, 7.48036844105025e-6, 7.48803042692264e-6, 7.49546193685288e-6, 7.50375517476564e-6, 7.51378318326126e-6, 7.52587772810905e-6, 7.53972876209949e-6, 7.5545167315453e-6, 7.56920193165294e-6, 7.58285245810607e-6, 7.59491031515637e-6, 7.60535283350839e-6, 7.61474528571989e-6, 7.62414050313857e-6, 7.63467950081456e-6, 7.64678134511118e-6, 7.65936249708296e-6, 7.67060814879088e-6, 7.68111487025064e-6, 7.69272000289992e-6, 7.69661420672983e-6, 7.70043939984938e-6, 7.70480403977721e-6, 7.72273412063581e-6, 7.70699166524562e-6, 7.69149895208744e-6, 7.71010281663577e-6, 7.71379176360871e-6, 7.71262287592464e-6, 7.70753287009614e-6, 7.7053890894376e-6, 7.69703100799607e-6, 7.68691998451413e-6, 7.67796212735952e-6, 7.66960154522357e-6, 7.66115675356619e-6, 7.6525575279803e-6, 7.6436332751137e-6, 7.63375875465907e-6, 7.62217084262434e-6, 7.60851326727601e-6, 7.59316205869039e-6, 7.57715175803446e-6, 7.56177206339515e-6, 7.54804430653067e-6, 7.53631352093726e-6, 7.52612510022773e-6, 7.51643061532872e-6, 7.50603589000282e-6, 7.49411494464198e-6, 7.48059190613858e-6, 7.46623941171631e-6, 7.45244076370423e-6, 7.44068788095264e-6, 7.43199789853222e-6
flux1:, 0.633289204756596, 8.35176538053371e-6, 8.35670343512569e-6, 8.36476457520975e-6, 8.37463328664463e-6, 8.38462034711082e-6, 8.39333082920091e-6, 8.40016009328083e-6, 8.40544589841442e-6, 8.41025270649228e-6, 8.41590363062461e-6, 8.42345621936721e-6, 8.43331866556807e-6, 8.44513113518489e-6, 8.45792536104624e-6, 8.4704721842774e-6, 8.48167614834133e-6, 8.49089748919946e-6, 8.49814923313222e-6, 8.50416217688947e-6, 8.51026286369658e-6, 8.51789039549519e-6, 8.52761934918535e-6, 8.53820645772063e-6, 8.54745751884146e-6, 8.55594252086491e-6, 8.56590945805394e-6, 8.56758191477551e-6, 8.56907526489794e-6, 8.57179656329067e-6, 8.58969813664885e-6, 8.57070231170382e-6, 8.5525293034287e-6, 8.57279595470796e-6, 8.57702608807363e-6, 8.57622247400218e-6, 8.57137711962146e-6, 8.57015297506371e-6, 8.56221462303498e-6, 8.55263936329115e-6, 8.54480215722819e-6, 8.53809467026427e-6, 8.53169956652756e-6, 8.52547036739641e-6, 8.51914145985361e-6, 8.51192352110227e-6, 8.50286656452499e-6, 8.49149472754544e-6, 8.4781948282116e-6, 8.46414099885687e-6, 8.45082768043897e-6, 8.43945166053729e-6, 8.43042119762583e-6, 8.42319677585774e-6, 8.41652277057704e-6, 8.40895210287877e-6, 8.3994565483576e-6, 8.38788722892984e-6, 8.37510351362898e-6, 8.36270472149403e-6, 8.35244579284357e-6, 8.34554915412636e-6
flux1:, 0.63355165366035, 9.3951845335488e-6, 9.39906651905687e-6, 9.40635897025393e-6, 9.41546791521619e-6, 9.4243527469366e-6, 9.43133217257953e-6, 9.43568402140567e-6, 9.43783158927472e-6, 9.43908582117832e-6, 9.44108002974374e-6, 9.44513257947708e-6, 9.45177588891567e-6, 9.46060547190651e-6, 9.47046882387788e-6, 9.4798883568994e-6, 9.48754901864435e-6, 9.49270277411681e-6, 9.49541881264471e-6, 9.496661271643e-6, 9.49812443589477e-6, 9.50162560532838e-6, 9.50791825547612e-6, 9.51555638113501e-6, 9.52191772060159e-6, 9.52757906047768e-6, 9.5352168331092e-6, 9.5338438180684e-6, 9.53223713454977e-6, 9.53269241576774e-6, 9.55025191114839e-6, 9.52741836079413e-6, 9.50621371348202e-6, 9.52846078223096e-6, 9.53354298498967e-6, 9.53353438443789e-6, 9.52935693843107e-6, 9.52960932390777e-6, 9.52266133562026e-6, 9.51424095420147e-6, 9.50828970851441e-6, 9.50419628376888e-6, 9.50099880132125e-6, 9.49842983579849e-6, 9.49606578022173e-6, 9.49288583333705e-6, 9.48769676848937e-6, 9.47987298870655e-6, 9.46981663274785e-6, 9.45887676539044e-6, 9.44880196095047e-6, 9.44100367904257e-6, 9.43596034282762e-6, 9.43301188713755e-6, 9.43062402382886e-6, 9.42701146468121e-6, 9.42087355202203e-6, 9.41195792146347e-6, 9.40123015879852e-6, 9.39056613420764e-6, 9.38205964028665e-6, 9.37719620346921e-6
flux1:, 0.633814102564103, 1.05599217358176e-5, 1.05628302413087e-5, 1.05695168177152e-5, 1.05780637306978e-5, 1.05859968829133e-5, 1.05912645026946e-5, 1.0592974498067e-5, 1.05916352542401e-5, 1.05888556391692e-5, 1.05866630259296e-5, 1.05867218647673e-5, 1.05897448288677e-5, 1.05952907561532e-5, 1.06019826694601e-5, 1.06080244168074e-5, 1.06118113054065e-5, 1.06124477935191e-5, 1.06100705466888e-5, 1.06059385033785e-5, 1.0602201296667e-5, 1.0601126390413e-5, 1.06036625097482e-5, 1.06081177288386e-5, 1.06113981695754e-5, 1.06141109389335e-5, 1.06193360999265e-5, 1.06146095341715e-5, 1.06096212732373e-5, 1.06075518144318e-5, 1.0624824597035e-5, 1.05977709185124e-5, 1.05733073598673e-5, 1.05979825879152e-5, 1.06042238050496e-5, 1.06053371375125e-5, 1.06020527848505e-5, 1.06040433036985e-5, 1.05982796053118e-5, 1.05911881362875e-5, 1.05873757530628e-5, 1.05862876251073e-5, 1.05868225783843e-5, 1.05885547080812e-5, 1.05908392754541e-5, 1.05923557064071e-5, 1.05916158080867e-5, 1.05878263237081e-5, 1.05814267753219e-5, 1.05739947348416e-5, 1.05675965354939e-5, 1.05639047453141e-5, 1.05634747902513e-5, 1.0565485443549e-5, 1.05680467225684e-5, 1.05689481055483e-5, 1.0566551229675e-5, 1.05604812204369e-5, 1.05518442842665e-5, 1.05428667880775e-5, 1.05360641589959e-5, 1.0533240389992e-5
flux1:, 0.634076551467856, 1.18500128328999e-5, 1.18520729015987e-5, 1.18584259764005e-5, 1.18667970839104e-5, 1.18742003518186e-5, 1.18781245489107e-5, 1.18774442761121e-5, 1.18727399506407e-5, 1.18659600209245e-5, 1.18596053694286e-5, 1.18557726170048e-5, 1.18554144528216e-5, 1.18580645368051e-5, 1.18620819472428e-5, 1.18652786582911e-5, 1.18656833360884e-5, 1.18622037227099e-5, 1.18550427881865e-5, 1.18458008153345e-5, 1.1837153931728e-5, 1.18318773727703e-5, 1.18311255089572e-5, 1.18329229399412e-5, 1.18336677633208e-5, 1.18340072386609e-5, 1.18373668139902e-5, 1.18295402870351e-5, 1.1821417057381e-5, 1.18169706672789e-5, 1.18344068420629e-5, 1.18029717816703e-5, 1.17751450147619e-5, 1.1802803072859e-5, 1.18104752462112e-5, 1.18128914659126e-5, 1.18104965330143e-5, 1.18141638452922e-5, 1.18093729047871e-5, 1.1803314679695e-5, 1.18013522414584e-5, 1.18030446634581e-5, 1.18071671047904e-5, 1.1813109677916e-5, 1.18199517749116e-5, 1.18260121033216e-5, 1.18294660537657e-5, 1.18293489104044e-5, 1.18261752031433e-5, 1.18218178152857e-5, 1.18187324805429e-5, 1.18189014929844e-5, 1.18229623460106e-5, 1.18298898884805e-5, 1.18373627013505e-5, 1.18426651852972e-5, 1.18437690259996e-5, 1.18401739501646e-5, 1.18331759294571e-5, 1.18254345658739e-5, 1.18199697893742e-5, 1.18189510566787e-5
flux1:, 0.634339000371609, 1.32702038347801e-5, 1.32715642282276e-5, 1.32779312732645e-5, 1.32866565153098e-5, 1.3294176501451e-5, 1.32974348390141e-5, 1.32950025726695e-5, 1.32875047025301e-5, 1.32772538427685e-5, 1.32672891867915e-5, 1.32602170310804e-5, 1.32572886185362e-5, 1.32580289449272e-5, 1.32605019314573e-5, 1.32620618336911e-5, 1.32602962619736e-5, 1.32538615841522e-5, 1.32430111069492e-5, 1.3229710347986e-5, 1.32172078656412e-5, 1.32088254839455e-5, 1.32059300644926e-5, 1.32062365492261e-5, 1.32056079453791e-5, 1.32047290485746e-5, 1.32072974871149e-5, 1.31971226365529e-5, 1.31865806108168e-5, 1.31802797847551e-5, 1.31986805842149e-5, 1.3162895759302e-5, 1.31316918015413e-5, 1.31629497650551e-5, 1.31722603775817e-5, 1.31759949329581e-5, 1.31742688573957e-5, 1.31792674776741e-5, 1.31748881914382e-5, 1.31691722538416e-5, 1.31683129219459e-5, 1.31720242228231e-5, 1.31789764782044e-5, 1.31883650481267e-5, 1.31989555965439e-5, 1.32086614782841e-5, 1.32152960600855e-5, 1.32177337442349e-5, 1.3216612146822e-5, 1.32141706450769e-5, 1.32133242425617e-5, 1.32164082228644e-5, 1.32241426793747e-5, 1.32352565703557e-5, 1.3246930157989e-5, 1.32558795309878e-5, 1.32596550234686e-5, 1.32576475372935e-5, 1.32514043407465e-5, 1.32441028034484e-5, 1.32393416237264e-5, 1.32396877550928e-5
flux1:, 0.634601449275363, 1.48273876951702e-5, 1.48281940648204e-5, 1.48349430810005e-5, 1.48446191469613e-5, 1.48530369639387e-5, 1.48565214070392e-5, 1.485326770037e-5, 1.48439022579697e-5, 1.48311021766613e-5, 1.48184847543902e-5, 1.48092254644946e-5, 1.48049268433239e-5, 1.48051291687697e-5, 1.48075870753207e-5, 1.48091507741032e-5, 1.48069057440673e-5, 1.47992023754262e-5, 1.47863122875049e-5, 1.47705612965062e-5, 1.47557845219042e-5, 1.47458679886949e-5, 1.47423973652334e-5, 1.47427678772178e-5, 1.47422922617299e-5, 1.47416849297787e-5, 1.47448527762116e-5, 1.4733417419614e-5, 1.47214951432163e-5, 1.47141379478915e-5, 1.47345518847378e-5, 1.46945703618733e-5, 1.46600051443418e-5, 1.46954823885756e-5, 1.4706548740472e-5, 1.47114564637227e-5, 1.47100122964063e-5, 1.47158101716206e-5, 1.47110626829013e-5, 1.47047634903882e-5, 1.47039849024499e-5, 1.47086060186751e-5, 1.47172045369896e-5, 1.47287851993172e-5, 1.47417864088973e-5, 1.47536967658944e-5, 1.47619631706513e-5, 1.47653231178868e-5, 1.47645884888e-5, 1.47624291259453e-5, 1.47622750690006e-5, 1.47668431343727e-5, 1.47769282916619e-5, 1.47909750652623e-5, 1.48056148121554e-5, 1.48169576882617e-5, 1.4822128933151e-5, 1.4820448401273e-5, 1.48137843529616e-5, 1.48059095510783e-5, 1.48010573120995e-5, 1.48022022181058e-5
flux1:, 0.634863898179116, 1.65318544655557e-5, 1.65322136117738e-5, 1.65396623772211e-5, 1.65508520949946e-5, 1.65609614749357e-5, 1.65656435979456e-5, 1.65626482299228e-5, 1.65525432020631e-5, 1.65383396267365e-5, 1.65242383932413e-5, 1.65140174942411e-5, 1.65096743551873e-5, 1.65107992467865e-5, 1.65148496958202e-5, 1.65181570020851e-5, 1.65172671820137e-5, 1.65101755581348e-5, 1.64971235635874e-5, 1.64807593456203e-5, 1.64654828859163e-5, 1.64557402277548e-5, 1.64533443980713e-5, 1.64553799970786e-5, 1.64566092775448e-5, 1.64577757858615e-5, 1.64629710337943e-5, 1.6451471441553e-5, 1.64393246508711e-5, 1.64318400477283e-5, 1.64554212413268e-5, 1.6411416685499e-5, 1.63734578590909e-5, 1.6413709834401e-5, 1.64265387143419e-5, 1.64323391794456e-5, 1.64307005879861e-5, 1.64367157267646e-5, 1.64307820890359e-5, 1.64229559889282e-5, 1.64212060027838e-5, 1.64255428169105e-5, 1.64344461914143e-5, 1.64467470579534e-5, 1.64605730134826e-5, 1.64730018646514e-5, 1.64811357342343e-5, 1.64836110984542e-5, 1.64814601864484e-5, 1.64778274363304e-5, 1.64766862586246e-5, 1.64811386377622e-5, 1.64920340178906e-5, 1.65074992411631e-5, 1.65235889085489e-5, 1.65358029356003e-5, 1.6540870692658e-5, 1.65381002658618e-5, 1.65297534349248e-5, 1.65202597603122e-5, 1.65145146379394e-5, 1.65158816188274e-5
flux1:, 0.635126347082869, 1.83981073208622e-5, 1.83980442627845e-5, 1.84063815611975e-5, 1.84195041227385e-5, 1.84319778586676e-5, 1.84387581962381e-5, 1.84370858766039e-5, 1.84273921008401e-5, 1.84129553758827e-5, 1.83985241784445e-5, 1.83884804745958e-5, 1.83852496192863e-5, 1.83885214720176e-5, 1.83955035681725e-5, 1.84020351673959e-5, 1.84041177416209e-5, 1.83993523173098e-5, 1.83878851928416e-5, 1.83726136343902e-5, 1.83584434318502e-5, 1.83503553522012e-5, 1.83504022604353e-5, 1.8355387279058e-5, 1.83595406365041e-5, 1.83636588359915e-5, 1.8372057504324e-5, 1.83615522062501e-5, 1.83502346532432e-5, 1.83435244510698e-5, 1.83713845318317e-5, 1.83234415625808e-5, 1.82819268788001e-5, 1.83273843178007e-5, 1.83418581926871e-5, 1.83481736970183e-5, 1.8345861075495e-5, 1.83516092759209e-5, 1.83438282707799e-5, 1.83337433087726e-5, 1.83302003769366e-5, 1.83332556650239e-5, 1.83412579503004e-5, 1.83528898050633e-5, 1.83660178773917e-5, 1.83773631924665e-5, 1.83837354639662e-5, 1.83837168248091e-5, 1.83785934408564e-5, 1.83719969539318e-5, 1.83684325278594e-5, 1.83713562174859e-5, 1.83816341082403e-5, 1.83970481612084e-5, 1.84130758001528e-5, 1.84246414291507e-5, 1.84281443701676e-5, 1.84229610822744e-5, 1.84118168878181e-5, 1.83998347517819e-5, 1.83925621965572e-5, 1.83936978741454e-5
flux1:, 0.635388795986622, 2.04450762455397e-5, 2.04444886339344e-5, 2.0453698862902e-5, 2.04689290346739e-5, 2.0484197911613e-5, 2.04937685928917e-5, 2.04943166747389e-5, 2.04860389379205e-5, 2.04723745676776e-5, 2.04585378093178e-5, 2.04494816729651e-5, 2.04480828816257e-5, 2.04542000363461e-5, 2.04648798597815e-5, 2.04755455066564e-5, 2.04816864161491e-5, 2.04804822898672e-5, 2.04719028694451e-5, 2.04589855261945e-5, 2.04470459065015e-5, 2.04415543012548e-5, 2.04448198709554e-5, 2.04534123143156e-5, 2.04610712465265e-5, 2.04687127602065e-5, 2.04809993973638e-5, 2.04721973454294e-5, 2.04624760265968e-5, 2.04572795217531e-5, 2.0490367041741e-5, 2.04383861919413e-5, 2.03929544311706e-5, 2.04438794165918e-5, 2.04597496717748e-5, 2.04661458131382e-5, 2.04627523554227e-5, 2.04679755317971e-5, 2.04580125114336e-5, 2.04453457477966e-5, 2.04396415152231e-5, 2.04408586249173e-5, 2.04471463021376e-5, 2.04570679592676e-5, 2.04683136239348e-5, 2.04773463667375e-5, 2.04807706116784e-5, 2.04771716168634e-5, 2.04681055348785e-5, 2.04576634786895e-5, 2.04508208292677e-5, 2.04513135788362e-5, 2.04599645032473e-5, 2.04741889320582e-5, 2.04889165420817e-5, 2.04985733598689e-5, 2.04993331418856e-5, 2.04907409042561e-5, 2.04760489455676e-5, 2.0461078997342e-5, 2.04519763460223e-5, 2.04526801493635e-5
flux1:, 0.635651244890376, 2.26956807767162e-5, 2.26942973941282e-5, 2.27041011916977e-5, 2.27212959061184e-5, 2.273946379102e-5, 2.27522127461247e-5, 2.27556032871043e-5, 2.27494778042071e-5, 2.27372869158523e-5, 2.27245818544424e-5, 2.27168204114155e-5, 2.27173478869488e-5, 2.2726285221008e-5, 2.27406545137683e-5, 2.27555913741106e-5, 2.2766144766475e-5, 2.2769058015634e-5, 2.276402587674e-5, 2.2754081525737e-5, 2.27448192599188e-5, 2.27421347761718e-5, 2.2748612220144e-5, 2.27606521137494e-5, 2.27715724062588e-5, 2.27825353508984e-5, 2.27987654198471e-5, 2.2791895492673e-5, 2.27841426334922e-5, 2.27809560186722e-5, 2.28199924061372e-5, 2.27636307940935e-5, 2.27136794346016e-5, 2.27701472505693e-5, 2.27870344009886e-5, 2.27930531978548e-5, 2.27882940963531e-5, 2.27930425318023e-5, 2.27809998195391e-5, 2.27659624540921e-5, 2.27583214319349e-5, 2.27577393086236e-5, 2.27620575314474e-5, 2.27697486077408e-5, 2.27784437016839e-5, 2.27844941463557e-5, 2.27844244416194e-5, 2.27768928844747e-5, 2.27637225753839e-5, 2.27493915384487e-5, 2.27392278791148e-5, 2.27371245159677e-5, 2.27437746043597e-5, 2.27562085120957e-5, 2.27688673712466e-5, 2.27757993296285e-5, 2.27730965899714e-5, 2.2760592783325e-5, 2.27421223410069e-5, 2.27241767323218e-5, 2.27133961529249e-5, 2.27138207022436e-5
flux1:, 0.635913693794129, 2.51758295365873e-5, 2.51731804612778e-5, 2.51830026046783e-5, 2.52016696960778e-5, 2.52224829039025e-5, 2.52384609702686e-5, 2.52450015601395e-5, 2.52414472449842e-5, 2.52310672782379e-5, 2.52195760121222e-5, 2.52128407649529e-5, 2.52146918235255e-5, 2.52256352027118e-5, 2.5242854002148e-5, 2.52613770522142e-5, 2.52759209334604e-5, 2.52827866545364e-5, 2.52812771952629e-5, 2.52742428717948e-5, 2.52673921451215e-5, 2.52669633210697e-5, 2.52758332329092e-5, 2.52903102117795e-5, 2.53033914477819e-5, 2.53166845785216e-5, 2.53362802894262e-5, 2.53310727258622e-5, 2.53252611491996e-5, 2.53243323932962e-5, 2.53698218409171e-5, 2.53084835308252e-5, 2.52531623465934e-5, 2.53150735090984e-5, 2.53324737191889e-5, 2.53376513790028e-5, 2.53313752546433e-5, 2.53360266520458e-5, 2.53224720258134e-5, 2.53058372142238e-5, 2.52971053286781e-5, 2.5295392897029e-5, 2.5298085770729e-5, 2.53035893309366e-5, 2.53096244098717e-5, 2.53126245555124e-5, 2.53092007006702e-5, 2.52981699237369e-5, 2.528160256567e-5, 2.52642467572813e-5, 2.5251608527683e-5, 2.52475630225088e-5, 2.52525576185997e-5, 2.52632194798505e-5, 2.52735876835131e-5, 2.52774951504354e-5, 2.52711362074639e-5, 2.52547741959383e-5, 2.52328740476689e-5, 2.52125344201685e-5, 2.52007384240884e-5, 2.52014398976062e-5
flux1:, 0.636176142697882, 2.79130684998184e-5, 2.79084734984875e-5, 2.79174452896477e-5, 2.79367620298822e-5, 2.7959641249551e-5, 2.79786015036193e-5, 2.79883256232446e-5, 2.79874815155544e-5, 2.79789208951545e-5, 2.79683066154317e-5, 2.79617981299122e-5, 2.796373306071e-5, 2.79751584071962e-5, 2.79936531885666e-5, 2.80143684336221e-5, 2.80318270654288e-5, 2.80418858642329e-5, 2.80433186717745e-5, 2.80385806979766e-5, 2.80332984205071e-5, 2.80339506160097e-5, 2.80437195803434e-5, 2.80589079292054e-5, 2.8072328571163e-5, 2.80863122679878e-5, 2.81081953385773e-5, 2.81039818252727e-5, 2.80997879134549e-5, 2.81011911702188e-5, 2.81535056612804e-5, 2.80863850095703e-5, 2.80246274643139e-5, 2.80917486336221e-5, 2.8109045405827e-5, 2.81129107564989e-5, 2.81050708077629e-5, 2.81102823647552e-5, 2.80961900758877e-5, 2.80792184208201e-5, 2.80707754403126e-5, 2.80691389148558e-5, 2.80710556681722e-5, 2.80748815325377e-5, 2.80786026796807e-5, 2.80789748240896e-5, 2.80729044118634e-5, 2.80594735889078e-5, 2.80409696370846e-5, 2.80222552574782e-5, 2.80087856510923e-5, 2.80041921684992e-5, 2.80085279084822e-5, 2.80179943638235e-5, 2.80263378449086e-5, 2.80273779075609e-5, 2.80176341723045e-5, 2.79979646452414e-5, 2.79735111942252e-5, 2.79518885636179e-5, 2.79402245015858e-5, 2.79421508293635e-5
flux1:, 0.636438591601635, 3.09351740376405e-5, 3.0927752922321e-5, 3.09347502234932e-5, 3.09536299931621e-5, 3.09777607635303e-5, 3.099926463662e-5, 3.1012045570922e-5, 3.10138883587898e-5, 3.10069487856632e-5, 3.09965887825352e-5, 3.09891286117173e-5, 3.09894485296843e-5, 3.09993284808982e-5, 3.10170251731492e-5, 3.10380823022274e-5, 3.10569903177041e-5, 3.10691574332913e-5, 3.10726676111633e-5, 3.1069335514335e-5, 3.1064478807777e-5, 3.1064693993417e-5, 3.1073473040336e-5, 3.10872065898367e-5, 3.10986973555555e-5, 3.11113531471211e-5, 3.11341880489144e-5, 3.11301008015001e-5, 3.11270948035573e-5, 3.11308699471775e-5, 3.11903932839996e-5, 3.11165625536695e-5, 3.10471487331773e-5, 3.11191755479657e-5, 3.11356551642779e-5, 3.11377096304185e-5, 3.11283010567985e-5, 3.11349051527783e-5, 3.1121522248717e-5, 3.11058013282931e-5, 3.10993767131676e-5, 3.10993607267341e-5, 3.11016489800043e-5, 3.11045594013259e-5, 3.11065423107551e-5, 3.11049579944605e-5, 3.10972605847843e-5, 3.10829293172845e-5, 3.10644361847217e-5, 3.10465736434392e-5, 3.10344707489647e-5, 3.10312410018345e-5, 3.10363610618702e-5, 3.1045575271062e-5, 3.10524633955485e-5, 3.10510685450962e-5, 3.10384980191799e-5, 3.10163975950768e-5, 3.09906382940687e-5, 3.09692397517403e-5, 3.095923574663e-5, 3.09636526899445e-5
flux1:, 0.636701040505389, 3.42690099800463e-5, 3.42577145762937e-5, 3.42614258249944e-5, 3.42786216315921e-5, 3.43030871283281e-5, 3.43266573829373e-5, 3.43423733586181e-5, 3.43468909944206e-5, 3.4341351555543e-5, 3.43305384532334e-5, 3.43207957133723e-5, 3.43176005857219e-5, 3.43236951813111e-5, 3.4338338125255e-5, 3.43577694105956e-5, 3.43766215807514e-5, 3.43898408392677e-5, 3.4394634348827e-5, 3.43918977505683e-5, 3.43863829307119e-5, 3.43846596024176e-5, 3.43905227780714e-5, 3.44005513914026e-5, 3.44077493428324e-5, 3.44170211013344e-5, 3.44395171805505e-5, 3.4434744230014e-5, 3.44326265510103e-5, 3.44389532316912e-5, 3.45062532876227e-5, 3.44247751148619e-5, 3.4346412816857e-5, 3.44230433441838e-5, 3.4437912672819e-5, 3.44375974942141e-5, 3.44265755635478e-5, 3.44354419155131e-5, 3.4424108375805e-5, 3.44113406707595e-5, 3.44087728913211e-5, 3.44119994006809e-5, 3.44158318797083e-5, 3.44185580312046e-5, 3.44193103507056e-5, 3.44163735055522e-5, 3.44080431793552e-5, 3.43943579465476e-5, 3.43779499594739e-5, 3.43633390976383e-5, 3.43550165968234e-5, 3.43552617092611e-5, 3.43627588587429e-5, 3.43727501335063e-5, 3.43787854355596e-5, 3.43753985089913e-5, 3.43605854429261e-5, 3.43370060519787e-5, 3.43113278818021e-5, 3.42918548783223e-5, 3.42852561616989e-5, 3.42936244342906e-5
flux1:, 0.636963489409142, 3.79399218473744e-5, 3.79235848617536e-5, 3.79225973400335e-5, 3.7936823109688e-5, 3.79607535324075e-5, 3.79860431519331e-5, 3.80047589947637e-5, 3.80121428878016e-5, 3.80079657156569e-5, 3.7996133119181e-5, 3.79828770999144e-5, 3.79743493966469e-5, 3.79745198149667e-5, 3.79840096181369e-5, 3.80000830222592e-5, 3.80176940191051e-5, 3.80312985725533e-5, 3.80370120110021e-5, 3.8034499998613e-5, 3.80276623789192e-5, 3.80228757174955e-5, 3.80242205036687e-5, 3.80285714161045e-5, 3.80293788622426e-5, 3.80335120162407e-5, 3.80547183192662e-5, 3.80487576997513e-5, 3.80475869664071e-5, 3.80569524242007e-5, 3.81329423618012e-5, 3.80429808031116e-5, 3.79543869856646e-5, 3.80353925356879e-5, 3.80477982159278e-5, 3.80444583604103e-5, 3.80316563407624e-5, 3.80435509299249e-5, 3.80355117742195e-5, 3.80272959229703e-5, 3.80302871096776e-5, 3.80381896266886e-5, 3.80444859161038e-5, 3.80474401291848e-5, 3.80471005380051e-5, 3.80430270990851e-5, 3.80346890069758e-5, 3.80228791330827e-5, 3.80103815726422e-5, 3.8001235906473e-5, 3.79989591088117e-5, 3.80046449138321e-5, 3.80159376577784e-5, 3.80275147517196e-5, 3.80330370493903e-5, 3.80278208364836e-5, 3.80110896453258e-5, 3.79867812098663e-5, 3.79624514158864e-5, 3.7946569841582e-5, 3.79451476749857e-5, 3.79589752002537e-5
flux1:, 0.637225938312895, 4.19718327075139e-5, 4.19492253301191e-5, 4.19421142165344e-5, 4.19521607295462e-5, 4.1974869111483e-5, 4.20018101761872e-5, 4.20239352656805e-5, 4.20347475854738e-5, 4.2032258650695e-5, 4.20191813592348e-5, 4.20015059551655e-5, 4.1986160427816e-5, 4.197864053731e-5, 4.19813200598862e-5, 4.19928310409979e-5, 4.20086260301668e-5, 4.20226241573731e-5, 4.20296057039003e-5, 4.20276648824181e-5, 4.20195361825738e-5, 4.20112168543073e-5, 4.20070467889847e-5, 4.20043124163151e-5, 4.19971830017558e-5, 4.1994987374816e-5, 4.20145138114393e-5, 4.20073671270759e-5, 4.20077245730376e-5, 4.20210429778388e-5, 4.21070921234262e-5, 4.20079947945662e-5, 4.19079590600284e-5, 4.1993240174821e-5, 4.20022889702072e-5, 4.19951450815906e-5, 4.19802120456638e-5, 4.19956839977178e-5, 4.19919328149354e-5, 4.19895837485221e-5, 4.19995018307051e-5, 4.20131133617848e-5, 4.20223199737405e-5, 4.20253709801277e-5, 4.20234761293584e-5, 4.20178452233506e-5, 4.20094848266208e-5, 4.20001690332082e-5, 4.1992847897274e-5, 4.19908782264697e-5, 4.19964531443592e-5, 4.20091034656394e-5, 4.20251569679777e-5, 4.20386446101731e-5, 4.20434776512449e-5, 4.203606595395e-5, 4.20172340171521e-5, 4.19925012922068e-5, 4.19704354653032e-5, 4.19595650105832e-5, 4.19649369842609e-5, 4.19856363544898e-5
flux1:, 0.637488387216649, 4.63880550008229e-5, 4.63579435841386e-5, 4.63433479728634e-5, 4.6348171138184e-5, 4.63692471825478e-5, 4.63981462331133e-5, 4.64245313674825e-5, 4.64398072011419e-5, 4.64398096323492e-5, 4.64257334125067e-5, 4.64032055091297e-5, 4.63800538027733e-5, 4.63636244209252e-5, 4.63584539363414e-5, 4.63648934669518e-5, 4.63790641112946e-5, 4.63942825324822e-5, 4.64037254008066e-5, 4.64035480923369e-5, 4.63949843363246e-5, 4.63834510568756e-5, 4.63735176343202e-5, 4.63630076536684e-5, 4.63470979017879e-5, 4.63380759210598e-5, 4.63561892341065e-5, 4.634844623297e-5, 4.63514921433206e-5, 4.63701412378575e-5, 4.64681051361901e-5, 4.63594339792004e-5, 4.62468494975494e-5, 4.63364689320217e-5, 4.63412501023958e-5, 4.6329389417542e-5, 4.63117644134932e-5, 4.63310860025952e-5, 4.63322718163105e-5, 4.63367156475859e-5, 4.63544845735381e-5, 4.63743252330094e-5, 4.63863046696281e-5, 4.63886703593202e-5, 4.63840476569916e-5, 4.63756857560854e-5, 4.63665152246621e-5, 4.63595453922364e-5, 4.63579302861877e-5, 4.63641544595113e-5, 4.63787351414622e-5, 4.63992464526646e-5, 4.64204002098355e-5, 4.64354801210529e-5, 4.64387817548473e-5, 4.64281324969672e-5, 4.64063610545847e-5, 4.63809107724643e-5, 4.63615193967385e-5, 4.63566866211183e-5, 4.63701851448821e-5, 4.63989655092847e-5
flux1:, 0.637750836120402, 5.12126728828585e-5, 5.11738661131236e-5, 5.11505395812232e-5, 5.11493045314684e-5, 5.11686459954772e-5, 5.1200201990248e-5, 5.12321486597994e-5, 5.12534047584006e-5, 5.12571953345565e-5, 5.12428661898336e-5, 5.12155673070454e-5, 5.11841659191486e-5, 5.11581992214441e-5, 5.11447868258052e-5, 5.11463501283241e-5, 5.11598389606398e-5, 5.11778854776455e-5, 5.11917754107199e-5, 5.11953405017034e-5, 5.11879650469406e-5, 5.1174278075247e-5, 5.11590506952232e-5, 5.11407772001303e-5, 5.1115932361257e-5, 5.11002443987187e-5, 5.1117814539916e-5, 5.11106029093346e-5, 5.1118002558125e-5, 5.11437595300129e-5, 5.12559148639053e-5, 5.11374135327059e-5, 5.1011268164201e-5, 5.11054588720397e-5, 5.11050705615092e-5, 5.10874650695427e-5, 5.10663970343727e-5, 5.10895702746437e-5, 5.10959848049979e-5, 5.11077463296991e-5, 5.1133843886865e-5, 5.1159930970964e-5, 5.11739860729977e-5, 5.11742729744343e-5, 5.11650908238447e-5, 5.11521226448437e-5, 5.11406201365811e-5, 5.11350994691125e-5, 5.11389775817789e-5, 5.11536944514966e-5, 5.11777463105377e-5, 5.12063513153079e-5, 5.12322914129995e-5, 5.12479864950446e-5, 5.12482421907121e-5, 5.12326332112877e-5, 5.1206416820578e-5, 5.11793339705398e-5, 5.11624830705682e-5, 5.11642693783537e-5, 5.11868845309981e-5, 5.12246991552207e-5
flux1:, 0.638013285024155, 5.64722158368146e-5, 5.64235974092964e-5, 5.63904272712741e-5, 5.63825014140305e-5, 5.64002750847822e-5, 5.64355109795317e-5, 5.64746833746667e-5, 5.65038236573003e-5, 5.65131031784755e-5, 5.64996880601955e-5, 5.64681429799595e-5, 5.64285203086823e-5, 5.63928919965339e-5, 5.63713782521383e-5, 5.63688139724572e-5, 5.63831271082655e-5, 5.64061727706122e-5, 5.64270505928506e-5, 5.6436879844994e-5, 5.64328469351431e-5, 5.64185902678883e-5, 5.63990629502872e-5, 5.63735667303166e-5, 5.63401485952569e-5, 5.6318424778073e-5, 5.6336731019858e-5, 5.63315349788548e-5, 5.63452592234865e-5, 5.63801387338187e-5, 5.65090289468477e-5, 5.63805285560786e-5, 5.62398583938534e-5, 5.63390115695466e-5, 5.63325941609466e-5, 5.63081498686739e-5, 5.6282763438556e-5, 5.63095918361878e-5, 5.63212352458318e-5, 5.63405134717801e-5, 5.63750702242785e-5, 5.64070446078509e-5, 5.64220735485216e-5, 5.64184597799522e-5, 5.64024329041158e-5, 5.63824972315644e-5, 5.63666176836999e-5, 5.63610923785044e-5, 5.63696731695206e-5, 5.63926010028262e-5, 5.64260213145307e-5, 5.64624039603533e-5, 5.64922842724187e-5, 5.65070925677708e-5, 5.65022611903854e-5, 5.6479439590255e-5, 5.64467462171713e-5, 5.64166117729318e-5, 5.64017092975198e-5, 5.64103041631695e-5, 5.64427097486973e-5, 5.64902667628355e-5
flux1:, 0.638275733927908, 6.21972681523499e-5, 6.21378153103756e-5, 6.20938129864946e-5, 6.20787125824722e-5, 6.20952513536582e-5, 6.21353674410804e-5, 6.2183616785366e-5, 6.22227457998096e-5, 6.22394366867284e-5, 6.22283519619811e-5, 6.21933644448855e-5, 6.2145851347523e-5, 6.21007493162899e-5, 6.20715786479431e-5, 6.20659138904078e-5, 6.20827995978115e-5, 6.21132196351084e-5, 6.21438000301937e-5, 6.21625734485654e-5, 6.21641984600973e-5, 6.21511386631213e-5, 6.21285215477973e-5, 6.20965862817614e-5, 6.2055189004207e-5, 6.20282335853441e-5, 6.20486725284438e-5, 6.20470534746852e-5, 6.20690868569422e-5, 6.21151054222878e-5, 6.22633225906907e-5, 6.21246015977288e-5, 6.19684185882849e-5, 6.20730630477569e-5, 6.20598428848335e-5, 6.2027478766413e-5, 6.19968767988719e-5, 6.20270860550218e-5, 6.20437904089776e-5, 6.20705957092058e-5, 6.21135634947601e-5, 6.21508980241619e-5, 6.21656447118126e-5, 6.21561707246484e-5, 6.21308841228702e-5, 6.21014769892509e-5, 6.20789958002801e-5, 6.20717810221661e-5, 6.2083992578015e-5, 6.21145338656815e-5, 6.21568931386088e-5, 6.22004211712993e-5, 6.22331024480764e-5, 6.22452528473771e-5, 6.22330396457074e-5, 6.22005023780445e-5, 6.21590442357272e-5, 6.21241765975996e-5, 6.21103688397184e-5, 6.21257146631698e-5, 6.21683660916596e-5, 6.22261934260457e-5
flux1:, 0.638538182831662, 6.84236604713922e-5, 6.83524545216176e-5, 6.82967274687194e-5, 6.82740328823305e-5, 6.82896886147176e-5, 6.83358613175302e-5, 6.83949896593169e-5, 6.84461642930381e-5, 6.84721690772446e-5, 6.84648544409078e-5, 6.8427292588901e-5, 6.83723045412203e-5, 6.83179878447631e-5, 6.82816257783102e-5, 6.82738305624516e-5, 6.82948908495491e-5, 6.83348345455137e-5, 6.83775540283383e-5, 6.84076598984594e-5, 6.84169939476876e-5, 6.84066940283707e-5, 6.83820672063564e-5, 6.83443975497398e-5, 6.82955265163282e-5, 6.82639882477391e-5, 6.82877501611945e-5, 6.82910257865621e-5, 6.83230362622914e-5, 6.83819438427383e-5, 6.8551887040879e-5, 6.8402512058683e-5, 6.82297245065391e-5, 6.83405125278299e-5, 6.83198590883608e-5, 6.82786091896807e-5, 6.82419953975142e-5, 6.82753755317695e-5, 6.82969507949664e-5, 6.83312611452775e-5, 6.83826012534362e-5, 6.84248358711755e-5, 6.8438177274511e-5, 6.84210836740978e-5, 6.83843722546068e-5, 6.83432520763804e-5, 6.83121740592065e-5, 6.83017451961097e-5, 6.8316593034496e-5, 6.83541575441182e-5, 6.84049957119538e-5, 6.84550074670259e-5, 6.84893540099801e-5, 6.84971263912925e-5, 6.84753287813178e-5, 6.84306830017488e-5, 6.837826985529e-5, 6.83370454514525e-5, 6.83234833363719e-5, 6.8345476762429e-5, 6.83987509629748e-5, 6.84672910588028e-5
flux1:, 0.638800631735415, 7.51929722497917e-5, 7.51092117044299e-5, 7.50409330214595e-5, 7.50101949204257e-5, 7.50251755902084e-5, 7.50783359089374e-5, 7.51498384478601e-5, 7.52148011304513e-5, 7.52517489559864e-5, 7.52494380194387e-5, 7.5210025217873e-5, 7.51478573335461e-5, 7.50844323751086e-5, 7.50411011224683e-5, 7.50317698627522e-5, 7.50580871306484e-5, 7.51090624946171e-5, 7.51656456068621e-5, 7.52087565504129e-5, 7.5227197828726e-5, 7.522067792957e-5, 7.51946976372418e-5, 7.51516495970098e-5, 7.50954507929187e-5, 7.50595438841617e-5, 7.50873335063476e-5, 7.50962827728239e-5, 7.5139316866213e-5, 7.52123445061742e-5, 7.54060009742427e-5, 7.52451805959742e-5, 7.50545283493039e-5, 7.51722434053274e-5, 7.51437417798535e-5, 7.5092870038235e-5, 7.50496712882247e-5, 7.50862074514738e-5, 7.51125683465097e-5, 7.51544555825766e-5, 7.52142896370831e-5, 7.5261229338578e-5, 7.5272430868698e-5, 7.52464708178065e-5, 7.51967789739399e-5, 7.51423547413814e-5, 7.51013066907893e-5, 7.50866724719118e-5, 7.51035769815625e-5, 7.51478801841927e-5, 7.5206976635205e-5, 7.52630433725446e-5, 7.5298200854389e-5, 7.53002362687198e-5, 7.52670900662463e-5, 7.52084233535457e-5, 7.51433317793104e-5, 7.50945229579341e-5, 7.50806422692488e-5, 7.51093429404329e-5, 7.51736785440943e-5, 7.52533780758228e-5
flux1:, 0.639063080639168, 8.25522224297221e-5, 8.24552512803277e-5, 8.23736447430892e-5, 8.23343053220414e-5, 8.23485272783054e-5, 8.24091561208538e-5, 8.24939847886745e-5, 8.25739253008543e-5, 8.26229570735616e-5, 8.26264983904851e-5, 8.25856668222658e-5, 8.25163623991299e-5, 8.24436412049787e-5, 8.23931430099039e-5, 8.23822670915471e-5, 8.24141243806387e-5, 8.24766800504709e-5, 8.25478091363279e-5, 8.26045709694552e-5, 8.26325991671305e-5, 8.26301284132656e-5, 8.2602867445256e-5, 8.25543114141646e-5, 8.2490430886237e-5, 8.24497827130397e-5, 8.24816528364012e-5, 8.24963099297405e-5, 8.25505724675044e-5, 8.26382419567952e-5, 8.28570330348716e-5, 8.26835147528386e-5, 8.24735387057232e-5, 8.25991369261404e-5, 8.25626753635868e-5, 8.25017907587276e-5, 8.24517591789191e-5, 8.2491720675626e-5, 8.25229558779579e-5, 8.25726378381121e-5, 8.26413105598811e-5, 8.26931283311401e-5, 8.27020036315473e-5, 8.26666617863583e-5, 8.26033112632356e-5, 8.25349389788858e-5, 8.2483468519773e-5, 8.24644471463344e-5, 8.24834805072929e-5, 8.25347389372369e-5, 8.26022791646404e-5, 8.2664366887845e-5, 8.26999460023864e-5, 8.26954719827501e-5, 8.26499236888704e-5, 8.25761111207992e-5, 8.24973996064264e-5, 8.24404644533905e-5, 8.24262210514146e-5, 8.24620162934168e-5, 8.25380101616931e-5, 8.26293677521381e-5
flux1:, 0.639325529542921, 9.05528085946811e-5, 9.04421704898005e-5, 9.03465256242195e-5, 9.02978747116226e-5, 9.0310855997432e-5, 9.03788284077558e-5, 9.04772139035438e-5, 9.05726007671507e-5, 9.06342362277244e-5, 9.06440092280854e-5, 9.06018611458009e-5, 9.05251998221573e-5, 9.0442688064544e-5, 9.03843664660006e-5, 9.03712513593331e-5, 9.04080032697911e-5, 9.04815679962462e-5, 9.05667189411805e-5, 9.06366147828215e-5, 9.06737089840375e-5, 9.06747854974306e-5, 9.06457618878023e-5, 9.05911312001503e-5, 9.05187570119289e-5, 9.04724318334987e-5, 9.05077737459822e-5, 9.05273549697932e-5, 9.05921141213612e-5, 9.06941421443595e-5, 9.09388617834992e-5, 9.0750892919958e-5, 9.05199513352621e-5, 9.06546415637009e-5, 9.06105111463493e-5, 9.0539671169112e-5, 9.04829511207602e-5, 9.05269175273242e-5, 9.05632750752452e-5, 9.06210651564927e-5, 9.0699086638668e-5, 9.07562933316454e-5, 9.076322485681e-5, 9.07187947662834e-5, 9.06421094189637e-5, 9.05602429458276e-5, 9.04989682394038e-5, 9.04763104365039e-5, 9.04982770640543e-5, 9.05572451866555e-5, 9.06338289735706e-5, 9.07023042904975e-5, 9.07384135958753e-5, 9.07273262869877e-5, 9.06691717693401e-5, 9.0580060091986e-5, 9.04877720851269e-5, 9.04230423265828e-5, 9.04090543222173e-5, 9.04527383447998e-5, 9.05411633539816e-5, 9.06447053730675e-5
flux1:, 0.639587978446675, 9.92489315002207e-5, 9.91244552532534e-5, 9.90141795269496e-5, 9.89553559776346e-5, 9.89661656445788e-5, 9.90406636619138e-5, 9.91520196833016e-5, 9.92625272538447e-5, 9.93366404991883e-5, 9.93525915190591e-5, 9.93089911085917e-5, 9.92246170595115e-5, 9.9131650716877e-5, 9.90645085051058e-5, 9.90478555342535e-5, 9.90879721511233e-5, 9.91708762261236e-5, 9.92683451728993e-5, 9.93497582688122e-5, 9.93945181484423e-5, 9.93980526567045e-5, 9.93664588887935e-5, 9.93049952997481e-5, 9.92230932735162e-5, 9.91698012886969e-5, 9.92075004306743e-5, 9.92304778786035e-5, 9.93041078291915e-5, 9.94194157454429e-5, 9.96902684089282e-5, 9.94856274865606e-5, 9.92319609349036e-5, 9.9377319278178e-5, 9.93263199314832e-5, 9.92461128975683e-5, 9.9183266005335e-5, 9.92320837735106e-5, 9.92738656663088e-5, 9.93400144955876e-5, 9.94278765670647e-5, 9.94911491188796e-5, 9.94969565090093e-5, 9.94444596420497e-5, 9.93557276842517e-5, 9.92619033509957e-5, 9.91924928606271e-5, 9.91678316825748e-5, 9.91941729348384e-5, 9.92620027962312e-5, 9.93484747319062e-5, 9.94239336996265e-5, 9.94610374930614e-5, 9.94438127492266e-5, 9.93736712271437e-5, 9.9270107298975e-5, 9.91653298626872e-5, 9.90940672280647e-5, 9.90816387796652e-5, 9.91343857759096e-5, 9.92361131621911e-5, 9.93522832244444e-5
flux1:, 0.639850427350428, 1.0869587065029e-4, 1.0855778448957e-4, 1.08432489355906e-4, 1.08362525560886e-4, 1.08369789287897e-4, 1.08449286670443e-4, 1.08572201763376e-4, 1.08696738874434e-4, 1.08782646314348e-4, 1.08804444712426e-4, 1.08759235207631e-4, 1.08666914565243e-4, 1.08562929980611e-4, 1.08485886027897e-4, 1.0846402032225e-4, 1.0850528623278e-4, 1.08594947434377e-4, 1.08702050108975e-4, 1.08792503896731e-4, 1.0884294789537e-4, 1.08847619657479e-4, 1.08812718036376e-4, 1.08743879166776e-4, 1.08651587701551e-4, 1.08590044614593e-4, 1.08628770565107e-4, 1.08653072024277e-4, 1.0873321361924e-4, 1.08860029682756e-4, 1.09156751363433e-4, 1.08932839759324e-4, 1.08654674534256e-4, 1.08812780285461e-4, 1.08756324868125e-4, 1.08667925698047e-4, 1.08599916644183e-4, 1.08654595996659e-4, 1.08701976572404e-4, 1.0877642613337e-4, 1.08874316939249e-4, 1.08944208976183e-4, 1.08949886694465e-4, 1.08890851765041e-4, 1.08792142607507e-4, 1.08688814741572e-4, 1.08613815660811e-4, 1.08589463763268e-4, 1.08622009535549e-4, 1.08699956637192e-4, 1.08797081467309e-4, 1.08880021005232e-4, 1.08918637279224e-4, 1.08896080533737e-4, 1.0881520889962e-4, 1.08698914237414e-4, 1.08583693104988e-4, 1.08508015964547e-4, 1.08499046770357e-4, 1.08562284240899e-4, 1.08678117866057e-4, 1.08807086460374e-4
flux1:, 0.640112876254181, 1.1894852510246e-4, 1.1879758815674e-4, 1.18657194951896e-4, 1.1857508965344e-4, 1.18577037316855e-4, 1.18659342597161e-4, 1.1879164612119e-4, 1.18928470998431e-4, 1.19025112351195e-4, 1.19052401043917e-4, 1.19005713856546e-4, 1.18905680538969e-4, 1.18790570750317e-4, 1.18702804360348e-4, 1.1867399549725e-4, 1.18713809532141e-4, 1.18807028229392e-4, 1.18920414131548e-4, 1.19016927513888e-4, 1.19070900494487e-4, 1.1907561312116e-4, 1.19037222128542e-4, 1.18961175250993e-4, 1.18858284146262e-4, 1.18787648235169e-4, 1.18826214527994e-4, 1.18849498484508e-4, 1.18933290164506e-4, 1.19069309430633e-4, 1.19391335836587e-4, 1.19145304808024e-4, 1.18840974314788e-4, 1.19014547171231e-4, 1.18954753869287e-4, 1.1885995264504e-4, 1.18788107116693e-4, 1.18849683617854e-4, 1.18902485551694e-4, 1.1898457843281e-4, 1.19092044860692e-4, 1.1916863217974e-4, 1.19175008350965e-4, 1.19111161267587e-4, 1.19005046614316e-4, 1.18895324822202e-4, 1.18817893726326e-4, 1.18796545103956e-4, 1.18837172274643e-4, 1.18926209052294e-4, 1.1903425240161e-4, 1.19124641583392e-4, 1.19164932258385e-4, 1.1913781335773e-4, 1.19047801350362e-4, 1.18921128977536e-4, 1.18798273775008e-4, 1.18720987092681e-4, 1.18717800775621e-4, 1.18793016135423e-4, 1.18923470175326e-4, 1.19064892291082e-4
flux1:, 0.640375325157934, 1.30060586675308e-4, 1.29898218559057e-4, 1.29743061869881e-4, 1.29647857007333e-4, 1.29642386855616e-4, 1.29724718269765e-4, 1.29863591901767e-4, 1.30010480867302e-4, 1.30116654734016e-4, 1.30149348965737e-4, 1.30101950095097e-4, 1.29995277149919e-4, 1.29869764950781e-4, 1.29771073639011e-4, 1.297338722501e-4, 1.2976956954489e-4, 1.29862852553068e-4, 1.29978850254046e-4, 1.30078319503809e-4, 1.30133915972299e-4, 1.3013825490697e-4, 1.30097226070619e-4, 1.30015327356852e-4, 1.29902740567881e-4, 1.29823031339467e-4, 1.29860740907361e-4, 1.29880676304529e-4, 1.29964990592818e-4, 1.30107544406704e-4, 1.3045417907716e-4, 1.3018305802573e-4, 1.2985111544757e-4, 1.30043630784092e-4, 1.29983393840994e-4, 1.2988460063333e-4, 1.29810552601933e-4, 1.29879947071792e-4, 1.29937421212327e-4, 1.30025621460501e-4, 1.30141244571728e-4, 1.30223775663861e-4, 1.30231163460195e-4, 1.30164098634492e-4, 1.30053348462731e-4, 1.29940708942148e-4, 1.29864320372981e-4, 1.29848736559587e-4, 1.29899018151615e-4, 1.29999441182476e-4, 1.30117741668897e-4, 1.30214576294438e-4, 1.30255908462201e-4, 1.30224554403052e-4, 1.30126967737836e-4, 1.29992603504333e-4, 1.29865441762554e-4, 1.29789826733115e-4, 1.29794972893372e-4, 1.29883506247067e-4, 1.30028576048865e-4, 1.30181341504507e-4
flux1:, 0.640637774061688, 1.42084576595078e-4, 1.4191296170762e-4, 1.41743864174436e-4, 1.41634697877331e-4, 1.41619427619349e-4, 1.4169848766234e-4, 1.4184058624764e-4, 1.4199501438966e-4, 1.42109619415488e-4, 1.42148196699478e-4, 1.42101805333702e-4, 1.4199072973567e-4, 1.4185668019946e-4, 1.41747770338676e-4, 1.41701278192028e-4, 1.41730390513688e-4, 1.41820217361623e-4, 1.41935120998669e-4, 1.42034633822209e-4, 1.42090537756367e-4, 1.42095127229908e-4, 1.42053708731974e-4, 1.41968863743089e-4, 1.41848942873167e-4, 1.41761343864688e-4, 1.41798235499728e-4, 1.41812713261898e-4, 1.41894332680462e-4, 1.42040518218409e-4, 1.42411053629659e-4, 1.42111844354029e-4, 1.4175113962198e-4, 1.41966900167772e-4, 1.41909930245756e-4, 1.41810162381238e-4, 1.41735809334953e-4, 1.41813721432534e-4, 1.41874379130773e-4, 1.41966063110138e-4, 1.42087213507953e-4, 1.42173837903736e-4, 1.42181754489828e-4, 1.42112662470003e-4, 1.41999990755487e-4, 1.41888037904072e-4, 1.41816250404918e-4, 1.41809015076651e-4, 1.41869948487211e-4, 1.4198107099513e-4, 1.42107696497676e-4, 1.42208628573751e-4, 1.42249195152741e-4, 1.42213124447941e-4, 1.42109174355456e-4, 1.41969856115868e-4, 1.41842005160144e-4, 1.41771634249706e-4, 1.41787727208715e-4, 1.41890610708175e-4, 1.42049593956491e-4, 1.42211622925192e-4
flux1:, 0.640900222965441, 1.5507277905621e-4, 1.54894922765004e-4, 1.54713217748377e-4, 1.54589329229004e-4, 1.54561608126294e-4, 1.54633628483868e-4, 1.54775175773697e-4, 1.54934468375881e-4, 1.55056701289595e-4, 1.55102426557381e-4, 1.55059943869471e-4, 1.54948078615238e-4, 1.54808682766327e-4, 1.54691324150725e-4, 1.54635328727333e-4, 1.54655713579617e-4, 1.54738673981763e-4, 1.54848896752548e-4, 1.54945900763065e-4, 1.55001561250782e-4, 1.55008238043253e-4, 1.54970241494184e-4, 1.54887062894115e-4, 1.54763768646477e-4, 1.54670738129873e-4, 1.54707669277003e-4, 1.54714888056543e-4, 1.54790569809849e-4, 1.54937301680912e-4, 1.55331058850217e-4, 1.55000768268301e-4, 1.54610468411043e-4, 1.54854616880395e-4, 1.54805444862853e-4, 1.5470830328483e-4, 1.54635784633059e-4, 1.54722648816623e-4, 1.54784187021513e-4, 1.5487555192822e-4, 1.54998279290547e-4, 1.55085913173941e-4, 1.55092928030955e-4, 1.55022441232451e-4, 1.54910362514181e-4, 1.5480270230786e-4, 1.5473904556742e-4, 1.54742454961615e-4, 1.54814341127877e-4, 1.54934346753515e-4, 1.55065913630266e-4, 1.55167035535738e-4, 1.55203614067371e-4, 1.55161288600682e-4, 1.55051599452084e-4, 1.54909920981355e-4, 1.54785139883939e-4, 1.54723775450409e-4, 1.54753424820673e-4, 1.54871321544159e-4, 1.55042740798724e-4, 1.55210873191644e-4
flux1:, 0.641162671869194, 1.69078889772775e-4, 1.68898609358752e-4, 1.68706096461804e-4, 1.68566769126622e-4, 1.68523636628975e-4, 1.68584375574386e-4, 1.68721211130962e-4, 1.68882635032138e-4, 1.69012107766844e-4, 1.6906715050501e-4, 1.69032752487166e-4, 1.68925139605909e-4, 1.68784924793376e-4, 1.68661927642124e-4, 1.68596862385506e-4, 1.68606663364918e-4, 1.68679427923564e-4, 1.68781482871374e-4, 1.68873766754556e-4, 1.68929366384184e-4, 1.68941126851438e-4, 1.68911853419271e-4, 1.68836571764909e-4, 1.68715360696564e-4, 1.68620513963685e-4, 1.68659051674746e-4, 1.68657451022674e-4, 1.68723859247802e-4, 1.68867827571052e-4, 1.69284101892596e-4, 1.68919700904806e-4, 1.68499244127343e-4, 1.68777710923846e-4, 1.68741652218452e-4, 1.68651291691945e-4, 1.68582997917095e-4, 1.686790168298e-4, 1.68738358606888e-4, 1.6882447500124e-4, 1.68943561419404e-4, 1.6902792344504e-4, 1.69031670626449e-4, 1.68959861128258e-4, 1.68850690177595e-4, 1.68750946356435e-4, 1.68698960893575e-4, 1.68715083827661e-4, 1.68797595050409e-4, 1.68923595313388e-4, 1.69055297482712e-4, 1.69151131063685e-4, 1.69179032364524e-4, 1.69127777715967e-4, 1.6901230090471e-4, 1.68870644429011e-4, 1.68752805098783e-4, 1.6870441644918e-4, 1.68750281659007e-4, 1.68883555297544e-4, 1.69065213916308e-4, 1.69235225921958e-4
flux1:, 0.641425120772948, 1.84160014388668e-4, 1.8398185758241e-4, 1.83780689158946e-4, 1.83625133718505e-4, 1.8356322692376e-4, 1.83607918432986e-4, 1.83735489218942e-4, 1.83896270892304e-4, 1.84033027899866e-4, 1.84100449469554e-4, 1.84079522695756e-4, 1.83982510139385e-4, 1.8384716633461e-4, 1.83722176676336e-4, 1.83648908399281e-4, 1.83646351663995e-4, 1.83705481860071e-4, 1.83795795869913e-4, 1.83881288861198e-4, 1.83937510757656e-4, 1.83958237665789e-4, 1.83944170356092e-4, 1.83884304703663e-4, 1.83771789782775e-4, 1.83679566709403e-4, 1.83721703761574e-4, 1.83709757330677e-4, 1.83763278759583e-4, 1.83900826530271e-4, 1.84338754678387e-4, 1.83937070189756e-4, 1.83486058072694e-4, 1.83805448998807e-4, 1.8378852866094e-4, 1.83709622627071e-4, 1.83648232471496e-4, 1.83753485000486e-4, 1.83806935022301e-4, 1.83881942502519e-4, 1.83991118188266e-4, 1.84066934639372e-4, 1.84064288298801e-4, 1.83990815568317e-4, 1.83886805102223e-4, 1.83798770031766e-4, 1.83762189506053e-4, 1.8379308753194e-4, 1.83885517393216e-4, 1.84013811147506e-4, 1.84139663148074e-4, 1.84223363327424e-4, 1.8423658344132e-4, 1.84172692471262e-4, 1.84050779904441e-4, 1.83911386908734e-4, 1.83804569262371e-4, 1.8377346896931e-4, 1.83838436554507e-4, 1.83987351709088e-4, 1.84176526850398e-4, 1.84343283946894e-4
flux1:, 0.641687569676701, 2.00378545546511e-4, 2.00207641666377e-4, 2.00000153423061e-4, 1.99827349773237e-4, 1.99742780225738e-4, 1.99766053010897e-4, 1.99879362750605e-4, 2.00036640496293e-4, 2.00181079798384e-4, 2.00264694308604e-4, 2.00263622176676e-4, 2.00184580017832e-4, 2.00060627339721e-4, 1.99937775846677e-4, 1.99857262246712e-4, 1.99840337210564e-4, 1.99881985510234e-4, 1.9995659868815e-4, 2.0003304166703e-4, 2.00090689901922e-4, 2.00124715113252e-4, 2.00133033844212e-4, 2.00096879211337e-4, 2.00000313239821e-4, 1.9991549351866e-4, 1.99963250157779e-4, 1.99939170526783e-4, 1.99975665413394e-4, 2.0010262569821e-4, 2.00561014017012e-4, 2.00118580103295e-4, 1.99636625853798e-4, 2.00004064287586e-4, 2.00012905789284e-4, 1.99950601538116e-4, 1.998991338501e-4, 2.00013737107841e-4, 2.00057228174257e-4, 2.00114646192621e-4, 2.00206935538712e-4, 2.00268280572842e-4, 2.00255658056284e-4, 2.00180028457942e-4, 2.00083602746462e-4, 2.00011476068088e-4, 1.99994501421151e-4, 2.0004255670244e-4, 2.00144201142866e-4, 2.00270689565918e-4, 2.00383943643263e-4, 2.00447683565766e-4, 2.00439231741029e-4, 2.00358227191066e-4, 2.00228839900214e-4, 2.00093992629181e-4, 2.0000267175481e-4, 1.99993735263891e-4, 2.00081181720379e-4, 2.00246200316976e-4, 2.00439945298806e-4, 2.00597673627952e-4
flux1:, 0.641950018580454, 2.17803447459818e-4, 2.17645307912783e-4, 2.17433820189578e-4, 2.17242351435718e-4, 2.17130587135419e-4, 2.17126387868404e-4, 2.17219934334337e-4, 2.17370670550534e-4, 2.17523392726951e-4, 2.176275280313e-4, 2.17653360945968e-4, 2.17600280763306e-4, 2.17494634082369e-4, 2.17378105519661e-4, 2.17290998952763e-4, 2.17257105396387e-4, 2.17276691251789e-4, 2.17330929710798e-4, 2.1739550783202e-4, 2.17455072962153e-4, 2.17506669126176e-4, 2.1754468250846e-4, 2.17540709054721e-4, 2.17467388012283e-4, 2.17394552193674e-4, 2.17449555206107e-4, 2.17410990967931e-4, 2.17425557215037e-4, 2.17537110844028e-4, 2.18014283293417e-4, 2.17527191359726e-4, 2.17013751742731e-4, 2.17436695668007e-4, 2.17478377290526e-4, 2.17438231981857e-4, 2.17400090252467e-4, 2.17524380644897e-4, 2.17553768744748e-4, 2.1758687371229e-4, 2.17655016618245e-4, 2.17695728103893e-4, 2.17669458244448e-4, 2.17591330836784e-4, 2.17505345086458e-4, 2.17453984218864e-4, 2.17461568162472e-4, 2.17529834102773e-4, 2.17640418550775e-4, 2.17761094075081e-4, 2.17854756070795e-4, 2.1789022611295e-4, 2.17852567851394e-4, 2.17749567144976e-4, 2.17611562862105e-4, 2.1748381785629e-4, 2.17413080323955e-4, 2.17431982380493e-4, 2.17546055351616e-4, 2.17728165673194e-4, 2.17923666731806e-4, 2.18066300134195e-4
flux1:, 0.642212467484207, 2.36510588274576e-4, 2.36370881832947e-4, 2.36157506974241e-4, 2.35945427609799e-4, 2.35801224682705e-4, 2.35762788713135e-4, 2.35830529266697e-4, 2.35971420697616e-4, 2.36133044018947e-4, 2.36262245389306e-4, 2.3632230582459e-4, 2.36303345403691e-4, 2.36222850171361e-4, 2.36116458460889e-4, 2.36022749334457e-4, 2.35968409864598e-4, 2.35960373929319e-4, 2.35988600504848e-4, 2.36037643632174e-4, 2.36098921050139e-4, 2.36171830914716e-4, 2.36246434091914e-4, 2.36282708883055e-4, 2.36239408239977e-4, 2.36182456492145e-4, 2.3624559825493e-4, 2.36189415512196e-4, 2.36176253079157e-4, 2.36266874500962e-4, 2.3676060306478e-4, 2.36224395838995e-4, 2.35678617696739e-4, 2.36164672766354e-4, 2.36246555145545e-4, 2.36234439361187e-4, 2.36213422556298e-4, 2.36348114277396e-4, 2.36359470413383e-4, 2.36361680470081e-4, 2.36398563639789e-4, 2.36412663947696e-4, 2.36369346350867e-4, 2.36288807486844e-4, 2.36216750986087e-4, 2.36191845435041e-4, 2.36229892882928e-4, 2.3632236825518e-4, 2.36442419826151e-4, 2.36553830091776e-4, 2.36621180557377e-4, 2.36620114720674e-4, 2.36545650221923e-4, 2.36415757410362e-4, 2.36268183396253e-4, 2.36150581503424e-4, 2.36106291539418e-4, 2.36159676712982e-4, 2.36305510976711e-4, 2.36506509357991e-4, 2.36701425433234e-4, 2.36822969579284e-4
flux1:, 0.642474916387961, 2.56581962472033e-4, 2.56466294321636e-4, 2.56252787571269e-4, 2.56017568184884e-4, 2.55834995984202e-4, 2.55754908183972e-4, 2.55790294315987e-4, 2.5591772037421e-4, 2.5608870432021e-4, 2.56247428594384e-4, 2.56348907320455e-4, 2.56371947015378e-4, 2.5632296256758e-4, 2.56229815983906e-4, 2.56128606156069e-4, 2.56049337960257e-4, 2.56007070399606e-4, 2.5600261025568e-4, 2.56031458822917e-4, 2.56093317852246e-4, 2.56190419229568e-4, 2.56307676440357e-4, 2.5639140839625e-4, 2.56383954900481e-4, 2.56345783045655e-4, 2.56417050245269e-4, 2.56339280782626e-4, 2.56291732324953e-4, 2.56355282460171e-4, 2.56862852870278e-4, 2.56272501376775e-4, 2.55693109382679e-4, 2.56249854563858e-4, 2.56379381080799e-4, 2.56401335171686e-4, 2.56401589462833e-4, 2.56547870975876e-4, 2.56537720217689e-4, 2.56502932678832e-4, 2.56501970688479e-4, 2.56484027497841e-4, 2.56420814593543e-4, 2.56338550433854e-4, 2.56284618960159e-4, 2.56292708689253e-4, 2.56368107197393e-4, 2.56489842333938e-4, 2.56620912530553e-4, 2.56720505037998e-4, 2.56755534789892e-4, 2.56710179383629e-4, 2.56591678351929e-4, 2.56430328788321e-4, 2.56272647424858e-4, 2.56168826807164e-4, 2.56157665822799e-4, 2.56253173303488e-4, 2.56436960224122e-4, 2.56659606161107e-4, 2.56852319074396e-4, 2.56947170980605e-4
flux1:, 0.642737365291714, 2.7810389464021e-4, 2.78017615971645e-4, 2.77805301943108e-4, 2.77543884447637e-4, 2.77316477497322e-4, 2.77186855006942e-4, 2.77182966636789e-4, 2.77293007528929e-4, 2.77473520020491e-4, 2.776658615269e-4, 2.7781545363935e-4, 2.7788772032861e-4, 2.7787581256816e-4, 2.77798134860912e-4, 2.77687608605501e-4, 2.77578022237316e-4, 2.77494032201453e-4, 2.77449339432782e-4, 2.77452440758997e-4, 2.7751280838265e-4, 2.77635977892246e-4, 2.77800893410728e-4, 2.77938167236046e-4, 2.77971213296421e-4, 2.77953609150309e-4, 2.78032135955961e-4, 2.77928144227508e-4, 2.77838957852066e-4, 2.77868959064633e-4, 2.78387401155266e-4, 2.77737388120921e-4, 2.7712262931275e-4, 2.7775746269982e-4, 2.77941931861485e-4, 2.78003962078208e-4, 2.78029854633493e-4, 2.78189394742019e-4, 2.78154866398165e-4, 2.78077709136756e-4, 2.7803313430561e-4, 2.7797851779623e-4, 2.77893274120217e-4, 2.77810594251785e-4, 2.77779583021791e-4, 2.7782786861114e-4, 2.77948291478883e-4, 2.78105263745624e-4, 2.78249934670761e-4, 2.78336213406292e-4, 2.78333905968812e-4, 2.78237366610169e-4, 2.78068300187509e-4, 2.77871503032548e-4, 2.77703697892104e-4, 2.77617857937526e-4, 2.77647183302281e-4, 2.77793268671174e-4, 2.78022119059332e-4, 2.78270103042387e-4, 2.78459820168903e-4, 2.78522991959233e-4
flux1:, 0.642999814195467, 3.01164555364151e-4, 3.01112622991193e-4, 3.00902418148558e-4, 3.00611399960744e-4, 3.00332451926595e-4, 3.00145261408563e-4, 3.00095053102164e-4, 3.00183592210932e-4, 3.0037343963817e-4, 3.00602912736771e-4, 3.00806523646823e-4, 3.00934315947179e-4, 3.00964094010042e-4, 3.00903234496963e-4, 3.00780856749956e-4, 3.006350075844e-4, 3.00501355507355e-4, 3.00408438914965e-4, 3.00379689174373e-4, 3.00435761197141e-4, 3.00585948310208e-4, 3.00802437902981e-4, 3.00998151219818e-4, 3.01075166562546e-4, 3.01078936781441e-4, 3.01163287741916e-4, 3.01028164463947e-4, 3.00889981426114e-4, 3.00880075714063e-4, 3.01406555423003e-4, 3.00691066066531e-4, 3.00038711232708e-4, 3.00758712606344e-4, 3.01005019316176e-4, 3.01112825713099e-4, 3.01168732766008e-4, 3.01343585506848e-4, 3.01282459952463e-4, 3.011584430562e-4, 3.01065491975232e-4, 3.0097051671917e-4, 3.00861844125889e-4, 3.00780545788928e-4, 3.0077755283364e-4, 3.0087348610573e-4, 3.01046953564618e-4, 3.01245692800378e-4, 3.01407342611704e-4, 3.01479808657335e-4, 3.01436240161016e-4, 3.01282678775746e-4, 3.01057423437666e-4, 3.00821880878191e-4, 3.00644425682743e-4, 3.00581126021865e-4, 3.00658632651671e-4, 3.00864167263256e-4, 3.0114574396945e-4, 3.01423440188631e-4, 3.01610119441188e-4, 3.01637337104171e-4
flux1:, 0.64326226309922, 3.25851292485288e-4, 3.25838187694665e-4, 3.25630724116186e-4, 3.25306670217737e-4, 3.24969662647537e-4, 3.24717161007139e-4, 3.24613808911291e-4, 3.24676711506624e-4, 3.24875328911736e-4, 3.25144709683788e-4, 3.25407236599305e-4, 3.25595756357854e-4, 3.25670854047799e-4, 3.25627480340402e-4, 3.25490407358763e-4, 3.25302376415084e-4, 3.25111338524048e-4, 3.24962410120115e-4, 3.24895701136143e-4, 3.24944337045435e-4, 3.25121803652632e-4, 3.25392822792281e-4, 3.25650784506513e-4, 3.25774222541789e-4, 3.25799503240209e-4, 3.25888138241829e-4, 3.25717279575705e-4, 3.25523303058041e-4, 3.25467857550476e-4, 3.2600019361892e-4, 3.25213390516797e-4, 3.24520776398238e-4, 3.25332573045775e-4, 3.25646914837128e-4, 3.25805550694827e-4, 3.25895565616543e-4, 3.26087983637002e-4, 3.25998646250215e-4, 3.2582422822706e-4, 3.25679244248127e-4, 3.25541219028012e-4, 3.25408374294561e-4, 3.25330476983147e-4, 3.25360449688034e-4, 3.25511138985208e-4, 3.25745370579584e-4, 3.25992363907401e-4, 3.26174715522442e-4, 3.26233610130697e-4, 3.26145881128754e-4, 3.25930576068609e-4, 3.25644504218869e-4, 3.25367626052064e-4, 3.2518133992839e-4, 3.25145161725357e-4, 3.25278374784104e-4, 3.25552048637093e-4, 3.25893988942937e-4, 3.26206005011962e-4, 3.26390106362932e-4, 3.26377782130232e-4
flux1:, 0.643524712002974, 3.52248342421732e-4, 3.52278047862793e-4, 3.52073888395086e-4, 3.51713750952173e-4, 3.51312887523529e-4, 3.50988151874001e-4, 3.50825467083929e-4, 3.5085880504393e-4, 3.51065281832089e-4, 3.51376488842712e-4, 3.51701658611865e-4, 3.51954925613926e-4, 3.5207809593945e-4, 3.52052525835759e-4, 3.51898171906382e-4, 3.51662807644303e-4, 3.51407694398035e-4, 3.51195955093855e-4, 3.51085835747303e-4, 3.51124044893796e-4, 3.51328678225807e-4, 3.51656416744229e-4, 3.51979517715119e-4, 3.52151065995279e-4, 3.52197723064289e-4, 3.52289552885011e-4, 3.52079342235415e-4, 3.51824103719955e-4, 3.51718895968586e-4, 3.52256136617229e-4, 3.51392475099566e-4, 3.50656558750736e-4, 3.51566174902597e-4, 3.51953720718582e-4, 3.52167192627056e-4, 3.52294773072333e-4, 3.52506957876488e-4, 3.52388292878606e-4, 3.52160899667508e-4, 3.51961396939199e-4, 3.51778635011146e-4, 3.51621398469756e-4, 3.51548813461879e-4, 3.51616008387327e-4, 3.51827512623834e-4, 3.52129145956497e-4, 3.52430094566055e-4, 3.52636614567629e-4, 3.52682524582143e-4, 3.52548577375507e-4, 3.52267896721485e-4, 3.51917404403536e-4, 3.51597272429459e-4, 3.51403122103166e-4, 3.51398258240764e-4, 3.51593926753408e-4, 3.51943523104806e-4, 3.5235271230578e-4, 3.52703286244313e-4, 3.52885387002615e-4, 3.52830490800393e-4
flux1:, 0.643787160906727, 3.80435416812815e-4, 3.80511442623796e-4, 3.80311365869803e-4, 3.79912976160264e-4, 3.79443776174634e-4, 3.7904127099615e-4, 3.78814127366884e-4, 3.78814402410822e-4, 3.7902750210754e-4, 3.79381478936568e-4, 3.79771704583368e-4, 3.80092510665405e-4, 3.80265778257046e-4, 3.80258380793545e-4, 3.80085055365439e-4, 3.79798776729611e-4, 3.794747944773e-4, 3.79195239072818e-4, 3.79037570099087e-4, 3.79062968041451e-4, 3.79294548332973e-4, 3.79680576054344e-4, 3.80070917616156e-4, 3.80291715277872e-4, 3.80359714630899e-4, 3.80454631865965e-4, 3.80203116389795e-4, 3.79883233062271e-4, 3.79726129966513e-4, 3.80269109991514e-4, 3.79323639413903e-4, 3.785410304621e-4, 3.79553700625174e-4, 3.80018224017492e-4, 3.8028905129723e-4, 3.80456635049825e-4, 3.80690465303432e-4, 3.80541736680661e-4, 3.8025978568855e-4, 3.80004534650745e-4, 3.79776393117668e-4, 3.79594965506685e-4, 3.79529185818359e-4, 3.79636635146293e-4, 3.79913246152244e-4, 3.80287024325649e-4, 3.806460529262e-4, 3.80879295551669e-4, 3.80912707770344e-4, 3.80731107726742e-4, 3.80382469015339e-4, 3.79965013383619e-4, 3.79600372540322e-4, 3.79399306073727e-4, 3.79429173033856e-4, 3.79692662584863e-4, 3.80124302251545e-4, 3.8060608927484e-4, 3.80998411355619e-4, 3.81178746036186e-4, 3.81078620260071e-4
flux1:, 0.64404960981048, 4.1048746990853e-4, 4.10612917535e-4, 4.10418245472103e-4, 4.09980835230144e-4, 4.0944073146605e-4, 4.08956852147959e-4, 4.08661568199083e-4, 4.08625878337083e-4, 4.08844003523735e-4, 4.09240558434645e-4, 4.09696769044219e-4, 4.10086619441971e-4, 4.103114263894e-4, 4.10323011940125e-4, 4.10130530848264e-4, 4.09792081092557e-4, 4.09397116341802e-4, 4.09047231995663e-4, 4.0883970807301e-4, 4.08850820728841e-4, 4.09109127057218e-4, 4.09554378650973e-4, 4.10013248020338e-4, 4.10283955880174e-4, 4.10373587091837e-4, 4.10472860066211e-4, 4.10180312620632e-4, 4.09795128664795e-4, 4.09586671943364e-4, 4.10138472722295e-4, 4.09107070134199e-4, 4.08274010065797e-4, 4.0939394332524e-4, 4.09937428778394e-4, 4.10266188967767e-4, 4.10474813811735e-4, 4.10731596840124e-4, 4.10552366285834e-4, 4.1021534775133e-4, 4.09904540206765e-4, 4.09631555533215e-4, 4.09426560107956e-4, 4.09368458087504e-4, 4.09517539565556e-4, 4.09861157351207e-4, 4.10309193757341e-4, 4.10728120335264e-4, 4.1098911821074e-4, 4.11010015175626e-4, 4.10779779091493e-4, 4.10361671994995e-4, 4.09875893782023e-4, 4.09466249772796e-4, 4.09259150477629e-4, 4.09326120686136e-4, 4.0966091150827e-4, 4.1017837470079e-4, 4.10735831326534e-4, 4.11171378662237e-4, 4.11349372784178e-4, 4.11201540346166e-4
flux1:, 0.644312058714234, 4.42475681589621e-4, 4.42653336491288e-4, 4.42466278715227e-4, 4.41990988735491e-4, 4.41379875892668e-4, 4.40813409823106e-4, 4.404480273145e-4, 4.40374124965306e-4, 4.40595182901845e-4, 4.41032745924899e-4, 4.41554150010848e-4, 4.42013145973298e-4, 4.42290433769694e-4, 4.42322561437772e-4, 4.42112745798266e-4, 4.41723798609959e-4, 4.41259019126467e-4, 4.40839270097443e-4, 4.40581706296114e-4, 4.40578027381254e-4, 4.40862696654623e-4, 4.41367217292057e-4, 4.4189483224906e-4, 4.42215474186744e-4, 4.42327343771739e-4, 4.42433790886645e-4, 4.42103071456129e-4, 4.41655098778443e-4, 4.41398927406651e-4, 4.41965181256265e-4, 4.40844677732135e-4, 4.39956947554056e-4, 4.41187042641753e-4, 4.4180928215743e-4, 4.4219417445101e-4, 4.42443137187745e-4, 4.42723422921889e-4, 4.42513544852218e-4, 4.4212219833889e-4, 4.41757731837953e-4, 4.4144189853351e-4, 4.4121454578282e-4, 4.41164347024478e-4, 4.41354536973634e-4, 4.41764226224942e-4, 4.42285439677599e-4, 4.42763197810443e-4, 4.43050985554267e-4, 4.43058559134679e-4, 4.42779096690311e-4, 4.42291227253861e-4, 4.41737214881857e-4, 4.41283099363365e-4, 4.41070930490992e-4, 4.4117626727077e-4, 4.41583649375262e-4, 4.42187870453408e-4, 4.42821185252586e-4, 4.43299147927317e-4, 4.43473006477498e-4, 4.43275012948896e-4
flux1:, 0.644574507617987, 4.76469400582951e-4, 4.76701852093424e-4, 4.76525847587806e-4, 4.76016189450217e-4, 4.75336879327997e-4, 4.74689337658591e-4, 4.74253753121726e-4, 4.74139958318567e-4, 4.7436109863789e-4, 4.74836373082023e-4, 4.75420133456704e-4, 4.75946769702505e-4, 4.76276961760533e-4, 4.76332116854475e-4, 4.76109121034987e-4, 4.75674672133468e-4, 4.75144875224713e-4, 4.74658907907745e-4, 4.7435323419297e-4, 4.74334992980243e-4, 4.74645102118861e-4, 4.75207532186177e-4, 4.75802534282028e-4, 4.76172085296405e-4, 4.76306851617063e-4, 4.76424764236117e-4, 4.76061438028367e-4, 4.75556553062049e-4, 4.75259625298191e-4, 4.75848637392182e-4, 4.74636820800755e-4, 4.73689577062914e-4, 4.75031104120131e-4, 4.75729309692247e-4, 4.76165769566235e-4, 4.76452353393775e-4, 4.76755835598745e-4, 4.76515548688387e-4, 4.76072146183652e-4, 4.75658035936134e-4, 4.75303240778847e-4, 4.7505567753122e-4, 4.75013144589484e-4, 4.7524199901964e-4, 4.75713781127737e-4, 4.76303560593856e-4, 4.76835832921475e-4, 4.77147156012017e-4, 4.77139681130725e-4, 4.76810880924618e-4, 4.76254460616168e-4, 4.75634176391813e-4, 4.75137603911526e-4, 4.74921777701548e-4, 4.75065818641889e-4, 4.75544840970783e-4, 4.76233639406425e-4, 4.76939708535567e-4, 4.77456560271133e-4, 4.77622948346639e-4, 4.77372257369633e-4
flux1:, 0.64483695652174, 5.12538550856969e-4, 5.12828346136087e-4, 5.12668393215325e-4, 5.12130642325016e-4, 5.11389197575265e-4, 5.10664989800453e-4, 5.10160916980318e-4, 5.10005872553605e-4, 5.1022309301411e-4, 5.10730603941883e-4, 5.11371428827716e-4, 5.11962307983898e-4, 5.12345188411492e-4, 5.1242681749438e-4, 5.12197266459438e-4, 5.11725787573594e-4, 5.11139474978573e-4, 5.10594031902615e-4, 5.10243999305642e-4, 5.10211659899529e-4, 5.10545068024593e-4, 5.11161912917346e-4, 5.11820656456523e-4, 5.12236420788734e-4, 5.12394308769574e-4, 5.12529150692957e-4, 5.12141373184979e-4, 5.1158877643481e-4, 5.11261393480781e-4, 5.11884091714077e-4, 5.10579597592542e-4, 5.09567157608541e-4, 5.11019438479147e-4, 5.11787902855373e-4, 5.12268298465015e-4, 5.12587587779344e-4, 5.12913097725349e-4, 5.12643205608828e-4, 5.1215192020387e-4, 5.11694808749253e-4, 5.11307390887127e-4, 5.1104321161488e-4, 5.11008026618199e-4, 5.11271391317251e-4, 5.11798282312149e-4, 5.12448396727607e-4, 5.13027474553543e-4, 5.1335669237248e-4, 5.13331559753238e-4, 5.12954007598576e-4, 5.12332165797071e-4, 5.11650008720146e-4, 5.11115102262173e-4, 5.10898058553335e-4, 5.11080644635535e-4, 5.11628328061559e-4, 5.12396394578804e-4, 5.13168631323381e-4, 5.13717862032048e-4, 5.13871683804378e-4, 5.13565616712073e-4
flux1:, 0.645099405425493, 5.50755871404528e-4, 5.5110571708269e-4, 5.50968690911526e-4, 5.50412201619418e-4, 5.49618137126313e-4, 5.48824582292106e-4, 5.48255348655371e-4, 5.48057631757008e-4, 5.48265276702524e-4, 5.48796848163163e-4, 5.49486533177338e-4, 5.50136030449584e-4, 5.50570548024331e-4, 5.50682975455567e-4, 5.50455932357423e-4, 5.49959309920661e-4, 5.4932851936724e-4, 5.48733106456507e-4, 5.483437682719e-4, 5.48297343972836e-4, 5.48649894816806e-4, 5.4931468926313e-4, 5.50030436737447e-4, 5.50487322816557e-4, 5.50667517595206e-4, 5.50825484036682e-4, 5.5042371351327e-4, 5.49835705326672e-4, 5.49491375740685e-4, 5.50161132468556e-4, 5.48763260181408e-4, 5.47678875292967e-4, 5.49239005986985e-4, 5.50068847492223e-4, 5.50582282351535e-4, 5.5092707199788e-4, 5.51272649394916e-4, 5.50974756330348e-4, 5.5044206412399e-4, 5.49951763007319e-4, 5.49541130101754e-4, 5.49265985422917e-4, 5.49238276798432e-4, 5.4953068320505e-4, 5.501029440997e-4, 5.50801669238409e-4, 5.51416510203335e-4, 5.51755659678371e-4, 5.51709524358983e-4, 5.51284799202032e-4, 5.50603054430064e-4, 5.49866489036094e-4, 5.49300203719793e-4, 5.49086134095539e-4, 5.49307231874247e-4, 5.49919006796123e-4, 5.50758117562927e-4, 5.51586461111484e-4, 5.52158452831618e-4, 5.52292704416247e-4, 5.51928388425118e-4
flux1:, 0.645361854329247, 5.91198372393526e-4, 5.9161139862257e-4, 5.91506359729095e-4, 5.90943802045611e-4, 5.90110157302048e-4, 5.89257345268877e-4, 5.88627549463456e-4, 5.8838518002768e-4, 5.88575383381928e-4, 5.89119603255721e-4, 5.89846585485957e-4, 5.90546523293707e-4, 5.91030576881352e-4, 5.9117885609348e-4, 5.90965673456353e-4, 5.90458990757595e-4, 5.89798954703773e-4, 5.89165349958267e-4, 5.88742427197138e-4, 5.88680739706326e-4, 5.89045469629732e-4, 5.89747989938661e-4, 5.9051016806709e-4, 5.91000010143986e-4, 5.91200069300332e-4, 5.91387624261441e-4, 5.90984257175635e-4, 5.9037591505856e-4, 5.90031124379234e-4, 5.9076351533206e-4, 5.89272023304404e-4, 5.88107689502711e-4, 5.89770352969531e-4, 5.90649379068935e-4, 5.91181617289956e-4, 5.91542412186119e-4, 5.91905422060945e-4, 5.91582168857297e-4, 5.91017208945103e-4, 5.90507180994638e-4, 5.90086382375486e-4, 5.89808587654515e-4, 5.89789512467989e-4, 5.90104681956844e-4, 5.90710214099596e-4, 5.91442615309569e-4, 5.92079038980179e-4, 5.9241799426357e-4, 5.92346966395539e-4, 5.91877928949877e-4, 5.91144622725631e-4, 5.90364769697996e-4, 5.89777607629625e-4, 5.89573221911928e-4, 5.8983364550529e-4, 5.90503934866153e-4, 5.91403329627831e-4, 5.9227440146924e-4, 5.92856402991929e-4, 5.92962054239856e-4, 5.92536327128042e-4
flux1:, 0.645624303233, 6.33947552432436e-4, 6.34427647256461e-4, 6.34366141181638e-4, 6.33813660620061e-4, 6.32956954516515e-4, 6.32057484340785e-4, 6.31372559338577e-4, 6.31082466199018e-4, 6.3124461127014e-4, 6.31786361845199e-4, 6.32535364587253e-4, 6.3327477246584e-4, 6.33805048772544e-4, 6.33994816500997e-4, 6.33808940862442e-4, 6.33310181157911e-4, 6.32638904122061e-4, 6.31980617825552e-4, 6.31529879458455e-4, 6.31449911640051e-4, 6.31816424470237e-4, 6.3254211539856e-4, 6.3333579807459e-4, 6.33846885757839e-4, 6.34062318840338e-4, 6.34285837016111e-4, 6.3389487142744e-4, 6.3328372248984e-4, 6.32957679292266e-4, 6.33770248305922e-4, 6.32185185187219e-4, 6.30931540197159e-4, 6.32688953072014e-4, 6.33601671568922e-4, 6.34135193246227e-4, 6.34500286722801e-4, 6.34877542992675e-4, 6.34532779534155e-4, 6.33947588441677e-4, 6.33435270225883e-4, 6.33021416728664e-4, 6.3275244961187e-4, 6.32744726964358e-4, 6.33076089334014e-4, 6.33700890889108e-4, 6.34449185251386e-4, 6.35090132939686e-4, 6.35416784807832e-4, 6.35316578773534e-4, 6.34807557670141e-4, 6.34034143363982e-4, 6.33226213656378e-4, 6.32632805688067e-4, 6.32448017288035e-4, 6.3275013480993e-4, 6.33472981502852e-4, 6.34419822313165e-4, 6.35317164045283e-4, 6.35893310585286e-4, 6.35959167191766e-4, 6.35468386475472e-4
flux1:, 0.645886752136753, 6.79088200139106e-4, 6.7964040701911e-4, 6.79636744201838e-4, 6.79114040737605e-4, 6.78254120521989e-4, 6.77322748557243e-4, 6.76588484334513e-4, 6.76246000291664e-4, 6.76366278515139e-4, 6.76886418315723e-4, 6.77638269051174e-4, 6.78403304738411e-4, 6.78975237309378e-4, 6.79212635652956e-4, 6.7906943195627e-4, 6.78599176758718e-4, 6.77937019191097e-4, 6.77268810757792e-4, 6.76795590912229e-4, 6.76692068665914e-4, 6.77046220450521e-4, 6.77775981600924e-4, 6.78581742395269e-4, 6.79098694425061e-4, 6.79322832212195e-4, 6.79588446776956e-4, 6.79225260546292e-4, 6.78631024308586e-4, 6.7834543963292e-4, 6.79257521551104e-4, 6.77579138209246e-4, 6.76225482573798e-4, 6.78067506474168e-4, 6.78995303576362e-4, 6.79509490527417e-4, 6.79865107489829e-4, 6.80252966505677e-4, 6.79891802491092e-4, 6.79301347903692e-4, 6.78808222340783e-4, 6.78422652188013e-4, 6.78177435285253e-4, 6.78185731315492e-4, 6.78526867233293e-4, 6.79155471175718e-4, 6.79899398465409e-4, 6.80525191743082e-4, 6.80825580990584e-4, 6.80691551289096e-4, 6.80148344564345e-4, 6.79349435703859e-4, 6.78532899548948e-4, 6.77952336033759e-4, 6.7780074576162e-4, 6.78149055776199e-4, 6.78918694102605e-4, 6.7989852398045e-4, 6.80802856859694e-4, 6.81354192535985e-4, 6.81366705894732e-4, 6.80806429643286e-4
flux1:, 0.646149201040506, 7.26705936259229e-4, 7.2733688625412e-4, 7.2740837437566e-4, 7.26938684943556e-4, 7.26098474670238e-4, 7.25151702538509e-4, 7.24373781847126e-4, 7.23972238638957e-4, 7.240333868982e-4, 7.24508663039782e-4, 7.25240356430248e-4, 7.26014448786103e-4, 7.26622348246655e-4, 7.26914058002743e-4, 7.26830696979958e-4, 7.26411869229364e-4, 7.25781199095799e-4, 7.25118725021879e-4, 7.24627663060125e-4, 7.24492959054501e-4, 7.24816946921974e-4, 7.25527370342004e-4, 7.26321591527874e-4, 7.26825652993287e-4, 7.27049871727197e-4, 7.27363576953403e-4, 7.27044863600762e-4, 7.26489298943479e-4, 7.26268223508223e-4, 7.27300845024668e-4, 7.25529607534912e-4, 7.24064066392689e-4, 7.25978495072568e-4, 7.26899987711647e-4, 7.27371435169387e-4, 7.27701929855295e-4, 7.28096330005058e-4, 7.27725024621964e-4, 7.27146987762096e-4, 7.2669834522857e-4, 7.263664645202e-4, 7.26163356944984e-4, 7.2619444703306e-4, 7.2653938761443e-4, 7.27155225026859e-4, 7.27872381837219e-4, 7.28460941858957e-4, 7.28719311581908e-4, 7.28546336996353e-4, 7.27975981013369e-4, 7.27169097358521e-4, 7.26367511468379e-4, 7.25823333032323e-4, 7.25722416686614e-4, 7.26123903489644e-4, 7.26935196565849e-4, 7.27932340518318e-4, 7.28821812807039e-4, 7.29326303108848e-4, 7.2926932846432e-4, 7.28633870584235e-4
flux1:, 0.64641164994426, 7.76883961976121e-4, 7.7760228867505e-4, 7.77769371055515e-4, 7.7737932612138e-4, 7.76584469739887e-4, 7.7564009414986e-4, 7.74823686681082e-4, 7.74354170427743e-4, 7.74335452392148e-4, 7.74738703678146e-4, 7.75423757178513e-4, 7.76188002787648e-4, 7.76825375857455e-4, 7.77178769430009e-4, 7.77174183905515e-4, 7.76831845935004e-4, 7.76256775714438e-4, 7.75616394252576e-4, 7.75111427967721e-4, 7.74935817030707e-4, 7.75208697101666e-4, 7.75872774110868e-4, 7.76628422906722e-4, 7.77098187538889e-4, 7.77312477359007e-4, 7.77680466444471e-4, 7.7742431242258e-4, 7.76931147503078e-4, 7.768008479966e-4, 7.77976684985219e-4, 7.76113376887539e-4, 7.74523193519516e-4, 7.7649620574261e-4, 7.77387763715568e-4, 7.77790712469036e-4, 7.78078819297312e-4, 7.78475263315105e-4, 7.78100943900461e-4, 7.77555235844236e-4, 7.77179603081159e-4, 7.76930372406413e-4, 7.76790835749206e-4, 7.76853508795245e-4, 7.77196862552981e-4, 7.77782531401917e-4, 7.78448660355065e-4, 7.7897569028136e-4, 7.79174465387809e-4, 7.78956689417915e-4, 7.78366995802774e-4, 7.77571994513055e-4, 7.7681245868651e-4, 7.76332263550852e-4, 7.76303211040144e-4, 7.76767427040018e-4, 7.77616129429923e-4, 7.78614016998506e-4, 7.79464442799771e-4, 7.7989700406565e-4, 7.79751550183413e-4, 7.79033458055358e-4
flux1:, 0.646674098848013, 8.29699688368348e-4, 8.30516353662777e-4, 8.30802592236084e-4, 8.30521905718131e-4, 8.29800290447086e-4, 8.28876926681589e-4, 8.28026373870864e-4, 8.27477683912001e-4, 8.27355157673673e-4, 8.27655839940139e-4, 8.28264956083372e-4, 8.28998764174704e-4, 8.29658799331824e-4, 8.30082180234639e-4, 8.30177053419048e-4, 8.29938224305187e-4, 8.29444401736174e-4, 8.28843104793073e-4, 8.28327684998636e-4, 8.28099912246366e-4, 8.28298497343866e-4, 8.28886734685824e-4, 8.29574537187194e-4, 8.29987015479585e-4, 8.30180804670012e-4, 8.30609954393897e-4, 8.30435981247986e-4, 8.30030850351162e-4, 8.30019663286004e-4, 8.31362993677916e-4, 8.29408864524725e-4, 8.27680792289468e-4, 8.29697541317554e-4, 8.30533965249403e-4, 8.30840850968386e-4, 8.31067998589017e-4, 8.31461499020993e-4, 8.31091732299295e-4, 8.30599769727518e-4, 8.30328031178949e-4, 8.30193117773133e-4, 8.30141069397144e-4, 8.30245783692042e-4, 8.30582702847176e-4, 8.3112016256021e-4, 8.31709428987219e-4, 8.32148604359597e-4, 8.32268352454251e-4, 8.31998837332604e-4, 8.31397750793082e-4, 8.30635983997407e-4, 8.29948252409221e-4, 8.29562929266096e-4, 8.29630132563855e-4, 8.30169001954127e-4, 8.31051849191993e-4, 8.32033277430382e-4, 8.32818409323357e-4, 8.33151021490266e-4, 8.32895076349136e-4, 8.32084622657401e-4
flux1:, 0.646936547751766, 8.85221975218341e-4, 8.86150422895774e-4, 8.86582258048366e-4, 8.86443206145257e-4, 8.85824347468042e-4, 8.84940930403014e-4, 8.84059539201035e-4, 8.83418372230529e-4, 8.83165458589812e-4, 8.83330490240903e-4, 8.83832502412738e-4, 8.84514443886841e-4, 8.85190602679889e-4, 8.85693460378845e-4, 8.85910171050315e-4, 8.85803588413052e-4, 8.85417966532671e-4, 8.84873361579115e-4, 8.84350803020769e-4, 8.84058867311483e-4, 8.84158892905162e-4, 8.84640713567961e-4, 8.85230590709965e-4, 8.85562478972002e-4, 8.85725564778228e-4, 8.86223926582367e-4, 8.86153375475376e-4, 8.85863646503074e-4, 8.86001717236266e-4, 8.87538281368872e-4, 8.85495176109525e-4, 8.83615918042986e-4, 8.85661216331965e-4, 8.86416551762726e-4, 8.86598672681819e-4, 8.8674538277456e-4, 8.87130412639951e-4, 8.86772682712223e-4, 8.86356484824841e-4, 8.86220761587353e-4, 8.86233419512978e-4, 8.86294328802059e-4, 8.86452669037119e-4, 8.86778703672518e-4, 8.87249449591322e-4, 8.87734770903595e-4, 8.88058016831829e-4, 8.8807748151864e-4, 8.87747873892791e-4, 8.87142748472002e-4, 8.86436036288135e-4, 8.85851357889122e-4, 8.85594001817929e-4, 8.85784234749296e-4, 8.8641161391082e-4, 8.87326276589561e-4, 8.88273663522436e-4, 8.88965569088055e-4, 8.89167564696242e-4, 8.88776109892999e-4, 8.87860922033383e-4
flux1:, 0.647198996655519, 9.43509583538494e-4, 9.44565639591938e-4, 9.45171865537819e-4, 9.45208517384918e-4, 9.4472279129345e-4, 9.43898055482619e-4, 9.4298800829147e-4, 9.42239369406709e-4, 9.41827707136689e-4, 9.41822599812133e-4, 9.42185643647582e-4, 9.4279442660249e-4, 9.43481049399247e-4, 9.4407423164426e-4, 9.4443665712153e-4, 9.44492385058376e-4, 9.44242872125094e-4, 9.43773108822549e-4, 9.43246960707977e-4, 9.4287898152302e-4, 9.42856392187291e-4, 9.43201659342924e-4, 9.43664252369029e-4, 9.43893222959547e-4, 9.44016630754271e-4, 9.44593766297137e-4, 9.44649383539882e-4, 9.44503746022474e-4, 9.44822551077959e-4, 9.46579224921008e-4, 9.44449621426554e-4, 9.42406261025568e-4, 9.4446531569398e-4, 9.45113782345624e-4, 9.45142091193946e-4, 9.45188491487369e-4, 9.45558996285262e-4, 9.45220164442257e-4, 9.44901357575741e-4, 9.44933736797372e-4, 9.45127507196415e-4, 9.45327319700123e-4, 9.45551331290943e-4, 9.45862242382854e-4, 9.46247532841739e-4, 9.46601042151908e-4, 9.46778992433042e-4, 9.46675308570335e-4, 9.46275637422323e-4, 9.45672556031265e-4, 9.45042095782413e-4, 9.44591892761713e-4, 9.444964964978e-4, 9.44837861551166e-4, 9.45568918529562e-4, 9.46513878577829e-4, 9.47409570019662e-4, 9.47979189589209e-4, 9.48017816621345e-4, 9.47463148731082e-4, 9.46428108959314e-4
flux1:, 0.647461445559273, 0.00100461116607428, 0.00100581262113054, 0.00100662353573322, 0.00100687071833542, 0.00100654844058298, 0.0010058003859749, 0.00100486276808052, 0.00100399059413546, 0.00100339114465773, 0.00100318135651227, 0.00100337418247142, 0.00100388965461591, 0.0010045824742373, 0.00100527817052369, 0.00100581124515493, 0.00100606002973181, 0.00100597491992021, 0.001005598455549, 0.00100507277321887, 0.00100461780685165, 0.00100445001375722, 0.00100463051553989, 0.00100493862941124, 0.00100504446701808, 0.00100512107060189, 0.00100578808584233, 0.0010059936833864, 0.00100602138565411, 0.00100655295329684, 0.00100855715775931, 0.0010063440508324, 0.00100412442514698, 0.00100618358633769, 0.00100670060410122, 0.00100654663281463, 0.00100647311531044, 0.00100682264529206, 0.00100650847317397, 0.00100630729805353, 0.00100653851521159, 0.00100694584927017, 0.0010073098339308, 0.00100761131848694, 0.00100790292410855, 0.00100818413129471, 0.00100837785150802, 0.00100838057800943, 0.00100812977301247, 0.00100764849883229, 0.00100705176482263, 0.00100651710673855, 0.00100623161370265, 0.001006331641585, 0.00100685237162709, 0.00100770285384018, 0.00100867725904923, 0.00100950394105755, 0.00100992188586349, 0.00100976321971626, 0.00100901567499795, 0.00100784320756052
flux1:, 0.647723894463026, 0.00106856674339782, 0.00106993258222157, 0.00107097880236891, 0.0010714708120707, 0.00107134118676546, 0.00107068654849814, 0.00106972149438076, 0.0010687094647547, 0.00106789381182809, 0.00106744624261998, 0.00106743957072387, 0.00106784364219046, 0.00106854010170279, 0.00106935154383915, 0.00107008049066883, 0.00107055278922918, 0.00107065990228935, 0.00107039502842979, 0.00106987445691814, 0.00106932315849809, 0.00106899015115592, 0.0010689809191788, 0.00106911075082402, 0.00106907620325082, 0.00106910098888184, 0.00106987017271026, 0.00107024978616437, 0.00107047946023945, 0.00107125524610249, 0.00107353405571191, 0.00107124065393057, 0.00106883363953404, 0.0010708811377337, 0.00107124443522571, 0.00107088135935864, 0.00107066940806516, 0.00107099141954478, 0.00107070622746509, 0.00107064063460767, 0.00107109880152419, 0.0010717496993233, 0.00107230130397237, 0.00107269114735412, 0.00107295925950364, 0.00107311839291172, 0.00107312517025198, 0.00107292324087207, 0.00107250109648276, 0.00107192550454868, 0.00107133741374741, 0.00107091561965311, 0.00107082259775312, 0.00107114954364551, 0.00107187673867912, 0.00107286218435495, 0.00107386571447208, 0.00107460695068409, 0.00107484455856316, 0.00107445479100916, 0.00107348392211579, 0.00107215474100598
flux1:, 0.647986343366779, 0.00113541022622257, 0.00113695950734466, 0.00113827048035708, 0.00113903958860913, 0.00113912957560141, 0.00113858333234015, 0.00113759029695248, 0.00113642280266761, 0.00113536458414428, 0.00113464912394572, 0.00113441694065527, 0.00113469432984704, 0.00113539362157102, 0.00113633443911283, 0.00113728363290794, 0.00113800828987821, 0.00113833379785956, 0.00113819790282207, 0.00113768753696742, 0.00113703262098159, 0.00113651787529092, 0.00113629827191193, 0.00113623035679771, 0.00113604164138276, 0.0011360115761944, 0.00113689562722756, 0.00113747226689117, 0.00113793035173715, 0.0011389797857735, 0.00114155875480417, 0.0011391879958854, 0.00113658370494503, 0.00113861037039896, 0.00113880116540164, 0.00113820500773372, 0.00113783820513569, 0.00113812655769957, 0.00113787306589836, 0.00113795796001516, 0.00113866740598567, 0.00113958813842763, 0.00114034791208946, 0.00114083548772386, 0.00114107596423209, 0.00114109637679198, 0.00114089107830713, 0.00114045695356169, 0.0011398402535565, 0.00113915723810722, 0.00113857819944714, 0.00113828326776002, 0.00113840688117435, 0.00113898888841593, 0.00113994724369308, 0.0011410821635954, 0.0011421149035729, 0.0011427557684184, 0.00114278637621942, 0.00114213344477281, 0.00114090963237162, 0.00113940396212765
flux1:, 0.648248792270532, 0.00120517224048855, 0.00120692266912172, 0.00120852495054171, 0.0012095997865327, 0.00120993296318305, 0.00120950793436214, 0.00120848610202735, 0.00120714934460007, 0.00120582575246048, 0.00120481679895763, 0.00120433750788495, 0.00120447623609479, 0.00120517901408308, 0.00120626222838765, 0.00120745370245843, 0.00120845630400232, 0.00120902328595424, 0.00120903189211877, 0.00120853694403634, 0.00120777346384153, 0.00120706465852779, 0.00120661924114232, 0.00120633912987269, 0.00120598612116561, 0.00120589967522698, 0.00120691058670626, 0.00120770465910976, 0.00120841351225419, 0.00120976229822861, 0.00121266408023138, 0.00121021801248869, 0.00120740792329197, 0.00120940789553628, 0.00120941213650872, 0.00120856309573311, 0.00120802829529874, 0.00120827794179789, 0.00120805730896777, 0.00120830396925618, 0.00120928422812347, 0.00121049617398127, 0.00121148077871363, 0.00121207343125808, 0.00121228232587714, 0.00121214956593906, 0.0012117104926525, 0.00121102021345436, 0.00121018834362279, 0.00120938557257244, 0.00120881459361337, 0.0012086571893397, 0.00120901709400194, 0.00120987768284886, 0.00121108823318488, 0.00121238525439381, 0.00121344752833332, 0.00121397525546176, 0.0012137755860164, 0.00121283103863025, 0.00121132744966898, 0.00120962666343261
flux1:, 0.648511241174286, 0.00127788236873548, 0.00127984864126144, 0.00128176404264987, 0.00128316796277616, 0.0012837634749263, 0.0012834700682322, 0.00128241891664456, 0.00128090211055236, 0.00127929540022717, 0.00127797327107173, 0.00127723063060971, 0.00127722222385032, 0.0012779299855783, 0.00127916667850973, 0.00128061834604069, 0.00128191934748752, 0.00128274617586576, 0.00128291185398405, 0.00128243722128627, 0.00128156275055422, 0.00128065236721767, 0.00127997160335299, 0.00127947035012661, 0.00127894655016641, 0.00127880299967804, 0.00127995074775559, 0.00128097829806297, 0.00128195415491685, 0.00128362245988471, 0.00128686534454445, 0.00128434445652065, 0.00128132152318807, 0.00128329296637938, 0.00128310261847613, 0.00128198649008655, 0.00128127511643886, 0.00128148295016309, 0.0012812949878954, 0.00128171065589374, 0.00128297559717998, 0.00128449419247778, 0.00128571549218472, 0.0012864180699542, 0.00128659182391523, 0.00128629455148023, 0.00128560496823372, 0.00128464003180892, 0.00128357684036248, 0.0012826442329386, 0.00128207973366421, 0.00128206721600568, 0.00128267787197122, 0.00128383478784859, 0.00128531366424502, 0.00128678259846602, 0.00128787468396149, 0.00128827920785742, 0.00128783071931206, 0.00128657165165182, 0.00128476639394605, 0.00128285495142893
flux1:, 0.648773690078039, 0.00135356998279599, 0.00135576200542375, 0.0013580057366587, 0.00135975530531791, 0.00136062700974305, 0.00136047318210667, 0.00135939321858749, 0.00135768987279048, 0.00135578883024366, 0.00135414101328392, 0.00135312482086663, 0.00135296421381432, 0.00135367839122344, 0.00135507613407702, 0.00135679984644077, 0.00135841261790844, 0.00135951132993792, 0.00135984263907717, 0.00135939251069899, 0.001358407350454, 0.0013572932717161, 0.00135637421887181, 0.00135564880732331, 0.00135495124769913, 0.00135474993560617, 0.00135604116281837, 0.00135731213533661, 0.00135856311892539, 0.00136056382477154, 0.00136416034279303, 0.00136156294160593, 0.00135832173542458, 0.00136026757218958, 0.00135988191920064, 0.00135849155416417, 0.00135760096725484, 0.00135776676191866, 0.00135761027341542, 0.00135819787192084, 0.00135975494811078, 0.00136158871987853, 0.00136305290835379, 0.00136386728683226, 0.00136400287664772, 0.00136353372955816, 0.001362583374619, 0.00136133265242735, 0.00136002843256991, 0.00135895983542121, 0.00135840070986031, 0.00135853741216529, 0.00135940760083462, 0.00136087177429056, 0.00136262895257963, 0.00136427573797782, 0.00136539736618836, 0.00136567161605974, 0.00136496163543442, 0.00136337250428968, 0.00136125078715227, 0.00135911831249515
flux1:, 0.649036138981792, 0.00143226310555318, 0.00143468420009127, 0.00143726313597244, 0.00143936684084086, 0.00144052273447611, 0.00144051422028783, 0.00143940789956857, 0.00143751715152373, 0.00143531847355303, 0.00143334067503256, 0.00143204718459217, 0.00143173235565398, 0.00143245319373665, 0.00143401436046761, 0.00143601396098903, 0.00143794292796486, 0.00143931776065898, 0.00143981838150938, 0.00143939603073875, 0.00143830357293596, 0.00143698979688676, 0.00143583686406887, 0.00143489070095656, 0.00143401993294197, 0.00143375967000222, 0.0014351965618169, 0.00143671328538406, 0.00143823767625659, 0.00144057486996162, 0.00144453061549106, 0.00144185235164715, 0.00143838927849737, 0.00144031794072879, 0.00143974485720501, 0.00143808158315384, 0.0014370164222593, 0.00143714378100039, 0.00143701695402137, 0.00143777488610957, 0.00143962445764817, 0.00144177410568433, 0.00144348082839342, 0.00144440535902096, 0.00144450030554807, 0.00144385658840132, 0.00144264300841565, 0.00144110453746804, 0.0014395579672842, 0.00143835288615183, 0.00143779970417443, 0.00143808739837352, 0.00143921991056924, 0.0014409945134683, 0.00144303253698532, 0.00144485801147832, 0.00144600757039135, 0.00144614738655876, 0.00144516985561793, 0.00144324397063384, 0.00144080007170745, 0.00143844339538227
flux1:, 0.649298587885546, 0.00151398515172344, 0.00151663035804413, 0.00151954154899206, 0.00152199885705567, 0.00152344086705831, 0.00152358170615757, 0.00152245452278857, 0.00152038249121939, 0.00151789203828139, 0.00151558900356957, 0.00151402108524677, 0.00151355247821874, 0.00151427780528892, 0.00151599791561157, 0.00151826746137534, 0.00152050652213098, 0.00152215278514184, 0.00152282100035386, 0.00152242889178985, 0.00152123624013965, 0.00151973379408184, 0.00151835966480064, 0.00151720323507354, 0.00151616352729578, 0.00151584227859905, 0.00151742179428643, 0.001519177868532, 0.00152096281304431, 0.001523630665186, 0.00152794345570834, 0.00152517706789024, 0.00152149068349292, 0.0015234168552445, 0.00152267398368389, 0.00152074889702722, 0.001519522308413, 0.00151961953168303, 0.0015195203131669, 0.0015204422930834, 0.00152257700071306, 0.00152503450244182, 0.00152697593950931, 0.00152800477119387, 0.0015280569274542, 0.0015272410063323, 0.00152577056887597, 0.00152395304976311, 0.00152217292170097, 0.00152083815939854, 0.00152029439390014, 0.00152073286721538, 0.00152212433024947, 0.00152420392431078, 0.00152651660494491, 0.00152851510125272, 0.00152968849907652, 0.00152969208412813, 0.00152844778503718, 0.0015261883131237, 0.00152342717387711, 0.00152085217530379
flux1:, 0.649561036789299, 0.00159874986935371, 0.001601604440621, 0.00160483396542627, 0.00160763479696584, 0.00160935897320377, 0.00160965234066945, 0.00160851406580341, 0.00160627517590315, 0.00160350905591692, 0.00160089514635318, 0.00159906221229847, 0.00159844201536112, 0.00159916601974297, 0.00160103225944405, 0.001603554574142, 0.00160608595386224, 0.00160798938009261, 0.00160881800974519, 0.00160845829153099, 0.00160717717720837, 0.00160550524561562, 0.00160393197165484, 0.00160258367689887, 0.00160138346681967, 0.00160099839402767, 0.00160271194166081, 0.00160469163557348, 0.00160671240726902, 0.00160969453502277, 0.00161435397705246, 0.00161148928970839, 0.00160758070167995, 0.00160952600214185, 0.00160864175262433, 0.00160647678165225, 0.00160511143268678, 0.00160519222279796, 0.00160511861628926, 0.00160619350334105, 0.00160859768266588, 0.00161134542580722, 0.00161350533577124, 0.00161462758984062, 0.00161463465855894, 0.00161365397708768, 0.00161194244275372, 0.0016098663029465, 0.00160787289496318, 0.00160642396111267, 0.00160589713747659, 0.0016064848214254, 0.00160812565048838, 0.00161049545061064, 0.0016130665908717, 0.00161522439436815, 0.00161641360099216, 0.00161628048457828, 0.00161477667892716, 0.00161219705519836, 0.00160913537591368, 0.00160635849904585
flux1:, 0.649823485693052, 0.00168655522642901, 0.00168959339532432, 0.00169311562600437, 0.0016962402880701, 0.00169823740098822, 0.00169868670497733, 0.00169755270950845, 0.00169517092749061, 0.00169215636333804, 0.00168925587517285, 0.0016871736008226, 0.0016864049565013, 0.00168711707927459, 0.00168910712817025, 0.00169185281828637, 0.00169464647509165, 0.00169678313138106, 0.00169775996304888, 0.00169743533847346, 0.0016960832851517, 0.00169427048020045, 0.00169253066725623, 0.00169101777966062, 0.0016896703325669, 0.00168921816814505, 0.00169105172386275, 0.00169322991450854, 0.00169544976233014, 0.00169871910587094, 0.00170370657282536, 0.00170073073159537, 0.00169660404228347, 0.0016985975724714, 0.00169761185104745, 0.00169524049210929, 0.0016937692848717, 0.00169385322518382, 0.00169380347879948, 0.00169501511678677, 0.00169766428673779, 0.00170067427611637, 0.0017030270450606, 0.00170422587170968, 0.00170418465226799, 0.00170305133341287, 0.00170112391651834, 0.00169882184058092, 0.00169664781810702, 0.00169511000654117, 0.00169461269641273, 0.00169534731127324, 0.00169722179637323, 0.0016998571048974, 0.00170265932915077, 0.00170495309857001, 0.00170614445418621, 0.0017058740292789, 0.00170412352432096, 0.00170124723790328, 0.00169791400576037, 0.00169496336776462
flux1:, 0.650085934596805, 0.00177737725871693, 0.0017805613370444, 0.0017843386582836, 0.00178775824325434, 0.00179001475117661, 0.00179062492908991, 0.0017895175067858, 0.001787027402231, 0.00178380332635183, 0.0017806505341405, 0.00177834040121559, 0.00177742661265195, 0.00177811064785991, 0.00178019191454218, 0.00178311893576767, 0.0017861325750611, 0.00178846934530597, 0.00178957801997146, 0.00178929290925691, 0.00178789451654289, 0.00178598013415868, 0.00178411805528449, 0.00178247763280345, 0.00178100177260609, 0.00178047941187918, 0.00178241399715003, 0.00178475659341309, 0.00178712713080083, 0.00179064630608545, 0.00179593527699072, 0.00179283316355908, 0.00178849587923092, 0.00179057454127385, 0.00178953911253997, 0.00178700675432975, 0.00178547317165549, 0.00178558594648317, 0.00178555863232754, 0.001786885732869, 0.00178974622926424, 0.00179297945821152, 0.00179548924735033, 0.00179674084376998, 0.001796646263278, 0.00179537631785309, 0.00179326722077848, 0.00179078410153711, 0.00178847488550724, 0.00178688395341725, 0.00178643456549185, 0.00178731376932172, 0.0017894003348446, 0.00179226623413509, 0.0017952600585861, 0.00179765536398846, 0.0017988278108985, 0.00179841757524622, 0.00179643730986958, 0.00179329710695315, 0.00178973355343645, 0.00178664961333878
flux1:, 0.650348383500559, 0.00187116494510248, 0.00187444481014092, 0.00187842781370319, 0.0018821050377265, 0.00188460435387166, 0.0018853832659048, 0.00188433284543756, 0.00188178038304336, 0.00187839769221371, 0.00187503659163537, 0.00187252526980992, 0.00187146905262681, 0.00187210251977516, 0.00187423184326805, 0.00187728565267029, 0.00188046534445882, 0.00188296092857553, 0.00188418217140914, 0.00188394400281429, 0.00188253214887852, 0.00188056718938024, 0.00187863960134883, 0.00187691914878954, 0.00187533986161819, 0.00187474499446266, 0.00187675736332432, 0.00187922209708961, 0.00188168412640418, 0.00188540616826099, 0.00189096283614018, 0.00188771757585172, 0.00188318089388756, 0.00188538939178437, 0.00188436779250489, 0.0018817315659815, 0.00188018960890561, 0.00188036296006387, 0.00188035697775055, 0.00188177311699809, 0.00188480197462604, 0.00188820808738253, 0.00189082821317083, 0.00189210092976357, 0.00189194496383374, 0.00189055718082824, 0.00188830864184542, 0.00188570095868473, 0.00188331454075282, 0.00188171696071782, 0.00188134030892048, 0.00188236236041159, 0.00188463405119816, 0.00188768546076604, 0.00189081875786919, 0.00189326892721368, 0.00189439236946126, 0.00189383606383982, 0.00189164536863859, 0.00188828197397526, 0.00188454100656308, 0.00188137679397195
flux1:, 0.650610832404312, 0.00196783698419562, 0.00197115000471642, 0.00197527816509549, 0.00197916859871012, 0.00198189256318443, 0.00198285235971009, 0.00198189847718948, 0.00197934142794266, 0.00197586282353225, 0.00197234654106121, 0.00196966511381187, 0.0019684679238607, 0.00196902174866411, 0.00197114558788936, 0.00197425986927439, 0.00197754120933601, 0.00198014752630272, 0.00198146055941236, 0.00198128098413357, 0.00197989771326451, 0.00197794541987046, 0.00197602183782874, 0.00197427948040434, 0.00197262817245667, 0.00197195975615132, 0.00197402312319533, 0.00197656056368857, 0.00197904520490929, 0.00198291459364942, 0.00198869864013638, 0.00198529211012245, 0.00198057100123051, 0.001982961448747, 0.00198202839281696, 0.00197935651311107, 0.0019778702161386, 0.0019781416571609, 0.00197815621653046, 0.00197963003273982, 0.00198277523528933, 0.00198629262495886, 0.00198896532937895, 0.00199021902085964, 0.00198998964676334, 0.00198850428290624, 0.00198616522207535, 0.00198349989577758, 0.00198110611939217, 0.00197955890385375, 0.00197928655093775, 0.00198045100304659, 0.00198287625172453, 0.00198605845500202, 0.00198926647020984, 0.00199171194581038, 0.0019927459610258, 0.00199203182464076, 0.00198965054444622, 0.00198611103573581, 0.00198225621443387, 0.00197907713030727
flux1:, 0.650873281308065, 0.00206728094680663, 0.00207055240756729, 0.00207475523797705, 0.00207880886723995, 0.00208173931431275, 0.00208289764171442, 0.00208208953832105, 0.00207959739719279, 0.00207609673478164, 0.00207248656823271, 0.00206966959959586, 0.00206833105033322, 0.00206876956460094, 0.00207082466408876, 0.00207392257707533, 0.00207723229585498, 0.00207989614719101, 0.00208128009972245, 0.00208117591728176, 0.00207987278555226, 0.00207800847483105, 0.0020761706900779, 0.00207447465853174, 0.00207278888185072, 0.00207204728733305, 0.00207413195293839, 0.00207668661558168, 0.00207911662254422, 0.00208307049939842, 0.00208903595010458, 0.00208544921476727, 0.00208056224221417, 0.00208319333551977, 0.00208243358319167, 0.00207980418057074, 0.00207844671530014, 0.00207885903938909, 0.00207889368462856, 0.00208038936285584, 0.00208359057350334, 0.00208714705398354, 0.00208980382193089, 0.00209098960757325, 0.00209066994869217, 0.00208910735836354, 0.00208673173424728, 0.00208408453621839, 0.00208176388618132, 0.00208033399912587, 0.00208020437741009, 0.00208151281036973, 0.0020840565222724, 0.00208730624368591, 0.00209051229707061, 0.00209288068190006, 0.00209377379604597, 0.00209288315445272, 0.00209032982357204, 0.00208666579739847, 0.00208276992689527, 0.00207965311788414
flux1:, 0.651135730211818, 0.00216935475957033, 0.002172498849426, 0.00217669753282435, 0.0021808605812396, 0.00218398088628765, 0.00218536179521499, 0.00218475850946462, 0.00218241181518727, 0.00217897289595617, 0.0021753369548582, 0.00217242139230331, 0.00217093876629803, 0.00217122002155107, 0.00217313452112487, 0.00217613040366213, 0.00217938831137061, 0.00218205315714337, 0.0021834882999899, 0.00218348191185203, 0.00218231961430999, 0.0021806296386493, 0.00217897034026851, 0.00217739764652602, 0.00217572018625396, 0.00217490692684732, 0.00217698072368082, 0.00217949219878993, 0.00218178339591158, 0.00218575291353986, 0.00219184903203229, 0.00218806267234993, 0.00218303153030698, 0.00218596728472161, 0.00218547398597822, 0.00218297345083431, 0.00218182584525917, 0.00218242646495129, 0.00218248119145564, 0.00218395929922082, 0.0021871491541094, 0.00219066331217763, 0.00219322586544579, 0.0021942864443941, 0.00219385425715901, 0.00219223360576683, 0.00218987860458269, 0.00218733220969691, 0.00218517416160846, 0.00218393753339943, 0.00218399583407362, 0.00218545261275048, 0.00218807756834085, 0.0021913246351532, 0.00219444158932642, 0.00219664851268058, 0.00219733820361304, 0.00219624456857841, 0.00219353480221007, 0.00218980044972494, 0.00218594383820961, 0.00218297712001927
flux1:, 0.651398179115572, 0.00227388995423333, 0.00227681138165789, 0.00228092086370074, 0.00228513779887273, 0.00228843428988113, 0.00229006871936578, 0.00228973856078037, 0.0022876275347147, 0.00228434229209007, 0.00228075372331375, 0.00227777764110801, 0.00227614550149566, 0.0022762218861787, 0.0022779168354901, 0.0022807182860602, 0.00228383944855553, 0.00228644716965838, 0.00228791584372438, 0.00228803511647437, 0.00228708230327181, 0.00228566208517561, 0.00228428255533022, 0.00228291685020524, 0.00228129417876549, 0.00228041123690718, 0.00228243981510386, 0.00228484391995256, 0.00228690676357185, 0.00229081857594538, 0.0022969908110974, 0.00229298516467803, 0.00228783396455862, 0.00229114205860831, 0.00229101461597626, 0.00228873550392336, 0.00228788501215784, 0.00228872515760404, 0.00228880064546754, 0.00229021934205182, 0.00229332533750706, 0.00229670861615026, 0.00229909066207152, 0.00229996128739586, 0.00229938891155729, 0.00229772709694373, 0.00229545126658589, 0.00229309303486078, 0.00229119401169868, 0.0022902341631233, 0.00229053196506456, 0.00229214497131066, 0.00229481349710852, 0.00229798305895155, 0.00230091556501675, 0.00230286642536004, 0.00230327995388372, 0.00230194875703626, 0.002299093976924, 0.00229534415315475, 0.0022916125608699, 0.0022888928370448
flux1:, 0.651660628019325, 0.00238069571843784, 0.00238329200114854, 0.0023872235146869, 0.00239143915444787, 0.00239490227682369, 0.00239682800545425, 0.00239684732524676, 0.00239506978102723, 0.0023920358506206, 0.00238857066404342, 0.00238557187265163, 0.00238378179309251, 0.00238360095008628, 0.00238499219466302, 0.00238750247142606, 0.00239039953431922, 0.0023928920951612, 0.0023943792635874, 0.00239465676595604, 0.00239398805633917, 0.00239293924889034, 0.00239194622280908, 0.00239087494999092, 0.00238935517369081, 0.00238840405285036, 0.00239035111735293, 0.0023925811564789, 0.00239432249738764, 0.0023981004515748, 0.00240429150757987, 0.00240004688472513, 0.00239480126130144, 0.00239855106866011, 0.00239889259307407, 0.00239693114838184, 0.00239646930393328, 0.0023976030859631, 0.00239770103528399, 0.00239901762409337, 0.00240196456385998, 0.00240512405782081, 0.00240723380238157, 0.00240784395767494, 0.00240709880315295, 0.00240540967529906, 0.00240327109407654, 0.00240119065179927, 0.00239965162304229, 0.00239905788956637, 0.00239965247455368, 0.00240143372776387, 0.00240410953392296, 0.00240712474570325, 0.00240977220149344, 0.00241136476318893, 0.00241142085325628, 0.00240980986948428, 0.00240681643166621, 0.00240310476842663, 0.00239958704762864, 0.00239721815367814
flux1:, 0.651923076923078, 0.00248956260606323, 0.00249172704316653, 0.00249539100325186, 0.00249955262118817, 0.00250317774963932, 0.00250543872918736, 0.00250588994241832, 0.00250454846464339, 0.0025018661724159, 0.00249860072248255, 0.00249561530129295, 0.00249365575513774, 0.00249316181172687, 0.00249416223130889, 0.00249628292488603, 0.00249886853462162, 0.00250118950853167, 0.00250268293054429, 0.00250315459381126, 0.00250284789597242, 0.00250227483082801, 0.00250177672179048, 0.00250108778959068, 0.00249971831457491, 0.00249869903353646, 0.00250052672067355, 0.00250251500066928, 0.00250384017635114, 0.00250740730908432, 0.00251355844329645, 0.00250905541736777, 0.00250374155542719, 0.00250800196907662, 0.00250891641976673, 0.00250736977864421, 0.0025073901565124, 0.00250887347625172, 0.00250899698775263, 0.0025101697255233, 0.0025128826271519, 0.0025157244974, 0.0025174678579909, 0.00251774361214291, 0.00251678919911005, 0.0025150831257688, 0.00251313766662826, 0.00251142433915245, 0.00251034808525161, 0.00251021341951758, 0.00251116670104119, 0.00251313274833941, 0.00251578278406295, 0.00251856779596043, 0.00252082787760931, 0.00252195562067165, 0.00252156693713492, 0.00251962739332506, 0.0025164961446251, 0.00251287323717991, 0.00250965866398658, 0.002507748576776
flux1:, 0.652185525826831, 0.00260026485752994, 0.00260189013252371, 0.00260519929697731, 0.00260925860689201, 0.00261304640377994, 0.00261569141998859, 0.00261666028033199, 0.00261585872610029, 0.00261362758537293, 0.00261063581323332, 0.00260769666185402, 0.00260555313792434, 0.0026046882788709, 0.00260521037464235, 0.00260684433101495, 0.00260903363142669, 0.00261112959469703, 0.00261261967701058, 0.00261332299870231, 0.00261345632102734, 0.00261346198426044, 0.00261356474952315, 0.00261334301099259, 0.00261216821494718, 0.00261107850703642, 0.00261274811755715, 0.00261442788447956, 0.00261524328305067, 0.00261852423272709, 0.00262457689119216, 0.00261979676924244, 0.00261444045950089, 0.00261927761854723, 0.00262086672318029, 0.00261982985539965, 0.00262042555900701, 0.00262231482517541, 0.00262246873452959, 0.00262345876374176, 0.00262586606495254, 0.00262829941218329, 0.00262958379556941, 0.00262945074551339, 0.00262824825823728, 0.00262653204153225, 0.00262483176455009, 0.00262357189787931, 0.00262305995644615, 0.00262347828328114, 0.00262485526831879, 0.00262702720785712, 0.00262962335383939, 0.00263210640542571, 0.00263387897518219, 0.00263443503443253, 0.00263351134855035, 0.00263118966916819, 0.00262791593677686, 0.00262442763764961, 0.00262160296357012, 0.00262026036053985
flux1:, 0.652447974730585, 0.00271256062851975, 0.00271354291488986, 0.0027164156532067, 0.00272033052969469, 0.00272428675724922, 0.00272736739639852, 0.00272893957648292, 0.00272877901358298, 0.00272709388022045, 0.00272444447112967, 0.00272158001171853, 0.00271923544827735, 0.00271794187694653, 0.00271790071420015, 0.00271895519595663, 0.00272066839748791, 0.00272249022617747, 0.00272396964489081, 0.00272494159785706, 0.00272558957909884, 0.00272627139186286, 0.00272707434318264, 0.00272739819179505, 0.0027264573909679, 0.0027252923583486, 0.00272676563926596, 0.00272807357838333, 0.00272828978187134, 0.00273121369448657, 0.00273711156317233, 0.00273203712091228, 0.00272666293868998, 0.00273213795697196, 0.00273449800336031, 0.00273406044580633, 0.00273532132979193, 0.0027376719351658, 0.0027378629896672, 0.00273863623089893, 0.00274067309732603, 0.00274261408607916, 0.00274335254310117, 0.00274273920064876, 0.00274124946879342, 0.00273952658298494, 0.0027381182687171, 0.00273739247110179, 0.00273754178636852, 0.00273860489530101, 0.00274047160797241, 0.00274287461068443, 0.00274539501728218, 0.00274751140847519, 0.00274870256598401, 0.00274858405520176, 0.00274703595127921, 0.00274427606943566, 0.00274085008773705, 0.00273753596875728, 0.00273518227550811, 0.00273451250683154
flux1:, 0.652710423634338, 0.00282618995213453, 0.00282643331104912, 0.00282879677294044, 0.00283253254751338, 0.00283666725500081, 0.00284023519336621, 0.00284249227749235, 0.00284306653181297, 0.00284201362113953, 0.00283976727458473, 0.00283700046561695, 0.00283443610756805, 0.00283265844256409, 0.00283197495227054, 0.00283236502330335, 0.00283353004281532, 0.00283503415215761, 0.002836497346804, 0.00283777216309264, 0.00283900254973467, 0.00284044822051975, 0.00284204005920659, 0.00284297840866726, 0.0028423043549511, 0.00284105675766638, 0.00284229784653598, 0.00284317720638903, 0.00284271274078317, 0.00284521667846281, 0.00285090816327901, 0.0028455246800113, 0.00284015534534459, 0.00284632211682209, 0.00284954069703047, 0.00284978313124064, 0.00285179277580667, 0.00285465729111059, 0.00285489405903705, 0.00285542289450047, 0.00285703441628545, 0.00285841041790243, 0.00285852595520877, 0.00285736739978041, 0.00285555318990309, 0.00285382428901457, 0.00285274811735929, 0.00285262845896327, 0.00285352777567409, 0.00285532176362466, 0.00285774258894762, 0.00286040480838681, 0.00286283470218235, 0.0028645294148823, 0.00286505544869051, 0.00286416794841364, 0.00286191090977325, 0.00285865706883103, 0.00285506486499557, 0.00285195695373629, 0.00285014647001432, 0.00285024710875722
flux1:, 0.652972872538091, 0.00294087084073602, 0.00294029162707228, 0.00294208456307257, 0.00294561473028673, 0.00294994076072625, 0.00295404443717011, 0.00295705948544143, 0.00295845052124477, 0.00295810353177039, 0.00295631056842304, 0.00295365840032278, 0.00295085517978416, 0.00294854331895563, 0.0029471479406865, 0.00294680003766561, 0.00294735518682699, 0.0029485047347269, 0.00294994735633195, 0.0029515543293594, 0.00295342459167236, 0.00295570825590079, 0.00295816354526609, 0.00295977337801463, 0.00295939141971046, 0.00295805266420235, 0.00295903069098591, 0.00295943497984364, 0.00295822058682954, 0.00296025335202446, 0.0029656944147677, 0.00295999097883567, 0.00295464691085597, 0.00296155003764174, 0.00296570281540778, 0.00296669354775017, 0.00296952601805047, 0.00297295208693318, 0.00297324451508287, 0.00297350911506971, 0.00297465319317122, 0.00297540671989545, 0.00297483654362615, 0.0029730781510818, 0.00297090663909864, 0.0029691702773405, 0.00296845866232923, 0.00296900589096925, 0.00297073196745232, 0.0029733332879185, 0.00297636774184697, 0.00297931854737267, 0.00298165036616268, 0.00298288013577005, 0.00298267114467336, 0.00298093313591713, 0.00297789184947019, 0.00297409182780011, 0.00297031661136578, 0.00296743855624054, 0.00296623167253523, 0.00296718791452693
flux1:, 0.653235321441844, 0.00305629442726618, 0.0030548253712174, 0.00305600034317526, 0.00305930652653471, 0.0030638373241578, 0.0030685181031591, 0.00307235099268914, 0.00307462438638213, 0.00307504099656598, 0.00307373952885521, 0.0030712131570873, 0.00306815366884581, 0.00306526611533176, 0.00306310272349834, 0.00306195833742239, 0.00306185499934808, 0.00306262103727715, 0.00306403939054912, 0.00306600078921663, 0.00306855500555478, 0.00307173379163782, 0.00307510998713617, 0.00307743454700243, 0.00307736246202359, 0.00307592421879311, 0.00307661642646499, 0.00307651350199041, 0.00307449672485841, 0.0030760229111275, 0.00308118009953658, 0.0030751510877584, 0.00306985012103645, 0.00307752298503928, 0.00308267055409664, 0.00308446197471227, 0.0030881784302967, 0.00309220639127868, 0.00309256497189496, 0.00309255415909831, 0.00309320391963294, 0.00309329615091459, 0.00309199563583013, 0.00308959670362486, 0.00308704200527291, 0.0030852955221043, 0.0030849721306202, 0.00308623299183933, 0.00308884675093357, 0.00309231798142072, 0.00309601697548466, 0.00309928450653664, 0.00310151727904272, 0.00310225195983507, 0.00310125494428827, 0.00309860198765794, 0.00309471471459381, 0.00309032341301114, 0.003086347529858, 0.0030837143813167, 0.00308315715773561, 0.00308503743115657
flux1:, 0.653497770345598, 0.00317212032494828, 0.00316971394427619, 0.00317023868188024, 0.00317330974963209, 0.0031780565000464, 0.00318334448150351, 0.00318803726719197, 0.0031912380527195, 0.00319245705213494, 0.0031916719190825, 0.00318927754716939, 0.0031859486366362, 0.00318245622348397, 0.00317948622168812, 0.00317750555942756, 0.00317671074353472, 0.00317707324949646, 0.00317846371760136, 0.00318079284712234, 0.00318405891674431, 0.00318816999623957, 0.00319250505890703, 0.00319557265506291, 0.00319582104508272, 0.00319427729970072, 0.00319467242423052, 0.00319404868391869, 0.00319119845415142, 0.00319220244805596, 0.00319705588621935, 0.00319070246773427, 0.00318545966583932, 0.0031939226524887, 0.00320010756079146, 0.00320273268562039, 0.00320737794727165, 0.00321203826189052, 0.00321247282928678, 0.00321218443424265, 0.00321233006291267, 0.00321174381117089, 0.00320969002501933, 0.00320662714041888, 0.00320367279677515, 0.00320191333764738, 0.00320199234466766, 0.00320399712940919, 0.0032075399138803, 0.003211925413711, 0.00321632715184699, 0.00321993526332661, 0.00322207321810262, 0.00322229634361405, 0.00322047760834894, 0.00321686609045885, 0.00321208895615752, 0.00320707228199441, 0.00320287978545348, 0.00320049858190161, 0.00320062106461502, 0.00320347325713668
flux1:, 0.653760219249351, 0.00328797336946799, 0.00328460439869199, 0.00328446211262514, 0.00328729239907558, 0.00329226059687975, 0.00329817027648693, 0.00330374283692903, 0.00330789199539767, 0.00330993127848256, 0.00330967388983398, 0.00330741444471732, 0.00330381035029412, 0.00329970022645489, 0.00329590662807151, 0.00329307206594267, 0.00329157068054629, 0.003291519362235, 0.00329287775569335, 0.00329557714894413, 0.00329956433628019, 0.00330462245075024, 0.00330993299605594, 0.00331375630334984, 0.00331432934918811, 0.00331267860325426, 0.0033127801735515, 0.00331164447990524, 0.00330795532559821, 0.00330844493371253, 0.00331299100132817, 0.00330632249073969, 0.00330114998166633, 0.00331040886894192, 0.0033176529028026, 0.00332112213833712, 0.00332672136651443, 0.00333203198854674, 0.00333255022783567, 0.00333199095130484, 0.00333164089935436, 0.00333038291591745, 0.00332757757365616, 0.0033238476066855, 0.00332048894846404, 0.0033187146150373, 0.00331920027269538, 0.00332196074819498, 0.00332645089128186, 0.00333177257883047, 0.00333689829181973, 0.00334086303424183, 0.00334291349427641, 0.00334262199573021, 0.00333996874864479, 0.00333537903821581, 0.0033296900899377, 0.0033240290454099, 0.00331960889723715, 0.00331748020222327, 0.00331829583306229, 0.00332214453600082
flux1:, 0.654022668153104, 0.00340344258866279, 0.00339910918488121, 0.00339829773409016, 0.00340088440756055, 0.00340607001536781, 0.00341259604041782, 0.00341904228069083, 0.00342413411754256, 0.00342698970850597, 0.00342725886261946, 0.00342513641457909, 0.00342126231735798, 0.0034165419784119, 0.0034119332261161, 0.00340825231669428, 0.00340604895995827, 0.00340558368493093, 0.00340690442813242, 0.00340996412339839, 0.00341466090715166, 0.00342065633244773, 0.00342693623205893, 0.00343151193591442, 0.0034324082782935, 0.00343065558711198, 0.00343048478454342, 0.00342887174276945, 0.00342436723153452, 0.00342437660502179, 0.00342863004061871, 0.00342166493473419, 0.00341657170795086, 0.00342661625596534, 0.00343491810566471, 0.00343921641193229, 0.00344577209387587, 0.00345173596222111, 0.00345234176616501, 0.0034515266195468, 0.00345070818637372, 0.00344881075812655, 0.00344528252373361, 0.00344090516061217, 0.00343715149984526, 0.00343536264189387, 0.00343624925668584, 0.00343975715784632, 0.00344518711116605, 0.00345144063420434, 0.00345729041464543, 0.00346161625917197, 0.00346358694669568, 0.00346279005241595, 0.00345931112629349, 0.00345374999679788, 0.00344715286033914, 0.00344084769410617, 0.00343619753427058, 0.00343431798423488, 0.00343582430199256, 0.00344066940118839
flux1:, 0.654285117056858, 0.00351808268607413, 0.0035128062774557, 0.00351133619710911, 0.00351367591111576, 0.00351906134123036, 0.00352617463587696, 0.00353345950652114, 0.00353946010887289, 0.00354310630649375, 0.0035438899502857, 0.00354190873084737, 0.00353778447508021, 0.00353248554994298, 0.00352709877556091, 0.00352260653737096, 0.00351972659143476, 0.00351885729601085, 0.00352013236600825, 0.00352352823166448, 0.00352890043919405, 0.00353579735718639, 0.00354301672302158, 0.00354832537298688, 0.00354953890627369, 0.00354769747471614, 0.00354729523545236, 0.00354526748811343, 0.00354000256960155, 0.00353959414884859, 0.00354358936343773, 0.00353635593959731, 0.00353134758251199, 0.00354215039301797, 0.00355148385083721, 0.00355656850607554, 0.00356405797810346, 0.00357066084597509, 0.00357135269084904, 0.00357030412360493, 0.00356906345946017, 0.00356658528347457, 0.00356239136942178, 0.00355741112691673, 0.0035532877398156, 0.00355148840771067, 0.00355276082229022, 0.00355698708438706, 0.00356332135691906, 0.00357047295415143, 0.00357702199406338, 0.0035816980641638, 0.00358359399758697, 0.00358231138929071, 0.00357803704946252, 0.00357153923401504, 0.00356406617359134, 0.00355714038913504, 0.00355227071376368, 0.00355063651212984, 0.00355281721187318, 0.00355863403113474
flux1:, 0.654547565960611, 0.00363141765402241, 0.0036252414207802, 0.00362313293371978, 0.00362521799031483, 0.00363076819602235, 0.00363841274231044, 0.00364647030297879, 0.00365331720297822, 0.00365770784376508, 0.00365898564426584, 0.00365715542292086, 0.00365281909575795, 0.00364700055007605, 0.00364090395145021, 0.0036356641694374, 0.00363215399830436, 0.00363089995429845, 0.00363211752097479, 0.00363580962663586, 0.00364179887706345, 0.0036495341725096, 0.00365763870638356, 0.00366364470551824, 0.00366516514838, 0.00366325729730885, 0.0036626854399134, 0.00366033474392799, 0.00365439676133613, 0.0036536620559926, 0.00365745352995796, 0.00364998995291484, 0.00364506835651156, 0.0036565841085281, 0.00366689697241336, 0.0036726961544522, 0.00368106989399704, 0.0036882787123669, 0.00368904823300476, 0.00368779507015201, 0.00368619665933088, 0.00368322300059065, 0.00367845003066152, 0.00367293770113299, 0.00366848756569761, 0.00366668713184014, 0.00366832178977094, 0.00367321668348647, 0.00368039083107785, 0.00368837518105649, 0.00369557072885335, 0.0037005673313364, 0.00370238753838897, 0.00370064688376706, 0.00369562771695844, 0.00368825646869293, 0.00367997062647493, 0.0036724745719277, 0.00366741304957903, 0.00366602420173032, 0.00366885245925248, 0.00367559350278957
flux1:, 0.654810014864364, 0.00374294551161832, 0.00373593161197699, 0.00373321085303468, 0.00373502518289651, 0.00374068418145285, 0.00374877473425475, 0.00375750744348516, 0.00376511053827783, 0.00377018128755737, 0.00377192779774037, 0.00377026730719361, 0.0037657783204058, 0.00375952872096109, 0.00375282274429806, 0.00374692804373198, 0.00374285414618839, 0.00374124252448135, 0.00374238530550062, 0.0037463164056544, 0.00375283895386874, 0.00376132152695789, 0.00377023229943955, 0.00377688404925065, 0.00377869726542032, 0.00377675470646222, 0.00377609599990258, 0.00377354298575628, 0.00376705126087983, 0.00376611039784528, 0.00376977213734439, 0.00376212610047653, 0.00375728921641752, 0.00376945441222668, 0.00378066827421136, 0.00378708066211892, 0.00379626156560723, 0.00380402361649792, 0.00380485454245004, 0.00380343084414991, 0.00380155652383654, 0.00379819865913407, 0.00379296275773122, 0.0037870162267555, 0.00378230146093756, 0.00378051638866929, 0.00378248302011134, 0.00378797730433142, 0.00379589816644901, 0.00380461748869488, 0.00381237682880001, 0.00381764258382757, 0.00381937687929515, 0.00381721089384016, 0.00381151580390405, 0.00380336234837796, 0.00379435892331253, 0.00378637263157991, 0.00378116819056907, 0.00378003313976958, 0.00378347594831932, 0.00379107411971021
flux1:, 0.655072463768117, 0.00385214275269896, 0.00384436851052255, 0.0038410632749337, 0.00384257858643674, 0.00384826674383832, 0.00385668772800841, 0.00386596708138486, 0.00387421078502284, 0.00387988228961585, 0.00388207042924244, 0.0038806104921714, 0.00387605180304887, 0.00386949031351932, 0.00386230738266604, 0.00385587791130756, 0.00385132496284619, 0.00384938871850411, 0.00385043214616693, 0.00385452642209259, 0.00386147257265117, 0.00387058333508282, 0.00388019714054098, 0.00388742745729166, 0.00388951561353082, 0.00388757909984953, 0.00388693632379088, 0.0038843289765011, 0.00387743301146216, 0.00387643310096077, 0.00388005722880583, 0.00387228522582378, 0.0038675269959608, 0.00388026036028208, 0.00389227144125091, 0.00389916700338938, 0.00390905082062477, 0.00391729374797544, 0.0039181613205272, 0.0039166052438226, 0.00391455279076472, 0.00391094672421552, 0.00390539277821849, 0.00389913713439291, 0.00389424004758699, 0.00389249573893732, 0.00389475964438096, 0.00390076678248926, 0.0039093140928197, 0.00391863870538998, 0.00392684842164114, 0.00393230827313056, 0.0039339343555179, 0.00393137757107424, 0.00392509093977854, 0.00391627273254669, 0.00390667886455147, 0.00389831378708742, 0.00389304004247987, 0.0038921802642442, 0.00389620339716304, 0.00390457642185101
flux1:, 0.655334912671871, 0.00395846700527241, 0.00395002034901283, 0.00394615572314379, 0.00394732818555543, 0.00395294057135832, 0.00396154635935726, 0.00397121493204701, 0.00397996146716253, 0.00398614314953665, 0.00398874769385904, 0.00398753370938152, 0.00398301285773559, 0.00397628870627519, 0.00396879133258751, 0.00396197198991984, 0.00395703981317836, 0.00395481501576889, 0.00395572540025701, 0.003959887680449, 0.00396712200404146, 0.00397671478479748, 0.00398690528042845, 0.00399463227054213, 0.00399697400733531, 0.00399509253103714, 0.00399458669040716, 0.00399209770747015, 0.00398497416026901, 0.0039840866243514, 0.0039877812536291, 0.00397994762220815, 0.00397525821422128, 0.0039884618712799, 0.00400114301968874, 0.0040083650927069, 0.00401882212038754, 0.00402745493980092, 0.00402832587196321, 0.00402667857074348, 0.00402455985621654, 0.00402086426736598, 0.00401516428309423, 0.00400875111028092, 0.00400377473932325, 0.00400210733477319, 0.00400463216867151, 0.0040110515659404, 0.00402008097091677, 0.00402985142280164, 0.00403836813874585, 0.00404392248491093, 0.0040454035950069, 0.0040424890294782, 0.00403570713795978, 0.00402636488596288, 0.00401633805038187, 0.00400773734583956, 0.00400249492088352, 0.00400194898285779, 0.0040065221111568, 0.00401557778054968
flux1:, 0.655597361575624, 0.00406135669190504, 0.0040523311711504, 0.00404792541255714, 0.00404869321581164, 0.00405409928626452, 0.00406271598797606, 0.00407259086940257, 0.00408168455221957, 0.00408827879910748, 0.0040912795773254, 0.004090373072861, 0.00408602179328275, 0.00407931206060461, 0.00407168928944054, 0.00406464556563375, 0.00405944518290355, 0.0040569680114694, 0.00405770095796484, 0.00406181668709533, 0.00406917930262186, 0.0040790829080669, 0.00408970276131015, 0.00409783136828158, 0.00410040219731091, 0.00409863195524384, 0.00409839987073357, 0.00409622312095971, 0.00408907177990661, 0.00408848884065351, 0.004092375412831, 0.00408455130087372, 0.00407991776436696, 0.00409347927136349, 0.00410668317547846, 0.00411405185947094, 0.00412492991461743, 0.00413384500886396, 0.00413467798905751, 0.00413298254417443, 0.00413092122892539, 0.00412731459459292, 0.00412166505362911, 0.00411527077014944, 0.004110338731097, 0.00410879667536628, 0.00411154755168032, 0.00411826867425815, 0.00412761608738157, 0.00413764688043837, 0.00414629958140065, 0.0041518247040157, 0.00415310806199073, 0.00414986399529033, 0.0041426908452316, 0.00413298431678017, 0.00412270910846174, 0.00411404621424698, 0.00410896355560017, 0.00410879016234008, 0.00411389163314463, 0.0041235334347197
flux1:, 0.655859810479377, 0.00416022709629574, 0.00415071680528864, 0.00414577781348385, 0.00414605989343533, 0.00415110468839942, 0.00415953350714388, 0.00416941104956908, 0.00417868338296004, 0.00418558988068829, 0.00418897442803761, 0.00418845346458595, 0.00418442574726358, 0.00417793145701364, 0.00417039374418345, 0.0041633063586925, 0.00415795538540312, 0.00415525908297889, 0.00415575846205638, 0.00415969469800399, 0.00416700386605911, 0.00417702550453267, 0.00418790973327612, 0.00419633413352953, 0.0041991072518005, 0.00419751058839118, 0.00419770208241097, 0.00419604840003888, 0.00418908739406892, 0.00418901792296532, 0.00419322818147364, 0.00418549055789294, 0.00418089796504932, 0.00419469321124239, 0.00420825678998814, 0.00421557359830053, 0.00422670220820131, 0.00423577824491935, 0.00423652493239446, 0.00423482527170992, 0.00423295399856385, 0.00422963082614266, 0.00422424894155378, 0.00421807204069799, 0.00421332750157364, 0.00421197264155591, 0.0042149193112039, 0.00422182645335581, 0.00423131356484692, 0.00424139836873767, 0.00424999231045722, 0.00425534220656117, 0.00425635840600142, 0.00425280547216105, 0.00424534819349935, 0.00423545092523143, 0.00422513421792881, 0.00421660954483788, 0.00421184193130374, 0.00421212154714114, 0.00421774236748147, 0.0042278750680907
flux1:, 0.65612225938313, 0.0042544630602725, 0.00424455777674039, 0.004239080445242, 0.00423877658778868, 0.00424328353912391, 0.00425130566462457, 0.00426096740614935, 0.00427024277044051, 0.00427736275869391, 0.00428112823072767, 0.00428108655283144, 0.00427755515557515, 0.00427149578837903, 0.00426426853317019, 0.00425732717499261, 0.00425194489265497, 0.00424905701536355, 0.00424925478484724, 0.00425286246381703, 0.00425991866725304, 0.00426984885880724, 0.0042808194523325, 0.00428942638433868, 0.00429237401039197, 0.00429101847232906, 0.00429179331013074, 0.00429088581448709, 0.00428434625672332, 0.00428501114705513, 0.00428968386911097, 0.00428211464161275, 0.00427754770449767, 0.00429144460348019, 0.00430519445171393, 0.0043122480716311, 0.00432344374234034, 0.00433254939486115, 0.00433315582138637, 0.00433149557914991, 0.00432995263091984, 0.00432711876314509, 0.00432223756198664, 0.0043164946245092, 0.0043120982036533, 0.00431100616052543, 0.00431412595959345, 0.00432110334856945, 0.00433054401237955, 0.00434046216900417, 0.00434878427550317, 0.00435379391368557, 0.0043544574043252, 0.00435060620825042, 0.00434297028794336, 0.00433306339032345, 0.00432292798469541, 0.00431476371994861, 0.00431049030754028, 0.00431132507328661, 0.00431747173209469, 0.00432800653014561
flux1:, 0.656384708286884, 0.00434340937744017, 0.00433319019263795, 0.00432715486877391, 0.00432614731933717, 0.00432992267396287, 0.00433730559920364, 0.00434652516571082, 0.00435562688130216, 0.00436286712714504, 0.0043670213579884, 0.00436756628617906, 0.0043647178251891, 0.00435932450367428, 0.00435264057512392, 0.00434603712676303, 0.00434073961394431, 0.00433767990502339, 0.00433749703243091, 0.00434061465411552, 0.00434720622387131, 0.00435682518113195, 0.00436769695007425, 0.00437636992536278, 0.00437946513583362, 0.00437842265785303, 0.00437994730505024, 0.00438001635494624, 0.00437413654336576, 0.00437576370036547, 0.00438104124061023, 0.00437372646850928, 0.00436917154622274, 0.00438303436924391, 0.00439679305240612, 0.00440336600639044, 0.0044144383765557, 0.00442343669562297, 0.004423844979647, 0.00442226626087661, 0.00442119168934934, 0.00441905869302612, 0.00441492090751094, 0.00440984130668774, 0.00440596773512509, 0.00440522730260036, 0.00440850755138899, 0.00441544443081841, 0.00442465157678002, 0.00443417559975818, 0.00444200115902278, 0.00444649110142883, 0.00444670184070959, 0.00444255129914946, 0.00443483590689424, 0.00442510126136494, 0.00441537826814375, 0.00440781143152537, 0.00440423034299827, 0.00440574215255003, 0.00441243803154655, 0.00442329696865375
flux1:, 0.656647157190637, 0.00442636062001645, 0.00441589630386236, 0.00440926851637216, 0.00440742513241639, 0.00441026389920752, 0.00441676896730354, 0.00442531970625497, 0.00443407622998221, 0.00444135255398166, 0.0044459142073957, 0.00444716336333524, 0.0044451922122102, 0.00444069989871048, 0.00443479156296718, 0.00442871322593315, 0.00442360891890808, 0.00442038808637452, 0.00441973672792762, 0.00442219548579767, 0.00442810568069597, 0.00443719098708192, 0.00444777843152238, 0.00445640262455213, 0.00445962152829513, 0.00445896764229211, 0.00446141179230779, 0.00446268959388269, 0.00445770881233028, 0.00446052778492504, 0.00446655241661928, 0.00445958153721502, 0.00445502887769893, 0.0044687230125465, 0.00448231594502972, 0.00448819189915621, 0.00449895055530601, 0.00450770383078598, 0.00450785412708095, 0.00450639618408213, 0.00450592747989294, 0.0045047062117278, 0.00450155704941228, 0.0044973763540695, 0.00449420981192488, 0.00449392118225002, 0.00449736073628624, 0.00450415605825647, 0.00451294873594169, 0.00452185244561656, 0.00452895283442106, 0.00453273509169308, 0.00453238139160999, 0.00452791797979077, 0.00452021169458758, 0.00451082491288784, 0.00450174523938889, 0.0044950192897036, 0.00449234092080252, 0.00449466767766952, 0.00450195292561025, 0.00451307232765587
flux1:, 0.65690960609439, 0.00450255247112225, 0.00449189679176802, 0.00448462834441125, 0.00448180724427473, 0.00448350048502296, 0.00448889139651352, 0.00449655444696674, 0.00450480545038778, 0.00451204565793161, 0.004517043469389, 0.00451912048914112, 0.00451822178152599, 0.00451486088143424, 0.00450995156163934, 0.00450457428830172, 0.0044997602895434, 0.00449637987368591, 0.00449516684055152, 0.00449679707420119, 0.00450181236432553, 0.0045101476173483, 0.00452027245278832, 0.0045287399306358, 0.00453206389637314, 0.00453187675196853, 0.00453540949284672, 0.00453812431033201, 0.00453427621459195, 0.00453851244326458, 0.00454542243879586, 0.00453888738073013, 0.00453433339973507, 0.00454773028404195, 0.00456099289299817, 0.00456596434251977, 0.00457622606545364, 0.0045846010291248, 0.00458443367243866, 0.00458313155921354, 0.00458339901342713, 0.00458329255606023, 0.0045813715311582, 0.00457832372618236, 0.00457605186941326, 0.00457632357726061, 0.00457993329385796, 0.004586499680438, 0.00459470983833096, 0.00460277673965793, 0.00460892785448223, 0.00461181277872879, 0.00461077532077541, 0.00460597337704661, 0.00459835062664042, 0.0045894741946833, 0.00458125959688232, 0.00457561501223923, 0.0045740538685594, 0.00457734407838667, 0.00458527393245395, 0.00459660671537103
flux1:, 0.657172054998143, 0.00457115654565848, 0.0045603467455386, 0.004552378218823, 0.00454843380207807, 0.00454877700496991, 0.00455282894656224, 0.00455940140399443, 0.00456700346425103, 0.00457414954366465, 0.0045796206781359, 0.00458265010152579, 0.00458301215796233, 0.00458099992711776, 0.00457729620360324, 0.00457277878266157, 0.00456833814406576, 0.00456479154104178, 0.00456292294398694, 0.00456356164294062, 0.00456748080247451, 0.00457486475960772, 0.0045843636294598, 0.0045925784915924, 0.00459599607413388, 0.00459635500794735, 0.00460114046559653, 0.00460551036246169, 0.00460301592373929, 0.00460888457146682, 0.00461680996073591, 0.00461080401100182, 0.0046062534043903, 0.00461923537956571, 0.00463202025295504, 0.00463589632145622, 0.00464549254484706, 0.0046533657889476, 0.00465282363276059, 0.00465170696549545, 0.00465282895730048, 0.00465402522318383, 0.00465355735259425, 0.00465186612726139, 0.00465067295143374, 0.00465161754536775, 0.00465541952776998, 0.00466168623177159, 0.00466916486998779, 0.00467619638065986, 0.00468118742226721, 0.00468299139491438, 0.00468114833317265, 0.0046759715324021, 0.00466849004120801, 0.00466026708802709, 0.00465312130549245, 0.00464878564730356, 0.00464855113018901, 0.00465295708934774, 0.00466159871006344, 0.0046731154276181
flux1:, 0.657434503901897, 0.00463128017620657, 0.0046203367887379, 0.00461160143691835, 0.0046063915779213, 0.00460519377750594, 0.00460770277164978, 0.00461300556519992, 0.00461983718006962, 0.00462684662734932, 0.00463283418392606, 0.00463693571139427, 0.00463873220036201, 0.0046382643214586, 0.00463594851880314, 0.00463242757213763, 0.00462842766648826, 0.00462470224554203, 0.00462208907637985, 0.0046215880401041, 0.00462423154973469, 0.00463048723454807, 0.004639219086332, 0.0046471020601508, 0.0046506102698225, 0.00465159368169801, 0.0046577860121532, 0.00466401208974694, 0.004663072114275, 0.00467077149148399, 0.00467982948104884, 0.00467444580853351, 0.00466991332520519, 0.00468237818538929, 0.00469456192509255, 0.00469717603526275, 0.00470596031645607, 0.00471322382551569, 0.00471225481212211, 0.00471134681413285, 0.00471342532796019, 0.00471608971970981, 0.00471727650011793, 0.00471714598430807, 0.0047172038103553, 0.00471893239755713, 0.00472295800102442, 0.00472887269375926, 0.00473549509397594, 0.00474131825896874, 0.00474496051164907, 0.0047455141478194, 0.00474274716788777, 0.00473715121923343, 0.00472985071710797, 0.00472239982991493, 0.00471650033172359, 0.00471367834278903, 0.00471496496443546, 0.00472063487262879, 0.00473006281317856, 0.00474175134482862
flux1:, 0.65769695280565, 0.00468197182340274, 0.00467089998280611, 0.00466132895119385, 0.00465472309451162, 0.00465181633469855, 0.00465260835818143, 0.00465649342687533, 0.00466245905219562, 0.00466930517891474, 0.00467585487015668, 0.00468113716482226, 0.00468451927518534, 0.0046857619111614, 0.00468498553663545, 0.00468257158225997, 0.00467906356056564, 0.00467514369494616, 0.00467170799676588, 0.00466994217205333, 0.00467116137892546, 0.00467614458848244, 0.00468399720879928, 0.00469148929523929, 0.00469509392993137, 0.0046967763192769, 0.00470451402567687, 0.0047127732264522, 0.00471356057218485, 0.00472326525825015, 0.00473355538020744, 0.00472888519148558, 0.00472439695511246, 0.0047362620154758, 0.00474775155313689, 0.00474896875253125, 0.00475682406952126, 0.00476339077246752, 0.0047619507842454, 0.00476126781631983, 0.00476438452917868, 0.00476865310418424, 0.00477166377108262, 0.00477326920781428, 0.00477473020063588, 0.00477734614406359, 0.00478163285729183, 0.00478716218324074, 0.00479283200382592, 0.00479730638132531, 0.00479944163807259, 0.00479859820350118, 0.0047947993515128, 0.00478873590737962, 0.00478163828204959, 0.00477504973227551, 0.00477054056990411, 0.00476940485352081, 0.00477238238381887, 0.00477945174614477, 0.00478974221253194, 0.00480160600232779
flux1:, 0.657959401709403, 0.00472223182822109, 0.00471102416489686, 0.00470055287476077, 0.00469244068548217, 0.00468768936284436, 0.00468662874671063, 0.00468898508816308, 0.00469401789882363, 0.00470068898832581, 0.00470784502472381, 0.00471439922374449, 0.00471948808946857, 0.00472257066085832, 0.00472344887630601, 0.00472222351589468, 0.00471924274943557, 0.00471511349279477, 0.0047107947058762, 0.00470767019103174, 0.0047073556816022, 0.00471096238315523, 0.00471785766953148, 0.00472492254636124, 0.00472863744328896, 0.0047310856119, 0.00474048531512658, 0.00475092300021815, 0.00475357475133423, 0.00476542863700767, 0.00477702780711084, 0.0047731582034414, 0.00476875254675043, 0.0047799581131254, 0.00479069628518217, 0.00479042002799822, 0.00479726571490913, 0.00480307495082528, 0.00480113097459286, 0.00480068273547306, 0.00480489600880933, 0.00481086960859042, 0.00481583321728706, 0.00481931212805254, 0.00482229985232664, 0.00482589201027873, 0.00483047944203527, 0.00483560838931666, 0.00484026050208366, 0.00484328396280806, 0.00484379226647728, 0.00484143598194084, 0.00483651502153715, 0.00482993670285192, 0.00482304768605657, 0.00481738134331362, 0.00481436753791564, 0.00481505032573411, 0.00481985436645019, 0.00482843707008638, 0.00483966116103191, 0.00485171594366986
flux1:, 0.658221850613157, 0.00475102737781128, 0.00473966849268568, 0.00472824394289139, 0.00471854408650284, 0.00471185366393534, 0.00470885027344691, 0.00470960845312515, 0.00471367156037271, 0.00472016877199944, 0.00472796900633888, 0.00473586210972776, 0.00474274170645498, 0.0047477505938111, 0.00475035783881503, 0.00475037205636893, 0.00474793939589398, 0.00474359048860926, 0.00473835154221163, 0.00473381276890012, 0.00473190147187427, 0.00473407367636478, 0.00473997135516111, 0.00474659640154688, 0.00475044163963495, 0.00475371024863518, 0.00476486021282127, 0.00477758287874675, 0.00478219288573461, 0.00479630248582219, 0.00480926025999649, 0.00480627195564383, 0.00480199980210557, 0.00481251197404858, 0.00482248218094524, 0.00482066036841875, 0.00482645847843194, 0.00483148122879086, 0.00482901481222614, 0.00482880533512919, 0.00483414838978818, 0.00484188815318872, 0.0048488870050863, 0.00485433141838833, 0.00485893298090845, 0.0048635689495684, 0.00486849423680612, 0.00487322446157308, 0.00487682648462243, 0.00487833972015896, 0.00487714610955713, 0.00487319999661107, 0.0048670919912953, 0.00485995834200802, 0.00485327070873447, 0.00484855580766086, 0.00484709960375338, 0.00484968605630288, 0.00485640951462136, 0.00486658898174744, 0.00487880514376465, 0.00489107415188735
flux1:, 0.65848429951691, 0.00476731001150506, 0.00475578238271902, 0.00474337100108942, 0.00473203955189952, 0.00472336410458746, 0.0047183788148776, 0.00471751357533311, 0.00472059950314287, 0.00472693349581629, 0.00473540394033252, 0.00474467227983336, 0.00475338301987473, 0.00476035637473675, 0.00476472322528834, 0.0047659967464365, 0.00476412040444518, 0.00475955029123007, 0.00475338304108841, 0.00474741871116413, 0.00474389934951931, 0.00474462918076183, 0.00474952883351113, 0.00475572480691513, 0.00475972406526247, 0.00476385090490598, 0.00477680477231709, 0.00479187340252526, 0.00479848571463974, 0.00481491419737618, 0.00482924859726215, 0.00482721372502155, 0.00482313860122014, 0.0048329513705328, 0.00484218115528957, 0.00483881122005594, 0.00484357206045306, 0.00484781573685071, 0.00484482663306309, 0.0048448561076048, 0.00485133655936825, 0.00486086114469346, 0.00486992600752082, 0.00487737627533437, 0.00488363559082137, 0.00488935542976079, 0.00489464842758262, 0.00489899572793404, 0.00490154826580954, 0.00490153784300645, 0.00489861780603811, 0.00489305070397282, 0.00488572345869833, 0.00487800754386523, 0.00487150568247575, 0.00486774248045702, 0.00486786168606969, 0.00487238509214207, 0.00488107099609968, 0.0048928918387249, 0.00490613784407802, 0.00491864559556289
flux1:, 0.658746748420663, 0.00477003388626996, 0.00475832488993231, 0.00474492044414663, 0.00473195835905703, 0.00472130641526616, 0.00471435445340484, 0.00471188515665238, 0.0047140134926164, 0.00472019985094819, 0.00472934877500773, 0.00473999183351134, 0.00475052512422122, 0.00475944898572314, 0.00476556033181325, 0.00476808199154498, 0.0047667598647707, 0.00476197944010865, 0.00475490911683891, 0.00474755656732614, 0.00474247319965444, 0.0047418050162697, 0.00474574642293319, 0.00475154596568596, 0.00475572338282308, 0.00476072483733568, 0.00477549612535993, 0.004792920745329, 0.00480152452103147, 0.0048202869427288, 0.00483598125135737, 0.00483496150310622, 0.0048311592780459, 0.00484029588803422, 0.00484885925976989, 0.0048439920477371, 0.00484777857508074, 0.00485129107576588, 0.00484780087237629, 0.0048480682006684, 0.00485566900031417, 0.00486695370605878, 0.00487806115247394, 0.00488750177864637, 0.00489541442734184, 0.00490222531424623, 0.00490790392609089, 0.00491189508207324, 0.00491343071554449, 0.00491193054007971, 0.00490731388234642, 0.00490014624108302, 0.00489160717433701, 0.00488330243782068, 0.00487696802471906, 0.00487413125561406, 0.00487579976908184, 0.00488223892570022, 0.00489287499364344, 0.00490633563045481, 0.00492062048501754, 0.00493338540144355
flux1:, 0.659009197324416, 0.00475817338424233, 0.00474628292870651, 0.00473191389529021, 0.00471737295602081, 0.00470481113441803, 0.00469596295647468, 0.00469195172868446, 0.00469316501606232, 0.00469921870734711, 0.00470903064647551, 0.0047210055907201, 0.00473329968201254, 0.00474410563218838, 0.00475190028063044, 0.00475562937097323, 0.00475485165743309, 0.00474988751478507, 0.00474197593268709, 0.00473332370769853, 0.00472677721766936, 0.00472480776580205, 0.00472786968684299, 0.0047333249375319, 0.00473770189171128, 0.0047435691289225, 0.00476012705928214, 0.00477986305558964, 0.00479038951397124, 0.00481144971785662, 0.00482845061346714, 0.00482849593303913, 0.00482505435450264, 0.00483356786347883, 0.00484158616835152, 0.00483532833624792, 0.00483825904569944, 0.00484113172374391, 0.00483718715539041, 0.00483769302657461, 0.00484637470262729, 0.00485935251868356, 0.00487242455087225, 0.00488378231400339, 0.00489329234548973, 0.00490116452759393, 0.00490723049155417, 0.00491089967647042, 0.00491148075316291, 0.00490857181991724, 0.00490234466136397, 0.00489365269480738, 0.00488395465869833, 0.00487508156748428, 0.00486889996261697, 0.00486694386126443, 0.00487009436306191, 0.00487837332876902, 0.00489088867116099, 0.00490593540392811, 0.00492123170662391, 0.00493425799995528
flux1:, 0.65927164622817, 0.00473073939600074, 0.00471868750577009, 0.00470342321993589, 0.00468740985761829, 0.00467306388832153, 0.00466244340013675, 0.00465699101817309, 0.00465734913179053, 0.00466327838307558, 0.00467370852154385, 0.00468692590679703, 0.00470086341636888, 0.00471342804594503, 0.00472279988256198, 0.00472766848249148, 0.00472742049237406, 0.00472231751799204, 0.00471366487778719, 0.00470385338237694, 0.00469600087237964, 0.00469287753332775, 0.00469517511664154, 0.00470035473525634, 0.00470494696347921, 0.00471164333847503, 0.00472991049605903, 0.00475185716343771, 0.00476417903068782, 0.00478744856547263, 0.00480566586589281, 0.00480681383224292, 0.00480383187177825, 0.00481180482726886, 0.00481944594541071, 0.00481196056870579, 0.00481421047862544, 0.00481657961912868, 0.00481225518865202, 0.00481300535060586, 0.00482270931854599, 0.00483727378347927, 0.00485217974513266, 0.00486532423772786, 0.00487632313552924, 0.0048851874380157, 0.00489162281644581, 0.00489500775317968, 0.00489472302791723, 0.00489053134907947, 0.0048828359738131, 0.00487275375383161, 0.00486199928607326, 0.00485261121966177, 0.00484657809868943, 0.00484544265067024, 0.00484997131832231, 0.00485996163657862, 0.00487422592195747, 0.00489074899281191, 0.00490698637492222, 0.0049202558299241
flux1:, 0.659534095131923, 0.00468679456933569, 0.00467462814265761, 0.00465858303467248, 0.00464125951897437, 0.00462531236981301, 0.00461309247531295, 0.00460633222381183, 0.00460590565140478, 0.00461170578612449, 0.00462267528671805, 0.00463699646320462, 0.00465240400524262, 0.00466655047728824, 0.00467735133130612, 0.00468326763675314, 0.00468353272835475, 0.00467835593189969, 0.00466910111776586, 0.00465832130113448, 0.00464937341097142, 0.00464529065153782, 0.0046469716612316, 0.00465195754632132, 0.00465677294220537, 0.00466423298224218, 0.00468408514786836, 0.00470808675535461, 0.00472202047814702, 0.00474735972868536, 0.00476666787546797, 0.00476894380148451, 0.00476653074448608, 0.00477407383798313, 0.00478154947680682, 0.00477305456763201, 0.00477485390686123, 0.0047769003080747, 0.00477229981101881, 0.0047733081523332, 0.00478396075338655, 0.00479997036219206, 0.00481653098802539, 0.00483127753808893, 0.00484360541704989, 0.00485335245456496, 0.00486011699857542, 0.0048632550004213, 0.00486221517629638, 0.00485690780483368, 0.00484794012409144, 0.00483665922045183, 0.00482500271192235, 0.00481519051954258, 0.00480931818531966, 0.00480893615313523, 0.0048147091401045, 0.00482623452171534, 0.00484205986629771, 0.00485989200552053, 0.00487695234627058, 0.00489041678337144
flux1:, 0.659796544035676, 0.00462546873445235, 0.00461326666619116, 0.00459660194880422, 0.00457818455535639, 0.00456087156309135, 0.00454726721991755, 0.00453935713387875, 0.00453821973931558, 0.00454386762277153, 0.00455526053790348, 0.00457049730478239, 0.00458714763133646, 0.00460264959691543, 0.00461469391711231, 0.00462154656918243, 0.00462230914274223, 0.00461714464051336, 0.00460746395078517, 0.0045959540086527, 0.00458617021126233, 0.00458136434994396, 0.00458260438099514, 0.00458748827632858, 0.0045925255737624, 0.00460065573223844, 0.00462192402680946, 0.00464777347243891, 0.00466308424308639, 0.00469030576937718, 0.00471054701549526, 0.00471396466584983, 0.00471223881275162, 0.00471948836633242, 0.00472704924402576, 0.00471781392532525, 0.00471944418875116, 0.00472139049427192, 0.0047166470663557, 0.00471793811022658, 0.00472945499224444, 0.00474673881149091, 0.00476473214891435, 0.00478084696166681, 0.00479429594718473, 0.00480477708518652, 0.00481180658324283, 0.00481473059994333, 0.00481306284415109, 0.00480684196535086, 0.00479684642476437, 0.00478461276437396, 0.00477226007186041, 0.00476215472911404, 0.0047564775090498, 0.0047567817062746, 0.004763643013831, 0.00477648634318281, 0.00479363207336577, 0.00481254997918197, 0.00483026509348396, 0.0048438403818613
flux1:, 0.660058992939429, 0.00454597636410854, 0.00453385229000416, 0.00451677460266574, 0.00449752856359409, 0.00447912967929585, 0.00446438883856202, 0.00445550290541008, 0.00445372485402989, 0.00445917463881524, 0.00447083702044262, 0.00448675401004171, 0.00450437098265406, 0.00452095900253411, 0.00453403036444976, 0.00454169370697283, 0.00454294215178698, 0.00453789720886443, 0.00452800146966504, 0.00451604157146868, 0.00450572350382485, 0.00450046588717837, 0.00450146267302453, 0.00450634275600242, 0.00451159114807757, 0.0045202723142252, 0.00454274756862126, 0.00457019245938788, 0.00458660186318874, 0.00461547574875913, 0.00463646485629746, 0.00464102758303469, 0.00464011438318505, 0.0046472285339782, 0.00465515731307262, 0.00464549548974096, 0.00464728264192141, 0.00464938818051453, 0.00464466257100493, 0.00464627302953499, 0.00465856348828491, 0.00467692760091236, 0.00469609647074176, 0.00471330374135867, 0.00472762339213646, 0.00473865343597764, 0.00474585912168206, 0.00474859392157267, 0.00474643548587909, 0.00473953064368638, 0.00472879252314736, 0.00471590026208753, 0.00470310539700462, 0.00469287825588484, 0.00468745640108617, 0.00468838663687517, 0.004696166905215, 0.00471007929430298, 0.00472825957685972, 0.00474798863055418, 0.00476614103367173, 0.00477970350664388
flux1:, 0.660321441843183, 0.00444763812473202, 0.00443574020653493, 0.00441849693843278, 0.00439872821664268, 0.00437955769533089, 0.0043639506780348, 0.00435426968191999, 0.00435191123961479, 0.00435709205736552, 0.00436883377429162, 0.00438515389602003, 0.0044034204312222, 0.00442079088658962, 0.00443465020146549, 0.00444299028567236, 0.00444471970251878, 0.0044399217033166, 0.00443005170406284, 0.00441795675242433, 0.00440743963752521, 0.00440202829906171, 0.00440299516364054, 0.0044079726084086, 0.00441341220483717, 0.00442250377207863, 0.0044459428373449, 0.00447469362619455, 0.00449188951739888, 0.0045221503666378, 0.004543680499367, 0.00454938252927302, 0.00454941196647498, 0.00455656547085384, 0.00456516741293661, 0.00455542891990279, 0.00455773368993387, 0.00456028673757223, 0.00455576364432752, 0.0045577427794138, 0.00457071373549873, 0.00458994815331051, 0.00461000879718278, 0.00462799950380746, 0.00464290409317655, 0.00465426565056724, 0.00466153474428032, 0.00466409340694492, 0.00466158457425042, 0.00465424323391406, 0.00464307845279362, 0.00462986082836247, 0.0046169195110384, 0.00460677975683887, 0.00460170131890637, 0.00460321042293762, 0.00461173608107645, 0.00462644754380945, 0.00464534168333885, 0.00466556399385531, 0.00468389115902756, 0.00469727714893124
flux1:, 0.660583890746936, 0.00432990825577585, 0.0043184156739292, 0.00430128695856313, 0.00428133114337827, 0.00426172521652525, 0.00424553321214397, 0.00423523594506658, 0.00423234281071484, 0.00423715892066675, 0.0042487584921522, 0.0042651715285819, 0.0042837404150221, 0.00430156666119757, 0.00431596176503174, 0.00432484277507822, 0.00432705720282691, 0.00432265137207288, 0.00431307154871389, 0.00430118198501693, 0.00429082421045941, 0.00428557408135137, 0.00428673255761649, 0.0042919080002058, 0.00429751092241569, 0.00430685608517336, 0.00433098965363174, 0.00436072931917872, 0.00437837738792869, 0.00440973250838771, 0.00443158193707057, 0.00443840953327376, 0.0044395126271858, 0.00444689030208151, 0.0044564817632876, 0.00444704114125138, 0.00445024654757341, 0.00445355411444757, 0.00444943657999279, 0.00445184524747426, 0.0044654046258571, 0.00448529036008465, 0.0045059419403205, 0.00452438402131249, 0.004539561479259, 0.00455101093964548, 0.0045582084251928, 0.00456058938816075, 0.004557866085123, 0.00455034289953359, 0.00453908564197535, 0.00452590299052718, 0.00451314306950955, 0.00450333217167105, 0.00449871244452015, 0.00450077081243287, 0.00450987296534373, 0.00452510413545095, 0.00454436911737431, 0.00456473472373585, 0.00458293697389735, 0.00459594593781402
flux1:, 0.660846339650689, 0.00419240874466035, 0.00418152486653045, 0.00416481253466008, 0.00414502140539913, 0.00412532464690864, 0.00410882809343773, 0.00409808362518171, 0.00409468432289803, 0.0040990180120748, 0.00411023049541821, 0.00412640464739142, 0.00414491184309928, 0.00416285710339317, 0.00417753319829341, 0.00418682382489882, 0.00418953761363968, 0.00418568327590582, 0.0041766735740861, 0.0041653442752865, 0.00415551523401502, 0.00415074700842493, 0.00415231865936077, 0.0041577884783645, 0.00416352034889938, 0.00417295223444544, 0.0041974936721596, 0.0042278883557195, 0.00424564477852846, 0.0042777830483639, 0.00429972227923536, 0.00430765454083193, 0.00430995891536275, 0.00431774785739108, 0.00432864291305724, 0.0043198861438448, 0.00432438259076008, 0.004328758029197, 0.0043252600661965, 0.00432816845837191, 0.00434222784042329, 0.00436254388751458, 0.00438347854002032, 0.00440202817136571, 0.00441715049203452, 0.00442842557655485, 0.0044353973494241, 0.00443758232769119, 0.00443476886812, 0.00442731419078883, 0.004416302884145, 0.00440352825442969, 0.00439129723501728, 0.00438208039537357, 0.00437805866801275, 0.00438065684288966, 0.00439017925026437, 0.00440565343808399, 0.00442493807298013, 0.00444507883885291, 0.00446283068177532, 0.00447523205975424
flux1:, 0.661108788554442, 0.00403497022794354, 0.00402491273648163, 0.00400892679610176, 0.00398965331177813, 0.00397020452344096, 0.00395367213385495, 0.00394263372930414, 0.00393873938833227, 0.00394245664898147, 0.00395302431025021, 0.00396862017322941, 0.00398669990095756, 0.00400443115488873, 0.00401914139433044, 0.00402872057080018, 0.00403195849518399, 0.00402882366717458, 0.00402066956465537, 0.00401025694916436, 0.00400132333070069, 0.00399735116703381, 0.00399954870833973, 0.0040054010765299, 0.00401122268087991, 0.00402057093065163, 0.00404522562447966, 0.0040759356406457, 0.00409346020765828, 0.00412606115357362, 0.00414786013303984, 0.00415686927723755, 0.0041604938586094, 0.00416887471296316, 0.00418137036531235, 0.00417368006571487, 0.00417984853698157, 0.0041855974378018, 0.00418293520018376, 0.00418641942195153, 0.00420089592848431, 0.00422142598445913, 0.00424233915220245, 0.00426065284567967, 0.004275387758603, 0.004286216591311, 0.00429279413205044, 0.00429474728271914, 0.00429194980816594, 0.0042847981508537, 0.00427436053504056, 0.00426236356779538, 0.00425101374929707, 0.00424266859220946, 0.00423940215398108, 0.00424255108027203, 0.00425235660482554, 0.00426781140272021, 0.00428677123495523, 0.00430631668560555, 0.00432328105536092, 0.00433482463215591
flux1:, 0.661371237458196, 0.00385767850401387, 0.00384866706419476, 0.00383371051187915, 0.00381529313488747, 0.00379641162330435, 0.0037800907615288, 0.0037688918734964, 0.00376449848551277, 0.00376745720880076, 0.00377712240347117, 0.00379180857078513, 0.00380910928513312, 0.00382631122170355, 0.00384082661745328, 0.00385058798814309, 0.00385438371263706, 0.00385213789025575, 0.00384511866059729, 0.00383596624313573, 0.00382827709056616, 0.00382539544968269, 0.00382841337755094, 0.00383472412594933, 0.00384059309595652, 0.00384969057249542, 0.00387416535215695, 0.00390485604409896, 0.0039218252070688, 0.00395456788326449, 0.00397600300277014, 0.00398605407045395, 0.00399110308949222, 0.0040002407562674, 0.00401460131654883, 0.00400834101860669, 0.004016535033919, 0.00402394000644649, 0.0040223219274952, 0.00402645962189615, 0.00404127703879027, 0.00406181577987785, 0.0040824165514694, 0.00410016376835176, 0.00411418743143726, 0.00412429904035469, 0.00413030573845089, 0.00413197444465035, 0.00412927567539191, 0.00412263490957106, 0.00411307309238225, 0.00410220304255299, 0.00409207500047206, 0.00408487799175369, 0.00408253354927914, 0.00408626229741624, 0.004096237279354, 0.0041114349022644, 0.00412974691396245, 0.0041483410325167, 0.00416418558654503, 0.00417461476687598
flux1:, 0.661633686361949, 0.00366092475176841, 0.00365316702646464, 0.00363951995801776, 0.00362226729180777, 0.00360424038173893, 0.00358834937068388, 0.0035771019398378, 0.00357219493714953, 0.00357425509702644, 0.00358277453441909, 0.00359624380939533, 0.00361244395469322, 0.00362883197630649, 0.00364294979077705, 0.00365280433270609, 0.00365719694355883, 0.00365600208597617, 0.00365037754670893, 0.00364280034928808, 0.00363667135798089, 0.00363514142443805, 0.00363914647682609, 0.00364597491877693, 0.00365184737931293, 0.00366053675985036, 0.00368454903577021, 0.00371490102384082, 0.00373102037825494, 0.00376359171250054, 0.00378445240874582, 0.00379550241889135, 0.00380205897895921, 0.0038120932231576, 0.00382853454912294, 0.00382403276941905, 0.00383455985206912, 0.00384386485394052, 0.00384348122322, 0.00384834649219795, 0.00386343565739033, 0.0038837944060837, 0.00390381553848568, 0.00392069144278045, 0.00393370182455808, 0.00394283788088529, 0.00394809703881398, 0.00394941461319311, 0.00394687048785754, 0.00394091260727647, 0.00393248907972327, 0.00392305799696703, 0.00391446333536593, 0.003908674635946, 0.00390741752301448, 0.00391176847708705, 0.00392182462737681, 0.00393656022799558, 0.00395393632384241, 0.00397125417675772, 0.00398566856043451, 0.00399473566453672
flux1:, 0.661896135265702, 0.00344545720567664, 0.00343913418703949, 0.00342703825282922, 0.00341121496341997, 0.00339428749777535, 0.00337901027783012, 0.00336780536214984, 0.00336236613566063, 0.00336340122689242, 0.00337056062363194, 0.00338254571483294, 0.00339736815656418, 0.00341269945585935, 0.00342624934613371, 0.00343612571930935, 0.00344115422822873, 0.00344115414876517, 0.00343715034561287, 0.00343141876717084, 0.00342711647388304, 0.00342715275123907, 0.00343227464839588, 0.00343965960593445, 0.00344549180642927, 0.00345363189600568, 0.00347691822197905, 0.00350663666060719, 0.00352165243055947, 0.00355375475997537, 0.00357384955071103, 0.0035858461776822, 0.00359396569174963, 0.0036050021503332, 0.00362367645053138, 0.00362121126517194, 0.00363431469135797, 0.0036457095882178, 0.00364672203666334, 0.00365237988528995, 0.00366767832077657, 0.00368768985827075, 0.00370689707670974, 0.00372263493631701, 0.00373436541192677, 0.00374229285274346, 0.00374663722967646, 0.00374752767754257, 0.00374516632886325, 0.00374002050786185, 0.00373294607364506, 0.00372521320672628, 0.00371841762382429, 0.00371426525756574, 0.00371424702695641, 0.00371926874170075, 0.00372934233559239, 0.00374344966755457, 0.00375964798118695, 0.00377541100582775, 0.00378812386660467, 0.00379560634396261
flux1:, 0.662158584169456, 0.00321243219836911, 0.00320768388796846, 0.00319732812833317, 0.00318314303265193, 0.00316750945899825, 0.00315299282518608, 0.00314190338083172, 0.00313591717633903, 0.00313582603774044, 0.00314145409979404, 0.00315174168570889, 0.0031649657886527, 0.00317904768047673, 0.00319189507396539, 0.00320173752349527, 0.00320743350815021, 0.0032087421348116, 0.00320653664336106, 0.00320286058601595, 0.00320058725239315, 0.00320234503877379, 0.00320866802871078, 0.00321662435667127, 0.00322237434493123, 0.00322984596921734, 0.00325216976600257, 0.00328099225303288, 0.00329470136299468, 0.00332605889852854, 0.00334522069559663, 0.00335810054260946, 0.0033678043317042, 0.00337990638360582, 0.00340088827322889, 0.00340067307509337, 0.00341651464796692, 0.00343012065261012, 0.00343265197409911, 0.00343915245812915, 0.00345460317153567, 0.00347412537870037, 0.00349232543910993, 0.0035067080404242, 0.00351694054636888, 0.00352346451439951, 0.00352674703566323, 0.00352713177946217, 0.0035249550712893, 0.00352070356981918, 0.00351512801883067, 0.00350928646029048, 0.00350449420322174, 0.0035021585301523, 0.00350350369333869, 0.00350924184538257, 0.00351929022787, 0.00353264423925732, 0.00354747745867416, 0.00356146632645599, 0.00357226085146886, 0.00357797721531368
flux1:, 0.662421033073209, 0.00296346303903914, 0.00296037549565576, 0.0029518845038525, 0.00293948155736409, 0.00292528101049505, 0.00291163445659703, 0.00290071991511941, 0.00289418442202036, 0.0028929025261139, 0.00289688323585254, 0.00290532540974461, 0.0029167959380272, 0.00292949089024865, 0.00294153736942495, 0.00295130131068084, 0.00295768015217454, 0.00296036938276988, 0.00296007712419588, 0.00295859133522334, 0.0029584714363664, 0.00296203594420556, 0.00296959169717859, 0.00297810759057936, 0.00298373695843873, 0.00299044826128617, 0.00301160640877667, 0.00303930917277005, 0.00305156745693219, 0.00308193138639298, 0.00310002188282536, 0.00311370837646147, 0.00312497766296367, 0.00313815955502005, 0.00316143397750982, 0.00316360501509285, 0.00318224955092704, 0.00319810613860121, 0.00320223082111278, 0.00320960302569965, 0.00322515235256081, 0.00324407029370476, 0.00326111719638084, 0.00327398650138209, 0.00328256341181655, 0.0032875397182305, 0.00328964471128769, 0.00328945089004376, 0.00328743845118724, 0.00328411565179267, 0.00328012179182826, 0.00327628823667359, 0.00327362896812097, 0.00327322849707962, 0.00327602131139005, 0.00328250837734284, 0.00329250404690895, 0.00330502025413102, 0.0033183604083909, 0.00333042456605166, 0.00333915142635279, 0.0033429757300141
flux1:, 0.662683481976962, 0.0027006658858762, 0.00269926057801581, 0.00269268578801293, 0.00268213850643087, 0.00266945308181129, 0.00265675108267846, 0.00264606322325477, 0.00263899710084562, 0.00263650641563795, 0.00263878872178889, 0.00264531103710807, 0.00265494333034537, 0.00266617045943438, 0.00267735126933916, 0.00268699700926808, 0.0026940484698321, 0.00269813657325282, 0.00269979720116508, 0.00270054888261638, 0.00270261814254087, 0.00270799600736869, 0.00271675834798683, 0.00272579363886056, 0.00273126927576306, 0.00273716015103282, 0.00275698807867351, 0.00278339001282739, 0.00279411804107445, 0.00282326991905203, 0.00284018276996838, 0.00285458362231237, 0.00286735406472352, 0.00288157558754227, 0.00290702812410593, 0.00291163433030772, 0.00293303648599628, 0.00295109033314221, 0.00295682613100201, 0.00296507208357709, 0.00298066642780367, 0.00299889247195457, 0.00301469117036169, 0.00302595535889285, 0.00303278910713384, 0.00303613522704472, 0.0030369892945443, 0.00303615895942742, 0.00303427433496496, 0.00303186888568689, 0.00302947026853919, 0.00302767854524728, 0.00302719751644588, 0.00302877706619794, 0.00303304935166625, 0.00304029382698975, 0.0030502166221636, 0.00306184741693742, 0.00307362687486674, 0.00308369014129421, 0.00309027693317344, 0.00309215072632409
flux1:, 0.662945930880715, 0.00242670223155713, 0.00242692849857323, 0.00242224319923977, 0.00241355282015984, 0.00240240900695279, 0.00239069538370882, 0.00238028488375314, 0.00237273544787837, 0.0023690720558201, 0.00236967624061762, 0.00237428183381288, 0.00238206302355936, 0.00239179615292228, 0.00240207526693982, 0.00241156059734198, 0.002419239703072, 0.00242468136559171, 0.00242824935068574, 0.00243118908639265, 0.00243538694149768, 0.00244250076276034, 0.00245238260237272, 0.00246186811486852, 0.00246716376480454, 0.00247220901969101, 0.00249058382397658, 0.00251554786951543, 0.00252473378973953, 0.00255248679866682, 0.00256814923501193, 0.00258315334207484, 0.00259731017195077, 0.00261247307968693, 0.00263988308015941, 0.00264687861815308, 0.00267087265157671, 0.00269096912096865, 0.00269826999493382, 0.00270735864367417, 0.00272294002926505, 0.00274041166644767, 0.00275491866136601, 0.00276455570939339, 0.0027696351313414, 0.0027713386290575, 0.00277092008866476, 0.00276941937330141, 0.00276761762567141, 0.00276607735327688, 0.00276521973131167, 0.00276541850619636, 0.00276707074773571, 0.00277059288140621, 0.00277631387800722, 0.00278428999177987, 0.00279411814425751, 0.0028048464955211, 0.00281505526796458, 0.0028231171935326, 0.00282757374425977, 0.00282751463810402
flux1:, 0.663208379784469, 0.00214481748619611, 0.00214654873955739, 0.00214364718865301, 0.00213674463133109, 0.00212711764601674, 0.00211641148733144, 0.00210633444721127, 0.0020983837516302, 0.00209364252278624, 0.00209266272023698, 0.00209543225094439, 0.00210141857670603, 0.0021096812482928, 0.00211904468528958, 0.00212831728027826, 0.00213653659193396, 0.00214321574132121, 0.00214855423512795, 0.00215353117458503, 0.00215969739198388, 0.00216838377338771, 0.00217923642812547, 0.00218907429349844, 0.00219417155862222, 0.00219838227755198, 0.00221522331419947, 0.00223865466430416, 0.00224635341758502, 0.00227255105772367, 0.00228692352432726, 0.00230239712764302, 0.00231777089548686, 0.00233371718617509, 0.00236275408959129, 0.00237199398789423, 0.00239828703786899, 0.00242016474411089, 0.00242891553924856, 0.00243877702299248, 0.00245427751050777, 0.00247095268594184, 0.0024841730590923, 0.00249223013993998, 0.00249562260152116, 0.00249574589966652, 0.00249409165903842, 0.00249191886268676, 0.00249015474499467, 0.0024893937438522, 0.00248996001396719, 0.0024920148053588, 0.00249566383313288, 0.00250100435913942, 0.00250807360869465, 0.00251671257798493, 0.00252641359403093, 0.00253624489281497, 0.00254492467003989, 0.00255105771631604, 0.00255347693767143, 0.00255158314781776
flux1:, 0.663470828688222, 0.00185887415238733, 0.00186190824190996, 0.00186060900050516, 0.00185536042469658, 0.00184718096483931, 0.00183748342514374, 0.00182780710122167, 0.00181957568475963, 0.00181391142886154, 0.00181151396636614, 0.00181260135412206, 0.0018169118834165, 0.00182376992969854, 0.00183221817377408, 0.00184120880246024, 0.00184983314742535, 0.00185755959200336, 0.0018644389842732, 0.00187120100860013, 0.00187907695254284, 0.00188908828378439, 0.00190070316677267, 0.00191076784208183, 0.00191565615886723, 0.00191907866312013, 0.00193434504849384, 0.00195618569253004, 0.00196251399796996, 0.00198702581563534, 0.00200009924662583, 0.00201588121110129, 0.00203224415103207, 0.00204875628535253, 0.00207897946615562, 0.00209021869006564, 0.0021183881866173, 0.00214167721562264, 0.00215169053140768, 0.00216221112058224, 0.00217754636186251, 0.0021933964177394, 0.00220537714557748, 0.00221196541794807, 0.00221381402695947, 0.00221249460813047, 0.0022097034354449, 0.00220689495692924, 0.00220513068967598, 0.00220503782262853, 0.00220685599231638, 0.00221055538896277, 0.00221597669868684, 0.00222292486287757, 0.00223116901799437, 0.00224035291002712, 0.00224987537770393, 0.00225882840873596, 0.00226606407323858, 0.00227040701301316, 0.00227096131490208, 0.0022674118193092
flux1:, 0.663733277591975, 0.00157337619100533, 0.00157744011759922, 0.00157749345178494, 0.00157370895704521, 0.00156687168846503, 0.00155817285877762, 0.00154897980839747, 0.00154062744101656, 0.00153425210156065, 0.0015306695245059, 0.0015302936629301, 0.00153310089985615, 0.00153865330860154, 0.00154619372854386, 0.00155481124695954, 0.00156365584549994, 0.00157216654571354, 0.0015802683555246, 0.00158846765371614, 0.00159770240830483, 0.00160871238758737, 0.00162082488513286, 0.00163096451307297, 0.00163563959004831, 0.00163835141590205, 0.00165203597027467, 0.00167225526481576, 0.00167738193298712, 0.00170009605538927, 0.00171188651608884, 0.00172778268995008, 0.00174484578375424, 0.00176164892262113, 0.00179251139211522, 0.00180540769203175, 0.0018349035382227, 0.0018591279377021, 0.00187014374451479, 0.0018811620172435, 0.00189622449197705, 0.00191122514718151, 0.00192204492230043, 0.00192732967084679, 0.00192784525716309, 0.00192529071936594, 0.00192152212336686, 0.00191815533820356, 0.0019163670672096, 0.00191681505744143, 0.00191966862384096, 0.00192473440086079, 0.00193162380379752, 0.00193988759782058, 0.0019490619198628, 0.00195862113899426, 0.00196788861355899, 0.00197598679867056, 0.00198189640485473, 0.00198464465139656, 0.00198357825059113, 0.00197862848670919
flux1:, 0.663995726495728, 0.00129347859712028, 0.00129823746907636, 0.00129933637478925, 0.00129678112975997, 0.00129115404266502, 0.00128343900629697, 0.00127482886270491, 0.00126655172327099, 0.00125972733602947, 0.00125524815914401, 0.00125368095947584, 0.00125519894760545, 0.00125956779425305, 0.00126620790488297, 0.0012743368344094, 0.00128316950488228, 0.00129213497837962, 0.00130106136856586, 0.00131026550745197, 0.00132042676382967, 0.00133203943759616, 0.00134433465403031, 0.00135437238113971, 0.00135883266575735, 0.00136093514579608, 0.00137305454501871, 0.00139163579997695, 0.00139576723628671, 0.00141657975678957, 0.00142712039874237, 0.00144289721913696, 0.00146030817084386, 0.0014770745435164, 0.00150793083355821, 0.0015220516963268, 0.00155220386175059, 0.00157678902690381, 0.00158847765615087, 0.00159978264232854, 0.00161443538951536, 0.00162855655059228, 0.00163831277556809, 0.00164249935205168, 0.0016419473908005, 0.00163842523801428, 0.00163389356423972, 0.00163008603226654, 0.00162826822256927, 0.00162912256796347, 0.00163276263710689, 0.0016388633057783, 0.00164684994258806, 0.00165606672122737, 0.00166586182427698, 0.00167557710232593, 0.00168448517924897, 0.00169174930445691, 0.00169647368956919, 0.00169786752133092, 0.00169548528433096, 0.00168945861092344
flux1:, 0.664258175399482, 0.00102497344622568, 0.00103004325052768, 0.00103183735876277, 0.00103024422216164, 0.00102567786315889, 0.00101893102928915, 0.00101101920650769, 0.00100304308452643, 9.96070424540994e-4, 9.91024856561204e-4, 9.88576135146275e-4, 9.89046747873983e-4, 9.92366957401036e-4, 9.98109240923188e-4, 0.0010056105099016, 0.0010141583203578, 0.00102319431059683, 0.00103248313185169, 0.0010421913522259, 0.00105278069085267, 0.00106454261510084, 0.00107666262410491, 0.00108639757921071, 0.00109063852884686, 0.00109224586496433, 0.00110282713515613, 0.00111975062863863, 0.00112311182058187, 0.0011419134522913, 0.00115124403098407, 0.00116662179696215, 0.0011839642919146, 0.00120031984066556, 0.00123043836347369, 0.00124527233572822, 0.00127530442293458, 0.00129958992558795, 0.0013115590571352, 0.00132289117885412, 0.0013369630409844, 0.00135015855430242, 0.00135895259079102, 0.00136226909771585, 0.00136095228293071, 0.00135677486103783, 0.00135173869176404, 0.00134764347555561, 0.00134581077026804, 0.00134693784943088, 0.00135109632205556, 0.00135786352491688, 0.00136652717540941, 0.00137627950330325, 0.00138633362296827, 0.00139594315489169, 0.00140436068566572, 0.0014108042799545, 0.00141449754828291, 0.00141480938570469, 0.00141146311960673, 0.00140473858300572
flux1:, 0.664520624303235, 7.74241453014013e-4, 7.79204859830091e-4, 7.81316194585344e-4, 7.80398711560098e-4, 7.76734246334467e-4, 7.70941126693537e-4, 7.63853930578672e-4, 7.56423289220269e-4, 7.49626400131815e-4, 7.44368536266016e-4, 7.41368444026181e-4, 7.41046641286647e-4, 7.43456310146573e-4, 7.48295163933608e-4, 7.55010330359853e-4, 7.62970726352506e-4, 7.71654887884031e-4, 7.80799788684421e-4, 7.90463942527893e-4, 8.00935916483151e-4, 8.12350942079799e-4, 8.23903221046562e-4, 8.3311104137832e-4, 8.37117296365323e-4, 8.38342436659477e-4, 8.47406395883477e-4, 8.62629737522645e-4, 8.65441542426336e-4, 8.82102386357445e-4, 8.90256941127505e-4, 9.04903449559181e-4, 9.21698224588257e-4, 9.37231676045043e-4, 9.65811752480183e-4, 9.80784269810763e-4, 0.00100983341530128, 0.00103309162328985, 0.00104489776774386, 0.00105595337220696, 0.00106923684569767, 0.00108143549867929, 0.00108935757493276, 0.0010920356578953, 0.00109027332850762, 0.00108577883714975, 0.00108052628051501, 0.00107632358341816, 0.00107450997561509, 0.00107578389612007, 0.00108018707752034, 0.0010872341261914, 0.00109612619611456, 0.00110596252274537, 0.001115879230561, 0.00112509125567988, 0.00113286638674222, 0.00113849475403036, 0.00114131684408456, 0.00114083884311829, 0.00113691218054839, 0.00112990944418958
flux1:, 0.664783073206988, 5.48157218608633e-4, 5.52581288035042e-4, 5.54620613164044e-4, 5.5408517671437e-4, 5.51160293506334e-4, 5.46306077544295e-4, 5.40171991579503e-4, 5.33535078665704e-4, 5.27242233654403e-4, 5.22129522070708e-4, 5.18909439949372e-4, 5.18048381114581e-4, 5.19680372543897e-4, 5.23601608595655e-4, 5.2936063742587e-4, 5.36416762469623e-4, 5.44309776749875e-4, 5.52784596297382e-4, 5.61833885027696e-4, 5.71618155139641e-4, 5.82164309758531e-4, 5.92731144746774e-4, 6.01164195591923e-4, 6.04900149422211e-4, 6.05838272830539e-4, 6.13381033379224e-4, 6.26818313427547e-4, 6.29272409083806e-4, 6.43626100397412e-4, 6.50619738082331e-4, 6.64145210317548e-4, 6.79853555206842e-4, 6.94128010101487e-4, 7.20321557794937e-4, 7.34815175564672e-4, 7.61958299364253e-4, 7.83418780932376e-4, 7.94583476276752e-4, 8.05023558611564e-4, 8.17276241026051e-4, 8.28375338771293e-4, 8.35490671039118e-4, 8.37746063229375e-4, 8.35852057593203e-4, 8.31382998825895e-4, 8.2621389010577e-4, 8.22099616844158e-4, 8.20355086766965e-4, 8.21663003678949e-4, 8.2604502339493e-4, 8.3298675073727e-4, 8.41654050644233e-4, 8.511134375638e-4, 8.60484283801645e-4, 8.68994966718853e-4, 8.75966284817128e-4, 8.80779894758851e-4, 8.82892284177855e-4, 8.81925518158896e-4, 8.77818709668441e-4, 8.70981307722632e-4
flux1:, 0.665045522110741, 3.53937553839076e-4, 3.57391920730367e-4, 3.58974271424501e-4, 3.58530267038459e-4, 3.56182121333141e-4, 3.52246729712342e-4, 3.47184059451865e-4, 3.41574706939594e-4, 3.36096788610244e-4, 3.31467950181441e-4, 3.28341044251143e-4, 3.27178090391032e-4, 3.28153627815965e-4, 3.31136840235367e-4, 3.35769306072995e-4, 3.4160897176592e-4, 3.48279233818907e-4, 3.55565649876193e-4, 3.63434143451063e-4, 3.71959829483036e-4, 3.81107794720155e-4, 3.90256594041118e-4, 3.97644310157679e-4, 4.01043979967208e-4, 4.01754877726537e-4, 4.07728992096475e-4, 4.19230596872181e-4, 4.21463943268061e-4, 4.33292770098511e-4, 4.39108766623506e-4, 4.51063126125248e-4, 4.65093427047553e-4, 4.776604176464e-4, 5.00597976427008e-4, 5.13976552427633e-4, 5.38262474427667e-4, 5.57141683005732e-4, 5.67172194005645e-4, 5.76635532327107e-4, 5.87585854100596e-4, 5.97448502976121e-4, 6.03786124006786e-4, 6.05800658865271e-4, 6.0406136310323e-4, 5.9994205924366e-4, 5.95148406538418e-4, 5.91320546663266e-4, 5.89705552877125e-4, 5.90951318434539e-4, 5.95066744073952e-4, 6.01539691595036e-4, 6.09549826405527e-4, 6.18189530831518e-4, 6.26620594558459e-4, 6.34136523917633e-4, 6.40149082270979e-4, 6.44151602284952e-4, 6.45716918313596e-4, 6.44563304524269e-4, 6.40679302198106e-4, 6.34457623357809e-4
flux1:, 0.665307971014495, 1.98926012909367e-4, 2.00999953486056e-4, 2.01757954517563e-4, 2.01124890477451e-4, 1.99189631140331e-4, 1.96139383044542e-4, 1.92240963714604e-4, 1.87858246588765e-4, 1.83466020783508e-4, 1.79619002564229e-4, 1.7686191725696e-4, 1.75606710634962e-4, 1.76031721918264e-4, 1.78055758802998e-4, 1.81405187196045e-4, 1.85742751810662e-4, 1.90793567177546e-4, 1.96410801130947e-4, 2.02566606103516e-4, 2.09287981976224e-4, 2.16520713938545e-4, 2.23815311745828e-4, 2.29865333260981e-4, 2.32822776671982e-4, 2.3331381360379e-4, 2.37610990145141e-4, 2.46946246554974e-4, 2.49017247457807e-4, 2.58040011035673e-4, 2.62618592247646e-4, 2.72492139656691e-4, 2.84209934876753e-4, 2.94625669836632e-4, 3.13446027232208e-4, 3.25081974992198e-4, 3.4556830620029e-4, 3.61103432082968e-4, 3.69517190370487e-4, 3.77637590896127e-4, 3.86995033936754e-4, 3.95451860224718e-4, 4.00997361520695e-4, 4.02904014189022e-4, 4.01558339272145e-4, 3.98073223885166e-4, 3.9391936817444e-4, 3.90563262540522e-4, 3.89141610799793e-4, 3.90247681891755e-4, 3.93882670987602e-4, 3.99564461651933e-4, 4.0653134045499e-4, 4.13955622163106e-4, 4.21096410230268e-4, 4.27360440168682e-4, 4.32285845254382e-4, 4.35496560160885e-4, 4.36682443223784e-4, 4.3564031282065e-4, 4.32373463445169e-4, 4.27209004646261e-4
flux1:, 0.665570419918248, 9.03130841525841e-5, 9.06298833440378e-5, 9.02236525268968e-5, 8.91346358996464e-5, 8.74435343743238e-5, 8.52201203667672e-5, 8.25363694447854e-5, 7.95238413145189e-5, 7.64260709671038e-5, 7.35979777415945e-5, 7.14353854505956e-5, 7.02613091187427e-5, 7.02262786618061e-5, 7.12779739471675e-5, 7.3218900807612e-5, 7.58191620861183e-5, 7.89172506421055e-5, 8.24525213603922e-5, 8.64273999826328e-5, 9.08500443876004e-5, 9.56831192599569e-5, 1.00696235549685e-4, 1.05097154861571e-4, 1.07458883057042e-4, 1.07670444062062e-4, 1.10107898381179e-4, 1.16952759585109e-4, 1.18821436378882e-4, 1.24685786749491e-4, 1.27915932373896e-4, 1.35144281318186e-4, 1.43886025336102e-4, 1.51729245352294e-4, 1.65611450681793e-4, 1.74914714926407e-4, 1.90707775877924e-4, 2.02193005532613e-4, 2.08544426797914e-4, 2.14971167337227e-4, 2.22440562907962e-4, 2.29296029366234e-4, 2.33988945999947e-4, 2.35861099448063e-4, 2.35083877765241e-4, 2.32458131409424e-4, 2.29162047879954e-4, 2.26435611269394e-4, 2.25266253618415e-4, 2.26173785793099e-4, 2.2915505517019e-4, 2.33781638610078e-4, 2.39389332268685e-4, 2.45277445345047e-4, 2.50850065955207e-4, 2.55668628063876e-4, 2.59427732980579e-4, 2.61897482085866e-4, 2.62884508803789e-4, 2.62248307587797e-4, 2.59976736192308e-4, 2.56289127896008e-4
flux1:, 0.665832868822001, 3.47998760445644e-5, 3.30271673613343e-5, 3.11500093228383e-5, 2.93514486410051e-5, 2.77242379481444e-5, 2.62322855677422e-5, 2.47544372746531e-5, 2.31811327695762e-5, 2.15058392072535e-5, 1.98570231224345e-5, 1.84508598919343e-5, 1.74911829037442e-5, 1.70751885026466e-5, 1.71613783131203e-5, 1.76185573537269e-5, 1.83216241399167e-5, 1.92256127207745e-5, 2.03639494338621e-5, 2.17821404471424e-5, 2.3488622688954e-5, 2.54908665784466e-5, 2.78178724314994e-5, 3.0244400586005e-5, 3.18052439453501e-5, 3.16005617690203e-5, 3.19129561989135e-5, 3.58447154498503e-5, 3.73590683288741e-5, 3.96397857485549e-5, 4.13552051669811e-5, 4.53289967895128e-5, 5.04193472708707e-5, 5.53098943975039e-5, 6.35059831352672e-5, 6.99529582480113e-5, 8.0248370843537e-5, 8.70712106803495e-5, 9.09789682382622e-5, 9.53989288750437e-5, 1.0069778503468e-4, 1.05740626051653e-4, 1.09476596813196e-4, 1.11322213889613e-4, 1.1121209436761e-4, 1.09595895577161e-4, 1.07312866587115e-4, 1.05332729257008e-4, 1.04460992907006e-4, 1.05128017811611e-4, 1.07328859661857e-4, 1.10708209808054e-4, 1.14731188283276e-4, 1.18862213945841e-4, 1.22688328910966e-4, 1.25957814985662e-4, 1.28543958775454e-4, 1.30373076324255e-4, 1.31365919360699e-4, 1.31429969866447e-4, 1.30512303809472e-4, 1.2869034812379e-4
flux1:, 0.666095317725754, 3.82226087440797e-5, 3.40778647927831e-5, 3.04575616068304e-5, 2.77056168928736e-5, 2.59422662999023e-5, 2.5037331451527e-5, 2.46831218858478e-5, 2.45288086286914e-5, 2.43101336083065e-5, 2.39146300956061e-5, 2.33597410144168e-5, 2.27095679351929e-5, 2.19889500402698e-5, 2.11515635481749e-5, 2.01205418096014e-5, 1.88664823743475e-5, 1.74539484484806e-5, 1.60058903023939e-5, 1.46108161936494e-5, 1.32849230520127e-5, 1.20987812024478e-5, 1.13727716143572e-5, 1.14939452154247e-5, 1.19976073458529e-5, 1.11585991309558e-5, 8.99714047939611e-6, 9.49765932433637e-6, 1.03879859075466e-5, 8.59219940930741e-6, 8.5722714586525e-6, 8.65171675532317e-6, 9.42372163750831e-6, 1.1040639709916e-5, 1.29070135922569e-5, 1.6067316100256e-5, 2.01884675988261e-5, 2.18633770946109e-5, 2.30358054334298e-5, 2.51952959726054e-5, 2.80725429924002e-5, 3.10892292667171e-5, 3.37264520713475e-5, 3.54872606229294e-5, 3.60596805628586e-5, 3.55169393791235e-5, 3.43265366158468e-5, 3.31558846100666e-5, 3.26045432895547e-5, 3.3002109684781e-5, 3.43447011200812e-5, 3.63655565316561e-5, 3.86832982698293e-5, 4.09553477081755e-5, 4.29781647895887e-5, 4.47076092945727e-5, 4.62078459717943e-5, 4.75639938255654e-5, 4.88043373552583e-5, 4.98699256958028e-5, 5.06463941109145e-5, 5.10438525294208e-5
flux1:, 0.666357766629508, 1.05164375134924e-4, 9.84154541579376e-5, 9.28116964059831e-5, 8.8866674428216e-5, 8.67393821804648e-5, 8.62185902624114e-5, 8.68228628032564e-5, 8.7970034349521e-5, 8.91429908663142e-5, 8.99871853607504e-5, 9.03147080120682e-5, 9.00394162283736e-5, 8.91011014685603e-5, 8.74347400441972e-5, 8.50027204740162e-5, 8.18545668328649e-5, 7.81460482848322e-5, 7.40716554382187e-5, 6.97491055617754e-5, 6.51974880493745e-5, 6.05583974111472e-5, 5.64662990077985e-5, 5.39569862245435e-5, 5.31020817504128e-5, 5.13323066013925e-5, 4.62719492305678e-5, 4.27401514383905e-5, 4.2622453500807e-5, 3.62021465846284e-5, 3.4178141797886e-5, 2.97119130504371e-5, 2.55290538074128e-5, 2.36268515739392e-5, 1.86520588567671e-5, 1.82109559801225e-5, 1.56423467928341e-5, 1.18387870568816e-5, 1.00949338731919e-5, 9.81897384587501e-6, 1.0073146187195e-5, 1.0862826239458e-5, 1.22318097110913e-5, 1.37870780431579e-5, 1.49723939771181e-5, 1.54744138019999e-5, 1.53714113702307e-5, 1.50101142451403e-5, 1.47706519635283e-5, 1.48768635804015e-5, 1.53302570677818e-5, 1.59646807625349e-5, 1.65688285382576e-5, 1.70102692315406e-5, 1.73088539673402e-5, 1.76360185275222e-5, 1.82474868388696e-5, 1.93808085603185e-5, 2.11599329983061e-5, 2.3544275859875e-5, 2.63414677534661e-5, 2.92776092904029e-5
flux1:, 0.666620215533261, 2.38587879106052e-4, 2.29049394498286e-4, 2.21248666671728e-4, 2.15869163855147e-4, 2.13116733490524e-4, 2.12714425619445e-4, 2.14027003381377e-4, 2.16261751414028e-4, 2.18666614119851e-4, 2.20657364305871e-4, 2.21846464878325e-4, 2.21996612404304e-4, 2.2095548227241e-4, 2.18626379550789e-4, 2.14991896623014e-4, 2.10155314452082e-4, 2.04333527635163e-4, 1.97761009664896e-4, 1.9055727180732e-4, 1.82727225328784e-4, 1.74480998906141e-4, 1.66780067303833e-4, 1.61335532890303e-4, 1.58787289346884e-4, 1.5572243011923e-4, 1.47277334226709e-4, 1.39050828623267e-4, 1.37439633596824e-4, 1.25811062316475e-4, 1.21477439085229e-4, 1.11824924283586e-4, 1.0210364105358e-4, 9.65253198417893e-5, 8.43520226416627e-5, 8.01264694296009e-5, 7.05391041559452e-5, 6.11013133225243e-5, 5.6385323800409e-5, 5.35921805835067e-5, 5.10869643710294e-5, 4.94761076398491e-5, 4.93913918065054e-5, 5.05654812583196e-5, 5.22119397443121e-5, 5.36360943191984e-5, 5.45256664693042e-5, 5.49031419416451e-5, 5.49275712365384e-5, 5.47196213206335e-5, 5.42931067482961e-5, 5.35920448009217e-5, 5.25847299550223e-5, 5.13555170664396e-5, 5.01490449448557e-5, 4.93472003342824e-5, 4.9385782378546e-5, 5.06385820324033e-5, 5.33070814617562e-5, 5.73520800697607e-5, 6.24898488603461e-5, 6.8253898244931e-5
flux1:, 0.666882664437014, 4.39526681380788e-4, 4.27053822351376e-4, 4.16863726312296e-4, 4.09802729752382e-4, 4.06129599427236e-4, 4.0552012890655e-4, 4.07212799001911e-4, 4.10235959837964e-4, 4.13633133185751e-4, 4.16615572767678e-4, 4.18613149609233e-4, 4.19244911456809e-4, 4.18263816565416e-4, 4.15528451003579e-4, 4.11017942159206e-4, 4.04855592384207e-4, 3.97277935894044e-4, 3.88515100942385e-4, 3.78648411170119e-4, 3.67640340136356e-4, 3.55757301437853e-4, 3.44290952945344e-4, 3.35643677453031e-4, 3.31050771039248e-4, 3.26276227906432e-4, 3.13922749348641e-4, 3.00307511099522e-4, 2.96637561728906e-4, 2.79206497699938e-4, 2.72236556468065e-4, 2.56792082896849e-4, 2.41023233202697e-4, 2.31708841883981e-4, 2.12148079544934e-4, 2.04094748993271e-4, 1.87361241386108e-4, 1.72317620124189e-4, 1.64704645286018e-4, 1.59413820918982e-4, 1.54089130357223e-4, 1.49944169931432e-4, 1.48216614195395e-4, 1.48789309833209e-4, 1.506702962603e-4, 1.52803570787227e-4, 1.54500957491703e-4, 1.55472174048131e-4, 1.55665884606858e-4, 1.55110483009916e-4, 1.53842486091086e-4, 1.51924126770012e-4, 1.49506802494493e-4, 1.46888741863463e-4, 1.44529002952761e-4, 1.43002261246322e-4, 1.4290103024396e-4, 1.44709274017438e-4, 1.48681180975707e-4, 1.54759401078445e-4, 1.62557692906924e-4, 1.71415430140989e-4
flux1:, 0.667145113340768, 7.06871743608932e-4, 6.91353872086021e-4, 6.78599297265116e-4, 6.69604550933951e-4, 6.64686491395066e-4, 6.63495725178059e-4, 6.65179299584148e-4, 6.68628174233851e-4, 6.72723155801336e-4, 6.76507157616397e-4, 6.79253943675651e-4, 6.80453093461203e-4, 6.79763268070657e-4, 6.76984274946504e-4, 6.72063222802114e-4, 6.65101618290531e-4, 6.56303949328245e-4, 6.45840652662539e-4, 6.33704304817191e-4, 6.19777327156299e-4, 6.04361719675377e-4, 5.89073275366809e-4, 5.77010684466165e-4, 5.70025974628435e-4, 5.63100344218545e-4, 5.4630599614808e-4, 5.26612175759568e-4, 5.2026760528319e-4, 4.96458709683913e-4, 4.86523469741286e-4, 4.64740858732598e-4, 4.42508584450174e-4, 4.29498418706752e-4, 4.02534869190757e-4, 3.90749248403544e-4, 3.6694715677666e-4, 3.46508048725172e-4, 3.36200684856477e-4, 3.28533235859054e-4, 3.20410527032802e-4, 3.13647169070134e-4, 3.10095595625066e-4, 3.09814254690065e-4, 3.11639196913983e-4, 3.14186346998153e-4, 3.1642111219394e-4, 3.17766176826634e-4, 3.17982496677095e-4, 3.17025488011974e-4, 3.14968779727641e-4, 3.12000315224396e-4, 3.08453385595357e-4, 3.04829178697817e-4, 3.01780664166087e-4, 3.00046633166758e-4, 3.00342324419857e-4, 3.03226737545347e-4, 3.08975494766082e-4, 3.17490647850924e-4, 3.2827355358193e-4, 3.40473574452908e-4
flux1:, 0.667407562244521, 0.0010372842401313, 0.001018640957639, 0.00100316456010875, 9.91985207992517e-4, 9.85483063531042e-4, 9.83309194282834e-4, 9.84560423155836e-4, 9.88040030914187e-4, 9.92516698200672e-4, 9.9690963533744e-4, 0.0010003699302173, 0.00100227638909383, 0.00100219527264724, 9.99851811382625e-4, 9.9512787834346e-4, 9.88054479313067e-4, 9.78744220919996e-4, 9.67244122888263e-4, 9.53399699307764e-4, 9.36968892922353e-4, 9.18262013375181e-4, 8.99204698957541e-4, 8.83586043629808e-4, 8.73889380708038e-4, 8.64371896256263e-4, 8.42628036689476e-4, 8.16209290522453e-4, 8.06558203074909e-4, 7.75846415420724e-4, 7.62635299004059e-4, 7.34051069196354e-4, 7.0504777242209e-4, 6.88479848745916e-4, 6.54267597209397e-4, 6.38974095373657e-4, 6.08377097388483e-4, 5.8292088321713e-4, 5.70236177269123e-4, 5.60407167906082e-4, 5.49588479632168e-4, 5.4017695171756e-4, 5.34638342738051e-4, 5.33231131179011e-4, 5.34659530574441e-4, 5.37255637357713e-4, 5.39680672205988e-4, 5.41108555795639e-4, 5.4114595741303e-4, 5.39702374109858e-4, 5.36907033119261e-4, 5.3308131368493e-4, 5.28735922768466e-4, 5.24558053845369e-4, 5.21366216771279e-4, 5.20025972686582e-4, 5.21332801125928e-4, 5.25878199660786e-4, 5.33922493408345e-4, 5.45301934557321e-4, 5.59396161082998e-4, 5.75172885492433e-4
flux1:, 0.667670011148274, 0.00142525496557461, 0.00140343725466745, 0.00138510630976809, 0.00137150711697579, 0.00136308896901505, 0.00135953202393579, 0.00135992877484165, 0.00136305019000453, 0.00136760927803051, 0.00137245149956056, 0.00137664275101577, 0.00137947197426481, 0.00138041497375893, 0.00137910450332784, 0.00137532011199017, 0.00136896861540809, 0.00136000557717081, 0.00134828588648712, 0.00133344541238559, 0.00131506946504932, 0.00129344510372483, 0.00127078662611211, 0.00125155705222461, 0.001238877953282, 0.00122635747909083, 0.00119921303603151, 0.00116550636845574, 0.00115193826573105, 0.00111387990199465, 0.00109712169727441, 0.00106137538959193, 0.00102541191573637, 0.00100551395512801, 9.64363199845375e-4, 9.45897157356304e-4, 9.08954874519281e-4, 8.79003517909443e-4, 8.64351672370182e-4, 8.52655564863717e-4, 8.39316668228482e-4, 8.2728290932207e-4, 8.19620892060687e-4, 8.1681072306343e-4, 8.17468970712913e-4, 8.19696253636275e-4, 8.21901728573833e-4, 8.23058777222242e-4, 8.22661873849022e-4, 8.20608058990321e-4, 8.17104239435045e-4, 8.12613655887923e-4, 8.07818071228514e-4, 8.03569851062129e-4, 8.00819508645633e-4, 8.00516296072269e-4, 8.03487803305982e-4, 8.10310514104931e-4, 8.21188969546485e-4, 8.35866422509126e-4, 8.53591748471622e-4, 8.73162305198939e-4
flux1:, 0.667932460052027, 0.00186331627830331, 0.0018383147142693, 0.00181703555161993, 0.00180081892747545, 0.00179018981533836, 0.00178488790843022, 0.00178404967678294, 0.00178647172938313, 0.00179087025860246, 0.00179606881595147, 0.00180108666225947, 0.001805143817313, 0.00180762651308146, 0.00180805515175909, 0.00180606739294921, 0.00180138974234955, 0.00179375368379122, 0.00178275221923294, 0.001767748654098, 0.00174810719789054, 0.00172405836423919, 0.00169807862990955, 0.00167527854873378, 0.00165941643966523, 0.00164353941930314, 0.00161063282693712, 0.00156919585221384, 0.00155115913695873, 0.00150542044863747, 0.00148490307583438, 0.00144175349597038, 0.00139876412742793, 0.00137584088751065, 0.00132819691881033, 0.00130698028425371, 0.0012642887094343, 0.00123047502384632, 0.00121433193561961, 0.00120112264736409, 0.0011855015321825, 0.00117092503922801, 0.00116103692811416, 0.00115655606345311, 0.00115605687837638, 0.00115746568250669, 0.00115899814434667, 0.00115948202466723, 0.00115834758129995, 0.00115551724107448, 0.0011513002220334, 0.00114631080893238, 0.00114139473257815, 0.00113754693937136, 0.00113581409675592, 0.00113718360392293, 0.00114246470524773, 0.0011521693781223, 0.00116640444568256, 0.00118479229635518, 0.00120644245285505, 0.00122999515833742
flux1:, 0.668194908955781, 0.00234239615350023, 0.00231425708266781, 0.00228999707620429, 0.00227103180410017, 0.00225796880568983, 0.00225063791449689, 0.00224826760915668, 0.00224973732291868, 0.00225382409651901, 0.00225937991629627, 0.00226541427061107, 0.0022710974260646, 0.00227572525063105, 0.0022786846334611, 0.00227943126946792, 0.0022774558811616, 0.00227220083890284, 0.00226293070359729, 0.00224867707171886, 0.00222853776992779, 0.00220265434613468, 0.00217373541224344, 0.00214750365449816, 0.00212834359214966, 0.00210883847609231, 0.00206992518052066, 0.00202046795816617, 0.00199750481499481, 0.00194388604128376, 0.00191947383812301, 0.00186881044008909, 0.00181885283067058, 0.00179327012812401, 0.00173968666894095, 0.00171619978367701, 0.00166846517961115, 0.00163149495219346, 0.00161437145774395, 0.00160003950311916, 0.0015824220726747, 0.00156543166568907, 0.00155325473227973, 0.00154686024223757, 0.00154482464213578, 0.00154495845714901, 0.00154534511964502, 0.0015447246680722, 0.00154251370832955, 0.0015386997109914, 0.00153371982120013, 0.00152834889918122, 0.00152358960647978, 0.00152055698412171, 0.00152035842239343, 0.00152397475219111, 0.00153214758454378, 0.00154527622099179, 0.00156332911519393, 0.00158578107983542, 0.00161159482166147, 0.00163926809794517
flux1:, 0.668457357859534, 0.0028522877904117, 0.00282113690973907, 0.00279395254024034, 0.00277220674473564, 0.00275659600457296, 0.00274706906894268, 0.00274299132479827, 0.00274337810502907, 0.0027471203833338, 0.00275314441382877, 0.00276048281700178, 0.00276827227401056, 0.00277571581107314, 0.00278204561373571, 0.00278649726995224, 0.00278827430652, 0.00278647100063803, 0.00277996438090209, 0.00276740296221009, 0.00274757942599568, 0.00272051728608644, 0.00268912541002895, 0.00265969529048991, 0.00263721759075316, 0.00261391370174635, 0.00256888707701787, 0.00251129621058003, 0.0024830724908512, 0.00242152588790868, 0.00239317341714925, 0.00233502250819966, 0.00227827314707952, 0.00225044022620132, 0.00219154970300217, 0.00216630198770644, 0.00211430166826226, 0.00207491423936076, 0.00205732528013875, 0.00204227473251023, 0.00202297988871946, 0.0020037489156723, 0.00198926671697527, 0.00198075702414619, 0.00197683862929756, 0.00197526275747828, 0.00197404069004849, 0.00197188172837506, 0.00196823839727839, 0.00196320175899943, 0.0019573614993952, 0.00195166206806947, 0.0019472563823572, 0.00194535861775247, 0.00194710422518324, 0.00195342659557457, 0.00196495493677932, 0.00198193234387866, 0.00200415243538942, 0.00203091903121479, 0.00206104278895391, 0.0020928949188428
flux1:, 0.668719806763287, 0.00338219464274966, 0.00334826580684133, 0.00331833386536032, 0.00329390854146696, 0.00327577994575721, 0.00326404057222008, 0.00325823173332694, 0.00325755061968054, 0.00326104776992532, 0.00326776266135478, 0.00327677844029644, 0.00328721084977224, 0.00329816653359873, 0.00330870350924269, 0.00331780380394621, 0.00332433991054152, 0.00332700902589912, 0.00332425298802402, 0.0033142972329627, 0.00329559997793493, 0.00326804314439189, 0.00323470373950701, 0.00320239200527139, 0.00317667494961868, 0.00314951442495942, 0.00309841865402212, 0.00303277209645682, 0.00299910036238904, 0.00292974124607332, 0.002897502956339, 0.00283202881407661, 0.00276877492185773, 0.00273912689009563, 0.00267561033013373, 0.00264911263641025, 0.00259365612721363, 0.00255258699773012, 0.00253502379312935, 0.00251965167976612, 0.00249901788741578, 0.00247776029425494, 0.00246100974832471, 0.00245024225811171, 0.00244415340293173, 0.002440486454219, 0.00243723582484631, 0.00243313236373382, 0.00242770950533751, 0.00242119628543161, 0.00241435629175435, 0.00240831080337589, 0.00240435649661175, 0.00240378810343501, 0.00240774100953639, 0.00241706660773278, 0.00243224435335617, 0.00245332526363873, 0.00247989864027064, 0.0025110794280481, 0.0025455246272122, 0.00258149651148859
flux1:, 0.66898225566704, 0.00392130175627468, 0.00388496735390664, 0.00385261516556971, 0.0038257737819793, 0.00380532860182972, 0.00379153474370528, 0.00378414021089996, 0.00378256049181153, 0.00378604176543179, 0.00379376728984331, 0.00380489190409914, 0.00381851976337161, 0.00383365772465387, 0.00384917400622028, 0.00386377115864096, 0.00387595771951649, 0.00388399834099916, 0.00388586683331096, 0.0038793398734089, 0.00386252363728502, 0.00383514208783155, 0.00380040937998585, 0.00376559895175482, 0.00373681462455079, 0.00370585690981804, 0.00364889123473517, 0.00357546311616644, 0.0035363176558862, 0.00345942807151719, 0.00342346346365533, 0.00335096476145799, 0.00328159364318115, 0.00325057549370403, 0.00318313449580375, 0.003155875463659, 0.00309776914938918, 0.00305571766873275, 0.00303862539365872, 0.00302330557822392, 0.00300168050224599, 0.00297864874523882, 0.00295972820760895, 0.00294663756929616, 0.00293817617984589, 0.00293212297074322, 0.00292650279410184, 0.00292011223061414, 0.00291260272050013, 0.00290436855029022, 0.0028963630014269, 0.00288988812720316, 0.00288637740499489, 0.0028871901711861, 0.00289343920855718, 0.00290586738927265, 0.00292477668834839, 0.00295000027595095, 0.00298090305066109, 0.00301640082379764, 0.00305500044796173, 0.00309487522910019
flux1:, 0.669244704570794, 0.0044593213106253, 0.00442111947435993, 0.0043868493311967, 0.00435803878059022, 0.004335665852054, 0.00432015956849895, 0.00431149538895166, 0.00430933244283381, 0.00431313789635808, 0.00432226036951708, 0.00433594147064177, 0.00435328072006683, 0.0043731835507792, 0.00439431883448377, 0.00441509395435743, 0.00443363438042327, 0.00444775311996773, 0.00445494048633973, 0.00445251509624622, 0.00443822675506038, 0.00441163338029091, 0.00437605744530689, 0.00433917575157728, 0.004307579948197, 0.00427299919030343, 0.00421051381010107, 0.00412976948830386, 0.00408529281598506, 0.00400131798263288, 0.00396189221028884, 0.00388279431620075, 0.00380778111946113, 0.00377583442580782, 0.00370516706854013, 0.00367759507893644, 0.00361761264536365, 0.00357521689822769, 0.0035589793956222, 0.00354405209610927, 0.00352178609234845, 0.00349727114828784, 0.00347634909174489, 0.00346096501925832, 0.00345004059505968, 0.00344142435993211, 0.00343320844524349, 0.00342428848420181, 0.00341446034299352, 0.00340430116134476, 0.00339496197192272, 0.00338792463323054, 0.0033847510142169, 0.00338685139195944, 0.00339529928908089, 0.00341071142820209, 0.0034331955190342, 0.00346235285852636, 0.00349731502596523, 0.00353679775225675, 0.00357916773626714, 0.00362253247988335
flux1:, 0.669507153474547, 0.0049869637988488, 0.00494761727625081, 0.0049121202508886, 0.00488197885988939, 0.00485825576838639, 0.00484155649145013, 0.00483209375556738, 0.00482978394351095, 0.00483432964398377, 0.00484525778967617, 0.00486190664290529, 0.00488337706336067, 0.0049084750408233, 0.00493566878090941, 0.00496306729330901, 0.00498840985599475, 0.00500905700901911, 0.00502201897263276, 0.00502416440926524, 0.00501289627770096, 0.00498760706546289, 0.00495170156118315, 0.00491319696934936, 0.00487911487862461, 0.00484119135520561, 0.00477367603633716, 0.00468625836458795, 0.00463675938964946, 0.00454629750676422, 0.00450377755268566, 0.00441862130135282, 0.00433851588652474, 0.00430606866167301, 0.00423285039598918, 0.00420536174840706, 0.00414422165340841, 0.00410204146587822, 0.00408697333880744, 0.00407274032917886, 0.00405018358696574, 0.00402451646481494, 0.00400183963512722, 0.00398430257937482, 0.00397095902778359, 0.003959750253215, 0.0039488603832668, 0.00393730463053605, 0.00392503700186279, 0.00391282344180831, 0.00390201126108796, 0.00389425471733439, 0.00389123302176371, 0.00389439520081253, 0.00390476431635184, 0.00392282217988837, 0.00394847675068675, 0.0039810958655592, 0.00401958098736452, 0.00406245719916265, 0.00410796853954837, 0.00415418384521811
flux1:, 0.6697696023783, 0.00549629587450848, 0.00545671774309191, 0.00542087278728674, 0.00539022221478177, 0.00536589942306695, 0.00534867992853193, 0.00533901251534057, 0.0053370730318586, 0.00534280376626522, 0.00535591543379206, 0.00537584912296393, 0.00540171373937975, 0.0054322232461748, 0.00546565386957936, 0.00549982710904358, 0.0055321101634057, 0.00555942937294608, 0.00557833747968187, 0.00558527862286858, 0.00557733196104404, 0.00555373361211698, 0.00551794777367502, 0.00547826701642065, 0.00544207690148966, 0.00540118421812648, 0.0053292512849952, 0.00523595971179751, 0.0051819043326852, 0.00508569065593752, 0.0050405373744447, 0.00494996484398909, 0.00486537813717382, 0.00483283770807017, 0.00475770737583195, 0.00473064031594406, 0.00466899036021812, 0.0046274980861558, 0.00461384331251385, 0.00460056776344695, 0.00457806993985533, 0.00455162329700066, 0.00452752257909693, 0.00450809504510448, 0.00449252771127982, 0.00447886653074968, 0.00446539949206099, 0.00445126814790573, 0.00443658453248741, 0.00442229649156996, 0.00440993537237421, 0.00440131275239912, 0.00439821029160619, 0.00440210391052599, 0.00441395944785546, 0.00443412307173922, 0.00446230821389639, 0.00449765980866691, 0.00453886454203929, 0.00458427695376188, 0.00463204388829364, 0.00468022714849727
flux1:, 0.670032051282053, 0.0059809601627825, 0.0059422427304537, 0.00590709839529854, 0.00587691792642793, 0.00585288565330856, 0.00583593190863177, 0.00582673011216443, 0.00582570760411776, 0.00583304203066149, 0.00584862762570341, 0.00587201258051679, 0.00590232302804964, 0.00593819528337372, 0.00597773346285424, 0.00601849720161036, 0.0060575131442555, 0.00609131041032312, 0.00611602522673373, 0.00612771878318238, 0.00612318177423936, 0.00610151055453227, 0.00606620881459495, 0.00602577830935721, 0.00598789560159753, 0.00594448570527807, 0.00586884942717122, 0.00577061393083299, 0.00571260923589817, 0.00561149552213252, 0.0055642519381334, 0.00546898964815825, 0.00538057950564561, 0.0053483276862565, 0.00527187797450224, 0.00524551132188692, 0.0051839193396336, 0.0051434969836096, 0.00513143219288688, 0.00511934122868957, 0.0050972516784821, 0.00507043958160902, 0.00504533143441191, 0.00502440253143599, 0.00500696669017085, 0.00499117576467629, 0.0049754208265893, 0.00495896279368213, 0.00494205764836664, 0.004925815056203, 0.00491192685358317, 0.00490233840405516, 0.00489891404279855, 0.00490314379801385, 0.00491593252657053, 0.00493749655225552, 0.00496736927818959, 0.00500449420601685, 0.00504736979725595, 0.00509421026778093, 0.00514309850706282, 0.0051921254898139
flux1:, 0.670294500185807, 0.00643624917500888, 0.00639963424984524, 0.0063663723261786, 0.0063377560950975, 0.00631499576670236, 0.00629915374454337, 0.00629110803713, 0.0062915212454548, 0.00630079551695693, 0.00631900469427545, 0.00634580833703654, 0.00638036297654294, 0.00642124962677344, 0.00646643174075964, 0.00651324723882843, 0.00655843019219224, 0.00659816662897414, 0.00662823356861395, 0.00664436477870835, 0.00664310808726698, 0.006623442785214, 0.00658889469289161, 0.00654810822546585, 0.0065089722659067, 0.00646356031913506, 0.00638501477160496, 0.00628286676488428, 0.00622164028098091, 0.00611657078291981, 0.00606784711199133, 0.00596868695713388, 0.00587714331411403, 0.00584553277712813, 0.00576830381166002, 0.0057428583486738, 0.00568180728536889, 0.00564274776196084, 0.00563238769333172, 0.00562167525508084, 0.00560034161347754, 0.00557361530957901, 0.00554799664611693, 0.00552607766162737, 0.00550728608720072, 0.00548987133532785, 0.00547231522717349, 0.00545397832965004, 0.00543523336801759, 0.00541731915988547, 0.00540205341677551, 0.00539148309499211, 0.00538752984707695, 0.00539168288714046, 0.00540478369498293, 0.00542692912943618, 0.00545749425229076, 0.00549525148660127, 0.00553854705438816, 0.00558549379356595, 0.00563415072803977, 0.0056826783189308
flux1:, 0.67055694908956, 0.00685904243304833, 0.00682587341981817, 0.00679575601532498, 0.00676985577854411, 0.006749379750649, 0.00673549387710905, 0.00672925427306599, 0.00673153672440449, 0.00674295291069738, 0.00676375088253444, 0.00679370751756848, 0.0068320279719124, 0.00687726859356098, 0.00692729470724201, 0.00697927587228875, 0.00702971597960883, 0.00707452660653193, 0.00710919622267943, 0.0071291976316724, 0.0071308889927388, 0.00711315944893045, 0.00707954144373267, 0.00703875586574949, 0.00699882099038006, 0.00695197182831807, 0.006871369086963, 0.00676641131075407, 0.00670278682673732, 0.00659477201155312, 0.00654522793706394, 0.00644300613700054, 0.00634903511569905, 0.00631838574455853, 0.00624086025654891, 0.0062165008457497, 0.00615638616587033, 0.00611889622089313, 0.0061102987667049, 0.00610112638669959, 0.00608088940363547, 0.00605472726458721, 0.00602916213150622, 0.00600687157442401, 0.00598737960714011, 0.00596901704822356, 0.00595033441516372, 0.00593076131097095, 0.00591074860045534, 0.00589162045563746, 0.00587527580057376, 0.00586382276405047, 0.00585920912100823, 0.00586290524619328, 0.00587568657716594, 0.00589754329873127, 0.00592771849834078, 0.00596485014793862, 0.00600717517913581, 0.0060527506121439, 0.00609965693658979, 0.00614616747701329
flux1:, 0.670819397993313, 0.00724763059452929, 0.00721928924101596, 0.00719359295503895, 0.00717155088139141, 0.00715433559779403, 0.00714318452486831, 0.00713930153004687, 0.00714375029823047, 0.00715733539244692, 0.00718047415011338, 0.00721306969349196, 0.0072543995483365, 0.0073030338697664, 0.00735679210040237, 0.00741273974750102, 0.00746722433559824, 0.00751596262061307, 0.00755423477222418, 0.00757732639421982, 0.00758146369202979, 0.0075654746510822, 0.00753288382328187, 0.00749242329079859, 0.00745215512822107, 0.00740447243056485, 0.00732270249640221, 0.00721607959370267, 0.00715095101726276, 0.00704104011776125, 0.00699136494528512, 0.00688693935998181, 0.00679124611103421, 0.00676184029040848, 0.00668443890479411, 0.00666127554248919, 0.00660240306784851, 0.00656660564310522, 0.00655977430421282, 0.00655226793427344, 0.00653345109782988, 0.00650834166690633, 0.00648343899073841, 0.00646147661310213, 0.00644205433615202, 0.00642356259874085, 0.0064045912470168, 0.00638459992440923, 0.00636407009154334, 0.00634435854612217, 0.00632739244075597, 0.00631529349355841, 0.00630999883241803, 0.00631293826341462, 0.00632481681080833, 0.00634553103438879, 0.00637422042040406, 0.00640942845109931, 0.00644932975365249, 0.00649197505185587, 0.00653551469974266, 0.00657837974603252
flux1:, 0.671081846897066, 0.00760146080557498, 0.00757929350953439, 0.00755923610705402, 0.00754211337203776, 0.00752903196623587, 0.00752126767688827, 0.00752014058268844, 0.00752687636923535, 0.00754245637473677, 0.00756746436491169, 0.00760194235736217, 0.00764526929993757, 0.00769607425475377, 0.00775219056198597, 0.00781065190370749, 0.00786773095613104, 0.0079190361305902, 0.0079597249006035, 0.00798497278774804, 0.00799093300658243, 0.00797640121906204, 0.00794487963266058, 0.00790504763461776, 0.00786492448120172, 0.00781704302106535, 0.00773501625388428, 0.00762788723613134, 0.00756219174939121, 0.0074514451573893, 0.00740233656677523, 0.00729656289831177, 0.00719983323718732, 0.00717190948483662, 0.0070949851544257, 0.00707307180111353, 0.00701565468329364, 0.00698158924336754, 0.00697647171630165, 0.00697071373403018, 0.0069536072692009, 0.00693002547032789, 0.00690640837336525, 0.00688551902408266, 0.00686701160884378, 0.0068493111790825, 0.00683101298836346, 0.00681156230581872, 0.00679141767964369, 0.00677190963394856, 0.00675493454861121, 0.00674257461185987, 0.0067367147421067, 0.00673871858889164, 0.00674921359604108, 0.00676801407434268, 0.00679418369754897, 0.00682621175274469, 0.0068622584615709, 0.00690041877245451, 0.00693896181371411, 0.00697652071376532
flux1:, 0.67134429580082, 0.00792084247605855, 0.00790608253907038, 0.00789274858871908, 0.00788145616003977, 0.00787321660656623, 0.00786931244505238, 0.00787114980276869, 0.00788009218654695, 0.00789728395724946, 0.00792347557365367, 0.00795886446167546, 0.00800296448222923, 0.00805451345395055, 0.00811142311949492, 0.00817077188903882, 0.00822884265187265, 0.00828122434736672, 0.00832303830357991, 0.00834942643995014, 0.00835652597866537, 0.00834312679595441, 0.00831269347529626, 0.00827379064418232, 0.00823430875012784, 0.00818688925278434, 0.00810552139844697, 0.00799903466083169, 0.00793372616410394, 0.00782318856028375, 0.00777533078115433, 0.00766903843219682, 0.00757191975796588, 0.00754566473360628, 0.00746949608224637, 0.00744882702086995, 0.00739298147624704, 0.00736060189281149, 0.00735708471644264, 0.00735310149251074, 0.00733794160593803, 0.007316319496224, 0.00729458805464944, 0.00727551764762072, 0.00725879641438808, 0.00724285824260399, 0.00722626820934584, 0.00720841054737239, 0.00718966467580107, 0.00717127288131034, 0.00715503845762249, 0.00714294747792337, 0.00713678754465175, 0.00713782701805477, 0.00714660514951264, 0.00716286215714883, 0.00718561081439586, 0.00721332402930672, 0.00724419337302578, 0.00727640652430058, 0.00730839809160124, 0.00733904490871421
flux1:, 0.671606744704573, 0.00820665187678196, 0.00820034471700768, 0.00819461687874947, 0.00818985466984315, 0.00818694894394666, 0.00818716109263998, 0.00819195674309945, 0.00820281665078282, 0.00822103808709319, 0.00824754206981672, 0.00828270135113293, 0.008326201197484, 0.00837694040354499, 0.00843297513291966, 0.00849150553433392, 0.0085489090192026, 0.0086008418825339, 0.00864247254018603, 0.00866898140219815, 0.00867654180655166, 0.00866396020296195, 0.00863464670175317, 0.00859699135071676, 0.00855867204924632, 0.00851239743587655, 0.00843259668143574, 0.00832786767319003, 0.00826389119394582, 0.00815456618641766, 0.00810860851227757, 0.00800257714165717, 0.00790565960052365, 0.00788119922645712, 0.00780598341758064, 0.00778648790498338, 0.00773222839983528, 0.00770139919659717, 0.00769929968530414, 0.007697046402941, 0.00768399193444195, 0.00766468665676523, 0.00764537724678141, 0.0076288244069221, 0.00761473244872794, 0.00760151986331474, 0.00758768710870213, 0.00757251161522531, 0.00755623804421161, 0.00753995864128892, 0.00752532089825091, 0.00751415708452217, 0.00750811045892065, 0.00750832216901569, 0.00751522905046203, 0.00752850111041188, 0.00754712042946896, 0.00756957646236431, 0.00759413298865236, 0.00761911408278569, 0.00764316169156831, 0.00766543298932415
flux1:, 0.671869193608326, 0.00846006802861553, 0.00846300604493151, 0.00846550804351026, 0.00846771763520782, 0.0084703860565944, 0.00847473142933149, 0.0084822576961007, 0.00849454722622945, 0.00851304442645181, 0.00853884824379206, 0.00857252910402923, 0.00861398131235616, 0.0086623165510914, 0.00871579957450279, 0.00877182587741179, 0.00882694682301342, 0.00887696671667337, 0.00891717713858432, 0.00894286143258157, 0.00895027382880737, 0.0089382540518681, 0.00891013881738889, 0.00887408647529922, 0.00883748246495656, 0.00879305369700386, 0.00871570867560751, 0.00861379986366753, 0.00855206730679502, 0.00844489422490725, 0.00840143082837768, 0.00829636886722535, 0.00820016814100599, 0.00817755919433097, 0.00810340572892557, 0.00808494262518723, 0.00803217817100549, 0.00800267102927511, 0.0080017288609952, 0.00800107438611088, 0.0079901840771722, 0.00797344666194471, 0.00795699198337556, 0.00794355984317174, 0.00793285695481288, 0.00792326573718909, 0.00791319125542997, 0.00790176217266932, 0.00788903647050224, 0.00787589784138211, 0.00786377777829624, 0.00785429844834106, 0.0078489116975128, 0.00784859787645337, 0.0078536738791263, 0.00786373859680181, 0.00787775766246602, 0.00789426325404727, 0.00791162506277033, 0.00792833995621647, 0.00794329186666708, 0.00795594785132796
flux1:, 0.67213164251208, 0.008682362692258, 0.00869503527191153, 0.00870609118796878, 0.00871542573880603, 0.00872363896251622, 0.00873189069310142, 0.00874170853940927, 0.00875476651252449, 0.00877265482869667, 0.00879666062862545, 0.00882757541324933, 0.00886553918707753, 0.00890992536223467, 0.00895926633821923, 0.00901121957405186, 0.0090625812437788, 0.00910937458515822, 0.00914708007787546, 0.00917113821205209, 0.009177919749272, 0.00916630776723113, 0.00913954440794821, 0.00910550244863046, 0.00907120031081564, 0.00902932979198346, 0.00895529717229647, 0.00885719961858873, 0.00879856698859191, 0.0086944003496884, 0.00865395234318206, 0.00855047884250276, 0.00845542219780263, 0.00843464615101543, 0.00836157354764799, 0.00834392824128725, 0.00829246213416077, 0.00826395531493929, 0.0082638268935987, 0.00826454217369543, 0.00825575635404635, 0.00824170552242149, 0.00822839981295379, 0.00821855279353988, 0.00821186477408465, 0.00820666657519184, 0.00820124286652181, 0.00819453788103365, 0.0081863774700562, 0.00817738441226451, 0.00816871928752267, 0.00816174172674906, 0.00815766706599493, 0.00815728103242618, 0.00816076048859703, 0.00816762755053429, 0.0081768390466786, 0.00818698808986465, 0.00819657518937328, 0.00820429725569111, 0.00820930572294346, 0.00821139819967154
flux1:, 0.672394091415833, 0.00887475576244365, 0.00889731805602111, 0.00891693064529302, 0.00893324368266298, 0.00894670292020896, 0.00895840285382599, 0.00896988720307229, 0.00898291743791114, 0.00899923228811108, 0.00902031921935166, 0.00904721362535624, 0.00908033470278962, 0.00911936071792326, 0.00916314269625164, 0.00920965659180065, 0.00925600262924217, 0.00929848136370267, 0.00933281519787386, 0.00935464397731776, 0.00936048042357054, 0.00934925404045596, 0.00932408914735414, 0.00929252298829078, 0.00926113925252149, 0.00922253985120838, 0.00915263013870753, 0.00905924588945712, 0.00900449196159764, 0.00890408399818124, 0.00886708458671676, 0.00876571570744637, 0.00867213295364684, 0.00865309394745885, 0.00858103143027888, 0.00856391757777107, 0.00851345312555248, 0.00848553670252676, 0.00848579560312326, 0.00848754916421908, 0.00848067964274017, 0.0084692846468632, 0.00845925839226967, 0.00845328852474169, 0.00845106560537183, 0.00845085957209765, 0.00845081704672461, 0.00844967045315786, 0.00844697681946738, 0.00844305425997433, 0.00843874528514223, 0.00843510075128345, 0.00843305839483714, 0.00843317686462645, 0.00843547143909048, 0.0084393775826655, 0.00844384433206523, 0.00844753543695992, 0.00844909737005628, 0.00844744394016197, 0.00844200909630697, 0.00843293144619658
flux1:, 0.672656540319586, 0.00903833604137551, 0.00907059791311426, 0.00909844654021027, 0.00912129934633557, 0.0091394536252443, 0.00915393970641226, 0.00916631692608675, 0.00917843539995202, 0.00919218823631904, 0.00920927588996253, 0.00923099811322465, 0.00925808149285015, 0.00929054417858413, 0.00932759623594293, 0.00936757609740839, 0.00940793338462448, 0.00944528987779857, 0.00947564874056092, 0.00949487847126458, 0.00949964866149648, 0.00948893153380178, 0.009465708850198, 0.00943713710950232, 0.00940930586750596, 0.00937467410500926, 0.00930963457212212, 0.00922175915310221, 0.00917156553246043, 0.00907555204112156, 0.00904233543732158, 0.00894347664401364, 0.00885159737773451, 0.00883412595723418, 0.00876292200437832, 0.00874599029541692, 0.00869614473685922, 0.00866833416714663, 0.00866848051951018, 0.00867084406884314, 0.00866557534692263, 0.00865665111725873, 0.00864985871477064, 0.00864786515103405, 0.00865035337067869, 0.00865552994293733, 0.00866139414775497, 0.00866644891077469, 0.008669956239773, 0.00867189642233918, 0.00867275660212969, 0.00867324091344976, 0.00867397437572266, 0.00867525919672455, 0.00867692743718541, 0.0086783147924894, 0.00867835742524083, 0.00867579101316247, 0.0086694130868676, 0.00865836022127742, 0.00864235260556154, 0.00862186921739175
flux1:, 0.672918989223339, 0.00917403800377832, 0.00921547236976783, 0.00925092915059231, 0.00927961471844346, 0.00930169255348899, 0.00931813792026819, 0.00933053177584633, 0.0093408185535788, 0.00935105354621944, 0.00936316186348639, 0.00937872394854213, 0.00939879473747409, 0.0094237572009107, 0.00945320836087167, 0.0094858788201441, 0.00951959760582592, 0.00955133610750443, 0.00957740232990579, 0.00959390975089969, 0.0095976896563489, 0.00958774730625886, 0.00956689665690743, 0.00954187400806297, 0.00951822515736436, 0.00948821792319325, 0.00942871214629807, 0.00934701676197848, 0.00930194935446469, 0.00921083901564456, 0.00918163354709294, 0.00908557813925001, 0.00899553611135683, 0.00897939975777834, 0.00890883865098516, 0.0088916940102021, 0.00884202195391785, 0.00881378155800273, 0.00881326216412392, 0.00881572814069384, 0.00881163180915579, 0.00880484834575834, 0.00880107078795112, 0.00880295473141235, 0.00881018267023737, 0.00882090214632235, 0.00883296459981347, 0.00884463627872213, 0.00885486964047183, 0.00886328603734008, 0.00886999148829353, 0.00887531555118374, 0.00887954320728681, 0.00888269570055101, 0.00888440173863537, 0.00888388221911926, 0.00888005027211474, 0.00887170705895606, 0.00885779654374223, 0.00883767297409141, 0.00881133500575219, 0.00877958991712711
flux1:, 0.673181438127093, 0.00928265903722143, 0.0093324269741552, 0.00937458815179002, 0.0094081684157717, 0.0094332203301093, 0.00945068035622375, 0.00946216256520679, 0.00946971461135575, 0.00947556224828769, 0.00948186428015578, 0.00949049233632399, 0.00950284174204558, 0.00951967357908019, 0.00954098591520251, 0.00956591590883127, 0.00959268603498907, 0.00961862996203553, 0.00964037012625188, 0.00965426905568397, 0.00965731556107777, 0.00964853360207803, 0.00963054487936799, 0.00960963296711109, 0.00959076150661503, 0.00956596671530065, 0.00951255096143635, 0.00943756446868228, 0.00939805658429975, 0.00931222381512234, 0.00928714937983411, 0.00919408343832699, 0.0091059281300571, 0.00909084875198624, 0.00902067520880315, 0.00900290265333657, 0.00895292906313591, 0.00892370556765661, 0.0089219450185421, 0.00892395631923162, 0.0089205188227505, 0.00891542504703178, 0.00891428795359983, 0.00891976350937853, 0.00893154510274478, 0.00894773196330876, 0.00896603589563424, 0.00898449006543698, 0.00900173513813346, 0.00901702543135625, 0.00903007286623049, 0.00904081613671271, 0.00904918229115671, 0.00905489363130782, 0.0090573585658818, 0.00905566784385575, 0.00904869773357626, 0.00903530185557869, 0.0090145571318846, 0.00898602000261621, 0.00894994862616707, 0.00890745516658466
flux1:, 0.673443887030846, 0.0093648993091543, 0.00942188811104836, 0.00946961674173588, 0.00950696911757635, 0.0095339170784569, 0.00955138054414071, 0.00956102232321321, 0.00956500390316031, 0.00956572862313748, 0.00956559375856514, 0.00956676523164989, 0.00957098051014201, 0.00957937934092822, 0.00959236036626017, 0.00960946605812738, 0.00962931053899978, 0.00964958728192567, 0.00966722925137758, 0.00967884120361085, 0.00968155793799804, 0.00967440483492288, 0.00965978925452414, 0.00964351772251076, 0.00962994595184745, 0.00961084870653459, 0.00956394627783391, 0.00949603757783287, 0.00946237516188256, 0.0093820565125723, 0.00936112626502092, 0.00927113947999978, 0.00918485412253337, 0.00917053166050962, 0.00910048238178008, 0.00908168034963572, 0.00903094157135691, 0.00900020620244953, 0.00899664749269563, 0.00899763777801174, 0.00899429987973406, 0.00899036030641637, 0.00899136579338458, 0.00899998544724014, 0.00901593788908231, 0.00903729026201483, 0.0090616310817774, 0.00908677456617763, 0.00911105974692144, 0.00913337928334971, 0.00915305162001084, 0.0091696209898163, 0.00918264942995352, 0.00919155045937009, 0.00919550014815317, 0.00919344517164574, 0.00918420911846125, 0.00916667999060375, 0.0091400466414727, 0.00910404286826784, 0.00905915693126185, 0.00900677161448162
flux1:, 0.673706335934599, 0.00942140769767923, 0.00948427760435189, 0.00953625337488757, 0.0095761225885891, 0.00960381257129101, 0.00962025349854601, 0.00962717505885108, 0.0096268632031364, 0.00962190314980962, 0.00961492959725088, 0.00960839713949065, 0.00960437583556251, 0.00960437129657621, 0.0096091675412378, 0.00961869579550225, 0.00963194496462562, 0.0096469519198425, 0.00966094433603533, 0.00967075333920865, 0.00967364281834373, 0.00966862132264616, 0.00965786385096163, 0.00964668505507115, 0.00963882084781444, 0.00962576775997068, 0.0095856432418574, 0.00952500531718732, 0.00949731510917069, 0.00942260920012252, 0.0094057351131634, 0.00931883638311987, 0.00923436082932522, 0.00922050113522464, 0.00915034086361078, 0.00913015943392059, 0.00907824924372784, 0.00904554521298327, 0.00903969662471743, 0.00903913785909597, 0.00903534239639166, 0.00903198327060649, 0.00903455248125635, 0.00904574432508297, 0.00906531857523048, 0.00909133084535548, 0.00912126990692898, 0.00915275503213212, 0.00918384582478708, 0.00921309213921194, 0.00923943353282059, 0.00926202961757813, 0.00928008225771539, 0.00929269589563392, 0.00929880877895966, 0.00929721280999279, 0.00928666293626728, 0.00926606019377688, 0.00923467841558241, 0.00919239596075001, 0.00913989247709659, 0.00907877709273012
flux1:, 0.673968784838352, 0.00945282130947833, 0.0095200569049825, 0.0095748292794631, 0.00961588093203981, 0.00964313537380254, 0.009657562685024, 0.00966097832529897, 0.00965580159607078, 0.00964479941652154, 0.00963083562860019, 0.00961663808570916, 0.00960458794781107, 0.00959653038773131, 0.00959360524231553, 0.0095961014841373, 0.00960335220202072, 0.00961370904292568, 0.00962466866616226, 0.00963326585072851, 0.00963687352030559, 0.0096344662211163, 0.009627974317077, 0.00962221644393733, 0.00962031177756659, 0.00961347694129617, 0.00958021297617247, 0.00952685029206731, 0.00950509198130727, 0.00943596299580825, 0.00942296476991328, 0.00933910100544366, 0.00925635719480598, 0.00924270153491795, 0.00917226020480759, 0.00915044048102351, 0.00909705689353071, 0.00906204777153885, 0.00905353139907982, 0.00905098388803179, 0.00904622705121528, 0.00904288728339211, 0.00904640915516011, 0.00905952180654868, 0.00908204214057552, 0.00911203773609734, 0.00914692711705525, 0.00918416743688451, 0.00922157234822667, 0.00925738078064684, 0.00929018188726847, 0.00931877426802858, 0.00934201711470026, 0.00935871618556874, 0.0093675744581962, 0.00936722332702598, 0.00935633488582566, 0.00933380051563274, 0.00929894800293525, 0.00925176118958274, 0.00919306451372326, 0.00912464030675855
flux1:, 0.674231233742106, 0.00945979175602368, 0.00952975487550713, 0.00958579660419896, 0.00962666972903784, 0.00965233740624015, 0.00966384028913337, 0.00966309740893059, 0.00965266682892335, 0.00963549101446656, 0.00961464628133992, 0.00959310782138867, 0.00957353425968891, 0.0095580708637388, 0.00954817024424923, 0.00954443503292346, 0.00954649995139473, 0.00955299267754256, 0.00956164550135907, 0.00956966961084522, 0.00957452598601173, 0.00957514104064385, 0.00957319547816108, 0.0095730193877538, 0.00957713385748514, 0.00957649044396998, 0.00954997004153474, 0.00950369133272795, 0.00948765494620126, 0.00942393972506519, 0.00941455641880054, 0.00933363271731141, 0.00925255007534212, 0.00923890311307551, 0.00916811006111511, 0.00914452028555353, 0.00908950811664835, 0.00905202178187313, 0.00904061823690248, 0.009035777619893, 0.00902965822721806, 0.0090258397468994, 0.00902972092854381, 0.00904407149061551, 0.00906877999356973, 0.0091019509088939, 0.00914096649543018, 0.00918316207834212, 0.00922614893281736, 0.009267899068466, 0.00930669305727414, 0.00934100572436504, 0.00936938406294961, 0.00939035699540689, 0.00940240401565127, 0.00940399679875433, 0.00939371394189956, 0.00937041510594401, 0.009333448914674, 0.00928286121774921, 0.00921956845903157, 0.00914546560151488
flux1:, 0.674493682645859, 0.00944299718505729, 0.00951397931366064, 0.00956973838456867, 0.00960909518705021, 0.00963209685495904, 0.00963988438977988, 0.00963449528378046, 0.00961862669570923, 0.00959538324587104, 0.0095680278513198, 0.00953974632659288, 0.00951342926147804, 0.00949147023447188, 0.00947557947328887, 0.00946661792075115, 0.00946446958455537, 0.00946799166539105, 0.0094751135203441, 0.00948319330415005, 0.00948976024336003, 0.00949368323399061, 0.00949639669411677, 0.00950176175835717, 0.009511735771269, 0.00951703719025174, 0.00949693459526582, 0.00945735309142424, 0.00944666285146598, 0.00938808165331682, 0.00938198538512607, 0.00930388470204656, 0.00922442275357919, 0.00921067578663744, 0.00913958690962854, 0.00911425076228691, 0.00905763484982092, 0.00901769759649179, 0.00900338133004967, 0.00899611691915418, 0.00898837813004052, 0.00898369027381879, 0.00898740111684052, 0.00900232154449962, 0.00902842347565789, 0.00906387311586231, 0.00910605331122698, 0.0091522236779281, 0.00919984522836501, 0.00924667781202445, 0.00929074750858028, 0.00933025555135285, 0.0093634799659206, 0.00938870643246829, 0.00940421277627076, 0.00940831952011332, 0.00939950632482017, 0.00937658158856364, 0.00933888160318499, 0.00928646840028508, 0.00922029339253925, 0.00914229789977126
flux1:, 0.674756131549612, 0.00940314382479333, 0.00947341712079498, 0.00952736623293473, 0.00956393804219475, 0.00958330685512657, 0.00958674097677947, 0.00957640662772102, 0.00955513395215019, 0.0095261681914276, 0.00949292342887453, 0.00945874882654597, 0.00942671040937065, 0.00939938736246284, 0.00937868213686433, 0.00936564961845337, 0.00936036342266042, 0.00936185853394823, 0.00936822004344954, 0.00937692362703164, 0.009385549925455, 0.00939290696889423, 0.00940019532103577, 0.00941083882177575, 0.00942628052971325, 0.00943705455880566, 0.00942283728055647, 0.00938938013580808, 0.0093835058199286, 0.00932967678363671, 0.00932648788731594, 0.009251088516559, 0.0091732542857773, 0.00915940087318415, 0.0090882151102694, 0.00906132816806561, 0.00900333276955783, 0.00896118881457208, 0.00894414916610623, 0.00893452872006957, 0.00892508733991899, 0.00891928058408542, 0.00892239278625906, 0.0089372706185066, 0.00896397709360608, 0.00900076346021332, 0.00904505117206437, 0.00909407421325298, 0.00914520206105048, 0.00919604606592831, 0.00924444252907692, 0.00928838092640716, 0.00932592546812212, 0.00935516363275218, 0.00937420369357719, 0.00938123219850276, 0.0093746309667683, 0.00935314184800493, 0.00931605759186841, 0.00926341038815486, 0.00919612748649446, 0.00911612662283015
flux1:, 0.675018580453365, 0.00934096362129896, 0.00940883057099986, 0.00945951393320284, 0.00949214297749782, 0.00950705915328686, 0.00950568033776008, 0.00949030561714684, 0.00946388454378049, 0.00942977286021708, 0.00939149101261758, 0.00935249451760942, 0.00931595872758537, 0.00928457678605221, 0.00926037011769382, 0.00924451679756823, 0.00923721575825125, 0.00923762542750537, 0.00924394489779554, 0.00925373987385198, 0.00926462997102694, 0.00927536581429918, 0.00928693564329347, 0.00930236899607715, 0.00932265783019502, 0.00933821606893728, 0.00932915984530269, 0.00930108792597233, 0.00929936433345832, 0.00924982158009957, 0.00924912465778533, 0.00917631421454926, 0.00910017259578992, 0.00908631447434551, 0.00901537700884086, 0.00898730845724435, 0.00892835961491152, 0.0088844726008338, 0.00886511706648682, 0.00885341447513548, 0.00884237436267704, 0.00883535999831519, 0.00883757265340242, 0.00885188310503784, 0.008878448411559, 0.00891562534040209, 0.00896091141048663, 0.00901156693959368, 0.00906493292894363, 0.00911854245029437, 0.00917011513115698, 0.00921750021909808, 0.00925861365592887, 0.00929140022981116, 0.00931384073075984, 0.00932401382128044, 0.00932021203401682, 0.00930110111549293, 0.00926590293251119, 0.00921457581937265, 0.00914796399101239, 0.00906789034662113
flux1:, 0.675281029357119, 0.0092572150725975, 0.00932105719199133, 0.00936713476147394, 0.0093948116156933, 0.00940463099071111, 0.00939817619404714, 0.00937787597712054, 0.0093467776733606, 0.00930830893301833, 0.00926604321967009, 0.00922347720012086, 0.00918382196922585, 0.00914980660275013, 0.00912349326215848, 0.00910610906077757, 0.00909791226283449, 0.00909813045510136, 0.00910503682305191, 0.00911626320396031, 0.00912946109027313, 0.00914333415406078, 0.0091586883101349, 0.00917821164619785, 0.00920251969025169, 0.00922198325578191, 0.00921720055118988, 0.00919363884523539, 0.00919529334655955, 0.00914950847181506, 0.00915086884931777, 0.00908055395849533, 0.00900623008490521, 0.00899257234292519, 0.00892236333917204, 0.00889364159904672, 0.00883435103499119, 0.008789386016246, 0.00876832414126382, 0.00875500838094576, 0.0087426562815482, 0.00873451031482728, 0.00873566262779193, 0.00874899031741905, 0.00877474221211015, 0.008811397143342, 0.00885656388674161, 0.00890758073218882, 0.00896182500054561, 0.00901682546113447, 0.00907026374675777, 0.0091199274727771, 0.00916365800790271, 0.00919932172985083, 0.00922482292821735, 0.00923816707462267, 0.00923757386391974, 0.00922163024458982, 0.00918946545786081, 0.00914092417470396, 0.0090767114702084, 0.00899848549143631
flux1:, 0.675543478260872, 0.00915269275715308, 0.00921101862186737, 0.00925130776114519, 0.0092732042145904, 0.00927748029592827, 0.00926589270664799, 0.00924098850966396, 0.0092058830824258, 0.0091640296452281, 0.00911899428779575, 0.00907424359313995, 0.00903294607160585, 0.00899778544386203, 0.00897078468429455, 0.00895314567101207, 0.00894512136078484, 0.0089459568848634, 0.0089539634526015, 0.00896682001276428, 0.00898220863153785, 0.00899880305261598, 0.00901726403021921, 0.00903999870961055, 0.00906732928355656, 0.00908966999111849, 0.00908815123957954, 0.00906812907367348, 0.0090723164472203, 0.00902972288433005, 0.00903270300995866, 0.00896481446357617, 0.00889248805607925, 0.00887932375946971, 0.00881043308261741, 0.00878171583303707, 0.00872284697955472, 0.00867763355166646, 0.00865564203801328, 0.00864134788698147, 0.00862813202909297, 0.00861908342835389, 0.00861915396052532, 0.00863120387508638, 0.00865556622233933, 0.00869085366391617, 0.00873481754166676, 0.0087849231350312, 0.0088386477839842, 0.00889359049758186, 0.00894747583430719, 0.00899811219517005, 0.00904334528726483, 0.00908103370972534, 0.00910906340936419, 0.00912540901378534, 0.00912824160605595, 0.00911607420856638, 0.00908792875342795, 0.00904350274268785, 0.00898331134930428, 0.00890878226954346
flux1:, 0.675805927164625, 0.00902824793713431, 0.0090797402070656, 0.00911325423546316, 0.00912875098202681, 0.0091272499398613, 0.00911068013129618, 0.00908168708090776, 0.00904341687431119, 0.00899929558114802, 0.00895281662456613, 0.00890734204283002, 0.00886591798033252, 0.00883110181953902, 0.0088047993563234, 0.0087881162853819, 0.0087812400257915, 0.00878338679377178, 0.00879287534004346, 0.00880741846883623, 0.00882473327375717, 0.00884348618631095, 0.00886423522029608, 0.00888917190506149, 0.00891841285353719, 0.00894250742141656, 0.00894317279125481, 0.00892567190731395, 0.0089315148439257, 0.00889153424675114, 0.00889570957370965, 0.00883020324907038, 0.00876009586261171, 0.00874778154679205, 0.00868087153657108, 0.00865290243317837, 0.00859532124094599, 0.00855080063450289, 0.00852877241751768, 0.00851425550138674, 0.00850074923306508, 0.00849115438319558, 0.0084902481711786, 0.00850084663788873, 0.00852335457658818, 0.00855652489630418, 0.00859827746986986, 0.00864624868701544, 0.00869807555649202, 0.00875149898896246, 0.00880436591605084, 0.00885458802840618, 0.00890009599216238, 0.00893881456577001, 0.00896867429831395, 0.00898766739143568, 0.0089939476326313, 0.00898596678773722, 0.00896263296378294, 0.00892347117950077, 0.00886876381244465, 0.00879964961350263
flux1:, 0.676068376068379, 0.00888481888117243, 0.00892837906562796, 0.00895436148103418, 0.00896306959348873, 0.00895577747531199, 0.00893457565894016, 0.00890217996973325, 0.00886172335569971, 0.00881654758028701, 0.00877000590702305, 0.00872528143425434, 0.00868522038564897, 0.00865217696758604, 0.00862786750298038, 0.00861323734007616, 0.00860835548617474, 0.00861237019412488, 0.00862358428335133, 0.00863973741554618, 0.00865859144032599, 0.008678832235308, 0.00870096036910868, 0.00872701859646727, 0.00875700612389863, 0.00878169942596709, 0.00878345758825389, 0.00876746509200712, 0.00877409798261631, 0.00873616743294837, 0.00874114128929329, 0.0086779955458406, 0.00861035241796129, 0.00859927690464139, 0.00853503666756243, 0.00850859262887642, 0.00845320755488194, 0.00841036837462824, 0.00838925027069863, 0.00837533076550495, 0.00836218511978302, 0.00835249175943334, 0.0083508178186592, 0.00835990512977539, 0.00838021350745587, 0.00841063690341271, 0.008449283103864, 0.00849399669455926, 0.0085426270374196, 0.00859312221110572, 0.00864352560135929, 0.0086919307563235, 0.00873643173933658, 0.00877509320049411, 0.00880595511331732, 0.00882707961093064, 0.008836640359659, 0.00883304806167055, 0.00881509932708776, 0.00878213112722271, 0.0087341603405852, 0.00867198840263798
flux1:, 0.676330824972132, 0.00872346615132209, 0.0087582548855705, 0.00877620735038678, 0.00877798213849106, 0.00876510354934973, 0.00873980290081071, 0.00870483058022756, 0.00866325766323939, 0.0086182824438174, 0.00857305142773964, 0.0085304980224444, 0.00849319704694595, 0.0084632307160725, 0.00844206296150237, 0.00843042467352482, 0.00842822359555613, 0.00843451029148718, 0.00844755622963468, 0.00846512729383493, 0.00848504423956287, 0.00850604150658198, 0.00852860772262825, 0.00855470168893162, 0.00858428936472653, 0.00860846162511014, 0.00861027103141863, 0.0085948334323103, 0.00860144646333831, 0.00856504500533948, 0.00857046190138548, 0.00850967245134729, 0.0084447412009376, 0.00843529093506586, 0.00837438659746648, 0.00835022064796246, 0.00829791747175553, 0.00825772606993963, 0.00823845088862647, 0.00822595141925296, 0.00821384158457476, 0.00820454643078604, 0.00820238888801461, 0.00821000572699057, 0.00822789178700462, 0.00825507726419386, 0.0082898697198957, 0.00833035012310854, 0.00837462322167195, 0.00842089978125464, 0.00846748454201389, 0.00851272350028157, 0.00855494635554367, 0.0085924274327807, 0.00862337958816943, 0.00864598863832941, 0.00865848945775904, 0.00865927862754085, 0.00864705261567762, 0.00862095563694615, 0.00858071849517844, 0.00852676970302556
flux1:, 0.676593273875885, 0.00854540584019617, 0.00857087568538937, 0.00858057742414833, 0.00857552314660504, 0.00855747081249905, 0.00852876228722223, 0.0084921404609378, 0.00845056296733583, 0.00840702619875584, 0.00836440746589508, 0.00832532697895868, 0.00829202646158494, 0.00826625897113471, 0.00824918583129692, 0.0082412822541834, 0.00824226409042818, 0.00825106525763356, 0.00826591911689837, 0.00828462323955566, 0.00830507472750033, 0.00832608609936351, 0.00834817702587839, 0.00837328166647097, 0.00840140859589585, 0.0084240408342056, 0.00842496849484993, 0.00840924263625318, 0.00841512290338312, 0.00837979571399365, 0.00838535249256793, 0.00832692584921185, 0.00826493451223724, 0.00825745895258081, 0.00820048475557932, 0.00817926993077179, 0.00813084762261084, 0.00809417968829208, 0.00807759927828215, 0.00806728307360677, 0.00805685419581971, 0.00804845882256133, 0.00804614517730922, 0.00805241512368572, 0.00806777641418339, 0.00809138541927731, 0.00812175324694392, 0.00815721509135766, 0.00819616221536425, 0.00823711091065844, 0.00827867954766982, 0.00831952543282621, 0.00835827610553613, 0.00839347770840234, 0.00842357474651366, 0.00844692909633337, 0.00846188026963059, 0.00846684318896551, 0.00846043421513138, 0.0084416114925398, 0.00840981268174389, 0.00836507265189327
flux1:, 0.676855722779638, 0.00835203312200838, 0.00836795058749876, 0.0083694667997465, 0.00835793090254343, 0.00833530594874565, 0.00830400558845752, 0.00826671854665027, 0.0082262369520837, 0.00818530043351211, 0.00814646200403639, 0.00811197574189559, 0.00808370166931302, 0.00806302124433161, 0.00805075836180472, 0.00804710640472451, 0.00805157248252421, 0.00806296654338984, 0.00807948588637264, 0.00809897074124068, 0.00811941398652667, 0.00813973418079613, 0.00816051994123373, 0.00818373143342835, 0.00820948363199378, 0.00822971571017715, 0.00822898849809935, 0.00821228521148553, 0.00821685159484956, 0.00818223006689585, 0.00818768429829059, 0.00813163085566217, 0.00807276766781306, 0.00806754817392137, 0.00801498314471011, 0.00799726282235964, 0.00795337652647193, 0.00792095628541739, 0.00790778178857785, 0.00790029695215288, 0.00789211448873131, 0.00788508382543753, 0.00788295364930338, 0.00788806385405098, 0.0079009121370833, 0.00792076629490158, 0.00794633651838981, 0.00797621882305172, 0.00800910859035459, 0.00804385553442675, 0.00807942852512713, 0.00811484016426413, 0.00814906466357292, 0.00818097115031866, 0.00820928670824388, 0.00823259749847815, 0.00824939094698051, 0.00825813669538618, 0.00825739883825996, 0.00824596742895166, 0.00822299409036494, 0.0081881156067385
flux1:, 0.677118171683392, 0.0081449295966641, 0.00815138335681853, 0.00814506068930856, 0.00812761680118536, 0.00810118020139882, 0.00806819057333209, 0.00803123325210434, 0.00799288475436348, 0.00795557935965058, 0.00792150082642678, 0.0078924974986923, 0.00787001474100888, 0.00785503693531496, 0.00784803293579596, 0.0078489045249221, 0.00785694776536433, 0.00787085314500491, 0.00788879238975274, 0.00790866398112948, 0.00792857663123054, 0.00794757955490052, 0.00796636096683106, 0.00798694647140513, 0.00800960618550139, 0.00802678248274438, 0.00802382658533921, 0.00800564341363166, 0.00800847236076641, 0.00797428854002706, 0.00797946362782709, 0.00792579125021352, 0.0078701882268192, 0.00786741339477457, 0.00781958763266519, 0.00780573688964394, 0.00776685322815913, 0.00773920572587104, 0.00772996039873687, 0.00772579528548216, 0.00772030434165062, 0.0077150314763422, 0.0077134083130034, 0.00771759003809161, 0.00772804172641681, 0.0077441240046786, 0.00776473375971568, 0.00778872292366792, 0.00781509424361188, 0.00784304243053599, 0.00787190644998812, 0.00790108104568862, 0.00792992001976593, 0.00795765298474517, 0.0079833300012358, 0.00800580303481217, 0.00802374827767931, 0.00803572851600544, 0.00804028986623799, 0.00803608278759705, 0.00802199399713376, 0.00799727452254781
flux1:, 0.677380620587145, 0.00792585047227258, 0.00792324362887168, 0.00790969165437124, 0.00788711142619336, 0.0078577478241178, 0.00782401581999524, 0.00778834782396782, 0.00775305895297532, 0.00772023817427177, 0.00769166738095398, 0.00766876485637282, 0.00765254559738759, 0.00764358958512024, 0.00764201097450129, 0.00764742685220004, 0.00765893434093452, 0.00767512029327096, 0.00769414894763921, 0.00771399613753896, 0.00773290576930442, 0.00775007750675819, 0.00776632095654049, 0.00778375364524092, 0.00780283263654463, 0.00781653160733448, 0.00781099684743478, 0.00779103712697155, 0.00779187723599565, 0.0077579714201596, 0.00776275803146118, 0.00771146677733722, 0.00765918856791889, 0.0076589381588505, 0.00761601163791649, 0.00760621296122252, 0.00757258143966685, 0.00755000186465018, 0.00754499033714506, 0.00754444363773773, 0.00754194048086237, 0.00753872042712405, 0.00753788888308095, 0.00754139910710979, 0.00754966255285319, 0.00756211125422825, 0.0075778092543015, 0.0075958484387575, 0.00761552787135033, 0.00763638216198836, 0.00765812192851207, 0.00768053259996558, 0.00770336305291842, 0.00772622540904105, 0.00774852055625878, 0.00776939895777183, 0.0077877618835903, 0.00780230374347811, 0.00781159165082273, 0.0078141740622984, 0.00780870694866347, 0.00779408417185059
flux1:, 0.677643069490898, 0.00769669106174805, 0.00768571668310341, 0.00766577557863309, 0.00763899048049462, 0.00760766632805753, 0.00757413996498561, 0.00754064330684978, 0.00750919069698916, 0.00748149624386036, 0.00745892111270782, 0.00744244542564195, 0.00743265582103508, 0.00742973871249337, 0.007433471430577, 0.00744320916922671, 0.00745787558145554, 0.00747597980290548, 0.00749570296973442, 0.0075151195925679, 0.00753262624099353, 0.00754758693347187, 0.0075609446911818, 0.00757492171730634, 0.00759017620872468, 0.00760022170917575, 0.0075919889272535, 0.00757016578837237, 0.00756894009377827, 0.00753526094257244, 0.00753961460479255, 0.00749069293087603, 0.00744173173164899, 0.00744397032948661, 0.00740592570499518, 0.00740016078734021, 0.00737180329065326, 0.00735434540007964, 0.00735364139051043, 0.00735680881962331, 0.00735742628079141, 0.00735644016534299, 0.00735662932187208, 0.00735973413656271, 0.00736609401665383, 0.00737518930478023, 0.00738622570192805, 0.00739850915956562, 0.00741161069024978, 0.00742538376648819, 0.00743989459323108, 0.00745530957089914, 0.00747177033959748, 0.00748927730052807, 0.00750759629779252, 0.00752619863535479, 0.00754424063318816, 0.00756058487976994, 0.00757386110456811, 0.00758256046222692, 0.00758515355951837, 0.00758022043821297
flux1:, 0.677905518394651, 0.00745943562223004, 0.00744103646274812, 0.00741573247313067, 0.00738578769207446, 0.00735350625459673, 0.00732109327292074, 0.00729053670620399, 0.00726351883518108, 0.00724136088789609, 0.0072249986838055, 0.00721498218972001, 0.00721148872006574, 0.00721433892455746, 0.00722300714946964, 0.00723662358446225, 0.00725397533650309, 0.00727352797684322, 0.00729350855132661, 0.00731211242290432, 0.007327903401447, 0.00734041728972862, 0.0073507325982871, 0.00736117544845429, 0.00737260230298936, 0.00737905639892199, 0.00736822775081863, 0.00734465304026723, 0.00734144905790271, 0.00730804622127666, 0.00731198121795512, 0.00726540375101538, 0.0072196803428095, 0.00722426080822337, 0.00719091021121957, 0.007188967849704, 0.00716568629607078, 0.00715316998334334, 0.00715662252395923, 0.00716340021555151, 0.00716710714827413, 0.00716841706415987, 0.00716979052073578, 0.00717275066047385, 0.0071775497794505, 0.00718369297160785, 0.00719049768583034, 0.00719744988315959, 0.0072043566709969, 0.00721135518159243, 0.00721883509485862, 0.00722731706260733, 0.00723731620219068, 0.00724921101771104, 0.00726313246291511, 0.00727888385330273, 0.0072958988330792, 0.00731324097716899, 0.00732964471115277, 0.00734359328595799, 0.00735342605976751, 0.00735746494374982
flux1:, 0.678167967298405, 0.00721609451369293, 0.00719140951238971, 0.00716190109607479, 0.00712990453219973, 0.00709766066585785, 0.00706719156191782, 0.00704020373289825, 0.00701802533648174, 0.00700157858764725, 0.00699138316674528, 0.0069875818444315, 0.00698997688558094, 0.00699806567599063, 0.00701106679529917, 0.00702793369444171, 0.00704736267975853, 0.00706781577692553, 0.00708759763892294, 0.00710504611663607, 0.00711890318426487, 0.00712887727733428, 0.0071361750622815, 0.00714321346330782, 0.00715102900456939, 0.00715416777678369, 0.00714104144983073, 0.00711600101487538, 0.00711104975816325, 0.00707805972215066, 0.00708163973653187, 0.00703736649771771, 0.00699473683038372, 0.00700141262083176, 0.00697241702308226, 0.00697391552872199, 0.00695531593703998, 0.00694735208276059, 0.00695460847587654, 0.00696471152952333, 0.00697132509257328, 0.00697487878742435, 0.00697753096132133, 0.00698058955920365, 0.0069842086016009, 0.00698789512900044, 0.00699104581306062, 0.00699328665126042, 0.00699461605262012, 0.00699540810300284, 0.00699633038976672, 0.00699821642389461, 0.0070019204426458, 0.00700817425947789, 0.00701746076497716, 0.00702991519225216, 0.0070452622427737, 0.00706279398572937, 0.00708138991178863, 0.00709957680386673, 0.0071156226341974, 0.00712765609013354
flux1:, 0.678430416202158, 0.00696863743314741, 0.0069389390275991, 0.00690645759204963, 0.0068735274834687, 0.00684226512359984, 0.0068144627958038, 0.0067915155226042, 0.00677438507743916, 0.00676360005967422, 0.00675928579076626, 0.00676121371133413, 0.00676885785950818, 0.0067814464088334, 0.00679799939018534, 0.00681734978216115, 0.00683815451341855, 0.00685891524908166, 0.00687804655409505, 0.00689404853695827, 0.00690584810570582, 0.00691332093662205, 0.00691778627292543, 0.00692172831990811, 0.00692633278870018, 0.00692660821148831, 0.00691164049653492, 0.0068855585228816, 0.00687920471429692, 0.00684683120091383, 0.00685015745397956, 0.00680813428993421, 0.00676840052827032, 0.00677684514313993, 0.00675174373468689, 0.00675616493780341, 0.00674169467241774, 0.00673772386488558, 0.0067482660940134, 0.00676125937443604, 0.00677046778778122, 0.00677611152279139, 0.00678006933372435, 0.00678344188156882, 0.00678627793371999, 0.00678806556286198, 0.00678824744378706, 0.00678654629373958, 0.00678310114248452, 0.0067784681439049, 0.00677353714118639, 0.00676940162925204, 0.00676720832497541, 0.0067680051341763, 0.00677260182985454, 0.00678145479581291, 0.00679458467412611, 0.00681153303947731, 0.00683136108989553, 0.00685268989948863, 0.00687377841611776, 0.00689263264119887
flux1:, 0.678692865105911, 0.0067189308036925, 0.00668555804306995, 0.00665134772043759, 0.00661856254681852, 0.00658913754325044, 0.00656459503040693, 0.00654599696494481, 0.00653393628709643, 0.00652856392103015, 0.00652964326761164, 0.00653662049831746, 0.00654869746953816, 0.00656489502754097, 0.0065840980083415, 0.00660507942998195, 0.00662651054316125, 0.00664697617812242, 0.0066650316531845, 0.00667935604793858, 0.00668906357471484, 0.00669418622865652, 0.00669613364419687, 0.00669742590932151, 0.00669935771227736, 0.00669734982510911, 0.00668110853611689, 0.00665450454922806, 0.00664717099495435, 0.00661566174722077, 0.00661885961057779, 0.00657901952807046, 0.00654194415174372, 0.00655177541567069, 0.00653002167353311, 0.00653675271024358, 0.00652574664556574, 0.00652508730062084, 0.00653827761106031, 0.00655361500376892, 0.00656500768826429, 0.00657250506923318, 0.00657773384647762, 0.00658160032003805, 0.00658404526145811, 0.00658451975341274, 0.00658248046797493, 0.0065777028759645, 0.00657041336273918, 0.00656129078093051, 0.00655138533924288, 0.00654198990027409, 0.00653448812923594, 0.00653019720223799, 0.00653021889789545, 0.0065353104754906, 0.00654578474426936, 0.00656144650489143, 0.0065815698430284, 0.00660491763321803, 0.00662980140050877, 0.00665417687812744
flux1:, 0.678955314009665, 0.0064686862877849, 0.00643297903889438, 0.00639823994598005, 0.00636659394788992, 0.00633974429098698, 0.00631891124739651, 0.00630481114678457, 0.00629767498333387, 0.00629730102492918, 0.00630313149163423, 0.00631434044425133, 0.00632991918448045, 0.00634874699798028, 0.00636963900368363, 0.00639136919787914, 0.00641267574648843, 0.00643226777492868, 0.00644886881198118, 0.0064613495735429, 0.00646900953898521, 0.00647202154783286, 0.00647185876876688, 0.00647104075060843, 0.00647092528590536, 0.00646728949250269, 0.00645040328887912, 0.00642384591001171, 0.00641599539596092, 0.00638561746540886, 0.00638882266122396, 0.00635108776464267, 0.00631640918849319, 0.0063272158420323, 0.00630821663618339, 0.00631659529333688, 0.00630832616980264, 0.00631022710139679, 0.00632535801155098, 0.00634242593713293, 0.00635552762567988, 0.00636458198323154, 0.00637099432737739, 0.00637549347130623, 0.00637791352459669, 0.00637765426455503, 0.00637415733155724, 0.00636720894192428, 0.00635707027418776, 0.0063444827821956, 0.0063305928937324, 0.00631682843601441, 0.00630474927358404, 0.00629588858457054, 0.00629159789956228, 0.00629290714951958, 0.00630040949722193, 0.00631417901467845, 0.00633372703064939, 0.00635800021781878, 0.00638542049137685, 0.00641396399427652
flux1:, 0.679217762913418, 0.00621942516193766, 0.00618266434177133, 0.0061485032236277, 0.00611887018610004, 0.0060951948786291, 0.00607837258753796, 0.00606877056778494, 0.00606627323296992, 0.00607035853333445, 0.00608019399903679, 0.00609473865096202, 0.00611283681999759, 0.0061332920361564, 0.0061549134766461, 0.00617653390689673, 0.00619700678950419, 0.00621520183207213, 0.00623003320234929, 0.00624057112265327, 0.00624629408668592, 0.00624749688034256, 0.00624568671710687, 0.00624334407156599, 0.00624184198013007, 0.00623725635616797, 0.0062203645559711, 0.00619442611226228, 0.00618652418195374, 0.00615753987811636, 0.00616088538561872, 0.00612516915868253, 0.00609261739570961, 0.00610398551511151, 0.00608713969099232, 0.00609649917029798, 0.00609022749321122, 0.00609392008333365, 0.00611026418528813, 0.00612842526127571, 0.00614273074160864, 0.00615300869431488, 0.00616047506715457, 0.00616570086594465, 0.00616841862720128, 0.00616796680590717, 0.0061637474602106, 0.00615551983272791, 0.00614353105294147, 0.00612852786497033, 0.00611169030413528, 0.00609451680189189, 0.00607868108494534, 0.00606587582499139, 0.0060576552614921, 0.00605528767827859, 0.00605962767057725, 0.00607101694987854, 0.00608922068213703, 0.00611340400732105, 0.00614215066098629, 0.00617352291022244
flux1:, 0.679480211817171, 0.0059724604463911, 0.00593581826363138, 0.00590320943909277, 0.00587631643848746, 0.00585626340653292, 0.00584360740534248, 0.00583837198948658, 0.00584011772332114, 0.00584804003261371, 0.0058610814934082, 0.00587804407112755, 0.0058976873527422, 0.00591880152245937, 0.00594024853847552, 0.0059609715090707, 0.00597998075532452, 0.00599633601596629, 0.00600915822883506, 0.00601771972489965, 0.00602166789455536, 0.00602139831643431, 0.00601842208913015, 0.00601514268659692, 0.00601290191644047, 0.00600801892552251, 0.00599172593282851, 0.00596694158321066, 0.00595942319298984, 0.00593206865310848, 0.00593567332126282, 0.00590188305312833, 0.00587119414480281, 0.00588273121940503, 0.00586746455546023, 0.00587717402911063, 0.00587219342471005, 0.00587693913943995, 0.00589379462041663, 0.00591242786232775, 0.00592743441489944, 0.00593858852963439, 0.0059469484859192, 0.00595294883919036, 0.00595622895952491, 0.00595606061015117, 0.00595178734612939, 0.00594310990524416, 0.00593021878228933, 0.00591381450611958, 0.00589505295863924, 0.00587544226743314, 0.00585670939282168, 0.00584064973799507, 0.00582897091880569, 0.00582314100633298, 0.00582425112893426, 0.0058329016547492, 0.00584911992458998, 0.00587231559707126, 0.00590127726356114, 0.00593421144293725
flux1:, 0.679742660720924, 0.00572889581798576, 0.00569339863790909, 0.00566315691540813, 0.00563956867021109, 0.0056234312982335, 0.00561496017174512, 0.00561384873899983, 0.00561936257189729, 0.00563045601494675, 0.00564589740757658, 0.00566438796645166, 0.00568466063303443, 0.00570554846660593, 0.00572601721857959, 0.00574516332444434, 0.00576218675150798, 0.00577635845029439, 0.00578701513177243, 0.00579362838071471, 0.00579600096593738, 0.00579460695837993, 0.00579093224732948, 0.00578726832266527, 0.0057848835141491, 0.00578028962607217, 0.0057651272298014, 0.00574196147247507, 0.00573520385744266, 0.00570967178642021, 0.0057136314227891, 0.00568167063525765, 0.00565259887447433, 0.0056639538622941, 0.00564974802736153, 0.00565924618677679, 0.00565492105347855, 0.00566005102159984, 0.00567677976161228, 0.00569531452152763, 0.00571054975626582, 0.00572223865345091, 0.0057313118225319, 0.0057380893795124, 0.00574212874546783, 0.00574263437427918, 0.00573887877317264, 0.00573048019459971, 0.0057175380748378, 0.0057006633641687, 0.00568093751044572, 0.00565982364831694, 0.00563904579307892, 0.00562044762038629, 0.00560584072605525, 0.00559685192398629, 0.00559477920915121, 0.00560046585835895, 0.00561420139524628, 0.00563565670037073, 0.00566385851215456, 0.00569720624575519
flux1:, 0.680005109624678, 0.00548963798876111, 0.00545614288158268, 0.00542890879425416, 0.00540902225032847, 0.00539694347840443, 0.00539255212310565, 0.00539523251235229, 0.00540398894806317, 0.00541757816952978, 0.00543464409720142, 0.00545383978814533, 0.00547392342320235, 0.00549381895183813, 0.00551263737945321, 0.00552966129434803, 0.00554430310445966, 0.00555605707283473, 0.00556447718904695, 0.0055692260653582, 0.00557024546695089, 0.00556806548578602, 0.00556412017539551, 0.00556055881198927, 0.00555854036183109, 0.00555472588840068, 0.0055411255651465, 0.00551994796728523, 0.00551425119878379, 0.00549067877938285, 0.00549506018058064, 0.00546483095531155, 0.00543715827456325, 0.00544803655148684, 0.00543445056011521, 0.00544327036934471, 0.00543906379382276, 0.00544400834538812, 0.00546006456802168, 0.00547800638637796, 0.00549304995280574, 0.00550495471696861, 0.00551455085594118, 0.00552206585228486, 0.00552698866936207, 0.00552846045829921, 0.00552567683378347, 0.00551815790984977, 0.00550588699810897, 0.00548935180128454, 0.00546951835549236, 0.00544775832365411, 0.00542574309571627, 0.00540531445514651, 0.00538834034085109, 0.0053765643404743, 0.00537145807958275, 0.00537408600349515, 0.0053849917993496, 0.00540411473601738, 0.00543074257181382, 0.00546350565271651
flux1:, 0.680267558528431, 0.00525541779248626, 0.00522460232663255, 0.00520083884026973, 0.00518488679370028, 0.0051768692983299, 0.00517634497313957, 0.00518241642913099, 0.00519386408566471, 0.00520929123034129, 0.00522726485078367, 0.00524643728805553, 0.00526563628568241, 0.00528391529285098, 0.00530056148300457, 0.00531506551492555, 0.00532706456032692, 0.00533627901785945, 0.00534247424066603, 0.00534549060682085, 0.00534539020738226, 0.00534273731152633, 0.00533889099238188, 0.0053358340590623, 0.00533458796918586, 0.00533192815308221, 0.00532020428706508, 0.00530127517313973, 0.00529685097038585, 0.00527531333387983, 0.00528015138861424, 0.00525155651731295, 0.00522509876103468, 0.00523527149323935, 0.00522195505481011, 0.00522973896867598, 0.00522523005701378, 0.00522953734579871, 0.00524448596203271, 0.00526143352150008, 0.00527593196391783, 0.00528776824618972, 0.00529769589705702, 0.00530587070339887, 0.00531172839862999, 0.0053143551271985, 0.00531287038464127, 0.00530668901782393, 0.00529566298576247, 0.00528013351865198, 0.00526092055311523, 0.00523926718928208, 0.00521675031856943, 0.00519516533412244, 0.00517639200245356, 0.00516224906757025, 0.00515434609827999, 0.00515394187019977, 0.00516181880249867, 0.00517818247766287, 0.00520259408206154, 0.00523394192502481
flux1:, 0.680530007432184, 0.00502681485187712, 0.00499917846098456, 0.00497917739042217, 0.00496723939609877, 0.00496316021169968, 0.00496619992311625, 0.00497521218762602, 0.00498879349538098, 0.00500543744088071, 0.00502367825179401, 0.00504220901546099, 0.00505996315275129, 0.00507615238495915, 0.00509026021413851, 0.00510199638929489, 0.00511122490106813, 0.00511788619036449, 0.00512194411551558, 0.00512339907420681, 0.00512241311344451, 0.00511956406879038, 0.00511611698810905, 0.00511387057257369, 0.0051136889989153, 0.00511243617722874, 0.00510277995642794, 0.00508624575401835, 0.00508321425088237, 0.00506372331361471, 0.00506902099271389, 0.00504196588259499, 0.00501657599047823, 0.00502588402074342, 0.00501258299321313, 0.00501908886077496, 0.00501397972102023, 0.00501732367887572, 0.00503084852935339, 0.00504650183036492, 0.00506017659432526, 0.00507170228020248, 0.00508177576085543, 0.00509050073210149, 0.00509727614217723, 0.00510114520569761, 0.00510115824762623, 0.00509662591339343, 0.00508726324241298, 0.00507325221666467, 0.00505524648141975, 0.00503433328174836, 0.00501196155018995, 0.00498984223287434, 0.00496982643477793, 0.00495376777485771, 0.00494337663119854, 0.00494007513589533, 0.0049448624546968, 0.00495819986518026, 0.00497992441425959, 0.00500919865099814
flux1:, 0.680792456335937, 0.00480428133309355, 0.00478015576219195, 0.00476405158152535, 0.00475607014636041, 0.00475569814824534, 0.00476192629037646, 0.00477339630230337, 0.00478856227576496, 0.00480585066104886, 0.00482380319701874, 0.00484118887162199, 0.00485707463911042, 0.00487084964724939, 0.00488220359224348, 0.00489106608359824, 0.0048975204923276, 0.00490171311955519, 0.00490378733522825, 0.00490388204890246, 0.00490223778148261, 0.00489942698027143, 0.00489660597963182, 0.00489537845430055, 0.00489643987500988, 0.00489672552936868, 0.00488920832104948, 0.00487510541285446, 0.00487349887748194, 0.00485600686271866, 0.00486173765336495, 0.00483613192273417, 0.00481170029541107, 0.00482005308789805, 0.00480660789912548, 0.00481170654932704, 0.0048058200432576, 0.004807998823034, 0.00481990188677298, 0.00483406252301595, 0.00484671172469276, 0.00485773044994972, 0.00486777508846907, 0.00487691522905074, 0.00488453020248275, 0.00488963550550808, 0.00489122467704687, 0.00488851265258592, 0.00488108091596688, 0.00486894925113998, 0.00485259485972186, 0.00483293139684582, 0.00481125479269993, 0.00478916019105557, 0.00476843407769103, 0.00475092672091226, 0.0047384116144967, 0.00473244013147976, 0.00473420067776935, 0.00474439206590864, 0.00476312056458513, 0.00478982922952577
flux1:, 0.681054905239691, 0.00458816166820375, 0.00456772764889055, 0.00455551621673695, 0.00455131631073496, 0.00455433121130138, 0.00456331679811821, 0.00457674305051609, 0.00459296387483291, 0.00461037930173662, 0.00462757466208032, 0.00464342374967914, 0.00465714705067029, 0.00466832138595244, 0.00467684317702281, 0.00468285354532072, 0.0046866395157648, 0.00468853215927628, 0.00468883028623835, 0.00468778689890462, 0.00468569897632921, 0.00468311654958799, 0.00468107686818152, 0.00468098406618541, 0.004683361279128, 0.00468520607174461, 0.00467979041196448, 0.00466805575938093, 0.00466782778647642, 0.00465223441498, 0.00465834658744862, 0.0046341052910805, 0.00461055777948475, 0.00461792828348641, 0.00460426662681533, 0.00460793266833612, 0.00460120266038631, 0.00460212934976983, 0.00461232258404822, 0.00462488752911745, 0.0046363825350657, 0.00464674364237477, 0.00465659932433552, 0.00466600127891389, 0.0046743266404774, 0.00468058078994093, 0.00468371734001581, 0.00468287033369243, 0.0046774988455505, 0.00466746623627448, 0.00465307219044782, 0.00463504785692267, 0.00461451908149773, 0.00459294041684741, 0.00457200249981433, 0.00455351658994416, 0.00453928183060672, 0.00453094258191586, 0.00452984460939345, 0.00453689976873354, 0.00455246903135796, 0.00457627331095648
flux1:, 0.681317354143444, 0.00437870685746054, 0.0043620142464099, 0.00435357414068135, 0.00435288431064283, 0.0043588961382479, 0.0043701693360434, 0.00438504434753725, 0.00440181695516453, 0.00441889918366541, 0.00443495174923184, 0.0044489762139398, 0.00446035942866992, 0.00446886825489869, 0.00447459832351108, 0.00447788624621727, 0.00447920017664949, 0.00447902936979672, 0.0044778001504965, 0.00447585321638279, 0.00447352002301033, 0.00447131324187142, 0.00447014472725529, 0.00447122033557983, 0.00447489411129648, 0.00447822363017317, 0.00447477961726042, 0.00446526613512776, 0.00446630460421689, 0.00445246677400946, 0.00445888880059222, 0.00443593323874329, 0.00441322729382896, 0.00441964375716597, 0.00440576909258062, 0.00440806673803859, 0.00440052288739087, 0.00440021059860872, 0.00440870238681074, 0.00441965299281989, 0.0044299311095483, 0.00443952683829583, 0.00444905007358602, 0.00445854901839934, 0.00446741583349211, 0.00447466496716829, 0.0044792303354864, 0.00448018491463047, 0.00447688287341183, 0.00446904423178221, 0.00445679786933036, 0.00444069126382894, 0.00442167029778215, 0.00440103031570075, 0.00438033959599593, 0.00436133767125548, 0.00434581281267644, 0.00433546497701545, 0.00433176224409193, 0.00433580001791998, 0.00434817292888231, 0.00436886947636915
flux1:, 0.681579803047197, 0.00417608364143728, 0.00416307268374263, 0.00415818725379989, 0.00416066100157075, 0.00416922935471553, 0.00418229727960318, 0.00419811882138234, 0.00421497274289842, 0.00423131873779157, 0.0042459204061746, 0.00425792452247125, 0.00426689080294523, 0.00427277182330796, 0.00427584831126033, 0.00427663027874824, 0.00427573931806874, 0.00427379232060506, 0.00427131265384789, 0.00426870131116928, 0.00426630283468803, 0.00426457976505185, 0.00426431592263114, 0.00426652511063941, 0.00427140125841838, 0.004276065142421, 0.0042743899896038, 0.0042668846467652, 0.00426902675012728, 0.00425676952950398, 0.00426341600166014, 0.0042416740929048, 0.00421979364200647, 0.00422532944138282, 0.00421130685900469, 0.00421237262518092, 0.00420412181364901, 0.00420266529603614, 0.00420954352802343, 0.00421893149815423, 0.0042279861469209, 0.00423674693951736, 0.00424581176138537, 0.00425523789326897, 0.00426444910599268, 0.00427248883901725, 0.00427829373171388, 0.00428089909808492, 0.00427957649487871, 0.00427392141268522, 0.00426390495903391, 0.00424989629190964, 0.00423265774102671, 0.00421331246877791, 0.00419328449284613, 0.00417421213978522, 0.00415783790820477, 0.0041458798184303, 0.00413989128444568, 0.00414111813308616, 0.00415036250112915, 0.0041678639405717
flux1:, 0.68184225195095, 0.00398038011121069, 0.00397090211959759, 0.00396928089613421, 0.00397451739048284, 0.00398517002298445, 0.00399953187834446, 0.00401581355581055, 0.00403231614431724, 0.00404757952080969, 0.00406049337687515, 0.00407036206633626, 0.00407691919472869, 0.00408029324343965, 0.00408093080670034, 0.00407948877219172, 0.00407671097769704, 0.00407330899894517, 0.00406987155479976, 0.0040668325142686, 0.0040645292544706, 0.00406336363964092, 0.00406399203956442, 0.00406724649205516, 0.00407317429147461, 0.00407896662090532, 0.00407880534203737, 0.0040730481830638, 0.00407609602690164, 0.00406522392365736, 0.00407200141476559, 0.00405140764933926, 0.00403035724314436, 0.00403511972845029, 0.00402106059937653, 0.00402108458750471, 0.00401229090314211, 0.00400984664161533, 0.00401526028477279, 0.00402319225406155, 0.00403106193178145, 0.00403895073026816, 0.00404744880507415, 0.00405663327339071, 0.00406597502522657, 0.00407456631192, 0.00408136991517808, 0.00408540902057249, 0.00408589806219937, 0.00408233092990245, 0.00407453881287961, 0.00406272314499461, 0.00404746445454412, 0.00402970583075762, 0.00401070959517717, 0.00399198690512275, 0.00397520186650449, 0.00396205386641807, 0.00395414395389249, 0.00395283297893649, 0.00395910071925787, 0.00397341632224329
flux1:, 0.682104700854704, 0.00379160998551126, 0.00378544640784639, 0.00378674504424874, 0.00379430859279302, 0.00380655905051313, 0.00382172064730264, 0.00383800221359835, 0.00385376394770227, 0.00386765482242307, 0.00387870950617676, 0.00388639761597624, 0.00389062299177661, 0.00389167587708308, 0.00389014579609858, 0.00388680712081349, 0.00388249283916655, 0.00387797536113613, 0.00387387713335679, 0.00387063841517035, 0.0038685708364688, 0.00386800731059372, 0.00386948010838323, 0.0038736529556776, 0.00388044328425447, 0.00388712252068666, 0.00388818811222502, 0.00388389076279559, 0.00388762636663869, 0.00387793406314156, 0.00388474653105422, 0.00386524156190326, 0.00384504027743639, 0.00384915948396526, 0.00383520608824229, 0.00383441327416089, 0.00382527814902256, 0.00382204457481215, 0.00382618528076681, 0.00383280737751993, 0.00383956451650483, 0.0038465708287679, 0.0038544111709058, 0.00386319143607603, 0.00387244363827521, 0.00388132773793846, 0.00388885592440524, 0.00389406551924697, 0.00389614098495403, 0.00389450010971955, 0.00388885540299201, 0.00387925520150919, 0.0038661044249075, 0.00385016275723533, 0.00383251773653951, 0.00381453118577409, 0.00379775912610098, 0.00378384740176892, 0.00377440744985947, 0.00377087876531007, 0.00377438650816558, 0.00378560428740189
flux1:, 0.682367149758457, 0.00360971777145014, 0.00360659722164972, 0.00361043558203923, 0.00361987354652383, 0.00363323763651846, 0.0036487252026071, 0.00366458265790642, 0.00367926273857117, 0.00369154836484062, 0.00370063366784176, 0.00370615684953153, 0.00370818435312994, 0.0037071507394938, 0.00370376310700253, 0.00369888249400658, 0.00369339752113137, 0.00368810808463038, 0.00368364000618008, 0.00368041528379076, 0.00367870339205526, 0.00367876233937338, 0.00368100599505317, 0.0036859455495856, 0.00369338750824154, 0.00370069475388692, 0.00370268670337003, 0.00369954934900823, 0.00370374823722334, 0.0036950302421279, 0.00370178372559493, 0.00368331369053135, 0.00366398919560568, 0.00366760709780441, 0.00365391813597505, 0.00365255076447651, 0.00364329446985388, 0.00363949349828408, 0.0036425784026095, 0.00364806182659846, 0.00365380240636703, 0.00365993676223119, 0.0036670454099447, 0.00367527010801354, 0.00368421607806635, 0.00369312819076649, 0.00370109008062464, 0.00370717890586596, 0.00371057655735561, 0.00371065137357925, 0.00370702049839168, 0.00369959673121912, 0.00368861921208202, 0.00367466499138217, 0.00365863800456042, 0.00364173266377361, 0.00362537076776771, 0.00361111239718231, 0.00360054367947743, 0.00359514659849035, 0.00359615825363452, 0.00360442903057315
flux1:, 0.68262959866221, 0.00343458643945964, 0.00343419970243636, 0.00344017800774826, 0.00345103698649035, 0.00346504783709177, 0.00348042083841291, 0.00349547603497647, 0.00350878802542738, 0.00351929401813702, 0.0035263575887649, 0.00352978474105366, 0.00352979351810472, 0.00352694295869575, 0.00352203109937322, 0.00351597468231102, 0.00350968534400139, 0.00350395887736919, 0.00349939648129283, 0.00349637988867987, 0.00349512264704223, 0.00349580427823847, 0.00349872791701088, 0.00350426955975836, 0.00351214487561678, 0.00351981970881495, 0.00352244011984152, 0.00352016635717167, 0.0035246092861641, 0.00351666820052723, 0.00352327470742167, 0.00350579039956158, 0.00348737349528802, 0.00349063428903307, 0.00347737190032633, 0.0034756737391373, 0.0034665190407305, 0.00346237973466313, 0.0034646362104861, 0.00346916450990132, 0.00347399898588888, 0.00347928820406725, 0.00348560812118877, 0.00349314154562573, 0.00350157667961117, 0.00351025810879195, 0.00351836075920068, 0.0035250256084816, 0.0035294583710428, 0.00353100448735353, 0.00352920997272645, 0.0035238716197162, 0.00351507555507848, 0.00350322068446861, 0.00348902273939083, 0.00347349501375676, 0.00345790307992082, 0.00344369254621434, 0.00343239107603623, 0.00342548828852403, 0.00342429967375758, 0.00342982315167257
flux1:, 0.682892047565963, 0.00326604829806554, 0.00326806155200296, 0.00327577463626195, 0.00328761477774273, 0.00330183618409582, 0.00331669871423882, 0.00333062792622736, 0.00334234484056086, 0.00335095638667767, 0.00335600096970722, 0.00335744773147457, 0.00335565246656443, 0.00335127724749973, 0.00334518412337972, 0.00333831554586802, 0.00333157559733174, 0.00332572722285598, 0.00332132229193601, 0.00331868361895921, 0.0033179580867135, 0.00331924556374945, 0.0033227477553912, 0.00332872370266213, 0.00333681860463519, 0.00334461216522335, 0.00334757917652447, 0.00334588847078521, 0.00335037111731875, 0.00334302440979733, 0.00334940500230203, 0.00333286101171115, 0.00331538088118546, 0.00331842261172654, 0.00330574127369131, 0.00330394418300964, 0.00329510260362684, 0.0032908473940858, 0.0032925001667067, 0.00329625856997658, 0.00330030440459973, 0.00330478787835812, 0.00331027921651316, 0.00331700549195387, 0.00332474500804399, 0.00333295387045275, 0.00334091512507954, 0.003347854844648, 0.00335302688316014, 0.0033557791601268, 0.00335561073234754, 0.00335222305774966, 0.00334556434828318, 0.00333586323305671, 0.00332364680641184, 0.00330973814179359, 0.00329522921135202, 0.00328142666473717, 0.00326976995131625, 0.00326172371320959, 0.00325864911611529, 0.00326166168044152
flux1:, 0.683154496469717, 0.00310389871900057, 0.00310796526299774, 0.00311701500482728, 0.0031294222945912, 0.00314345998603445, 0.00315747018637911, 0.00317001097431329, 0.00317996906072411, 0.00318663132723875, 0.00318971176284137, 0.00318933433625478, 0.00318597638340987, 0.00318038065759744, 0.00317344685894441, 0.00316611506643861, 0.00315925424474524, 0.00315356949044527, 0.00314954269292561, 0.00314742300943638, 0.00314728326364127, 0.00314914493230795, 0.00315311893592936, 0.00315936591463099, 0.00316748048812604, 0.00317516579302867, 0.00317822424770997, 0.00317686195996181, 0.00318120258489463, 0.00317428789914311, 0.00318037504218429, 0.00316472897774462, 0.00314820928713062, 0.00315115700026232, 0.00313919449096191, 0.00313750752877454, 0.00312916838828334, 0.00312500199822171, 0.00312626274896058, 0.00312942964193043, 0.00313280548327352, 0.00313653249206565, 0.00314117319832352, 0.00314700012983989, 0.00315388588907256, 0.00316140642512985, 0.00316896604612617, 0.00317589368136752, 0.00318151267671098, 0.00318519673917527, 0.00318642123542739, 0.0031848133907593, 0.00318020039641827, 0.00317265153039617, 0.00316250889865357, 0.0031504010096602, 0.00313723386619256, 0.00312415545731166, 0.00311249137365918, 0.00310365168965897, 0.0030990121613377, 0.00309977603356542
flux1:, 0.68341694537347, 0.00294791149501846, 0.00295368218036557, 0.00296368811137427, 0.00297628443807286, 0.00298979489270037, 0.00300267187573927, 0.00301362760289847, 0.00302172810674713, 0.00302644510468268, 0.00302766436291934, 0.00302565299968125, 0.00302099179213233, 0.00301448153802129, 0.00300703452131933, 0.00299956305663268, 0.00299287720015268, 0.00298760363900909, 0.00298413825950199, 0.0029826461402145, 0.00298312219063174, 0.00298551314855221, 0.00298985085077346, 0.00299621589897747, 0.00300417111634646, 0.0030115507696328, 0.00301448025223032, 0.0030132253221387, 0.00301727051860961, 0.0030106495955751, 0.00301638885168797, 0.00300160072143628, 0.00298605664784721, 0.0029890171367963, 0.00297788760599156, 0.00297648872384044, 0.00296881093524095, 0.00296491195922161, 0.00296597135533292, 0.00296871180522713, 0.0029715331778027, 0.00297456106750402, 0.00297834767983928, 0.0029832101434869, 0.00298911646115031, 0.00299576692968448, 0.00300269608594955, 0.00300934935162091, 0.00301513726340262, 0.00301947983903898, 0.00302185043056662, 0.00302182294701459, 0.00301912175384403, 0.00301367042201159, 0.00300563364148643, 0.00299544580084119, 0.00298381978630419, 0.00297173039233643, 0.00296036832857325, 0.0029510631410931, 0.00294517637164245, 0.00294396981409756
flux1:, 0.683679394277223, 0.00279785410030653, 0.00280498651221183, 0.00281559452351805, 0.00282804532205893, 0.00284074181481631, 0.00285226968538969, 0.00286151121571473, 0.0028677196175394, 0.00287055101507926, 0.00287005478849401, 0.00286662651978605, 0.00286093092071561, 0.00285380448529649, 0.00284614892408898, 0.00283882669953279, 0.00283256950796182, 0.00282790998590982, 0.002825146983017, 0.00282435561475315, 0.00282545262313123, 0.00282831594442904, 0.00283291080673339, 0.00283925549909165, 0.00284689820151058, 0.00285380973790508, 0.00285643015845873, 0.00285510056399314, 0.00285872921817334, 0.00285229052122451, 0.00285764165875646, 0.00284367344582461, 0.00282910964620207, 0.00283216779299805, 0.00282195690542803, 0.00282098718556804, 0.00281409367447335, 0.00281060865862972, 0.0028116306377239, 0.00281409175437307, 0.00281646801430365, 0.00281886097769215, 0.0028218093412765, 0.00282567197221761, 0.00283051022044933, 0.00283614924205574, 0.00284225829774618, 0.00284840840644608, 0.00285411085147304, 0.00285884915708335, 0.00286211418564452, 0.00286344672591773, 0.00286248733896278, 0.00285902987159431, 0.00285307283641838, 0.00284486162129681, 0.00283491410607592, 0.00282402270814479, 0.00281322717420414, 0.00280375461924444, 0.0027969263518666, 0.00279403478386071
flux1:, 0.683941843180977, 0.00265350105217146, 0.00266166734771572, 0.00267255636947998, 0.00268457568751683, 0.00269623139489436, 0.00270626017773381, 0.00271372456011324, 0.00271806710305103, 0.00271912282590971, 0.00271709255585052, 0.00271248309141162, 0.00270602267046836, 0.002698561946427, 0.00269097131145795, 0.00268404503760635, 0.00267842170913933, 0.00267452944476697, 0.00267256415234378, 0.00267250966093831, 0.00267420780833331, 0.00267747576193184, 0.00268222509693265, 0.00268842849155987, 0.00269563459325796, 0.0027019536908634, 0.00270412858997415, 0.00270258468809204, 0.00270571025458121, 0.00269937035995222, 0.00270430790846402, 0.00269112333685623, 0.00267753282364868, 0.00268074948355256, 0.00267151155039936, 0.00267107187583287, 0.00266504643857728, 0.00266208626132714, 0.00266320435630644, 0.00266551223808182, 0.00266754450051055, 0.0026693726417449, 0.00267151822412971, 0.00267437709115227, 0.00267809880698882, 0.00268262990885256, 0.00268777431468354, 0.00269323302373533, 0.00269862719190045, 0.00270351735002144, 0.00270742881635541, 0.00270988827257689, 0.00271047185847279, 0.00270886158495044, 0.00270490432301165, 0.00269866597816339, 0.00269047263424918, 0.00268093047647033, 0.00267091726071163, 0.00266154007157582, 0.00265405711190293, 0.00264976517354803
flux1:, 0.68420429208473, 0.00251464391718173, 0.00252353714872707, 0.00253442369617109, 0.00254577664132693, 0.0025562248207666, 0.00256466836802989, 0.00257035463008922, 0.00257291230305097, 0.00257234512594355, 0.00256898969896502, 0.00256344475969875, 0.00255648128345564, 0.00254894382801116, 0.00254165351875161, 0.00253532212132664, 0.00253048520265742, 0.0025274610934182, 0.0025263418946861, 0.00252702321054517, 0.00252927851670802, 0.00253287406260912, 0.00253768090059578, 0.00254364144607505, 0.00255031757974403, 0.00255595933554372, 0.00255759705155988, 0.00255574287202663, 0.00255831402854097, 0.00255201781330793, 0.00255653106753585, 0.00254409551592605, 0.0025314593681488, 0.00253487070954304, 0.002526627695924, 0.00252677770879596, 0.00252166410683492, 0.00251930245526797, 0.00252061794579052, 0.00252287596454739, 0.0025246557240346, 0.00252599410584593, 0.00252739159973804, 0.00252927455337345, 0.00253187274380959, 0.00253524680648169, 0.00253933080706099, 0.00254395541274337, 0.00254885626678826, 0.00255368051733514, 0.00255800200455743, 0.00256135074296181, 0.00256325774086167, 0.00256331248070264, 0.00256122754626667, 0.00255690284775737, 0.00255048063944227, 0.00254238212113624, 0.00253331700053532, 0.00252425910570369, 0.0025163840282335, 0.00251096875170216
flux1:, 0.684466740988483, 0.00238109714685045, 0.00239043591375007, 0.0024010764825128, 0.0024115791676292, 0.00242071065020534, 0.00242754186982861, 0.00243150434168896, 0.00243240479438887, 0.0024304014319202, 0.00242594806547111, 0.00241971466135101, 0.00241249428725133, 0.0024051068389346, 0.00239830928219679, 0.00239272067873539, 0.00238876845563714, 0.00238666087771928, 0.00238639010429286, 0.0023877705900169, 0.00239051688546136, 0.00239435563134387, 0.00239913034512062, 0.00240476690661804, 0.00241085066593009, 0.00241576908348828, 0.00241682189796172, 0.00241460444841299, 0.00241660417427909, 0.00241032382070607, 0.00241441627661843, 0.00240269677582012, 0.00239098458694834, 0.00239460276838592, 0.002387345039758, 0.00238810421245089, 0.00238390729380224, 0.00238218103790654, 0.00238376273258387, 0.00238605094737476, 0.00238765916599704, 0.00238858660638704, 0.0023893085836328, 0.00239027403782894, 0.00239178243389925, 0.00239399777820755, 0.00239697565391587, 0.00240067162708652, 0.00240493605269577, 0.00240950839758407, 0.00241402204074293, 0.00241802588271274, 0.0024210245599428, 0.002422535226505, 0.00242215577973966, 0.00241963702277692, 0.00241494959184557, 0.00240833564395849, 0.00240033549003548, 0.00239178075803093, 0.0023837483813296, 0.00237747366321472
flux1:, 0.684729189892236, 0.00225269969334763, 0.00226223106359057, 0.0022724224995198, 0.00228193978214391, 0.00228969822299735, 0.00229494218970482, 0.00229728200098261, 0.00229669007781461, 0.00229346146903089, 0.00228814645522064, 0.00228146472478789, 0.00227421144220355, 0.00226716529390773, 0.00226100737769528, 0.00225625789453159, 0.00225323552518016, 0.00225204276533821, 0.00225257991336198, 0.00225459081796195, 0.00225774292221488, 0.00226173559598503, 0.00226639735142712, 0.00227164944266991, 0.00227710833308843, 0.00228129415307625, 0.00228175553755682, 0.0022791622019088, 0.00228060533977897, 0.00227433819123544, 0.00227802640258539, 0.00226699164667309, 0.00225616259245397, 0.00225997762759566, 0.00225366626597173, 0.00225501687047164, 0.00225170549488862, 0.00225061676204726, 0.00225250223181314, 0.00225487776480372, 0.00225638427794275, 0.00225698176685646, 0.00225711627259975, 0.00225725031825384, 0.00225774047123502, 0.00225884045604802, 0.00226071513061975, 0.00226343617026579, 0.00226696478713509, 0.00227113470640175, 0.00227564677433203, 0.00228008221380576, 0.00228393711320295, 0.00228667684344781, 0.00228780582184523, 0.00228694535883354, 0.00228391028350844, 0.00227877379363912, 0.00227190975304156, 0.00226400270172244, 0.0022560183044718, 0.00224913081230994
flux1:, 0.68499163879599, 0.0021293130612197, 0.00213881385838704, 0.00214839198773323, 0.00215683346137855, 0.00216320894656777, 0.00216693459619275, 0.0021677901045044, 0.00216589776729035, 0.00216166929205733, 0.00215572926766773, 0.0021488254472379, 0.0021417362135553, 0.00213518476031252, 0.00212976779369623, 0.00212590429854585, 0.00212380767033217, 0.00212348290321908, 0.00212475004347501, 0.00212729565351455, 0.00213075364970265, 0.00213480901804172, 0.00213928703321459, 0.00214411429635468, 0.00214894349551135, 0.00215242051942188, 0.00215232065448238, 0.00214937483356259, 0.00215030424780145, 0.00214406959954236, 0.00214738147164362, 0.00213700178333213, 0.0021270061815917, 0.00213098880950167, 0.00212555928773385, 0.00212745099797077, 0.00212496251241001, 0.00212448224693431, 0.00212668033142876, 0.002129178575202, 0.00213064174208023, 0.0021309904657318, 0.00213063759396431, 0.00213004952265894, 0.00212962583414217, 0.00212969404211346, 0.0021305130894575, 0.00213225855741458, 0.00213499506251649, 0.00213864906654847, 0.00214299380803785, 0.00214765400820122, 0.0021521337340715, 0.00215586691759126, 0.00215828662886743, 0.0021589062796519, 0.00215740356096734, 0.00215369627199736, 0.00214799855468006, 0.00214084669630252, 0.00213308580548217, 0.00212581232031809
flux1:, 0.685254087699743, 0.00201081694689337, 0.00202009366204706, 0.0020289306074922, 0.00203624541212811, 0.00204126709683156, 0.00204357824371, 0.00204311515193402, 0.00204013151815597, 0.0020351337963787, 0.00202879807645536, 0.00202187899457404, 0.00201512080415568, 0.00200917934332847, 0.00200456147088717, 0.00200158602374832, 0.00200036804374558, 0.00200082651217529, 0.00200271554104559, 0.00200567970517122, 0.00200933405092162, 0.0020133621118996, 0.00201759665437487, 0.00202197762115307, 0.00202619667792527, 0.0020290167919297, 0.00202841661187967, 0.00202517185476235, 0.00202565338429925, 0.00201948836400189, 0.00202246094731006, 0.00201270816106656, 0.00200348939056816, 0.00200759473486275, 0.00200296168676944, 0.00200531748900106, 0.00200356345413649, 0.00200363620962196, 0.00200613060063622, 0.00200876714413816, 0.00201023373280904, 0.00201041280152315, 0.00200968044402991, 0.00200849694861545, 0.00200728994489862, 0.00200644327330484, 0.00200629260770646, 0.00200710255765661, 0.00200903071002861, 0.00201209170902608, 0.00201613330231774, 0.00202083256631609, 0.00202571646925538, 0.00203020712336817, 0.00203368862390965, 0.00203558927746969, 0.00203547036960001, 0.00203311060848503, 0.00202857432000424, 0.00202225169235946, 0.00201486113271701, 0.00200740717018102
flux1:, 0.685516536603496, 0.00189710381849863, 0.0019059915359048, 0.00191399222715143, 0.00192016328218574, 0.00192389172364409, 0.00192491808329013, 0.00192331990147119, 0.00191946198220147, 0.00191392272682777, 0.00190740702552943, 0.0019006562761102, 0.00189436513589376, 0.00188911271935663, 0.00188531343590222, 0.0018831899837243, 0.00188276875181054, 0.00188389657236649, 0.00188627775049537, 0.00188953129576266, 0.00189326839904157, 0.00189718361409668, 0.00190112665019586, 0.00190505684280438, 0.00190870550072609, 0.00191094268618516, 0.00190992680240242, 0.0019064597888361, 0.00190657628875685, 0.00190053106140216, 0.00190320796030794, 0.0018940552153942, 0.00188555186059165, 0.00188972363050533, 0.00188578640399965, 0.00188850943113211, 0.0018873822462358, 0.00188793190906497, 0.00189068558156651, 0.00189345873960812, 0.00189496407375892, 0.0018950481293788, 0.00189404721206252, 0.00189240569188998, 0.00189056404911104, 0.00188894424738938, 0.00188794002623263, 0.0018878882964193, 0.00188902691090986, 0.00189145163347762, 0.0018950843134688, 0.00189966093712351, 0.00190474444397142, 0.00190976353678293, 0.00191407528127925, 0.0019170460943513, 0.00191814284492493, 0.00191702344992116, 0.00191361487751334, 0.00190816624577129, 0.00190126603583972, 0.00189381544798158
flux1:, 0.685778985507249, 0.00178807368593662, 0.00179643447143121, 0.00180353286541791, 0.00180857108357221, 0.00181109084034226, 0.00181097960636062, 0.00180843894562001, 0.00180392346994497, 0.00179806064468138, 0.00179156227066699, 0.00178513797170812, 0.00177941950699028, 0.00177490239776847, 0.00177190857211337, 0.00177057099292058, 0.0017708391106534, 0.00177250296084983, 0.00177523405447552, 0.00177864251851965, 0.00178235035167566, 0.00178607466534259, 0.00178969009338192, 0.00179317957077944, 0.00179631296936646, 0.0017980566679534, 0.00179672561628211, 0.00179312844962126, 0.00179297330214149, 0.00178710590332524, 0.00178953446305715, 0.00178095592617938, 0.0017731040184085, 0.00177727898349532, 0.00177392762320335, 0.00177690848233477, 0.00177628850747966, 0.00177722460003461, 0.00178018482125855, 0.00178307863338768, 0.0017846470372084, 0.00178470395622833, 0.001783543549144, 0.00178158505214754, 0.00177926701367187, 0.0017770313723326, 0.00177531082736343, 0.00177449687177246, 0.00177489340677605, 0.00177666832303887, 0.00177981498379277, 0.00178413261567336, 0.00178923115728914, 0.00179456267150773, 0.00179947809044356, 0.00180330483544593, 0.00180543782022809, 0.00180543372015364, 0.00180309653022858, 0.00179854175094017, 0.00179222739387995, 0.00178494257223793
flux1:, 0.686041434411003, 0.0016836299671834, 0.00169135114328722, 0.0016975065962646, 0.00170144552164886, 0.00170285844085095, 0.00170176678869745, 0.00169847778025702, 0.00169351428899041, 0.00168753061534302, 0.0016812250268361, 0.00167525887917987, 0.00167019011504557, 0.00166642624095717, 0.00166419891876766, 0.00166355960565597, 0.00166439378356774, 0.00166645066172177, 0.00166938596170354, 0.00167281704895261, 0.00167639038076835, 0.00167985580292347, 0.0016831192450842, 0.00168618975424718, 0.00168887332116108, 0.00169022158354321, 0.00168868390330287, 0.00168505623614331, 0.00168472676721978, 0.00167909791174601, 0.00168132637741192, 0.00167329693475219, 0.00166603216750212, 0.00167014463069864, 0.00166726591561336, 0.00167039005572831, 0.00167015280057414, 0.00167137697657395, 0.00167448058912085, 0.00167746812605286, 0.00167911368651829, 0.00167920259172592, 0.00167798529147908, 0.00167584765517492, 0.00167321253175946, 0.00167052449660098, 0.00166823649957662, 0.0016667767421553, 0.00166650019475727, 0.00166763654422716, 0.00167024627304614, 0.00167419407662226, 0.00167914574281026, 0.00168459145300611, 0.00168989529319762, 0.00169436757952945, 0.00169735347458881, 0.0016983285127797, 0.00169698942996787, 0.0016933275481123, 0.00168767230646194, 0.00168069460506263
flux1:, 0.686303883314756, 0.0015836768817036, 0.00159066951084642, 0.00159586360855417, 0.00159875476120361, 0.00159917419854058, 0.00159726290549539, 0.00159341485754553, 0.00158820007987964, 0.00158227878727727, 0.00157631726484468, 0.00157091452577175, 0.00156654631922023, 0.00156353007494317, 0.00156201131722617, 0.00156196950367835, 0.00156323966098211, 0.00156554595663497, 0.0015685445070588, 0.00157187473922495, 0.00157521962747899, 0.00157837021230758, 0.00158126839261224, 0.00158395032786768, 0.00158625470782576, 0.00158730757737983, 0.00158567224376638, 0.00158211376891123, 0.00158170501731179, 0.00157637323497673, 0.00157844808424467, 0.00157094305147963, 0.00156420285773174, 0.00156818886250602, 0.00156567203010314, 0.00156882670708847, 0.00156884965553955, 0.00157026198947593, 0.00157344064688851, 0.00157648743692037, 0.00157821506840804, 0.00157838482025274, 0.00157720275727178, 0.0015750144633911, 0.00157221486223287, 0.00156923531099502, 0.00156653145519825, 0.0015645509441885, 0.00156368477922599, 0.00156421334003926, 0.00156625840061638, 0.00156975039966419, 0.00157441756113334, 0.00157980062926126, 0.00158529404228877, 0.00159021129680856, 0.00159386909835579, 0.00159568185873472, 0.00159525555094343, 0.00159246833671545, 0.00158752519001381, 0.00158097526473089
flux1:, 0.686566332218509, 0.0014881183226377, 0.00149431606441619, 0.00149855004697289, 0.00150045908109407, 0.00150000512720658, 0.00149743333958884, 0.0014932056077412, 0.00148791902622598, 0.00148222066529464, 0.0014767288251299, 0.00147196881633497, 0.00146832845794016, 0.00146603528621279, 0.00146515440886446, 0.00146560356744857, 0.00146718076134888, 0.00146960002019612, 0.00147253252812874, 0.00147565268416039, 0.00147868997471493, 0.00148148310798411, 0.00148401289271555, 0.00148634228687682, 0.00148833864840415, 0.0014891922058148, 0.00148756189622355, 0.00148416568808836, 0.00148376493421161, 0.00147878234883946, 0.00148074598138559, 0.00147374087692393, 0.00146746627025672, 0.00147126730765814, 0.00146900913142078, 0.00147208957350304, 0.00147225824918125, 0.00147376294456585, 0.00147694798592696, 0.00148001535978248, 0.00148182211533333, 0.00148211038665288, 0.00148104211767439, 0.00147891726268517, 0.00147609256478154, 0.00147297235008972, 0.00146999919791307, 0.00146762421696421, 0.00146625995530197, 0.00146622611660808, 0.00146769885581249, 0.00147067283666422, 0.00147494300301269, 0.00148011056190388, 0.00148561502292591, 0.00149079124088268, 0.00149494728983847, 0.00149745584327826, 0.00149784890377213, 0.001495903699958, 0.00149170683808823, 0.00148568473528424
flux1:, 0.686828781122262, 0.00139685778843188, 0.00140221612550082, 0.00140550887579594, 0.00140651250222793, 0.00140530815089197, 0.00140222921752562, 0.00139778718542108, 0.00139258765420361, 0.00138724779595688, 0.00138232471478274, 0.00137826157821938, 0.00137535521883407, 0.00137374557498296, 0.00137342435636537, 0.00137425822140362, 0.00137602096619067, 0.00137842994800441, 0.00138118403979468, 0.00138400314304219, 0.00138667084468368, 0.0013890778297761, 0.00139124503994336, 0.00139326080152766, 0.00139501681712836, 0.00139575823833027, 0.00139422381981623, 0.00139107091158048, 0.00139075328850004, 0.00138616228444909, 0.00138805121015678, 0.00138152162318638, 0.00137565872160148, 0.0013792247504481, 0.00137713370087607, 0.00138004815635478, 0.00138026110460777, 0.00138177130297555, 0.00138489799017407, 0.00138794614773715, 0.00138982268609189, 0.00139025564622979, 0.0013893640741192, 0.00138739870375563, 0.00138467012623235, 0.00138154428687162, 0.00137843722408013, 0.00137578931140981, 0.00137402121318059, 0.0013734807491106, 0.00137439077308718, 0.00137680702863868, 0.00138059316582614, 0.0013854180581917, 0.00139077823659743, 0.00139604559015977, 0.00140053746558609, 0.0014036030864227, 0.00140471715319122, 0.00140356906375381, 0.00140013493234499, 0.00139471992052753
flux1:, 0.687091230026016, 0.00130979876443746, 0.00131429444308498, 0.00131668087435393, 0.00131686438489671, 0.00131503249084104, 0.00131159072409093, 0.00130708276788706, 0.00130210606552468, 0.00129723376827565, 0.00129295159450042, 0.0012896151570897, 0.00128742990321056, 0.00128645242933825, 0.0012866090993626, 0.0012877261228388, 0.00128956491596637, 0.00129185778506402, 0.00129434148618925, 0.00129678926705221, 0.00129904379203994, 0.00130104979122626, 0.00130286790768315, 0.00130460947921845, 0.00130618619403277, 0.00130689006266569, 0.00130552655560263, 0.0013026820004447, 0.00130250739262127, 0.00129833831664798, 0.00130018192792834, 0.00129410349306156, 0.00128860466529107, 0.00129189631913312, 0.00128989562261215, 0.0012925690752083, 0.00129274153653864, 0.00129418299585203, 0.00129719390119911, 0.00130018453053624, 0.0013021166277021, 0.0013027091905857, 0.00130204053218742, 0.00130031042140862, 0.00129777779728647, 0.00129476160865378, 0.00129164050022473, 0.00128883208029055, 0.00128675312409467, 0.00128576885674404, 0.00128614064414108, 0.00128798070624134, 0.00129122114165038, 0.0012956029301373, 0.00130068862283028, 0.00130590004120792, 0.0013105794461844, 0.00131406943542714, 0.00131580359674114, 0.00131539717286648, 0.00131272522519053, 0.00130797550981726
flux1:, 0.687353678929769, 0.00122684495588236, 0.00123047539282045, 0.00123200499583356, 0.00123146017226836, 0.00122912101362688, 0.00122544923095201, 0.00122100456042145, 0.00121636180831512, 0.00121203881770336, 0.00120844286303245, 0.00120583962703334, 0.00120434533813691, 0.00120393929146625, 0.00120449135377701, 0.00120579765062485, 0.00120761776558049, 0.0012097084780061, 0.00121185198687655, 0.00121387989996091, 0.00121569625975421, 0.00121729969078907, 0.00121878856050015, 0.00122029411056129, 0.00122174381165563, 0.00122246979474792, 0.001221333916514, 0.00121884442805173, 0.00121885573204459, 0.00121512567290763, 0.00121694562411085, 0.00121129409356682, 0.00120611869156065, 0.00120910861325967, 0.00120713811906966, 0.00120951457244587, 0.00120958073827506, 0.00121089425534942, 0.00121374167102392, 0.00121663999714235, 0.00121860999082618, 0.00121936652913851, 0.001218950247959, 0.00121751005685128, 0.00121525027444306, 0.00121243708971296, 0.00120940369606702, 0.00120653528846839, 0.00120423441684034, 0.00120287374520022, 0.00120274468364243, 0.00120401004316891, 0.00120666797584855, 0.00121053326562017, 0.00121524046356104, 0.00122027128858114, 0.00122500606765528, 0.00122879585656082, 0.00123104854694689, 0.00123131919792957, 0.0012293925931269, 0.00122534515342902
flux1:, 0.687616127833522, 0.00114789995418741, 0.00115068233761942, 0.00115141763948265, 0.00115024083411254, 0.00114751010955924, 0.00114372783471756, 0.001139455142715, 0.00113523207500277, 0.00113151279661837, 0.00112862219895545, 0.00112673659598345, 0.00112588756277962, 0.00112598470991589, 0.00112685083191942, 0.00112826186144188, 0.00112998465482339, 0.00113180777946252, 0.00113356375258813, 0.00113514473803439, 0.00113651585005401, 0.00113772735597222, 0.0011389119772716, 0.00114021716474876, 0.00114158225424769, 0.00114237411603345, 0.00114150336020645, 0.00113939648001703, 0.00113961917556602, 0.00113633176483197, 0.00113814192342162, 0.00113289331063631, 0.00112800797801721, 0.00113068128981074, 0.00112869815213975, 0.00113074150081408, 0.00113065536135693, 0.00113179792489052, 0.00113444525854194, 0.00113722146036205, 0.00113920953524106, 0.00114012493660496, 0.00113997448537072, 0.0011388581082571, 0.0011369250046709, 0.00113438566534566, 0.00113152259058457, 0.00112868137066511, 0.00112624178943022, 0.00112457489495433, 0.0011239935833944, 0.00112470427996841, 0.0011267668229054, 0.0011300688721025, 0.00113431998563128, 0.00113906877820167, 0.00114374418968501, 0.00114771889097493, 0.00115038948331266, 0.00115126484904727, 0.00115005135536009, 0.00114672217294171
flux1:, 0.687878576737275, 0.00107286619928769, 0.00107483605974577, 0.00107485079864346, 0.00107314102475364, 0.00107012816247397, 0.00106634040679925, 0.00106232729533846, 0.00105858440080231, 0.0010554967221977, 0.00105330581536348, 0.00105210191833389, 0.00105183867148623, 0.00105236494578967, 0.00105346624947742, 0.00105490758601524, 0.00105647067395713, 0.00105798098559817, 0.00105932363648757, 0.00106045087586169, 0.00106138616685668, 0.001062227271528, 0.00106313669548172, 0.00106427397188261, 0.00106558674882138, 0.00106647256120267, 0.001065885642073, 0.00106417026003712, 0.00106461313561985, 0.00106175923388192, 0.00106356612195407, 0.00105869688074259, 0.00105407545368205, 0.00105642943084243, 0.00105440769954388, 0.00105610130598793, 0.00105583620777573, 0.00105678097267781, 0.00105920318328903, 0.00106183318329969, 0.00106381844012634, 0.0010648793817611, 0.00106499356634609, 0.00106421542738136, 0.00106264084224908, 0.0010604243317313, 0.00105779516229188, 0.00105505453494867, 0.00105255274875828, 0.00105065119607349, 0.00104967577971612, 0.00104986868374292, 0.00105134532038277, 0.00105406287994782, 0.00105780612035876, 0.00106219466605574, 0.00106671400201316, 0.00107076953993243, 0.00107375979734908, 0.00107516127320518, 0.00107461458901148, 0.00107199949782664
flux1:, 0.688141025641029, 0.00100164339458453, 0.00100285252334838, 0.00100222943824442, 0.00100008638849448, 9.96893103786318e-4, 9.93189685629954e-4, 9.89502853405262e-4, 9.86276408846344e-4, 9.83823434151621e-4, 9.82303940071034e-4, 9.81727807369197e-4, 9.81979291507227e-4, 9.82856505054609e-4, 9.8411759654741e-4, 9.85525157566829e-4, 9.86881838965833e-4, 9.88053046224501e-4, 9.88976382051383e-4, 9.89661311472885e-4, 9.90184800540651e-4, 9.90686341527367e-4, 9.91352685789903e-4, 9.92351042306223e-4, 9.93634223931375e-4, 9.94627547369429e-4, 9.94325950664113e-4, 9.92993919706669e-4, 9.93650725126387e-4, 9.91209806431113e-4, 9.93013422200347e-4, 9.88500624555275e-4, 9.84123666741822e-4, 9.86166731071678e-4, 9.84096013790491e-4, 9.85441191252744e-4, 9.84988307046826e-4, 9.85723565071069e-4, 9.87906768601897e-4, 9.90372460591909e-4, 9.92333754467414e-4, 9.93520094551125e-4, 9.93884872759536e-4, 9.93441906750589e-4, 9.92237576159421e-4, 9.90372557990794e-4, 9.88022818063054e-4, 9.8544263922685e-4, 9.82947887259673e-4, 9.80883330800114e-4, 9.79579637778178e-4, 9.79306257660094e-4, 9.80226608364622e-4, 9.82361943883757e-4, 9.85569861626559e-4, 9.89542412811864e-4, 9.93827030936297e-4, 9.97870932850557e-4, 0.00100108641622616, 0.00100293093698654, 0.00100299254767636, 0.00100106883712477
flux1:, 0.688403474544782, 9.34126757373726e-4, 9.34640480488153e-4, 9.33468726277289e-4, 9.30990722123826e-4, 9.27709814207668e-4, 9.24165195236284e-4, 9.20851359892997e-4, 9.18155334408166e-4, 9.16318031869801e-4, 9.15422111988529e-4, 9.15404850647741e-4, 9.160911094356e-4, 9.17238926599791e-4, 9.18588927152213e-4, 9.19908963771415e-4, 9.21027217367122e-4, 9.21850149512166e-4, 9.22365639369836e-4, 9.22635457186225e-4, 9.22783477014104e-4, 9.2298388039133e-4, 9.23441420581033e-4, 9.24326449984069e-4, 9.255942214335e-4, 9.26695984495456e-4, 9.26666319463426e-4, 9.25694864949717e-4, 9.26546628807895e-4, 9.24488654790458e-4, 9.2628355301463e-4, 9.22105035581055e-4, 9.17959070519015e-4, 9.19709252628737e-4, 9.17592656769713e-4, 9.18606308642666e-4, 9.17972277841315e-4, 9.18499655896199e-4, 9.20440082817734e-4, 9.22729109946087e-4, 9.24645683302164e-4, 9.2593190062645e-4, 9.26522457141921e-4, 9.2639653947964e-4, 9.25556536261028e-4, 9.24053449629653e-4, 9.22012038510103e-4, 9.19639167325957e-4, 9.17212981748032e-4, 9.15055756250632e-4, 9.13495077670281e-4, 9.12818797908608e-4, 9.13229659335676e-4, 9.14805762743125e-4, 9.17472979329417e-4, 9.20994783953489e-4, 9.24983600437796e-4, 9.28935488012547e-4, 9.32286941439414e-4, 9.34489032085694e-4, 9.35090602382142e-4, 9.33819375260325e-4
flux1:, 0.688665923448535, 8.7020559019222e-4, 8.70099533216778e-4, 8.68471833696631e-4, 8.65753779205882e-4, 8.62468192557801e-4, 8.59141807522012e-4, 8.56229298335472e-4, 8.54058038172631e-4, 8.52798704315369e-4, 8.52462790048154e-4, 8.52924294699824e-4, 8.53959677143284e-4, 8.55297922828283e-4, 8.5667163793243e-4, 8.57860679667229e-4, 8.58721964942163e-4, 8.59202462157046e-4, 8.59336368507503e-4, 8.59231228222435e-4, 8.59049909632373e-4, 8.58993348297158e-4, 8.59277636439771e-4, 8.6007176947026e-4, 8.61331143075179e-4, 8.62531942602149e-4, 8.62748786554116e-4, 8.62103409306382e-4, 8.6312115879753e-4, 8.61408739636989e-4, 8.6318525535361e-4, 8.59319717065567e-4, 8.5539623683478e-4, 8.56879272333678e-4, 8.54730856694197e-4, 8.55442544870432e-4, 8.5464656570284e-4, 8.54978708299802e-4, 8.56681220518044e-4, 8.58786442591127e-4, 8.60638407919117e-4, 8.6199505529189e-4, 8.62778034171997e-4, 8.629386724152e-4, 8.62442158673409e-4, 8.61295616488553e-4, 8.59576479437321e-4, 8.57445443513555e-4, 8.55141163213262e-4, 8.52958652665192e-4, 8.51215125895749e-4, 8.50207895639956e-4, 8.50169618986475e-4, 8.51226703627616e-4, 8.53366936827779e-4, 8.56422138664697e-4, 8.60070634586128e-4, 8.63862423402951e-4, 8.67267098854595e-4, 8.69741109884788e-4, 8.70807297124921e-4, 8.70136452984564e-4
flux1:, 0.688928372352288, 8.0976261817356e-4, 8.09119193183906e-4, 8.07128915191347e-4, 8.04260370184513e-4, 8.01042555646961e-4, 7.9797959004939e-4, 7.95480493538615e-4, 7.93812015804173e-4, 7.93078354199704e-4, 7.93227551208722e-4, 7.94080737128947e-4, 7.95377489829724e-4, 7.96828719505527e-4, 7.98167942815556e-4, 7.99192760096313e-4, 7.99790740011426e-4, 7.99947399109389e-4, 7.99737932531711e-4, 7.9930796133186e-4, 7.988505758992e-4, 7.98585040602676e-4, 7.98732003071152e-4, 7.9945479344524e-4, 8.00707081015786e-4, 8.01989651571312e-4, 8.02418607596684e-4, 8.02056209357352e-4, 8.03203855968152e-4, 8.01794520552143e-4, 8.03540037241534e-4, 7.99967085015117e-4, 7.96261423355931e-4, 7.97508648783765e-4, 7.95350613393075e-4, 7.95799322890704e-4, 7.94869971139698e-4, 7.95027958813155e-4, 7.96504331836796e-4, 7.98423124658942e-4, 8.00191865048849e-4, 8.01587026622603e-4, 8.02522841245943e-4, 8.02929995046477e-4, 8.02744123866822e-4, 8.01935446964426e-4, 8.0053933553545e-4, 7.98673009603329e-4, 7.96535209338596e-4, 7.9439002124799e-4, 7.92537707638679e-4, 7.91276323719338e-4, 7.90858709749247e-4, 7.91450176642966e-4, 7.93092730930913e-4, 7.95681773062215e-4, 7.98960586399017e-4, 8.02536394109105e-4, 8.05919239932568e-4, 8.08581622252218e-4, 8.10033110779555e-4, 8.09900721735965e-4
flux1:, 0.689190821256042, 7.52674372869116e-4, 7.51579266488038e-4, 7.49317626538032e-4, 7.46381121725133e-4, 7.43292719708277e-4, 7.40525256413882e-4, 7.38437944343977e-4, 7.37237596370688e-4, 7.36967121017818e-4, 7.37519880173812e-4, 7.38675116130248e-4, 7.40147106945548e-4, 7.41639244428284e-4, 7.42894075148819e-4, 7.43731613283122e-4, 7.44070819850942e-4, 7.4393266716385e-4, 7.43427063688274e-4, 7.42729307098758e-4, 7.42053544044663e-4, 7.41628857978587e-4, 7.41673844692617e-4, 7.42342210236115e-4, 7.43584454802326e-4, 7.44926104974435e-4, 7.45526844859451e-4, 7.45398853858548e-4, 7.46636050745819e-4, 7.45484484239613e-4, 7.4718466983256e-4, 7.43884821987599e-4, 7.40394980490782e-4, 7.4144118268605e-4, 7.3930100586974e-4, 7.39531846876546e-4, 7.3850386572428e-4, 7.38514592528679e-4, 7.39781744336106e-4, 7.41515257177443e-4, 7.43183807497431e-4, 7.44584559756045e-4, 7.45629726498535e-4, 7.46236666809641e-4, 7.46319532349004e-4, 7.45819332659246e-4, 7.44735604472535e-4, 7.43145908057443e-4, 7.41209815286362e-4, 7.3915790130195e-4, 7.37267760822593e-4, 7.35829993333439e-4, 7.35107975110179e-4, 7.35296117318841e-4, 7.36482074612662e-4, 7.38618783808812e-4, 7.41511987130399e-4, 7.44827760114639e-4, 7.48122390055787e-4, 7.50893839482823e-4, 7.52650355297764e-4, 7.52988145871266e-4
flux1:, 0.689453270159795, 6.98812662821699e-4, 6.97351596286358e-4, 6.94905194863375e-4, 6.91974888896513e-4, 6.89066729031064e-4, 6.86615152312405e-4, 6.84926984369397e-4, 6.84151183270088e-4, 6.84275608529413e-4, 6.85148302089981e-4, 6.8651768818599e-4, 6.88083940944053e-4, 6.89552720596015e-4, 6.90682702977576e-4, 6.91319873921761e-4, 6.91414276764637e-4, 6.91018389260836e-4, 6.90269972416557e-4, 6.89365344517237e-4, 6.88530594508829e-4, 6.87996416341729e-4, 6.87973203217501e-4, 6.88601574125194e-4, 6.8982784061671e-4, 6.91202712431799e-4, 6.91931836702133e-4, 6.91987166250506e-4, 6.93271990591868e-4, 6.92332135111618e-4, 6.93972091676108e-4, 6.90926757080963e-4, 6.87652266660201e-4, 6.8853361794657e-4, 6.86441317652621e-4, 6.86502366384264e-4, 6.85413626537831e-4, 6.85307315099237e-4, 6.86385623228967e-4, 6.87938088139822e-4, 6.89491538638603e-4, 6.90865407979795e-4, 6.91974858878282e-4, 6.92731002295027e-4, 6.93034577286211e-4, 6.92805355510249e-4, 6.92013826090171e-4, 6.90702514770339e-4, 6.88993557829627e-4, 6.87082491825733e-4, 6.85219522819828e-4, 6.83680390445608e-4, 6.82729826166025e-4, 6.82581581906426e-4, 6.83359964282326e-4, 6.85068524526525e-4, 6.87571714049147e-4, 6.90594604032223e-4, 6.93743981029332e-4, 6.96551295582413e-4, 6.98534368052333e-4, 6.99271011248389e-4
flux1:, 0.689715719063548, 6.48046919816529e-4, 6.46302895981468e-4, 6.43751722930369e-4, 6.40892458180772e-4, 6.38204837738402e-4, 6.36079362983422e-4, 6.3476934692567e-4, 6.34369112811306e-4, 6.34818396005714e-4, 6.35929443425742e-4, 6.37430583517493e-4, 6.39018303882099e-4, 6.40409249100031e-4, 6.41384132606907e-4, 6.41817336803585e-4, 6.41688759036606e-4, 6.41077840304007e-4, 6.40143120414536e-4, 6.39093437563858e-4, 6.3815816527256e-4, 6.37562046851109e-4, 6.37501826826484e-4, 6.3810219590451e-4, 6.39304672229454e-4, 6.40685736868535e-4, 6.41499340957532e-4, 6.4168706536327e-4, 6.42978423097078e-4, 6.42205369680523e-4, 6.43770661158307e-4, 6.40962114510461e-4, 6.37903001438429e-4, 6.38655186409601e-4, 6.36640844404025e-4, 6.36580278192256e-4, 6.35469055447221e-4, 6.35277036562728e-4, 6.36188838079603e-4, 6.3756698457961e-4, 6.38992917739037e-4, 6.40309308018122e-4, 6.41438630129693e-4, 6.42292287763234e-4, 6.42765300032275e-4, 6.4276404210841e-4, 6.42236923070345e-4, 6.41196569235763e-4, 6.39730218719524e-4, 6.37997856511142e-4, 6.36218675831587e-4, 6.34647179728982e-4, 6.33541075956807e-4, 6.33124138032729e-4, 6.33548313390304e-4, 6.34860341756907e-4, 6.36978676852789e-4, 6.39686222460016e-4, 6.42643025439612e-4, 6.45420561763585e-4, 6.47555848731075e-4, 6.4861984229332e-4
flux1:, 0.689978167967302, 6.00247010123396e-4, 5.98298174371315e-4, 5.95714157019406e-4, 5.92980920694289e-4, 5.90544098604521e-4, 5.88746295619119e-4, 5.87787510681607e-4, 5.87711549349075e-4, 5.88417308527775e-4, 5.89690560783929e-4, 5.91249545633733e-4, 5.92796381615505e-4, 5.94066107566631e-4, 5.9486607245654e-4, 5.9510035835459e-4, 5.9477670946999e-4, 5.93996644781234e-4, 5.92932521191285e-4, 5.91797709721468e-4, 5.90817012456935e-4, 5.90202598526794e-4, 5.90133024767423e-4, 5.90714930169924e-4, 5.91884832388889e-4, 5.93245582040825e-4, 5.94101464019959e-4, 5.94373137167452e-4, 5.95632822935836e-4, 5.94984446930593e-4, 5.96461982018406e-4, 5.93873352311506e-4, 5.91029260846193e-4, 5.91685872169536e-4, 5.89777520079307e-4, 5.89641156135896e-4, 5.88543822588057e-4, 5.88296656237136e-4, 5.89064979693473e-4, 5.90277568520601e-4, 5.9156650700635e-4, 5.92798045162583e-4, 5.93905576307093e-4, 5.94806543744622e-4, 5.95397232563226e-4, 5.95577976997271e-4, 5.95281917909576e-4, 5.94497152583584e-4, 5.93279184478333e-4, 5.91752886945825e-4, 5.90103975702861e-4, 5.88560546026846e-4, 5.87365976524542e-4, 5.86745515340478e-4, 5.86870076907677e-4, 5.87821990237502e-4, 5.89568317108941e-4, 5.91947501864022e-4, 5.9467418266369e-4, 5.97364857499301e-4, 5.99583926430379e-4, 6.00905900416443e-4
flux1:, 0.690240616871055, 5.55285998542816e-4, 5.53204142434651e-4, 5.50650233974621e-4, 5.48087986925893e-4, 5.45922818843964e-4, 5.44447018356411e-4, 5.43808659848784e-4, 5.44005828551945e-4, 5.44903954847379e-4, 5.46271154730093e-4, 5.47824584560576e-4, 5.49279974373371e-4, 5.50396702711292e-4, 5.51011981599092e-4, 5.51059819814075e-4, 5.50573167645509e-4, 5.4967061933073e-4, 5.48531776030084e-4, 5.47367361095293e-4, 5.46390823884496e-4, 5.45796294479612e-4, 5.45740655864119e-4, 5.46311148407411e-4, 5.4743945106385e-4, 5.48755278687888e-4, 5.49614756418682e-4, 5.49926327006761e-4, 5.51120697244964e-4, 5.50559004341876e-4, 5.51937758688136e-4, 5.49553040285629e-4, 5.46922544618033e-4, 5.47513797881385e-4, 5.4573572705481e-4, 5.45565032709952e-4, 5.44514213351748e-4, 5.4424018532001e-4, 5.44887726175428e-4, 5.45945183523535e-4, 5.47091000063632e-4, 5.48214725644905e-4, 5.49263416881074e-4, 5.50165312277941e-4, 5.50823981720744e-4, 5.5114029802997e-4, 5.51038505946868e-4, 5.50487536322461e-4, 5.49514774536568e-4, 5.48211292418976e-4, 5.46728039678589e-4, 5.45262851432899e-4, 5.44038740922692e-4, 5.43274910752434e-4, 5.43153188771841e-4, 5.43783998173294e-4, 5.4517716590694e-4, 5.47223427511005e-4, 5.49691997892198e-4, 5.52247841023329e-4, 5.54489382807218e-4, 5.56003790654221e-4
flux1:, 0.690503065774808, 5.13042369528644e-4, 5.1089201896776e-4, 5.08421764121269e-4, 5.06065570889102e-4, 5.0418421626213e-4, 5.0301872891927e-4, 5.02667703123063e-4, 5.03088790727907e-4, 5.04121192249499e-4, 5.05523457611589e-4, 5.0701946604737e-4, 5.08345055152537e-4, 5.09288346395947e-4, 5.09718273666196e-4, 5.09598003931333e-4, 5.08982567712473e-4, 5.08002711861598e-4, 5.06839319695096e-4, 5.05694312515541e-4, 5.04764272380726e-4, 5.04221128052814e-4, 5.04197737819838e-4, 5.04761390149858e-4, 5.05839414195155e-4, 5.07088689981739e-4, 5.07918014775987e-4, 5.08231310257379e-4, 5.09332543926217e-4, 5.08824702738096e-4, 5.10096267839851e-4, 5.07900354072143e-4, 5.05480473302558e-4, 5.06032266224403e-4, 5.0440379115754e-4, 5.04234398212953e-4, 5.03257609424023e-4, 5.02981605869244e-4, 5.03529930927454e-4, 5.04444044818543e-4, 5.05444270072558e-4, 5.06442582956601e-4, 5.07401527016468e-4, 5.08263769594603e-4, 5.08945032991988e-4, 5.09352315705882e-4, 5.09406674471791e-4, 5.09063022130699e-4, 5.08324530880282e-4, 5.0725054719479e-4, 5.05957110813775e-4, 5.04609307523174e-4, 5.03405133355965e-4, 5.02551424298766e-4, 5.02233697164258e-4, 5.02583298662435e-4, 5.0364673430821e-4, 5.05362988488186e-4, 5.07554596351676e-4, 5.0993690966358e-4, 5.12147435008544e-4, 5.13793672822827e-4
flux1:, 0.690765514678561, 4.73401334692028e-4, 4.71239304635337e-4, 4.68896783228945e-4, 4.66772167712053e-4, 4.65178819829776e-4, 4.64306946032467e-4, 4.64209020283304e-4, 4.64807871373259e-4, 4.65923400488859e-4, 4.67311802003308e-4, 4.68710170043336e-4, 4.69879400469645e-4, 4.70639218782458e-4, 4.7089083117421e-4, 4.70624910589737e-4, 4.6991510511367e-4, 4.68899637284456e-4, 4.67755484308284e-4, 4.66670779671169e-4, 4.65821098011042e-4, 4.65353371079308e-4, 4.65375234181962e-4, 4.65934239202356e-4, 4.66954127778714e-4, 4.68118986353584e-4, 4.68890350112397e-4, 4.6917411304028e-4, 4.70161046172956e-4, 4.6968008931699e-4, 4.70839037458582e-4, 4.68817767903162e-4, 4.66603680953181e-4, 4.67137001042447e-4, 4.65671679333789e-4, 4.65532406776215e-4, 4.6465116751341e-4, 4.64393909242315e-4, 4.64862862414746e-4, 4.65646497350512e-4, 4.66502462585527e-4, 4.67363747588117e-4, 4.6820927685991e-4, 4.68998597788429e-4, 4.69663197339909e-4, 4.70120655594145e-4, 4.70293724813002e-4, 4.70128067999073e-4, 4.69606684056805e-4, 4.68759913420286e-4, 4.67669808761348e-4, 4.66467558096488e-4, 4.65322909151206e-4, 4.64425301079121e-4, 4.63957680986657e-4, 4.64065637804248e-4, 4.64826197707008e-4, 4.66221916285948e-4, 4.68126272839625e-4, 4.70305477636131e-4, 4.72439595251548e-4, 4.74162660423329e-4
flux1:, 0.691027963582315, 4.36255055412116e-4, 4.3413032881729e-4, 4.31950369070105e-4, 4.30073829262307e-4, 4.28765447544528e-4, 4.28166304005809e-4, 4.28286882267335e-4, 4.29020975222216e-4, 4.30175682375794e-4, 4.31511084213724e-4, 4.32782629344627e-4, 4.3377969435795e-4, 4.34354997364406e-4, 4.34441370348486e-4, 4.34054593271997e-4, 4.33283275662415e-4, 4.32268815658186e-4, 4.31179973558362e-4, 4.30187344242507e-4, 4.29442754728516e-4, 4.2906669730544e-4, 4.29141493549236e-4, 4.2969587882408e-4, 4.30650980298801e-4, 4.31717831317011e-4, 4.32409969883873e-4, 4.32640440608205e-4, 4.33498971820765e-4, 4.33024154774172e-4, 4.34068212579448e-4, 4.32208419359193e-4, 4.30193363484273e-4, 4.30724030530132e-4, 4.29429320540286e-4, 4.29341687220196e-4, 4.28571075948109e-4, 4.28348683158666e-4, 4.28755962542481e-4, 4.29422756038886e-4, 4.30139523373805e-4, 4.30858391924389e-4, 4.31574672570879e-4, 4.32266069871556e-4, 4.32882166693683e-4, 4.33354387533611e-4, 4.33611142586628e-4, 4.33593109110065e-4, 4.33267149161759e-4, 4.32637822829691e-4, 4.31755067833704e-4, 4.30716284269985e-4, 4.2966112614654e-4, 4.2875791501894e-4, 4.2818180659337e-4, 4.28086555308524e-4, 4.28573622850709e-4, 4.29663976229205e-4, 4.31278684071779e-4, 4.33233943516908e-4, 4.35254338296952e-4, 4.37005168952203e-4
flux1:, 0.691290412486068, 4.01501834062787e-4, 3.99455632886492e-4, 3.97464201399407e-4, 3.95843837868411e-4, 3.94810889840283e-4, 3.94460114442674e-4, 3.94764751700313e-4, 3.9559539002532e-4, 3.9675230059288e-4, 3.98004686789499e-4, 3.99130163900004e-4, 3.99948565734497e-4, 4.00345645860546e-4, 4.00284170437013e-4, 3.99802034732876e-4, 3.98999093910984e-4, 3.98016093992486e-4, 3.97010191573209e-4, 3.96131922466249e-4, 3.95507975835823e-4, 3.95232232152654e-4, 3.95362616166847e-4, 3.9591057542469e-4, 3.96795739306826e-4, 3.97755511450857e-4, 3.9835391345528e-4, 3.9851496597578e-4, 3.99238043641616e-4, 3.9875486191924e-4, 3.99684891294122e-4, 3.97974428108391e-4, 3.96149755591479e-4, 3.96688470844526e-4, 3.95565790502205e-4, 3.95543980951686e-4, 3.94892598999417e-4, 3.94716452649152e-4, 3.95077333952602e-4, 3.95641355140016e-4, 3.96227415589066e-4, 3.96804540288983e-4, 3.97383628974161e-4, 3.97960717632421e-4, 3.98504581891165e-4, 3.98962570190607e-4, 3.99271756486332e-4, 3.99371510745866e-4, 3.99216470936583e-4, 3.98789004598768e-4, 3.98109607093537e-4, 3.97243126915979e-4, 3.96298569517795e-4, 3.95420684062427e-4, 3.94772665819791e-4, 3.94511036114725e-4, 3.94755800852313e-4, 3.95560847572652e-4, 3.96890659282914e-4, 3.98609348532603e-4, 4.00486568420503e-4, 4.02222199207779e-4
flux1:, 0.691552861389821, 3.6904452623686e-4, 3.67110478266375e-4, 3.65325184184544e-4, 3.63961421948446e-4, 3.63188662587617e-4, 3.63059075746641e-4, 3.63513858672581e-4, 3.64406147113895e-4, 3.65534768115797e-4, 3.66682284868392e-4, 3.67651038667619e-4, 3.68291983650475e-4, 3.68522775723726e-4, 3.68333558666335e-4, 3.67780921021819e-4, 3.66972308117641e-4, 3.66044519156923e-4, 3.65140638923879e-4, 3.64389787193971e-4, 3.63893360608545e-4, 3.63719584209609e-4, 3.63903766569968e-4, 3.64442085149108e-4, 3.65253865144602e-4, 3.66101993974541e-4, 3.6659873497935e-4, 3.66681590261314e-4, 3.67268809579422e-4, 3.66768690842016e-4, 3.67588485689234e-4, 3.66016226007778e-4, 3.64371588590554e-4, 3.64924250748306e-4, 3.63969386334576e-4, 3.6402061730292e-4, 3.63490909844023e-4, 3.6336777417515e-4, 3.63694963626372e-4, 3.64170334511408e-4, 3.64637087027055e-4, 3.65078648377041e-4, 3.65520028724234e-4, 3.65974791079469e-4, 3.66430874862333e-4, 3.66852520999949e-4, 3.67187535945908e-4, 3.67377033870449e-4, 3.67367118173795e-4, 3.67121768805565e-4, 3.66635342353066e-4, 3.65942329953865e-4, 3.65121682597333e-4, 3.64293295729575e-4, 3.63605259271562e-4, 3.63212181259124e-4, 3.63247017743462e-4, 3.63790905341641e-4, 3.64846920781237e-4, 3.66323991982219e-4, 3.68036122138687e-4, 3.69719757221089e-4
flux1:, 0.691815310293574, 3.3878855784008e-4, 3.36992911577316e-4, 3.35423597036817e-4, 3.34310000831489e-4, 3.3377732381712e-4, 3.33839619625736e-4, 3.34411526366724e-4, 3.35334281105152e-4, 3.36410016266107e-4, 3.37437926918863e-4, 3.38246497205817e-4, 3.38717319257452e-4, 3.38797840512462e-4, 3.3850235725206e-4, 3.3790246168183e-4, 3.37109697479731e-4, 3.3625418372267e-4, 3.35463334567462e-4, 3.34844542982337e-4, 3.34474829179163e-4, 3.34398662827854e-4, 3.34631205850802e-4, 3.35155739074731e-4, 3.35892492178389e-4, 3.36628668018937e-4, 3.37021905142852e-4, 3.37024467854671e-4, 3.37481326766822e-4, 3.36961034067067e-4, 3.376769532495e-4, 3.36232750216381e-4, 3.34756379227738e-4, 3.35324618112529e-4, 3.34528419868022e-4, 3.34653641678753e-4, 3.34242519103548e-4, 3.34174888334683e-4, 3.34478495389936e-4, 3.34878994174881e-4, 3.35240050427653e-4, 3.35556858191343e-4, 3.35866526556034e-4, 3.36198526862074e-4, 3.36558964493332e-4, 3.36928953156073e-4, 3.37268229064891e-4, 3.37522069952517e-4, 3.37631433376965e-4, 3.37545794573598e-4, 3.37237126211664e-4, 3.36712522137607e-4, 3.36022447850826e-4, 3.35261709018634e-4, 3.34561107732055e-4, 3.34069391952765e-4, 3.33927260498553e-4, 3.34237396999745e-4, 3.35036192229216e-4, 3.3627345461447e-4, 3.37805718620952e-4, 3.39406772795974e-4
flux1:, 0.692077759197328, 3.10639972064126e-4, 3.09001858394313e-4, 3.07651275672285e-4, 3.06775468183232e-4, 3.06458855389236e-4, 3.06682371911501e-4, 3.07339686877925e-4, 3.0826538182999e-4, 3.09268978460009e-4, 3.10168667235213e-4, 3.10819483585704e-4, 3.11132219424248e-4, 3.11081238565744e-4, 3.10701297619697e-4, 3.10075191429309e-4, 3.09315318990929e-4, 3.08542947760218e-4, 3.07869007903002e-4, 3.07379746958334e-4, 3.07129596251275e-4, 3.07141900990727e-4, 3.0741464295047e-4, 3.0792079813696e-4, 3.08582670697269e-4, 3.09210373662022e-4, 3.09503554469025e-4, 3.09429442220199e-4, 3.09766326400666e-4, 3.09227129029039e-4, 3.09847598697232e-4, 3.08522207129779e-4, 3.07201258171972e-4, 3.07783130324334e-4, 3.07132422443016e-4, 3.07327278057506e-4, 3.07026972480497e-4, 3.07013601628764e-4, 3.07301225260299e-4, 3.07639903879358e-4, 3.07910287331305e-4, 3.08116673826054e-4, 3.08305888611719e-4, 3.08521068444716e-4, 3.08784707979607e-4, 3.09093944752327e-4, 3.09420871483707e-4, 3.09716741824636e-4, 3.09920399623754e-4, 3.09970647916217e-4, 3.09821101307989e-4, 3.0945497908639e-4, 3.08896612038352e-4, 3.08216373734902e-4, 3.07526473302121e-4, 3.06966580792888e-4, 3.06680394514646e-4, 3.06786559626012e-4, 3.07349235792792e-4, 3.08354551087982e-4, 3.09698843221666e-4, 3.11192951835275e-4
flux1:, 0.692340208101081, 2.84503881194944e-4, 2.83035653288359e-4, 2.81900243742738e-4, 2.81244932760411e-4, 2.81117507485239e-4, 2.81471089491556e-4, 2.82183900313902e-4, 2.83088693023512e-4, 2.8400577854191e-4, 2.84773868808198e-4, 2.85274098553992e-4, 2.85444264759123e-4, 2.85282224837626e-4, 2.84839233708983e-4, 2.84205520661172e-4, 2.83491412620054e-4, 2.8280769377434e-4, 2.82248674780909e-4, 2.81880754932015e-4, 2.81738218231611e-4, 2.81826422766328e-4, 2.82129438190532e-4, 2.82612612987324e-4, 2.83201413239189e-4, 2.83727276431453e-4, 2.83928134448622e-4, 2.83785489162916e-4, 2.84016474400441e-4, 2.83463160009861e-4, 2.83998089167021e-4, 2.82783057632377e-4, 2.81603991110795e-4, 2.82194777712564e-4, 2.81673404311138e-4, 2.81929360893266e-4, 2.81728445422753e-4, 2.81765020458393e-4, 2.82041941419333e-4, 2.82330793634683e-4, 2.82526113234937e-4, 2.82638716086856e-4, 2.82722553587031e-4, 2.82831761690639e-4, 2.83002875831447e-4, 2.8324755954639e-4, 2.83550042768583e-4, 2.8386880872858e-4, 2.84143227478866e-4, 2.84305098479318e-4, 2.84293802534343e-4, 2.84072566604909e-4, 2.83642519156297e-4, 2.83050989030735e-4, 2.82391064095312e-4, 2.8179082784448e-4, 2.81392763981651e-4, 2.81326150476339e-4, 2.81677298473156e-4, 2.82463684128042e-4, 2.83618013664651e-4, 2.84986974412151e-4
flux1:, 0.692602657004834, 2.60283576438211e-4, 2.58991271434648e-4, 2.5806205967967e-4, 2.57606164897709e-4, 2.57639326412107e-4, 2.58092254797285e-4, 2.58833010356445e-4, 2.59696835640322e-4, 2.6051754141276e-4, 2.61155131522211e-4, 2.61515681711814e-4, 2.61561242296214e-4, 2.61309404309296e-4, 2.60823874395672e-4, 2.60198709391051e-4, 2.59539602021455e-4, 2.58945723241443e-4, 2.584951859366e-4, 2.58236369618942e-4, 2.58186286644156e-4, 2.58335730675724e-4, 2.58658241814187e-4, 2.59114182255135e-4, 2.59633151286416e-4, 2.60066206791561e-4, 2.60185630514989e-4, 2.59985815352115e-4, 2.60127386838669e-4, 2.59567199194363e-4, 2.60027358987551e-4, 2.58914905545634e-4, 2.57863877472204e-4, 2.58456924475846e-4, 2.58046851320949e-4, 2.58352415388475e-4, 2.5823690893937e-4, 2.58316806068876e-4, 2.5858627186548e-4, 2.58835983564708e-4, 2.58971660537445e-4, 2.59008214988358e-4, 2.59004082830281e-4, 2.59021507528589e-4, 2.5910835392626e-4, 2.59288852077295e-4, 2.59558639948421e-4, 2.59884189135696e-4, 2.60207625467354e-4, 2.6045715314517e-4, 2.60561983465927e-4, 2.60469398862833e-4, 2.60160642237938e-4, 2.59661947124578e-4, 2.59047418962504e-4, 2.58431722477641e-4, 2.579524927181e-4, 2.57744695992743e-4, 2.57911289751835e-4, 2.58495928338371e-4, 2.59463751165481e-4, 2.60695344116973e-4
flux1:, 0.692865105908588, 2.37880388891668e-4, 2.36764345690128e-4, 2.36027946644273e-4, 2.35747794809312e-4, 2.35912384114103e-4, 2.36435313528955e-4, 2.37179385047666e-4, 2.37986064439277e-4, 2.38704692529375e-4, 2.39216669745693e-4, 2.39451302566516e-4, 2.39391777675352e-4, 2.39071518826514e-4, 2.3856272058836e-4, 2.37959931781885e-4, 2.37362048051172e-4, 2.36855950515355e-4, 2.36504409672723e-4, 2.36339964991373e-4, 2.36365458285831e-4, 2.36560621945152e-4, 2.36891794837932e-4, 2.37316852701714e-4, 2.37770358711232e-4, 2.3812123061617e-4, 2.38172099702595e-4, 2.37928388693949e-4, 2.37998178295547e-4, 2.37439766690704e-4, 2.37836184866254e-4, 2.36819072536763e-4, 2.35882313383541e-4, 2.36469856790723e-4, 2.36152251691915e-4, 2.36494180780378e-4, 2.36448660302617e-4, 2.36563739971485e-4, 2.36827321209443e-4, 2.37047122724219e-4, 2.37137734728181e-4, 2.37115980933306e-4, 2.37042227066193e-4, 2.36983889720519e-4, 2.36997286306002e-4, 2.37116973380392e-4, 2.37348894824147e-4, 2.37667846384118e-4, 2.38020525078247e-4, 2.38334609712519e-4, 2.38533007146514e-4, 2.38551091335594e-4, 2.38353734671814e-4, 2.37948422948757e-4, 2.37390971031609e-4, 2.36781424645743e-4, 2.36249550126115e-4, 2.35931550396197e-4, 2.35941803305039e-4, 2.3634497293913e-4, 2.3713439703214e-4, 2.3822203519869e-4
flux1:, 0.693127554812341, 2.17194234945454e-4, 2.16249876724339e-4, 2.15689589078601e-4, 2.15560124050556e-4, 2.1582755036093e-4, 2.16393377509806e-4, 2.17119546376001e-4, 2.17856843527928e-4, 2.18471514600912e-4, 2.18865891418497e-4, 2.18990398612112e-4, 2.18846054788401e-4, 2.18478250506896e-4, 2.17963932040804e-4, 2.17395165784425e-4, 2.16862306738188e-4, 2.16439669798399e-4, 2.16175853846775e-4, 2.16089924205088e-4, 2.16173692256074e-4, 2.16399233867184e-4, 2.16728817283799e-4, 2.171201040235e-4, 2.17513294627149e-4, 2.17793406149993e-4, 2.17789485475602e-4, 2.17515845328866e-4, 2.17531478821485e-4, 2.16983937181461e-4, 2.17327354003272e-4, 2.16398781017868e-4, 2.15562943745884e-4, 2.161368697002e-4, 2.15893092860757e-4, 2.16257524640549e-4, 2.16266171042285e-4, 2.16407551221368e-4, 2.16665540103856e-4, 2.16863164654086e-4, 2.16921948742512e-4, 2.16858731431664e-4, 2.16733455804796e-4, 2.16615892972662e-4, 2.16567945829129e-4, 2.16632141363755e-4, 2.16823382940287e-4, 2.17124776655257e-4, 2.17488999269047e-4, 2.17845876065431e-4, 2.18115558660669e-4, 2.18225381827269e-4, 2.181273924567e-4, 2.1781292009392e-4, 2.17320619363068e-4, 2.16735293506783e-4, 2.16176448622446e-4, 2.15777649056136e-4, 2.15659887852137e-4, 2.15903849937486e-4, 2.16526724455621e-4, 2.17468911881166e-4
flux1:, 0.693390003716094, 1.98124654052928e-4, 1.97343410597888e-4, 1.96940345649078e-4, 1.96936284214631e-4, 1.97279533812657e-4, 1.97864117167632e-4, 1.98554915793064e-4, 1.99214473399509e-4, 1.99726701236643e-4, 2.00013927269133e-4, 2.00045320204332e-4, 1.99836397186098e-4, 1.99440835271279e-4, 1.98936942558571e-4, 1.98411758107944e-4, 1.97945779629822e-4, 1.97600825709363e-4, 1.97412703103097e-4, 1.97389412408248e-4, 1.97514757252791e-4, 1.97756317221723e-4, 1.98075109033751e-4, 1.98430558928333e-4, 1.98769010668093e-4, 1.98989867216354e-4, 1.98944836371933e-4, 1.9865488146973e-4, 1.98633008949785e-4, 1.98105066033487e-4, 1.98405487498325e-4, 1.97559003430233e-4, 1.96811465216945e-4, 1.97363964583002e-4, 1.97176413487585e-4, 1.97549847236164e-4, 1.97597361591299e-4, 1.97756118543765e-4, 1.98007935104401e-4, 1.98189671676264e-4, 1.98228201048017e-4, 1.98138803492892e-4, 1.97978937787649e-4, 1.97818154717089e-4, 1.97721230943123e-4, 1.9773633197018e-4, 1.97885843469837e-4, 1.98160888403262e-4, 1.98521140646165e-4, 1.98900804791472e-4, 1.99220418788661e-4, 1.99402852235772e-4, 1.99390755972957e-4, 1.99161999038728e-4, 1.98739533204968e-4, 1.98192807819549e-4, 1.97629299448622e-4, 1.97176690084497e-4, 1.96958312885293e-4, 1.97066212935261e-4, 1.97537138046551e-4, 1.98336747427044e-4
flux1:, 0.693652452619847, 1.80572078810443e-4, 1.79942392182672e-4, 1.79676569336785e-4, 1.79773429157738e-4, 1.8016788501058e-4, 1.80750551970657e-4, 1.81392404947028e-4, 1.81969522951645e-4, 1.82383686854219e-4, 1.82575916273689e-4, 1.82531616430475e-4, 1.82277575791422e-4, 1.81872384877166e-4, 1.81392760328259e-4, 1.80918644550929e-4, 1.80519784342602e-4, 1.80245866156964e-4, 1.80121401660573e-4, 1.80145664026134e-4, 1.80297232301273e-4, 1.80541995523293e-4, 1.80842144138404e-4, 1.81160509580781e-4, 1.81449911615957e-4, 1.81622508646744e-4, 1.81549182994824e-4, 1.81255358222398e-4, 1.81210915204195e-4, 1.80710314801014e-4, 1.80976684951175e-4, 1.80206137995191e-4, 1.79535243804154e-4, 1.80059333369211e-4, 1.7991210387097e-4, 1.80282187926991e-4, 1.8035453029082e-4, 1.80522283843492e-4, 1.80766854810112e-4, 1.80937671381772e-4, 1.80965696162075e-4, 1.80863414489218e-4, 1.80684090699959e-4, 1.80494818700719e-4, 1.80360804446833e-4, 1.80333655704287e-4, 1.80441726875027e-4, 1.8068364769487e-4, 1.81026737415348e-4, 1.81411350774366e-4, 1.81761080489019e-4, 1.81997510410836e-4, 1.82057090244491e-4, 1.81906907367233e-4, 1.81555890243524e-4, 1.81058462959079e-4, 1.80508898581798e-4, 1.80026408485362e-4, 1.79732994469287e-4, 1.79727843084234e-4, 1.80063160814336e-4, 1.80726577869501e-4
flux1:, 0.693914901523601, 1.64439074038623e-4, 1.63947410109325e-4, 1.6379874498253e-4, 1.63973679790613e-4, 1.64397700436999e-4, 1.64961506079304e-4, 1.65544651670079e-4, 1.66037901174151e-4, 1.66360622241052e-4, 1.66470950809484e-4, 1.66367999161728e-4, 1.66086814543797e-4, 1.65687925514004e-4, 1.65244000957797e-4, 1.64826316389227e-4, 1.64493382314674e-4, 1.64283362636722e-4, 1.64211014456021e-4, 1.64269061642051e-4, 1.64433315792472e-4, 1.64670353175498e-4, 1.64945518113651e-4, 1.65226323754281e-4, 1.65472224465968e-4, 1.65606610447111e-4, 1.65516383445542e-4, 1.65229399282862e-4, 1.65175117317088e-4, 1.6470820260276e-4, 1.64948201474339e-4, 1.64247715912926e-4, 1.63642956047379e-4, 1.64132852188958e-4, 1.64012196593235e-4, 1.6436829690545e-4, 1.644532196735e-4, 1.6462257343273e-4, 1.64858653120289e-4, 1.6502235954969e-4, 1.65047783115637e-4, 1.64943716866836e-4, 1.64757906061693e-4, 1.64553150374159e-4, 1.64392985003133e-4, 1.64330480753323e-4, 1.64398484256821e-4, 1.64602460001642e-4, 1.64917678990976e-4, 1.65291949532007e-4, 1.65654075442391e-4, 1.65927070995012e-4, 1.66044055045952e-4, 1.6596389565789e-4, 1.65683304590289e-4, 1.6524237295144e-4, 1.64721546283455e-4, 1.64229626664302e-4, 1.63884253316599e-4, 1.63788053741649e-4, 1.64004892488378e-4, 1.64541100468503e-4
flux1:, 0.694177350427354, 1.49631335138496e-4, 1.49263118281621e-4, 1.49212238147846e-4, 1.49444635920229e-4, 1.49879871362158e-4, 1.50411607233252e-4, 1.50929815300992e-4, 1.51340517838672e-4, 1.51579978023001e-4, 1.51621693962544e-4, 1.51476025837617e-4, 1.51183561762718e-4, 1.50804248625718e-4, 1.50404778679494e-4, 1.50046690646274e-4, 1.49777156383202e-4, 1.49623626717888e-4, 1.49592630979278e-4, 1.4967230328938e-4, 1.49837766291756e-4, 1.50058194313164e-4, 1.50303598258525e-4, 1.50547078309729e-4, 1.50754711065553e-4, 1.50859714783102e-4, 1.50762224063817e-4, 1.50490739014497e-4, 1.50436897293745e-4, 1.50008390399237e-4, 1.50228350070988e-4, 1.49592327689323e-4, 1.49044445870988e-4, 1.49495790058459e-4, 1.49390372072076e-4, 1.49723918711518e-4, 1.49811287596352e-4, 1.4997611091937e-4, 1.50202522673394e-4, 1.5036194262837e-4, 1.50390894893413e-4, 1.5029390972817e-4, 1.50112283962839e-4, 1.49903114396549e-4, 1.49726554051555e-4, 1.49635426951181e-4, 1.49665685669461e-4, 1.49828841644936e-4, 1.50108113900443e-4, 1.50459611619153e-4, 1.50818980903932e-4, 1.51112881219357e-4, 1.51273585850035e-4, 1.51254113242131e-4, 1.51040809720516e-4, 1.50660412198581e-4, 1.50179404520234e-4, 1.49694857745376e-4, 1.49317659506197e-4, 1.49150734894305e-4, 1.49266178269891e-4, 1.49685866833538e-4
flux1:, 0.694439799331107, 1.360583266818e-4, 1.3579872641556e-4, 1.35827569088361e-4, 1.36099397385972e-4, 1.36530852052062e-4, 1.37020836443807e-4, 1.37470969847231e-4, 1.37802598683891e-4, 1.37967863729927e-4, 1.37953774263252e-4, 1.37779620260569e-4, 1.37489158490386e-4, 1.37139716882394e-4, 1.36790611443482e-4, 1.36493054830714e-4, 1.36283125834553e-4, 1.36178528970578e-4, 1.36179036791709e-4, 1.36269900110679e-4, 1.36427230163625e-4, 1.36624234722351e-4, 1.36836639730426e-4, 1.37043675677007e-4, 1.37217865934732e-4, 1.37300977377571e-4, 1.37203973176361e-4, 1.36954494269275e-4, 1.36908881409829e-4, 1.36521831027599e-4, 1.36726751354518e-4, 1.36149887280174e-4, 1.3565092042879e-4, 1.36060867857812e-4, 1.3596183116011e-4, 1.3626645915165e-4, 1.36348374826087e-4, 1.36503930370696e-4, 1.36719719194626e-4, 1.36876846533043e-4, 1.36913814611299e-4, 1.3683062496745e-4, 1.36661581144886e-4, 1.36457099192181e-4, 1.36272642125406e-4, 1.36159373256827e-4, 1.36155089950295e-4, 1.36276485576826e-4, 1.36514449377499e-4, 1.36833809347667e-4, 1.37178171037073e-4, 1.37479543289211e-4, 1.37671422634265e-4, 1.37703102806768e-4, 1.37552393132534e-4, 1.3723386744341e-4, 1.36800333693271e-4, 1.36336373145756e-4, 1.35944347107402e-4, 1.35724897154005e-4, 1.35755331825031e-4, 1.36070108089388e-4
flux1:, 0.69470224823486, 1.2363354436838e-4, 1.23468067793554e-4, 1.23560249236772e-4, 1.23856162421023e-4, 1.24272044308435e-4, 1.24713750569538e-4, 1.25095236475807e-4, 1.25352809401014e-4, 1.25453222989e-4, 1.25395118841344e-4, 1.25204588524842e-4, 1.2492655452087e-4, 1.24614168852858e-4, 1.24318477115541e-4, 1.24080218908501e-4, 1.23924929582847e-4, 1.23861650990159e-4, 1.23884784684231e-4, 1.23978137710734e-4, 1.24120089415282e-4, 1.24288857818938e-4, 1.24466492642616e-4, 1.24638559284233e-4, 1.24783702368523e-4, 1.24851080568193e-4, 1.24760457762015e-4, 1.24537413501375e-4, 1.24505454082395e-4, 1.24161312652186e-4, 1.24354951809409e-4, 1.23832254415289e-4, 1.23375509823465e-4, 1.23742701657406e-4, 1.23643581789949e-4, 1.23915097707953e-4, 1.23985847459671e-4, 1.2412878330111e-4, 1.24333283131667e-4, 1.24489408162851e-4, 1.2453739146839e-4, 1.24472714005657e-4, 1.24322498318591e-4, 1.24129912162832e-4, 1.23944815053567e-4, 1.2381559651923e-4, 1.23780782527623e-4, 1.23861338593424e-4, 1.24055312312187e-4, 1.24336279407517e-4, 1.24656440444448e-4, 1.24954363914683e-4, 1.25166416987224e-4, 1.25240019690512e-4, 1.25146198418655e-4, 1.24888699507291e-4, 1.24507286432718e-4, 1.24073785981894e-4, 1.23680821616083e-4, 1.2342470948534e-4, 1.23385380423645e-4, 1.23607138606563e-4
flux1:, 0.694964697138614, 1.12274472213442e-4, 1.1218934853232e-4, 1.12330315267001e-4, 1.12637564939249e-4, 1.13028980495175e-4, 1.13418572837176e-4, 1.13732855146961e-4, 1.1392238498469e-4, 1.13967090990183e-4, 1.13875394901045e-4, 1.13678279589244e-4, 1.1342019888021e-4, 1.13149025759566e-4, 1.12907101604217e-4, 1.1272493468714e-4, 1.1261831953935e-4, 1.12588797148452e-4, 1.1262667908981e-4, 1.12715503676569e-4, 1.12836822315597e-4, 1.12974417982553e-4, 1.13116874480631e-4, 1.13255993215913e-4, 1.13376082817847e-4, 1.13432654445187e-4, 1.13352600444765e-4, 1.13158533450158e-4, 1.13143527939468e-4, 1.12842316216515e-4, 1.13027329434487e-4, 1.12554135418076e-4, 1.12134114958736e-4, 1.12458560344086e-4, 1.12355077502825e-4, 1.12591292602493e-4, 1.12647172116761e-4, 1.12775408604467e-4, 1.12968238886091e-4, 1.1312404130482e-4, 1.13184709517026e-4, 1.13141449295453e-4, 1.13014331811515e-4, 1.12839081772461e-4, 1.12659408171765e-4, 1.1252010290415e-4, 1.12459457546562e-4, 1.12501783078158e-4, 1.12651582922547e-4, 1.1289087185696e-4, 1.13180649251948e-4, 1.13466797657991e-4, 1.13689798400091e-4, 1.13796766340418e-4, 1.13753588828276e-4, 1.13554605594453e-4, 1.1322743868532e-4, 1.12831312965949e-4, 1.12448399247846e-4, 1.1216914162543e-4, 1.12073912671425e-4, 1.12214388105342e-4
flux1:, 0.695227146042367, 1.01902363542812e-4, 1.01884739302108e-4, 1.02061747666409e-4, 1.02369955534818e-4, 1.02730518574185e-4, 1.03066364236893e-4, 1.03316398904165e-4, 1.03444450789836e-4, 1.03442077066417e-4, 1.03325694149461e-4, 1.0312949384302e-4, 1.02896175291985e-4, 1.02667637874327e-4, 1.02477484485894e-4, 1.0234655807331e-4, 1.02281912043512e-4, 1.02278789254044e-4, 1.02324575322547e-4, 1.02403464343102e-4, 1.02500744473971e-4, 1.02605946611268e-4, 1.02714053887355e-4, 1.02822745583532e-4, 1.0292142870547e-4, 1.02971038684373e-4, 1.02904248861868e-4, 1.02740077016407e-4, 1.02743505790441e-4, 1.02484025573616e-4, 1.02662127816999e-4, 1.02234106713509e-4, 1.01846390618384e-4, 1.02129286661821e-4, 1.02019059514249e-4, 1.02219533337684e-4, 1.02258583111451e-4, 1.0237113048269e-4, 1.02552144308992e-4, 1.0270775960635e-4, 1.02781604568213e-4, 1.02761050980474e-4, 1.02659517188862e-4, 1.0250541348829e-4, 1.02336076924931e-4, 1.02192143779113e-4, 1.02110861404781e-4, 1.02118967267904e-4, 1.02226573207754e-4, 1.02423546150978e-4, 1.02679518746198e-4, 1.02948040130164e-4, 1.031745803102e-4, 1.03307243210612e-4, 1.03308289152918e-4, 1.03164108121637e-4, 1.02891285761861e-4, 1.02536936151942e-4, 1.02172485071452e-4, 1.01881396316066e-4, 1.01742685847116e-4, 1.01813186625424e-4
flux1:, 0.69548959494612, 9.24419903927906e-5, 9.24799795183913e-5, 9.26819601284137e-5, 9.29828188782358e-5, 9.33082383881658e-5, 9.35904526261565e-5, 9.3780287687579e-5, 9.38536662972161e-5, 9.38121733269137e-5, 9.36785283994595e-5, 9.34886738152871e-5, 9.32825823840905e-5, 9.30958363898436e-5, 9.29535951447984e-5, 9.28678560319306e-5, 9.28380700984352e-5, 9.28543903401851e-5, 9.29023163584049e-5, 9.29673935089041e-5, 9.30389170331867e-5, 9.31120358564519e-5, 9.3187713618662e-5, 9.32689405838546e-5, 9.33495755310559e-5, 9.33951548022775e-5, 9.33430736046868e-5, 9.32083768443036e-5, 9.32302271885285e-5, 9.30102907619004e-5, 9.31824243360495e-5, 9.27955705969973e-5, 9.24366748515651e-5, 9.26801914388879e-5, 9.25624097945934e-5, 9.2728145765517e-5, 9.27498448903517e-5, 9.28465878192394e-5, 9.30157968609847e-5, 9.31708695857608e-5, 9.32573528714203e-5, 9.32593770434241e-5, 9.31843215107042e-5, 9.30536777252417e-5, 9.28984661641275e-5, 9.27548447045881e-5, 9.26583543913996e-5, 9.26372700062598e-5, 9.27063661957542e-5, 9.2862560620947e-5, 9.30836542850834e-5, 9.33308774445225e-5, 9.35552406924056e-5, 9.3706877095284e-5, 9.37457898090669e-5, 9.36518722181153e-5, 9.34319177748678e-5, 9.31216840026038e-5, 9.27819063105559e-5, 9.24883359451433e-5, 9.23171774177345e-5, 9.23284596923193e-5
flux1:, 0.695752043849873, 8.38214832502987e-5, 8.3904129717156e-5, 8.41214996130447e-5, 8.44084621052745e-5, 8.46961602277898e-5, 8.49262203683691e-5, 8.50606775544513e-5, 8.50862396757138e-5, 8.50129083769131e-5, 8.48681262345884e-5, 8.4688338393164e-5, 8.45100924347421e-5, 8.43625980361692e-5, 8.42631211961966e-5, 8.42158155786954e-5, 8.42137505550594e-5, 8.42431701670708e-5, 8.42886003974318e-5, 8.43374299369198e-5, 8.43829861307197e-5, 8.44256559138183e-5, 8.44717450392422e-5, 8.45288327721046e-5, 8.45945320363964e-5, 8.46382561578524e-5, 8.46013131044982e-5, 8.44946151767695e-5, 8.45337017409202e-5, 8.43503566905256e-5, 8.45168512763163e-5, 8.41674656613492e-5, 8.38346870243099e-5, 8.40417395024889e-5, 8.39168277069004e-5, 8.40499555564346e-5, 8.40549088946454e-5, 8.41363893130084e-5, 8.42938889538158e-5, 8.44476282310664e-5, 8.4545332548132e-5, 8.45685887787142e-5, 8.45195109020443e-5, 8.44132746045109e-5, 8.42748636063178e-5, 8.41358354267853e-5, 8.40295018548161e-5, 8.39848355285108e-5, 8.40202759188843e-5, 8.41388398800186e-5, 8.43258046770523e-5, 8.45498260879046e-5, 8.47677365208558e-5, 8.49325112686091e-5, 8.50031217499541e-5, 8.49543829055572e-5, 8.47846245377559e-5, 8.45191959707882e-5, 8.42084726247097e-5, 8.39200752898527e-5, 8.37262439424905e-5, 8.36884802142152e-5
flux1:, 0.696014492753627, 7.59723326471333e-5, 7.60895440769561e-5, 7.63140213810977e-5, 7.65820239053652e-5, 7.68308156310015e-5, 7.70112576165807e-5, 7.7095708543984e-5, 7.70802731822503e-5, 7.69817848240117e-5, 7.68309505195322e-5, 7.66636638405379e-5, 7.65125774588283e-5, 7.64006981054357e-5, 7.63381324151302e-5, 7.6322305807745e-5, 7.63411550809095e-5, 7.63781393691365e-5, 7.64175950544501e-5, 7.64490700504271e-5, 7.64697531805258e-5, 7.64847019694155e-5, 7.65047707133558e-5, 7.6541304512225e-5, 7.65949523645047e-5, 7.66383754981243e-5, 7.66161979834283e-5, 7.6535225523739e-5, 7.65894868839722e-5, 7.64392249454548e-5, 7.65999438398336e-5, 7.62846084278689e-5, 7.59758695975104e-5, 7.61498969658267e-5, 7.60191918171964e-5, 7.61226625722691e-5, 7.61123075593217e-5, 7.6179528733078e-5, 7.6325441154491e-5, 7.64766914230052e-5, 7.65834852818047e-5, 7.66256241517105e-5, 7.66008344231389e-5, 7.65187275373158e-5, 7.63987021945947e-5, 7.62677591835723e-5, 7.61565869426157e-5, 7.60940837860055e-5, 7.61013467269361e-5, 7.61864517440826e-5, 7.63413029930935e-5, 7.65415225919943e-5, 7.67498275412023e-5, 7.69226508973337e-5, 7.70190155476861e-5, 7.70100163530004e-5, 7.68868853283414e-5, 7.66656453028317e-5, 7.63868538152033e-5, 7.61098412052189e-5, 7.59019918923578e-5, 7.58247778964663e-5
flux1:, 0.69627694165738, 6.88295620819416e-5, 6.89720611385142e-5, 6.91965204560466e-5, 6.94417657906154e-5, 6.96516106646402e-5, 6.97858011159042e-5, 6.98260133385993e-5, 6.97763277383786e-5, 6.96588795834055e-5, 6.95063108188367e-5, 6.93530844129044e-5, 6.92276767510092e-5, 6.91472286498887e-5, 6.91155397236908e-5, 6.91244745234988e-5, 6.91580672360612e-5, 6.91980340531943e-5, 6.92291786435209e-5, 6.92433749116158e-5, 6.92413545850347e-5, 6.92321506972308e-5, 6.92302786307556e-5, 6.92499763701517e-5, 6.92942196769256e-5, 6.93383792320704e-5, 6.9329975747533e-5, 6.92718882480198e-5, 6.93386526263662e-5, 6.921759917145e-5, 6.93720703763798e-5, 6.90876225524935e-5, 6.88013273950193e-5, 6.89460878468787e-5, 6.88115462782767e-5, 6.88888558866058e-5, 6.88652044434851e-5, 6.89194693696737e-5, 6.9053914326663e-5, 6.92012484149734e-5, 6.93144700737901e-5, 6.93723699073267e-5, 6.93692162486146e-5, 6.93099001373536e-5, 6.92088088203457e-5, 6.90885613831284e-5, 6.89769466139781e-5, 6.89020984385765e-5, 6.88867934384754e-5, 6.89430940612042e-5, 6.90685885435525e-5, 6.92452636564099e-5, 6.94416136370322e-5, 6.96179752521687e-5, 6.9734367471363e-5, 6.97594432321892e-5, 6.96786998276563e-5, 6.94999963396134e-5, 6.92547710523503e-5, 6.8994113053543e-5, 6.87798879279651e-5, 6.86722421202388e-5
flux1:, 0.696539390561133, 6.23320249749106e-5, 6.24913460706287e-5, 6.2709731807869e-5, 6.29295371427088e-5, 6.31013550184047e-5, 6.31933178188532e-5, 6.31953375093695e-5, 6.31180551386515e-5, 6.29874592193716e-5, 6.28369321460113e-5, 6.26987873472014e-5, 6.25971966416322e-5, 6.25438895616695e-5, 6.25372733610885e-5, 6.25648182962091e-5, 6.26078267307232e-5, 6.26472115373413e-5, 6.26687765125881e-5, 6.26667650151636e-5, 6.26450291366039e-5, 6.26158092635125e-5, 6.25963563271846e-5, 6.2602925031404e-5, 6.26401433370716e-5, 6.26856390868014e-5, 6.26895551442987e-5, 6.26511471111189e-5, 6.27273674078659e-5, 6.2631452999036e-5, 6.2778986628092e-5, 6.25224969084548e-5, 6.22574024252126e-5, 6.23767927930763e-5, 6.22407369098106e-5, 6.2295685997987e-5, 6.22611072750821e-5, 6.23038949533684e-5, 6.24269895206267e-5, 6.25688236949125e-5, 6.26854838616982e-5, 6.27555016171863e-5, 6.27706203132505e-5, 6.27318955061203e-5, 6.26493524700185e-5, 6.25415031688488e-5, 6.24330668800393e-5, 6.2350816839073e-5, 6.23182933257385e-5, 6.23504882356538e-5, 6.24496929068491e-5, 6.26035674486848e-5, 6.27861475614525e-5, 6.29619740342443e-5, 6.30928708201368e-5, 6.31462291067133e-5, 6.31031372542231e-5, 6.29644898681716e-5, 6.27534146511917e-5, 6.25129774688447e-5, 6.22990619487004e-5, 6.21693887037216e-5
flux1:, 0.696801839464887, 5.64227403770037e-5, 5.6591277181877e-5, 5.67985713969048e-5, 5.69912690043492e-5, 5.71267997946311e-5, 5.71810704600638e-5, 5.71511097783948e-5, 5.70527446701046e-5, 5.69144719258321e-5, 5.67693618315727e-5, 5.66470080583834e-5, 5.65672744792479e-5, 5.65370111278153e-5, 5.65501642306101e-5, 5.65909329058124e-5, 5.66389675589216e-5, 5.66752000927739e-5, 5.66868480334537e-5, 5.66704683110432e-5, 5.66325460837628e-5, 5.65877358459884e-5, 5.65551090620723e-5, 5.65520977396155e-5, 5.65843636038041e-5, 5.66314202115948e-5, 5.66458739055807e-5, 5.66237541008206e-5, 5.67062157170662e-5, 5.66313326895482e-5, 5.67711269090064e-5, 5.65398837622377e-5, 5.62949921567361e-5, 5.63928936947965e-5, 5.62577949633969e-5, 5.6294285831262e-5, 5.62513281572037e-5, 5.62842037961038e-5, 5.63960851865451e-5, 5.65308086307479e-5, 5.66478039537232e-5, 5.67260387198303e-5, 5.6755625798239e-5, 5.67346662516512e-5, 5.66695081734105e-5, 5.65749017586938e-5, 5.64724218961102e-5, 5.63869866921845e-5, 5.63420725102218e-5, 5.63545986756865e-5, 5.64305859110741e-5, 5.65626301621242e-5, 5.67299783596525e-5, 5.69015488946691e-5, 5.70416449957084e-5, 5.71174620956879e-5, 5.71069381799309e-5, 5.7005201290444e-5, 5.68279484686531e-5, 5.66105764094089e-5, 5.64027025961514e-5, 5.62587110251706e-5
flux1:, 0.69706428836864, 5.10491702692689e-5, 5.12202600781873e-5, 5.14124856825904e-5, 5.15773535454101e-5, 5.16790364773068e-5, 5.17005199736735e-5, 5.16448265105563e-5, 5.15316641772151e-5, 5.13908176051884e-5, 5.12541417537696e-5, 5.11480814538111e-5, 5.10882927205791e-5, 5.10773236631817e-5, 5.11055721097679e-5, 5.11550131902294e-5, 5.12046108452275e-5, 5.12360114803087e-5, 5.12381471496963e-5, 5.12097549491828e-5, 5.11594349372681e-5, 5.11034779153345e-5, 5.1061911689716e-5, 5.10525751413519e-5, 5.10816174128844e-5, 5.11301406759568e-5, 5.1153145524117e-5, 5.11438980987805e-5, 5.12294030200756e-5, 5.11715489296652e-5, 5.13027857738211e-5, 5.10942882654565e-5, 5.08687595816473e-5, 5.0948909870646e-5, 5.0817210719419e-5, 5.0839078923925e-5, 5.07903251047422e-5, 5.08148758200979e-5, 5.09157367478913e-5, 5.10418427714007e-5, 5.11561659781529e-5, 5.12387207463893e-5, 5.12788104658177e-5, 5.12724209348594e-5, 5.12229085219046e-5, 5.11416524208762e-5, 5.10470917565971e-5, 5.09619013228908e-5, 5.09087734332382e-5, 5.09056380782965e-5, 5.09613143938364e-5, 5.10725845539845e-5, 5.12235084767373e-5, 5.13874431226118e-5, 5.15317101338483e-5, 5.1624246195477e-5, 5.16410041601617e-5, 5.1572509689001e-5, 5.14279476894171e-5, 5.12355087963181e-5, 5.10384226310748e-5, 5.08870121618419e-5
flux1:, 0.697326737272393, 4.61633555842896e-5, 4.63313737933245e-5, 4.65056056139995e-5, 4.66428022366495e-5, 4.67136528919156e-5, 4.67074691259436e-5, 4.66321687819773e-5, 4.65101326166832e-5, 4.63713555763626e-5, 4.6245730647908e-5, 4.61562607911101e-5, 4.6114581601434e-5, 4.61195389479605e-5, 4.61588498975532e-5, 4.6213213289055e-5, 4.6261741999834e-5, 4.62873609580823e-5, 4.62809126740499e-5, 4.62431230714469e-5, 4.6184186449231e-5, 4.61213002689924e-5, 4.6074666793975e-5, 4.60618543621598e-5, 4.60890356143286e-5, 4.6138670870177e-5, 4.61681512377773e-5, 4.61684809706851e-5, 4.62540093795455e-5, 4.62094165410364e-5, 4.63313471994135e-5, 4.61433039881706e-5, 4.59363876909321e-5, 4.60022772120263e-5, 4.58762468962134e-5, 4.58871235094982e-5, 4.58350724714896e-5, 4.58528587457866e-5, 4.5942983305849e-5, 4.60591874891059e-5, 4.61681168105482e-5, 4.62513393815399e-5, 4.62980697129669e-5, 4.63029456917442e-5, 4.62669896894511e-5, 4.61986242795613e-5, 4.61132335004207e-5, 4.60309676608175e-5, 4.59731348763337e-5, 4.59578658702242e-5, 4.59959162515074e-5, 4.60875184911623e-5, 4.62210994392152e-5, 4.63744136028131e-5, 4.65182038924523e-5, 4.66219434366576e-5, 4.66606496206274e-5, 4.6621348527879e-5, 4.65076420997937e-5, 4.63410639585033e-5, 4.61584826421947e-5, 4.60056199206335e-5
flux1:, 0.697589186176146, 4.17218622589498e-5, 4.18822960761983e-5, 4.20366521967548e-5, 4.21471339010007e-5, 4.21906053877713e-5, 4.21619182100927e-5, 4.20728374323762e-5, 4.19473263109704e-5, 4.18146704334663e-5, 4.17022161242013e-5, 4.16293629355227e-5, 4.16039879518719e-5, 4.16218386307397e-5, 4.16687550140292e-5, 4.17249922549375e-5, 4.17705085695172e-5, 4.17899399122488e-5, 4.17761395408339e-5, 4.17315902895634e-5, 4.16675804475225e-5, 4.16015575214943e-5, 4.15532212898105e-5, 4.15393010796071e-5, 4.15656165904009e-5, 4.16158137788277e-5, 4.16497142490482e-5, 4.16565745568006e-5, 4.1739422269592e-5, 4.17046698153975e-5, 4.1816687216969e-5, 4.16470187407779e-5, 4.14580014613289e-5, 4.1512793232957e-5, 4.13944150043257e-5, 4.13976162072015e-5, 4.13445852352946e-5, 4.13570998620017e-5, 4.14368893716372e-5, 4.15422211230045e-5, 4.16434721695015e-5, 4.17241553264312e-5, 4.17739979168774e-5, 4.17869632084127e-5, 4.17623474823701e-5, 4.17060364357736e-5, 4.16305004078274e-5, 4.15531884549353e-5, 4.14935506706874e-5, 4.14692292197447e-5, 4.14921416348735e-5, 4.15652675059493e-5, 4.1680922499055e-5, 4.18211245974035e-5, 4.19603044427226e-5, 4.20701152938942e-5, 4.21255552129713e-5, 4.21111689125056e-5, 4.20258907883153e-5, 4.18852113495942e-5, 4.17197995647118e-5, 4.15704164442337e-5
flux1:, 0.6978516350799, 3.76855322546737e-5, 3.78350071442505e-5, 3.79685998972626e-5, 3.80540079485715e-5, 3.80738330549912e-5, 3.80276699054884e-5, 3.79301546516514e-5, 3.78058785507477e-5, 3.76826660999734e-5, 3.75848959140946e-5, 3.75283279831557e-5, 3.75174054866319e-5, 3.75453711672983e-5, 3.75969145727575e-5, 3.765255542429e-5, 3.76936515644312e-5, 3.77068548063574e-5, 3.76870441094867e-5, 3.76382018678348e-5, 3.7572248138919e-5, 3.75063142144193e-5, 3.74590395689244e-5, 3.74458634133992e-5, 3.74719640216857e-5, 3.75220492464523e-5, 3.75584352778941e-5, 3.75691346292081e-5, 3.76470222483188e-5, 3.76191252848302e-5, 3.77208206969045e-5, 3.75676606624966e-5, 3.73958270908178e-5, 3.74422982145095e-5, 3.73331858633071e-5, 3.73316280679767e-5, 3.72796725138917e-5, 3.72883019865109e-5, 3.73582839160059e-5, 3.74521420087801e-5, 3.75439693786285e-5, 3.76194940637738e-5, 3.76694288256572e-5, 3.7687627195765e-5, 3.76722015022339e-5, 3.76269108871197e-5, 3.7561502967522e-5, 3.7490647622997e-5, 3.74315903484646e-5, 3.74009232420027e-5, 3.74110504617e-5, 3.74670423522942e-5, 3.75646063669561e-5, 3.76898059674159e-5, 3.78208922066467e-5, 3.79321854502232e-5, 3.79994342575987e-5, 3.80056169636517e-5, 3.79458807341589e-5, 3.78303314375237e-5, 3.76837193683759e-5, 3.75416585483836e-5
flux1:, 0.698114083983653, 3.40190759940851e-5, 3.41553191167645e-5, 3.42681564910412e-5, 3.43306725190608e-5, 3.43306936748636e-5, 3.42717711283988e-5, 3.41705257510967e-5, 3.40513695363428e-5, 3.39400860099107e-5, 3.38578251096603e-5, 3.38167871507738e-5, 3.38183563543398e-5, 3.38538421090013e-5, 3.3907423624044e-5, 3.3960464974786e-5, 3.3996137548335e-5, 3.40032933397233e-5, 3.39787777420277e-5, 3.39278029157371e-5, 3.38625091238005e-5, 3.37992458036847e-5, 3.3755159854763e-5, 3.37440684121412e-5, 3.37703045884237e-5, 3.38195539980311e-5, 3.38566983756541e-5, 3.38689792955385e-5, 3.39401280694897e-5, 3.39165982884538e-5, 3.40077986117801e-5, 3.3869491227751e-5, 3.37140955841489e-5, 3.37546001062897e-5, 3.36559430499248e-5, 3.36520833351661e-5, 3.36029335183857e-5, 3.36089206578759e-5, 3.36697385267688e-5, 3.37519070110207e-5, 3.3833149591035e-5, 3.39015618882078e-5, 3.39491833767624e-5, 3.39702074176958e-5, 3.39620286293978e-5, 3.39266690267063e-5, 3.38713833026062e-5, 3.38080750257142e-5, 3.37515620681399e-5, 3.37169542907948e-5, 3.37165730833834e-5, 3.37569804645495e-5, 3.38367717583875e-5, 3.3945764736642e-5, 3.40660364349304e-5, 3.41749050167533e-5, 3.42494862224128e-5, 3.42719902274926e-5, 3.42346038373138e-5, 3.41427313315317e-5, 3.40155866789552e-5, 3.38836117208872e-5
flux1:, 0.698376532887406, 3.06905722803405e-5, 3.08123110343745e-5, 3.09051518365071e-5, 3.09473302495622e-5, 3.09313311486386e-5, 3.08639048832692e-5, 3.07628734481473e-5, 3.06518145466711e-5, 3.05540595895828e-5, 3.04874192695257e-5, 3.04607167010804e-5, 3.04726885710591e-5, 3.05132488507952e-5, 3.05666142061681e-5, 3.06154445212146e-5, 3.06450041326797e-5, 3.06464189887582e-5, 3.06183791190986e-5, 3.05670551251973e-5, 3.05044545962312e-5, 3.04457839846458e-5, 3.04063904873341e-5, 3.03982525560201e-5, 3.04247331754134e-5, 3.04724425336918e-5, 3.05088912159497e-5, 3.05209766629356e-5, 3.05841470266476e-5, 3.05630206838985e-5, 3.06438042173573e-5, 3.05188948068922e-5, 3.03791411464155e-5, 3.04155939179558e-5, 3.03281305991796e-5, 3.03239331839933e-5, 3.02789503212456e-5, 3.02833602585475e-5, 3.03357469774946e-5, 3.04063740372715e-5, 3.04764456606995e-5, 3.05364672672748e-5, 3.05800196704096e-5, 3.06019701561669e-5, 3.05993812002106e-5, 3.05728978537763e-5, 3.05275402082506e-5, 3.04725390978281e-5, 3.04201777317236e-5, 3.03837777872998e-5, 3.03751168240854e-5, 3.04017145632e-5, 3.04645551643818e-5, 3.05568595296767e-5, 3.06644205670776e-5, 3.07677353258676e-5, 3.08457500170229e-5, 3.08805800811841e-5, 3.08622104215763e-5, 3.07920318257324e-5, 3.06841851502677e-5, 3.05640582469837e-5
flux1:, 0.698638981791159, 2.76709536444183e-5, 2.77777607092126e-5, 2.78519374782529e-5, 2.78765305952916e-5, 2.78480860321921e-5, 2.77758418260702e-5, 2.7678147964856e-5, 2.75772432146116e-5, 2.74937542437955e-5, 2.74421765741071e-5, 2.7428223658234e-5, 2.744841712708e-5, 2.74917698502101e-5, 2.7542988171212e-5, 2.75863547613018e-5, 2.7609381214054e-5, 2.76054429579494e-5, 2.75749023891814e-5, 2.75246246267903e-5, 2.74661942819191e-5, 2.74134165308778e-5, 2.73796507289831e-5, 2.73749271167687e-5, 2.74015843926238e-5, 2.74471272637233e-5, 2.74817393865115e-5, 2.74923437626904e-5, 2.75468351812996e-5, 2.75266673200541e-5, 2.75973577258788e-5, 2.74845760506346e-5, 2.73596065096628e-5, 2.7393487496839e-5, 2.7317506607741e-5, 2.73144360087713e-5, 2.72745897891585e-5, 2.72782834300618e-5, 2.73230240085326e-5, 2.73825715416514e-5, 2.74414057411104e-5, 2.74923863372914e-5, 2.75307339602138e-5, 2.75522141094171e-5, 2.75538619305236e-5, 2.75352708580451e-5, 2.74995034989147e-5, 2.74532805642625e-5, 2.74063487566734e-5, 2.73700547862675e-5, 2.73552784790469e-5, 2.73700340013607e-5, 2.74172118825568e-5, 2.74930405038094e-5, 2.75868189089109e-5, 2.76822673596758e-5, 2.77604787838788e-5, 2.78040203090933e-5, 2.78013538902987e-5, 2.77505315550297e-5, 2.76611426214273e-5, 2.75537601777983e-5
flux1:, 0.698901430694913, 2.49335482608817e-5, 2.50256542607362e-5, 2.50828844274779e-5, 2.50926785960489e-5, 2.50550372806376e-5, 2.49810335201707e-5, 2.48889848276491e-5, 2.47994283932381e-5, 2.47301754629391e-5, 2.46925442282203e-5, 2.46894704216269e-5, 2.47156978754821e-5, 2.47597801155596e-5, 2.48072693817528e-5, 2.48442809267659e-5, 2.48606153504342e-5, 2.48517890952417e-5, 2.48196263960144e-5, 2.47714374668234e-5, 2.4718156524711e-5, 2.46720257347716e-5, 2.46443367070934e-5, 2.46431573304025e-5, 2.46698093451206e-5, 2.47126782572243e-5, 2.47446378494246e-5, 2.47529435919029e-5, 2.4798557998415e-5, 2.47783854482605e-5, 2.48395259948145e-5, 2.47377633637582e-5, 2.46266540704455e-5, 2.46590318203736e-5, 2.45943997822852e-5, 2.45934401830258e-5, 2.45593099094863e-5, 2.45629293490879e-5, 2.46008205487856e-5, 2.46499955136353e-5, 2.46979581616181e-5, 2.47397848548702e-5, 2.47723332554e-5, 2.47923918877932e-5, 2.47971964794311e-5, 2.47855762920126e-5, 2.47589232610761e-5, 2.47216667511799e-5, 2.46811068871242e-5, 2.46465373435589e-5, 2.46276890386409e-5, 2.46326814131248e-5, 2.46658566706453e-5, 2.47260277336606e-5, 2.48057102012488e-5, 2.48917732647561e-5, 2.49676381455457e-5, 2.50167465404939e-5, 2.50266300750615e-5, 2.49926470043017e-5, 2.49203919105655e-5, 2.48259578267791e-5
flux1:, 0.699163879598666, 2.24537277108367e-5, 2.25318269077795e-5, 2.25740340167575e-5, 2.25717130020328e-5, 2.25277227711501e-5, 2.24543864925679e-5, 2.2369538401026e-5, 2.22917796286254e-5, 2.22361158561263e-5, 2.22109152417111e-5, 2.22167099065546e-5, 2.22468919991749e-5, 2.22899379403164e-5, 2.23325086441568e-5, 2.23626550822298e-5, 2.23724112882572e-5, 2.23592580213459e-5, 2.23262447287214e-5, 2.22808972337479e-5, 2.2233332197615e-5, 2.21941537207897e-5, 2.21725998364657e-5, 2.21748431969157e-5, 2.22012471708145e-5, 2.22410748945436e-5, 2.22698754917045e-5, 2.22754801596296e-5, 2.23124550720017e-5, 2.22917342413521e-5, 2.23440465847136e-5, 2.22523291947246e-5, 2.21540937721402e-5, 2.21856656265814e-5, 2.21318770922822e-5, 2.2133575596337e-5, 2.21053749105323e-5, 2.21093440384536e-5, 2.21411582975187e-5, 2.2180837754615e-5, 2.22186235988122e-5, 2.22516062176203e-5, 2.22781940344185e-5, 2.22962376499552e-5, 2.23033312913058e-5, 2.22977885614682e-5, 2.22796188127902e-5, 2.22512213403649e-5, 2.22176159010217e-5, 2.21860604537102e-5, 2.21649810909674e-5, 2.21622883359925e-5, 2.21833590879476e-5, 2.2229158193983e-5, 2.22950704050279e-5, 2.23709429244212e-5, 2.24425893865873e-5, 2.24946339061804e-5, 2.25141815916355e-5, 2.24944986782823e-5, 2.24377548099439e-5, 2.2355966351341e-5
flux1:, 0.699426328502419, 2.02086797622064e-5, 2.0273752699632e-5, 2.03029159939042e-5, 2.02909624254088e-5, 2.02430400318936e-5, 2.01722099395395e-5, 2.00954745883984e-5, 2.00293749562777e-5, 1.99862173120269e-5, 1.99717108852585e-5, 1.9984378501746e-5, 2.00166613908298e-5, 2.00572773502176e-5, 2.00941710125583e-5, 2.01173390071407e-5, 2.01209132992844e-5, 2.01041107940189e-5, 2.00709552811036e-5, 2.00289826074454e-5, 1.99873800721972e-5, 1.99551129413535e-5, 1.99394575113448e-5, 1.99448238987409e-5, 1.99707161484675e-5, 2.00072775300719e-5, 2.00326844132918e-5, 2.00355264859179e-5, 2.0064446939709e-5, 2.00429749722541e-5, 2.0087308279077e-5, 2.00047699520987e-5, 1.99183703204276e-5, 1.99495157691859e-5, 1.99057621005105e-5, 1.99102914388482e-5, 1.98879141009322e-5, 1.98924553245988e-5, 1.9918914424906e-5, 1.99500748199443e-5, 1.99786031623908e-5, 2.00033541767625e-5, 2.00241364863559e-5, 2.00398318358878e-5, 2.00484899045174e-5, 2.00481188160172e-5, 2.00376270089395e-5, 2.00176734570811e-5, 1.99912230990566e-5, 1.99635952389461e-5, 1.9941840218425e-5, 1.99334185883505e-5, 1.99443705190648e-5, 1.99773871108455e-5, 2.00303395154435e-5, 2.00958093169676e-5, 2.0161969636106e-5, 2.02148322861332e-5, 2.02414924613358e-5, 2.02336728923489e-5, 2.01906811627942e-5, 2.01209030171785e-5
flux1:, 0.699688777406172, 1.81772949835367e-5, 1.82304657579136e-5, 1.8248509459901e-5, 1.82291478109606e-5, 1.81792882476515e-5, 1.81122914556106e-5, 1.80440712904745e-5, 1.79890750339683e-5, 1.79570870978254e-5, 1.79514878416677e-5, 1.79691854011406e-5, 1.80020341867399e-5, 1.80392470949703e-5, 1.80701485361308e-5, 1.80866133869785e-5, 1.80846749339956e-5, 1.80650237032555e-5, 1.80324039645084e-5, 1.79941825840793e-5, 1.79585545834064e-5, 1.7932906046592e-5, 1.7922703534184e-5, 1.79307765348274e-5, 1.79558982169333e-5, 1.79890960185579e-5, 1.80110934367902e-5, 1.80113669602526e-5, 1.8033067051174e-5, 1.80108960353334e-5, 1.80481728447381e-5, 1.79740302871679e-5, 1.78983939196405e-5, 1.79292364910086e-5, 1.78944856677275e-5, 1.79017201191579e-5, 1.78848018109398e-5, 1.78899671124822e-5, 1.79117282479625e-5, 1.79353864275471e-5, 1.79557079780584e-5, 1.79730326316163e-5, 1.79883736378081e-5, 1.80015595333855e-5, 1.80111416608143e-5, 1.80149962915544e-5, 1.80111993042618e-5, 1.79989736600934e-5, 1.79794966931239e-5, 1.79563085894188e-5, 1.79350853811623e-5, 1.79226650933673e-5, 1.79254303519527e-5, 1.79473941354687e-5, 1.79885170682351e-5, 1.80438226657103e-5, 1.8103735319543e-5, 1.8155772284438e-5, 1.81873532279708e-5, 1.81891463429756e-5, 1.81581365893322e-5, 1.80995443268147e-5
[truncated: 32,730 more chars]
