# Supplementary material for: Spatial Resolution and Refractive Index Contrast of Resonant Photonic Crystal Surfaces for Biosensing
Source: IEEE Photonics J. Author manuscript; Available in PMC 2015 Sep 7. (PMC4561521; doi:10.1109/JPHOT.2015.2435699)
Supplement: fig6_data [file NIHMS64775-supplement-fig6_data.gz › Volumes/graham/MacBook_backup/PhD_folder_2015_06_02/paper_improvements/IEEE_J_Photonics/final_files/data_files/fig6/meep_data/15/ref.dat]

flux1:	0.627777777777778	7.52526757778854e-7	7.52527822524296e-7	7.52528948719308e-7	7.52529571357299e-7	7.52529285099823e-7	7.52528100799575e-7	7.52526527683691e-7	7.52525388106352e-7	7.52525404911841e-7	7.52526749217914e-7	7.52528814520903e-7	7.52530422087977e-7	7.52530453291196e-7	7.52528623446207e-7	7.5252590928674e-7	7.52524186375623e-7	7.52525018800808e-7	7.52528194938918e-7	7.52531199230469e-7	7.52530785667644e-7	7.52526509266953e-7	7.52523243747899e-7	7.52527141950378e-7	7.52533801304383e-7	7.52527488261084e-7	7.52519149036957e-7	7.52537365069996e-7	7.52516491926669e-7	7.52543102434817e-7	7.52525084105776e-7	7.52515553621128e-7	7.52525084105777e-7	7.52543102434816e-7	7.52516491926667e-7	7.52537365069996e-7	7.52519149036955e-7	7.52527488261085e-7	7.52533801304386e-7	7.5252714195038e-7	7.52523243747897e-7	7.52526509266952e-7	7.52530785667643e-7	7.52531199230466e-7	7.5252819493892e-7	7.52525018800809e-7	7.52524186375624e-7	7.52525909286741e-7	7.52528623446204e-7
flux1:	0.628040226681531	8.590536124132e-7	8.59055027034223e-7	8.59056443223534e-7	8.59057154606196e-7	8.59056702645047e-7	8.59055165717143e-7	8.59053218110053e-7	8.59051870845029e-7	8.59051964915737e-7	8.59053649879345e-7	8.59056153456388e-7	8.59058060297569e-7	8.59058069652246e-7	8.59055885735171e-7	8.59052681020709e-7	8.59050643554755e-7	8.59051570355514e-7	8.59055203600062e-7	8.59058660418069e-7	8.59058251763996e-7	8.59053488431209e-7	8.59049888799132e-7	8.59054348114179e-7	8.59061766500273e-7	8.59054356112278e-7	8.59044825503572e-7	8.59065609904523e-7	8.59041839686315e-7	8.59072383515503e-7	8.5905193203382e-7	8.59041088929995e-7	8.59051932033821e-7	8.59072383515502e-7	8.59041839686314e-7	8.59065609904522e-7	8.59044825503572e-7	8.5905435611228e-7	8.59061766500275e-7	8.5905434811418e-7	8.59049888799134e-7	8.59053488431211e-7	8.59058251763996e-7	8.59058660418066e-7	8.59055203600063e-7	8.59051570355517e-7	8.59050643554757e-7	8.59052681020713e-7	8.59055885735172e-7
flux1:	0.628302675585284	9.79792577161712e-7	9.79794401414134e-7	9.7979614778015e-7	9.79796949408205e-7	9.79796293153827e-7	9.79794342495127e-7	9.79791965754737e-7	9.79790389551934e-7	9.79790584600063e-7	9.79792668361813e-7	9.79795673933116e-7	9.7979791579231e-7	9.79797890497344e-7	9.79795296534481e-7	9.7979153351957e-7	9.7978914364847e-7	9.79790182710405e-7	9.79794334604673e-7	9.79798299587499e-7	9.7979789329415e-7	9.7979258438733e-7	9.79788619485106e-7	9.79793718952487e-7	9.79801981667764e-7	9.7979331219725e-7	9.79782439441229e-7	9.79806133439404e-7	9.79779079583495e-7	9.7981409206689e-7	9.79790887818648e-7	9.7977855744724e-7	9.79790887818649e-7	9.79814092066891e-7	9.79779079583495e-7	9.79806133439402e-7	9.79782439441229e-7	9.79793312197251e-7	9.79801981667766e-7	9.79793718952487e-7	9.79788619485106e-7	9.79792584387332e-7	9.79797893294149e-7	9.79798299587495e-7	9.79794334604673e-7	9.79790182710409e-7	9.79789143648471e-7	9.79791533519572e-7	9.79795296534485e-7
flux1:	0.628565124489038	1.11651272743677e-6	1.11651502311488e-6	1.11651713979142e-6	1.11651803106217e-6	1.11651712877374e-6	1.11651470061749e-6	1.11651183928404e-6	1.11651001443624e-6	1.11651033742372e-6	1.11651288146337e-6	1.11651645430945e-6	1.11651906556016e-6	1.11651898886729e-6	1.11651592436992e-6	1.11651153310479e-6	1.11650875521928e-6	1.11650993071484e-6	1.11651466939615e-6	1.11651919946908e-6	1.1165187856957e-6	1.11651286093034e-6	1.11650849590449e-6	1.11651432761056e-6	1.11652353428202e-6	1.11651342835564e-6	1.11650104916658e-6	1.11652803592022e-6	1.11649725927654e-6	1.11653733719858e-6	1.11651101570395e-6	1.11649699946584e-6	1.11651101570395e-6	1.11653733719858e-6	1.11649725927654e-6	1.11652803592022e-6	1.11650104916658e-6	1.11651342835564e-6	1.11652353428202e-6	1.11651432761056e-6	1.11650849590449e-6	1.11651286093034e-6	1.11651878569569e-6	1.11651919946908e-6	1.11651466939615e-6	1.11650993071484e-6	1.11650875521928e-6	1.11651153310479e-6	1.11651592436992e-6
flux1:	0.628827573392791	1.27118560071673e-6	1.27118843014675e-6	1.27119095645588e-6	1.27119193498302e-6	1.27119074304411e-6	1.27118777265096e-6	1.27118437183168e-6	1.27118228065676e-6	1.27118276115674e-6	1.27118582878475e-6	1.27119003398392e-6	1.27119304634336e-6	1.27119289730261e-6	1.27118929820191e-6	1.27118420834714e-6	1.27118101108399e-6	1.27118235481423e-6	1.2711877549688e-6	1.27119290665042e-6	1.27119246543959e-6	1.27118584036615e-6	1.27118103632796e-6	1.27118770802355e-6	1.2711979758074e-6	1.27118624022336e-6	1.27117217643178e-6	1.27120288553643e-6	1.27116788695264e-6	1.27121369382173e-6	1.27118383903589e-6	1.27116791100216e-6	1.27118383903589e-6	1.27121369382173e-6	1.27116788695264e-6	1.27120288553643e-6	1.27117217643177e-6	1.27118624022336e-6	1.2711979758074e-6	1.27118770802355e-6	1.27118103632796e-6	1.27118584036616e-6	1.27119246543959e-6	1.27119290665042e-6	1.2711877549688e-6	1.27118235481423e-6	1.27118101108399e-6	1.27118420834714e-6	1.27118929820191e-6
flux1:	0.629090022296544	1.44600600540446e-6	1.44600942977616e-6	1.44601240360502e-6	1.44601346591374e-6	1.44601194055741e-6	1.44600836424507e-6	1.44600437109237e-6	1.44600199823392e-6	1.44600266741725e-6	1.44600632185312e-6	1.44601122223252e-6	1.44601466342568e-6	1.44601441683133e-6	1.44601021678291e-6	1.44600435981816e-6	1.44600071833166e-6	1.44600227110096e-6	1.44600841369409e-6	1.44601424099096e-6	1.4460137390022e-6	1.44600631221771e-6	1.44600102599245e-6	1.44600866415329e-6	1.44602013140789e-6	1.44600655702535e-6	1.44599061623549e-6	1.44602552861835e-6	1.44598574061939e-6	1.44603801234028e-6	1.44600414914841e-6	1.44598605228655e-6	1.44600414914842e-6	1.44603801234028e-6	1.44598574061939e-6	1.44602552861835e-6	1.44599061623549e-6	1.44600655702535e-6	1.44602013140789e-6	1.44600866415329e-6	1.44600102599245e-6	1.44600631221771e-6	1.44601373900219e-6	1.44601424099096e-6	1.44600841369409e-6	1.44600227110097e-6	1.44600071833166e-6	1.44600435981817e-6	1.44601021678291e-6
flux1:	0.629352471200297	1.64341466962075e-6	1.6434187472528e-6	1.64342220466615e-6	1.64342334731803e-6	1.64342144679489e-6	1.64341720424538e-6	1.64341256944374e-6	1.64340990191976e-6	1.64341079113877e-6	1.64341509319983e-6	1.64342074706045e-6	1.64342463950226e-6	1.64342426608531e-6	1.64341939814898e-6	1.64341270994358e-6	1.64340860839127e-6	1.6434104213672e-6	1.64341739312461e-6	1.64342394502088e-6	1.64342333185239e-6	1.64341498198641e-6	1.64340916598774e-6	1.6434179193356e-6	1.64343074974925e-6	1.64341511140033e-6	1.64339708662816e-6	1.64343673985996e-6	1.64339151738155e-6	1.64345106842672e-6	1.64341265431655e-6	1.6433920963077e-6	1.64341265431655e-6	1.64345106842672e-6	1.64339151738155e-6	1.64343673985996e-6	1.64339708662816e-6	1.64341511140033e-6	1.64343074974925e-6	1.6434179193356e-6	1.64340916598774e-6	1.64341498198641e-6	1.64342333185239e-6	1.64342394502088e-6	1.64341739312461e-6	1.6434104213672e-6	1.64340860839127e-6	1.64341270994358e-6	1.64341939814898e-6
flux1:	0.629614920104051	1.86612285664196e-6	1.86612764130041e-6	1.86613161648291e-6	1.86613283766073e-6	1.86613052480664e-6	1.86612556155753e-6	1.86612024071885e-6	1.86611726765453e-6	1.86611840662265e-6	1.86612341208071e-6	1.86612987078359e-6	1.86613423035603e-6	1.86613369725727e-6	1.86612809593163e-6	1.86612051961458e-6	1.86611595378407e-6	1.86611808979073e-6	1.86612598242196e-6	1.86613329999641e-6	1.86613250415212e-6	1.86612308668454e-6	1.86611668895039e-6	1.86612673243696e-6	1.86614111956542e-6	1.86612317590456e-6	1.86610284514579e-6	1.86614783920939e-6	1.86609644936012e-6	1.8661641795695e-6	1.86612059548376e-6	1.86609724412456e-6	1.86612059548376e-6	1.8661641795695e-6	1.86609644936013e-6	1.86614783920938e-6	1.8661028451458e-6	1.86612317590456e-6	1.86614111956542e-6	1.86612673243696e-6	1.86611668895039e-6	1.86612308668454e-6	1.86613250415212e-6	1.86613329999641e-6	1.86612598242197e-6	1.86611808979074e-6	1.86611595378408e-6	1.86612051961458e-6	1.86612809593163e-6
flux1:	0.629877369007804	2.11713907820858e-6	2.11714461761606e-6	2.11714914322731e-6	2.11715044477505e-6	2.11714768989178e-6	2.11714195988465e-6	2.11713591474072e-6	2.11713262673809e-6	2.11713404133844e-6	2.11713979803961e-6	2.11714710356681e-6	2.11715193857203e-6	2.11715121011064e-6	2.11714481366863e-6	2.11713630270287e-6	2.11713128268618e-6	2.11713381738043e-6	2.1171427265548e-6	2.11715083978926e-6	2.11714976437732e-6	2.11713910836125e-6	2.11713207278483e-6	2.11714361201909e-6	2.11715978415717e-6	2.11713927733363e-6	2.11711640300018e-6	2.11716740656367e-6	2.11710901740928e-6	2.11718591958294e-6	2.11713645997505e-6	2.1171099381638e-6	2.11713645997505e-6	2.11718591958294e-6	2.11710901740928e-6	2.11716740656367e-6	2.11711640300018e-6	2.11713927733363e-6	2.11715978415717e-6	2.11714361201909e-6	2.11713207278483e-6	2.11713910836125e-6	2.11714976437732e-6	2.11715083978925e-6	2.11714272655481e-6	2.11713381738043e-6	2.11713128268619e-6	2.11713630270287e-6	2.11714481366864e-6
flux1:	0.630139817911557	2.39979804106993e-6	2.39980437575274e-6	2.39980948375452e-6	2.39981087362172e-6	2.39980765753617e-6	2.39980112556396e-6	2.39979432484337e-6	2.39979071296567e-6	2.39979242276446e-6	2.39979896764893e-6	2.39980715027566e-6	2.39981246064387e-6	2.39981149937049e-6	2.39980425240336e-6	2.39979477373311e-6	2.39978932653719e-6	2.3997923494221e-6	2.39980237353418e-6	2.39981129791244e-6	2.39980981619296e-6	2.39979772097021e-6	2.39978998775316e-6	2.39980326382868e-6	2.39982148910642e-6	2.39979814411616e-6	2.39977247226538e-6	2.39983022952082e-6	2.39976389790576e-6	2.39985106639105e-6	2.39979492853056e-6	2.39976480884679e-6	2.39979492853056e-6	2.39985106639104e-6	2.39976389790576e-6	2.39983022952082e-6	2.39977247226538e-6	2.39979814411616e-6	2.39982148910643e-6	2.39980326382868e-6	2.39978998775317e-6	2.39979772097021e-6	2.39980981619296e-6	2.39981129791243e-6	2.39980237353418e-6	2.39979234942211e-6	2.39978932653719e-6	2.39979477373311e-6	2.39980425240336e-6
flux1:	0.63040226681531	2.71779196582068e-6	2.71779912843818e-6	2.71780485141592e-6	2.71780634640153e-6	2.71780266351882e-6	2.71779530738865e-6	2.71778772727254e-6	2.71778378165875e-6	2.7177857972476e-6	2.71779315344798e-6	2.71780222968207e-6	2.71780800650149e-6	2.71780677448993e-6	2.7177986305232e-6	2.71778816762815e-6	2.71778233959593e-6	2.71778595483803e-6	2.71779719363126e-6	2.71780692666647e-6	2.71780487759632e-6	2.71779110960563e-6	2.7177826159495e-6	2.71779791059898e-6	2.71781850215647e-6	2.71779202569818e-6	2.7177632849715e-6	2.71782862311189e-6	2.71775328155671e-6	2.7178519220724e-6	2.71778819467089e-6	2.71775399356527e-6	2.71778819467089e-6	2.7178519220724e-6	2.71775328155671e-6	2.71782862311188e-6	2.7177632849715e-6	2.71779202569818e-6	2.71781850215648e-6	2.71779791059898e-6	2.7177826159495e-6	2.71779110960563e-6	2.71780487759632e-6	2.71780692666647e-6	2.71779719363126e-6	2.71778595483804e-6	2.71778233959592e-6	2.71778816762815e-6	2.7177986305232e-6
flux1:	0.630664715719064	3.07520442021483e-6	3.07521243549794e-6	3.0752188084479e-6	3.07522043707538e-6	3.07521629819278e-6	3.07520811040392e-6	3.07519973447562e-6	3.07519544264608e-6	3.07519776299279e-6	3.07520593722966e-6	3.07521590818457e-6	3.07522213360146e-6	3.07522059389131e-6	3.07521151789004e-6	3.07520007354674e-6	3.07519393245493e-6	3.07519825948958e-6	3.07521081264285e-6	3.07522133051185e-6	3.07521851446408e-6	3.07520280424971e-6	3.07519348528735e-6	3.07521112626087e-6	3.07523444731814e-6	3.07520452594951e-6	3.0751724261262e-6	3.07524626355154e-6	3.07516070629023e-6	3.0752721472692e-6	3.07519979852143e-6	3.07516097014106e-6	3.07519979852143e-6	3.0752721472692e-6	3.07516070629023e-6	3.07524626355154e-6	3.0751724261262e-6	3.07520452594951e-6	3.07523444731815e-6	3.07521112626087e-6	3.07519348528735e-6	3.07520280424971e-6	3.07521851446407e-6	3.07522133051185e-6	3.07521081264286e-6	3.07519825948959e-6	3.07519393245493e-6	3.07520007354675e-6	3.07521151789005e-6
flux1:	0.630927164622817	3.47654681162652e-6	3.47655569701643e-6	3.47656275950538e-6	3.47656456479493e-6	3.47655999940013e-6	3.47655098813313e-6	3.47654180676991e-6	3.47653715174201e-6	3.47653976178412e-6	3.47654874231166e-6	3.47655959268151e-6	3.47656624018725e-6	3.47656435824134e-6	3.47655432877497e-6	3.47654192729691e-6	3.47653556399578e-6	3.47654073793077e-6	3.47655470375371e-6	3.47656595825614e-6	3.47656213311643e-6	3.47654417264808e-6	3.47653396259767e-6	3.47655432912665e-6	3.47658079772934e-6	3.47654709509273e-6	3.47651132516093e-6	3.47659468052035e-6	3.47649754876587e-6	3.47662325453803e-6	3.47654111969546e-6	3.47649704937884e-6	3.47654111969546e-6	3.47662325453803e-6	3.47649754876587e-6	3.47659468052035e-6	3.47651132516093e-6	3.47654709509273e-6	3.47658079772934e-6	3.47655432912666e-6	3.47653396259767e-6	3.47654417264808e-6	3.47656213311644e-6	3.47656595825614e-6	3.4765547037537e-6	3.47654073793077e-6	3.47653556399577e-6	3.47654192729691e-6	3.47655432877497e-6
flux1:	0.63118961352657	3.92679768503831e-6	3.92680745206299e-6	3.92681525059156e-6	3.92681729242792e-6	3.92681235017285e-6	3.92680253939666e-6	3.92679254860119e-6	3.9267875069968e-6	3.92679037576769e-6	3.92680013114772e-6	3.92681182894034e-6	3.92681886402225e-6	3.92681660901004e-6	3.92680561980197e-6	3.92679230851047e-6	3.92678583797997e-6	3.92679200983969e-6	3.92680748426397e-6	3.92681940036084e-6	3.92681427822266e-6	3.92679371863331e-6	3.92678255213456e-6	3.92680608031076e-6	3.92683617349909e-6	3.9267983263635e-6	3.92675855200895e-6	3.92685255420568e-6	3.92674232075549e-6	3.92688390692741e-6	3.92679067554137e-6	3.92674067302089e-6	3.92679067554137e-6	3.92688390692741e-6	3.92674232075549e-6	3.92685255420567e-6	3.92675855200894e-6	3.92679832636349e-6	3.92683617349909e-6	3.92680608031077e-6	3.92678255213456e-6	3.92679371863331e-6	3.92681427822266e-6	3.92681940036083e-6	3.92680748426397e-6	3.9267920098397e-6	3.92678583797997e-6	3.92679230851046e-6	3.92680561980195e-6
flux1:	0.631452062430323	4.43144497377347e-6	4.43145563012638e-6	4.43146422044408e-6	4.43146657717846e-6	4.43146132820238e-6	4.43145075673655e-6	4.43143995646669e-6	4.43143449686243e-6	4.4314375764881e-6	4.43144805548214e-6	4.43146055264148e-6	4.43146793372249e-6	4.43146527938612e-6	4.43145333993627e-6	4.4314391896031e-6	4.43143275131936e-6	4.43144008821025e-6	4.43145716430705e-6	4.43146963852397e-6	4.43146288321284e-6	4.43143933305054e-6	4.43142714661618e-6	4.43145433448394e-6	4.4314885916054e-6	4.43144620445716e-6	4.43140206487361e-6	4.43150796417879e-6	4.43138291749146e-6	4.43154216891042e-6	4.43143637189381e-6	4.43137966425092e-6	4.43143637189381e-6	4.43154216891042e-6	4.43138291749146e-6	4.43150796417879e-6	4.4314020648736e-6	4.43144620445716e-6	4.4314885916054e-6	4.43145433448395e-6	4.43142714661617e-6	4.43143933305054e-6	4.43146288321284e-6	4.43146963852398e-6	4.43145716430705e-6	4.43144008821027e-6	4.43143275131936e-6	4.4314391896031e-6	4.43145333993625e-6
flux1:	0.631714511334077	4.99653135004012e-6	4.99654290223539e-6	4.9965523512691e-6	4.99655512014253e-6	4.99654965392202e-6	4.99653837334244e-6	4.9965267654737e-6	4.99652084731344e-6	4.99652407325427e-6	4.99653520611892e-6	4.99654844012485e-6	4.99655611965994e-6	4.9965530444663e-6	4.996540179406e-6	4.99652528341525e-6	4.99651904095211e-6	4.99652772627444e-6	4.99654649456591e-6	4.99655939456655e-6	4.99655062022323e-6	4.99652364429238e-6	4.99651037778004e-6	4.99654178991248e-6	4.99658081478052e-6	4.9965334526898e-6	4.99648455662518e-6	4.99660373706565e-6	4.99646196495218e-6	4.99664085666182e-6	4.99652085332708e-6	4.99645657774371e-6	4.99652085332708e-6	4.99664085666182e-6	4.99646196495218e-6	4.99660373706564e-6	4.99648455662518e-6	4.99653345268981e-6	4.99658081478052e-6	4.99654178991247e-6	4.99651037778003e-6	4.99652364429237e-6	4.99655062022322e-6	4.99655939456654e-6	4.99654649456591e-6	4.99652772627445e-6	4.9965190409521e-6	4.99652528341525e-6	4.996540179406e-6
flux1:	0.63197696023783	5.62870282096048e-6	5.62871527733535e-6	5.62872566431201e-6	5.62872896025948e-6	5.6287233826909e-6	5.62871145403769e-6	5.62869904017571e-6	5.6286926136271e-6	5.62869590656051e-6	5.62870760800462e-6	5.62872150448212e-6	5.62872943001204e-6	5.62872591624923e-6	5.62871216307631e-6	5.62869663507303e-6	5.62869077490856e-6	5.62870100878461e-6	5.62872155864942e-6	5.6287347242914e-6	5.62872349522856e-6	5.62869261406774e-6	5.62867821204861e-6	5.62871448335974e-6	5.62875894495488e-6	5.62870612445076e-6	5.6286520454179e-6	5.6287860386202e-6	5.62862541169975e-6	5.62882613330487e-6	5.62869009853043e-6	5.62861729487939e-6	5.62869009853044e-6	5.62882613330488e-6	5.62862541169975e-6	5.62878603862019e-6	5.6286520454179e-6	5.62870612445077e-6	5.62875894495489e-6	5.62871448335975e-6	5.62867821204861e-6	5.62869261406773e-6	5.62872349522855e-6	5.62873472429139e-6	5.62872155864943e-6	5.62870100878461e-6	5.62869077490855e-6	5.62869663507303e-6	5.62871216307631e-6
flux1:	0.632239409141583	6.33526071336723e-6	6.33527408709209e-6	6.33528550336607e-6	6.33528945575489e-6	6.33528388423263e-6	6.33527137357176e-6	6.33525815302003e-6	6.33525116020871e-6	6.33525442994515e-6	6.33526660395778e-6	6.33528108025294e-6	6.33528919515262e-6	6.3352852265931e-6	6.33527063144062e-6	6.33525460127597e-6	6.33524933082724e-6	6.3352613309638e-6	6.33528375345667e-6	6.33529699963452e-6	6.33528283164764e-6	6.33524752165474e-6	6.3352319345279e-6	6.33527377306432e-6	6.33532440448348e-6	6.33526558218966e-6	6.33520585279358e-6	6.33535635348036e-6	6.33517450854233e-6	6.33539949239488e-6	6.33524540405755e-6	6.33516300736687e-6	6.33524540405755e-6	6.33539949239489e-6	6.33517450854232e-6	6.33535635348036e-6	6.33520585279358e-6	6.33526558218966e-6	6.33532440448348e-6	6.33527377306431e-6	6.33523193452788e-6	6.33524752165474e-6	6.33528283164764e-6	6.33529699963452e-6	6.33528375345667e-6	6.3352613309638e-6	6.33524933082724e-6	6.33525460127596e-6	6.33527063144062e-6
flux1:	0.632501858045337	7.12421718642894e-6	7.12423149807358e-6	7.12424404512295e-6	7.12424879200865e-6	7.12424334835014e-6	7.12423032134763e-6	7.12421628962264e-6	7.12420866770841e-6	7.12421181950362e-6	7.12422436618758e-6	7.12423933578188e-6	7.12424757937505e-6	7.12424313711117e-6	7.12422774823491e-6	7.12421135607895e-6	7.12420690105527e-6	7.12422090429951e-6	7.12424529670956e-6	7.12425841825601e-6	7.12424078152388e-6	7.12420047569312e-6	7.12418366037223e-6	7.12423184883298e-6	7.12428944422014e-6	7.12422400303947e-6	7.12415810840107e-6	7.12432699174521e-6	7.12412131513957e-6	7.12437326873512e-6	7.12419889551582e-6	7.12410572832886e-6	7.12419889551582e-6	7.12437326873512e-6	7.12412131513957e-6	7.1243269917452e-6	7.12415810840107e-6	7.12422400303947e-6	7.12428944422015e-6	7.12423184883298e-6	7.12418366037224e-6	7.12420047569312e-6	7.12424078152388e-6	7.12425841825601e-6	7.12424529670956e-6	7.12422090429951e-6	7.12420690105526e-6	7.12421135607896e-6	7.12422774823491e-6
flux1:	0.63276430694909	8.00435440581745e-6	8.00436968492491e-6	8.00438346996294e-6	8.00438914951212e-6	8.0043839506992e-6	8.00437046648982e-6	8.00435561484931e-6	8.00434730141354e-6	8.00435024497791e-6	8.00436306942263e-6	8.00437844696199e-6	8.00438675362081e-6	8.00438180968341e-6	8.00436566841108e-6	8.0043490569867e-6	8.00434565822304e-6	8.0043619231057e-6	8.00438839556434e-6	8.00440117442986e-6	8.00437949806974e-6	8.00433358725473e-6	8.00431550723804e-6	8.00437090299651e-6	8.00443631223624e-6	8.00436354492222e-6	8.00429091521385e-6	8.00448025625779e-6	8.00424786739987e-6	8.00452981032911e-6	8.00433269995504e-6	8.00422746459052e-6	8.00433269995505e-6	8.00452981032912e-6	8.00424786739988e-6	8.0044802562578e-6	8.00429091521385e-6	8.00436354492221e-6	8.00443631223624e-6	8.00437090299651e-6	8.00431550723803e-6	8.00433358725472e-6	8.00437949806974e-6	8.00440117442986e-6	8.00438839556436e-6	8.00436192310571e-6	8.00434565822304e-6	8.00434905698668e-6	8.00436566841108e-6
flux1:	0.633026755852843	8.98528750578919e-6	8.98530379082853e-6	8.98531891950239e-6	8.98532565834188e-6	8.98532080519634e-6	8.9853069099502e-6	8.98529122645881e-6	8.98528216764404e-6	8.98528482905054e-6	8.98529785215508e-6	8.98531355876939e-6	8.98532185558022e-6	8.98531636398535e-6	8.98529949295726e-6	8.98528279795371e-6	8.98528070796343e-6	8.98529951854331e-6	8.98532820295126e-6	8.98534041780109e-6	8.98531409606064e-6	8.98526193062269e-6	8.98524255525249e-6	8.98530608869665e-6	8.9853802097237e-6	8.98529929974814e-6	8.98521930189614e-6	8.98543139723739e-6	8.98516913225681e-6	8.98548443799495e-6	8.98526190591521e-6	8.98514317660448e-6	8.98526190591521e-6	8.98548443799495e-6	8.9851691322568e-6	8.98543139723739e-6	8.98521930189613e-6	8.98529929974813e-6	8.98538020972369e-6	8.98530608869665e-6	8.98524255525251e-6	8.98526193062269e-6	8.98531409606065e-6	8.98534041780109e-6	8.98532820295127e-6	8.98529951854331e-6	8.98528070796341e-6	8.9852827979537e-6	8.98529949295725e-6
flux1:	0.633289204756596	1.00775314565003e-5	1.00775487925291e-5	1.0077565358249e-5	1.00775732566552e-5	1.00775688207342e-5	1.00775545414487e-5	1.00775380141321e-5	1.00775281759026e-5	1.00775305124612e-5	1.00775436834749e-5	1.00775596519686e-5	1.00775678545293e-5	1.00775617394666e-5	1.00775441281181e-5	1.00775274669609e-5	1.00775269465217e-5	1.00775486178495e-5	1.0077579679327e-5	1.00775911175871e-5	1.00775595175522e-5	1.00775004091951e-5	1.00774797119234e-5	1.00775523829992e-5	1.00776361516749e-5	1.00775461513847e-5	1.00774580800392e-5	1.00776954719657e-5	1.00773998674551e-5	1.00777523101783e-5	1.00775014285935e-5	1.00773676434422e-5	1.00775014285935e-5	1.00777523101784e-5	1.00773998674551e-5	1.00776954719657e-5	1.00774580800392e-5	1.00775461513847e-5	1.00776361516749e-5	1.00775523829992e-5	1.00774797119233e-5	1.00775004091951e-5	1.00775595175522e-5	1.00775911175871e-5	1.0077579679327e-5	1.00775486178495e-5	1.00775269465217e-5	1.00775274669609e-5	1.00775441281181e-5
flux1:	0.63355165366035	1.12925719427733e-5	1.12925903761456e-5	1.12926084457178e-5	1.12926175597525e-5	1.12926135689356e-5	1.12925989080822e-5	1.12925815307084e-5	1.12925709134873e-5	1.12925729314838e-5	1.12925862418731e-5	1.1292602421283e-5	1.12926104272148e-5	1.12926035681947e-5	1.129258515558e-5	1.12925686148714e-5	1.12925699300263e-5	1.12925948155218e-5	1.12926284664862e-5	1.12926389387376e-5	1.12926014093195e-5	1.12925346328613e-5	1.12925125883628e-5	1.12925954612994e-5	1.12926898389241e-5	1.12925896450849e-5	1.12924927130024e-5	1.12927582162339e-5	1.12924254929565e-5	1.12928192994652e-5	1.12925368865285e-5	1.12923863392103e-5	1.12925368865285e-5	1.12928192994652e-5	1.12924254929565e-5	1.12927582162339e-5	1.12924927130024e-5	1.12925896450849e-5	1.12926898389241e-5	1.12925954612994e-5	1.12925125883628e-5	1.12925346328613e-5	1.12926014093195e-5	1.12926389387376e-5	1.12926284664862e-5	1.12925948155218e-5	1.12925699300263e-5	1.12925686148714e-5	1.129258515558e-5
flux1:	0.633814102564103	1.26429403473166e-5	1.26429599168371e-5	1.26429795122576e-5	1.26429898331906e-5	1.26429862566159e-5	1.2642971188346e-5	1.26429529693162e-5	1.26429416260889e-5	1.26429434010831e-5	1.26429568991755e-5	1.26429732581265e-5	1.26429809379357e-5	1.2642973151861e-5	1.26429538070951e-5	1.2642937429178e-5	1.26429408490877e-5	1.26429693500773e-5	1.26430058669221e-5	1.26430152233817e-5	1.26429711052214e-5	1.26428959000041e-5	1.26428724800284e-5	1.26429666763421e-5	1.26430726350191e-5	1.26429609619568e-5	1.26428542899895e-5	1.26431510211363e-5	1.26427770674334e-5	1.26432169741245e-5	1.264289958302e-5	1.26427304140646e-5	1.264289958302e-5	1.26432169741245e-5	1.26427770674335e-5	1.26431510211363e-5	1.26428542899894e-5	1.26429609619568e-5	1.26430726350191e-5	1.26429666763421e-5	1.26428724800284e-5	1.26428959000041e-5	1.26429711052214e-5	1.26430152233817e-5	1.26430058669221e-5	1.26429693500773e-5	1.26429408490877e-5	1.2642937429178e-5	1.26429538070951e-5
flux1:	0.634076551467856	1.41422929158643e-5	1.41423136399203e-5	1.41423347164323e-5	1.41423461480463e-5	1.41423428812296e-5	1.41423273498791e-5	1.41423083245938e-5	1.41422963823578e-5	1.41422980815117e-5	1.41423118872055e-5	1.41423284154659e-5	1.41423356004889e-5	1.41423266207975e-5	1.41423061215934e-5	1.41422898908357e-5	1.41422956869515e-5	1.41423282645291e-5	1.41423680067142e-5	1.41423761553611e-5	1.41423247911577e-5	1.41422403617623e-5	1.41422155296842e-5	1.41423222197051e-5	1.41424407259353e-5	1.41423160766138e-5	1.41421986835414e-5	1.41425300933381e-5	1.41421104478427e-5	1.41426017625158e-5	1.41422456699866e-5	1.41420558574762e-5	1.41422456699866e-5	1.41426017625159e-5	1.41421104478427e-5	1.41425300933381e-5	1.41421986835414e-5	1.41423160766138e-5	1.41424407259353e-5	1.41423222197051e-5	1.41422155296842e-5	1.41422403617623e-5	1.41423247911577e-5	1.41423761553611e-5	1.41423680067142e-5	1.41423282645291e-5	1.41422956869515e-5	1.41422898908357e-5	1.41423061215934e-5
flux1:	0.634339000371609	1.58054941637604e-5	1.58055160231747e-5	1.58055384439837e-5	1.5805550778627e-5	1.58055476297446e-5	1.58055315513508e-5	1.58055117982452e-5	1.58054994824299e-5	1.58055013880972e-5	1.58055157067947e-5	1.58055324144377e-5	1.58055388817473e-5	1.58055283349956e-5	1.58055063449897e-5	1.58054901745152e-5	1.58054986215471e-5	1.58055358108009e-5	1.58055792419725e-5	1.58055861676821e-5	1.58055269123219e-5	1.58054324282401e-5	1.58054061323629e-5	1.5805526525695e-5	1.58056585227634e-5	1.58055191582686e-5	1.58053899507491e-5	1.58057598590461e-5	1.58052896921528e-5	1.58058383602621e-5	1.58054395540221e-5	1.58052269034536e-5	1.58054395540221e-5	1.58058383602621e-5	1.58052896921528e-5	1.58057598590461e-5	1.58053899507491e-5	1.58055191582685e-5	1.58056585227634e-5	1.5805526525695e-5	1.58054061323629e-5	1.58054324282401e-5	1.5805526912322e-5	1.58055861676821e-5	1.58055792419726e-5	1.58055358108009e-5	1.58054986215471e-5	1.58054901745152e-5	1.58055063449897e-5
flux1:	0.634601449275363	1.76487045629685e-5	1.76487274795932e-5	1.76487509879719e-5	1.76487638824872e-5	1.76487605609031e-5	1.76487438283653e-5	1.76487234885701e-5	1.76487111497626e-5	1.76487136833306e-5	1.76487288181424e-5	1.76487457317811e-5	1.7648751186123e-5	1.76487385666322e-5	1.76487146124082e-5	1.76486983321147e-5	1.76487097112372e-5	1.76487521377364e-5	1.76487998482731e-5	1.76488056321163e-5	1.76487378618632e-5	1.76486324557761e-5	1.76486046215627e-5	1.76487399570763e-5	1.76488863469811e-5	1.76487302550109e-5	1.76485880179539e-5	1.7649000651368e-5	1.76484747447442e-5	1.764908741952e-5	1.76486415838347e-5	1.76484037168529e-5	1.76486415838347e-5	1.76490874195201e-5	1.76484747447442e-5	1.7649000651368e-5	1.76485880179539e-5	1.76487302550109e-5	1.76488863469811e-5	1.76487399570763e-5	1.76486046215627e-5	1.76486324557761e-5	1.76487378618632e-5	1.76488056321163e-5	1.76487998482731e-5	1.76487521377364e-5	1.76487097112372e-5	1.76486983321146e-5	1.76487146124082e-5
flux1:	0.634863898179116	1.9689472525277e-5	1.96894963367034e-5	1.96895205265694e-5	1.96895334794616e-5	1.96895295876201e-5	1.96895120799676e-5	1.96894913802639e-5	1.96894795222613e-5	1.96894832670181e-5	1.96894996282288e-5	1.96895167839048e-5	1.96895208369721e-5	1.96895054804302e-5	1.96894789293646e-5	1.96894622761454e-5	1.96894768808167e-5	1.96895252790573e-5	1.96895780092052e-5	1.9689582846871e-5	1.96895059667753e-5	1.96893887311235e-5	1.96893592526693e-5	1.96895107888303e-5	1.96896724146974e-5	1.96894972777813e-5	1.96893406654656e-5	1.96898006974908e-5	1.96892134207387e-5	1.96898975364146e-5	1.9689400034988e-5	1.96891343766355e-5	1.96894000349881e-5	1.96898975364147e-5	1.96892134207387e-5	1.96898006974908e-5	1.96893406654656e-5	1.96894972777812e-5	1.96896724146974e-5	1.96895107888303e-5	1.96893592526692e-5	1.96893887311235e-5	1.96895059667753e-5	1.96895828468711e-5	1.96895780092052e-5	1.96895252790573e-5	1.96894768808167e-5	1.96894622761454e-5	1.96894789293646e-5
flux1:	0.635126347082869	2.19468306713784e-5	2.19468551025416e-5	2.1946879388952e-5	2.19468917203413e-5	2.19468867500983e-5	2.19468683460947e-5	2.19468476244854e-5	2.19468369323802e-5	2.19468426539909e-5	2.19468607647785e-5	2.19468781972621e-5	2.19468803448952e-5	2.19468614020869e-5	2.19468314423241e-5	2.19468140534509e-5	2.19468321981028e-5	2.19468874313954e-5	2.19469460939107e-5	2.19469503120207e-5	2.19468637606345e-5	2.19467337422191e-5	2.19467024734462e-5	2.19468714799838e-5	2.19470491100948e-5	2.19468522743746e-5	2.19466798026338e-5	2.19471923959073e-5	2.19465376793138e-5	2.19473015265078e-5	2.19467473816736e-5	2.19464511457525e-5	2.19467473816736e-5	2.19473015265078e-5	2.19465376793138e-5	2.19471923959074e-5	2.19466798026338e-5	2.19468522743745e-5	2.19470491100948e-5	2.19468714799838e-5	2.19467024734462e-5	2.19467337422191e-5	2.19468637606345e-5	2.19469503120207e-5	2.19469460939107e-5	2.19468874313954e-5	2.19468321981028e-5	2.19468140534509e-5	2.19468314423241e-5
flux1:	0.635388795986622	2.44413963465117e-5	2.44414209794162e-5	2.44414445707477e-5	2.44414554067583e-5	2.44414487410918e-5	2.44414293370833e-5	2.44414090699331e-5	2.44414004366384e-5	2.44414090996876e-5	2.44414295971621e-5	2.44414473256554e-5	2.4441446923859e-5	2.4441423335969e-5	2.44413889599813e-5	2.4441370370588e-5	2.4441392402283e-5	2.44414554833251e-5	2.44415211843023e-5	2.44415252532295e-5	2.44414285036791e-5	2.44412846961262e-5	2.44412514423509e-5	2.44414391944771e-5	2.44416335091989e-5	2.44414119546836e-5	2.44412219944668e-5	2.44417928447722e-5	2.44410641469172e-5	2.44419169490442e-5	2.4441300816133e-5	2.44409709882288e-5	2.4441300816133e-5	2.44419169490442e-5	2.44410641469172e-5	2.44417928447722e-5	2.44412219944668e-5	2.44414119546835e-5	2.44416335091989e-5	2.44414391944771e-5	2.44412514423509e-5	2.44412846961262e-5	2.44414285036792e-5	2.44415252532295e-5	2.44415211843024e-5	2.44414554833251e-5	2.4441392402283e-5	2.4441370370588e-5	2.44413889599814e-5
flux1:	0.635651244890376	2.71954763112646e-5	2.71955005545029e-5	2.71955224283539e-5	2.71955306915981e-5	2.71955216123941e-5	2.71955011439288e-5	2.7195481973236e-5	2.71954765225947e-5	2.71954893016014e-5	2.71955129323815e-5	2.71955309429099e-5	2.71955271839038e-5	2.71954976610769e-5	2.71954576543548e-5	2.71954372998836e-5	2.71954636128346e-5	2.71955357239523e-5	2.7195609780302e-5	2.71956143219888e-5	2.71955068784705e-5	2.71953482125118e-5	2.71953127232227e-5	2.71955204997884e-5	2.7195732082825e-5	2.71954823960851e-5	2.71952731686638e-5	2.71959085501401e-5	2.71950988189917e-5	2.71960508084427e-5	2.71953669440967e-5	2.71950002617743e-5	2.71953669440968e-5	2.71960508084428e-5	2.71950988189917e-5	2.71959085501401e-5	2.71952731686638e-5	2.71954823960851e-5	2.7195732082825e-5	2.71955204997884e-5	2.71953127232227e-5	2.71953482125118e-5	2.71955068784705e-5	2.71956143219888e-5	2.71956097803021e-5	2.71955357239523e-5	2.71954636128346e-5	2.71954372998836e-5	2.71954576543548e-5
flux1:	0.635913693794129	3.02331755009114e-5	3.02331985610761e-5	3.02332174461051e-5	3.02332218538003e-5	3.02332095560713e-5	3.02331880223765e-5	3.02331707813665e-5	3.02331698858056e-5	3.02331881691552e-5	3.02332157789451e-5	3.0233234004061e-5	3.02332258938937e-5	3.02331888989293e-5	3.0233141835361e-5	3.02331190596867e-5	3.02331501122866e-5	3.02332326240827e-5	3.02333165759419e-5	3.02333223651574e-5	3.02332037539831e-5	3.02330290856586e-5	3.02329910495237e-5	3.02332201366521e-5	3.02334494721183e-5	3.0233167822395e-5	3.0232937396429e-5	3.02336442073456e-5	3.02327458333562e-5	3.02338083260733e-5	3.02330505492169e-5	3.0232643478881e-5	3.02330505492169e-5	3.02338083260733e-5	3.02327458333562e-5	3.02336442073456e-5	3.0232937396429e-5	3.0233167822395e-5	3.02334494721182e-5	3.02332201366521e-5	3.02329910495237e-5	3.02330290856586e-5	3.02332037539832e-5	3.02333223651575e-5	3.02333165759419e-5	3.02332326240827e-5	3.02331501122866e-5	3.02331190596867e-5	3.0233141835361e-5
flux1:	0.636176142697882	3.35805097082174e-5	3.35805305656637e-5	3.35805449316229e-5	3.3580544002635e-5	3.35805276150797e-5	3.35805051050199e-5	3.35804908399207e-5	3.35804961305135e-5	3.35805215159093e-5	3.35805540328578e-5	3.3580572329652e-5	3.35805586691951e-5	3.35805124083668e-5	3.35804566537964e-5	3.35804307235263e-5	3.35804670572645e-5	3.35805615441761e-5	3.35806571604151e-5	3.35806651179024e-5	3.35805348723535e-5	3.35803429694197e-5	3.35803020126994e-5	3.35805537145384e-5	3.35808011913823e-5	3.35804833110387e-5	3.35802296016397e-5	3.35810154100056e-5	3.35800201696546e-5	3.35812056366806e-5	3.35803672808354e-5	3.35799159907397e-5	3.35803672808354e-5	3.35812056366807e-5	3.35800201696546e-5	3.35810154100057e-5	3.35802296016397e-5	3.35804833110388e-5	3.35808011913822e-5	3.35805537145383e-5	3.35803020126994e-5	3.35803429694197e-5	3.35805348723536e-5	3.35806651179024e-5	3.35806571604152e-5	3.35805615441761e-5	3.35804670572645e-5	3.35804307235263e-5	3.35804566537964e-5
flux1:	0.636438591601635	3.72655220028386e-5	3.72655393945024e-5	3.72655474526224e-5	3.72655395243279e-5	3.72655181356228e-5	3.72654948532983e-5	3.72654848389077e-5	3.72654982057393e-5	3.72655324860483e-5	3.72655708980754e-5	3.72655890258659e-5	3.72655683972387e-5	3.72655108202519e-5	3.72654445455262e-5	3.7265414670688e-5	3.7265456930042e-5	3.72655651811202e-5	3.72656744560675e-5	3.72656856321345e-5	3.72655432705636e-5	3.72653327975888e-5	3.72652884872735e-5	3.72655641455406e-5	3.72658300707849e-5	3.72654712409413e-5	3.72651920107685e-5	3.72660650989714e-5	3.72649640871928e-5	3.72662862217913e-5	3.72653600774571e-5	3.72648604063621e-5	3.72653600774571e-5	3.72662862217914e-5	3.72649640871928e-5	3.72660650989714e-5	3.72651920107685e-5	3.72654712409412e-5	3.72658300707849e-5	3.72655641455406e-5	3.72652884872735e-5	3.72653327975888e-5	3.72655432705636e-5	3.72656856321345e-5	3.72656744560675e-5	3.72655651811202e-5	3.7265456930042e-5	3.7265414670688e-5	3.72654445455263e-5
flux1:	0.636701040505389	4.1318402655446e-5	4.1318415067514e-5	4.13184147831147e-5	4.13183980384442e-5	4.13183707280731e-5	4.13183470157917e-5	4.13183427623138e-5	4.1318366343221e-5	4.13184114819819e-5	4.13184568087213e-5	4.1318474408155e-5	4.13184451687699e-5	4.13183739797734e-5	4.13182951843092e-5	4.1318260545287e-5	4.13183094973923e-5	4.13184335204836e-5	4.13185586600401e-5	4.13185742073424e-5	4.13184192042166e-5	4.13181887070461e-5	4.13181405601247e-5	4.13184415840807e-5	4.13187262062183e-5	4.13183212482441e-5	4.13180141105613e-5	4.13189835181922e-5	4.13177670681807e-5	4.13192408472171e-5	4.13182190931472e-5	4.13176665141709e-5	4.13182190931473e-5	4.13192408472171e-5	4.13177670681807e-5	4.13189835181922e-5	4.13180141105613e-5	4.13183212482441e-5	4.13187262062183e-5	4.13184415840807e-5	4.13181405601247e-5	4.13181887070461e-5	4.13184192042167e-5	4.13185742073424e-5	4.13185586600401e-5	4.13184335204836e-5	4.13183094973923e-5	4.1318260545287e-5	4.13182951843091e-5
flux1:	0.636963489409142	4.57716122860191e-5	4.57716179591545e-5	4.57716070778764e-5	4.57715795822426e-5	4.57715454540709e-5	4.57715218100894e-5	4.57715250587313e-5	4.57715612148221e-5	4.57716193112052e-5	4.57716725717056e-5	4.57716891473171e-5	4.57716494337727e-5	4.5771562115103e-5	4.57714686616123e-5	4.57714284417985e-5	4.57714849944335e-5	4.57716270118997e-5	4.57717704073854e-5	4.57717915419448e-5	4.57716232918268e-5	4.57713711823056e-5	4.57713186825975e-5	4.57716465909437e-5	4.57719501345891e-5	4.57714934079121e-5	4.57711558314023e-5	4.57722313954249e-5	4.57708889844653e-5	4.57725307229209e-5	4.57714048452875e-5	4.57707944245575e-5	4.57714048452875e-5	4.57725307229209e-5	4.57708889844653e-5	4.57722313954249e-5	4.57711558314022e-5	4.57714934079121e-5	4.5771950134589e-5	4.57716465909437e-5	4.57713186825975e-5	4.57713711823056e-5	4.57716232918268e-5	4.57717915419448e-5	4.57717704073854e-5	4.57716270118998e-5	4.57714849944335e-5	4.57714284417986e-5	4.57714686616123e-5
flux1:	0.637225938312895	5.06600079043354e-5	5.06600048538352e-5	5.06599809422279e-5	5.06599406892883e-5	5.06598989055152e-5	5.06598759937298e-5	5.0659888698745e-5	5.06599399756138e-5	5.06600132192342e-5	5.06600753970719e-5	5.06600903055703e-5	5.06600380495098e-5	5.06599318994681e-5	5.06598215599823e-5	5.06597749831771e-5	5.06598401993918e-5	5.06600026335672e-5	5.0660166821926e-5	5.06601947718312e-5	5.06600125466525e-5	5.0659737088674e-5	5.06596797126089e-5	5.06600361885561e-5	5.06603589011195e-5	5.06598443075302e-5	5.06594736225377e-5	5.06606660140135e-5	5.06591861542062e-5	5.06610135519865e-5	5.06597742506852e-5	5.06591006005024e-5	5.06597742506852e-5	5.06610135519865e-5	5.06591861542062e-5	5.06606660140136e-5	5.06594736225378e-5	5.06598443075302e-5	5.06603589011196e-5	5.06600361885561e-5	5.06596797126089e-5	5.0659737088674e-5	5.06600125466526e-5	5.06601947718312e-5	5.0660166821926e-5	5.06600026335673e-5	5.06598401993918e-5	5.06597749831771e-5	5.06598215599824e-5
flux1:	0.637488387216649	5.60209714551313e-5	5.6020957507823e-5	5.60209180081835e-5	5.60208629725848e-5	5.60208127852045e-5	5.60207914339365e-5	5.60208157292068e-5	5.60208848034307e-5	5.6020975420112e-5	5.60210474280388e-5	5.60210598746999e-5	5.60209928324717e-5	5.60208650179031e-5	5.60207355306503e-5	5.60206819018135e-5	5.60207570093902e-5	5.60209424561521e-5	5.60211300655812e-5	5.6021166007314e-5	5.60209689076835e-5	5.60206682057717e-5	5.60206054583651e-5	5.60209924187601e-5	5.60213346294763e-5	5.60207556237565e-5	5.60203490295023e-5	5.60216697861936e-5	5.6020039899289e-5	5.60220720798676e-5	5.60207091615443e-5	5.6019966387888e-5	5.60207091615443e-5	5.60220720798675e-5	5.6020039899289e-5	5.60216697861936e-5	5.60203490295024e-5	5.60207556237565e-5	5.60213346294763e-5	5.60209924187601e-5	5.60206054583651e-5	5.60206682057717e-5	5.60209689076835e-5	5.60211660073141e-5	5.60211300655812e-5	5.60209424561521e-5	5.60207570093901e-5	5.60206819018135e-5	5.60207355306502e-5
flux1:	0.637750836120402	6.18945404223872e-5	6.18945132712566e-5	6.18944555696256e-5	6.18943837640701e-5	6.18943245406185e-5	6.18943057278099e-5	6.18943438766687e-5	6.18944334879942e-5	6.18945436783158e-5	6.18946263249706e-5	6.18946353704614e-5	6.18945511679739e-5	6.18943987917333e-5	6.18942479277604e-5	6.18941866753064e-5	6.18942730692026e-5	6.18944842583797e-5	6.18946979389988e-5	6.18947429219238e-5	6.18945298236176e-5	6.18942018153497e-5	6.18941332773615e-5	6.18945529562729e-5	6.18949151473756e-5	6.18942647537056e-5	6.18938193258959e-5	6.18952808802498e-5	6.18934871562458e-5	6.18957446971774e-5	6.18942469549642e-5	6.18934285993408e-5	6.18942469549642e-5	6.18957446971774e-5	6.18934871562458e-5	6.18952808802498e-5	6.18938193258959e-5	6.18942647537056e-5	6.18949151473756e-5	6.18945529562728e-5	6.18941332773615e-5	6.18942018153496e-5	6.18945298236175e-5	6.18947429219238e-5	6.18946979389989e-5	6.18944842583797e-5	6.18942730692026e-5	6.18941866753064e-5	6.18942479277604e-5
flux1:	0.638013285024155	6.83235399856851e-5	6.83234972621696e-5	6.83234187673228e-5	6.83233283005621e-5	6.83232595407532e-5	6.83232443633112e-5	6.83232986911566e-5	6.8323411561729e-5	6.83235434349163e-5	6.83236373964027e-5	6.83236419761292e-5	6.83235381696377e-5	6.83233583522212e-5	6.83231839899648e-5	6.83231147074372e-5	6.83232139434581e-5	6.832345368527e-5	6.8323696025151e-5	6.83237508853579e-5	6.83235203825498e-5	6.83231628361292e-5	6.83230882230479e-5	6.83235432696003e-5	6.83239261588116e-5	6.83231969919683e-5	6.83227096901328e-5	6.83243253923923e-5	6.83223526320864e-5	6.83248575880073e-5	6.83232126684514e-5	6.83223116442526e-5	6.83232126684514e-5	6.83248575880073e-5	6.83223526320864e-5	6.83243253923923e-5	6.83227096901327e-5	6.83231969919683e-5	6.83239261588116e-5	6.83235432696002e-5	6.83230882230479e-5	6.83231628361292e-5	6.83235203825498e-5	6.83237508853579e-5	6.8323696025151e-5	6.83234536852701e-5	6.83232139434581e-5	6.83231147074372e-5	6.83231839899648e-5
flux1:	0.638275733927908	7.53537161572249e-5	7.5353655519859e-5	7.53535537500204e-5	7.53534428817875e-5	7.53533642217186e-5	7.53533538474428e-5	7.53534266577145e-5	7.53535654007243e-5	7.5353720907106e-5	7.53538267063559e-5	7.53538256639788e-5	7.5353699816722e-5	7.53534897904187e-5	7.53532899957201e-5	7.53532124804268e-5	7.5353326258615e-5	7.53535973759899e-5	7.53538708036739e-5	7.53539360690772e-5	7.53536864162232e-5	7.53532969344566e-5	7.5353216167447e-5	7.53537097569891e-5	7.53541143897793e-5	7.53532986797035e-5	7.53527663535284e-5	7.53545504900477e-5	7.53523819323728e-5	7.53551578517834e-5	7.53533521099913e-5	7.53523606337576e-5	7.53533521099913e-5	7.53551578517833e-5	7.53523819323729e-5	7.53545504900477e-5	7.53527663535285e-5	7.53532986797034e-5	7.53541143897793e-5	7.53537097569891e-5	7.53532161674471e-5	7.53532969344567e-5	7.53536864162233e-5	7.53539360690772e-5	7.5353870803674e-5	7.53535973759899e-5	7.53533262586149e-5	7.53532124804268e-5	7.53532899957202e-5
flux1:	0.638538182831662	8.30338692611564e-5	8.30337884978605e-5	8.3033661170825e-5	8.30335283593345e-5	8.30334395603229e-5	8.30334351617989e-5	8.30335286371002e-5	8.30336956582562e-5	8.3033876524063e-5	8.30339945208088e-5	8.30339866568966e-5	8.30338364304956e-5	8.30335936434374e-5	8.30333667518499e-5	8.3033281037908e-5	8.30334111745498e-5	8.30337164219505e-5	8.30340230974894e-5	8.30340988868033e-5	8.30338279414259e-5	8.30334039731556e-5	8.30333172615297e-5	8.30338532183894e-5	8.30342810677213e-5	8.30333706855704e-5	8.30327900794801e-5	8.30347578866974e-5	8.30323750223966e-5	8.30354469602595e-5	8.30334653048898e-5	8.3032374823086e-5	8.30334653048897e-5	8.30354469602595e-5	8.30323750223966e-5	8.30347578866974e-5	8.30327900794801e-5	8.30333706855704e-5	8.30342810677214e-5	8.30338532183894e-5	8.30333172615297e-5	8.30334039731556e-5	8.30338279414259e-5	8.30340988868033e-5	8.30340230974895e-5	8.30337164219505e-5	8.30334111745498e-5	8.3033281037908e-5	8.30333667518498e-5
flux1:	0.638800631735415	9.14159870474091e-5	9.14158841872755e-5	9.1415729308728e-5	9.14155732462796e-5	9.14154741660813e-5	9.14154768371517e-5	9.14155929286092e-5	9.14157903248306e-5	9.14159979934659e-5	9.14161283873035e-5	9.1416112523205e-5	9.14159357816072e-5	9.14156580080881e-5	9.14154027057646e-5	9.1415309089035e-5	9.14154574767656e-5	9.14157994470902e-5	9.1416141144601e-5	9.14162270635106e-5	9.14159322323421e-5	9.14154710921117e-5	9.14153790261606e-5	9.14159619553681e-5	9.14164150258447e-5	9.14154015092315e-5	9.14147692644936e-5	9.14169369394857e-5	9.14143193134528e-5	9.14177138424334e-5	9.14155395727992e-5	9.14143406849544e-5	9.14155395727991e-5	9.14177138424334e-5	9.14143193134527e-5	9.14169369394856e-5	9.14147692644937e-5	9.14154015092315e-5	9.14164150258447e-5	9.14159619553681e-5	9.14153790261606e-5	9.14154710921117e-5	9.14159322323421e-5	9.14162270635106e-5	9.1416141144601e-5	9.14157994470902e-5	9.14154574767656e-5	9.1415309089035e-5	9.14154027057645e-5
flux1:	0.639063080639168	1.00555376660952e-4	1.00555250089975e-4	1.00555066034136e-4	1.00554885666628e-4	1.00554776211823e-4	1.00554786868663e-4	1.00554927177972e-4	1.00555156638553e-4	1.0055539222259e-4	1.00555535071004e-4	1.00555510126914e-4	1.00555305049443e-4	1.00554990501921e-4	1.00554705900952e-4	1.00554604953571e-4	1.0055477350982e-4	1.00555154531965e-4	1.00555532517676e-4	1.00555627556151e-4	1.00555305747219e-4	1.00554804643522e-4	1.00554708295749e-4	1.00555343720173e-4	1.00555824652754e-4	1.0055469922748e-4	1.00554011881214e-4	1.00556396590243e-4	1.00553521595689e-4	1.00557266819662e-4	1.00554881457842e-4	1.00553563837139e-4	1.00554881457842e-4	1.00557266819662e-4	1.00553521595689e-4	1.00556396590243e-4	1.00554011881214e-4	1.0055469922748e-4	1.00555824652754e-4	1.00555343720173e-4	1.00554708295749e-4	1.00554804643522e-4	1.00555305747219e-4	1.00555627556151e-4	1.00555532517676e-4	1.00555154531965e-4	1.0055477350982e-4	1.00554604953571e-4	1.00554705900952e-4
flux1:	0.639325529542921	1.10510794614318e-4	1.10510643188282e-4	1.10510428764726e-4	1.10510223291525e-4	1.10510103351211e-4	1.10510122621637e-4	1.10510288281537e-4	1.10510550997671e-4	1.1051081524565e-4	1.1051097049799e-4	1.10510935582906e-4	1.10510700781725e-4	1.10510348219076e-4	1.10510033922931e-4	1.10509926495581e-4	1.10510117100516e-4	1.10510539131288e-4	1.10510954041982e-4	1.1051105647721e-4	1.1051070406041e-4	1.1051016013234e-4	1.10510061164284e-4	1.10510755662702e-4	1.10511267835426e-4	1.10510021430732e-4	1.10509275411339e-4	1.10511895298355e-4	1.10508737966773e-4	1.10512863540999e-4	1.10510246662473e-4	1.10508798975118e-4	1.10510246662473e-4	1.10512863540999e-4	1.10508737966773e-4	1.10511895298355e-4	1.10509275411339e-4	1.10510021430732e-4	1.10511267835426e-4	1.10510755662702e-4	1.10510061164284e-4	1.1051016013234e-4	1.1051070406041e-4	1.1051105647721e-4	1.10510954041982e-4	1.10510539131288e-4	1.10510117100516e-4	1.1050992649558e-4	1.10510033922931e-4
flux1:	0.639587978446675	1.21344573837149e-4	1.21344396983958e-4	1.21344151484537e-4	1.21343920336254e-4	1.21343789698826e-4	1.21343817805094e-4	1.21344009365191e-4	1.21344305954083e-4	1.21344599235673e-4	1.21344766782918e-4	1.21344721292805e-4	1.21344455928895e-4	1.21344064754814e-4	1.21343720909558e-4	1.21343608120268e-4	1.21343822546436e-4	1.21344287061609e-4	1.21344738789216e-4	1.21344846098973e-4	1.21344458877504e-4	1.21343869238987e-4	1.21343770009922e-4	1.21344531350675e-4	1.21345078970215e-4	1.21343702224343e-4	1.21342893843122e-4	1.21345768040729e-4	1.21342300832427e-4	1.21346837995515e-4	1.21343967062408e-4	1.21342376887282e-4	1.21343967062408e-4	1.21346837995515e-4	1.21342300832427e-4	1.21345768040729e-4	1.21342893843122e-4	1.21343702224343e-4	1.21345078970215e-4	1.21344531350675e-4	1.21343770009922e-4	1.21343869238987e-4	1.21344458877504e-4	1.21344846098973e-4	1.21344738789216e-4	1.21344287061609e-4	1.21343822546436e-4	1.21343608120268e-4	1.21343720909558e-4
flux1:	0.639850427350428	1.33122746802062e-4	1.33122544605241e-4	1.33122267825711e-4	1.33122010618894e-4	1.33121868875533e-4	1.33121905517505e-4	1.33122122843231e-4	1.33122453293019e-4	1.33122775605226e-4	1.33122955343993e-4	1.33122899063e-4	1.3312260295371e-4	1.33122173298746e-4	1.33121800626028e-4	1.33121683835176e-4	1.33121923672174e-4	1.3312243156251e-4	1.33122919151283e-4	1.33123027942742e-4	1.33122601137404e-4	1.33121962927465e-4	1.33121866600396e-4	1.33122703864493e-4	1.33123292042897e-4	1.33121775295711e-4	1.33120900734686e-4	1.33124049380614e-4	1.33120241981288e-4	1.33125223604659e-4	1.33122073806123e-4	1.33120327556449e-4	1.33122073806123e-4	1.33125223604658e-4	1.33120241981288e-4	1.33124049380614e-4	1.33120900734686e-4	1.33121775295711e-4	1.33123292042897e-4	1.33122703864493e-4	1.33121866600396e-4	1.33121962927465e-4	1.33122601137404e-4	1.33123027942742e-4	1.33122919151283e-4	1.3312243156251e-4	1.33121923672174e-4	1.33121683835176e-4	1.33121800626028e-4
flux1:	0.640112876254181	1.45915163651446e-4	1.45914936906584e-4	1.45914629138644e-4	1.45914345608314e-4	1.45914192048747e-4	1.45914236295745e-4	1.45914478488792e-4	1.45914842130008e-4	1.45915193125912e-4	1.45915385033594e-4	1.45915318231824e-4	1.45914991942158e-4	1.45914524722783e-4	1.45914124531167e-4	1.45914005303402e-4	1.45914271882076e-4	1.45914823361088e-4	1.45915344924242e-4	1.45915450883114e-4	1.45914979130943e-4	1.45914289567656e-4	1.45914200207236e-4	1.45915123894177e-4	1.45915758704857e-4	1.45914091974326e-4	1.4591314727068e-4	1.45916591533292e-4	1.45912410662705e-4	1.45917871323691e-4	1.45914415428345e-4	1.45912498277168e-4	1.45914415428345e-4	1.45917871323691e-4	1.45912410662705e-4	1.45916591533292e-4	1.4591314727068e-4	1.45914091974326e-4	1.45915758704857e-4	1.45915123894177e-4	1.45914200207236e-4	1.45914289567656e-4	1.45914979130943e-4	1.45915450883114e-4	1.45915344924241e-4	1.45914823361089e-4	1.45914271882076e-4	1.45914005303402e-4	1.45914124531167e-4
flux1:	0.640375325157934	1.59795604176284e-4	1.59795354412789e-4	1.59795016403984e-4	1.59794706317043e-4	1.59794539825099e-4	1.59794590025876e-4	1.59794855374509e-4	1.59795250882898e-4	1.59795629922823e-4	1.59795834139113e-4	1.59795757659124e-4	1.59795402568489e-4	1.59794899516884e-4	1.59794473689054e-4	1.59794353744076e-4	1.59794648065846e-4	1.5979524259676e-4	1.5979579525962e-4	1.59795893124155e-4	1.59795370492176e-4	1.59794626927171e-4	1.59794549583458e-4	1.5979557169265e-4	1.59796260199645e-4	1.59794433139256e-4	1.59793414167152e-4	1.59797176283906e-4	1.59792585523119e-4	1.59798561608094e-4	1.59794769833555e-4	1.59792665644938e-4	1.59794769833555e-4	1.59798561608094e-4	1.59792585523119e-4	1.59797176283906e-4	1.59793414167152e-4	1.59794433139256e-4	1.59796260199645e-4	1.5979557169265e-4	1.59794549583458e-4	1.59794626927171e-4	1.59795370492176e-4	1.59795893124155e-4	1.5979579525962e-4	1.5979524259676e-4	1.59794648065846e-4	1.59794353744076e-4	1.59794473689054e-4
flux1:	0.640637774061688	1.74841882425734e-4	1.74841611887608e-4	1.74841244768707e-4	1.7484090782364e-4	1.7484072678184e-4	1.74840780502817e-4	1.74841066469966e-4	1.74841491904081e-4	1.74841898127272e-4	1.74842115035666e-4	1.74842030358969e-4	1.74841648694929e-4	1.7484111235388e-4	1.74840663308444e-4	1.74840544463891e-4	1.74840867141826e-4	1.74841503391644e-4	1.74842083268149e-4	1.74842166831909e-4	1.74841586845881e-4	1.74840786815476e-4	1.74840727587017e-4	1.74841861667534e-4	1.74842611922297e-4	1.74840613756873e-4	1.74839516207867e-4	1.74843619540948e-4	1.74838579184752e-4	1.74845109028589e-4	1.74840948933176e-4	1.74838640200988e-4	1.74840948933176e-4	1.74845109028589e-4	1.74838579184752e-4	1.74843619540948e-4	1.74839516207867e-4	1.74840613756873e-4	1.74842611922297e-4	1.74841861667534e-4	1.74840727587017e-4	1.74840786815476e-4	1.74841586845881e-4	1.74842166831909e-4	1.74842083268149e-4	1.74841503391644e-4	1.74840867141826e-4	1.74840544463891e-4	1.74840663308444e-4
flux1:	0.640900222965441	1.91135942656663e-4	1.91135654237999e-4	1.91135259420089e-4	1.911348951407e-4	1.91134697354576e-4	1.91134751356593e-4	1.91135054612531e-4	1.91135507487605e-4	1.91135939900532e-4	1.91136170201893e-4	1.9113607948604e-4	1.91135674317053e-4	1.91135107995524e-4	1.91134638623655e-4	1.91134522734671e-4	1.91134873953674e-4	1.91135549782296e-4	1.91136151991146e-4	1.91136214137448e-4	1.91135569824576e-4	1.91134711092917e-4	1.91134677162355e-4	1.91135938324059e-4	1.91136759324545e-4	1.91134578762576e-4	1.91133398126256e-4	1.91137867239687e-4	1.91132334180763e-4	1.91139458248613e-4	1.91134894650003e-4	1.91132362446085e-4	1.91134894650003e-4	1.91139458248613e-4	1.91132334180763e-4	1.91137867239687e-4	1.91133398126256e-4	1.91134578762576e-4	1.91136759324545e-4	1.91135938324059e-4	1.91134677162355e-4	1.91134711092917e-4	1.91135569824576e-4	1.91136214137448e-4	1.91136151991146e-4	1.91135549782296e-4	1.91134873953674e-4	1.91134522734671e-4	1.91134638623655e-4
flux1:	0.641162671869194	2.08763945265392e-4	2.08763642398994e-4	2.08763221445404e-4	2.0876282907856e-4	2.08762611732258e-4	2.08762661995529e-4	2.0876297850021e-4	2.08763455897591e-4	2.08763913472855e-4	2.08764158241887e-4	2.08764064318677e-4	2.08763639498707e-4	2.08763047185233e-4	2.08762560764059e-4	2.08762449665376e-4	2.08762829169361e-4	2.08763541661349e-4	2.08764160387031e-4	2.08764193156768e-4	2.08763477100225e-4	2.08762557689299e-4	2.08762557324827e-4	2.0876396220442e-4	2.08764863812137e-4	2.08762488933513e-4	2.08761220480417e-4	2.0876608124287e-4	2.08760008893787e-4	2.08767770010467e-4	2.08762764935607e-4	2.08759988868911e-4	2.08762764935608e-4	2.08767770010467e-4	2.08760008893786e-4	2.0876608124287e-4	2.08761220480417e-4	2.08762488933513e-4	2.08764863812137e-4	2.0876396220442e-4	2.08762557324827e-4	2.08762557689299e-4	2.08763477100225e-4	2.08764193156768e-4	2.08764160387031e-4	2.08763541661349e-4	2.0876282916936e-4	2.08762449665376e-4	2.08762560764059e-4
flux1:	0.641425120772948	2.27816341281593e-4	2.27816027782307e-4	2.27815582263482e-4	2.2781516069264e-4	2.2781492034762e-4	2.27814962153236e-4	2.27815287291007e-4	2.27815785999806e-4	2.27816267777718e-4	2.27816528492344e-4	2.27816434818092e-4	2.27815994877527e-4	2.27815381110589e-4	2.27814881197092e-4	2.27814776654547e-4	2.27815183768515e-4	2.27815929314216e-4	2.27816557916775e-4	2.2781655260977e-4	2.27815757011854e-4	2.27814775212884e-4	2.278148177293e-4	2.27816384405939e-4	2.27817377217801e-4	2.27814795336784e-4	2.2781343410601e-4	2.278187138232e-4	2.27812052081598e-4	2.2782049571282e-4	2.27815008382618e-4	2.27811966570629e-4	2.27815008382618e-4	2.2782049571282e-4	2.27812052081598e-4	2.278187138232e-4	2.2781343410601e-4	2.27814795336784e-4	2.27817377217802e-4	2.27816384405939e-4	2.278148177293e-4	2.27814775212884e-4	2.27815757011854e-4	2.2781655260977e-4	2.27816557916775e-4	2.27815929314216e-4	2.27815183768515e-4	2.27814776654547e-4	2.27814881197092e-4
flux1:	0.641687569676701	2.48387933946242e-4	2.48387613814287e-4	2.48387145156527e-4	2.48386692844118e-4	2.48386425492132e-4	2.48386453566346e-4	2.48386782332828e-4	2.4838729901775e-4	2.48387804200833e-4	2.48388082734205e-4	2.48387993284205e-4	2.48387543263591e-4	2.48386912960485e-4	2.4838640327149e-4	2.48386306950695e-4	2.48386740645259e-4	2.48387515076606e-4	2.48388146252064e-4	2.48388093560457e-4	2.48387210310178e-4	2.48386164670864e-4	2.48386260344872e-4	2.48388008201396e-4	2.48389103374737e-4	2.48386300879109e-4	2.48384841673309e-4	2.48390569253271e-4	2.48383264514414e-4	2.48392439102639e-4	2.48386425953912e-4	2.48383095007269e-4	2.48386425953912e-4	2.48392439102639e-4	2.48383264514414e-4	2.48390569253271e-4	2.48384841673309e-4	2.48386300879109e-4	2.48389103374737e-4	2.48388008201396e-4	2.48386260344872e-4	2.48386164670864e-4	2.48387210310178e-4	2.48388093560457e-4	2.48388146252064e-4	2.48387515076607e-4	2.48386740645259e-4	2.48386306950695e-4	2.4838640327149e-4
flux1:	0.641950018580454	2.705779258441e-4	2.70577603037433e-4	2.70577112378942e-4	2.70576627351128e-4	2.70576328531162e-4	2.70576337255717e-4	2.70576664493331e-4	2.70577195879885e-4	2.70577723909303e-4	2.70578022474516e-4	2.70577941575655e-4	2.70577486801439e-4	2.7057684504973e-4	2.70576329335312e-4	2.70576242795621e-4	2.70576701800535e-4	2.70577500584916e-4	2.70578126576082e-4	2.70578016746346e-4	2.70577037486332e-4	2.70575926768718e-4	2.705760867044e-4	2.70578036232109e-4	2.70579245263046e-4	2.70576207431545e-4	2.70574644822149e-4	2.70580850975787e-4	2.70572846195158e-4	2.70582803551061e-4	2.70576218296902e-4	2.70572573317664e-4	2.70576218296902e-4	2.70582803551061e-4	2.70572846195158e-4	2.70580850975786e-4	2.70574644822149e-4	2.70576207431545e-4	2.70579245263046e-4	2.70578036232109e-4	2.70576086704399e-4	2.70575926768718e-4	2.70577037486332e-4	2.70578016746346e-4	2.70578126576082e-4	2.70577500584916e-4	2.70576701800535e-4	2.70576242795621e-4	2.70576329335312e-4
flux1:	0.642212467484207	2.94489950015516e-4	2.94489628204041e-4	2.94489116273544e-4	2.94488596160387e-4	2.94488261146728e-4	2.94488244834912e-4	2.94488565509866e-4	2.9448910857566e-4	2.94489659177774e-4	2.94489980216552e-4	2.94489912314598e-4	2.9448945811917e-4	2.94488809937536e-4	2.94488291856693e-4	2.94488216578502e-4	2.94488699550225e-4	2.94489518043356e-4	2.9449013089815e-4	2.94489953916482e-4	2.9448887010343e-4	2.94487693207822e-4	2.94487929150009e-4	2.94490101697181e-4	2.94491436154561e-4	2.9448814695596e-4	2.94486475301507e-4	2.94493192779594e-4	2.94484427586308e-4	2.94495223334675e-4	2.94488017062835e-4	2.9448403165625e-4	2.94488017062835e-4	2.94495223334675e-4	2.94484427586308e-4	2.94493192779594e-4	2.94486475301507e-4	2.9448814695596e-4	2.94491436154561e-4	2.94490101697181e-4	2.94487929150009e-4	2.94487693207822e-4	2.9448887010343e-4	2.94489953916482e-4	2.9449013089815e-4	2.94489518043356e-4	2.94488699550225e-4	2.94488216578502e-4	2.94488291856693e-4
flux1:	0.642474916387961	3.20232083435098e-4	3.20231765752844e-4	3.20231232786929e-4	3.20230674929457e-4	3.2023029899458e-4	3.20230252228401e-4	3.20230561738315e-4	3.2023111389706e-4	3.20231687088367e-4	3.20232033096936e-4	3.2023198245829e-4	3.20231533850108e-4	3.2023088392805e-4	3.20230366936559e-4	3.20230304389348e-4	3.20230810135523e-4	3.20231643891329e-4	3.2023223576295e-4	3.20231981556926e-4	3.20230784509426e-4	3.20229540360903e-4	3.20229864456351e-4	3.20232281923314e-4	3.2023375314276e-4	3.20230195021151e-4	3.20228408501397e-4	3.20235672367775e-4	3.20226083227335e-4	3.20237777303711e-4	3.20229898610839e-4	3.20225544909833e-4	3.20229898610839e-4	3.20237777303711e-4	3.20226083227335e-4	3.20235672367775e-4	3.20228408501397e-4	3.20230195021151e-4	3.20233753142759e-4	3.20232281923314e-4	3.20229864456351e-4	3.20229540360903e-4	3.20230784509426e-4	3.20231981556926e-4	3.2023223576295e-4	3.2023164389133e-4	3.20230810135523e-4	3.20230304389348e-4	3.20230366936559e-4
flux1:	0.642737365291714	3.47916841215164e-4	3.47916530029148e-4	3.47915975744359e-4	3.47915377377202e-4	3.47914956128822e-4	3.47914874148157e-4	3.47915168645999e-4	3.47915727909379e-4	3.47916323948999e-4	3.47916697237205e-4	3.47916667588699e-4	3.47916228881946e-4	3.47915581310257e-4	3.479150685713e-4	3.47915020328472e-4	3.4791554808944e-4	3.47916393221652e-4	3.47916956702069e-4	3.47916615349762e-4	3.47915296277292e-4	3.47913983672893e-4	3.47914408181784e-4	3.47917092668274e-4	3.47918711413146e-4	3.47914865065159e-4	3.47912957733291e-4	3.47920805672168e-4	3.479103260946e-4	3.47922983286339e-4	3.47914378443951e-4	3.47909627144874e-4	3.47914378443951e-4	3.47922983286339e-4	3.479103260946e-4	3.47920805672168e-4	3.47912957733291e-4	3.47914865065159e-4	3.47918711413146e-4	3.47917092668274e-4	3.47914408181783e-4	3.47913983672893e-4	3.47915296277292e-4	3.47916615349762e-4	3.47916956702068e-4	3.47916393221652e-4	3.4791554808944e-4	3.47915020328472e-4	3.479150685713e-4
flux1:	0.642999814195467	3.77661149872347e-4	3.77660846588415e-4	3.77660270222585e-4	3.77659628736983e-4	3.77659158523504e-4	3.77659037653324e-4	3.77659314370302e-4	3.77659879472324e-4	3.77660498753033e-4	3.77660901136421e-4	3.77660895251054e-4	3.77660469667876e-4	3.77659827673864e-4	3.77659322001901e-4	3.77659289906502e-4	3.77659839690735e-4	3.7766069327734e-4	3.77661221752691e-4	3.77660783689113e-4	3.77659333696375e-4	3.77657951113035e-4	3.77658488076277e-4	3.77661461489804e-4	3.77663237588278e-4	3.77659081738977e-4	3.77657047593637e-4	3.77665520246941e-4	3.77654081033606e-4	3.77667771556048e-4	3.77658384702139e-4	3.77653205109502e-4	3.77658384702139e-4	3.77667771556048e-4	3.77654081033606e-4	3.77665520246941e-4	3.77657047593636e-4	3.77659081738977e-4	3.77663237588278e-4	3.77661461489805e-4	3.77658488076277e-4	3.77657951113035e-4	3.77659333696375e-4	3.77660783689113e-4	3.77661221752691e-4	3.7766069327734e-4	3.77659839690735e-4	3.77659289906502e-4	3.77659322001901e-4
flux1:	0.64326226309922	4.0958629798552e-4	4.09586002911694e-4	4.0958540334609e-4	4.09584716633012e-4	4.09584195006086e-4	4.09584033103364e-4	4.09584290651159e-4	4.09584861120041e-4	4.09585503991767e-4	4.0958593642066e-4	4.09585955661623e-4	4.09585544923474e-4	4.09584910626306e-4	4.09584414473944e-4	4.09584400856702e-4	4.09584973823285e-4	4.09585834341316e-4	4.09586322355185e-4	4.09585778564911e-4	4.09584188626594e-4	4.09582733992216e-4	4.0958339486316e-4	4.09586678500289e-4	4.09588620469955e-4	4.0958413165495e-4	4.09581964732953e-4	4.09591106061499e-4	4.09578635581035e-4	4.09593435676649e-4	4.09583209024756e-4	4.09577569102079e-4	4.09583209024756e-4	4.09593435676648e-4	4.09578635581035e-4	4.095911060615e-4	4.09581964732953e-4	4.0958413165495e-4	4.09588620469954e-4	4.09586678500289e-4	4.09583394863159e-4	4.09582733992215e-4	4.09584188626594e-4	4.09585778564911e-4	4.09586322355185e-4	4.09585834341316e-4	4.09584973823284e-4	4.09584400856702e-4	4.09584414473944e-4
flux1:	0.643524712002974	4.4381786257405e-4	4.43817574860524e-4	4.43816950830106e-4	4.43816217697368e-4	4.43815643914485e-4	4.43815440812418e-4	4.43815679443887e-4	4.43816255608149e-4	4.43816922131689e-4	4.43817384266176e-4	4.43817428106052e-4	4.43817032033552e-4	4.4381640623582e-4	4.43815921731769e-4	4.43815929679576e-4	4.43816528556979e-4	4.43817396331543e-4	4.43817839939823e-4	4.43817182124195e-4	4.43815443026552e-4	4.43813913459384e-4	4.43814708711882e-4	4.43818322827281e-4	4.43820437500686e-4	4.43815589862498e-4	4.43813284352103e-4	4.43823142012022e-4	4.43809566493051e-4	4.43825559038534e-4	4.4381443309417e-4	4.43808299517236e-4	4.4381443309417e-4	4.43825559038534e-4	4.43809566493051e-4	4.43823142012022e-4	4.43813284352103e-4	4.43815589862497e-4	4.43820437500685e-4	4.43818322827281e-4	4.43814708711883e-4	4.43813913459384e-4	4.43815443026552e-4	4.43817182124195e-4	4.43817839939823e-4	4.43817396331543e-4	4.43816528556978e-4	4.43815929679577e-4	4.43815921731769e-4
flux1:	0.643787160906727	4.80485609538532e-4	4.80485327210464e-4	4.80484677603843e-4	4.80483898254544e-4	4.80483273799148e-4	4.80483031723197e-4	4.80483253530679e-4	4.80483836449008e-4	4.80484526082456e-4	4.80485015827396e-4	4.804850813636e-4	4.80484697506505e-4	4.80484079537827e-4	4.80483608581698e-4	4.80483642250897e-4	4.80484271777126e-4	4.80485149425301e-4	4.80485546524608e-4	4.80484767232131e-4	4.8048286947964e-4	4.80481261004011e-4	4.8048219973194e-4	4.80486163112769e-4	4.80488455278907e-4	4.80483220385878e-4	4.80480770759209e-4	4.80491396482803e-4	4.80476640308369e-4	4.80493915412045e-4	4.80481829184619e-4	4.80475167392925e-4	4.80481829184619e-4	4.80493915412044e-4	4.80476640308369e-4	4.80491396482803e-4	4.80480770759209e-4	4.80483220385878e-4	4.80488455278907e-4	4.80486163112769e-4	4.8048219973194e-4	4.80481261004011e-4	4.8048286947964e-4	4.80484767232131e-4	4.80485546524608e-4	4.80485149425301e-4	4.80484271777126e-4	4.80483642250897e-4	4.80483608581698e-4
flux1:	0.64404960981048	5.19723366530611e-4	5.19723086625031e-4	5.19722410869006e-4	5.19721587421947e-4	5.19720916513595e-4	5.19720640442073e-4	5.19720849473861e-4	5.19721440782353e-4	5.19722152008128e-4	5.19722665027452e-4	5.19722746518568e-4	5.19722369838698e-4	5.19721757465945e-4	5.1972130188232e-4	5.1972136684699e-4	5.19722034212328e-4	5.19722927059821e-4	5.19723277670509e-4	5.19722370379825e-4	5.19720304067464e-4	5.19718611316975e-4	5.19719700843404e-4	5.19724030408966e-4	5.19726502486864e-4	5.1972084918265e-4	5.19718250344487e-4	5.19729700312488e-4	5.1971368629878e-4	5.1973234186838e-4	5.19719233065285e-4	5.19712007306846e-4	5.19719233065285e-4	5.19732341868381e-4	5.1971368629878e-4	5.19729700312489e-4	5.19718250344487e-4	5.19720849182651e-4	5.19726502486864e-4	5.19724030408966e-4	5.19719700843404e-4	5.19718611316975e-4	5.19720304067464e-4	5.19722370379825e-4	5.19723277670509e-4	5.19722927059822e-4	5.19722034212328e-4	5.19721366846991e-4	5.1972130188232e-4
flux1:	0.644312058714234	5.61668866657346e-4	5.61668585469089e-4	5.61667883985081e-4	5.61667021011271e-4	5.61666311074635e-4	5.61666009016211e-4	5.61666211294775e-4	5.61666812970377e-4	5.6166754287656e-4	5.61668072110973e-4	5.61668160561419e-4	5.61667783191372e-4	5.61667172607667e-4	5.61666734358071e-4	5.6166683797922e-4	5.61667553249182e-4	5.61668469695634e-4	5.61668776180232e-4	5.61667735326668e-4	5.61665489981029e-4	5.61663705903324e-4	5.61664951420035e-4	5.61669661868225e-4	5.61672313629291e-4	5.61666207920397e-4	5.61663455369049e-4	5.6167579055928e-4	5.61658440199284e-4	5.61678582458491e-4	5.61664387646918e-4	5.61656561011348e-4	5.61664387646918e-4	5.61678582458492e-4	5.61658440199284e-4	5.6167579055928e-4	5.61663455369049e-4	5.61666207920397e-4	5.61672313629291e-4	5.61669661868225e-4	5.61664951420035e-4	5.61663705903324e-4	5.61665489981029e-4	5.61667735326668e-4	5.61668776180232e-4	5.61668469695634e-4	5.61667553249182e-4	5.61666837979221e-4	5.61666734358071e-4
flux1:	0.644574507617987	6.06463561477261e-4	6.06463274911026e-4	6.06462549622921e-4	6.06461654666517e-4	6.06460916725707e-4	6.06460599887709e-4	6.0646080331775e-4	6.06461417362816e-4	6.06462161198416e-4	6.06462696414819e-4	6.06462779236602e-4	6.06462390335852e-4	6.06461776237118e-4	6.06461357683966e-4	6.06461509481321e-4	6.0646228597457e-4	6.06463237782363e-4	6.06463504981239e-4	6.0646232592019e-4	6.06459890315538e-4	6.06458005895504e-4	6.06459410155633e-4	6.0646451367861e-4	6.06467342034212e-4	6.06460747021997e-4	6.06457837016465e-4	6.06471123512277e-4	6.0645235716363e-4	6.0647410109463e-4	6.06458755816184e-4	6.06450290250701e-4	6.06458755816184e-4	6.0647410109463e-4	6.0645235716363e-4	6.06471123512277e-4	6.06457837016465e-4	6.06460747021997e-4	6.06467342034212e-4	6.06464513678611e-4	6.06459410155633e-4	6.06458005895504e-4	6.06459890315538e-4	6.0646232592019e-4	6.06463504981239e-4	6.06463237782363e-4	6.0646228597457e-4	6.06461509481321e-4	6.06461357683966e-4
flux1:	0.64483695652174	6.54252401813146e-4	6.54252105829968e-4	6.54251360695215e-4	6.5425044474284e-4	6.54249693707076e-4	6.54249376531903e-4	6.54249590692339e-4	6.54250218751919e-4	6.54250969481223e-4	6.54251496885139e-4	6.54251557665643e-4	6.54251143392817e-4	6.54250519146143e-4	6.5425012335799e-4	6.54250335362253e-4	6.54251189956223e-4	6.54252192437792e-4	6.54252427705661e-4	6.54251106609016e-4	6.54248468567478e-4	6.54246472588092e-4	6.54248035675769e-4	6.54253541767273e-4	6.54256540637018e-4	6.54249416499121e-4	6.5424634622524e-4	6.54260655466001e-4	6.54240392461861e-4	6.54263862150924e-4	6.54247300974096e-4	6.54238157277204e-4	6.54247300974096e-4	6.54263862150923e-4	6.54240392461861e-4	6.54260655466001e-4	6.5424634622524e-4	6.54249416499121e-4	6.54256540637018e-4	6.54253541767272e-4	6.54248035675769e-4	6.54246472588091e-4	6.54248468567478e-4	6.54251106609016e-4	6.54252427705661e-4	6.54252192437792e-4	6.54251189956222e-4	6.54250335362253e-4	6.5425012335799e-4
flux1:	0.645099405425493	7.05183584988633e-4	7.05183276125811e-4	7.05182517654855e-4	7.05181595514409e-4	7.05180850322933e-4	7.05180550375235e-4	7.05180786196389e-4	7.05181429126817e-4	7.0518217701284e-4	7.05182678956856e-4	7.05182697359749e-4	7.05182240975712e-4	7.05181598878548e-4	7.05181229961122e-4	7.05181517021414e-4	7.05182470357573e-4	7.05183542437681e-4	7.05183755567679e-4	7.05182289252963e-4	7.05179435441012e-4	7.05177314302755e-4	7.05179033503825e-4	7.05184948879413e-4	7.05188109153793e-4	7.0518041317812e-4	7.05177180905078e-4	7.05192589860497e-4	7.05170748522459e-4	7.05196077386246e-4	7.05178233882542e-4	7.05168371670444e-4	7.05178233882542e-4	7.05196077386245e-4	7.05170748522459e-4	7.05192589860497e-4	7.05177180905078e-4	7.05180413178119e-4	7.05188109153793e-4	7.05184948879414e-4	7.05179033503825e-4	7.05177314302754e-4	7.05179435441012e-4	7.05182289252963e-4	7.0518375556768e-4	7.05183542437681e-4	7.05182470357573e-4	7.05181517021414e-4	7.05181229961123e-4
flux1:	0.645361854329247	7.59408267195307e-4	7.59407943129744e-4	7.59407180853566e-4	7.59406271403315e-4	7.59405555001507e-4	7.59405292696049e-4	7.5940556203143e-4	7.59406219445413e-4	7.59406951696036e-4	7.59407406517006e-4	7.59407358339965e-4	7.5940684045079e-4	7.59406172074045e-4	7.59405835506959e-4	7.59406215525998e-4	7.59407292087316e-4	7.59408456219589e-4	7.59408659245584e-4	7.59407044941554e-4	7.59403960677634e-4	7.59401698298293e-4	7.59403568095247e-4	7.59409896744474e-4	7.59413206352881e-4	7.59404893025069e-4	7.59401498242654e-4	7.59418089492915e-4	7.59394587026485e-4	7.59421917898431e-4	7.59402724529463e-4	7.59392102170791e-4	7.59402724529462e-4	7.59421917898431e-4	7.59394587026485e-4	7.59418089492916e-4	7.59401498242654e-4	7.59404893025069e-4	7.59413206352881e-4	7.59409896744474e-4	7.59403568095247e-4	7.59401698298293e-4	7.59403960677634e-4	7.59407044941554e-4	7.59408659245584e-4	7.5940845621959e-4	7.59407292087316e-4	7.59406215525998e-4	7.59405835506958e-4
flux1:	0.645624303233	8.17080239812785e-4	8.17079899929524e-4	8.17079146771792e-4	8.17078273042679e-4	8.17077612167913e-4	8.17077410336828e-4	8.17077725447367e-4	8.17078395266739e-4	8.17079095779075e-4	8.17079477794749e-4	8.17079335202301e-4	8.17078734144398e-4	8.17078030746361e-4	8.17077733701378e-4	8.1707822777011e-4	8.17079455805412e-4	8.17080737726741e-4	8.17080944599658e-4	8.17079179656151e-4	8.1707584874663e-4	8.17073426563099e-4	8.17075438775104e-4	8.17082182161241e-4	8.17085626252915e-4	8.17076647395833e-4	8.17073090921935e-4	8.17090952626849e-4	8.17065704882362e-4	8.17095189941307e-4	8.1707457784633e-4	8.17063152361678e-4	8.1707457784633e-4	8.17095189941306e-4	8.17065704882362e-4	8.1709095262685e-4	8.17073090921935e-4	8.17076647395833e-4	8.17085626252915e-4	8.17082182161241e-4	8.17075438775104e-4	8.17073426563099e-4	8.1707584874663e-4	8.17079179656151e-4	8.17080944599658e-4	8.1708073772674e-4	8.17079455805412e-4	8.1707822777011e-4	8.17077733701378e-4
flux1:	0.645886752136753	8.78355568639338e-4	8.7835521456063e-4	8.78354487070421e-4	8.7835367612949e-4	8.78353100894194e-4	8.78352984202327e-4	8.78353357179288e-4	8.78354035231214e-4	8.78354684469704e-4	8.78354964161031e-4	8.78354696103681e-4	8.78353988465688e-4	8.78353241457526e-4	8.78352993071307e-4	8.78353625475321e-4	8.78355036749109e-4	8.78356465061232e-4	8.78356691200841e-4	8.7835477275498e-4	8.78351177377104e-4	8.78348574469599e-4	8.7835071855491e-4	8.78357875973181e-4	8.78361437214435e-4	8.7835174217569e-4	8.7834802622343e-4	8.7836725196568e-4	8.78340173051244e-4	8.78371973578289e-4	8.78349872254761e-4	8.78337599178626e-4	8.78349872254761e-4	8.78371973578289e-4	8.78340173051245e-4	8.7836725196568e-4	8.7834802622343e-4	8.7835174217569e-4	8.78361437214435e-4	8.78357875973181e-4	8.7835071855491e-4	8.78348574469599e-4	8.78351177377104e-4	8.7835477275498e-4	8.78356691200841e-4	8.78356465061232e-4	8.78355036749109e-4	8.78353625475321e-4	8.78352993071307e-4
flux1:	0.646149201040506	9.43392195142623e-4	9.43391831168777e-4	9.433911495723e-4	9.43390432183165e-4	9.43389975453199e-4	9.43389969680904e-4	9.43390411841374e-4	9.43391091536502e-4	9.43391666577814e-4	9.43391810976587e-4	9.43391383798836e-4	9.43390545066629e-4	9.43389746504557e-4	9.43389558077078e-4	9.43390356149606e-4	9.43391985501474e-4	9.43393591075977e-4	9.43393852805975e-4	9.43391777420759e-4	9.43387898071989e-4	9.43385091428416e-4	9.43387354961547e-4	9.43394924061183e-4	9.43398583047438e-4	9.433881189283e-4	9.43384247122446e-4	9.43404935613114e-4	9.43375937350822e-4	9.43410223305399e-4	9.43386560178807e-4	9.43373393382913e-4	9.43386560178807e-4	9.43410223305399e-4	9.43375937350822e-4	9.43404935613114e-4	9.43384247122446e-4	9.433881189283e-4	9.43398583047438e-4	9.43394924061183e-4	9.43387354961546e-4	9.43385091428416e-4	9.43387898071989e-4	9.43391777420759e-4	9.43393852805975e-4	9.43393591075978e-4	9.43391985501474e-4	9.43390356149606e-4	9.43389558077078e-4
flux1:	0.64641164994426	0.00101234949901299	0.00101234913242527	0.0010123485204609	0.00101234793050767	0.00101234762708662	0.00101234775830992	0.00101234827960491	0.00101234895173662	0.00101234942650949	0.0010123493998024	0.00101234877803225	0.00101234778333505	0.00101234692640968	0.00101234681149944	0.00101234780529995	0.00101234969000488	0.00101235150521588	0.00101235181909667	0.00101234958239142	0.00101234539792415	0.00101234236285836	0.0010123447321882	0.00101235270965691	0.00101235644543292	0.00101234515734963	0.00101234113468279	0.00101236338932132	0.00101233238054384	0.00101236932995581	0.00101234402983952	0.00101232992131819	0.00101234402983952	0.00101236932995581	0.00101233238054384	0.00101236338932132	0.00101234113468279	0.00101234515734963	0.00101235644543292	0.00101235270965691	0.0010123447321882	0.00101234236285836	0.00101234539792415	0.00101234958239142	0.00101235181909667	0.00101235150521588	0.00101234969000488	0.00101234780529995	0.00101234681149944
flux1:	0.646674098848013	0.00108538782149258	0.00108538746267107	0.00108538694718114	0.0010853865208554	0.00108538640649842	0.0010853867002063	0.00108538730868571	0.00108538796138736	0.00108538830712803	0.00108538807147753	0.00108538721877961	0.00108538604370734	0.00108538512319715	0.0010853850975861	0.00108538631938979	0.00108538849831941	0.0010853905561168	0.00108539093819682	0.00108538853449166	0.00108538402225056	0.00108538073298302	0.0010853831940706	0.00108539157647268	0.00108539536714879	0.00108538319851511	0.00108537903123593	0.00108540295952151	0.00108536984521292	0.00108540964339437	0.00108538262784513	0.0010853675274651	0.00108538262784513	0.00108540964339437	0.00108536984521292	0.00108540295952151	0.00108537903123593	0.00108538319851511	0.00108539536714879	0.00108539157647268	0.0010853831940706	0.00108538073298302	0.00108538402225056	0.00108538853449166	0.00108539093819682	0.0010853905561168	0.00108538849831941	0.00108538631938979	0.0010853850975861
flux1:	0.646936547751766	0.00116266794916649	0.00116266761148233	0.00116266722174774	0.0011626669965127	0.0011626671068066	0.00116266758700345	0.00116266828838383	0.00116266890727584	0.00116266909320979	0.00116266860978037	0.00116266749004389	0.00116266611149878	0.00116266512415328	0.00116266520565834	0.0011626666892497	0.00116266920184413	0.00116267153468957	0.00116267199970197	0.00116266942170013	0.00116266455777649	0.00116266098817925	0.00116266352760555	0.00116267231235701	0.00116267613580386	0.00116266302862195	0.00116265872404981	0.00116268443684684	0.00116264911713923	0.00116269195572685	0.00116266314230702	0.00116264699752614	0.00116266314230702	0.00116269195572685	0.00116264911713923	0.00116268443684684	0.00116265872404981	0.00116266302862195	0.00116267613580386	0.00116267231235701	0.00116266352760556	0.00116266098817925	0.00116266455777649	0.00116266942170013	0.00116267199970197	0.00116267153468957	0.00116266920184413	0.0011626666892497	0.00116266520565834
flux1:	0.647198996655519	0.0012443505581327	0.00124435025758459	0.00124435002440326	0.00124435003776521	0.00124435040692389	0.00124435109527094	0.00124435189265032	0.00124435246120103	0.00124435245544964	0.0012443516856151	0.00124435026413754	0.00124434866117774	0.00124434760599635	0.00124434781411024	0.0012443495938835	0.00124435247895446	0.00124435511765085	0.00124435567818773	0.00124435291671974	0.00124434767633268	0.0012443438008327	0.00124434640695801	0.00124435559341383	0.00124435942801283	0.0012443453231584	0.00124434088942216	0.00124436850008915	0.00124433086913428	0.0012443769449812	0.00124434624644429	0.00124432900200556	0.00124434624644429	0.0012443769449812	0.00124433086913428	0.00124436850008915	0.00124434088942216	0.00124434532315841	0.00124435942801283	0.00124435559341383	0.00124434640695801	0.0012443438008327	0.00124434767633267	0.00124435291671974	0.00124435567818773	0.00124435511765085	0.00124435247895446	0.0012443495938835	0.00124434781411024
flux1:	0.647461445559273	0.00133059561871866	0.00133059537329785	0.00133059532782537	0.00133059561595798	0.00133059627559245	0.00133059719064511	0.00133059808440436	0.00133059858451765	0.00133059835521476	0.0013305972619091	0.00133059550662738	0.00133059366125683	0.00133059253963223	0.00133059289498437	0.00133059500486462	0.00133059829926093	0.00133060127171492	0.00133060193741508	0.00133059898126769	0.00133059333927663	0.00133058913390311	0.00133059179814981	0.00133060138877101	0.00133060521419315	0.00133059005168051	0.00133058549738237	0.00133061512078005	0.00133057506552414	0.00133062457946772	0.00133059190288946	0.00133057350049876	0.00133059190288945	0.00133062457946772	0.00133057506552414	0.00133061512078005	0.00133058549738237	0.00133059005168051	0.00133060521419315	0.00133060138877101	0.00133059179814981	0.00133058913390311	0.00133059333927663	0.00133059898126769	0.00133060193741508	0.00133060127171492	0.00133059829926093	0.00133059500486462	0.00133059289498437
flux1:	0.647723894463026	0.00142156176118394	0.00142156158996905	0.00142156176235825	0.00142156235863982	0.00142156333656998	0.00142156449316682	0.00142156548108889	0.0014215658939183	0.00142156541050672	0.00142156395966892	0.0014215618423822	0.00142155974024021	0.0014215585559405	0.00142155907957869	0.00142156155178885	0.00142156528896657	0.00142156861893058	0.00142156939571903	0.0014215662315693	0.00142156016311507	0.00142155560666711	0.0014215583248887	0.00142156832644911	0.00142157212443113	0.00142155584364379	0.00142155117745393	0.00142158292885571	0.00142154032775333	0.0014215934832932	0.0014215587291755	0.00142153910717346	0.0014215587291755	0.0014215934832932	0.00142154032775333	0.00142158292885571	0.00142155117745393	0.00142155584364379	0.00142157212443113	0.00142156832644911	0.0014215583248887	0.00142155560666711	0.00142156016311507	0.0014215662315693	0.00142156939571903	0.00142156861893059	0.00142156528896657	0.00142156155178885	0.00142155907957869
flux1:	0.647986343366779	0.00151740560313484	0.00151740552513789	0.00151740594303181	0.00151740687656837	0.00151740819574707	0.00151740960460189	0.00151741068222819	0.00151741098920201	0.00151741022386545	0.00151740838591705	0.00151740588344088	0.00151740351434668	0.00151740227331816	0.00151740298582279	0.00151740584953402	0.00151741005808291	0.00151741376392886	0.00151741465334721	0.00151741126581742	0.0015174047470816	0.00151739982238324	0.00151740259627378	0.00151741302106063	0.0015174167761446	0.00151739931601872	0.00151739454621047	0.00151742854014546	0.00151738326185622	0.00151744026378375	0.00151740332516394	0.00151738241820389	0.00151740332516394	0.00151744026378375	0.00151738326185622	0.00151742854014546	0.00151739454621047	0.00151739931601872	0.0015174167761446	0.00151741302106063	0.00151740259627378	0.00151739982238324	0.0015174047470816	0.00151741126581742	0.00151741465334721	0.00151741376392886	0.00151741005808291	0.00151740584953402	0.00151740298582279
flux1:	0.648248792270532	0.00161828103968322	0.00161828107248878	0.00161828175943873	0.00161828305365392	0.00161828473127412	0.00161828639881315	0.0016182875600421	0.00161828774406757	0.00161828667323903	0.00161828442452525	0.0016182815197144	0.00161827887802696	0.00161827758800954	0.00161827850846469	0.00161828178837886	0.00161828649056545	0.00161829058414595	0.00161829158281074	0.00161828795465439	0.00161828096371801	0.00161827565891874	0.00161827849740908	0.00161828936436628	0.00161829306456764	0.00161827436371735	0.00161826949765796	0.00161830584672297	0.0016182577488418	0.00161831880186813	0.00161827956346967	0.0016182573022152	0.00161827956346967	0.00161831880186813	0.0016182577488418	0.00161830584672297	0.00161826949765796	0.00161827436371735	0.00161829306456764	0.00161828936436628	0.00161827849740908	0.00161827565891874	0.00161828096371801	0.00161828795465439	0.00161829158281074	0.00161829058414595	0.00161828649056545	0.00161828178837886	0.00161827850846469
flux1:	0.648511241174286	0.00172433849769981	0.00172433865595995	0.0017243396298539	0.00172434130123203	0.00172434334808181	0.00172434527655555	0.00172434651447113	0.0017243465612693	0.00172434516714493	0.0017243424912636	0.00172433917384328	0.00172433625860478	0.00172433492856374	0.00172433607342167	0.0017243397883454	0.00172434499873897	0.00172434948439276	0.00172435058361544	0.00172434669603687	0.00172433921381103	0.00172433352368145	0.00172433644426248	0.00172434778002286	0.00172435141739187	0.00172433141416847	0.0017243264577852	0.0017243652714683	0.00172431419934531	0.00172437950677996	0.00172433784424369	0.00172431415510018	0.00172433784424369	0.00172437950677996	0.00172431419934531	0.0017243652714683	0.0017243264577852	0.00172433141416847	0.00172435141739187	0.00172434778002286	0.00172433644426248	0.00172433352368145	0.00172433921381103	0.00172434669603687	0.00172435058361544	0.00172434948439276	0.00172434499873897	0.0017243397883454	0.00172433607342167
flux1:	0.648773690078039	0.00183572415584645	0.00183572444971286	0.00183572572130955	0.00183572777837656	0.00183573019849733	0.00183573238637962	0.00183573369427968	0.00183573359378671	0.00183573186576411	0.00183572875470577	0.00183572502185583	0.00183572183669791	0.00183572047608892	0.00183572185797715	0.00183572601945522	0.00183573174370646	0.00183573661746301	0.00183573780305895	0.0018357336361615	0.00183572564735361	0.00183571957451926	0.00183572260442858	0.00183573444417986	0.00183573801522333	0.00183571664770432	0.00183571160495008	0.00183575298851262	0.00183569877422273	0.00183576853675721	0.00183572431599425	0.00183569912088946	0.00183572431599424	0.00183576853675721	0.00183569877422273	0.00183575298851262	0.00183571160495008	0.00183571664770432	0.00183573801522333	0.00183573444417986	0.00183572260442858	0.00183571957451926	0.00183572564735361	0.0018357336361615	0.00183573780305895	0.00183573661746301	0.00183573174370646	0.00183572601945522	0.00183572185797715
flux1:	0.649036138981792	0.00195257913241162	0.00195257956600198	0.00195258113767033	0.00195258358029181	0.0019525863709791	0.00195258881364709	0.00195259018622231	0.00195258993397962	0.00195258786993422	0.00195258432495818	0.00195258018160468	0.00195257673440993	0.00195257535230803	0.00195257697883878	0.00195258158992086	0.00195258782376349	0.00195259307279706	0.00195259432510328	0.00195258985845101	0.00195258135252299	0.00195257490857422	0.00195257808578058	0.00195259047391188	0.00195259397984566	0.00195257118575341	0.00195256605810036	0.00195261011156776	0.00195255257309161	0.00195262698774391	0.00195258006445087	0.00195255328067958	0.00195258006445087	0.00195262698774391	0.00195255257309161	0.00195261011156776	0.00195256605810036	0.00195257118575341	0.00195259397984566	0.00195259047391188	0.00195257808578058	0.00195257490857422	0.00195258135252299	0.00195258985845101	0.00195259432510328	0.00195259307279706	0.00195258782376349	0.00195258158992086	0.00195257697883878
flux1:	0.649298587885546	0.00207503864332472	0.00207503921333046	0.00207504107809257	0.00207504389715456	0.00207504704932237	0.00207504973998967	0.0020750511745865	0.00207505077303149	0.00207504838034268	0.00207504441252172	0.002075039871303	0.0020750361736293	0.0020750347777662	0.00207503665041733	0.00207504170463479	0.00207504843317677	0.00207505403555232	0.00207505532966356	0.00207505054293334	0.00207504151500118	0.00207503472141404	0.00207503809533555	0.00207505108581465	0.00207505453262229	0.00207503024917749	0.00207502503517006	0.00207507185248268	0.00207501079316014	0.00207509005243408	0.00207504027181037	0.00207501181195728	0.00207504027181037	0.00207509005243408	0.00207501079316014	0.00207507185248268	0.00207502503517006	0.00207503024917749	0.00207505453262229	0.00207505108581465	0.00207503809533555	0.00207503472141404	0.00207504151500118	0.00207505054293334	0.00207505532966356	0.00207505403555232	0.00207504843317676	0.00207504170463479	0.00207503665041733
flux1:	0.649561036789299	0.00220323113307465	0.00220323182762218	0.00220323396858953	0.00220323714611047	0.00220324064501634	0.00220324357587025	0.00220324507375593	0.00220324453331919	0.00220324182956196	0.00220323745993956	0.00220323254083006	0.00220322860712192	0.00220322720288825	0.00220322931603056	0.00220323479665912	0.00220324199402353	0.00220324791876629	0.00220324922498794	0.00220324409867889	0.0022032345502986	0.00220322743910236	0.00220323107099805	0.00220324472743662	0.00220324812571678	0.00220322228943615	0.0022032169843374	0.00220326665271196	0.00220320186102587	0.00220328615233565	0.00220323334903883	0.0022032031209931	0.00220323334903883	0.00220328615233565	0.00220320186102587	0.00220326665271196	0.0022032169843374	0.00220322228943615	0.00220324812571678	0.00220324472743662	0.00220323107099805	0.00220322743910236	0.0022032345502986	0.00220324409867889	0.00220324922498794	0.00220324791876629	0.00220324199402353	0.00220323479665912	0.00220322931603056
flux1:	0.649823485693052	0.00233727738161459	0.00233727817948834	0.00233728056976514	0.00233728407946356	0.00233728790576769	0.0023372910692408	0.00233729263677664	0.00233729197669034	0.00233728898991743	0.00233728424923775	0.00233727897883158	0.00233727482545855	0.00233727341493849	0.00233727575508719	0.00233728163476607	0.00233728926413052	0.00233729547163791	0.00233729675614229	0.00233729127230216	0.0023372812120845	0.00233727382621404	0.00233727778919631	0.00233729218456919	0.00233729554916191	0.00233726809561514	0.00233726269118054	0.00233731529072963	0.0023372465404717	0.00233733604587536	0.0023372800442458	0.00233724795131811	0.0023372800442458	0.00233733604587535	0.0023372465404717	0.00233731529072963	0.00233726269118053	0.00233726809561514	0.00233729554916191	0.00233729218456919	0.00233727778919631	0.00233727382621404	0.0023372812120845	0.00233729127230216	0.00233729675614229	0.00233729547163791	0.00233728926413052	0.00233728163476607	0.00233727575508719
flux1:	0.650085934596805	0.00247728959068088	0.00247729046100616	0.00247729306411215	0.00247729687242765	0.00247730100353283	0.00247730439362132	0.00247730604324376	0.00247730529197141	0.00247730206052544	0.00247729698851634	0.0024772913989927	0.00247728704317088	0.00247728562428362	0.00247728816965003	0.00247729441041873	0.00247730242448812	0.00247730886728743	0.00247731009294755	0.00247730423586874	0.00247729367986556	0.00247728607314385	0.0024772904517695	0.00247730566776553	0.00247730901715726	0.00247727988070226	0.00247727436511453	0.00247732996876582	0.00247725701962745	0.00247735191590411	0.00247729253048311	0.00247725847163429	0.00247729253048311	0.00247735191590411	0.00247725701962745	0.00247732996876582	0.00247727436511453	0.00247727988070226	0.00247730901715726	0.00247730566776553	0.0024772904517695	0.00247728607314385	0.00247729367986556	0.00247730423586874	0.00247731009294755	0.00247730886728743	0.00247730242448812	0.00247729441041873	0.00247728816965003
flux1:	0.650348383500559	0.00262337045329934	0.00262337135576365	0.00262337412660012	0.0026233781941354	0.00262338260573101	0.0026233862192581	0.0026233879701662	0.00262338716537493	0.0026233837371899	0.00262337838140252	0.00262337250921558	0.00262336796788121	0.00262336653370793	0.00262336925412122	0.00262337580792129	0.0026233841498512	0.0026233907736897	0.0026233919010529	0.00262338565788644	0.00262337462969504	0.00262336686640053	0.00262337175581191	0.00262338788180735	0.00262339123732391	0.00262336035084377	0.00262335470883964	0.00262341338258811	0.00262333598120749	0.00262343644030182	0.00262337347665887	0.00262333734684518	0.00262337347665887	0.00262343644030182	0.00262333598120749	0.00262341338258811	0.00262335470883964	0.00262336035084378	0.00262339123732391	0.00262338788180734	0.00262337175581191	0.00262336686640053	0.00262337462969504	0.00262338565788644	0.0026233919010529	0.0026233907736897	0.0026233841498512	0.00262337580792129	0.00262336925412122
flux1:	0.650610832404312	0.00277561221058159	0.00277561309624648	0.00277561598259747	0.00277562026591883	0.00277562493362999	0.00277562877134478	0.00277563064979857	0.00277562983781274	0.00277562626918906	0.00277562068342193	0.00277561456777784	0.00277560985649281	0.00277560839486644	0.0027756112521242	0.00277561806179571	0.00277562666656362	0.00277563341180067	0.00277563440015387	0.00277562776138798	0.00277561629192629	0.00277560844591384	0.00277561395051736	0.00277563108217787	0.00277563446698514	0.00277560176165269	0.00277559597486766	0.00277565777838391	0.0027755756598665	0.00277568184971029	0.00277561510558532	0.00277557679622265	0.00277561510558532	0.00277568184971029	0.0027755756598665	0.00277565777838391	0.00277559597486766	0.00277560176165268	0.00277563446698514	0.00277563108217787	0.00277561395051736	0.00277560844591384	0.00277561629192629	0.00277562776138798	0.00277563440015387	0.00277563341180067	0.00277562666656362	0.00277561806179571	0.0027756112521242
flux1:	0.650873281308065	0.00293409570023496	0.00293409651295772	0.00293409945748262	0.00293410391118759	0.00293410881221422	0.00293411287961459	0.00293411491876183	0.00293411415346043	0.00293411050732464	0.00293410474968661	0.00293409843088737	0.00293409356286218	0.00293409205629174	0.00293409500498282	0.00293410200576352	0.0029341108019636	0.00293411760521744	0.00293411841368705	0.00293411137343767	0.00293409950035376	0.0029340916537133	0.00293409788540141	0.00293411612293452	0.00293411956087608	0.00293408496597402	0.00293407901352515	0.00293414400112972	0.00293405689104307	0.0029341689767485	0.00293409824350364	0.00293405764304821	0.00293409824350364	0.0029341689767485	0.00293405689104307	0.00293414400112972	0.00293407901352515	0.00293408496597402	0.00293411956087607	0.00293411612293452	0.00293409788540141	0.0029340916537133	0.00293409950035376	0.00293411137343768	0.00293411841368705	0.00293411760521744	0.0029341108019636	0.00293410200576352	0.00293409500498282
flux1:	0.651135730211818	0.00309888940150824	0.00309889007995456	0.00309889302259356	0.00309889760152846	0.0030989027161487	0.00309890702392331	0.00309890926309195	0.00309890860424021	0.00309890494793122	0.00309889907862124	0.0030988925963698	0.00309888758169088	0.00309888600768109	0.00309888899650351	0.00309889611801531	0.00309890503003015	0.00309891182601608	0.00309891241463971	0.00309890497070537	0.00309889273739752	0.00309888497865409	0.00309889205459639	0.0030989115006925	0.00309891501500305	0.00309887845782783	0.00309887231714555	0.0030989405391447	0.00309884815597044	0.00309896630137332	0.00309889136573688	0.0030988483603762	0.00309889136573688	0.00309896630137332	0.00309884815597044	0.0030989405391447	0.00309887231714555	0.00309887845782783	0.00309891501500305	0.0030989115006925	0.00309889205459639	0.00309888497865409	0.00309889273739752	0.00309890497070537	0.00309891241463971	0.00309891182601608	0.00309890503003015	0.00309889611801531	0.00309888899650351
flux1:	0.651398179115572	0.00327004848157656	0.00327004896176486	0.00327005184244443	0.00327005650393564	0.00327006181674582	0.00327006638074399	0.0032700688641644	0.00327006837520246	0.00327006477785575	0.00327005885675988	0.00327005224852972	0.00327004709367378	0.00327004542548415	0.00327004839905778	0.00327005556773907	0.00327006451822008	0.00327007124170348	0.00327007157240782	0.00327006372604858	0.00327005118028904	0.00327004360216829	0.00327005164221769	0.00327007239973391	0.00327007601167498	0.00327003741755078	0.00327003106546169	0.0032701025698236	0.00327000462783057	0.00327012899734431	0.00327004964341757	0.00327000411786046	0.00327004964341757	0.00327012899734431	0.00327000462783057	0.0032701025698236	0.00327003106546169	0.00327003741755078	0.00327007601167498	0.00327007239973391	0.00327005164221769	0.00327004360216829	0.00327005118028904	0.00327006372604858	0.00327007157240782	0.00327007124170348	0.00327006451822008	0.00327005556773907	0.00327004839905778
flux1:	0.651660628019325	0.00344761384862956	0.00344761406690713	0.00344761682840417	0.0034476215343544	0.00344762703512392	0.00344763187578485	0.0034476346507375	0.00344763439608292	0.00344763092571322	0.00344762500993669	0.00344761830951295	0.00344761301722047	0.00344761122508754	0.00344761412623438	0.003447621268151	0.00344763018071897	0.00344763676849644	0.00344763680591637	0.00344762856132844	0.00344761575350231	0.00344760845030735	0.00344761757408807	0.00344763974354324	0.00344764347101388	0.00344760276344062	0.00344759617749081	0.00344767101182472	0.00344756722430773	0.00344769798503197	0.00344761399651679	0.00344756583486758	0.00344761399651679	0.00344769798503197	0.00344756722430773	0.00344767101182472	0.00344759617749081	0.00344760276344062	0.00344764347101388	0.00344763974354324	0.00344761757408807	0.00344760845030735	0.00344761575350231	0.00344762856132844	0.00344763680591637	0.00344763676849644	0.00344763018071897	0.003447621268151	0.00344761412623438
flux1:	0.651923076923078	0.00363161121715772	0.00363161111347118	0.00363161370427218	0.00363161842297047	0.0036316241070058	0.00363162924820757	0.00363163236262783	0.00363163240458292	0.00363162912499115	0.00363162326645549	0.00363161650275161	0.00363161107231574	0.00363160912513679	0.00363161189757381	0.00363161894151662	0.00363162774357707	0.00363163413639216	0.00363163384847164	0.0036316252119431	0.00363161219293442	0.00363160525760215	0.00363161558136489	0.00363163925832745	0.00363164311450683	0.0036316002154605	0.0036315933754573	0.00363167158924043	0.0036315616720503	0.00363169899606148	0.00363161015865573	0.00363155924535288	0.00363161015865573	0.00363169899606148	0.0036315616720503	0.00363167158924043	0.0036315933754573	0.0036316002154605	0.00363164311450684	0.00363163925832745	0.00363161558136489	0.00363160525760215	0.00363161219293442	0.0036316252119431	0.00363163384847164	0.00363163413639216	0.00363162774357707	0.00363161894151661	0.00363161189757381
flux1:	0.652185525826831	0.00382205019114212	0.00382204971243239	0.00382205208941111	0.00382205679691267	0.00382206266484939	0.00382206813217363	0.00382207163178322	0.00382207202717017	0.00382206899482098	0.00382206323806097	0.0038220564343052	0.00382205086231052	0.00382204872975954	0.00382205132112119	0.00382205820187522	0.00382206682742988	0.00382207297172874	0.0038220723300523	0.00382206330880315	0.00382205012758144	0.00382204364850721	0.00382205528185406	0.0038220805543139	0.00382208454639425	0.00382203937679186	0.00382203226652865	0.0038221139135093	0.0038219975887822	0.00382214165551854	0.00382204775941575	0.00382199398021216	0.00382204775941575	0.00382214165551854	0.0038219975887822	0.0038221139135093	0.00382203226652865	0.00382203937679185	0.00382208454639425	0.0038220805543139	0.00382205528185406	0.00382204364850721	0.00382205012758144	0.00382206330880315	0.00382207233005231	0.00382207297172874	0.00382206682742988	0.00382205820187522	0.00382205132112119
flux1:	0.652447974730585	0.00401892337102897	0.00401892247455778	0.00401892460529292	0.00401892928624312	0.00401893534321759	0.00401894116166563	0.00401894508673743	0.00401894588341238	0.00401894314444118	0.0040189375247342	0.00401893069810332	0.00401892497962303	0.00401892263463988	0.00401892499972065	0.00401893166137278	0.0040189400537008	0.00401894590313589	0.00401894488295313	0.00401893548368125	0.00401892218466267	0.0040189162424016	0.00401892928499724	0.00401895623081942	0.00401896035888664	0.00401891283921968	0.00401890544833559	0.00401899058902579	0.00401886758900432	0.00401901858764517	0.00401891943006619	0.00401886267302498	0.00401891943006619	0.00401901858764517	0.00401886758900432	0.00401899058902579	0.0040189054483356	0.00401891283921968	0.00401896035888664	0.00401895623081942	0.00401892928499724	0.0040189162424016	0.00401892218466267	0.00401893548368125	0.00401894488295313	0.00401894590313589	0.00401894005370081	0.00401893166137278	0.00401892499972065
flux1:	0.652710423634338	0.00422220549052409	0.00422220414692665	0.00422220601149084	0.00422221065929621	0.00422221691348828	0.00422222310472524	0.00422222748662332	0.00422222872004156	0.00422222630755587	0.0042222208495046	0.00422221401125922	0.00422220814148961	0.00422220556305458	0.00422220766713876	0.00422221406627654	0.0042222221803571	0.00422222769695601	0.00422222627687713	0.00422221650405235	0.00422220312433	0.0042221977882987	0.00422221232669392	0.00422224101125511	0.00422224526737029	0.00422219531850147	0.0042221876444156	0.00422227634857324	0.00422214641939941	0.00422230455112942	0.0042221999388076	0.00422214009528508	0.00422219993880761	0.00422230455112942	0.00422214641939941	0.00422227634857324	0.0042221876444156	0.00422219531850147	0.00422224526737029	0.00422224101125511	0.00422221232669392	0.0042221977882987	0.00422220312433	0.00422221650405235	0.00422222627687713	0.00422222769695601	0.0042222221803571	0.00422221406627654	0.00422220766713876
flux1:	0.652972872538091	0.00443185258935789	0.00443185078521617	0.00443185237729029	0.00443185699357687	0.00443186345415905	0.00443187003340441	0.00443187489107001	0.00443187658108782	0.00443187451292249	0.00443186922959326	0.00443186238574006	0.00443185636202	0.00443185353809795	0.00443185536022488	0.00443186146887317	0.00443186927342518	0.00443187442835527	0.00443187258971565	0.00443186244368382	0.00443184901023823	0.00443184433555326	0.0044318604402516	0.00443189091435824	0.00443189528188669	0.00443184282599517	0.00443183487584379	0.00443192722483438	0.00443179013018614	0.00443195561022868	0.00443184536176622	0.00443178232735243	0.00443184536176621	0.00443195561022868	0.00443179013018614	0.00443192722483438	0.00443183487584379	0.00443184282599518	0.00443189528188669	0.00443189091435824	0.0044318604402516	0.00443184433555326	0.00443184901023822	0.00443186244368382	0.00443187258971565	0.00443187442835527	0.00443186927342518	0.00443186146887317	0.00443185536022488
flux1:	0.653235321441844	0.00464780122826118	0.00464779896800714	0.00464780029520756	0.00464780488855266	0.00464781156312718	0.00464781853584631	0.00464782387242313	0.00464782602052459	0.00464782429759691	0.00464781919028867	0.00464781234276281	0.00464780616689409	0.00464780309740863	0.00464780463340982	0.00464781044155088	0.00464781792057739	0.00464782269445518	0.00464782042036669	0.00464780989534567	0.00464779642236105	0.00464779244695591	0.00464781016985501	0.00464784246803591	0.00464784692126088	0.00464779188291018	0.00464778367540711	0.00464787976432857	0.00464773528876713	0.00464790834807	0.00464779229608238	0.0046477259714695	0.00464779229608238	0.00464790834806999	0.00464773528876713	0.00464787976432857	0.00464778367540711	0.00464779188291018	0.00464784692126088	0.00464784246803591	0.00464781016985501	0.00464779244695591	0.00464779642236105	0.00464780989534567	0.0046478204203667	0.00464782269445518	0.00464781792057739	0.00464781044155088	0.00464780463340982
flux1:	0.653497770345598	0.00486996775244295	0.00486996505942895	0.00486996614277999	0.00486997072675328	0.00486997761840355	0.00486998497698684	0.00486999077678963	0.00486999336391977	0.00486999196930606	0.00486998702799175	0.00486998017631658	0.00486997385707206	0.00486997055675199	0.004869971821891	0.00486997733942289	0.0048699844931648	0.00486998887588161	0.00486998615001197	0.00486997523207666	0.00486996171849696	0.00486995846066158	0.00486997783299262	0.00487001197224895	0.00487001647629531	0.00486995878358886	0.00486995035072231	0.00487005029017481	0.004869898242071	0.00487007912853048	0.00486995712149864	0.00486988741324834	0.00486995712149864	0.00487007912853048	0.004869898242071	0.0048700502901748	0.00486995035072231	0.00486995878358886	0.00487001647629531	0.00487001197224895	0.00486997783299262	0.00486995846066158	0.00486996171849696	0.00486997523207666	0.00486998615001197	0.00486998887588162	0.0048699844931648	0.00486997733942289	0.004869971821891
flux1:	0.653760219249351	0.00509824760988317	0.00509824452649838	0.00509824539903564	0.00509824998963722	0.0050982570937605	0.00509826481439785	0.00509827104042995	0.00509827402559546	0.00509827292441851	0.0050982681288621	0.00509826127220856	0.00509825482788896	0.0050982513288176	0.00509825235986815	0.0050982576178716	0.00509826446309929	0.00509826845316008	0.00509826525830092	0.00509825392346957	0.00509824035093213	0.00509823780741203	0.00509825883829052	0.00509829481737036	0.00509829932845044	0.00509823891422999	0.00509823030270622	0.00509833422009094	0.00509817443400571	0.00509836341312303	0.00509823531687831	0.00509816213806159	0.00509823531687831	0.00509836341312303	0.00509817443400571	0.00509833422009094	0.00509823030270622	0.00509823891422999	0.00509829932845044	0.00509829481737036	0.00509825883829052	0.00509823780741203	0.00509824035093213	0.00509825392346957	0.00509826525830092	0.00509826845316007	0.00509826446309929	0.0050982576178716	0.00509825235986815
flux1:	0.654022668153104	0.0053325147307318	0.00533251131749685	0.00533251202204337	0.00533251663467734	0.00533252393579913	0.00533253197576833	0.00533253856798125	0.00533254188775064	0.00533254102792626	0.00533253634943725	0.00533252948897133	0.00533252294985221	0.00533251930354762	0.00533252016015693	0.00533252521136536	0.00533253178096571	0.00533253538436468	0.00533253170087036	0.00533251991341165	0.00533250624469364	0.00533250438947384	0.00533252706515553	0.00533256486440233	0.00533256933038082	0.00533250613341584	0.00533249740576094	0.00533260544600028	0.00533243778440576	0.00533263513928282	0.00533250083805966	0.00533242410874588	0.00533250083805966	0.00533263513928282	0.00533243778440576	0.00533260544600028	0.00533249740576094	0.00533250613341584	0.00533256933038082	0.00533256486440233	0.00533252706515553	0.00533250438947384	0.00533250624469364	0.00533251991341165	0.00533253170087035	0.00533253538436468	0.00533253178096571	0.00533252521136536	0.00533252016015693
flux1:	0.654285117056858	0.00557262097404961	0.00557261730768287	0.00557261789390067	0.00557262254006698	0.00557263000885938	0.00557263830444521	0.00557264517890814	0.00557264874790259	0.00557264806174807	0.00557264346549369	0.00557263660687107	0.00557263001736978	0.00557262629622993	0.00557262706143693	0.00557263197983469	0.00557263832168395	0.00557264155036847	0.00557263735456296	0.00557262506564722	0.00557261124374979	0.00557261002763003	0.00557263431154334	0.00557267389334549	0.00557267825460513	0.00557261222071495	0.0055726034559507	0.00557271578153539	0.00557254013578059	0.00557274616637991	0.0055726055633833	0.00557252521095939	0.0055726055633833	0.00557274616637991	0.00557254013578059	0.0055727157815354	0.0055726034559507	0.00557261222071495	0.00557267825460513	0.00557267389334549	0.00557263431154335	0.00557261002763003	0.00557261124374979	0.00557262506564722	0.00557263735456296	0.00557264155036847	0.00557263832168395	0.00557263197983469	0.00557262706143693
flux1:	0.654547565960611	0.00581839564802424	0.00581839181853991	0.00581839233941538	0.00581839702333909	0.00581840461407598	0.00581841307931895	0.00581842012842988	0.00581842384084741	0.00581842324750529	0.00581841869526066	0.00581841185110513	0.00581840527149425	0.00581840156945791	0.00581840234926588	0.00581840722877706	0.00581841340392462	0.00581841627392444	0.00581841153658655	0.00581839868340133	0.00581838463138031	0.00581838398242179	0.00581840981602006	0.00581845112586463	0.00581845531643981	0.00581838639948764	0.00581837769330582	0.00581849448359268	0.00581831077404086	0.00581852579565629	0.00581837881310652	0.00581829477241394	0.00581837881310652	0.00581852579565629	0.00581831077404086	0.00581849448359268	0.00581837769330582	0.00581838639948764	0.00581845531643981	0.00581845112586463	0.00581840981602005	0.00581838398242179	0.00581838463138031	0.00581839868340133	0.00581841153658655	0.00581841627392444	0.00581841340392462	0.00581840722877706	0.00581840234926587
flux1:	0.654810014864364	0.00606964510965428	0.00606964121661962	0.00606964172459095	0.00606964644003169	0.00606965408870785	0.00606966261515255	0.00606966970897342	0.00606967344113481	0.00606967284971562	0.00606966830289752	0.00606966149508479	0.0060696550025869	0.00606965143488704	0.00606965235682825	0.0060696573090996	0.00606966338932341	0.00606966591864592	0.00606966060368929	0.00606964710912936	0.0060696327307579	0.00606963255565181	0.00606965986009665	0.00606970282820541	0.00606970677713607	0.00606963493983353	0.00606962640420696	0.00606974785391422	0.00606955602920593	0.00606978037011675	0.00606962694875223	0.0060695391620339	0.00606962694875223	0.00606978037011675	0.00606955602920592	0.00606974785391422	0.00606962640420696	0.00606963493983353	0.00606970677713607	0.00606970282820541	0.00606965986009665	0.0060696325556518	0.00606963273075789	0.00606964710912936	0.00606966060368929	0.00606966591864592	0.00606966338932341	0.0060696573090996	0.00606965235682825
flux1:	0.655072463768117	0.00632615244969864	0.00632614859784088	0.00632614914081513	0.00632615386830839	0.00632616149162931	0.00632616994919706	0.00632617693793971	0.00632618055178648	0.0063261798650879	0.00632617528789015	0.00632616854945516	0.0063261622385713	0.00632615894049255	0.00632616015116679	0.0063261653024914	0.00632617136732092	0.00632617357373101	0.0063261676371967	0.00632615341022172	0.00632613859154063	0.00632613877791252	0.00632616745656648	0.00632621200006635	0.00632621563291283	0.00632614084737672	0.00632613260956204	0.00632625892643647	0.00632605896186313	0.00632629296017339	0.00632613305821147	0.00632604147486995	0.00632613305821147	0.00632629296017339	0.00632605896186313	0.00632625892643647	0.00632613260956203	0.00632614084737672	0.00632621563291282	0.00632621200006635	0.00632616745656648	0.00632613877791251	0.00632613859154063	0.00632615341022172	0.00632616763719669	0.00632617357373101	0.00632617136732092	0.00632616530249139	0.00632616015116679
flux1:	0.655334912671871	0.00658767726844555	0.00658767356285317	0.00658767418038493	0.00658767888515937	0.00658768638057256	0.00658769461962813	0.00658770133725409	0.00658770468467254	0.00658770380329089	0.00658769916572139	0.00658769254221356	0.00658768652416668	0.00658768364876287	0.00658768531037967	0.00658769079785234	0.00658769693118438	0.0065876988300018	0.00658769221947329	0.00658767715620363	0.00658766176798067	0.00658766218760616	0.00658769212927733	0.00658773815483329	0.00658774139528296	0.00658766364329245	0.00658765584420101	0.00658778724586139	0.00658757914086864	0.00658782314056335	0.00658765673214107	0.00658756130831478	0.00658765673214107	0.00658782314056335	0.00658757914086864	0.00658778724586139	0.00658765584420101	0.00658766364329245	0.00658774139528295	0.00658773815483329	0.00658769212927734	0.00658766218760616	0.00658766176798067	0.00658767715620363	0.00658769221947329	0.0065876988300018	0.00658769693118438	0.00658769079785234	0.00658768531037967
flux1:	0.655597361575624	0.00685395554756158	0.00685395208876665	0.00685395280867806	0.00685395743946772	0.00685396468635495	0.00685397254097267	0.00685397880980565	0.00685398173759685	0.00685398056421559	0.00685397584482895	0.00685396939495891	0.00685396379617141	0.00685396151094707	0.00685396379695252	0.006853969763989	0.00685397605044885	0.00685397765250025	0.00685397030703911	0.00685395429262993	0.00685393819371028	0.00685393870657768	0.00685396978942473	0.00685401719624097	0.00685401996773084	0.00685393924064361	0.00685393203257963	0.00685406874257468	0.00685385251744938	0.00685410686373204	0.00685393393686855	0.0068538346348423	0.00685393393686855	0.00685410686373204	0.00685385251744937	0.00685406874257468	0.00685393203257963	0.00685393924064361	0.00685401996773084	0.00685401719624097	0.00685396978942473	0.00685393870657768	0.00685393819371028	0.00685395429262993	0.00685397030703911	0.00685397765250025	0.00685397605044885	0.006853969763989	0.00685396379695252
flux1:	0.655859810479377	0.00712469962292439	0.0071246965021757	0.00712469733788621	0.00712470182681449	0.00712470868890325	0.00712471598126768	0.00712472161745324	0.00712472397272407	0.00712472241634223	0.00712471760446797	0.00712471139991895	0.00712470635949115	0.00712470484210487	0.00712470793202262	0.00712471452341207	0.00712472104463016	0.00712472235449301	0.00712471420517098	0.00712469711647131	0.00712468015796041	0.00712468061707494	0.00712471271304916	0.00712476139612549	0.00712476362340264	0.00712467992170029	0.00712467346549359	0.00712481570864538	0.00712459140047584	0.00712485643448198	0.00712467698862727	0.00712457377609841	0.00712467698862727	0.00712485643448198	0.00712459140047584	0.00712481570864538	0.00712467346549359	0.00712467992170029	0.00712476362340264	0.00712476139612548	0.00712471271304916	0.00712468061707494	0.00712468015796041	0.00712469711647131	0.00712471420517098	0.00712472235449302	0.00712472104463016	0.00712471452341207	0.00712470793202261
flux1:	0.65612225938313	0.00739959826293254	0.00739959555797518	0.00739959650677863	0.00739960077043402	0.00739960709941322	0.0073996136452186	0.00739961846480856	0.00739962010052348	0.00739961808038051	0.00739961317766595	0.00739960730198393	0.00739960296819123	0.0073996024012932	0.00739960647495561	0.00739961383164628	0.00739962066263182	0.00739962167729589	0.00739961264837372	0.00739959435733869	0.00739957638751692	0.00739957664430392	0.00739960962397652	0.00739965947749237	0.0073996610880349	0.00739957442048555	0.00739956888207076	0.0073997168792095	0.00739948453724272	0.00739976059025405	0.00739957463350578	0.00739946748273671	0.00739957463350579	0.00739976059025406	0.00739948453724272	0.0073997168792095	0.00739956888207076	0.00739957442048555	0.0073996610880349	0.00739965947749237	0.00739960962397652	0.00739957664430392	0.00739957638751692	0.00739959435733869	0.00739961264837372	0.00739962167729589	0.00739962066263182	0.00739961383164628	0.00739960647495561
flux1:	0.656384708286884	0.00767831685631221	0.00767831462797121	0.00767831567044931	0.0076783196122017	0.00767832525245204	0.00767833086709637	0.00767833469248666	0.00767833547289817	0.00767833292185876	0.00767832794297868	0.00767832248950423	0.00767831901538811	0.00767831958075578	0.00767832481214163	0.00767833306598082	0.00767834027177408	0.00767834097982976	0.00767833099060027	0.00767831136838488	0.0076782922382132	0.00767829214834245	0.00767832588594207	0.00767837680663239	0.00767837773185925	0.00767828811430214	0.00767828366082609	0.00767843762305272	0.00767819730360317	0.00767848469091293	0.00767829223700261	0.00767818112389416	0.00767829223700261	0.00767848469091293	0.00767819730360317	0.00767843762305273	0.00767828366082609	0.00767828811430214	0.00767837773185925	0.00767837680663239	0.00767832588594207	0.00767829214834245	0.0076782922382132	0.00767831136838488	0.00767833099060027	0.00767834097982975	0.00767834027177408	0.00767833306598082	0.00767832481214163
flux1:	0.656647157190637	0.00796049771291269	0.00796049600274027	0.0079604971034347	0.007960500616964	0.00796050541123597	0.00796050991654542	0.00796051258296113	0.00796051238863268	0.00796050925581676	0.00796050422824472	0.00796049929710483	0.00796049683528894	0.00796049870747337	0.00796050525839906	0.0079605145270602	0.00796052215983691	0.00796052254127341	0.00796051150855026	0.00796049043017316	0.00796046999921173	0.00796046942863794	0.0079605038071072	0.00796055569749038	0.00796055587369787	0.00796046332747483	0.0079604601230388	0.00796062024568122	0.00796037200677285	0.00796067102137541	0.00796047208653764	0.00796035698966356	0.00796047208653764	0.00796067102137541	0.00796037200677285	0.00796062024568122	0.0079604601230388	0.00796046332747483	0.00796055587369787	0.00796055569749037	0.0079605038071072	0.00796046942863793	0.00796046999921173	0.00796049043017316	0.00796051150855026	0.00796052254127341	0.00796052215983691	0.00796051452706021	0.00796050525839906
flux1:	0.65690960609439	0.00824576048038719	0.00824575930957462	0.00824576041896272	0.00824576339288754	0.0082457671886892	0.00824577041985986	0.00824577178156231	0.00824577051370725	0.00824576676618813	0.00824576172897821	0.00824575742321626	0.0082457561201322	0.00824575945986672	0.00824576747379903	0.00824577785612814	0.00824578595291072	0.00824578597957529	0.00824577382077047	0.00824575117019849	0.00824572931272901	0.00824572814372109	0.00824576305959263	0.00824581583091458	0.00824581519989076	0.0082457197499698	0.00824571795113694	0.00824588440758938	0.00824562830353345	0.00824593920982737	0.00824573380967713	0.00824561470932411	0.00824573380967713	0.00824593920982737	0.00824562830353345	0.00824588440758938	0.00824571795113695	0.00824571974996979	0.00824581519989076	0.00824581583091458	0.00824576305959263	0.00824572814372109	0.008245729312729	0.0082457511701985	0.00824577382077047	0.00824578597957529	0.00824578595291072	0.00824577785612814	0.00824576747379903
flux1:	0.657172054998143	0.00853370267901331	0.00853370204869214	0.00853370310642325	0.00853370542983738	0.00853370808623243	0.00853370989864394	0.00853370983453437	0.00853370741842387	0.00853370304186651	0.00853369804345387	0.00853369446443379	0.00853369445418935	0.00853369940184161	0.0085337089981075	0.00853372057010904	0.00853372915121148	0.00853372878794441	0.00853371542463915	0.00853369110010905	0.00853366771122738	0.00853366584814823	0.00853370121603941	0.00853375479080747	0.00853375330009194	0.00853365497294807	0.00853365472416758	0.00853382765982004	0.00853356373594559	0.00853388676364974	0.00853367491019781	0.00853355178745571	0.00853367491019781	0.00853388676364975	0.00853356373594558	0.00853382765982004	0.00853365472416758	0.00853365497294807	0.00853375330009194	0.00853375479080747	0.00853370121603941	0.00853366584814823	0.00853366771122739	0.00853369110010905	0.00853371542463915	0.0085337287879444	0.00853372915121147	0.00853372057010904	0.0085337089981075
flux1:	0.657434503901897	0.00882390035620468	0.0088239002491729	0.00882390118843363	0.00882390275708293	0.00882390415155252	0.00882390442709442	0.00882390284540728	0.00882389923264471	0.00882389423081642	0.00882388932590964	0.00882388656818564	0.0088238879663461	0.00882389463571096	0.00882390590437502	0.00882391871603298	0.00882392778432978	0.00882392699074922	0.00882391235262597	0.0088238862719934	0.00882386127342355	0.00882385864801874	0.00882389440455413	0.00882394871855007	0.00882394632132586	0.00882384514266233	0.00882384657177596	0.0088240260982519	0.00882375438601145	0.0088240897244965	0.00882387142343485	0.0088237442593835	0.00882387142343485	0.00882408972449649	0.00882375438601145	0.0088240260982519	0.00882384657177596	0.00882384514266233	0.00882394632132586	0.00882394871855007	0.00882389440455413	0.00882385864801875	0.00882386127342355	0.0088238862719934	0.00882391235262597	0.00882392699074922	0.00882392778432978	0.00882391871603299	0.00882390590437502
flux1:	0.65769695280565	0.00911590886152486	0.00911590924533763	0.00911590999812725	0.00911591072089849	0.00911591075589234	0.00911590940845097	0.00911590625026757	0.0091159014197859	0.00911589581293982	0.0091158910586393	0.00911588920453151	0.00911589210211083	0.00911590057484368	0.00911591357250241	0.00911592764559796	0.00911593718666563	0.00911593591953585	0.00911591994850649	0.00911589205439117	0.00911586539976766	0.00911586197573022	0.00911589808271666	0.00911595308639967	0.00911594974102438	0.00911584573343436	0.009115848947441	0.00911603513736351	0.00911575565003474	0.00911610344326796	0.0091158786916517	0.00911574746668796	0.0091158786916517	0.00911610344326796	0.00911575565003474	0.00911603513736351	0.009115848947441	0.00911584573343436	0.00911594974102438	0.00911595308639967	0.00911589808271667	0.00911586197573023	0.00911586539976767	0.00911589205439117	0.00911591994850649	0.00911593591953585	0.00911593718666563	0.00911592764559796	0.0091159135725024
flux1:	0.657959401709403	0.00940926374222564	0.00940926457349156	0.00940926507651226	0.00940926488186096	0.00940926349065628	0.00940926047043879	0.00940925571180838	0.00940924966951706	0.00940924349171888	0.00940923894305664	0.00940923805720934	0.00940924251517932	0.00940925283615538	0.0094092675828662	0.00940928290990703	0.0094092928930397	0.00940929110911578	0.00940927376345525	0.00940924402794318	0.00940921570731386	0.00940921148391066	0.00940924793061665	0.00940930358985318	0.00940929925905733	0.00940919243973761	0.00940919752099451	0.00940939040349501	0.00940910313268703	0.00940946347497518	0.0094092322594186	0.00940909695276429	0.0094092322594186	0.00940946347497518	0.00940910313268703	0.00940939040349501	0.00940919752099451	0.00940919243973761	0.00940929925905733	0.00940930358985318	0.00940924793061665	0.00940921148391066	0.00940921570731386	0.00940924402794319	0.00940927376345525	0.00940929110911578	0.0094092928930397	0.00940928290990703	0.0094092675828662
flux1:	0.658221850613157	0.00970348175851911	0.00970348298815221	0.00970348318895709	0.00970348203087818	0.00970347918238143	0.00970347447880316	0.00970346813132864	0.00970346090841492	0.00970345420395365	0.00970344990909812	0.00970345003332151	0.0097034560779433	0.00970346825179982	0.00970348472931552	0.00970350127364072	0.00970351165369265	0.00970350931289937	0.00970349057117483	0.00970345899983832	0.00970342904315889	0.00970342405773314	0.00970346086215633	0.0097035171582428	0.00970351180804437	0.00970340218668139	0.00970340918971465	0.009703608746884	0.00970331366003679	0.00970368659273226	0.00970344888822172	0.00970330947764763	0.00970344888822173	0.00970368659273226	0.00970331366003678	0.00970360874688399	0.00970340918971465	0.00970340218668139	0.00970351180804437	0.0097035171582428	0.00970346086215633	0.00970342405773314	0.00970342904315889	0.00970345899983831	0.00970349057117483	0.00970350931289938	0.00970351165369265	0.00970350127364072	0.00970348472931552
flux1:	0.65848429951691	0.00999806201695273	0.0099980635960496	0.00999806345904999	0.00999806132219658	0.00999805702436347	0.00999805066729297	0.00999804277712146	0.00999803442709003	0.00999802724617851	0.00999802324158801	0.00999802439029267	0.00999803200955231	0.00999804599862654	0.0099980641500496	0.00999808184711625	0.00999809256707682	0.00999808963584889	0.00999806950042726	0.00999803613543611	0.00999800461485553	0.00999799894405873	0.00999803615310443	0.00999809308208132	0.00999808668048375	0.00999797425743445	0.00999798320652115	0.00999818937097728	0.00999788641001363	0.0099982719193209	0.00999802768872834	0.00999788415052166	0.00999802768872834	0.00999827191932091	0.00999788641001363	0.00999818937097728	0.00999798320652115	0.00999797425743445	0.00999808668048375	0.00999809308208132	0.00999803615310443	0.00999799894405873	0.00999800461485552	0.00999803613543611	0.00999806950042725	0.00999808963584888	0.00999809256707682	0.00999808184711625	0.00999806415004961
flux1:	0.658746748420663	0.0102924872194114	0.0102924891053626	0.0102924886172796	0.0102924855208622	0.0102924798224727	0.0102924718817134	0.0102924625269606	0.0102924531215758	0.0102924455155999	0.0102924418214307	0.0102924439779535	0.0102924531193471	0.0102924688431659	0.0102924885740735	0.0102925073338718	0.0102925183280342	0.0102925147826231	0.0102924932825408	0.0102924582046634	0.0102924252354394	0.0102924189950917	0.0102924566836293	0.0102925142549172	0.0102925067704733	0.0102923915353616	0.0102924024230232	0.01029261507674	0.0102923041579921	0.010292702173978	0.0102924513683338	0.0102923036775299	0.0102924513683338	0.010292702173978	0.0102923041579921	0.01029261507674	0.0102924024230232	0.0102923915353616	0.0102925067704733	0.0102925142549172	0.0102924566836293	0.0102924189950917	0.0102924252354394	0.0102924582046634	0.0102924932825408	0.0102925147826231	0.0102925183280342	0.0102925073338718	0.0102924885740735
flux1:	0.659009197324416	0.0105862250244176	0.0105862271868253	0.0105862263611801	0.0105862223613302	0.0105862153519383	0.0105862059349195	0.0105861952216473	0.0105861848460115	0.0105861768626295	0.010586173478711	0.0105861765928044	0.0105861871626641	0.0105862044990733	0.0105862256800943	0.0105862453905797	0.0105862565881268	0.0105862524176682	0.010586229610662	0.0105861929399883	0.0105861586799221	0.0105861520234531	0.010586190292263	0.0105862485266823	0.01058623992702	0.010586121857859	0.0105861346443817	0.0105863536188808	0.0105860346343706	0.0105864450312424	0.0105861875908018	0.010586035721689	0.0105861875908018	0.0105864450312424	0.0105860346343706	0.0105863536188808	0.0105861346443817	0.010586121857859	0.01058623992702	0.0105862485266823	0.010586190292263	0.0105861520234531	0.0105861586799221	0.0105861929399883	0.010586229610662	0.0105862524176682	0.0105862565881268	0.0105862453905797	0.0105862256800943
flux1:	0.65927164622817	0.0108787295165594	0.0108787319425227	0.0108787308227998	0.0108787260131561	0.0108787178211289	0.0108787070688806	0.0108786951258352	0.0108786838728968	0.0108786755513133	0.0108786724539886	0.0108786764407013	0.010878688305186	0.0108787070931329	0.0108787295638875	0.0108787500952654	0.0108787614240682	0.0108787566332018	0.0108787326067246	0.0108786945019911	0.0108786591493247	0.010878652264803	0.0108786912374738	0.01087875016474	0.0108787404151513	0.0108786194780876	0.0108786340921482	0.0108788591701134	0.0108785319902165	0.0108789545878888	0.010878690443994	0.0108785343708924	0.010878690443994	0.0108789545878888	0.0108785319902165	0.0108788591701134	0.0108786340921482	0.0108786194780876	0.0108787404151513	0.01087875016474	0.0108786912374738	0.010878652264803	0.0108786591493247	0.0108786945019911	0.0108787326067246	0.0108787566332018	0.0108787614240682	0.0108787500952654	0.0108787295638875
flux1:	0.659534095131923	0.0111694427790586	0.011169445477411	0.011169444138589	0.0111694386489611	0.0111694294376302	0.0111694175192138	0.0111694044916062	0.0111693924564349	0.0111693838231778	0.0111693809632782	0.0111693857033918	0.011169398691193	0.0111694187350954	0.0111694423093414	0.0111694635189932	0.0111694749093977	0.0111694695202438	0.0111694443913252	0.0111694050477742	0.0111693688375577	0.0111693619433764	0.011169401762256	0.0111694614180661	0.0111694504802634	0.0111693266300193	0.0111693429704596	0.011169573888779	0.0111692383662504	0.0111696729331763	0.0111694020108885	0.0111692417091908	0.0111694020108885	0.0111696729331763	0.0111692383662504	0.011169573888779	0.0111693429704596	0.0111693266300193	0.0111694504802634	0.0111694614180661	0.011169401762256	0.0111693619433764	0.0111693688375577	0.0111694050477742	0.0111694443913252	0.0111694695202438	0.0111694749093977	0.0111694635189932	0.0111694423093414
flux1:	0.659796544035676	0.0114577965636955	0.0114577995678257	0.0114577981160623	0.0114577921091322	0.0114577820711882	0.011457769176851	0.0114577552195267	0.0114577424937139	0.0114577335592273	0.0114577308613964	0.0114577362035138	0.0114577501102403	0.0114577711857989	0.0114577956575659	0.0114578173953696	0.0114578287837437	0.0114578228370622	0.0114577967509208	0.0114577563966866	0.0114577195956854	0.0114577129350256	0.0114577537563742	0.0114578141792208	0.0114578020103608	0.0114576751914232	0.0114576931301693	0.0114579295843619	0.0114575855596477	0.0114580318168432	0.0114577540382859	0.0114575894857389	0.0114577540382859	0.0114580318168432	0.0114575855596477	0.0114579295843619	0.0114576931301693	0.0114576751914232	0.0114578020103608	0.0114578141792208	0.0114577537563742	0.0114577129350256	0.0114577195956854	0.0114577563966866	0.0114577967509208	0.0114578228370622	0.0114578287837437	0.0114578173953696	0.0114577956575659
flux1:	0.660058992939429	0.0117432140515555	0.0117432174205214	0.0117432159908836	0.0117432096570233	0.0117431990073915	0.011743185340789	0.0117431706111734	0.0117431572777221	0.011743148034052	0.0117431453975712	0.0117431511618652	0.0117431657559867	0.0117431876172216	0.011743212767664	0.01174323488144	0.0117432462132576	0.0117432397686508	0.011743212896018	0.0117431717870985	0.0117431346873729	0.0117431285216255	0.0117431705101501	0.011743231738013	0.0117432182900776	0.0117430884386528	0.0117431078247328	0.0117433494746587	0.0117429967823656	0.0117434544085122	0.0117431696968394	0.0117430008750341	0.0117431696968394	0.0117434544085122	0.0117429967823656	0.0117433494746587	0.0117431078247328	0.0117430884386528	0.0117432182900776	0.011743231738013	0.0117431705101501	0.0117431285216255	0.0117431346873729	0.0117431717870985	0.011743212896018	0.0117432397686508	0.0117432462132576	0.01174323488144	0.011743212767664
flux1:	0.660321441843183	0.0120251116973445	0.0120251155150939	0.012025114267343	0.0120251078177417	0.0120250967852719	0.0120250825551671	0.0120250672063969	0.0120250533354383	0.0120250437552303	0.0120250410564173	0.0120250470399632	0.0120250620701124	0.0120250844573415	0.0120251100620006	0.0120251324028038	0.0120251436350653	0.0120251367701284	0.0120251093033032	0.0120250677172379	0.0120250306285919	0.0120250252299585	0.0120250685529402	0.01202513062001	0.0120251158396209	0.0120249828863409	0.0120250035509076	0.0120252500276123	0.0120248885039563	0.0120253571414239	0.0120250654252987	0.0120248923213271	0.0120250654252987	0.0120253571414239	0.0120248885039563	0.0120252500276123	0.0120250035509076	0.0120249828863408	0.0120251158396209	0.01202513062001	0.0120250685529402	0.0120250252299585	0.0120250306285919	0.0120250677172379	0.0120251093033032	0.0120251367701284	0.0120251436350653	0.0120251324028038	0.0120251100620006
flux1:	0.660583890746936	0.01230290114937	0.0123029055219955	0.0123029046345615	0.0123028982929674	0.0123028871113499	0.0123028725232337	0.0123028566978748	0.012302842343512	0.012302832380471	0.0123028294766364	0.0123028354601627	0.0123028506635152	0.0123028733119387	0.012302899148083	0.0123029215750701	0.0123029326778894	0.0123029254862653	0.0123028976339826	0.0123028558624224	0.0123028191039672	0.0123028147475061	0.0123028595687477	0.0123029225023378	0.0123029063310578	0.0123027702043896	0.0123027919666092	0.0123030428801011	0.0123026723711137	0.0123031516327105	0.0123028528511557	0.0123026754593856	0.0123028528511557	0.0123031516327105	0.0123026723711137	0.0123030428801011	0.0123027919666093	0.0123027702043896	0.0123029063310578	0.0123029225023378	0.0123028595687477	0.0123028147475061	0.0123028191039672	0.0123028558624224	0.0123028976339826	0.0123029254862653	0.0123029326778894	0.0123029215750701	0.012302899148083
flux1:	0.660846339650689	0.0125759912366657	0.0125759962877542	0.0125759959501538	0.0125759899436263	0.012575978842003	0.0125759640900946	0.0125759479148229	0.0125759331133326	0.0125759227042068	0.0125759194390623	0.0125759251948706	0.012575940306264	0.0125759629547834	0.0125759888084884	0.0125760111931088	0.0125760221503413	0.0125760147386946	0.0125759867199494	0.012575945060359	0.0125759089514859	0.0125759059068928	0.0125759523807272	0.0125760161985167	0.0125759985736696	0.0125758592039424	0.0125758818775709	0.0125761368252926	0.0125757571955221	0.0125762466717466	0.012575940779212	0.0125757591031221	0.012575940779212	0.0125762466717466	0.0125757571955221	0.0125761368252926	0.0125758818775709	0.0125758592039424	0.0125759985736696	0.0125760161985167	0.0125759523807272	0.0125759059068928	0.0125759089514859	0.012575945060359	0.0125759867199494	0.0125760147386946	0.0125760221503413	0.0125760111931088	0.0125759888084884
flux1:	0.661108788554442	0.0128437900141912	0.0128437958784561	0.0128437962825204	0.0128437908316659	0.0128437800254326	0.0128437652855022	0.0128437488670662	0.0128437336366135	0.012843722704674	0.0128437189149959	0.0128437242157286	0.0128437389771301	0.0128437613770116	0.0128437870496509	0.0128438092789473	0.0128438200877877	0.0128438125717705	0.0128437846088009	0.0128437433555851	0.0128437082066743	0.012843706730105	0.0128437549956982	0.0128438197034377	0.0128438005594489	0.012843657883381	0.0128436812838118	0.0128439398595286	0.0128435510009498	0.0128440502674984	0.0128437372389728	0.0128435512929895	0.0128437372389728	0.0128440502674983	0.0128435510009498	0.0128439398595286	0.0128436812838118	0.012843657883381	0.0128438005594489	0.0128438197034377	0.0128437549956982	0.012843706730105	0.0128437082066743	0.0128437433555851	0.0128437846088009	0.0128438125717705	0.0128438200877877	0.0128438092789473	0.0128437870496509
flux1:	0.661371237458196	0.0131057068565413	0.0131057136720503	0.0131057150024142	0.0131057103116239	0.0131056999939225	0.0131056854173363	0.0131056688400456	0.0131056531819709	0.0131056416418645	0.0131056371651347	0.0131056417930085	0.0131056559629121	0.0131056778859065	0.0131057031997566	0.0131057251786091	0.0131057358481429	0.0131057283474879	0.0131057006581694	0.0131056600935498	0.0131056261967611	0.013105626523007	0.0131056766991829	0.0131057422889662	0.0131057215591994	0.0131055755247763	0.0131055994763162	0.0131058612791223	0.0131054631199442	0.0131059717452142	0.013105651581207	0.0131054613924789	0.013105651581207	0.0131059717452142	0.0131054631199442	0.0131058612791223	0.0131055994763162	0.0131055755247763	0.0131057215591994	0.0131057422889662	0.0131056766991829	0.0131056265230071	0.0131056261967611	0.0131056600935498	0.0131057006581694	0.0131057283474879	0.0131057358481429	0.0131057251786091	0.0131057031997566
flux1:	0.661633686361949	0.013361154590161	0.0133611624895785	0.0133611649139541	0.0133611611621775	0.0133611514965445	0.0133611372058626	0.0133611205307572	0.0133611044323963	0.0133610921961543	0.0133610868788298	0.0133610906349134	0.0133611039972415	0.0133611252427931	0.0133611500454986	0.0133611716977039	0.0133611822464628	0.0133611748793905	0.0133611476693365	0.0133611080543311	0.0133610756748307	0.013361078010146	0.0133611301909337	0.0133611966401148	0.0133611742591482	0.0133610248306772	0.0133610491737861	0.0133613138169145	0.0133609063299738	0.0133614238822994	0.0133610966135112	0.0133609022235581	0.0133610966135112	0.0133614238822994	0.0133609063299738	0.0133613138169145	0.0133610491737861	0.0133610248306772	0.0133611742591482	0.0133611966401148	0.0133611301909337	0.013361078010146	0.0133610756748307	0.0133611080543311	0.0133611476693365	0.0133611748793905	0.0133611822464628	0.0133611716977039	0.0133611500454986
flux1:	0.661896135265702	0.0136095516536807	0.0136095607550285	0.0136095644148146	0.013609561747387	0.0136095528619652	0.0136095389483349	0.0136095222140821	0.0136095056529794	0.0136094926368869	0.0136094863428959	0.0136094890559922	0.0136095014280864	0.0136095218293062	0.0136095459970091	0.0136095672651545	0.0136095777177825	0.0136095705949615	0.013609544049655	0.0136095056155215	0.0136094749834862	0.0136094794993426	0.0136095337504183	0.0136096010212181	0.0136095769274782	0.0136094240906254	0.0136094486888454	0.0136097158079674	0.0136092990183962	0.0136098250727585	0.0136094907642711	0.0136092922304487	0.0136094907642711	0.0136098250727585	0.0136092990183962	0.0136097158079674	0.0136094486888454	0.0136094240906254	0.0136095769274782	0.0136096010212181	0.0136095337504183	0.0136094794993426	0.0136094749834862	0.0136095056155215	0.013609544049655	0.0136095705949615	0.0136095777177825	0.0136095672651545	0.0136095459970091
flux1:	0.662158584169456	0.0138503242756557	0.013850334673147	0.0138503396749288	0.0138503381969233	0.0138503301805579	0.0138503167030361	0.0138502999284962	0.013850282877777	0.0138502690097367	0.0138502616287678	0.0138502631634605	0.0138502744027857	0.0138502938309215	0.0138503172699315	0.0138503381140882	0.0138503484972874	0.0138503417156212	0.0138503159929178	0.0138502789334141	0.0138502502371326	0.0138502570651416	0.0138503134212958	0.0138503814611077	0.0138503555997522	0.0138501993663558	0.0138502241126568	0.0138504933733654	0.0138500673652422	0.0138506015092147	0.0138502602640406	0.0138500576607633	0.0138502602640406	0.0138506015092147	0.0138500673652422	0.0138504933733654	0.0138502241126568	0.0138501993663558	0.0138503555997522	0.0138503814611077	0.0138503134212958	0.0138502570651416	0.0138502502371326	0.0138502789334141	0.0138503159929178	0.0138503417156212	0.0138503484972874	0.0138503381140882	0.0138503172699315
flux1:	0.662421033073209	0.0140829086587265	0.01408292041425	0.0140829268227058	0.0140829265941981	0.0140829194946311	0.0140829064814552	0.0140828896697478	0.0140828721043307	0.0140828573313094	0.0140828487864483	0.0140828490499057	0.0140828590591459	0.0140828774263557	0.0140829000733122	0.0140829204686456	0.0140829308066155	0.0140829244431586	0.0140828996664993	0.0140828641312922	0.0140828375116409	0.014082846739837	0.014082905203555	0.0140829739459251	0.0140829462718458	0.014082786684296	0.0140828115065752	0.0140830826107721	0.0140826475324902	0.0140831893712048	0.0140828413330561	0.014082634752731	0.0140828413330561	0.0140831893712048	0.0140826475324902	0.0140830826107721	0.0140828115065752	0.014082786684296	0.0140829462718458	0.0140829739459251	0.014082905203555	0.014082846739837	0.0140828375116409	0.0140828641312922	0.0140828996664993	0.0140829244431586	0.0140829308066155	0.0140829204686456	0.0140829000733122
flux1:	0.662683481976962	0.014306753158991	0.0143067662947984	0.014306774127465	0.014306775160997	0.0143067689852518	0.0143067564369561	0.0143067395807598	0.014306721484028	0.0143067057791467	0.0143066960334348	0.014306694980609	0.0143067037109073	0.0143067209712255	0.014306742791784	0.0143067627252385	0.0143067730348666	0.0143067671411794	0.0143067433938371	0.0143067094833521	0.0143066850298735	0.014306696700496	0.0143067572416876	0.0143068266079079	0.0143067970887106	0.0143066342236909	0.0143066590891888	0.0143069317801269	0.0143064878482581	0.0143070370082133	0.0143066823633752	0.0143064719170062	0.0143066823633752	0.0143070370082133	0.0143064878482581	0.0143069317801269	0.0143066590891888	0.0143066342236909	0.0143067970887106	0.0143068266079079	0.0143067572416876	0.014306696700496	0.0143066850298735	0.0143067094833521	0.0143067433938371	0.0143067671411794	0.0143067730348666	0.0143067627252385	0.014306742791784
flux1:	0.662945930880715	0.0145213204492172	0.0145213349423175	0.0145213441665608	0.0145213464269641	0.0145213411438822	0.0145213290380449	0.0145213121257805	0.0145212934962825	0.0145212768651132	0.0145212659266387	0.0145212635635724	0.0145212710157541	0.0145212871642319	0.0145213081503864	0.01452132761666	0.0145213379027447	0.0145213324999955	0.0145213098206448	0.0145212775825948	0.0145212553313421	0.014521269440191	0.0145213319970588	0.0145214018982827	0.0145213705170917	0.0145212044884931	0.014521229406918	0.0145215034726992	0.0145210509741754	0.0145216071057498	0.0145212460839737	0.0145210319014068	0.0145212460839737	0.0145216071057498	0.0145210509741754	0.0145215034726992	0.014521229406918	0.0145212044884931	0.0145213705170917	0.0145214018982827	0.0145213319970588	0.014521269440191	0.0145212553313421	0.0145212775825948	0.0145213098206448	0.0145213324999955	0.0145213379027447	0.01452132761666	0.0145213081503864
flux1:	0.663208379784469	0.0147260896544111	0.0147261054330799	0.0147261159655001	0.0147261193721017	0.0147261149168655	0.0147261032141664	0.0147260862366482	0.0147260670943847	0.0147260495800419	0.0147260375052394	0.0147260338902777	0.0147260401139983	0.0147260551840891	0.0147260753503117	0.0147260943473804	0.014726104598179	0.014726099673277	0.014726078053131	0.0147260474809003	0.0147260274141413	0.0147260439115193	0.0147261083925013	0.0147261787322628	0.0147261454901961	0.0147259764510372	0.0147260014762391	0.0147262767516188	0.0147258160441143	0.014726378822696	0.0147260116970588	0.0147257939268517	0.0147260116970588	0.014726378822696	0.0147258160441143	0.0147262767516188	0.0147260014762391	0.0147259764510372	0.0147261454901961	0.0147261787322628	0.0147261083925013	0.0147260439115193	0.0147260274141413	0.0147260474809003	0.014726078053131	0.014726099673277	0.014726104598179	0.0147260943473804	0.0147260753503117
flux1:	0.663470828688222	0.0149205584482029	0.0149205753908995	0.0149205870992551	0.0149205915303511	0.0149205878107052	0.0149205764618931	0.0149205594189944	0.0149205398108558	0.014920521497523	0.0149205083924398	0.0149205036352482	0.0149205087261012	0.0149205227854525	0.0149205421638987	0.0149205606883781	0.0149205708717678	0.0149205663747769	0.0149205457564715	0.014920516789455	0.014920498837254	0.0149205176304392	0.0149205839171197	0.0149206545941178	0.0149206195122873	0.0149204476555056	0.0149204728855844	0.0149207492519963	0.0149202807624549	0.0149208498881523	0.0149204769738659	0.0149202557827763	0.0149204769738659	0.0149208498881523	0.0149202807624549	0.0149207492519963	0.0149204728855844	0.0149204476555056	0.0149206195122873	0.0149206545941178	0.0149205839171197	0.0149205176304392	0.014920498837254	0.014920516789455	0.0149205457564715	0.0149205663747769	0.0149205708717678	0.014920560688378	0.0149205421638987
flux1:	0.663733277591975	0.0151042450985168	0.0151042630353607	0.0151042757429489	0.0151042810422934	0.0151042779460774	0.0151042668993835	0.0151042498062554	0.0151042298102085	0.0151042108248131	0.0151041968442007	0.0151041911025945	0.015104195197323	0.0151042083422136	0.0151042269772859	0.0151042450199333	0.0151042550804533	0.0151042509234846	0.0151042312018218	0.0151042037277391	0.0151041877713566	0.0151042087284896	0.015104276679328	0.0151043475903224	0.0151043107112282	0.0151041362692491	0.0151041618450442	0.0151044392288252	0.0151039634501394	0.01510453864609	0.0151041602982804	0.0151039358703803	0.0151041602982804	0.01510453864609	0.0151039634501394	0.0151044392288252	0.0151041618450442	0.0151041362692491	0.0151043107112282	0.0151043475903224	0.015104276679328	0.0151042087284896	0.0151041877713566	0.0151042037277391	0.0151042312018218	0.0151042509234846	0.0151042550804533	0.0151042450199333	0.0151042269772859
flux1:	0.663995726495728	0.0152766904510626	0.0152767091678669	0.0152767226601527	0.0152767286450911	0.0152767260486127	0.0152767152571201	0.0152766981495174	0.0152766778772052	0.0152766583890511	0.0152766437332482	0.0152766372079495	0.0152766404779935	0.0152766528267235	0.0152766707693225	0.015276688310978	0.0152766981679787	0.0152766942256961	0.015276675250279	0.0152766491094023	0.0152766349863802	0.0152766579415901	0.0152767273962865	0.01527679843895	0.0152767598271568	0.0152765830701882	0.0152766091721539	0.0152768875410156	0.0152764050269345	0.0152769860362836	0.0152766026467952	0.0152763751822337	0.0152766026467952	0.0152769860362836	0.0152764050269345	0.0152768875410156	0.0152766091721539	0.0152765830701882	0.0152767598271568	0.01527679843895	0.0152767273962865	0.0152766579415901	0.0152766349863802	0.0152766491094023	0.015276675250279	0.0152766942256961	0.0152766981679787	0.015276688310978	0.0152766707693225
flux1:	0.664258175399482	0.0154374598393257	0.0154374790840298	0.0154374931171762	0.015437499587954	0.0154374973646849	0.0154374867931604	0.0154374697314796	0.0154374493289813	0.0154374295472528	0.01543741445694	0.0154374073844841	0.0154374100281809	0.0154374217137696	0.0154374390155723	0.0154374560238158	0.0154374655708969	0.0154374616826987	0.0154374432624067	0.0154374182535598	0.015437405764287	0.0154374305238332	0.0154375013081257	0.0154375723836953	0.0154375321257113	0.0154373533587633	0.0154373802022989	0.0154376595601593	0.0154371709185635	0.015437757500237	0.0154373694935523	0.0154371392069966	0.0154373694935523	0.015437757500237	0.0154371709185636	0.0154376595601593	0.015437380202299	0.0154373533587633	0.0154375321257113	0.0154375723836953	0.0154375013081257	0.0154374305238332	0.015437405764287	0.0154374182535598	0.0154374432624067	0.0154374616826987	0.0154374655708969	0.0154374560238158	0.0154374390155723
flux1:	0.664520624303235	0.0155861449099506	0.0155861644011445	0.0155861787119859	0.0155861854616921	0.015586183490749	0.0155861731214792	0.0155861561931841	0.0155861358397837	0.0155861160089511	0.0155861007579708	0.015586093402075	0.0155860956358917	0.0155861067984728	0.0155861235065763	0.0155861399333388	0.0155861490391901	0.0155861450130515	0.0155861269222249	0.015586102810333	0.015586091725831	0.015586118074997	0.0155861900056711	0.0155862610212568	0.0155862192245661	0.0155860387832455	0.0155860666126077	0.0155863469929599	0.0155858528777016	0.0155864448011412	0.0155860526295364	0.015585819748337	0.0155860526295364	0.0155864448011412	0.0155858528777016	0.0155863469929599	0.0155860666126077	0.0155860387832455	0.0155862192245661	0.0155862610212568	0.0155861900056711	0.015586118074997	0.015586091725831	0.015586102810333	0.0155861269222249	0.0155861450130515	0.0155861490391901	0.0155861399333388	0.0155861235065763
flux1:	0.664783073206988	0.0157223653527072	0.01572238478981	0.0157223991067184	0.0157224059312877	0.0157224041051761	0.0157223939424087	0.0157223772626175	0.0157223571675455	0.0157223375608178	0.0157223224473542	0.0157223150891416	0.0157223171383684	0.0157223279176773	0.0157223440699166	0.0157223598502363	0.0157223683609255	0.0157223639788068	0.0157223459649299	0.0157223224898374	0.0157223125604501	0.0157223402709021	0.0157224131607885	0.0157224840312146	0.015722440822453	0.0157222590676318	0.0157222881486153	0.0157225696066693	0.0157220707082272	0.0157226677473007	0.0157222718853846	0.0157220366475148	0.0157222718853846	0.0157226677473007	0.0157220707082272	0.0157225696066693	0.0157222881486153	0.0157222590676318	0.015722440822453	0.0157224840312146	0.0157224131607885	0.0157223402709021	0.0157223125604501	0.0157223224898374	0.0157223459649299	0.0157223639788068	0.0157223683609255	0.0157223598502363	0.0157223440699166
flux1:	0.665045522110741	0.0158457705246136	0.0158457895991637	0.0158458036532045	0.0158458103609031	0.0158458085920518	0.0158457986647315	0.0158457823748477	0.0158457627720761	0.0158457436831586	0.0158457290196615	0.0158457219471902	0.0158457240365421	0.0158457345648802	0.0158457501860925	0.0158457652381356	0.0158457729808127	0.0158457680054625	0.0158457497980659	0.0158457266842792	0.0158457176489229	0.0158457464862283	0.015845820148976	0.0158458907980569	0.01584584632036	0.015845663631866	0.0158456942434894	0.0158459768473678	0.015845473882611	0.0158460758089393	0.0158456767477446	0.0158454393995749	0.0158456767477446	0.0158460758089393	0.015845473882611	0.0158459768473678	0.0158456942434894	0.015845663631866	0.01584584632036	0.0158458907980569	0.015845820148976	0.0158457464862283	0.0158457176489229	0.0158457266842792	0.0158457497980659	0.0158457680054625	0.0158457729808127	0.0158457652381356	0.0158457501860925
flux1:	0.665307971014495	0.0159560409582653	0.0159560593657051	0.015956072901465	0.0159560793213169	0.0159560775470083	0.0159560679096035	0.0159560521739954	0.0159560333152869	0.0159560150487965	0.0159560011511025	0.0159559946486842	0.0159559969932585	0.015956007389286	0.0159560224887318	0.015956036715132	0.015956043503042	0.0159560376859502	0.0159560190063952	0.0159559959733734	0.0159559875689777	0.0159560172999827	0.0159560915544082	0.0159561619155906	0.0159561163251832	0.0159559330947045	0.0159559655201798	0.0159562493414909	0.0159557430428759	0.0159563496188442	0.0159559478596523	0.015955708653625	0.0159559478596523	0.0159563496188442	0.015955743042876	0.0159562493414909	0.0159559655201798	0.0159559330947045	0.0159561163251832	0.0159561619155906	0.0159560915544082	0.0159560172999827	0.0159559875689777	0.0159559959733734	0.0159560190063952	0.0159560376859502	0.015956043503042	0.015956036715132	0.0159560224887319
flux1:	0.665570419918248	0.0160528897449836	0.0160529071962939	0.016052919981781	0.0160529259704648	0.016052924155871	0.0160529148872105	0.0160528998880654	0.0160528820345786	0.0160528648955526	0.0160528520717017	0.0160528464095031	0.0160528492065153	0.0160528595701714	0.0160528741402561	0.0160528874307462	0.0160528930693703	0.0160528861595685	0.0160528667313311	0.0160528435039183	0.0160528354746899	0.0160528658744678	0.0160529405483123	0.0160530105646516	0.0160529640267849	0.0160527806502151	0.0160528151675121	0.0160531002716472	0.0160525913761939	0.0160532023479247	0.016052798396017	0.0160525575882857	0.016052798396017	0.0160532023479247	0.0160525913761939	0.0160531002716472	0.0160528151675121	0.0160527806502151	0.0160529640267849	0.0160530105646515	0.0160529405483123	0.0160528658744678	0.0160528354746899	0.0160528435039183	0.0160528667313311	0.0160528861595685	0.0160528930693703	0.0160528874307462	0.0160528741402561
flux1:	0.665832868822001	0.0161360637840632	0.0161360800166045	0.0161360918516839	0.0161360972985274	0.0161360954376824	0.0161360866378468	0.0161360725684404	0.0161360559812917	0.016136040264279	0.0161360288035449	0.0161360242279463	0.0161360276496182	0.0161360380584003	0.0161360520747596	0.0161360643099964	0.016136068604076	0.0161360603574325	0.0161360399164805	0.0161360162350736	0.0161360083412233	0.0161360391993322	0.0161361141322891	0.0161361837557643	0.0161361364401416	0.0161359533096229	0.0161359901819601	0.0161362766184739	0.0161357658568707	0.0161363809474422	0.0161359753059666	0.0161357331540719	0.0161359753059666	0.0161363809474422	0.0161357658568708	0.0161362766184739	0.0161359901819601	0.0161359533096229	0.0161361364401416	0.0161361837557643	0.0161361141322891	0.0161360391993321	0.0161360083412233	0.0161360162350736	0.0161360399164805	0.0161360603574325	0.016136068604076	0.0161360643099964	0.0161360520747596
flux1:	0.666095317725754	0.0162053448901451	0.0162053596771161	0.0162053704000354	0.0162053752298555	0.0162053733445293	0.0162053651299685	0.016205352186697	0.0162053371169401	0.0162053230951978	0.0162053132578377	0.0162053099829826	0.0162053141708919	0.0162053246776426	0.0162053381005794	0.0162053491569875	0.0162053519181308	0.0162053421067569	0.0162053204116032	0.0162052960416565	0.0162052880672638	0.0162053191930882	0.0162053942390075	0.016205463429217	0.0162054155050778	0.0162052330010144	0.0162052724676146	0.0162055602610491	0.0162050483472343	0.0162056672504138	0.0162052604145535	0.0162050171751945	0.0162052604145534	0.0162056672504138	0.0162050483472343	0.0162055602610491	0.0162052724676146	0.0162052330010144	0.0162054155050778	0.016205463429217	0.0162053942390074	0.0162053191930882	0.0162052880672638	0.0162052960416565	0.0162053204116032	0.0162053421067569	0.0162053519181308	0.0162053491569875	0.0162053381005794
flux1:	0.666357766629508	0.0162605507515927	0.0162605639095971	0.0162605734012759	0.0162605775749528	0.0162605757115228	0.0162605682086864	0.0162605565822855	0.0162605432608195	0.0162605311761355	0.0162605231843337	0.0162605213852368	0.0162605264463511	0.0162605370786211	0.0162605498557932	0.0162605596111938	0.0162605606657265	0.0162605490870972	0.0162605259281236	0.0162605006686258	0.0162604924283518	0.0162605236553547	0.0162605986835726	0.0162606674058848	0.0162606190369386	0.016260437520264	0.0162604797877069	0.0162607689292004	0.0162602565507432	0.0162608789254897	0.0162604713771039	0.0162602273040705	0.0162604713771039	0.0162608789254897	0.0162602565507432	0.0162607689292004	0.0162604797877069	0.016260437520264	0.0162606190369386	0.0162606674058848	0.0162605986835726	0.0162605236553547	0.0162604924283518	0.0162605006686258	0.0162605259281236	0.0162605490870972	0.0162605606657265	0.0162605596111938	0.0162605498557932
flux1:	0.666620215533261	0.0163015357336611	0.0163015471279943	0.0163015553138947	0.0163015588267058	0.0163015570512562	0.0163015503891178	0.0163015402555556	0.0163015288834823	0.0163015189371187	0.0163015129675334	0.0163015127750296	0.0163015187795594	0.0163015295405157	0.0163015416107089	0.0163015499504469	0.0163015491471454	0.0163015356325415	0.0163015108402161	0.0163014845308182	0.0163014758752375	0.0163015070639976	0.0163015819597856	0.0163016501830535	0.0163016015224683	0.0163014213274411	0.0163014665619281	0.016301757001925	0.0163012448115	0.0163018702774608	0.0163014624803494	0.0163012178226647	0.0163014624803494	0.0163018702774608	0.0163012448115	0.016301757001925	0.0163014665619281	0.0163014213274411	0.0163016015224683	0.0163016501830535	0.0163015819597856	0.0163015070639976	0.0163014758752375	0.0163014845308182	0.0163015108402161	0.0163015356325415	0.0163015491471454	0.0163015499504469	0.0163015416107089
flux1:	0.666882664437014	0.0163281915212538	0.0163282010686617	0.0163282079182028	0.016328210796089	0.0163282091880716	0.0163282034900072	0.0163281950015637	0.0163281857414996	0.0163281780866967	0.0163281742649377	0.0163281757626597	0.0163281827437608	0.0163281936145327	0.0163282049122802	0.0163282117355288	0.016328208952868	0.0163281933747716	0.0163281668264292	0.0163281393529631	0.0163281301723456	0.0163281612123165	0.0163282358764899	0.0163283035704617	0.0163282547561163	0.0163280761839077	0.0163281245047195	0.0163284161470527	0.0163279047552603	0.0163285328894465	0.0163281252853648	0.0163278802856848	0.0163281252853648	0.0163285328894465	0.0163279047552603	0.0163284161470527	0.0163281245047195	0.0163280761839077	0.0163282547561163	0.0163283035704617	0.0163282358764899	0.0163281612123165	0.0163281301723456	0.0163281393529631	0.0163281668264292	0.0163281933747716	0.016328208952868	0.0163282117355288	0.0163282049122802
flux1:	0.667145113340768	0.0163404475971143	0.0163404552659287	0.0163404607895628	0.0163404630836198	0.0163404617285099	0.0163404571040304	0.0163404503810738	0.0163404433498779	0.01634043808628	0.0163404364835444	0.0163404397070074	0.0163404476622686	0.016340458605536	0.0163404690663039	0.0163404742922063	0.0163404694447703	0.0163404517228857	0.0163404233478014	0.016340394645999	0.0163403848724426	0.0163404156824289	0.016340490030193	0.0163405571627703	0.0163405083129744	0.0163403316262832	0.016340383100669	0.0163406757982394	0.0163401657679691	0.0163407961027532	0.0163403891082755	0.0163401440015778	0.0163403891082755	0.0163407961027532	0.0163401657679691	0.0163406757982394	0.016340383100669	0.0163403316262832	0.0163405083129744	0.0163405571627703	0.016340490030193	0.0163404156824289	0.0163403848724426	0.016340394645999	0.0163404233478014	0.0163404517228857	0.0163404694447703	0.0163404742922063	0.0163404690663039
flux1:	0.667407562244521	0.0163382715523987	0.0163382773601183	0.0163382816043247	0.0163382833839266	0.0163382823653624	0.0163382789022157	0.016338274026155	0.0163382692894605	0.0163382664597234	0.0163382670917067	0.01633827202947	0.0163382809240278	0.0163382918885976	0.0163383014542144	0.0163383050275239	0.016338298071259	0.0163382781768892	0.0163382479594477	0.0163382180167487	0.0163382076246387	0.0163382381520401	0.0163383121111919	0.0163383786456972	0.0163383298555707	0.0163381552744611	0.0163382099141476	0.0163385034663607	0.0163379953088394	0.0163386273313684	0.0163382213356629	0.016337976348249	0.0163382213356629	0.0163386273313683	0.0163379953088394	0.0163385034663607	0.0163382099141476	0.0163381552744611	0.0163383298555707	0.0163383786456972	0.0163383121111919	0.0163382381520401	0.0163382076246387	0.0163382180167487	0.0163382479594477	0.0163382781768892	0.016338298071259	0.0163383050275239	0.0163383014542144
flux1:	0.667670011148274	0.0163216692277178	0.016321673236253	0.0163216762768289	0.0163216776218641	0.0163216770137942	0.0163216747709351	0.0163216717787641	0.0163216693476075	0.0163216689363399	0.0163216717644215	0.0163216783611945	0.0163216881322334	0.0163216990582933	0.0163217076822899	0.0163217095781895	0.0163217005142267	0.0163216784728064	0.0163216464536514	0.0163216153090688	0.0163216043139074	0.0163216345328367	0.0163217080414661	0.016321773934085	0.0163217252727599	0.0163215529718789	0.0163216107313258	0.0163219048833832	0.0163213990559843	0.0163220322090482	0.016321627572596	0.0163213829214165	0.016321627572596	0.0163220322090482	0.0163213990559843	0.0163219048833832	0.0163216107313258	0.0163215529718789	0.01632172527276	0.016321773934085	0.0163217080414661	0.0163216345328367	0.0163216043139075	0.0163216153090688	0.0163216464536514	0.0163216784728064	0.0163217005142267	0.0163217095781895	0.0163217076822899
flux1:	0.667932460052027	0.0162906846838791	0.0162906869928171	0.0162906889269441	0.0162906899196964	0.016290689779052	0.0162906887809262	0.016290687661689	0.0162906874914215	0.0162906894264862	0.0162906943610772	0.0162907025225383	0.0162907130848706	0.0162907239095819	0.0162907315621125	0.0162907317899292	0.0162907206667676	0.0162906965584309	0.0162906628335661	0.0162906305756613	0.016290619031382	0.0162906489398076	0.0162907219436636	0.0162907871412182	0.0162907386500008	0.0162905687572749	0.0162906295337385	0.0162909239778107	0.0162904208836375	0.0162910545679817	0.0162906516222337	0.0162904075145372	0.0162906516222337	0.0162910545679817	0.0162904208836375	0.0162909239778107	0.0162906295337385	0.0162905687572749	0.0162907386500008	0.0162907871412182	0.0162907219436636	0.0162906489398076	0.016290619031382	0.0162906305756613	0.0162906628335661	0.0162906965584309	0.0162907206667676	0.0162907317899292	0.0162907315621125
flux1:	0.668194908955781	0.0162454000027162	0.0162454007410758	0.0162454016786996	0.0162454023959167	0.0162454027562932	0.0162454029888063	0.0162454036822068	0.0162454056737491	0.0162454098298363	0.016245416735668	0.0162454263346876	0.0162454375870579	0.0162454482501334	0.0162454549221685	0.0162454535277517	0.0162454404416691	0.0162454143998185	0.0162453791177158	0.0162453458808116	0.016245333875751	0.0162453634918541	0.0162454359415519	0.0162455003797489	0.0162454520713368	0.0162452846681946	0.0162453483035955	0.0162456426818344	0.0162451426710245	0.0162457762490412	0.0162453752969767	0.0162451319302673	0.0162453752969767	0.0162457762490412	0.0162451426710245	0.0162456426818344	0.0162453483035955	0.0162452846681946	0.0162454520713368	0.0162455003797489	0.0162454359415519	0.0162453634918541	0.016245333875751	0.0162453458808116	0.0162453791177158	0.0162454143998185	0.0162454404416691	0.0162454535277517	0.0162454549221685
flux1:	0.668457357859534	0.0161859349195218	0.0161859342365438	0.0161859342916375	0.0161859347973098	0.0161859356640726	0.0161859370725127	0.0161859394697731	0.016185943473154	0.0161859496774187	0.0161859583804611	0.0161859692643562	0.0161859810960888	0.0161859915450134	0.0161859972515391	0.0161859943181385	0.0161859794117726	0.0161859516197021	0.0161859149765582	0.0161858809353881	0.0161858685871391	0.0161858979450993	0.0161859697933466	0.016186033395621	0.0161859852544299	0.0161858203775378	0.0161858866620611	0.0161861805713419	0.0161856839439795	0.0161863167446648	0.016185918062182	0.0161856756244645	0.016185918062182	0.0161863167446648	0.0161856839439795	0.0161861805713419	0.0161858866620611	0.0161858203775378	0.0161859852544299	0.016186033395621	0.0161859697933466	0.0161858979450993	0.0161858685871391	0.0161858809353881	0.0161859149765582	0.0161859516197021	0.0161859794117726	0.0161859943181385	0.0161859972515391
flux1:	0.668719806763287	0.0161124462897061	0.0161124443452719	0.0161124436275419	0.0161124439668551	0.0161124453139939	0.0161124478030636	0.016112451750009	0.0161124575700053	0.0161124656094648	0.0161124759050895	0.0161124879034983	0.0161125002011027	0.0161125103956816	0.0161125151776919	0.0161125108252431	0.0161124942843758	0.0161124649700838	0.0161124272034398	0.0161123925664931	0.0161123800159029	0.0161124091613439	0.0161124803603564	0.0161125430374013	0.0161124950210083	0.016112332665448	0.0161124013427419	0.0161126943409627	0.0161122013514299	0.0161128326764501	0.0161124365144913	0.0161121951847691	0.0161124365144913	0.0161128326764501	0.0161122013514299	0.0161126943409627	0.0161124013427419	0.016112332665448	0.0161124950210083	0.0161125430374013	0.0161124803603564	0.0161124091613439	0.0161123800159029	0.0161123925664931	0.0161124272034398	0.0161124649700838	0.0161124942843758	0.0161125108252431	0.0161125151776919
flux1:	0.66898225566704	0.0160251273933613	0.0160251243486331	0.0160251229561819	0.0160251231510254	0.0160251249199668	0.0160251283559521	0.0160251336581781	0.0160251410617693	0.0160251506920706	0.0160251623540223	0.0160251752869727	0.0160251879403377	0.0160251978563027	0.0160252017814423	0.016025196164249	0.0160251782129071	0.0160251476423131	0.0160251090233175	0.016025074025185	0.0160250614297855	0.0160250904151142	0.0160251609143739	0.0160252225644136	0.0160251746060778	0.0160250147298411	0.0160250855036205	0.0160253771173339	0.0160248879798823	0.0160255171105567	0.0160251236978478	0.0160248836468331	0.0160251236978478	0.0160255171105567	0.0160248879798823	0.0160253771173339	0.0160250855036205	0.0160250147298411	0.0160251746060778	0.0160252225644136	0.0160251609143739	0.0160250904151142	0.0160250614297855	0.016025074025185	0.0160251090233175	0.0160251476423131	0.0160251782129071	0.016025196164249	0.0160252017814423
flux1:	0.669244704570794	0.0159242070824161	0.015924203091259	0.015924201104643	0.015924201150945	0.015924203251413	0.0159242074663919	0.0159242138962564	0.0159242226215125	0.0159242335766218	0.0159242463663372	0.0159242600520882	0.0159242729599361	0.0159242825914028	0.0159242857531906	0.0159242790560736	0.0159242599501348	0.0159242284189823	0.0159241892436293	0.0159241541366843	0.0159241416638543	0.0159241705437223	0.0159242402882055	0.0159243007980334	0.0159242528102082	0.0159240953398325	0.0159241678816472	0.0159244576147503	0.0159239725100391	0.0159245987150141	0.0159242082612799	0.0159239696522688	0.0159242082612799	0.0159245987150141	0.0159239725100391	0.0159244576147503	0.0159241678816472	0.0159240953398325	0.0159242528102082	0.0159243007980334	0.0159242402882055	0.0159241705437223	0.0159241416638543	0.0159241541366843	0.0159241892436293	0.0159242284189823	0.0159242599501348	0.0159242790560736	0.0159242857531906
flux1:	0.669507153474547	0.0158099487760051	0.0158099439776811	0.0158099414556963	0.0158099413227371	0.0158099436356165	0.0158099484334927	0.0158099557385757	0.0158099655045322	0.015809977506863	0.0158099911826763	0.0158100054449455	0.01581001851927	0.0158100278799093	0.0158100303955522	0.0158100228286118	0.0158100028481778	0.0158099706729571	0.0158099312526635	0.0158098962984333	0.0158098841185892	0.015809912945681	0.0158099818746572	0.0158100411214181	0.0158099930001269	0.0158098378372537	0.0158099117951382	0.0158101991383158	0.0158097182206312	0.0158103407640065	0.0158099534635108	0.0158097164533729	0.0158099534635108	0.0158103407640065	0.0158097182206312	0.0158101991383158	0.0158099117951382	0.0158098378372537	0.0158099930001269	0.0158100411214181	0.0158099818746572	0.015809912945681	0.0158098841185892	0.0158098962984333	0.0158099312526635	0.0158099706729571	0.0158100028481778	0.0158100228286118	0.0158100303955522
flux1:	0.6697696023783	0.0156826493105476	0.0156826438240727	0.0156826408014804	0.0156826404331996	0.0156826428152401	0.0156826479792787	0.0156826558918782	0.015682666408908	0.0156826791793981	0.0156826935051958	0.0156827081794362	0.0156827213487198	0.0156827304715848	0.0156827324784721	0.0156827242706808	0.0156827037115294	0.0156826712197909	0.0156826318716987	0.0156825973322758	0.0156825856123715	0.0156826144337024	0.0156826824801636	0.0156827403338248	0.0156826919637364	0.015682538992341	0.015682614000036	0.0156828984406291	0.0156824218454868	0.015683039995138	0.0156826560303912	0.0156824207706186	0.0156826560303912	0.015683039995138	0.0156824218454868	0.0156828984406291	0.015682614000036	0.015682538992341	0.0156826919637364	0.0156827403338248	0.0156826824801636	0.0156826144337024	0.0156825856123715	0.0156825973322758	0.0156826318716987	0.0156826712197909	0.0156827037115294	0.0156827242706808	0.0156827324784721
flux1:	0.670032051282053	0.0155426376518274	0.0155426315722602	0.0155426280595293	0.0155426273777186	0.0155426296677998	0.0155426349692624	0.0155426432164435	0.0155426541966217	0.015542667464288	0.015542682217226	0.0155426971556832	0.0155427103667671	0.0155427193028001	0.0155427209538359	0.0155427123457362	0.0155426915102085	0.0155426590306595	0.0155426200680464	0.0155425861978757	0.0155425750954629	0.0155426039493291	0.0155426710400778	0.0155427273664969	0.0155426786265034	0.0155425277205197	0.0155426034069412	0.0155428844389037	0.0155424122907287	0.0155430253265748	0.015542644872052	0.0155424115098166	0.015542644872052	0.0155430253265748	0.0155424122907287	0.0155428844389037	0.0155426034069412	0.0155425277205197	0.0155426786265034	0.0155427273664969	0.0155426710400777	0.0155426039493291	0.0155425750954629	0.0155425861978757	0.0155426200680464	0.0155426590306595	0.0155426915102085	0.0155427123457362	0.0155427209538359
flux1:	0.670294500185807	0.0153902734770825	0.0153902668738784	0.0153902628588895	0.0153902617680382	0.0153902637946269	0.0153902690020398	0.0153902773157334	0.0153902884827048	0.0153903019932519	0.0153903169702141	0.0153903320455759	0.0153903452641402	0.0153903540794561	0.015390355537457	0.0153903467732842	0.0153903259609827	0.0153902938137597	0.0153902555369248	0.0153902225752707	0.0153902122333341	0.0153902411470201	0.0153903072034013	0.0153903618678681	0.0153903126369498	0.0153901636680036	0.0153902396666292	0.0153905168002402	0.0153900492198296	0.0153906564417986	0.0153902796675179	0.0153900483466837	0.0153902796675179	0.0153906564417986	0.0153900492198296	0.0153905168002402	0.0153902396666292	0.0153901636680036	0.0153903126369498	0.0153903618678681	0.0153903072034013	0.0153902411470201	0.0153902122333341	0.0153902225752707	0.0153902555369248	0.0153902938137597	0.0153903259609827	0.0153903467732842	0.015390355537457
flux1:	0.67055694908956	0.0152259456357635	0.0152259385531873	0.0152259340047123	0.0152259323981758	0.0152259339875364	0.0152259388760993	0.0152259470027532	0.0152259581006534	0.0152259716237747	0.0152259866463344	0.0152260017538733	0.0152260149635678	0.0152260237356856	0.0152260251671167	0.0152260164866929	0.0152259959853724	0.015225964472865	0.0152259271608246	0.0152258953251822	0.0152258858679149	0.0152259148562157	0.0152259797954459	0.0152260326665491	0.0152259828296963	0.0152258356746598	0.0152259116325147	0.0152261844035304	0.0152257215150193	0.0152263222504869	0.0152259493253082	0.0152257201873539	0.0152259493253082	0.0152263222504869	0.0152257215150193	0.0152261844035304	0.0152259116325147	0.0152258356746598	0.0152259828296963	0.0152260326665491	0.0152259797954459	0.0152259148562158	0.0152258858679149	0.0152258953251822	0.0152259271608246	0.015225964472865	0.0152259959853724	0.0152260164866929	0.0152260251671167
flux1:	0.670819397993313	0.0150500704981852	0.0150500629576412	0.0150500578303054	0.015050055597384	0.0150500565820637	0.0150500609427035	0.0150500686520231	0.0150500794530685	0.0150500927881653	0.0150501077059044	0.0150501227641027	0.0150501359644471	0.0150501447776968	0.015050146346055	0.0150501379768129	0.015050118053832	0.0150500874524019	0.015050051355684	0.0150500208363394	0.0150500123659745	0.0150500414305502	0.0150501051675594	0.0150501561212139	0.0150501055751737	0.0150499601232633	0.0150500357092095	0.0150503036871671	0.015049845624251	0.0150504392347476	0.0150500703292691	0.0150498435140787	0.0150500703292691	0.0150504392347476	0.015049845624251	0.0150503036871671	0.0150500357092095	0.0150499601232633	0.0150501055751737	0.0150501561212139	0.0150501051675594	0.0150500414305503	0.0150500123659745	0.0150500208363394	0.015050051355684	0.0150500874524019	0.015050118053832	0.0150501379768129	0.015050146346055
flux1:	0.671081846897066	0.0148630902018016	0.0148630822058195	0.0148630764461616	0.0148630734796303	0.01486307370673	0.0148630773543332	0.0148630844467131	0.0148630947571567	0.0148631077372954	0.01486312242943	0.0148631373791635	0.0148631505824037	0.0148631595227819	0.0148631613819567	0.0148631535314395	0.0148631344261093	0.0148631049790003	0.014863070313767	0.0148630412696596	0.0148630338644175	0.0148630629939486	0.0148631254436287	0.0148631743670861	0.0148631230257089	0.014862979184875	0.0148630540969381	0.0148633168923629	0.0148628638035627	0.0148634496905813	0.0148630849795326	0.0148628606260203	0.0148630849795326	0.0148634496905813	0.0148628638035627	0.0148633168923629	0.0148630540969381	0.014862979184875	0.0148631230257089	0.0148631743670861	0.0148631254436287	0.0148630629939486	0.0148630338644175	0.0148630412696596	0.014863070313767	0.0148631049790003	0.0148631344261093	0.0148631535314395	0.0148631613819567
flux1:	0.67134429580082	0.0146654708052643	0.0146654623427805	0.0146654558959648	0.014665452099572	0.0146654514383373	0.0146654542187496	0.0146654605310741	0.0146654701953239	0.0146654826893513	0.0146654970647099	0.0146655118671459	0.0146655250943093	0.0146655342440844	0.0146655365320213	0.0146655293811848	0.0146655112983057	0.0146654832099797	0.0146654501536427	0.0146654227096133	0.01466541642277	0.0146654455938477	0.0146655066735757	0.0146655534692415	0.0146655012682197	0.0146653589706029	0.0146654329421176	0.0146656902124307	0.0146652422652348	0.0146658198750047	0.0146654595390575	0.0146652377856016	0.0146654595390575	0.0146658198750047	0.0146652422652348	0.0146656902124307	0.0146654329421176	0.0146653589706029	0.0146655012682197	0.0146655534692415	0.0146655066735757	0.0146654455938477	0.01466541642277	0.0146654227096133	0.0146654501536427	0.0146654832099797	0.0146655112983057	0.0146655293811848	0.0146655365320213
flux1:	0.671606744704573	0.0144577003607978	0.0144576914132987	0.0144576842300049	0.0144576795254724	0.0144576778737836	0.0144576796692445	0.0144576850788358	0.0144576939816353	0.0144577058944743	0.0144577198899602	0.0144577345233895	0.0144577477998207	0.0144577572321983	0.0144577600651772	0.0144577537627747	0.0144577368675941	0.0144577102996608	0.0144576789880851	0.014457653233531	0.0144576480935622	0.0144576772722109	0.0144577369045025	0.0144577814933891	0.0144577283942065	0.0144575876004801	0.0144576604048814	0.0144579118588576	0.0144574692426214	0.0144580380697564	0.0144576822967013	0.0144574632813695	0.0144576822967013	0.0144580380697564	0.0144574692426214	0.0144579118588576	0.0144576604048814	0.0144575876004801	0.0144577283942065	0.0144577814933891	0.0144577369045025	0.0144576772722109	0.0144576480935622	0.0144576532335309	0.0144576789880851	0.0144577102996608	0.0144577368675941	0.0144577537627747	0.0144577600651772
flux1:	0.671869193608326	0.0142402869157302	0.0142402774637851	0.0142402695068038	0.0142402638398985	0.0142402611293145	0.014240261862087	0.0142402662886843	0.0142402743553611	0.0142402856266059	0.0142402992043511	0.014240313660226	0.0142403270109043	0.0142403367850581	0.0142403402528631	0.014240334911142	0.0142403193258966	0.0142402943947302	0.0142402649210473	0.0142402409099437	0.014240236921653	0.0142402660653561	0.0142403241805015	0.0142403665051624	0.0142403124981034	0.0142401732005669	0.0142402446547094	0.0142404900553945	0.0142400529829312	0.0142406125729014	0.0142402615581646	0.0142400454187236	0.0142402615581646	0.0142406125729014	0.0142400529829312	0.0142404900553945	0.0142402446547094	0.0142401732005669	0.0142403124981034	0.0142403665051624	0.0142403241805015	0.0142402660653561	0.014240236921653	0.0142402409099437	0.0142402649210473	0.0142402943947302	0.0142403193258966	0.014240334911142	0.0142403402528631
flux1:	0.67213164251208	0.0140137564542749	0.014013746483979	0.0140137377340702	0.0140137310793864	0.014013727278487	0.0140137269125524	0.0140137303183147	0.0140137375132049	0.0140137481142152	0.0140137612576953	0.014013775536175	0.0140137889811213	0.0140137991378663	0.0140138033000759	0.0140137989919499	0.014013784794084	0.0140137615701445	0.0140137339851306	0.0140137117373222	0.0140137088838204	0.0140137379439018	0.0140137944824365	0.0140138345092478	0.0140137796153582	0.0140136418396963	0.0140137118056444	0.0140139509716955	0.0140135196795432	0.0140140696299627	0.0140137235764633	0.0140135104501744	0.0140137235764633	0.0140140696299627	0.0140135196795432	0.0140139509716955	0.0140137118056444	0.0140136418396963	0.0140137796153582	0.0140138345092478	0.0140137944824365	0.0140137379439018	0.0140137088838204	0.0140137117373222	0.0140137339851306	0.0140137615701445	0.014013784794084	0.0140137989919499	0.0140138033000759
flux1:	0.672394091415833	0.0137786507908459	0.0137786402997172	0.0137786307603538	0.0137786231245323	0.0137786182404089	0.0137786167812029	0.0137786191688327	0.0137786254920795	0.0137786354218449	0.0137786481312636	0.0137786622365842	0.0137786757866455	0.0137786863449951	0.0137786912285639	0.0137786879863529	0.0137786752084265	0.0137786537172314	0.0137786280311399	0.0137786075347556	0.0137786057801304	0.013778634704336	0.0137786896192089	0.0137787273398954	0.0137786716118257	0.0137785354175024	0.0137786038027888	0.0137788366082612	0.0137784113556634	0.0137789513164252	0.0137786104338007	0.0137784004570099	0.0137786104338007	0.0137789513164252	0.0137784113556634	0.0137788366082612	0.0137786038027888	0.0137785354175024	0.0137786716118257	0.0137787273398954	0.0137786896192089	0.013778634704336	0.0137786057801304	0.0137786075347556	0.0137786280311399	0.0137786537172314	0.0137786752084265	0.0137786879863529	0.0137786912285639
flux1:	0.672656540319586	0.0135355254263315	0.0135355144282605	0.013535504128959	0.0135354955521701	0.0135354896300245	0.0135354871223013	0.0135354885314836	0.0135354940144812	0.0135355032945764	0.0135355155818513	0.0135355295178275	0.0135355431710993	0.0135355541258918	0.0135355597241274	0.0135355575398841	0.013535546171113	0.0135355263957376	0.0135355025814199	0.0135354837962253	0.0135354830887213	0.0135355118238384	0.0135355650821597	0.0135356005144923	0.0135355440362035	0.0135354095155132	0.0135354762719212	0.0135357026445801	0.0135352837112612	0.0135358133835907	0.0135354778868383	0.0135352711943805	0.0135354778868383	0.0135358133835907	0.0135352837112612	0.0135357026445801	0.0135354762719212	0.0135354095155132	0.0135355440362035	0.0135356005144923	0.0135355650821597	0.0135355118238384	0.0135354830887213	0.0135354837962253	0.0135355025814198	0.0135355263957376	0.013535546171113	0.0135355575398841	0.0135355597241274
flux1:	0.672918989223339	0.0132849473788288	0.0132849359077582	0.0132849249057985	0.0132849154614267	0.0132849085823477	0.0132849051063551	0.013284905608783	0.0132849103085977	0.0132849189775757	0.0132849308612573	0.013284944627203	0.0132849583663015	0.0132849696870231	0.0132849759599918	0.013284974787362	0.0132849647766607	0.0132849466615842	0.0132849246586903	0.0132849075201661	0.0132849077956788	0.0132849362900461	0.0132849878743169	0.0132850210619478	0.0132849639473022	0.0132848312231494	0.0132848963441269	0.0132851162624091	0.0132847039452702	0.0132852230797999	0.0132848931874043	0.0132846899118452	0.0132848931874043	0.0132852230797999	0.0132847039452702	0.0132851162624091	0.0132848963441269	0.0132848312231493	0.0132849639473022	0.0132850210619478	0.0132849878743169	0.0132849362900461	0.0132849077956788	0.0132849075201661	0.0132849246586903	0.0132849466615842	0.0132849647766607	0.013284974787362	0.0132849759599918
flux1:	0.673181438127093	0.0130274930003562	0.0130274811124653	0.0130274694929102	0.0130274592854873	0.0130274515625737	0.0130274472288088	0.0130274469221316	0.0130274509152614	0.0130274590228405	0.0130274705232803	0.0130274841105914	0.013027497900932	0.0130275095317942	0.0130275164081191	0.0130275161656124	0.0130275074259539	0.013027490882024	0.013027470602039	0.0130274550259537	0.0130274562116484	0.0130274844174185	0.0130275343261746	0.0130275653376116	0.0130275077279161	0.0130273769504432	0.0130274404673007	0.0130276539560944	0.0130272485649914	0.0130277569589849	0.0130274328906187	0.0130272331613647	0.0130274328906187	0.0130277569589849	0.0130272485649914	0.0130276539560944	0.0130274404673007	0.0130273769504432	0.0130275077279161	0.0130275653376116	0.0130275343261746	0.0130274844174185	0.0130274562116484	0.0130274550259537	0.013027470602039	0.013027490882024	0.0130275074259539	0.0130275161656124	0.0130275164081191
flux1:	0.673443887030846	0.0127637457910209	0.0127637335652951	0.0127637214393316	0.0127637106008685	0.0127637021739554	0.0127636971168322	0.0127636961178985	0.0127636994937482	0.0127637070951372	0.0127637182301811	0.0127637316197733	0.0127637454089493	0.0127637572702129	0.0127637646501598	0.0127637652256509	0.0127637576395047	0.0127637425497563	0.0127637238816094	0.0127637097688532	0.0127637117867246	0.012763739661764	0.0127637879095962	0.0127638168363555	0.0127637588969641	0.0127636302391868	0.0127636922162697	0.012763899341716	0.012763501194505	0.0127639986883847	0.0127636806622794	0.0127634846045894	0.0127636806622794	0.0127639986883847	0.012763501194505	0.012763899341716	0.0127636922162697	0.0127636302391868	0.0127637588969641	0.0127638168363555	0.0127637879095962	0.012763739661764	0.0127637117867246	0.0127637097688532	0.0127637238816094	0.0127637425497563	0.0127637576395047	0.0127637652256509	0.0127637646501598
flux1:	0.673706335934599	0.0124942942220012	0.0124942817591809	0.012494269260908	0.012494257945864	0.0124942489751781	0.0124942433459854	0.0124942417837704	0.0124942446382077	0.0124942517888775	0.0124942625703156	0.0124942757310477	0.012494289449334	0.0124943014398033	0.0124943091994926	0.0124943104557207	0.0124943038812988	0.0124942901073394	0.0124942729233175	0.0124942601647695	0.0124942629349774	0.0124942904443162	0.0124943370612607	0.0124943640152715	0.0124943059313896	0.012494179584029	0.0124942401130869	0.0124944409766293	0.0124940503936862	0.0124945368670283	0.0124942250971225	0.0124940328310593	0.0124942250971225	0.0124945368670283	0.0124940503936862	0.0124944409766293	0.0124942401130869	0.012494179584029	0.0124943059313896	0.0124943640152715	0.0124943370612607	0.0124942904443162	0.0124942629349774	0.0124942601647695	0.0124942729233175	0.0124942901073394	0.0124943038812988	0.0124943104557207	0.0124943091994926
flux1:	0.673968784838352	0.0122197295785258	0.0122197169985337	0.0122197042804161	0.012219692659618	0.0122196833187334	0.0122196772782748	0.0122196752868745	0.0122196777162034	0.0122196844673682	0.0122196948983078	0.0122197077864554	0.0122197213483984	0.0122197333489522	0.0122197413454824	0.0122197431262819	0.0122197374042963	0.0122197247929692	0.0122197089546703	0.0122196974358875	0.0122197008797287	0.0122197279965017	0.0122197730268263	0.0122197981371926	0.0122197401090511	0.0122196162747803	0.0122196754687703	0.0122198702006933	0.0122194874991255	0.0122199628662959	0.0122196575592705	0.0122194691986287	0.0122196575592705	0.0122199628662959	0.0122194874991255	0.0122198702006933	0.0122196754687703	0.0122196162747803	0.0122197401090511	0.0122197981371926	0.0122197730268263	0.0122197279965017	0.0122197008797287	0.0122196974358875	0.0122197089546703	0.0122197247929692	0.0122197374042963	0.0122197431262819	0.0122197413454824
flux1:	0.674231233742106	0.0119406438337699	0.0119406312718129	0.0119406184990935	0.0119406067529657	0.0119405972214533	0.0119405909327634	0.0119405886448091	0.0119405907404489	0.0119405971354575	0.0119406072087216	0.0119406197684984	0.0119406330754901	0.0119406449534619	0.0119406530306958	0.0119406551676697	0.0119406501283024	0.011940638518339	0.01194062388242	0.0119406134879652	0.0119406175303711	0.011940644236223	0.0119406877366652	0.0119407111459118	0.0119406533835015	0.0119405322708349	0.0119405902574091	0.0119407790101141	0.0119404044978804	0.0119408687034839	0.0119405700557941	0.0119403857070423	0.0119405700557941	0.0119408687034839	0.0119404044978804	0.0119407790101141	0.0119405902574091	0.0119405322708349	0.0119406533835015	0.0119407111459118	0.0119406877366652	0.011940644236223	0.0119406175303711	0.0119406134879652	0.01194062388242	0.011940638518339	0.0119406501283024	0.0119406551676697	0.0119406530306958
flux1:	0.674493682645859	0.0116576275642615	0.0116576151658816	0.0116576025103009	0.0116575908217922	0.011657581277955	0.0116575748994537	0.0116575724402552	0.0116575742843528	0.0116575803561236	0.0116575900537059	0.0116576022187659	0.0116576151624493	0.0116576267766334	0.0116576347713732	0.0116576370907112	0.0116576325605012	0.011657621788897	0.0116576082123997	0.0116575988296536	0.0116576034011384	0.0116576296860969	0.0116576717236336	0.0116576935835896	0.0116576363011567	0.0116575181182156	0.0116575750331414	0.0116577579744006	0.0116573919445499	0.0116578449588607	0.0116575531538682	0.011657372915141	0.0116575531538682	0.0116578449588607	0.0116573919445499	0.0116577579744006	0.0116575750331414	0.0116575181182156	0.0116576363011567	0.0116576935835896	0.0116576717236336	0.0116576296860969	0.0116576034011384	0.0116575988296536	0.0116576082123997	0.011657621788897	0.0116576325605012	0.0116576370907112	0.0116576347713732
flux1:	0.674756131549612	0.0113712679169781	0.0113712558323835	0.0113712434655811	0.0113712320131773	0.0113712226272395	0.0113712163066434	0.0113712137893055	0.011371215451438	0.0113712212209992	0.0113712305145422	0.0113712422103405	0.0113712546766478	0.0113712658826798	0.011371273630948	0.0113712759601015	0.0113712717684754	0.0113712616763538	0.0113712490214257	0.0113712405437705	0.0113712455817883	0.0113712714436382	0.0113713120928914	0.0113713325603683	0.0113712759708754	0.0113711609192614	0.0113712169000114	0.0113713942064281	0.0113710369316539	0.0113714787461815	0.0113711939514826	0.0113710179116545	0.0113711939514826	0.0113714787461815	0.0113710369316539	0.0113713942064281	0.0113712169000114	0.0113711609192614	0.0113712759708754	0.0113713325603683	0.0113713120928914	0.0113712714436382	0.0113712455817883	0.0113712405437705	0.0113712490214257	0.0113712616763538	0.0113712717684754	0.0113712759601015	0.011371273630948
flux1:	0.675018580453365	0.0110821466378333	0.0110821350158748	0.0110821231028544	0.0110821120540413	0.0110821029821131	0.0110820968513602	0.0110820943730467	0.0110820959080985	0.0110821013842231	0.0110821102364227	0.0110821213832649	0.0110821332568642	0.0110821439127122	0.011082151255863	0.0110821534298056	0.0110821494150116	0.0110821398527776	0.0110821279906481	0.0110821203199471	0.0110821257696513	0.0110821512128695	0.0110821905532647	0.0110822097856975	0.01108215409545	0.0110820423644405	0.0110820975441708	0.011082269395054	0.0110819211227376	0.0110823517460663	0.0110820741110996	0.0110819023489698	0.0110820741110996	0.0110823517460663	0.0110819211227376	0.011082269395054	0.0110820975441708	0.0110820423644405	0.01108215409545	0.0110822097856975	0.0110821905532647	0.0110821512128695	0.0110821257696513	0.0110821203199471	0.0110821279906481	0.0110821398527776	0.0110821494150116	0.0110821534298056	0.011082151255863
flux1:	0.675281029357119	0.0107908381706865	0.0107908271528514	0.0107908158458705	0.0107908053513703	0.0107907967304489	0.0107907909018201	0.0107907885412633	0.0107907899884851	0.0107907951683478	0.0107908035351372	0.0107908140517133	0.01079082522062	0.0107908351919284	0.0107908419823299	0.0107908438491678	0.0107908398634111	0.0107908306950442	0.0107908195091626	0.0107908125575013	0.0107908183719322	0.0107908434062637	0.0107908815190699	0.0107908996702839	0.0107908450739065	0.0107907368351677	0.0107907913372774	0.010790957909108	0.0107906188569992	0.0107910383110174	0.0107907679650211	0.0107906005486316	0.0107907679650211	0.0107910383110174	0.0107906188569992	0.010790957909108	0.0107907913372774	0.0107907368351677	0.0107908450739065	0.0107908996702839	0.0107908815190699	0.0107908434062637	0.0107908183719322	0.0107908125575013	0.0107908195091626	0.0107908306950442	0.0107908398634111	0.0107908438491678	0.0107908419823299
flux1:	0.675543478260872	0.0104979078353877	0.0104978975501682	0.0104978869833713	0.0104978771724136	0.0104978691166094	0.0104978636801519	0.0104978614964268	0.0104978628796169	0.0104978677503394	0.0104978755836669	0.0104978853908454	0.0104978957509543	0.0104979049159942	0.0104979110220563	0.0104979124477931	0.0104979083614211	0.0104978994678049	0.0104978888560901	0.0104978825467841	0.0104978886865383	0.0104979133253101	0.0104979502906908	0.0104979675069489	0.0104979141828784	0.0104978095858624	0.0104978635192942	0.0104980249809282	0.0104976953335794	0.0104981036501918	0.0104978407005629	0.0104976776866682	0.0104978407005629	0.0104981036501918	0.0104976953335794	0.0104980249809282	0.0104978635192942	0.0104978095858624	0.0104979141828784	0.0104979675069489	0.0104979502906908	0.0104979133253101	0.0104978886865383	0.0104978825467841	0.0104978888560901	0.0104978994678049	0.0104979083614211	0.0104979124477931	0.0104979110220563
flux1:	0.675805927164625	0.0102039100926697	0.0102039006506221	0.0102038909356799	0.0102038819124971	0.0102038745105929	0.010203869532871	0.0102038675653813	0.0102038688940662	0.0102038734349781	0.0102038806859637	0.0102038897106135	0.0102038991699215	0.0102039074239331	0.0102039127342927	0.0102039136066016	0.0102039093112388	0.0102039005924756	0.0102038904686755	0.0102038847365841	0.0102038911690429	0.0102039154273224	0.0102039513215263	0.0102039677379937	0.0102039158446279	0.0102038150127862	0.0102038684681893	0.0102040249769083	0.0102037048829457	0.0102041021013344	0.0102038466324276	0.0102036880661274	0.0102038466324276	0.0102041021013344	0.0102037048829457	0.0102040249769083	0.0102038684681893	0.0102038150127862	0.0102039158446279	0.0102039677379937	0.0102039513215263	0.0102039154273224	0.0102038911690429	0.0102038847365841	0.0102038904686755	0.0102039005924756	0.0102039093112388	0.0102039136066016	0.0102039127342927
flux1:	0.676068376068379	0.00990938690295764	0.00990937839271391	0.00990936961565732	0.00990936145731339	0.00990935477168388	0.00990935029580694	0.00990934856536431	0.0099093498368097	0.00990935402221485	0.00990936064446314	0.00990936882308019	0.00990937730538964	0.00990938456413779	0.00990938899086478	0.00990938922177519	0.00990938463236022	0.00990937600906873	0.00990936630326436	0.00990936109448143	0.00990936779269296	0.0099093916854015	0.00990942657820886	0.00990944231595241	0.00990939198856391	0.00990929501647345	0.00990934806331521	0.00990949976179095	0.00990918933207186	0.00990957549654616	0.00990932756893111	0.00990917348347226	0.00990932756893112	0.00990957549654616	0.00990918933207186	0.00990949976179095	0.00990934806331521	0.00990929501647344	0.00990939198856391	0.00990944231595241	0.00990942657820886	0.0099093916854015	0.00990936779269296	0.00990936109448143	0.00990936630326435	0.00990937600906873	0.00990938463236022	0.00990938922177519	0.00990938899086478
flux1:	0.676330824972132	0.00961486618536329	0.00961485867078492	0.00961485089014445	0.00961484364572548	0.00961483771256658	0.00961483375937585	0.00961483227020323	0.00961483347204692	0.00961483727427472	0.00961484322712124	0.00961485050905479	0.00961485795698606	0.00961486415939666	0.00961486764013208	0.00961486716759038	0.00961486222332061	0.00961485363695929	0.00961484429528929	0.00961483956630447	0.0096148465076251	0.00961487004771444	0.00961490400024285	0.00961491916385645	0.00961487051234497	0.00961477746380494	0.0096148301484708	0.00961497716267867	0.00961467646934892	0.00961505162779838	0.00961481127797729	0.0096146616947246	0.00961481127797729	0.00961505162779839	0.00961467646934892	0.00961497716267867	0.0096148301484708	0.00961477746380494	0.00961487051234497	0.00961491916385645	0.00961490400024285	0.00961487004771445	0.0096148465076251	0.00961483956630447	0.00961484429528929	0.00961485363695929	0.00961486222332061	0.00961486716759038	0.00961486764013208
flux1:	0.676593273875885	0.00932086038230551	0.00932085390089223	0.00932084714717088	0.00932084083828631	0.00932083566903671	0.00932083223927835	0.00932083098172616	0.00932083209500718	0.00932083548752226	0.00932084073900717	0.00932084708911256	0.00932085346629423	0.00932085857608944	0.00932086107508439	0.00932085986340247	0.00932085452763753	0.00932084593993693	0.00932083692364374	0.00932083264008547	0.00932083980469086	0.00932086300148251	0.00932089606443523	0.00932091074035355	0.00932086384787814	0.0093207747549948	0.00932082709988188	0.0093209695379544	0.00932067861438899	0.00932104281732787	0.00932081005790041	0.0093206649864714	0.00932081005790041	0.00932104281732787	0.00932067861438899	0.0093209695379544	0.00932082709988188	0.00932077475499481	0.00932086384787814	0.00932091074035355	0.00932089606443523	0.00932086300148251	0.00932083980469086	0.00932083264008547	0.00932083692364374	0.00932084593993694	0.00932085452763753	0.00932085986340247	0.00932086107508439
flux1:	0.676855722779638	0.00902786513434276	0.0090278596969263	0.00902785397335691	0.00902784859583183	0.0090278441796086	0.00902784125687838	0.00902784021062141	0.00902784121297364	0.00902784417333099	0.00902784870272097	0.0090278541033049	0.00902785939565838	0.00902786340195955	0.00902786491003276	0.00902786294928566	0.00902785720850551	0.00902784860012498	0.00902783988404716	0.0090278360191295	0.00902784338850289	0.0090278662462775	0.00902789845869535	0.00902791271422834	0.00902786763672316	0.00902778249996353	0.00902783450353358	0.00902797245551492	0.00902769129709355	0.0090280445972641	0.00902781941751181	0.00902767885606451	0.0090278194175118	0.0090280445972641	0.00902769129709354	0.00902797245551492	0.00902783450353358	0.00902778249996353	0.00902786763672316	0.00902791271422834	0.00902789845869535	0.0090278662462775	0.00902784338850289	0.0090278360191295	0.00902783988404716	0.00902784860012498	0.00902785720850551	0.00902786294928566	0.00902786491003276
flux1:	0.677118171683392	0.00873635806892921	0.00873635366060535	0.00873634894507225	0.00873634447165205	0.00873634077848214	0.00873633833270155	0.0087363374701758	0.00873633833896267	0.00873634085142011	0.0087363446511356	0.0087363491031038	0.00873635331918925	0.00873635623610771	0.00873635676958914	0.00873635407406583	0.00873634793601159	0.00873633930455991	0.008736330875209	0.00873632740800568	0.00873633496350413	0.00873635748041131	0.00873638886896463	0.00873640275205545	0.00873635951860028	0.00873627830776083	0.00873632994548451	0.00873646348391435	0.00873619204955938	0.008736534502041	0.00873631686889114	0.00873618080455107	0.00873631686889114	0.008736534502041	0.00873619204955938	0.00873646348391435	0.00873632994548451	0.00873627830776083	0.00873635951860027	0.00873640275205545	0.00873638886896463	0.00873635748041131	0.00873633496350414	0.00873632740800568	0.008736330875209	0.00873633930455991	0.00873634793601159	0.00873635407406583	0.00873635676958914
flux1:	0.677380620587145	0.00844679770594264	0.00844679428812404	0.00844679053607057	0.0084467869199159	0.00844678390451785	0.00844678189569272	0.00844678118553866	0.00844678190072889	0.00844678395836167	0.0084467870352094	0.00844679055837517	0.00844679372881346	0.00844679559409608	0.00844679519286525	0.00844679179871103	0.00844678528986267	0.0084467766474389	0.00844676850080374	0.00844676541446973	0.00844677313605605	0.00844679530339475	0.00844682588222649	0.00844683942190619	0.00844679803589188	0.00844672069189768	0.00844677191799458	0.00844690109922502	0.00844663931360681	0.0084469709763634	0.00844676083568246	0.00844662924509065	0.00844676083568246	0.00844697097636341	0.00844663931360681	0.00844690109922502	0.00844677191799458	0.00844672069189768	0.00844679803589188	0.00844683942190619	0.00844682588222649	0.00844679530339475	0.00844677313605605	0.00844676541446973	0.00844676850080374	0.0084467766474389	0.00844678528986267	0.00844679179871103	0.00844679519286525
flux1:	0.677643069490898	0.0081596224819676	0.00815961999538171	0.00815961714348137	0.00815961432220478	0.00815961192806445	0.00815961031008341	0.00815960972038356	0.00815961026699954	0.0081596118732036	0.00815961424886004	0.00815961688141923	0.0081596190574513	0.00815961993028812	0.00815961865504994	0.00815961461726431	0.00815960777982553	0.00815959915024198	0.0081595912894625	0.0081595885695128	0.0081595964347248	0.00815961823662335	0.00815964800772972	0.00815966121521575	0.00815962165621843	0.00815954809364276	0.0081595988434975	0.0081597237096264	0.00815947146592584	0.00815979240071092	0.00815958967887116	0.00815946252883297	0.00815958967887116	0.00815979240071091	0.00815947146592585	0.0081597237096264	0.0081595988434975	0.00815954809364276	0.00815962165621843	0.00815966121521576	0.00815964800772972	0.00815961823662335	0.0081595964347248	0.0081595885695128	0.0081595912894625	0.00815959915024198	0.00815960777982553	0.00815961461726431	0.00815961865504994
flux1:	0.677905518394651	0.00787524989448193	0.00787524826289401	0.00787524623323654	0.00787524413322127	0.00787524229671267	0.00787524102096276	0.00787524052209275	0.00787524089210433	0.00787524206141948	0.00787524377215794	0.00787524556938043	0.00787524682066428	0.00787524677879922	0.00787524470776449	0.00787524009673418	0.00787523298530176	0.00787522440114967	0.00787521683419223	0.00787521446693369	0.00787522245014226	0.00787524386364496	0.00787527281775731	0.00787528568811977	0.00787524791437566	0.00787517802455083	0.00787522821766945	0.00787534879895992	0.00787510596206643	0.00787541623559922	0.00787522084125632	0.0078750980894694	0.00787522084125632	0.00787541623559922	0.00787510596206643	0.00787534879895992	0.00787522821766945	0.00787517802455083	0.00787524791437566	0.00787528568811977	0.00787527281775731	0.00787524386364496	0.00787522245014226	0.0078752144669337	0.00787521683419223	0.00787522440114967	0.00787523298530176	0.00787524009673418	0.0078752447077645
flux1:	0.678167967298405	0.00759407576627963	0.00759407490069468	0.00759407360522711	0.00759407214597517	0.00759407080029674	0.00759406981890588	0.00759406938585909	0.00759406957943995	0.00759407033767121	0.00759407143336848	0.0075940724655957	0.00759407287737441	0.00759407201368333	0.00759406923883639	0.00759406413658879	0.00759405681468097	0.0075940483143908	0.00759404105184288	0.0075940390230349	0.0075940470950233	0.00759406809056948	0.0075940962084795	0.00759410872278075	0.0075940726741381	0.00759400632871467	0.00759405587207493	0.00759417218972268	0.00759393859974144	0.00759423828506265	0.0075940501110808	0.00759393170691989	0.0075940501110808	0.00759423828506266	0.00759393859974144	0.00759417218972268	0.00759405587207493	0.00759400632871466	0.0075940726741381	0.00759410872278075	0.0075940962084795	0.00759406809056948	0.0075940470950233	0.0075940390230349	0.00759404105184288	0.00759404831439079	0.00759405681468097	0.00759406413658879	0.00759406923883639
flux1:	0.678430416202158	0.00731647362969384	0.00731647343278071	0.00731647277775065	0.00731647187602803	0.00731647095475725	0.00731647022331388	0.0073164698374049	0.00731646986351527	0.00731647024717409	0.00731647078967317	0.00731647113974308	0.00731647080954034	0.00731646922825536	0.00731646585139609	0.00731646034775584	0.00731645288436413	0.00731644450939549	0.00731643756247822	0.00731643585627852	0.00731644398415266	0.00731646452641461	0.00731649178066967	0.00731650390846915	0.00731646950968229	0.00731640656448765	0.00731645535613303	0.00731656742524207	0.00731634290118291	0.00731663207909999	0.007316451004562	0.00731633688989788	0.007316451004562	0.00731663207909999	0.00731634290118291	0.00731656742524207	0.00731645535613303	0.00731640656448764	0.00731646950968229	0.00731650390846915	0.00731649178066967	0.00731646452641461	0.00731644398415267	0.00731643585627852	0.00731643756247822	0.00731644450939549	0.00731645288436412	0.00731646034775583	0.00731646585139609
flux1:	0.678692865105911	0.00704279422945108	0.00704279459993911	0.00704279449010882	0.00704279406368762	0.00704279350379902	0.00704279298344496	0.00704279263334413	0.0070427925096492	0.00704279256477688	0.00704279262571372	0.00704279238595869	0.00704279141997215	0.00704278923273543	0.00704278536147883	0.00704277955029748	0.00704277201660907	0.00704276380888547	0.00704275718776	0.00704275578598877	0.00704276393340961	0.007042783982439	0.00704281033932059	0.0070428220414279	0.00704278920565579	0.00704272950470207	0.00704277743743162	0.00704288527006194	0.00704266961358773	0.00704294837412313	0.00704277426636501	0.00704266437639672	0.007042774266365	0.00704294837412313	0.00704266961358773	0.00704288527006194	0.00704277743743162	0.00704272950470207	0.00704278920565579	0.0070428220414279	0.00704281033932059	0.007042783982439	0.00704276393340961	0.00704275578598877	0.00704275718775999	0.00704276380888547	0.00704277201660908	0.00704277955029748	0.00704278536147884
flux1:	0.678955314009665	0.00677336514230866	0.00677336597912838	0.00677336632156031	0.00677336629240127	0.00677336603663842	0.00677336569547996	0.00677336537757796	0.0067733651297519	0.00677336491022082	0.00677336456844786	0.00677336383742471	0.00677336234679217	0.00677335966871735	0.00677335541262045	0.00677334938823128	0.00677334185464648	0.00677333385432499	0.00677332756674428	0.00677332644847892	0.0067733345761892	0.00677335408880857	0.00677337951049872	0.00677339074185598	0.00677335937422834	0.00677330275372547	0.00677334971873914	0.00677345332689922	0.00677324632602017	0.00677351476978347	0.00677334748639782	0.00677324175047863	0.00677334748639782	0.00677351476978346	0.00677324632602017	0.00677345332689922	0.00677334971873914	0.00677330275372547	0.00677335937422834	0.00677339074185598	0.00677337951049872	0.00677335408880857	0.0067733345761892	0.00677332644847892	0.00677332756674429	0.00677333385432499	0.00677334185464648	0.00677334938823128	0.00677335541262045
flux1:	0.679217762913418	0.00650849051098981	0.00650849171696332	0.00650849242422215	0.00650849272098703	0.00650849271952997	0.00650849253335894	0.00650849225150222	0.00650849191200234	0.00650849147741539	0.00650849081616984	0.00650848969528623	0.00650848779239424	0.00650848473830038	0.00650848020526711	0.00650847405929226	0.00650846659283452	0.00650845883647424	0.0065084528868086	0.00650845202830024	0.00650846009490321	0.00650847902626912	0.00650850347310719	0.00650851418568264	0.0065084841868036	0.00650843047904358	0.00650847636941605	0.00650857576788611	0.00650837720049779	0.00650863543991212	0.00650847483067168	0.00650837317311106	0.00650847483067168	0.00650863543991212	0.00650837720049779	0.00650857576788611	0.00650847636941605	0.00650843047904358	0.0065084841868036	0.00650851418568265	0.00650850347310719	0.00650847902626912	0.00650846009490321	0.00650845202830024	0.0065084528868086	0.00650845883647424	0.00650846659283452	0.00650847405929226	0.00650848020526711
flux1:	0.679480211817171	0.00624845088935774	0.00624845237428729	0.00624845336695027	0.00624845392678507	0.00624845413820151	0.00624845409056173	0.00624845385523552	0.00624845346165802	0.00624845287498417	0.00624845197895379	0.0062484505691508	0.00624844836414241	0.00624844504510479	0.00624844033819325	0.00624843415680189	0.00624842681898964	0.00624841933815614	0.00624841372679656	0.00624841310168198	0.00624842106461742	0.00624843936987721	0.00624846280260924	0.00624847294819193	0.00624844421746387	0.00624839325445744	0.00624843796832932	0.00624853317721748	0.00624834281439676	0.00624859097472128	0.0062484368833811	0.00624833922420824	0.0062484368833811	0.00624859097472128	0.00624834281439675	0.00624853317721748	0.00624843796832931	0.00624839325445743	0.00624844421746387	0.00624847294819193	0.00624846280260924	0.00624843936987721	0.00624842106461742	0.00624841310168198	0.00624841372679656	0.00624841933815614	0.00624842681898964	0.0062484341568019	0.00624844033819326
flux1:	0.679742660720924	0.00599350319523762	0.00599350487828923	0.00599350608670839	0.00599350685628635	0.00599350724780045	0.00599350732947198	0.00599350715653596	0.00599350674968214	0.00599350607477136	0.00599350502720879	0.00599350342584671	0.00599350102346424	0.00599349754380019	0.0059934927585276	0.00599348662021406	0.00599347946543406	0.00599347228575063	0.00599346700887381	0.00599346658864186	0.00599347440529699	0.00599349204125955	0.00599351442318865	0.00599352395598461	0.00599349639464882	0.00599344801141461	0.0059934914548098	0.00599358250176226	0.0059934001107508	0.00599363833085477	0.00599349059679961	0.00599339685247606	0.00599349059679961	0.00599363833085477	0.0059934001107508	0.00599358250176226	0.00599349145480979	0.00599344801141461	0.00599349639464882	0.00599352395598461	0.00599351442318865	0.00599349204125955	0.00599347440529699	0.00599346658864186	0.00599346700887381	0.00599347228575062	0.00599347946543406	0.00599348662021406	0.0059934927585276
flux1:	0.680005109624678	0.00574388076682467	0.00574388257815501	0.00574388394346331	0.00574388487932232	0.00574388542647202	0.0057438856344749	0.00574388554357504	0.00574388516536532	0.00574388446448563	0.00574388334450874	0.00574388164258368	0.00574387913945681	0.00574387559423564	0.00574387081644457	0.00574386479036359	0.00574385786475829	0.0057438510053915	0.0057438460550523	0.00574384580971183	0.00574385343860057	0.0057438703653447	0.00574389166430013	0.00574390054324531	0.00574387405705594	0.00574382809448235	0.00574387018368221	0.00574395710568843	0.0057437824525123	0.00574401088536873	0.00574386934508164	0.00574377942915491	0.00574386934508164	0.00574401088536873	0.0057437824525123	0.00574395710568843	0.00574387018368221	0.00574382809448235	0.00574387405705594	0.00574390054324531	0.00574389166430013	0.00574387036534471	0.00574385343860056	0.00574384580971183	0.0057438460550523	0.0057438510053915	0.00574385786475829	0.00574386479036359	0.00574387081644457
flux1:	0.680267558528431	0.00549979351818754	0.00549979539981091	0.00549979687420982	0.00549979794245676	0.00549979862824121	0.00549979896447996	0.00549979897726985	0.00549979866864218	0.00549979800017029	0.00549979688036917	0.00549979516016286	0.00549979264262348	0.00549978911575665	0.0054997844200752	0.00549977856494306	0.00549977190579681	0.00549976537934374	0.00549976074384674	0.00549976064273719	0.00549976804468095	0.0054997842270311	0.00549980441708541	0.00549981260780711	0.00549978710927511	0.00549974341649832	0.005499784079925	0.00549986692468055	0.00549969977637164	0.00549991858925324	0.00549978307758953	0.00549969690128121	0.00549978307758952	0.00549991858925324	0.00549969977637164	0.00549986692468055	0.005499784079925	0.00549974341649833	0.0054997871092751	0.00549981260780711	0.00549980441708541	0.0054997842270311	0.00549976804468096	0.00549976064273719	0.00549976074384674	0.00549976537934374	0.00549977190579681	0.00549977856494306	0.0054997844200752
flux1:	0.680530007432184	0.00526142818900352	0.00526143009494086	0.00526143164134551	0.00526143281683066	0.00526143363046895	0.00526143410015013	0.00526143423845569	0.00526143403737566	0.00526143345375551	0.00526143239820203	0.00526143073143883	0.00526142827391173	0.00526142483684952	0.00526142028574665	0.00526141464928868	0.00526140828487789	0.00526140209760529	0.00526139776209717	0.00526139777477859	0.0052614049140257	0.00526142032283464	0.00526143938571369	0.0052614468620918	0.00526142227225606	0.00526138070851979	0.00526141988810399	0.00526149871491303	0.00526133884131681	0.00526154821568932	0.00526141856694922	0.00526133603967434	0.00526141856694922	0.00526154821568932	0.00526133884131681	0.00526149871491303	0.00526141988810399	0.00526138070851979	0.00526142227225605	0.0052614468620918	0.00526143938571369	0.00526142032283464	0.00526140491402569	0.00526139777477859	0.00526139776209717	0.00526140209760529	0.00526140828487789	0.00526141464928867	0.00526142028574665
flux1:	0.680792456335937	0.00502894868333366	0.00502895057912351	0.00502895217027126	0.00502895343535604	0.0050289543707902	0.00502895498074564	0.00502895526479861	0.00502895520449292	0.00502895475055432	0.00502895381328283	0.00502895225983772	0.00502894992382641	0.00502894663485517	0.00502894227826659	0.00502893689716927	0.00502893084702129	0.00502892499939514	0.00502892094661442	0.00502892104377536	0.00502892788900207	0.00502894250219189	0.00502896042833811	0.00502896717363603	0.00502894342334178	0.00502890385932661	0.00502894151135621	0.00502901639157554	0.00502886356674511	0.00502906369786544	0.00502893974666581	0.00502886077648383	0.00502893974666581	0.00502906369786544	0.00502886356674511	0.00502901639157554	0.00502894151135621	0.00502890385932661	0.00502894342334178	0.00502896717363603	0.00502896042833811	0.00502894250219189	0.00502892788900206	0.00502892104377536	0.00502892094661442	0.00502892499939514	0.00502893084702129	0.00502893689716927	0.00502894227826659
flux1:	0.681054905239691	0.00480249649195839	0.00480249835363917	0.00480249997078723	0.00480250131383981	0.00480250236811592	0.00480250312515763	0.00480250357200818	0.004802503679511	0.00480250339121388	0.00480250261521282	0.00480250122238383	0.00480249905604024	0.00480249596014908	0.00480249183562387	0.00480248673593046	0.00480248101142418	0.00480247549886119	0.00480247170997935	0.00480247186430433	0.00480247838945037	0.0048024921927764	0.0048025089820431	0.00480251498959806	0.004802492020282	0.004802454338913	0.00480249043437839	0.00480256145142216	0.00480241545461378	0.00480260655085148	0.00480248813280455	0.00480241262680339	0.00480248813280455	0.00480260655085147	0.00480241545461378	0.00480256145142216	0.00480249043437839	0.004802454338913	0.004802492020282	0.00480251498959806	0.0048025089820431	0.0048024921927764	0.00480247838945037	0.00480247186430433	0.00480247170997935	0.00480247549886119	0.00480248101142418	0.00480248673593046	0.00480249183562387
flux1:	0.681317354143444	0.00458219119255779	0.00458219300524963	0.00458219463659871	0.00458219605035291	0.00458219722200696	0.00458219813142427	0.00458219875362282	0.00458219904869989	0.00458219895234169	0.00458219836906664	0.00458219717139688	0.00458219520963805	0.00458219233889945	0.00458218847220027	0.00458218367007534	0.00458217827530733	0.00458217308907617	0.00458216954456738	0.00458216973151336	0.00458217591641563	0.00458218890393262	0.00458220456590342	0.00458220983938389	0.00458218760338471	0.00458215170014442	0.00458218622461378	0.00458225347355267	0.00458211408985066	0.00458229637175985	0.0045821833239725	0.00458211118859004	0.0045821833239725	0.00458229637175985	0.00458211408985066	0.00458225347355267	0.00458218622461378	0.00458215170014442	0.0045821876033847	0.0045822098393839	0.00458220456590342	0.00458218890393262	0.00458217591641563	0.00458216973151336	0.00458216954456738	0.00458217308907617	0.00458217827530733	0.00458218367007534	0.00458218847220027
flux1:	0.681579803047197	0.00436813102181891	0.0043681327780431	0.00436813441702367	0.00436813589692931	0.00436813718448998	0.00436813824878007	0.00436813905339293	0.00436813954788122	0.00436813965977742	0.00436813928916872	0.00436813830877797	0.00436813657389033	0.00436813394828174	0.00436813035435734	0.00436812585713701	0.00436812078997403	0.00436811591817582	0.00436811259865756	0.0043681127970975	0.00436811862789752	0.00436813080212181	0.00436814535606544	0.00436814990931981	0.00436812836974949	0.00436809415253883	0.00436812710561082	0.00436819069241205	0.00436805771302116	0.00436823141219754	0.00436812357360927	0.00436805471489769	0.00436812357360927	0.00436823141219754	0.00436805771302116	0.00436819069241205	0.00436812710561082	0.00436809415253883	0.00436812836974948	0.00436814990931981	0.00436814535606544	0.00436813080212181	0.00436811862789752	0.0043681127970975	0.00436811259865757	0.00436811591817582	0.00436812078997403	0.00436812585713701	0.00436813035435734
flux1:	0.68184225195095	0.00416039351339693	0.0041603952112706	0.00416039685482076	0.00416039839749859	0.00416039979819915	0.00416040101609715	0.00416040200409566	0.0041604027016688	0.00416040302828989	0.00416040287925435	0.00416040212661895	0.00416040062927415	0.00416039825785481	0.00416039494209579	0.00416039074953741	0.0041603860027764	0.00416038143133878	0.00416037831833383	0.00416037851103656	0.00416038398035051	0.00416039535212539	0.00416040882661025	0.00416041268314513	0.00416039181336957	0.00416035920197256	0.00416039059636466	0.00416045063682837	0.00416032385907909	0.0041604892168414	0.00416038642842299	0.00416032075226302	0.00416038642842299	0.00416048921684139	0.00416032385907908	0.00416045063682837	0.00416039059636465	0.00416035920197256	0.00416039181336957	0.00416041268314513	0.00416040882661025	0.00416039535212539	0.00416038398035051	0.00416037851103656	0.00416037831833383	0.00416038143133878	0.0041603860027764	0.0041603907495374	0.00416039494209579
flux1:	0.682104700854704	0.00395903619553527	0.00395903783697005	0.0039590394839186	0.00395904108581269	0.00395904259457968	0.00395904396042941	0.0039590451264647	0.00395904602280991	0.00395904656133551	0.00395904663263126	0.0039590461077354	0.00395904484832929	0.00395904273067957	0.00395903969036561	0.00395903579601145	0.00395903135857418	0.00395902707220088	0.00395902414878122	0.00395902432270825	0.00395902942956037	0.00395904001764465	0.0039590524498497	0.00395905564198801	0.00395903542477624	0.00395900434999268	0.00395903421033154	0.00395909082878503	0.00395897005590266	0.00395912732184177	0.00395902942667823	0.00395896683895064	0.00395902942667823	0.00395912732184177	0.00395897005590267	0.00395909082878503	0.00395903421033154	0.00395900434999268	0.00395903542477624	0.00395905564198801	0.0039590524498497	0.00395904001764465	0.00395902942956037	0.00395902432270825	0.00395902414878122	0.00395902707220088	0.00395903135857418	0.00395903579601145	0.00395903969036561
flux1:	0.682367149758457	0.00376409734207573	0.00376409893109241	0.00376410058073938	0.0037641022370358	0.00376410384579704	0.00376410534927689	0.00376410668182809	0.0037641077651978	0.00376410850442919	0.0037641087858782	0.00376410847964877	0.00376410744987024	0.00376410557769878	0.00376410280354777	0.0037640991961232	0.00376409505421948	0.00376409103724778	0.00376408828853237	0.00376408843494383	0.00376409318447555	0.00376410301488628	0.00376411444965467	0.00376411701743135	0.00376409744383967	0.00376406784635657	0.00376409620774102	0.00376414953555536	0.00376403457624599	0.00376418400668524	0.00376409084996822	0.00376403125669075	0.00376409084996822	0.00376418400668524	0.00376403457624599	0.00376414953555536	0.00376409620774102	0.00376406784635657	0.00376409744383967	0.00376411701743135	0.00376411444965467	0.00376410301488628	0.00376409318447555	0.00376408843494383	0.00376408828853237	0.00376409103724778	0.00376409505421948	0.0037640991961232	0.00376410280354777
flux1:	0.68262959866221	0.00357559677054612	0.00357559831179658	0.0035755999627597	0.00357560166661376	0.00357560336394195	0.00357560499013653	0.0035756064719992	0.00357560772408146	0.00357560864564044	0.00357560911958331	0.00357560901551605	0.0035756082000506	0.00357560655887801	0.0035756040366137	0.00357560070138936	0.00357559683959445	0.00357559307672387	0.00357559049021368	0.00357559060458689	0.0035755950075641	0.00357560411271246	0.00357561460140117	0.00357561659126061	0.00357559765932165	0.00357556948839614	0.00357559639480422	0.00357564656879854	0.00357553723670498	0.00357567909311547	0.00357559052206945	0.00357553382950726	0.00357559052206945	0.00357567909311547	0.00357553723670498	0.00357564656879854	0.00357559639480422	0.00357556948839614	0.00357559765932165	0.00357561659126061	0.00357561460140117	0.00357560411271246	0.0035755950075641	0.00357559060458689	0.00357559049021368	0.00357559307672387	0.00357559683959445	0.00357560070138936	0.0035756040366137
flux1:	0.682892047565963	0.00339353668101804	0.00339353817858002	0.00339353982794855	0.00339354157003817	0.00339354334112216	0.00339354507090884	0.00339354667997135	0.00339354807701163	0.00339354915674386	0.00339354979964805	0.0033935498755325	0.00339354925381008	0.00339354782464506	0.00339354553651011	0.00339354245656833	0.00339353885877176	0.00339353533564007	0.00339353290138498	0.00339353298315903	0.00339353705530812	0.00339354547297424	0.00339355507215718	0.00339355653551783	0.00339353824880552	0.00339351146083118	0.00339353696344156	0.00339358412423706	0.0033934802373162	0.00339361478472807	0.00339353064849444	0.00339347676325111	0.00339353064849444	0.00339361478472807	0.0033934802373162	0.00339358412423706	0.00339353696344156	0.00339351146083118	0.00339353824880552	0.00339355653551783	0.00339355507215718	0.00339354547297424	0.00339353705530812	0.00339353298315903	0.00339353290138498	0.00339353533564007	0.00339353885877176	0.00339354245656833	0.00339354553651011
flux1:	0.683154496469717	0.00321790252946086	0.00321790398594543	0.00321790562875799	0.00321790739715552	0.00321790922407093	0.00321791103477273	0.00321791274501702	0.00321791425911378	0.00321791546861268	0.00321791625274544	0.00321791648240116	0.00321791603030638	0.00321791479124101	0.00321791271739417	0.00321790987475369	0.00321790652495	0.00321790322854397	0.00321790093914677	0.00321790099131488	0.00321790475252405	0.00321791252472006	0.00321792129480336	0.00321792228655516	0.0032179046526933	0.00321787920971888	0.00321790336521205	0.00321794765559442	0.00321784903546305	0.00321797654091051	0.0032178966904109	0.00321784551950757	0.0032178966904109	0.00321797654091051	0.00321784903546305	0.00321794765559442	0.00321790336521205	0.00321787920971889	0.0032179046526933	0.00321792228655516	0.00321792129480336	0.00321791252472006	0.00321790475252404	0.00321790099131488	0.00321790093914677	0.00321790322854397	0.00321790652495	0.00321790987475369	0.00321791271739417
flux1:	0.68341694537347	0.00304866392940166	0.00304866534538705	0.00304866697442525	0.00304866875476062	0.00304867061699351	0.00304867248323827	0.00304867426589238	0.00304867586638744	0.00304867717455468	0.00304867806963846	0.00304867842458431	0.00304867811605784	0.00304867704372202	0.00304867516347235	0.00304867254003881	0.00304866942294296	0.00304866634184299	0.00304866419231483	0.00304866422089265	0.0030486676943194	0.00304867486609081	0.00304868286989811	0.00304868344689411	0.00304866647607292	0.00304864234433578	0.00304866521323444	0.00304870677657594	0.00304861324786704	0.00304873397890051	0.00304865826669861	0.00304860971764714	0.00304865826669861	0.00304873397890051	0.00304861324786704	0.00304870677657594	0.00304866521323444	0.00304864234433578	0.00304866647607291	0.00304868344689411	0.00304868286989811	0.00304867486609081	0.0030486676943194	0.00304866422089265	0.00304866419231483	0.00304866634184299	0.00304866942294296	0.00304867254003881	0.00304867516347235
flux1:	0.683679394277223	0.00288577557581288	0.00288577694959508	0.00288577855546519	0.00288578033133518	0.00288578220650139	0.00288578410121872	0.00288578592598668	0.00288578758087239	0.00288578895543844	0.00288578993021501	0.00288579038120497	0.00288579018967937	0.00288578926050882	0.00288578755335446	0.00288578513167776	0.00288578223316079	0.0028857793576281	0.00288577734511672	0.00288577735851946	0.00288578056964605	0.00288578718786104	0.00288579448924248	0.00288579470884131	0.00288577841239777	0.00288575556092739	0.00288577720602727	0.00288581618481292	0.00288572757457833	0.00288584179787135	0.00288577007804933	0.00288572405892456	0.00288577007804933	0.00288584179787135	0.00288572757457833	0.00288581618481292	0.00288577720602727	0.00288575556092739	0.00288577841239777	0.00288579470884131	0.00288579448924248	0.00288578718786104	0.00288578056964605	0.00288577735851946	0.00288577734511672	0.0028857793576281	0.00288578223316079	0.00288578513167776	0.00288578755335446
flux1:	0.683941843180977	0.00272917818530596	0.00272917951293616	0.00272918108439419	0.00272918283796224	0.00272918470265707	0.00272918659814282	0.00272918843443919	0.00272919011171083	0.0027291915206476	0.00272919254429008	0.0027291930626633	0.00272919296229143	0.00272919215357893	0.00272919060003218	0.00272918836386497	0.00272918567121559	0.00272918299313904	0.00272918111655668	0.00272918112492011	0.00272918410059851	0.00272919021277092	0.00272919687528444	0.00272919679399254	0.00272918118310305	0.0027291595824404	0.00272918006737333	0.00272921660186669	0.00272913273905447	0.00272924071912782	0.00272917284719002	0.00272912926670538	0.00272917284719003	0.00272924071912782	0.00272913273905447	0.00272921660186669	0.00272918006737333	0.0027291595824404	0.00272918118310304	0.00272919679399254	0.00272919687528444	0.00272919021277092	0.00272918410059851	0.00272918112492011	0.00272918111655668	0.00272918299313904	0.00272918567121559	0.00272918836386497	0.00272919060003218
flux1:	0.68420429208473	0.00257879944689466	0.00257880072245842	0.00257880224692294	0.00257880395964609	0.00257880579035747	0.00257880765933746	0.00257880947746018	0.00257881114635169	0.00257881255912196	0.00257881360244802	0.002578814161256	0.00257881412790542	0.00257881341861974	0.00257881200081376	0.00257880993547641	0.00257880743750367	0.00257880495022934	0.0025788032098103	0.00257880322429079	0.00257880599181634	0.00257881164500329	0.00257881773070943	0.00257881740296333	0.00257880248748691	0.00257878210855553	0.00257880149651748	0.00257883572359273	0.00257875643862079	0.00257885843669977	0.00257879426951318	0.00257875303710262	0.00257879426951318	0.00257885843669977	0.00257875643862079	0.00257883572359273	0.00257880149651748	0.00257878210855553	0.00257880248748691	0.00257881740296332	0.00257881773070943	0.00257881164500329	0.00257880599181634	0.00257880322429079	0.0025788032098103	0.00257880495022934	0.00257880743750367	0.00257880993547641	0.00257881200081376
flux1:	0.684466740988483	0.00243455497781631	0.00243455619389805	0.00243455765808905	0.0024345593115076	0.00243456108552785	0.00243456290215906	0.00243456467434379	0.00243456630639705	0.0024345676949997	0.00243456873145388	0.00243456930634318	0.00243456931834496	0.00243456868971556	0.00243456739179979	0.0024345654843671	0.00243456317136585	0.00243456086943673	0.00243455926625583	0.0024345592983434	0.00243456188459151	0.00243456712440023	0.00243457269280359	0.00243457216992319	0.00243455795742371	0.00243453877057837	0.00243455712324451	0.00243458917540244	0.00243451429984228	0.00243461057285784	0.00243454996863516	0.00243451099454315	0.00243454996863516	0.00243461057285784	0.00243451429984228	0.00243458917540244	0.00243455712324451	0.00243453877057837	0.00243455795742371	0.00243457216992318	0.00243457269280359	0.00243456712440023	0.00243456188459151	0.0024345592983434	0.00243455926625583	0.00243456086943673	0.00243456317136585	0.0024345654843671	0.00243456739179979
flux1:	0.684729189892236	0.00229634927915172	0.00229635042742334	0.00229635181806369	0.00229635339459141	0.00229635509086964	0.00229635683162638	0.00229635853293744	0.00229636010286912	0.00229636144265354	0.00229636244904242	0.00229636301888582	0.00229636305753978	0.00229636249341751	0.00229636130175874	0.00229635954109091	0.00229635740469676	0.00229635528353175	0.0022963538190142	0.00229635387988873	0.00229635631054434	0.00229636118027511	0.00229636628743667	0.00229636561677055	0.00229635211173606	0.00229633408600452	0.0022963514626441	0.00229638146722132	0.00229631083359905	0.00229640163333728	0.00229634445166564	0.00229630764704625	0.00229634445166564	0.00229640163333728	0.00229631083359905	0.00229638146722132	0.0022963514626441	0.00229633408600452	0.00229635211173606	0.00229636561677055	0.00229636628743667	0.00229636118027511	0.00229635631054434	0.00229635387988872	0.0022963538190142	0.00229635528353175	0.00229635740469676	0.00229635954109091	0.00229636130175874
flux1:	0.68499163879599	0.00216407668626287	0.00216407775813393	0.00216407906265369	0.00216408054631324	0.00216408214619924	0.00216408379060365	0.00216408539963043	0.00216408688597478	0.00216408815621269	0.00216408911319039	0.00216408966047286	0.00216408971032306	0.00216408919733663	0.00216408810055046	0.00216408647719583	0.00216408451015893	0.00216408256570047	0.0021640812411513	0.00216408134110805	0.00216408364001026	0.00216408817995489	0.00216409287779031	0.00216409210206463	0.00216407930533209	0.00216406240785601	0.00216407886465093	0.00216410694322313	0.00216404038493846	0.00216412595733864	0.00216407205925372	0.0021640373362785	0.00216407205925372	0.00216412595733864	0.00216404038493846	0.00216410694322313	0.00216407886465093	0.00216406240785601	0.00216407930533209	0.00216409210206463	0.00216409287779031	0.00216408817995489	0.00216408364001026	0.00216408134110805	0.0021640812411513	0.00216408256570046	0.00216408451015893	0.00216408647719583	0.00216408810055046
flux1:	0.685254087699743	0.00203762230937412	0.00203762329664531	0.00203762450383538	0.00203762588089295	0.00203762736873556	0.00203762889990492	0.00203763039924586	0.00203763178476591	0.00203763296898252	0.00203763386129693	0.00203763437227393	0.00203763442117778	0.00203763394871355	0.00203763293755583	0.00203763144355626	0.00203762963946342	0.00203762786782153	0.00203762668399908	0.00203762683196381	0.00203762902058182	0.00203763326748842	0.00203763760325902	0.00203763676013217	0.00203762466851692	0.00203760886418915	0.0020376244537517	0.00203765072172536	0.00203758807308367	0.00203766865767999	0.00203761790578305	0.00203758517775704	0.00203761790578305	0.00203766865768	0.00203758807308367	0.00203765072172537	0.0020376244537517	0.00203760886418915	0.00203762466851692	0.00203763676013217	0.00203763760325902	0.00203763326748842	0.00203762902058182	0.00203762683196381	0.00203762668399908	0.00203762786782153	0.00203762963946342	0.00203763144355626	0.00203763293755583
flux1:	0.685516536603496	0.00191686295994524	0.00191686385541349	0.00191686495598509	0.00191686621544969	0.00191686757902492	0.00191686898402142	0.0019168703605517	0.00191687163242419	0.00191687271850256	0.00191687353502331	0.00191687399967807	0.00191687403869929	0.00191687359873669	0.00191687266588788	0.00191687129451765	0.0019168696474916	0.00191686804460877	0.00191686700136193	0.00191686720451011	0.00191686930155911	0.00191687328826674	0.00191687730426107	0.00191687642607839	0.00191686503219961	0.00191685028348761	0.00191686505456624	0.00191688962094676	0.00191683071729489	0.00191690654679363	0.00191685880540687	0.00191682798689109	0.00191685880540687	0.00191690654679363	0.00191683071729489	0.00191688962094676	0.00191686505456624	0.00191685028348761	0.00191686503219961	0.00191687642607839	0.00191687730426107	0.00191687328826674	0.00191686930155911	0.00191686720451011	0.00191686700136193	0.00191686804460877	0.0019168696474916	0.00191687129451765	0.00191687266588788
flux1:	0.685778985507249	0.00180166805882597	0.00180166885679964	0.00180166984381742	0.00180167097778269	0.00180167220854001	0.00180167347852151	0.00180167472345232	0.00180167587324306	0.00180167685332544	0.00180167758688287	0.00180167799871546	0.00180167802187584	0.0018016776087133	0.00180167674848867	0.00180167549395746	0.00180167399835879	0.00180167255971623	0.00180167165569993	0.00180167191918822	0.00180167394038734	0.00180167769562647	0.00180168142902371	0.00180168054275909	0.00180166983504564	0.00180165610198466	0.00180167009934083	0.00180169306666065	0.00180163774461305	0.00180170904459401	0.00180166417994804	0.00180163518688647	0.00180166417994804	0.00180170904459401	0.00180163774461305	0.00180169306666066	0.00180167009934083	0.00180165610198466	0.00180166983504564	0.00180168054275909	0.00180168142902371	0.00180167769562647	0.00180167394038734	0.00180167191918822	0.00180167165569993	0.00180167255971623	0.00180167399835879	0.00180167549395746	0.00180167674848867
flux1:	0.686041434411003	0.00169190052253097	0.00169190121922508	0.00169190208839368	0.00169190309221263	0.00169190418533979	0.00169190531552159	0.00169190642426969	0.00169190744772479	0.0016919083179419	0.00169190896501181	0.00169190932069698	0.00169190932462369	0.00169190893453032	0.00169190814254822	0.00169190699969522	0.00169190564984901	0.00169190437022974	0.00169190360270769	0.00169190392951976	0.00169190588748767	0.00169190943583635	0.00169191291873631	0.0016919120461019	0.00169190200895781	0.00169188924929254	0.00169190251372769	0.0016919239781141	0.00169187207585375	0.0016919390645826	0.00169189694502881	0.0016918696948774	0.0016918969450288	0.0016919390645826	0.00169187207585376	0.0016919239781141	0.00169190251372769	0.00169188924929254	0.00169190200895781	0.0016919120461019	0.00169191291873631	0.00169190943583635	0.00169190588748768	0.00169190392951976	0.00169190360270769	0.00169190437022974	0.00169190564984901	0.00169190699969522	0.00169190814254822
flux1:	0.686303883314756	0.00158741762433491	0.00158741821812822	0.00158741896792441	0.00158741984021903	0.00158742079453689	0.00158742178398412	0.00158742275587817	0.00158742365256347	0.00158742441262778	0.00158742497289997	0.00158742527185157	0.00158742525535667	0.00158742488618311	0.00158742415902025	0.00158742312302323	0.00158742191298737	0.00158742078630666	0.00158742015104448	0.00158742054194789	0.00158742244622631	0.00158742580820658	0.00158742906780626	0.00158742822550713	0.00158741883961218	0.00158740700906212	0.00158741957757082	0.00158743962893128	0.00158739098656794	0.00158745387490482	0.0015874143711445	0.00158738878299986	0.0015874143711445	0.00158745387490482	0.00158739098656795	0.00158743962893128	0.00158741957757082	0.00158740700906212	0.00158741883961218	0.00158742822550713	0.00158742906780626	0.00158742580820658	0.00158742244622631	0.00158742054194789	0.00158742015104448	0.00158742078630666	0.00158742191298737	0.00158742312302323	0.00158742415902025
flux1:	0.686566332218509	0.00148807182724687	0.00148807231879453	0.00148807295044821	0.00148807369296615	0.0014880745106736	0.00148807536195132	0.00148807619980741	0.00148807697263206	0.00148807762533315	0.00148807810120218	0.00148807834508165	0.0014880783087081	0.00148807795948685	0.00148807729434555	0.00148807636046343	0.00148807528385101	0.0014880743030592	0.00148807379430644	0.00148807424791217	0.0014880761051029	0.00148807929739807	0.00148808235629135	0.00148808155639905	0.00148807279911713	0.00148806185173956	0.00148807375776334	0.00148809248006485	0.00148804694003251	0.00148810593142156	0.00148806891674402	0.00148804491146886	0.00148806891674402	0.00148810593142156	0.00148804694003251	0.00148809248006485	0.00148807375776334	0.00148806185173956	0.00148807279911713	0.00148808155639905	0.00148808235629136	0.00148807929739807	0.0014880761051029	0.00148807424791217	0.00148807379430644	0.0014880743030592	0.00148807528385101	0.00148807636046343	0.00148807729434555
flux1:	0.686828781122262	0.00139371158628492	0.00139371197849112	0.0013937124958281	0.00139371311316692	0.00139371379946287	0.0013937145181758	0.00139371522777775	0.00139371588243966	0.00139371643307978	0.00139371682909491	0.00139371702129807	0.00139371696686305	0.00139371663742392	0.00139371603183134	0.00139371519519415	0.00139371424505668	0.0013937134021147	0.00139371301266946	0.00139371352558175	0.00139371533957972	0.00139371837535019	0.00139372125192508	0.00139372050234241	0.00139371234821008	0.00139370223683323	0.00139371351058951	0.00139373098220843	0.00139368838968424	0.00139374368020891	0.00139370903073014	0.00139368653107344	0.00139370903073014	0.00139374368020891	0.00139368838968424	0.00139373098220843	0.00139371351058951	0.00139370223683323	0.00139371234821008	0.00139372050234241	0.00139372125192508	0.00139371837535019	0.00139371533957972	0.00139371352558175	0.00139371301266946	0.0013937134021147	0.00139371424505668	0.00139371519519415	0.00139371603183134
flux1:	0.687091230026016	0.0013041821178252	0.00130418241568954	0.0013041828248565	0.00130418332408202	0.00130418388669552	0.00130418448095184	0.00130418507047261	0.00130418561486245	0.00130418607066814	0.00130418639297622	0.00130418653812875	0.00130418646828982	0.00130418615891115	0.00130418561046518	0.00130418486591979	0.00130418403469348	0.0013041833206171	0.00130418304196317	0.0013041836090046	0.00130418538130673	0.00130418827058085	0.00130419097948781	0.00130419028447717	0.00130418270574434	0.00130417338244476	0.00130418405130591	0.00130420034542567	0.00130416054875337	0.00130421232724277	0.00130417992213768	0.0013041588528467	0.00130417992213768	0.00130421232724277	0.00130416054875337	0.00130420034542567	0.00130418405130591	0.00130417338244476	0.00130418270574433	0.00130419028447717	0.00130419097948781	0.00130418827058085	0.00130418538130673	0.0013041836090046	0.00130418304196317	0.0013041833206171	0.00130418403469348	0.00130418486591979	0.00130418561046518
flux1:	0.687353678929769	0.00121932613414929	0.0012193263445073	0.0012193266536051	0.00121932704379371	0.00121932749245524	0.00121932797228906	0.00121932845168832	0.00121932889528636	0.00121932926482813	0.00121932952063819	0.00121932962412466	0.00121932954198923	0.00121932925309974	0.00121932875927084	0.00121932810128593	0.00121932738079894	0.00121932678576393	0.00121932660826793	0.00121932722276216	0.00121932895283133	0.00121933170294706	0.00121933425561261	0.00121933361636099	0.00121932658355774	0.00121931800015675	0.00121932808905614	0.00121934327409201	0.00121930612519441	0.00121935457336723	0.00121932429508837	0.00121930458301093	0.00121932429508837	0.00121935457336723	0.00121930612519441	0.00121934327409201	0.00121932808905614	0.00121931800015675	0.00121932658355774	0.00121933361636099	0.00121933425561261	0.00121933170294706	0.00121932895283133	0.00121932722276216	0.00121932660826793	0.00121932678576393	0.00121932738079894	0.00121932810128593	0.00121932875927084
flux1:	0.687616127833522	0.00113898454164853	0.0011389846728319	0.00113898489148589	0.0011389851832223	0.00113898552910881	0.00113898590589415	0.00113898628632364	0.00113898663961911	0.00113898693226632	0.00113898712935943	0.00113898719690498	0.00113898710569731	0.00113898683763791	0.00113898639563114	0.00113898581826057	0.0011389851997952	0.00113898471329306	0.00113898462644684	0.00113898528054118	0.00113898696620392	0.00113898958227833	0.00113899198743917	0.00113899140263509	0.00113898488514055	0.00113897699369779	0.0011389865255419	0.00113900066557401	0.00113896602034114	0.00113901131297487	0.00113898304745218	0.00113896462162725	0.00113898304745218	0.00113901131297487	0.00113896602034114	0.00113900066557401	0.0011389865255419	0.00113897699369779	0.00113898488514055	0.00113899140263509	0.00113899198743917	0.00113898958227833	0.00113898696620392	0.00113898528054118	0.00113898462644684	0.00113898471329306	0.0011389851997952	0.00113898581826057	0.00113898639563114
flux1:	0.687878576737275	0.00106299710146863	0.00106299716291295	0.00106299730181014	0.00106299750667104	0.001062997761855	0.00106299804774039	0.00106299834098456	0.00106299861494217	0.00106299884037404	0.00106299898667565	0.00106299902399345	0.00106299892678785	0.00106299867963758	0.00106299828631435	0.00106299778321425	0.0010629972576155	0.00106299686864742	0.00106299686134037	0.00106299754634992	0.00106299918420791	0.00106300166961268	0.00106300393384826	0.00106300340024854	0.00106299736684086	0.00106299012012552	0.00106299911619439	0.001063012271393	0.00106297999003479	0.00106302229514977	0.00106299593196656	0.00106297872370194	0.00106299593196656	0.00106302229514977	0.00106297999003479	0.001063012271393	0.00106299911619439	0.00106299012012552	0.00106299736684086	0.00106300340024854	0.00106300393384826	0.00106300166961268	0.00106299918420791	0.00106299754634992	0.00106299686134037	0.00106299686864742	0.0010629972576155	0.00106299778321425	0.00106299828631435
flux1:	0.688141025641029	9.91203051684865e-4	9.91203053512962e-4	9.91203123934425e-4	9.912032539859e-4	9.91203430914962e-4	9.91203638303137e-4	9.91203856276559e-4	9.91204061868634e-4	9.91204229656688e-4	9.91204332882596e-4	9.91204345394303e-4	9.9120424491785e-4	9.91204018383349e-4	9.91203670238787e-4	9.91203234730691e-4	9.9120279255058e-4	9.912024898464e-4	9.91202550652068e-4	9.91203257408333e-4	9.91204843245202e-4	9.91207200069204e-4	9.91209328313326e-4	9.91208841280798e-4	9.9120326065085e-4	9.91196612574861e-4	9.91205092896101e-4	9.91217319926062e-4	9.91187267280846e-4	9.91226746330419e-4	9.91202178872138e-4	9.91186121808193e-4	9.91202178872138e-4	9.91226746330419e-4	9.91187267280845e-4	9.91217319926063e-4	9.91205092896101e-4	9.91196612574861e-4	9.9120326065085e-4	9.91208841280798e-4	9.91209328313326e-4	9.91207200069202e-4	9.91204843245202e-4	9.91203257408334e-4	9.91202550652068e-4	9.912024898464e-4	9.91202792550581e-4	9.91203234730691e-4	9.91203670238787e-4
flux1:	0.688403474544782	9.23441690390953e-4	9.23441642998385e-4	9.234416563724e-4	9.23441723704932e-4	9.23441834733753e-4	9.23441975825282e-4	9.23442130142729e-4	9.23442277959442e-4	9.23442397229982e-4	9.2344246461139e-4	9.23442457242532e-4	9.23442355745934e-4	9.23442149110024e-4	9.23441842298696e-4	9.23441467469252e-4	9.23441099135131e-4	9.23440871383888e-4	9.23440988846536e-4	9.23441708034893e-4	9.23443237202245e-4	9.23445466684836e-4	9.23447462700422e-4	9.23447016697705e-4	9.23441857912547e-4	9.23435763913576e-4	9.2344374759875e-4	9.23455099993022e-4	9.23427145785557e-4	9.23463953845345e-4	9.23441079418821e-4	9.23426109577933e-4	9.2344107941882e-4	9.23463953845345e-4	9.23427145785556e-4	9.23455099993022e-4	9.2344374759875e-4	9.23435763913576e-4	9.23441857912547e-4	9.23447016697705e-4	9.23447462700423e-4	9.23445466684836e-4	9.23443237202245e-4	9.23441708034893e-4	9.23440988846537e-4	9.23440871383888e-4	9.23441099135131e-4	9.23441467469251e-4	9.23441842298695e-4
flux1:	0.688665923448535	8.59552919359227e-4	8.59552833025184e-4	8.59552800522413e-4	8.59552816842347e-4	8.59552873832493e-4	8.5955296024623e-4	8.59553061875082e-4	8.59553161819137e-4	8.59553240999184e-4	8.59553279086987e-4	8.59553256134656e-4	8.59553155326047e-4	8.59552967448054e-4	8.59552697848794e-4	8.59552376675126e-4	8.5955207267017e-4	8.59551908749667e-4	8.59552071657324e-4	8.5955279413009e-4	8.59554261899554e-4	8.59556364821763e-4	8.59558231626391e-4	8.59557820654151e-4	8.59553053560536e-4	8.59547470926204e-4	8.59554976461551e-4	8.59565504956616e-4	8.59539524002086e-4	8.59573809953252e-4	8.59552529875133e-4	8.595385856965e-4	8.59552529875133e-4	8.59573809953251e-4	8.59539524002085e-4	8.59565504956617e-4	8.59554976461551e-4	8.59547470926204e-4	8.59553053560537e-4	8.59557820654151e-4	8.59558231626391e-4	8.59556364821763e-4	8.59554261899555e-4	8.5955279413009e-4	8.59552071657324e-4	8.59551908749667e-4	8.59552072670169e-4	8.59552376675126e-4	8.59552697848794e-4
flux1:	0.688928372352288	7.99377748184757e-4	7.99377632727315e-4	7.99377564914303e-4	7.99377541205071e-4	7.99377555203334e-4	7.9937759768077e-4	7.99377656679665e-4	7.99377717746433e-4	7.99377764391269e-4	7.99377778935321e-4	7.99377744001776e-4	7.99377645035433e-4	7.99377474393702e-4	7.99377237703125e-4	7.99376963192854e-4	7.99376714237305e-4	7.99376603431148e-4	7.99376801064158e-4	7.99377518118507e-4	7.99378919989553e-4	7.99380897013583e-4	7.99382637247219e-4	7.99382255219448e-4	7.99377850780986e-4	7.99372738909333e-4	7.99379784396145e-4	7.99389537224917e-4	7.99365409577145e-4	7.99397316280177e-4	7.99377535934446e-4	7.99364558294581e-4	7.99377535934446e-4	7.99397316280177e-4	7.99365409577145e-4	7.99389537224917e-4	7.99379784396145e-4	7.99372738909333e-4	7.99377850780986e-4	7.99382255219448e-4	7.99382637247219e-4	7.99380897013583e-4	7.99378919989553e-4	7.99377518118507e-4	7.99376801064157e-4	7.99376603431148e-4	7.99376714237305e-4	7.99376963192854e-4	7.99377237703125e-4
flux1:	0.689190821256042	7.42758759065096e-4	7.4275862355484e-4	7.42758530116733e-4	7.4275847637754e-4	7.42758457377209e-4	7.42758465572295e-4	7.42758490914771e-4	7.42758521054156e-4	7.42758541750577e-4	7.42758537646342e-4	7.4275849362953e-4	7.42758397139345e-4	7.42758241905497e-4	7.42758033749328e-4	7.42757799084557e-4	7.4275759630744e-4	7.42757528500023e-4	7.42757750846198e-4	7.42758454458847e-4	7.42759786415412e-4	7.42761638366379e-4	7.42763254596161e-4	7.42762895648438e-4	7.42758826213607e-4	7.42754146807937e-4	7.42760750150641e-4	7.42769773291048e-4	7.42747384335622e-4	7.42777048792574e-4	7.42758677657817e-4	7.42746609877204e-4	7.42758677657817e-4	7.42777048792574e-4	7.42747384335622e-4	7.42769773291048e-4	7.42760750150641e-4	7.42754146807937e-4	7.42758826213607e-4	7.42762895648439e-4	7.42763254596161e-4	7.42761638366379e-4	7.42759786415412e-4	7.42758454458847e-4	7.42757750846198e-4	7.42757528500023e-4	7.4275759630744e-4	7.42757799084557e-4	7.42758033749328e-4
flux1:	0.689453270159795	6.89540532585742e-4	6.89540385126362e-4	6.89540274664343e-4	6.89540199728788e-4	6.89540156513285e-4	6.89540138864507e-4	6.89540138342163e-4	6.89540144394671e-4	6.89540144730972e-4	6.89540126023303e-4	6.89540075153482e-4	6.89539981320307e-4	6.89539839454208e-4	6.89539655506076e-4	6.89539454181721e-4	6.89539289274411e-4	6.89539255116248e-4	6.8953949304626e-4	6.8954017605996e-4	6.89541434771814e-4	6.89543162858928e-4	6.8954465781912e-4	6.89544316549016e-4	6.89540556050307e-4	6.89536273249386e-4	6.89542452292036e-4	6.89550789671589e-4	6.89530030165967e-4	6.89557583670545e-4	6.89540535318489e-4	6.89529323155131e-4	6.8954053531849e-4	6.89557583670545e-4	6.89530030165967e-4	6.89550789671589e-4	6.89542452292036e-4	6.89536273249387e-4	6.89540556050308e-4	6.89544316549016e-4	6.8954465781912e-4	6.89543162858928e-4	6.89541434771815e-4	6.8954017605996e-4	6.8953949304626e-4	6.89539255116248e-4	6.89539289274412e-4	6.89539454181721e-4	6.89539655506076e-4
flux1:	0.689715719063548	6.39570035082772e-4	6.39569882662255e-4	6.39569762566154e-4	6.39569673998321e-4	6.39569614062374e-4	6.39569577739974e-4	6.39569557936196e-4	6.39569545632976e-4	6.39569530224435e-4	6.39569500157037e-4	6.39569444067901e-4	6.39569352709493e-4	6.39569222064544e-4	6.39569058162836e-4	6.39568884111065e-4	6.39568749455922e-4	6.39568740494104e-4	6.39568985893401e-4	6.39569642152727e-4	6.39570825120617e-4	6.39572431097718e-4	6.39573807865981e-4	6.39573479507618e-4	6.39570003594651e-4	6.39566084041675e-4	6.39571856655567e-4	6.39579550314048e-4	6.39560316378436e-4	6.39585884654196e-4	6.39570076721657e-4	6.39559668352542e-4	6.39570076721657e-4	6.39585884654196e-4	6.39560316378437e-4	6.39579550314048e-4	6.39571856655567e-4	6.39566084041674e-4	6.39570003594651e-4	6.39573479507618e-4	6.39573807865981e-4	6.39572431097718e-4	6.39570825120617e-4	6.39569642152727e-4	6.39568985893401e-4	6.39568740494104e-4	6.39568749455922e-4	6.39568884111065e-4	6.39569058162837e-4
flux1:	0.689978167967302	5.92696968335654e-4	5.92696816746889e-4	5.92696693139153e-4	5.9269659720093e-4	5.92696526740818e-4	5.92696477659111e-4	5.92696443982111e-4	5.92696417996979e-4	5.92696390554651e-4	5.92696351652988e-4	5.92696291475749e-4	5.92696202148673e-4	5.92696080578006e-4	5.92695932832736e-4	5.92695780527265e-4	5.92695669296676e-4	5.92695678067435e-4	5.92695923923269e-4	5.92696548359951e-4	5.92697654005909e-4	5.9269914027411e-4	5.9270040238751e-4	5.92700082924598e-4	5.92696869036236e-4	5.92693281891768e-4	5.92698666018651e-4	5.92705756232477e-4	5.9268794929616e-4	5.92711652624032e-4	5.92697006760851e-4	5.92687352752434e-4	5.92697006760851e-4	5.92711652624032e-4	5.9268794929616e-4	5.92705756232477e-4	5.92698666018651e-4	5.92693281891768e-4	5.92696869036236e-4	5.92700082924598e-4	5.92700402387511e-4	5.9269914027411e-4	5.92697654005909e-4	5.92696548359951e-4	5.92695923923269e-4	5.92695678067434e-4	5.92695669296676e-4	5.92695780527265e-4	5.92695932832736e-4
flux1:	0.690240616871055	5.48774082508909e-4	5.4877393633468e-4	5.48773814078226e-4	5.48773715758493e-4	5.48773639720546e-4	5.48773582603375e-4	5.48773539365993e-4	5.48773503406633e-4	5.48773466836875e-4	5.48773421012756e-4	5.4877335748233e-4	5.48773269586296e-4	5.48773155041881e-4	5.48773019925409e-4	5.48772884461124e-4	5.48772790684372e-4	5.48772810767006e-4	5.48773051211485e-4	5.48773639881623e-4	5.48774667588145e-4	5.48776037245117e-4	5.48777188761407e-4	5.4877687498485e-4	5.48773902366917e-4	5.48770619272533e-4	5.48775632928992e-4	5.48782158301876e-4	5.48765685010447e-4	5.48787638347398e-4	5.48774080143263e-4	5.48765133412218e-4	5.48774080143263e-4	5.48787638347398e-4	5.48765685010447e-4	5.48782158301876e-4	5.48775632928991e-4	5.48770619272533e-4	5.48773902366917e-4	5.4877687498485e-4	5.48777188761406e-4	5.48776037245117e-4	5.48774667588145e-4	5.48773639881623e-4	5.48773051211485e-4	5.48772810767006e-4	5.48772790684373e-4	5.48772884461124e-4	5.48773019925409e-4
flux1:	0.690503065774808	5.07657453407611e-4	5.0765731606174e-4	5.07657198821813e-4	5.07657101916126e-4	5.07657024091121e-4	5.07656962577606e-4	5.07656913110848e-4	5.07656870036584e-4	5.07656826559377e-4	5.07656775226212e-4	5.07656708789923e-4	5.07656621666597e-4	5.07656512285033e-4	5.0765638670219e-4	5.07656263847705e-4	5.07656182445064e-4	5.07656208478374e-4	5.0765643879035e-4	5.07656988867721e-4	5.07657938971116e-4	5.07659195813328e-4	5.07660241324379e-4	5.07659930841871e-4	5.07657180518171e-4	5.07654175518338e-4	5.07658836767786e-4	5.07664834292918e-4	5.07649606382397e-4	5.07669919473335e-4	5.07657378366628e-4	5.07649094132115e-4	5.07657378366628e-4	5.07669919473335e-4	5.07649606382397e-4	5.07664834292918e-4	5.07658836767786e-4	5.07654175518338e-4	5.07657180518172e-4	5.07659930841871e-4	5.07660241324379e-4	5.07659195813328e-4	5.07657938971116e-4	5.07656988867721e-4	5.0765643879035e-4	5.07656208478374e-4	5.07656182445064e-4	5.07656263847705e-4	5.0765638670219e-4
flux1:	0.690765514678561	4.69206725242424e-4	4.69206599056808e-4	4.69206489405223e-4	4.69206396633617e-4	4.69206319784234e-4	4.69206256561872e-4	4.69206203349678e-4	4.69206155303905e-4	4.69206106579141e-4	4.69206050768434e-4	4.69205981689312e-4	4.69205894709298e-4	4.69205788879894e-4	4.69205670215083e-4	4.69205556437574e-4	4.69205483222837e-4	4.69205510886948e-4	4.69205727457064e-4	4.69206237188114e-4	4.69207110932651e-4	4.69208259417881e-4	4.69209204023108e-4	4.69208895228843e-4	4.69206349933831e-4	4.69203599364074e-4	4.6920792626315e-4	4.69213431362455e-4	4.69199365506343e-4	4.6921814299163e-4	4.69206552163379e-4	4.69198887892154e-4	4.69206552163378e-4	4.6921814299163e-4	4.69199365506343e-4	4.69213431362455e-4	4.6920792626315e-4	4.69203599364074e-4	4.69206349933831e-4	4.69208895228843e-4	4.69209204023108e-4	4.69208259417881e-4	4.69207110932651e-4	4.69206237188114e-4	4.69205727457064e-4	4.69205510886948e-4	4.69205483222837e-4	4.69205556437574e-4	4.69205670215083e-4
flux1:	0.691027963582315	4.33285320212484e-4	4.33285206558494e-4	4.33285106108111e-4	4.33285019258447e-4	4.33284945267237e-4	4.33284882220236e-4	4.33284827043963e-4	4.33284775590788e-4	4.33284722843295e-4	4.33284663314584e-4	4.33284591763093e-4	4.33284504396831e-4	4.33284400809443e-4	4.3328428694994e-4	4.33284179413326e-4	4.33284111067441e-4	4.33284137035203e-4	4.33284337299596e-4	4.33284805926673e-4	4.33285605386898e-4	4.33286650564953e-4	4.33287499812998e-4	4.33287191825989e-4	4.33284835907553e-4	4.33282318257041e-4	4.33286328783195e-4	4.33291375329237e-4	4.33278392964504e-4	4.33295734485395e-4	4.33285030741441e-4	4.3327794608707e-4	4.33285030741441e-4	4.33295734485395e-4	4.33278392964504e-4	4.33291375329237e-4	4.33286328783194e-4	4.33282318257041e-4	4.33284835907553e-4	4.33287191825989e-4	4.33287499812998e-4	4.33286650564954e-4	4.33285605386898e-4	4.33284805926673e-4	4.33284337299596e-4	4.33284137035203e-4	4.33284111067442e-4	4.33284179413326e-4	4.3328428694994e-4
flux1:	0.691290412486068	3.99760616312494e-4	3.99760515745016e-4	3.99760425302409e-4	3.99760345387368e-4	3.99760275413718e-4	3.99760213775663e-4	3.99760157858396e-4	3.9976010411476e-4	3.99760048250714e-4	3.99759985589129e-4	3.99759911719174e-4	3.99759823589129e-4	3.99759721260935e-4	3.99759610597265e-4	3.99759507136117e-4	3.997594411558e-4	3.99759463018898e-4	3.99759645367789e-4	3.99760073027712e-4	3.99760801006628e-4	3.9976174842637e-4	3.99762508233376e-4	3.99762200812732e-4	3.99760020113402e-4	3.99757715869757e-4	3.99761427836542e-4	3.99766048162412e-4	3.99754075300132e-4	3.99770075604337e-4	3.99760199248613e-4	3.99753655985977e-4	3.99760199248613e-4	3.99770075604337e-4	3.99754075300132e-4	3.99766048162412e-4	3.99761427836542e-4	3.99757715869757e-4	3.99760020113402e-4	3.99762200812732e-4	3.99762508233376e-4	3.9976174842637e-4	3.99760801006628e-4	3.99760073027713e-4	3.99759645367789e-4	3.99759463018899e-4	3.997594411558e-4	3.99759507136117e-4	3.99759610597265e-4
flux1:	0.691552861389821	3.68504094851368e-4	3.68504007264193e-4	3.6850392698944e-4	3.68503854406473e-4	3.68503789042546e-4	3.68503729544329e-4	3.68503673687006e-4	3.68503618443514e-4	3.68503560152848e-4	3.68503494850384e-4	3.68503418857186e-4	3.68503329770581e-4	3.68503228052449e-4	3.68503119457939e-4	3.68503018530599e-4	3.68502953156592e-4	3.68502969332095e-4	3.68503132999814e-4	3.68503520604985e-4	3.68504180515759e-4	3.6850503611633e-4	3.68505712668741e-4	3.68505406113826e-4	3.68503387838158e-4	3.68501279321758e-4	3.68504710287854e-4	3.68508935189904e-4	3.68497902215783e-4	3.68512651265114e-4	3.68503545966719e-4	3.68497507922943e-4	3.68503545966719e-4	3.68512651265114e-4	3.68497902215783e-4	3.68508935189904e-4	3.68504710287854e-4	3.68501279321758e-4	3.68503387838158e-4	3.68505406113826e-4	3.68505712668741e-4	3.6850503611633e-4	3.68504180515759e-4	3.68503520604985e-4	3.68503132999814e-4	3.68502969332095e-4	3.68502953156592e-4	3.68503018530599e-4	3.6850311945794e-4
flux1:	0.691815310293574	3.39391459236611e-4	3.39391384019066e-4	3.39391313582982e-4	3.39391248268227e-4	3.39391187685763e-4	3.39391130691632e-4	3.39391075394977e-4	3.39391019220692e-4	3.39390959062088e-4	3.39390891580536e-4	3.39390813739682e-4	3.3939072370234e-4	3.39390622266731e-4	3.39390515059339e-4	3.39390415684433e-4	3.39390349814545e-4	3.39390359437802e-4	3.39390504380822e-4	3.39390853489857e-4	3.39391449228291e-4	3.39392219221881e-4	3.39392818871102e-4	3.39392513913782e-4	3.39390646488912e-4	3.39388717683191e-4	3.3939188486046e-4	3.39395743598179e-4	3.39385585067651e-4	3.39399168149363e-4	3.39390780805867e-4	3.39385213788687e-4	3.39390780805867e-4	3.39399168149363e-4	3.39385585067651e-4	3.39395743598179e-4	3.3939188486046e-4	3.39388717683192e-4	3.39390646488912e-4	3.39392513913782e-4	3.39392818871102e-4	3.39392219221881e-4	3.39391449228291e-4	3.39390853489858e-4	3.39390504380822e-4	3.39390359437802e-4	3.39390349814545e-4	3.39390415684433e-4	3.39390515059339e-4
flux1:	0.692077759197328	3.123027266297e-4	3.12302662815962e-4	3.12302601546924e-4	3.12302543116061e-4	3.12302487197909e-4	3.12302432824566e-4	3.12302378392903e-4	3.12302321721326e-4	3.12302260188158e-4	3.12302191003228e-4	3.12302111691582e-4	3.12302020904717e-4	3.12301919717909e-4	3.12301813608099e-4	3.12301715289027e-4	3.1230164838122e-4	3.12301651190932e-4	3.12301777960104e-4	3.12302090644488e-4	3.12302626458838e-4	3.12303317211569e-4	3.12303846366917e-4	3.12303544062171e-4	3.12301816997628e-4	3.12300053380957e-4	3.12302973545982e-4	3.12306493842647e-4	3.12297148274587e-4	3.12309646117654e-4	3.12301926716711e-4	3.12296798441192e-4	3.12301926716711e-4	3.12309646117654e-4	3.12297148274587e-4	3.12306493842647e-4	3.12302973545982e-4	3.12300053380956e-4	3.12301816997627e-4	3.1230354406217e-4	3.12303846366917e-4	3.12303317211569e-4	3.12302626458838e-4	3.12302090644488e-4	3.12301777960104e-4	3.12301651190932e-4	3.1230164838122e-4	3.12301715289027e-4	3.12301813608099e-4
flux1:	0.692340208101081	2.87122294115799e-4	2.87122240520212e-4	2.87122187534691e-4	2.87122135405717e-4	2.87122083858075e-4	2.87122032073772e-4	2.87121978698643e-4	2.87121921893799e-4	2.87121859461001e-4	2.87121789088563e-4	2.87121708788894e-4	2.87121617631484e-4	2.87121516913577e-4	2.87121411942328e-4	2.87121314584365e-4	2.87121246554988e-4	2.87121242775892e-4	2.87121352388544e-4	2.87121631100996e-4	2.87122111464867e-4	2.8712272938138e-4	2.87123194406788e-4	2.87122896026955e-4	2.87121299778739e-4	2.8711968816244e-4	2.87122377575227e-4	2.8712558562219e-4	2.8711699529459e-4	2.87128484191786e-4	2.87121385672825e-4	2.8711666568721e-4	2.87121385672825e-4	2.87128484191786e-4	2.8711699529459e-4	2.8712558562219e-4	2.87122377575227e-4	2.8711968816244e-4	2.87121299778739e-4	2.87122896026955e-4	2.87123194406788e-4	2.8712272938138e-4	2.87122111464867e-4	2.87121631100996e-4	2.87121352388545e-4	2.87121242775892e-4	2.87121246554988e-4	2.87121314584365e-4	2.87121411942328e-4
flux1:	0.692602657004834	2.63738981055046e-4	2.63738936388757e-4	2.63738890701688e-4	2.63738844196638e-4	2.63738796639855e-4	2.6373874734223e-4	2.63738695165437e-4	2.6373863856856e-4	2.63738575721622e-4	2.63738504728019e-4	2.63738424019932e-4	2.63738333019936e-4	2.63738233196344e-4	2.63738129667434e-4	2.63738033491926e-4	2.63737964613806e-4	2.63737954841786e-4	2.6373804865855e-4	2.63738296107974e-4	2.63738725600975e-4	2.63739277017278e-4	2.63739684136095e-4	2.63739391072898e-4	2.63737916915794e-4	2.63736445291905e-4	2.63738919624393e-4	2.63741840091155e-4	2.6373395084146e-4	2.63744502777668e-4	2.63737980895151e-4	2.63733640506513e-4	2.63737980895151e-4	2.63744502777668e-4	2.6373395084146e-4	2.63741840091155e-4	2.63738919624393e-4	2.63736445291905e-4	2.63737916915794e-4	2.63739391072898e-4	2.63739684136095e-4	2.63739277017278e-4	2.63738725600975e-4	2.63738296107974e-4	2.63738048658551e-4	2.63737954841786e-4	2.63737964613806e-4	2.63738033491926e-4	2.63738129667434e-4
flux1:	0.692865105908588	2.42046049293519e-4	2.42046012259671e-4	2.42045972872708e-4	2.42045931297127e-4	2.42045887334666e-4	2.42045840407655e-4	2.42045789564728e-4	2.4204573352313e-4	2.42045670771428e-4	2.42045599770574e-4	2.42045519310895e-4	2.42045429108731e-4	2.42045330756904e-4	2.42045229167405e-4	2.42045134627116e-4	2.42045065431592e-4	2.42045050525317e-4	2.42045130135682e-4	2.42045349172521e-4	2.42045732372384e-4	2.42046223460405e-4	2.42046578671525e-4	2.42046292348952e-4	2.42044932259981e-4	2.42043589661294e-4	2.42045863937586e-4	2.42048519989088e-4	2.42041281021211e-4	2.4205096380806e-4	2.42044976997405e-4	2.42040989197666e-4	2.42044976997406e-4	2.4205096380806e-4	2.42041281021211e-4	2.42048519989088e-4	2.42045863937586e-4	2.42043589661294e-4	2.42044932259981e-4	2.42046292348952e-4	2.42046578671525e-4	2.42046223460405e-4	2.42045732372384e-4	2.42045349172521e-4	2.42045130135682e-4	2.42045050525318e-4	2.42045065431592e-4	2.42045134627116e-4	2.42045229167405e-4
flux1:	0.693127554812341	2.21941202911484e-4	2.21941172277981e-4	2.21941138245375e-4	2.2194110094593e-4	2.21941060212507e-4	2.21941015563856e-4	2.21940966210002e-4	2.21940911090615e-4	2.21940848967911e-4	2.21940778608244e-4	2.21940699104157e-4	2.2194061041193e-4	2.21940514206839e-4	2.21940415179362e-4	2.21940322878459e-4	2.2194025406475e-4	2.2194023504707e-4	2.21940302166697e-4	2.21940495681533e-4	2.21940837070245e-4	2.21941273756474e-4	2.21941582763979e-4	2.21941304564058e-4	2.21940051118944e-4	2.21938827493002e-4	2.21940916042343e-4	2.21943329364281e-4	2.21936693063719e-4	2.21945570480284e-4	2.21940079727341e-4	2.21936419120091e-4	2.21940079727341e-4	2.21945570480284e-4	2.21936693063719e-4	2.21943329364281e-4	2.21940916042343e-4	2.21938827493002e-4	2.21940051118944e-4	2.21941304564057e-4	2.2194158276398e-4	2.21941273756474e-4	2.21940837070246e-4	2.21940495681533e-4	2.21940302166697e-4	2.2194023504707e-4	2.2194025406475e-4	2.21940322878459e-4	2.21940415179362e-4
flux1:	0.693390003716094	2.03326569173892e-4	2.03326543824315e-4	2.03326514297527e-4	2.0332648069944e-4	2.03326442890406e-4	2.03326400472289e-4	2.0332635279357e-4	2.03326298984158e-4	2.03326238039393e-4	2.03326168983948e-4	2.03326091162134e-4	2.03326004721817e-4	2.0332591138332e-4	2.03325815602994e-4	2.03325726224462e-4	2.0332565857897e-4	2.03325636550399e-4	2.03325692932307e-4	2.03325863769543e-4	2.03326167655117e-4	2.0332655555468e-4	2.03326823712203e-4	2.03326554914715e-4	2.03325401198418e-4	2.03324287296246e-4	2.03326203719124e-4	2.03328394551475e-4	2.03322316309424e-4	2.0333044824845e-4	2.03325416963104e-4	2.03322059691594e-4	2.03325416963104e-4	2.0333044824845e-4	2.03322316309424e-4	2.03328394551475e-4	2.03326203719124e-4	2.03324287296246e-4	2.03325401198418e-4	2.03326554914715e-4	2.03326823712203e-4	2.0332655555468e-4	2.03326167655117e-4	2.03325863769543e-4	2.03325692932307e-4	2.033256365504e-4	2.0332565857897e-4	2.03325726224462e-4	2.03325815602994e-4
flux1:	0.693652452619847	1.86108662325669e-4	1.86108641290103e-4	1.86108615543382e-4	1.86108585170202e-4	1.86108550055028e-4	1.8610850987078e-4	1.86108464083696e-4	1.86108411984941e-4	1.86108352766535e-4	1.86108285669235e-4	1.86108210244019e-4	1.86108126787391e-4	1.86108037032074e-4	1.86107945190597e-4	1.86107859433164e-4	1.86107793760471e-4	1.86107769826266e-4	1.86107817187066e-4	1.86107968074594e-4	1.86108238529119e-4	1.86108582895772e-4	1.86108815165878e-4	1.86108556902316e-4	1.86107496433792e-4	1.86106483713494e-4	1.86108240860596e-4	1.86110228039103e-4	1.86104666086007e-4	1.86112108704867e-4	1.86107502599169e-4	1.86104426275726e-4	1.86107502599169e-4	1.86112108704867e-4	1.86104666086007e-4	1.86110228039103e-4	1.86108240860596e-4	1.86106483713494e-4	1.86107496433792e-4	1.86108556902316e-4	1.86108815165878e-4	1.86108582895772e-4	1.86108238529119e-4	1.86107968074594e-4	1.86107817187066e-4	1.86107769826266e-4	1.86107793760471e-4	1.86107859433164e-4	1.86107945190597e-4
flux1:	0.693914901523601	1.70198331841638e-4	1.70198314310086e-4	1.70198291749935e-4	1.70198264228814e-4	1.70198231651926e-4	1.70198193752197e-4	1.70198150094934e-4	1.70198100106556e-4	1.70198043143231e-4	1.70197978624219e-4	1.70197906267273e-4	1.70197826479919e-4	1.70197740979388e-4	1.70197653727803e-4	1.7019757225369e-4	1.70197509320248e-4	1.70197484531735e-4	1.7019752449328e-4	1.70197657988239e-4	1.70197898802092e-4	1.70198204493809e-4	1.70198405421999e-4	1.70198158643287e-4	1.70197185314094e-4	1.70196265858802e-4	1.70197875822108e-4	1.70199676827075e-4	1.7019459207563e-4	1.70201397951095e-4	1.70197184922086e-4	1.70194368559169e-4	1.70197184922085e-4	1.70201397951095e-4	1.7019459207563e-4	1.70199676827075e-4	1.70197875822108e-4	1.70196265858802e-4	1.70197185314094e-4	1.70198158643287e-4	1.70198405421999e-4	1.70198204493809e-4	1.70197898802092e-4	1.70197657988239e-4	1.7019752449328e-4	1.70197484531735e-4	1.70197509320248e-4	1.7019757225369e-4	1.70197653727803e-4
flux1:	0.694177350427354	1.55510696700344e-4	1.55510682021929e-4	1.55510662183811e-4	1.55510637239666e-4	1.55510607111993e-4	1.55510571583595e-4	1.55510530302066e-4	1.55510482805937e-4	1.55510428586716e-4	1.55510367209103e-4	1.55510298522769e-4	1.55510223013817e-4	1.55510142360779e-4	1.55510060271959e-4	1.55509983666073e-4	1.55509924156855e-4	1.55509899466953e-4	1.5550993351306e-4	1.55510051963067e-4	1.55510266614465e-4	1.55510538073688e-4	1.55510711776022e-4	1.55510477233039e-4	1.55509585258832e-4	1.55508751708068e-4	1.55510225822973e-4	1.5551185683441e-4	1.55507212731825e-4	1.55513431017541e-4	1.5550958103484e-4	1.55507004977854e-4	1.5550958103484e-4	1.55513431017541e-4	1.55507212731825e-4	1.5551185683441e-4	1.55510225822973e-4	1.55508751708068e-4	1.55509585258832e-4	1.55510477233039e-4	1.55510711776022e-4	1.55510538073688e-4	1.55510266614465e-4	1.55510051963068e-4	1.5550993351306e-4	1.55509899466953e-4	1.55509924156855e-4	1.55509983666073e-4	1.55510060271959e-4
flux1:	0.694439799331107	1.41965067202252e-4	1.41965054873665e-4	1.41965037409393e-4	1.4196501485133e-4	1.41964987135819e-4	1.41964954086334e-4	1.41964915417827e-4	1.41964870760549e-4	1.41964819716154e-4	1.41964761966023e-4	1.41964697461712e-4	1.41964626740424e-4	1.41964551423282e-4	1.41964474964452e-4	1.41964403704997e-4	1.41964348192745e-4	1.41964324425019e-4	1.41964353872319e-4	1.41964459391033e-4	1.41964651029612e-4	1.41964892276734e-4	1.41965042439637e-4	1.4196482067514e-4	1.41964004558767e-4	1.41963250051954e-4	1.41964598909055e-4	1.41966074867061e-4	1.41961837256074e-4	1.4196751384166e-4	1.41963998839725e-4	1.41961644701694e-4	1.41963998839725e-4	1.4196751384166e-4	1.41961837256074e-4	1.41966074867061e-4	1.41964598909055e-4	1.41963250051954e-4	1.41964004558768e-4	1.4196482067514e-4	1.41965042439638e-4	1.41964892276734e-4	1.41964651029612e-4	1.41964459391033e-4	1.41964353872319e-4	1.41964324425019e-4	1.41964348192745e-4	1.41964403704997e-4	1.41964474964452e-4
flux1:	0.69470224823486	1.2948485579788e-4	1.29484845444474e-4	1.29484830103583e-4	1.29484809806735e-4	1.29484784500758e-4	1.2948475404156e-4	1.29484718198344e-4	1.29484676675361e-4	1.2948462916264e-4	1.29484575433595e-4	1.29484515516182e-4	1.29484449975899e-4	1.29484380361981e-4	1.29484309877057e-4	1.29484244317006e-4	1.29484193243212e-4	1.29484171073299e-4	1.29484197054838e-4	1.2948429151026e-4	1.29484462952985e-4	1.2948467759133e-4	1.29484807481842e-4	1.29484598832152e-4	1.29483853336808e-4	1.29483171467419e-4	1.29484404932461e-4	1.29485739601604e-4	1.29481876589666e-4	1.29487054260258e-4	1.29483848035197e-4	1.29481698633344e-4	1.29483848035197e-4	1.29487054260258e-4	1.29481876589667e-4	1.29485739601604e-4	1.29484404932461e-4	1.29483171467419e-4	1.29483853336808e-4	1.29484598832152e-4	1.29484807481842e-4	1.2948467759133e-4	1.29484462952984e-4	1.2948429151026e-4	1.29484197054838e-4	1.29484171073299e-4	1.29484193243212e-4	1.29484244317006e-4	1.29484309877057e-4
flux1:	0.694964697138614	1.17997478330335e-4	1.17997469683019e-4	1.17997456291104e-4	1.17997438176616e-4	1.17997415293745e-4	1.179973875236e-4	1.17997354678336e-4	1.17997316521021e-4	1.17997272811545e-4	1.17997223394532e-4	1.179971683531e-4	1.17997108262546e-4	1.17997044589629e-4	1.1799698029069e-4	1.17996920649113e-4	1.1799687431545e-4	1.17996854263356e-4	1.17996877723227e-4	1.17996962736922e-4	1.17997116474391e-4	1.17997307704727e-4	1.17997420189298e-4	1.17997224793956e-4	1.17996544924728e-4	1.17995929703514e-4	1.17997056943932e-4	1.17998262980342e-4	1.17994744816276e-4	1.1799946341143e-4	1.17996541522146e-4	1.17994580816407e-4	1.17996541522147e-4	1.1799946341143e-4	1.17994744816277e-4	1.17998262980343e-4	1.17997056943932e-4	1.17995929703515e-4	1.17996544924728e-4	1.17997224793956e-4	1.17997420189298e-4	1.17997307704727e-4	1.17997116474391e-4	1.17996962736922e-4	1.17996877723227e-4	1.17996854263356e-4	1.1799687431545e-4	1.17996920649113e-4	1.1799698029069e-4
flux1:	0.695227146042367	1.07434247031673e-4	1.07434239902346e-4	1.07434228338862e-4	1.07434212354272e-4	1.07434191907351e-4	1.07434166898234e-4	1.07434137172456e-4	1.0743410253914e-4	1.07434062812533e-4	1.07434017891184e-4	1.07433967895996e-4	1.07433913397495e-4	1.07433855772853e-4	1.07433797739691e-4	1.07433744101639e-4	1.07433702670305e-4	1.07433685101837e-4	1.07433706798979e-4	1.07433783754205e-4	1.07433921965316e-4	1.07434092607883e-4	1.0743419017778e-4	1.07434007995348e-4	1.07433388987474e-4	1.0743283481316e-4	1.07433864329644e-4	1.07434953349596e-4	1.07431752307014e-4	1.07436048877913e-4	1.07433388551374e-4	1.07431601584853e-4	1.07433388551374e-4	1.07436048877913e-4	1.07431752307014e-4	1.07434953349596e-4	1.07433864329645e-4	1.0743283481316e-4	1.07433388987474e-4	1.07434007995348e-4	1.0743419017778e-4	1.07434092607883e-4	1.07433921965316e-4	1.07433783754205e-4	1.07433706798979e-4	1.07433685101837e-4	1.07433702670305e-4	1.07433744101639e-4	1.07433797739691e-4
flux1:	0.69548959494612	9.77302565432724e-5	9.77302508010108e-5	9.77302409785057e-5	9.77302270801985e-5	9.77302090671205e-5	9.7730186853303e-5	9.77301603097539e-5	9.77301292811087e-5	9.77300936232349e-5	9.77300532745137e-5	9.77300083797305e-5	9.77299594935426e-5	9.77299078994769e-5	9.77298560859352e-5	9.77298084093589e-5	9.77297719106476e-5	9.77297570461352e-5	9.7729777565333e-5	9.77298476220715e-5	9.77299721950253e-5	9.77301247170955e-5	9.77302095185044e-5	9.77300403467607e-5	9.77294776589734e-5	9.77289792948707e-5	9.77299189565066e-5	9.77309016053331e-5	9.77279918721067e-5	9.77319008361215e-5	9.77294808765175e-5	9.77278537178751e-5	9.77294808765175e-5	9.77319008361215e-5	9.77279918721068e-5	9.77309016053331e-5	9.77299189565066e-5	9.77289792948707e-5	9.77294776589733e-5	9.77300403467608e-5	9.77302095185043e-5	9.77301247170955e-5	9.77299721950252e-5	9.77298476220715e-5	9.7729777565333e-5	9.7729757046135e-5	9.77297719106477e-5	9.77298084093588e-5	9.77298560859352e-5
flux1:	0.695752043849873	8.88242641588407e-5	8.88242597085065e-5	8.88242515546794e-5	8.882423969355e-5	8.88242240865706e-5	8.882420465757e-5	8.88241812966443e-5	8.88241538754333e-5	8.88241222811572e-5	8.88240864807771e-5	8.88240466321112e-5	8.88240032658707e-5	8.88239575704683e-5	8.88239118161312e-5	8.88238699442498e-5	8.88238382896021e-5	8.88238262180724e-5	8.8823845986249e-5	8.88239101011932e-5	8.88240226588872e-5	8.88241592059695e-5	8.88242330730464e-5	8.88240765719312e-5	8.88235658833869e-5	8.8823118438526e-5	8.88239755201426e-5	8.88248615404346e-5	8.8822219113572e-5	8.88257724053259e-5	8.88235731068956e-5	8.8822092794661e-5	8.88235731068957e-5	8.8825772405326e-5	8.88222191135721e-5	8.88248615404346e-5	8.88239755201425e-5	8.8823118438526e-5	8.88235658833871e-5	8.88240765719312e-5	8.88242330730464e-5	8.88241592059695e-5	8.88240226588872e-5	8.88239101011933e-5	8.88238459862489e-5	8.88238262180724e-5	8.8823838289602e-5	8.88238699442498e-5	8.88239118161313e-5
flux1:	0.696014492753627	8.0658565414842e-5	8.06585621791957e-5	8.06585556226479e-5	8.06585457335784e-5	8.06585324725503e-5	8.06585157700363e-5	8.06584955302297e-5	8.0658471645061e-5	8.06584440250082e-5	8.06584126568261e-5	8.06583777031451e-5	8.06583396652234e-5	8.06582996370249e-5	8.06582596827893e-5	8.06582233603059e-5	8.06581963591628e-5	8.06581870562083e-5	8.06582063622144e-5	8.06582653119099e-5	8.06583672399591e-5	8.06584896689631e-5	8.0658554158234e-5	8.06584098741084e-5	8.06579470835689e-5	8.06575459970659e-5	8.06583272176223e-5	8.0659125515824e-5	8.06567281011569e-5	8.06599553193816e-5	8.06579583827106e-5	8.06566128715008e-5	8.06579583827106e-5	8.06599553193817e-5	8.0656728101157e-5	8.06591255158239e-5	8.06583272176223e-5	8.0657545997066e-5	8.0657947083569e-5	8.06584098741083e-5	8.0658554158234e-5	8.06584896689631e-5	8.06583672399592e-5	8.06582653119099e-5	8.06582063622144e-5	8.06581870562083e-5	8.06581963591628e-5	8.06582233603059e-5	8.06582596827893e-5
flux1:	0.69627694165738	7.31788660789123e-5	7.31788639848158e-5	7.31788589448531e-5	7.31788509401777e-5	7.31788399296455e-5	7.31788258480825e-5	7.3178808610004e-5	7.31787881224757e-5	7.3178764313004e-5	7.31787371814479e-5	7.31787068892485e-5	7.31786739048256e-5	7.31786392300655e-5	7.31786047361684e-5	7.31785736278365e-5	7.31785510067285e-5	7.31785443544719e-5	7.31785633707596e-5	7.3178617776297e-5	7.31787102521342e-5	7.31788201650169e-5	7.31788765897784e-5	7.31787439797544e-5	7.31783252058872e-5	7.3177966233473e-5	7.31786777944689e-5	7.31793965051278e-5	7.31772234213151e-5	7.3180151970896e-5	7.3178340422502e-5	7.31771185311336e-5	7.3178340422502e-5	7.3180151970896e-5	7.31772234213151e-5	7.31793965051277e-5	7.31786777944689e-5	7.31779662334731e-5	7.31783252058872e-5	7.31787439797543e-5	7.31788765897784e-5	7.31788201650169e-5	7.31787102521342e-5	7.3178617776297e-5	7.31785633707596e-5	7.3178544354472e-5	7.31785510067285e-5	7.31785736278365e-5	7.31786047361684e-5
flux1:	0.696539390561133	6.63341515113192e-5	6.63341504801562e-5	6.63341468606115e-5	6.63341406273508e-5	6.63341317371583e-5	6.6334120127666e-5	6.6334105720967e-5	6.6334088435425e-5	6.63340682109036e-5	6.63340450554297e-5	6.63340191250713e-5	6.63339908537358e-5	6.63339611549024e-5	6.63339317200944e-5	6.63339054302791e-5	6.63338868527743e-5	6.63338826605361e-5	6.63339014653331e-5	6.63339518172438e-5	6.63340358389923e-5	6.6334134615673e-5	6.6334184079273e-5	6.63340625346121e-5	6.6333684116485e-5	6.6333363318307e-5	6.63340109413993e-5	6.63346574884943e-5	6.63326895749224e-5	6.63353448036693e-5	6.63337029187285e-5	6.63325942802113e-5	6.63337029187286e-5	6.63353448036692e-5	6.63326895749224e-5	6.63346574884943e-5	6.63340109413992e-5	6.63333633183071e-5	6.6333684116485e-5	6.63340625346121e-5	6.6334184079273e-5	6.6334134615673e-5	6.63340358389922e-5	6.63339518172438e-5	6.6333901465333e-5	6.63338826605361e-5	6.63338868527743e-5	6.63339054302791e-5	6.63339317200943e-5
flux1:	0.696801839464887	6.00765543004692e-5	6.00765542425556e-5	6.00765519292671e-5	6.007654732967e-5	6.00765403984889e-5	6.00765310752284e-5	6.00765192876739e-5	6.00765049627229e-5	6.00764880492022e-5	6.00764685597827e-5	6.00764466424398e-5	6.00764226962306e-5	6.0076397550828e-5	6.00763727315485e-5	6.00763508236263e-5	6.007633590997e-5	6.00763339344881e-5	6.00763525333372e-5	6.00763992155918e-5	6.00764756296728e-5	6.00765644592523e-5	6.00766078863917e-5	6.00764967542038e-5	6.00761552512623e-5	6.00758689802617e-5	6.00764579434492e-5	6.00770390983708e-5	6.00752586266345e-5	6.00776639564289e-5	6.00761771845285e-5	6.00751721979246e-5	6.00761771845286e-5	6.0077663956429e-5	6.00752586266345e-5	6.00770390983708e-5	6.00764579434492e-5	6.00758689802616e-5	6.00761552512623e-5	6.00764967542037e-5	6.00766078863917e-5	6.00765644592523e-5	6.00764756296727e-5	6.00763992155919e-5	6.00763525333372e-5	6.00763339344881e-5	6.00763359099701e-5	6.00763508236263e-5	6.00763727315485e-5
flux1:	0.69706428836864	5.43612209993992e-5	5.43612218118804e-5	5.4361220673254e-5	5.43612175479863e-5	5.43612123890514e-5	5.43612051373801e-5	5.4361195725237e-5	5.43611840861455e-5	5.43611701755127e-5	5.43611540082514e-5	5.43611357226573e-5	5.43611156836014e-5	5.43610946421674e-5	5.43610739707776e-5	5.43610559854359e-5	5.43610443309654e-5	5.43610442952571e-5	5.43610626410456e-5	5.43611059533196e-5	5.43611754800173e-5	5.43612553895973e-5	5.43612935550284e-5	5.43611921577222e-5	5.43608843487473e-5	5.4360629239101e-5	5.43611644110172e-5	5.43616863469264e-5	5.43600769356441e-5	5.43622539877307e-5	5.43609088815496e-5	5.43599986656936e-5	5.43609088815495e-5	5.43622539877306e-5	5.43600769356441e-5	5.43616863469264e-5	5.43611644110172e-5	5.4360629239101e-5	5.43608843487473e-5	5.43611921577222e-5	5.43612935550284e-5	5.43612553895973e-5	5.43611754800174e-5	5.43611059533197e-5	5.43610626410456e-5	5.4361044295257e-5	5.43610443309654e-5	5.4361055985436e-5	5.43610739707776e-5
flux1:	0.697326737272393	4.91461787180532e-5	4.91461802856328e-5	4.91461801755785e-5	4.91461783488236e-5	4.91461747571086e-5	4.91461693427071e-5	4.91461620416595e-5	4.91461527928639e-5	4.91461415567008e-5	4.91461283487762e-5	4.91461132969766e-5	4.91460967333619e-5	4.91460793359929e-5	4.91460623373387e-5	4.91460478090703e-5	4.91460390007124e-5	4.91460406109257e-5	4.9146058621781e-5	4.91460987994061e-5	4.91461620558594e-5	4.91462339364977e-5	4.9146267490722e-5	4.91461751428721e-5	4.91458980235906e-5	4.91456709788731e-5	4.91461568508796e-5	4.91466251933008e-5	4.91451717261038e-5	4.91471404403946e-5	4.91459245872486e-5	4.91451009363175e-5	4.91459245872486e-5	4.91471404403946e-5	4.91451717261038e-5	4.91466251933008e-5	4.91461568508795e-5	4.9145670978873e-5	4.91458980235906e-5	4.91461751428721e-5	4.9146267490722e-5	4.91462339364977e-5	4.91461620558594e-5	4.91460987994061e-5	4.91460586217811e-5	4.91460406109257e-5	4.91460390007124e-5	4.91460478090703e-5	4.91460623373388e-5
flux1:	0.697589186176146	4.43922022557604e-5	4.43922044535119e-5	4.43922052160033e-5	4.43922045017176e-5	4.43922022618101e-5	4.43921984400561e-5	4.43921929759369e-5	4.43921858129515e-5	4.43921769154216e-5	4.43921662987314e-5	4.43921540802408e-5	4.43921405610508e-5	4.43921263518919e-5	4.43921125576832e-5	4.4392101028989e-5	4.43920946593931e-5	4.4392097619223e-5	4.4392115193884e-5	4.43921524251311e-5	4.43922099454424e-5	4.43922745749846e-5	4.4392304066756e-5	4.43922200892267e-5	4.43919708684164e-5	4.43917690492862e-5	4.43922097652027e-5	4.43926296388157e-5	4.43913181854107e-5	4.43930969337601e-5	4.43919988899648e-5	4.43912542308912e-5	4.43919988899648e-5	4.43930969337601e-5	4.43913181854107e-5	4.43926296388158e-5	4.43922097652027e-5	4.43917690492862e-5	4.43919708684163e-5	4.43922200892268e-5	4.4392304066756e-5	4.43922745749846e-5	4.43922099454424e-5	4.43921524251311e-5	4.4392115193884e-5	4.4392097619223e-5	4.43920946593931e-5	4.4392101028989e-5	4.43921125576833e-5
flux1:	0.6978516350799	4.00626823900106e-5	4.00626850875229e-5	4.00626865620523e-5	4.0062686770681e-5	4.00626856646806e-5	4.00626831896361e-5	4.00626792883755e-5	4.00626739085572e-5	4.00626670178196e-5	4.00626586308537e-5	4.00626488547977e-5	4.00626379619234e-5	4.00626265012785e-5	4.00626154619777e-5	4.00626064950075e-5	4.00626021740684e-5	4.00626061965222e-5	4.00626232270007e-5	4.00626576675416e-5	4.00627099198879e-5	4.00627679826094e-5	4.00627938782102e-5	4.00627176095312e-5	4.00624937035984e-5	4.00623145149296e-5	4.00627138983474e-5	4.00630899700473e-5	4.00619077103009e-5	4.00635134037848e-5	4.00625226318029e-5	4.00618499835256e-5	4.00625226318029e-5	4.00635134037848e-5	4.00619077103009e-5	4.00630899700473e-5	4.00627138983475e-5	4.00623145149295e-5	4.00624937035984e-5	4.00627176095313e-5	4.00627938782102e-5	4.00627679826094e-5	4.00627099198879e-5	4.00626576675417e-5	4.00626232270007e-5	4.00626061965222e-5	4.00626021740684e-5	4.00626064950075e-5	4.00626154619777e-5
flux1:	0.698114083983653	3.61234958720324e-5	3.61234989381972e-5	3.61235009654705e-5	3.61235019105091e-5	3.61235017253964e-5	3.61235003579004e-5	3.61234977542422e-5	3.61234938660129e-5	3.61234886638117e-5	3.61234821614628e-5	3.61234744564509e-5	3.61234657944786e-5	3.61234566683838e-5	3.612344796248e-5	3.61234411480172e-5	3.61234385117247e-5	3.61234433282029e-5	3.61234597097222e-5	3.61234914942856e-5	3.61235388950758e-5	3.61235909982059e-5	3.61236136976052e-5	3.61235445027179e-5	3.61233435288285e-5	3.61231846063127e-5	3.61235461855338e-5	3.61238827038899e-5	3.61228178549271e-5	3.61242660452241e-5	3.61233728535768e-5	3.61227657881165e-5	3.61233728535768e-5	3.61242660452241e-5	3.61228178549271e-5	3.61238827038899e-5	3.61235461855338e-5	3.61231846063128e-5	3.61233435288285e-5	3.61235445027179e-5	3.61236136976052e-5	3.6123590998206e-5	3.61235388950758e-5	3.61234914942856e-5	3.61234597097222e-5	3.61234433282029e-5	3.61234385117247e-5	3.61234411480172e-5	3.61234479624801e-5
flux1:	0.698376532887406	3.25428776166382e-5	3.25428809244799e-5	3.25428833518124e-5	3.25428848557364e-5	3.25428853897851e-5	3.2542884904288e-5	3.25428833489691e-5	3.25428806792447e-5	3.25428768684862e-5	3.2542871929659e-5	3.25428659513086e-5	3.25428591548425e-5	3.25428519820955e-5	3.25428452227978e-5	3.2542840186653e-5	3.25428389033566e-5	3.2542844270154e-5	3.25428599084926e-5	3.25428891598548e-5	3.25429320850997e-5	3.25429787724233e-5	3.25429986225265e-5	3.25429358991091e-5	3.25427556670349e-5	3.25426148633447e-5	3.25429418940556e-5	3.25432427253679e-5	3.25422844716969e-5	3.25435894467158e-5	3.25427849326413e-5	3.2542237537992e-5	3.25427849326413e-5	3.25435894467158e-5	3.2542284471697e-5	3.25432427253679e-5	3.25429418940556e-5	3.25426148633447e-5	3.25427556670349e-5	3.25429358991091e-5	3.25429986225265e-5	3.25429787724232e-5	3.25429320850997e-5	3.25428891598548e-5	3.25428599084926e-5	3.2542844270154e-5	3.25428389033567e-5	3.25428401866531e-5	3.25428452227978e-5
flux1:	0.698638981791159	2.92912955138234e-5	2.92912989449033e-5	2.92913016309064e-5	2.92913035301155e-5	2.92913045980665e-5	2.92913047879841e-5	2.92913040532143e-5	2.92913023529433e-5	2.92912996632138e-5	2.92912959962388e-5	2.92912914323957e-5	2.92912861710079e-5	2.92912806077865e-5	2.92912754472939e-5	2.92912718542878e-5	2.92912716285767e-5	2.92912773310211e-5	2.92912921474893e-5	2.92913189830452e-5	2.9291357777195e-5	2.92913995399971e-5	2.92914168452711e-5	2.9291360027909e-5	2.92911985308085e-5	2.92910739014658e-5	2.92913693873097e-5	2.92916380484842e-5	2.92907764751778e-5	2.92919513491155e-5	2.92912273439613e-5	2.92907341887803e-5	2.92912273439613e-5	2.92919513491155e-5	2.92907764751778e-5	2.92916380484842e-5	2.92913693873097e-5	2.92910739014658e-5	2.92911985308085e-5	2.9291360027909e-5	2.92914168452711e-5	2.92913995399971e-5	2.9291357777195e-5	2.92913189830451e-5	2.92912921474892e-5	2.92912773310211e-5	2.92912716285766e-5	2.92912718542878e-5	2.92912754472939e-5
flux1:	0.698901430694913	2.63413282325739e-5	2.63413316806299e-5	2.63413344989126e-5	2.63413366474858e-5	2.63413380843303e-5	2.63413387658318e-5	2.63413386490443e-5	2.63413376968774e-5	2.63413358879768e-5	2.63413332339474e-5	2.63413298077693e-5	2.63413257887736e-5	2.63413215310676e-5	2.63413176626666e-5	2.6341315218472e-5	2.63413157929531e-5	2.6341321647472e-5	2.63413355818171e-5	2.63413601180343e-5	2.63413951005959e-5	2.6341432386277e-5	2.63414474170711e-5	2.63413959795834e-5	2.63412513839581e-5	2.63411411730764e-5	2.63414078843099e-5	2.63416475728108e-5	2.63408736017737e-5	2.63419303998102e-5	2.63412794171406e-5	2.63408355172176e-5	2.63412794171406e-5	2.63419303998102e-5	2.63408736017737e-5	2.63416475728107e-5	2.63414078843099e-5	2.63411411730764e-5	2.63412513839581e-5	2.63413959795833e-5	2.63414474170711e-5	2.6341432386277e-5	2.63413951005959e-5	2.63413601180343e-5	2.63413355818171e-5	2.6341321647472e-5	2.63413157929531e-5	2.6341315218472e-5	2.63413176626666e-5
flux1:	0.699163879598666	2.36675463336088e-5	2.36675497072281e-5	2.36675525489734e-5	2.36675548211435e-5	2.36675564844924e-5	2.36675574987451e-5	2.36675578246984e-5	2.36675574289153e-5	2.36675562925767e-5	2.36675544268228e-5	2.36675518979662e-5	2.3667548867288e-5	2.36675456514402e-5	2.36675428097432e-5	2.36675412609096e-5	2.36675424162136e-5	2.36675482706645e-5	2.36675612822436e-5	2.36675836373352e-5	2.36676151076098e-5	2.36676483263112e-5	2.3667661325223e-5	2.36676147814583e-5	2.36674854165438e-5	2.36673880426271e-5	2.36676285330652e-5	2.36678421541946e-5	2.36671474835477e-5	2.36680972214054e-5	2.36675124078009e-5	2.36671131942796e-5	2.36675124078009e-5	2.36680972214053e-5	2.36671474835476e-5	2.36678421541946e-5	2.36676285330651e-5	2.36673880426271e-5	2.36674854165438e-5	2.36676147814583e-5	2.3667661325223e-5	2.36676483263112e-5	2.36676151076098e-5	2.36675836373352e-5	2.36675612822436e-5	2.36675482706645e-5	2.36675424162136e-5	2.36675412609096e-5	2.36675428097432e-5
flux1:	0.699426328502419	2.12463969571423e-5	2.12464001813858e-5	2.12464029567697e-5	2.12464052481468e-5	2.12464070192552e-5	2.12464082332497e-5	2.12464088546417e-5	2.12464088535409e-5	2.1246408213575e-5	2.12464069455396e-5	2.12464051097481e-5	2.124640285121e-5	2.12464004529012e-5	2.12463984125675e-5	2.12463975450803e-5	2.12463990984499e-5	2.12464048310634e-5	2.12464168986303e-5	2.1246437193795e-5	2.12464654340829e-5	2.12464949636723e-5	2.12465061502934e-5	2.12464640537138e-5	2.1246348400551e-5	2.12462624425234e-5	2.12464790649786e-5	2.12466692567428e-5	2.12460463033358e-5	2.12468990619357e-5	2.12463741504532e-5	2.12460154397774e-5	2.12463741504531e-5	2.12468990619357e-5	2.12460463033358e-5	2.12466692567428e-5	2.12464790649786e-5	2.12462624425234e-5	2.1246348400551e-5	2.12464640537138e-5	2.12465061502934e-5	2.12464949636723e-5	2.12464654340829e-5	2.12464371937951e-5	2.12464168986303e-5	2.12464048310634e-5	2.12463990984499e-5	2.12463975450803e-5	2.12463984125675e-5
flux1:	0.699688777406172	1.90560923045276e-5	1.90560953215254e-5	1.90560979600481e-5	1.90561001876956e-5	1.90561019712954e-5	1.90561032774364e-5	1.90561040742547e-5	1.9056104335258e-5	1.90561040464036e-5	1.90561032182296e-5	1.90561019056465e-5	1.90561002390039e-5	1.9056098471027e-5	1.90560970443235e-5	1.90560966810492e-5	1.90560984838589e-5	1.90561040011431e-5	1.90561151215914e-5	1.90561334811548e-5	1.9056158758759e-5	1.9056184948506e-5	1.90561945228752e-5	1.90561564652185e-5	1.90560531456388e-5	1.90559773292684e-5	1.90561722496759e-5	1.90563414054784e-5	1.90557832505339e-5	1.90565482459853e-5	1.90560775122368e-5	1.90557554777828e-5	1.90560775122369e-5	1.90565482459853e-5	1.90557832505339e-5	1.90563414054784e-5	1.90561722496759e-5	1.90559773292684e-5	1.90560531456388e-5	1.90561564652185e-5	1.90561945228753e-5	1.9056184948506e-5	1.9056158758759e-5	1.90561334811548e-5	1.90561151215914e-5	1.90561040011431e-5	1.90560984838589e-5	1.90560966810492e-5	1.90560970443235e-5
flux1:	0.699951226309926	1.70765020885205e-5	1.70765048571395e-5	1.70765073070016e-5	1.70765094085379e-5	1.7076511131677e-5	1.70765124463715e-5	1.7076513324235e-5	1.70765137419867e-5	1.70765136877667e-5	1.70765131719066e-5	1.70765122444378e-5	1.70765110225019e-5	1.70765097316659e-5	1.70765087652013e-5	1.70765087625571e-5	1.70765106970969e-5	1.70765159310254e-5	1.70765261174009e-5	1.70765426681695e-5	1.70765652365047e-5	1.70765884097487e-5	1.70765965548069e-5	1.7076562164095e-5	1.70764699298196e-5	1.70764031146761e-5	1.70765783250865e-5	1.7076728614474e-5	1.70762289523411e-5	1.70769146014976e-5	1.70764928222991e-5	1.70762039676532e-5	1.70764928222991e-5	1.70769146014976e-5	1.70762289523411e-5	1.7076728614474e-5	1.70765783250865e-5	1.70764031146761e-5	1.70764699298196e-5	1.70765621640951e-5	1.70765965548069e-5	1.70765884097487e-5	1.70765652365047e-5	1.70765426681695e-5	1.70765261174009e-5	1.70765159310254e-5	1.70765106970969e-5	1.70765087625571e-5	1.70765087652013e-5
flux1:	0.700213675213679	1.52890500862116e-5	1.52890525809494e-5	1.52890548076555e-5	1.52890567395862e-5	1.52890583497054e-5	1.52890596111962e-5	1.52890604989578e-5	1.52890609927009e-5	1.52890610825772e-5	1.52890607787305e-5	1.52890601267698e-5	1.52890592319299e-5	1.52890582954053e-5	1.5289057666354e-5	1.52890579105053e-5	1.52890598863238e-5	1.52890647910963e-5	1.52890740701631e-5	1.52890889402623e-5	1.52891090393387e-5	1.52891294954181e-5	1.52891363787206e-5	1.5289105316845e-5	1.5289023038872e-5	1.52889642059313e-5	1.52891215365264e-5	1.528925492419e-5	1.52888080141722e-5	1.52894219959831e-5	1.52890444105069e-5	1.52887855443436e-5	1.52890444105069e-5	1.52894219959831e-5	1.52888080141722e-5	1.52892549241901e-5	1.52891215365264e-5	1.52889642059313e-5	1.5289023038872e-5	1.5289105316845e-5	1.52891363787206e-5	1.52891294954181e-5	1.52891090393387e-5	1.52890889402623e-5	1.52890740701631e-5	1.52890647910963e-5	1.52890598863238e-5	1.52890579105053e-5	1.5289057666354e-5
flux1:	0.700476124117432	1.36766148911013e-5	1.36766171003915e-5	1.36766190847854e-5	1.36766208202868e-5	1.36766222827689e-5	1.36766234484643e-5	1.36766242953311e-5	1.36766248058296e-5	1.36766249719337e-5	1.36766248035917e-5	1.3676624342387e-5	1.36766236828136e-5	1.36766230041981e-5	1.36766226162801e-5	1.36766230191318e-5	1.3676624969197e-5	1.36766295178183e-5	1.3676637927413e-5	1.36766512448427e-5	1.36766691013533e-5	1.36766871170205e-5	1.36766928919294e-5	1.36766648520048e-5	1.36765915104195e-5	1.36765397504016e-5	1.36766808806703e-5	1.36767991438875e-5	1.36763997650826e-5	1.36769490779579e-5	1.3676611351323e-5	1.36763795638304e-5	1.3676611351323e-5	1.3676949077958e-5	1.36763997650826e-5	1.36767991438875e-5	1.36766808806703e-5	1.36765397504016e-5	1.36765915104195e-5	1.36766648520048e-5	1.36766928919294e-5	1.36766871170205e-5	1.36766691013533e-5	1.36766512448427e-5	1.3676637927413e-5	1.36766295178184e-5	1.3676624969197e-5	1.36766230191317e-5	1.36766226162801e-5
flux1:	0.700738573021185	1.22234349263997e-5	1.22234368505253e-5	1.22234385864634e-5	1.22234401128349e-5	1.22234414082508e-5	1.22234424517803e-5	1.22234432241914e-5	1.22234437104388e-5	1.22234439041198e-5	1.22234438149603e-5	1.22234434808638e-5	1.22234429866282e-5	1.22234424919655e-5	1.22234422714118e-5	1.22234427666088e-5	1.22234446434926e-5	1.22234488243723e-5	1.22234564107396e-5	1.22234683018346e-5	1.22234841290302e-5	1.22234999595379e-5	1.2223504766072e-5	1.22234794697145e-5	1.22234141440275e-5	1.22233686465245e-5	1.22234951157104e-5	1.22235998603837e-5	1.22232432694624e-5	1.22237342848632e-5	1.22234324740785e-5	1.22232251148788e-5	1.22234324740785e-5	1.22237342848633e-5	1.22232432694624e-5	1.22235998603837e-5	1.22234951157104e-5	1.22233686465245e-5	1.22234141440275e-5	1.22234794697145e-5	1.2223504766072e-5	1.22234999595379e-5	1.22234841290302e-5	1.22234683018346e-5	1.22234564107396e-5	1.22234488243723e-5	1.22234446434926e-5	1.22234427666088e-5	1.22234422714118e-5
flux1:	0.701001021924939	1.0915017750381e-5	1.09150193991847e-5	1.09150208910424e-5	1.09150222070239e-5	1.0915023328279e-5	1.09150242364793e-5	1.09150249149434e-5	1.09150253508619e-5	1.09150255392542e-5	1.09150254895855e-5	1.09150252363838e-5	1.09150248556882e-5	1.09150244896215e-5	1.09150243813011e-5	1.09150249204101e-5	1.09150266926596e-5	1.09150305063823e-5	1.09150373216423e-5	1.09150479095797e-5	1.09150619070766e-5	1.09150757870795e-5	1.09150797525611e-5	1.0915056947209e-5	1.09149988072925e-5	1.09149588507187e-5	1.0915072067631e-5	1.09151647430625e-5	1.0914846634891e-5	1.09152851473454e-5	1.09150156695209e-5	1.09148303270269e-5	1.09150156695209e-5	1.09152851473454e-5	1.0914846634891e-5	1.09151647430625e-5	1.0915072067631e-5	1.09149588507187e-5	1.09149988072925e-5	1.0915056947209e-5	1.09150797525611e-5	1.09150757870795e-5	1.09150619070766e-5	1.09150479095797e-5	1.09150373216423e-5	1.09150305063823e-5	1.09150266926596e-5	1.09150249204101e-5	1.09150243813011e-5
flux1:	0.701263470828692	9.73805365638609e-6	9.73805504694614e-6	9.73805630712478e-6	9.73805742025061e-6	9.73805836979683e-6	9.73805913979518e-6	9.73805971585425e-6	9.73806008714646e-6	9.73806024991716e-6	9.73806021332775e-6	9.73806000879994e-6	9.73805970445887e-6	9.73805942666006e-6	9.73805939049927e-6	9.73805993949215e-6	9.73806158830297e-6	9.73806504468214e-6	9.73807114452951e-6	9.73808054798822e-6	9.73809290161088e-6	9.73810504598939e-6	9.7381082855943e-6	9.73808774195736e-6	9.73803603962208e-6	9.73800098199449e-6	9.73810223425305e-6	9.73818414677235e-6	9.73790061777369e-6	9.73829189150989e-6	9.73805149424243e-6	9.73788597639016e-6	9.73805149424242e-6	9.73829189150989e-6	9.73790061777369e-6	9.73818414677234e-6	9.73810223425304e-6	9.73800098199449e-6	9.73803603962209e-6	9.73808774195737e-6	9.7381082855943e-6	9.73810504598939e-6	9.73809290161089e-6	9.73808054798822e-6	9.73807114452951e-6	9.73806504468214e-6	9.73806158830299e-6	9.73805993949215e-6	9.73805939049929e-6
flux1:	0.701525919732445	8.68033354464958e-6	8.6803346990602e-6	8.6803357456333e-6	8.68033666975535e-6	8.68033745700201e-6	8.68033809352393e-6	8.680338566966e-6	8.6803388682393e-6	8.68033899462959e-6	8.68033895495066e-6	8.68033877776158e-6	8.68033852403541e-6	8.68033830600094e-6	8.68033831377941e-6	8.68033884990066e-6	8.68034036616591e-6	8.68034348164838e-6	8.68034892335301e-6	8.68035725538993e-6	8.68036813711938e-6	8.68037874179923e-6	8.68038135908135e-6	8.6803628687747e-6	8.68031693000563e-6	8.68028620054288e-6	8.68037666331172e-6	8.68044898885905e-6	8.68019650299551e-6	8.68054531537409e-6	8.68033104920686e-6	8.68018336550237e-6	8.68033104920685e-6	8.68054531537409e-6	8.68019650299552e-6	8.68044898885904e-6	8.68037666331172e-6	8.68028620054287e-6	8.68031693000561e-6	8.6803628687747e-6	8.68038135908135e-6	8.68037874179923e-6	8.68036813711939e-6	8.68035725538992e-6	8.68034892335303e-6	8.68034348164839e-6	8.68034036616592e-6	8.68033884990065e-6	8.68033831377942e-6
flux1:	0.701788368636199	7.73067102068602e-6	7.7306719640494e-6	7.73067281864861e-6	7.73067357172574e-6	7.73067421074107e-6	7.73067472373101e-6	7.73067510013584e-6	7.73067533237797e-6	7.73067541861154e-6	7.73067536726403e-6	7.73067520425344e-6	7.73067498409103e-6	7.73067480635633e-6	7.73067483893041e-6	7.73067534798842e-6	7.73067672976184e-6	7.73067952521784e-6	7.73068436595984e-6	7.73069173313837e-6	7.73070130120504e-6	7.73071054401784e-6	7.73071263145599e-6	7.73069600485201e-6	7.73065522269912e-6	7.73062831421223e-6	7.73070905846108e-6	7.73077285420919e-6	7.7305482114619e-6	7.73085889338006e-6	7.73066808623805e-6	7.730536431056e-6	7.73066808623805e-6	7.73085889338005e-6	7.7305482114619e-6	7.73077285420919e-6	7.73070905846108e-6	7.73062831421224e-6	7.73065522269912e-6	7.73069600485202e-6	7.73071263145598e-6	7.73071054401782e-6	7.73070130120504e-6	7.73069173313837e-6	7.73068436595983e-6	7.73067952521784e-6	7.73067672976183e-6	7.73067534798841e-6	7.73067483893042e-6
flux1:	0.702050817539952	6.87882865504734e-6	6.87882941374759e-6	6.87883009975489e-6	6.87883070197014e-6	6.87883120952967e-6	6.87883161213546e-6	6.87883190079923e-6	6.87883206924567e-6	6.8788321163428e-6	6.87883205009883e-6	6.8788318939958e-6	6.87883169670982e-6	6.87883154650289e-6	6.87883159146779e-6	6.8788320655628e-6	6.87883331594326e-6	6.87883581484945e-6	6.87884011039392e-6	6.87884661217502e-6	6.87885501131201e-6	6.87886305291933e-6	6.8788646925108e-6	6.87884975682132e-6	6.87881358492628e-6	6.8787900469607e-6	6.87886204728348e-6	6.87891826237324e-6	6.878718569587e-6	6.87899504302138e-6	6.87882527651724e-6	6.87870801358716e-6	6.87882527651724e-6	6.87899504302137e-6	6.878718569587e-6	6.87891826237323e-6	6.87886204728349e-6	6.87879004696069e-6	6.87881358492627e-6	6.87884975682132e-6	6.8788646925108e-6	6.87886305291933e-6	6.878855011312e-6	6.87884661217502e-6	6.87884011039391e-6	6.87883581484947e-6	6.87883331594327e-6	6.87883206556282e-6	6.87883159146781e-6
flux1:	0.702313266443705	6.11544832199817e-6	6.11544892229634e-6	6.11544946337557e-6	6.11544993560921e-6	6.11545032961409e-6	6.11545063655389e-6	6.11545084880685e-6	6.1154509612118e-6	6.11545097321335e-6	6.11545089237617e-6	6.11545073993706e-6	6.11545055930732e-6	6.11545042863182e-6	6.1154504784133e-6	6.11545091408722e-6	6.11545203950993e-6	6.1154542665084e-6	6.11545807020734e-6	6.11546379859258e-6	6.11547116044637e-6	6.11547814533235e-6	6.11547940924227e-6	6.11546600682867e-6	6.11543395355613e-6	6.1154133862367e-6	6.11547752824661e-6	6.11552701369795e-6	6.11534965765974e-6	6.11559547050548e-6	6.11544455801368e-6	6.11534020603166e-6	6.11544455801368e-6	6.11559547050548e-6	6.11534965765974e-6	6.11552701369795e-6	6.11547752824662e-6	6.1154133862367e-6	6.11543395355613e-6	6.11546600682867e-6	6.11547940924227e-6	6.11547814533234e-6	6.11547116044636e-6	6.11546379859258e-6	6.11545807020734e-6	6.11545426650841e-6	6.11545203950994e-6	6.11545091408722e-6	6.1154504784133e-6
flux1:	0.702575715347458	5.43198551976634e-6	5.43198598672645e-6	5.43198640569949e-6	5.431986768358e-6	5.43198706661943e-6	5.43198729292345e-6	5.43198744083013e-6	5.4319875061249e-6	5.4319874887098e-6	5.43198739568999e-6	5.4319872462365e-6	5.43198707901468e-6	5.43198696313501e-6	5.43198701347948e-6	5.43198741025651e-6	5.43198841915846e-6	5.43199039896087e-6	5.43199376105338e-6	5.4319988004567e-6	5.43200524413892e-6	5.43201130166373e-6	5.43201225292517e-6	5.43200023982348e-6	5.43197186295717e-6	5.43195391148178e-6	5.43201099879668e-6	5.43205451665021e-6	5.43189713926719e-6	5.43211549762453e-6	5.43198146402123e-6	5.43188868332371e-6	5.43198146402122e-6	5.43211549762454e-6	5.43189713926719e-6	5.43205451665021e-6	5.43201099879667e-6	5.43195391148178e-6	5.43197186295718e-6	5.43200023982348e-6	5.43201225292518e-6	5.43201130166373e-6	5.43200524413892e-6	5.4319988004567e-6	5.43199376105338e-6	5.43199039896087e-6	5.43198841915846e-6	5.43198741025651e-6	5.43198701347948e-6
flux1:	0.702838164251212	4.82064756240863e-6	4.82064791914086e-6	4.82064823719021e-6	4.82064850937025e-6	4.82064872873541e-6	4.82064888883445e-6	4.82064898424481e-6	4.82064901155117e-6	4.8206489710111e-6	4.82064886926294e-6	4.82064872358021e-6	4.82064856835605e-6	4.8206484646418e-6	4.82064851346218e-6	4.82064887273645e-6	4.82064977455287e-6	4.8206515311487e-6	4.82065449832021e-6	4.82065892563585e-6	4.82066455839182e-6	4.82066980388912e-6	4.82067049714319e-6	4.82065974178403e-6	4.82063464374235e-6	4.82061899346787e-6	4.82066975429588e-6	4.82070798603379e-6	4.82056846147757e-6	4.82076225953285e-6	4.82064332249959e-6	4.82056090273876e-6	4.82064332249959e-6	4.82076225953284e-6	4.82056846147758e-6	4.82070798603379e-6	4.82066975429588e-6	4.82061899346787e-6	4.82063464374235e-6	4.82065974178403e-6	4.82067049714319e-6	4.82066980388912e-6	4.82066455839182e-6	4.82065892563584e-6	4.82065449832021e-6	4.8206515311487e-6	4.82064977455287e-6	4.82064887273644e-6	4.82064851346219e-6
flux1:	0.703100613154965	4.27433552285249e-6	4.27433579004292e-6	4.27433602620725e-6	4.27433622515689e-6	4.27433638093692e-6	4.27433648805617e-6	4.27433654196441e-6	4.27433653991744e-6	4.27433648244253e-6	4.2743363757113e-6	4.27433623525847e-6	4.27433609163676e-6	4.27433599871666e-6	4.27433604524359e-6	4.27433636946355e-6	4.27433717390683e-6	4.27433873002808e-6	4.27434134518697e-6	4.27434523001638e-6	4.27435014798127e-6	4.27435468387962e-6	4.27435516613792e-6	4.2743455482371e-6	4.2743233717617e-6	4.27430974382422e-6	4.27435483715712e-6	4.27438839144712e-6	4.27426480513583e-6	4.27443665277521e-6	4.27433120556984e-6	4.27425805433018e-6	4.27433120556984e-6	4.27443665277522e-6	4.27426480513584e-6	4.27438839144712e-6	4.27435483715711e-6	4.27430974382422e-6	4.2743233717617e-6	4.2743455482371e-6	4.27435516613792e-6	4.27435468387962e-6	4.27435014798128e-6	4.27434523001638e-6	4.27434134518697e-6	4.27433873002809e-6	4.27433717390684e-6	4.27433636946355e-6	4.2743360452436e-6
flux1:	0.703363062058718	3.78658979814523e-6	3.78658999382972e-6	3.78659016474716e-6	3.78659030557894e-6	3.78659041123017e-6	3.78659047703848e-6	3.78659049919875e-6	3.78659047552747e-6	3.78659040675001e-6	3.78659029857829e-6	3.78659016495765e-6	3.78659003299329e-6	3.78658995016567e-6	3.78658999435104e-6	3.78659028644974e-6	3.78659100301967e-6	3.78659237981481e-6	3.78659468204163e-6	3.78659808704167e-6	3.78660237605312e-6	3.78660629299884e-6	3.78660660441131e-6	3.78659801400523e-6	3.78657843827546e-6	3.78656658569003e-6	3.78660660711101e-6	3.78663602691413e-6	3.78652665620569e-6	3.78667890449841e-6	3.78658550009585e-6	3.78652063239353e-6	3.78658550009584e-6	3.78667890449841e-6	3.7865266562057e-6	3.78663602691414e-6	3.78660660711101e-6	3.78656658569002e-6	3.78657843827546e-6	3.78659801400524e-6	3.78660660441131e-6	3.78660629299885e-6	3.78660237605312e-6	3.78659808704167e-6	3.78659468204163e-6	3.78659237981482e-6	3.78659100301967e-6	3.78659028644975e-6	3.78658999435104e-6
flux1:	0.703625510962471	3.35153916126001e-6	3.35153930079385e-6	3.35153942064391e-6	3.35153951624768e-6	3.35153958325516e-6	3.35153961771712e-6	3.35153961646309e-6	3.35153957777543e-6	3.35153950251901e-6	3.35153939595836e-6	3.35153927058952e-6	3.35153915042794e-6	3.35153907727477e-6	3.3515391193963e-6	3.35153938241577e-6	3.35154002009351e-6	3.35154123696431e-6	3.35154326159241e-6	3.35154624290818e-6	3.3515499793478e-6	3.35155335730743e-6	3.35155353191654e-6	3.35154586851813e-6	3.35152860564665e-6	3.35151830983313e-6	3.35155379694661e-6	3.35157956602709e-6	3.35148286250401e-6	3.35161762718323e-6	3.35153496369575e-6	3.35147749230615e-6	3.35153496369575e-6	3.35161762718323e-6	3.35148286250401e-6	3.35157956602708e-6	3.35155379694661e-6	3.35151830983313e-6	3.35152860564665e-6	3.35154586851813e-6	3.35155353191654e-6	3.35155335730743e-6	3.3515499793478e-6	3.35154624290819e-6	3.35154326159241e-6	3.35154123696431e-6	3.35154002009352e-6	3.35153938241577e-6	3.3515391193963e-6
flux1:	0.703887959866225	2.96385315875325e-6	2.96385325492817e-6	2.96385333552179e-6	2.96385339662765e-6	2.96385343453901e-6	2.96385344591895e-6	2.96385342813587e-6	2.96385337985713e-6	2.96385330203961e-6	2.96385319951679e-6	2.96385308346676e-6	2.96385297514008e-6	2.96385291129658e-6	2.96385295171572e-6	2.96385318858008e-6	2.96385375566024e-6	2.96385483022002e-6	2.96385660900891e-6	2.96385921675899e-6	2.9638624683961e-6	2.96386537772009e-6	2.96386544418651e-6	2.96385861603828e-6	2.96384340790578e-6	2.96383447559283e-6	2.96386591308476e-6	2.96388846195872e-6	2.96380303518919e-6	2.96392221825692e-6	2.96384912554611e-6	2.96379825210322e-6	2.9638491255461e-6	2.96392221825692e-6	2.96380303518919e-6	2.96388846195873e-6	2.96386591308476e-6	2.96383447559283e-6	2.96384340790578e-6	2.96385861603828e-6	2.96386544418651e-6	2.96386537772009e-6	2.96386246839611e-6	2.96385921675899e-6	2.96385660900891e-6	2.96385483022003e-6	2.96385375566023e-6	2.96385318858009e-6	2.96385295171572e-6
flux1:	0.704150408769978	2.61869771007846e-6	2.61869777333889e-6	2.61869782431041e-6	2.61869785965404e-6	2.61869787621754e-6	2.61869787118838e-6	2.61869784239103e-6	2.61869778880945e-6	2.61869771145414e-6	2.61869761474737e-6	2.61869750867136e-6	2.61869741200629e-6	2.61869735704285e-6	2.61869739607409e-6	2.61869760947045e-6	2.61869811349324e-6	2.61869906161e-6	2.61870062297927e-6	2.61870290176556e-6	2.61870572858169e-6	2.61870823101369e-6	2.61870821329996e-6	2.61870213670511e-6	2.61868875209654e-6	2.61868101255929e-6	2.6187088368981e-6	2.61872854825699e-6	2.61865315092387e-6	2.61875846049979e-6	2.61869388789602e-6	2.61864889471435e-6	2.61869388789602e-6	2.61875846049979e-6	2.61865315092387e-6	2.618728548257e-6	2.6187088368981e-6	2.61868101255929e-6	2.61868875209654e-6	2.61870213670511e-6	2.61870821329996e-6	2.61870823101368e-6	2.61870572858169e-6	2.61870290176556e-6	2.61870062297927e-6	2.61869906161e-6	2.61869811349325e-6	2.61869760947045e-6	2.61869739607409e-6
flux1:	0.704412857673731	2.31169376220273e-6	2.31169380092186e-6	2.31169382998084e-6	2.31169384653076e-6	2.31169384789619e-6	2.31169383171261e-6	2.31169379618948e-6	2.31169374056923e-6	2.3116936658857e-6	2.31169357617176e-6	2.31169348032703e-6	2.31169339492807e-6	2.31169334830837e-6	2.31169338616455e-6	2.31169357849755e-6	2.3116940262485e-6	2.31169486214275e-6	2.31169623143959e-6	2.3116982208594e-6	2.31170067583701e-6	2.3117028254572e-6	2.31170274346036e-6	2.3116973421749e-6	2.31168557418379e-6	2.31167887677622e-6	2.31170348056649e-6	2.31172069420989e-6	2.3116542085056e-6	2.3117471770364e-6	2.31169018208752e-6	2.31165042465578e-6	2.31169018208752e-6	2.3117471770364e-6	2.3116542085056e-6	2.31172069420989e-6	2.31170348056648e-6	2.31167887677622e-6	2.31168557418379e-6	2.3116973421749e-6	2.31170274346036e-6	2.31170282545721e-6	2.31170067583701e-6	2.3116982208594e-6	2.31169623143959e-6	2.31169486214275e-6	2.31169402624851e-6	2.31169357849755e-6	2.31169338616455e-6
flux1:	0.704675306577484	2.03887885226164e-6	2.03887887304177e-6	2.0388788862515e-6	2.03887888946406e-6	2.03887888041339e-6	2.03887885711665e-6	2.03887881810723e-6	2.03887876283705e-6	2.0388786923397e-6	2.03887861028143e-6	2.03887852458428e-6	2.03887844986165e-6	2.03887841094773e-6	2.03887844773352e-6	2.0388786211265e-6	2.03887901867743e-6	2.03887975505121e-6	2.0388809548304e-6	2.03888268997354e-6	2.03888481983673e-6	2.03888666393215e-6	2.03888653405896e-6	2.03888173873265e-6	2.03887140240403e-6	2.03886561435211e-6	2.03888735035489e-6	2.03890236766714e-6	2.03884379285891e-6	2.03892579379882e-6	2.03887553197296e-6	2.03884043207342e-6	2.03887553197296e-6	2.03892579379882e-6	2.03884379285891e-6	2.03890236766714e-6	2.0388873503549e-6	2.03886561435212e-6	2.03887140240402e-6	2.03888173873265e-6	2.03888653405896e-6	2.03888666393215e-6	2.03888481983674e-6	2.03888268997354e-6	2.0388809548304e-6	2.03887975505121e-6	2.03887901867743e-6	2.0388786211265e-6	2.03887844773354e-6
flux1:	0.704937755481238	1.796671431173e-6	1.79667143914429e-6	1.79667144120016e-6	1.79667143527699e-6	1.79667141945903e-6	1.79667139208809e-6	1.79667135196885e-6	1.79667129872194e-6	1.79667123336207e-6	1.79667115921286e-6	1.79667108331491e-6	1.79667101853539e-6	1.79667098661776e-6	1.79667102234903e-6	1.796671178671e-6	1.79667153144302e-6	1.79667217962181e-6	1.79667322992291e-6	1.79667474184224e-6	1.7966765877416e-6	1.7966781675994e-6	1.79667800328186e-6	1.79667375093773e-6	1.79666468112498e-6	1.79665968555059e-6	1.79667887038594e-6	1.7966919583901e-6	1.79664039946602e-6	1.7967126625358e-6	1.79666837780828e-6	1.79663741721707e-6	1.79666837780828e-6	1.79671266253581e-6	1.79664039946603e-6	1.7966919583901e-6	1.79667887038594e-6	1.79665968555059e-6	1.79666468112497e-6	1.79667375093773e-6	1.79667800328185e-6	1.7966781675994e-6	1.7966765877416e-6	1.79667474184224e-6	1.79667322992292e-6	1.79667217962182e-6	1.79667153144303e-6	1.79667117867101e-6	1.79667102234903e-6
flux1:	0.705200204384991	1.58183780225679e-6	1.58183780135552e-6	1.58183779584533e-6	1.58183778397415e-6	1.58183776412559e-6	1.58183773491659e-6	1.5818376953785e-6	1.58183764526608e-6	1.58183758556152e-6	1.58183751926935e-6	1.5818374526373e-6	1.58183739698118e-6	1.58183737131778e-6	1.58183740595202e-6	1.58183754685525e-6	1.58183785968987e-6	1.58183842976503e-6	1.58183934837605e-6	1.58184066452343e-6	1.58184226266151e-6	1.58184361428482e-6	1.58184342643541e-6	1.58183965998177e-6	1.58183170939599e-6	1.58182740354583e-6	1.58184432109436e-6	1.58185571611593e-6	1.58181037342906e-6	1.58187399855516e-6	1.58183501481319e-6	1.58180772953972e-6	1.58183501481318e-6	1.58187399855516e-6	1.58181037342906e-6	1.58185571611593e-6	1.58184432109436e-6	1.58182740354583e-6	1.58183170939599e-6	1.58183965998177e-6	1.58184342643541e-6	1.58184361428482e-6	1.58184226266151e-6	1.58184066452343e-6	1.58183934837605e-6	1.58183842976503e-6	1.58183785968987e-6	1.58183754685525e-6	1.58183740595202e-6
flux1:	0.705462653288744	1.39146153090786e-6	1.3914615241225e-6	1.39146151375652e-6	1.39146149832475e-6	1.39146147646581e-6	1.39146144702938e-6	1.39146140923523e-6	1.39146136294358e-6	1.39146130909392e-6	1.39146125039521e-6	1.39146119238305e-6	1.39146114499696e-6	1.39146112485093e-6	1.39146115831813e-6	1.39146128527699e-6	1.39146156250548e-6	1.39146206346873e-6	1.39146286616988e-6	1.39146401079395e-6	1.39146539298998e-6	1.39146654773869e-6	1.39146634514802e-6	1.39146301291797e-6	1.39145605035152e-6	1.39145234400967e-6	1.39146724853067e-6	1.39147715950298e-6	1.39143731933541e-6	1.39149328936664e-6	1.39145900256994e-6	1.39143497759565e-6	1.39145900256994e-6	1.39149328936664e-6	1.39143731933541e-6	1.39147715950298e-6	1.39146724853068e-6	1.39145234400967e-6	1.39145605035152e-6	1.39146301291797e-6	1.39146634514801e-6	1.39146654773869e-6	1.39146539298998e-6	1.39146401079395e-6	1.39146286616989e-6	1.39146206346874e-6	1.39146156250548e-6	1.39146128527698e-6	1.39146115831814e-6
flux1:	0.705725102192497	1.22291518405262e-6	1.22291517363192e-6	1.22291516043756e-6	1.22291514321237e-6	1.22291512081197e-6	1.22291509228215e-6	1.22291505699868e-6	1.22291501490349e-6	1.22291496688632e-6	1.22291491538324e-6	1.22291486529142e-6	1.22291482533095e-6	1.22291481000085e-6	1.22291484222905e-6	1.2229149565735e-6	1.22291520207982e-6	1.2229156419453e-6	1.22291634272973e-6	1.22291733723411e-6	1.22291853143018e-6	1.22291951659004e-6	1.2229193062702e-6	1.22291636158652e-6	1.22291027029548e-6	1.22290708436016e-6	1.22292020334449e-6	1.22292881478565e-6	1.22289384076105e-6	1.22294303305448e-6	1.22291290409396e-6	1.22289176857321e-6	1.22291290409396e-6	1.22294303305448e-6	1.22289384076105e-6	1.22292881478565e-6	1.22292020334449e-6	1.22290708436016e-6	1.22291027029548e-6	1.22291636158653e-6	1.2229193062702e-6	1.22291951659004e-6	1.22291853143018e-6	1.22291733723411e-6	1.22291634272972e-6	1.22291564194531e-6	1.22291520207982e-6	1.2229149565735e-6	1.22291484222905e-6
flux1:	0.705987551096251	1.07383426145527e-6	1.07383424907743e-6	1.07383423455699e-6	1.0738342168313e-6	1.07383419494008e-6	1.07383416809389e-6	1.07383413579713e-6	1.07383409805382e-6	1.07383405569932e-6	1.07383401091886e-6	1.07383396803814e-6	1.0738339346981e-6	1.0738339235383e-6	1.07383395447082e-6	1.07383405741268e-6	1.07383427468678e-6	1.07383466059882e-6	1.07383527186925e-6	1.07383613513235e-6	1.07383716584403e-6	1.07383800512996e-6	1.07383779260863e-6	1.07383519337233e-6	1.07382986960429e-6	1.07382713481253e-6	1.07383867158842e-6	1.07384614627867e-6	1.07381547155588e-6	1.07385866851942e-6	1.07383221671933e-6	1.07381363960687e-6	1.07383221671932e-6	1.07385866851942e-6	1.07381547155588e-6	1.07384614627867e-6	1.07383867158842e-6	1.07382713481254e-6	1.07382986960429e-6	1.07383519337232e-6	1.07383779260863e-6	1.07383800512996e-6	1.07383716584403e-6	1.07383613513235e-6	1.07383527186924e-6	1.07383466059883e-6	1.07383427468679e-6	1.07383405741268e-6	1.07383395447083e-6
flux1:	0.706250000000004	9.42093184770768e-7	9.42093171676117e-7	9.42093156930314e-7	9.42093139636329e-7	9.42093118989652e-7	9.42093094339098e-7	9.42093065294387e-7	9.42093031905671e-7	9.42092994951316e-7	9.42092956386739e-7	9.42092920027079e-7	9.42092892559408e-7	9.42092884990237e-7	9.42092914594571e-7	9.420930072454e-7	9.42093199426856e-7	9.42093537753285e-7	9.4209407049573e-7	9.42094819154675e-7	9.42095707870391e-7	9.42096421869561e-7	9.42096211440208e-7	9.42093919742303e-7	9.42089271397709e-7	9.4208692718383e-7	9.42097063293265e-7	9.42103544679781e-7	9.42076664864856e-7	9.42114563538448e-7	9.4209136075119e-7	9.42075046823801e-7	9.4209136075119e-7	9.42114563538447e-7	9.42076664864858e-7	9.4210354467978e-7	9.42097063293266e-7	9.42086927183829e-7	9.42089271397708e-7	9.42093919742303e-7	9.42096211440208e-7	9.42096421869562e-7	9.42095707870392e-7	9.42094819154676e-7	9.42094070495731e-7	9.42093537753286e-7	9.4209319942686e-7	9.420930072454e-7	9.42092914594573e-7
[truncated: 13 more columns]
