# Supplementary material for: Spatial Resolution and Refractive Index Contrast of Resonant Photonic Crystal Surfaces for Biosensing
Source: IEEE Photonics J. Author manuscript; Available in PMC 2015 Sep 7. (PMC4561521; doi:10.1109/JPHOT.2015.2435699)
Supplement: fig6_data [file NIHMS64775-supplement-fig6_data.gz › Volumes/graham/MacBook_backup/PhD_folder_2015_06_02/paper_improvements/IEEE_J_Photonics/final_files/data_files/fig6/meep_data/15/ref.out]

-----------
Initializing structure...
Working in 2D dimensions.
Computational cell is 150 x 10 x 0 with resolution 25
     block, center = (0,-2.56637,0)
          size (150,4.86726,1e+20)
          axes (1,0,0), (0,1,0), (0,0,1)
          dielectric constant epsilon diagonal = (2.0736,2.0736,2.0736)
     block, center = (0,2.43363,0)
          size (150,5.13274,1e+20)
          axes (1,0,0), (0,1,0), (0,0,1)
          dielectric constant epsilon diagonal = (2.00506,2.00506,2.00506)
     block, center = (-37.5,0.309735,0)
          size (75,0.884956,1e+20)
          axes (1,0,0), (0,1,0), (0,0,1)
          dielectric constant epsilon diagonal = (2.00506,2.00506,2.00506)
     block, center = (74.5,0,0)
          size (0.65,0.265487,1e+20)
          axes (1,0,0), (0,1,0), (0,0,1)
          dielectric constant epsilon diagonal = (2.00506,2.00506,2.00506)
     block, center = (73.5,0,0)
          size (0.65,0.265487,1e+20)
          axes (1,0,0), (0,1,0), (0,0,1)
          dielectric constant epsilon diagonal = (2.00506,2.00506,2.00506)
     block, center = (72.5,0,0)
          size (0.65,0.265487,1e+20)
          axes (1,0,0), (0,1,0), (0,0,1)
          dielectric constant epsilon diagonal = (2.00506,2.00506,2.00506)
     block, center = (71.5,0,0)
          size (0.65,0.265487,1e+20)
          axes (1,0,0), (0,1,0), (0,0,1)
          dielectric constant epsilon diagonal = (2.00506,2.00506,2.00506)
     block, center = (70.5,0,0)
          size (0.65,0.265487,1e+20)
          axes (1,0,0), (0,1,0), (0,0,1)
          dielectric constant epsilon diagonal = (2.00506,2.00506,2.00506)
     block, center = (69.5,0,0)
          size (0.65,0.265487,1e+20)
          axes (1,0,0), (0,1,0), (0,0,1)
          dielectric constant epsilon diagonal = (2.00506,2.00506,2.00506)
     block, center = (68.5,0,0)
          size (0.65,0.265487,1e+20)
          axes (1,0,0), (0,1,0), (0,0,1)
          dielectric constant epsilon diagonal = (2.00506,2.00506,2.00506)
     block, center = (67.5,0,0)
          size (0.65,0.265487,1e+20)
          axes (1,0,0), (0,1,0), (0,0,1)
          dielectric constant epsilon diagonal = (2.00506,2.00506,2.00506)
     block, center = (66.5,0,0)
          size (0.65,0.265487,1e+20)
          axes (1,0,0), (0,1,0), (0,0,1)
          dielectric constant epsilon diagonal = (2.00506,2.00506,2.00506)
     block, center = (65.5,0,0)
          size (0.65,0.265487,1e+20)
          axes (1,0,0), (0,1,0), (0,0,1)
          dielectric constant epsilon diagonal = (2.00506,2.00506,2.00506)
     block, center = (64.5,0,0)
          size (0.65,0.265487,1e+20)
          axes (1,0,0), (0,1,0), (0,0,1)
          dielectric constant epsilon diagonal = (2.00506,2.00506,2.00506)
     block, center = (63.5,0,0)
          size (0.65,0.265487,1e+20)
          axes (1,0,0), (0,1,0), (0,0,1)
          dielectric constant epsilon diagonal = (2.00506,2.00506,2.00506)
     block, center = (62.5,0,0)
          size (0.65,0.265487,1e+20)
          axes (1,0,0), (0,1,0), (0,0,1)
          dielectric constant epsilon diagonal = (2.00506,2.00506,2.00506)
     block, center = (61.5,0,0)
          size (0.65,0.265487,1e+20)
          axes (1,0,0), (0,1,0), (0,0,1)
          dielectric constant epsilon diagonal = (2.00506,2.00506,2.00506)
     block, center = (60.5,0,0)
          size (0.65,0.265487,1e+20)
          axes (1,0,0), (0,1,0), (0,0,1)
          dielectric constant epsilon diagonal = (2.00506,2.00506,2.00506)
     block, center = (59.5,0,0)
          size (0.65,0.265487,1e+20)
          axes (1,0,0), (0,1,0), (0,0,1)
          dielectric constant epsilon diagonal = (2.00506,2.00506,2.00506)
     block, center = (58.5,0,0)
          size (0.65,0.265487,1e+20)
          axes (1,0,0), (0,1,0), (0,0,1)
          dielectric constant epsilon diagonal = (2.00506,2.00506,2.00506)
     block, center = (57.5,0,0)
          size (0.65,0.265487,1e+20)
          axes (1,0,0), (0,1,0), (0,0,1)
          dielectric constant epsilon diagonal = (2.00506,2.00506,2.00506)
     block, center = (56.5,0,0)
          size (0.65,0.265487,1e+20)
          axes (1,0,0), (0,1,0), (0,0,1)
          dielectric constant epsilon diagonal = (2.00506,2.00506,2.00506)
     block, center = (55.5,0,0)
          size (0.65,0.265487,1e+20)
          axes (1,0,0), (0,1,0), (0,0,1)
          dielectric constant epsilon diagonal = (2.00506,2.00506,2.00506)
     block, center = (54.5,0,0)
          size (0.65,0.265487,1e+20)
          axes (1,0,0), (0,1,0), (0,0,1)
          dielectric constant epsilon diagonal = (2.00506,2.00506,2.00506)
     block, center = (53.5,0,0)
          size (0.65,0.265487,1e+20)
          axes (1,0,0), (0,1,0), (0,0,1)
          dielectric constant epsilon diagonal = (2.00506,2.00506,2.00506)
     block, center = (52.5,0,0)
          size (0.65,0.265487,1e+20)
          axes (1,0,0), (0,1,0), (0,0,1)
          dielectric constant epsilon diagonal = (2.00506,2.00506,2.00506)
     block, center = (51.5,0,0)
          size (0.65,0.265487,1e+20)
          axes (1,0,0), (0,1,0), (0,0,1)
          dielectric constant epsilon diagonal = (2.00506,2.00506,2.00506)
     block, center = (50.5,0,0)
          size (0.65,0.265487,1e+20)
          axes (1,0,0), (0,1,0), (0,0,1)
          dielectric constant epsilon diagonal = (2.00506,2.00506,2.00506)
     block, center = (49.5,0,0)
          size (0.65,0.265487,1e+20)
          axes (1,0,0), (0,1,0), (0,0,1)
          dielectric constant epsilon diagonal = (2.00506,2.00506,2.00506)
     block, center = (48.5,0,0)
          size (0.65,0.265487,1e+20)
          axes (1,0,0), (0,1,0), (0,0,1)
          dielectric constant epsilon diagonal = (2.00506,2.00506,2.00506)
     block, center = (47.5,0,0)
          size (0.65,0.265487,1e+20)
          axes (1,0,0), (0,1,0), (0,0,1)
          dielectric constant epsilon diagonal = (2.00506,2.00506,2.00506)
     block, center = (46.5,0,0)
          size (0.65,0.265487,1e+20)
          axes (1,0,0), (0,1,0), (0,0,1)
          dielectric constant epsilon diagonal = (2.00506,2.00506,2.00506)
     block, center = (45.5,0,0)
          size (0.65,0.265487,1e+20)
          axes (1,0,0), (0,1,0), (0,0,1)
          dielectric constant epsilon diagonal = (2.00506,2.00506,2.00506)
     block, center = (44.5,0,0)
          size (0.65,0.265487,1e+20)
          axes (1,0,0), (0,1,0), (0,0,1)
          dielectric constant epsilon diagonal = (2.00506,2.00506,2.00506)
     block, center = (43.5,0,0)
          size (0.65,0.265487,1e+20)
          axes (1,0,0), (0,1,0), (0,0,1)
          dielectric constant epsilon diagonal = (2.00506,2.00506,2.00506)
     block, center = (42.5,0,0)
          size (0.65,0.265487,1e+20)
          axes (1,0,0), (0,1,0), (0,0,1)
          dielectric constant epsilon diagonal = (2.00506,2.00506,2.00506)
     block, center = (41.5,0,0)
          size (0.65,0.265487,1e+20)
          axes (1,0,0), (0,1,0), (0,0,1)
          dielectric constant epsilon diagonal = (2.00506,2.00506,2.00506)
     block, center = (40.5,0,0)
          size (0.65,0.265487,1e+20)
          axes (1,0,0), (0,1,0), (0,0,1)
          dielectric constant epsilon diagonal = (2.00506,2.00506,2.00506)
     block, center = (39.5,0,0)
          size (0.65,0.265487,1e+20)
          axes (1,0,0), (0,1,0), (0,0,1)
          dielectric constant epsilon diagonal = (2.00506,2.00506,2.00506)
     block, center = (38.5,0,0)
          size (0.65,0.265487,1e+20)
          axes (1,0,0), (0,1,0), (0,0,1)
          dielectric constant epsilon diagonal = (2.00506,2.00506,2.00506)
     block, center = (37.5,0,0)
          size (0.65,0.265487,1e+20)
          axes (1,0,0), (0,1,0), (0,0,1)
          dielectric constant epsilon diagonal = (2.00506,2.00506,2.00506)
     block, center = (36.5,0,0)
          size (0.65,0.265487,1e+20)
          axes (1,0,0), (0,1,0), (0,0,1)
          dielectric constant epsilon diagonal = (2.00506,2.00506,2.00506)
     block, center = (35.5,0,0)
          size (0.65,0.265487,1e+20)
          axes (1,0,0), (0,1,0), (0,0,1)
          dielectric constant epsilon diagonal = (2.00506,2.00506,2.00506)
     block, center = (34.5,0,0)
          size (0.65,0.265487,1e+20)
          axes (1,0,0), (0,1,0), (0,0,1)
          dielectric constant epsilon diagonal = (2.00506,2.00506,2.00506)
     block, center = (33.5,0,0)
          size (0.65,0.265487,1e+20)
          axes (1,0,0), (0,1,0), (0,0,1)
          dielectric constant epsilon diagonal = (2.00506,2.00506,2.00506)
     block, center = (32.5,0,0)
          size (0.65,0.265487,1e+20)
          axes (1,0,0), (0,1,0), (0,0,1)
          dielectric constant epsilon diagonal = (2.00506,2.00506,2.00506)
     block, center = (31.5,0,0)
          size (0.65,0.265487,1e+20)
          axes (1,0,0), (0,1,0), (0,0,1)
          dielectric constant epsilon diagonal = (2.00506,2.00506,2.00506)
     block, center = (30.5,0,0)
          size (0.65,0.265487,1e+20)
          axes (1,0,0), (0,1,0), (0,0,1)
          dielectric constant epsilon diagonal = (2.00506,2.00506,2.00506)
     block, center = (29.5,0,0)
          size (0.65,0.265487,1e+20)
          axes (1,0,0), (0,1,0), (0,0,1)
          dielectric constant epsilon diagonal = (2.00506,2.00506,2.00506)
     block, center = (28.5,0,0)
          size (0.65,0.265487,1e+20)
          axes (1,0,0), (0,1,0), (0,0,1)
          dielectric constant epsilon diagonal = (2.00506,2.00506,2.00506)
     block, center = (27.5,0,0)
          size (0.65,0.265487,1e+20)
          axes (1,0,0), (0,1,0), (0,0,1)
          dielectric constant epsilon diagonal = (2.00506,2.00506,2.00506)
     block, center = (26.5,0,0)
          size (0.65,0.265487,1e+20)
          axes (1,0,0), (0,1,0), (0,0,1)
          dielectric constant epsilon diagonal = (2.00506,2.00506,2.00506)
     block, center = (25.5,0,0)
          size (0.65,0.265487,1e+20)
          axes (1,0,0), (0,1,0), (0,0,1)
          dielectric constant epsilon diagonal = (2.00506,2.00506,2.00506)
     block, center = (24.5,0,0)
          size (0.65,0.265487,1e+20)
          axes (1,0,0), (0,1,0), (0,0,1)
          dielectric constant epsilon diagonal = (2.00506,2.00506,2.00506)
     block, center = (23.5,0,0)
          size (0.65,0.265487,1e+20)
          axes (1,0,0), (0,1,0), (0,0,1)
          dielectric constant epsilon diagonal = (2.00506,2.00506,2.00506)
     block, center = (22.5,0,0)
          size (0.65,0.265487,1e+20)
          axes (1,0,0), (0,1,0), (0,0,1)
          dielectric constant epsilon diagonal = (2.00506,2.00506,2.00506)
     block, center = (21.5,0,0)
          size (0.65,0.265487,1e+20)
          axes (1,0,0), (0,1,0), (0,0,1)
          dielectric constant epsilon diagonal = (2.00506,2.00506,2.00506)
     block, center = (20.5,0,0)
          size (0.65,0.265487,1e+20)
          axes (1,0,0), (0,1,0), (0,0,1)
          dielectric constant epsilon diagonal = (2.00506,2.00506,2.00506)
     block, center = (19.5,0,0)
          size (0.65,0.265487,1e+20)
          axes (1,0,0), (0,1,0), (0,0,1)
          dielectric constant epsilon diagonal = (2.00506,2.00506,2.00506)
     block, center = (18.5,0,0)
          size (0.65,0.265487,1e+20)
          axes (1,0,0), (0,1,0), (0,0,1)
          dielectric constant epsilon diagonal = (2.00506,2.00506,2.00506)
     block, center = (17.5,0,0)
          size (0.65,0.265487,1e+20)
          axes (1,0,0), (0,1,0), (0,0,1)
          dielectric constant epsilon diagonal = (2.00506,2.00506,2.00506)
     block, center = (16.5,0,0)
          size (0.65,0.265487,1e+20)
          axes (1,0,0), (0,1,0), (0,0,1)
          dielectric constant epsilon diagonal = (2.00506,2.00506,2.00506)
     block, center = (15.5,0,0)
          size (0.65,0.265487,1e+20)
          axes (1,0,0), (0,1,0), (0,0,1)
          dielectric constant epsilon diagonal = (2.00506,2.00506,2.00506)
     block, center = (14.5,0,0)
          size (0.65,0.265487,1e+20)
          axes (1,0,0), (0,1,0), (0,0,1)
          dielectric constant epsilon diagonal = (2.00506,2.00506,2.00506)
     block, center = (13.5,0,0)
          size (0.65,0.265487,1e+20)
          axes (1,0,0), (0,1,0), (0,0,1)
          dielectric constant epsilon diagonal = (2.00506,2.00506,2.00506)
     block, center = (12.5,0,0)
          size (0.65,0.265487,1e+20)
          axes (1,0,0), (0,1,0), (0,0,1)
          dielectric constant epsilon diagonal = (2.00506,2.00506,2.00506)
     block, center = (11.5,0,0)
          size (0.65,0.265487,1e+20)
          axes (1,0,0), (0,1,0), (0,0,1)
          dielectric constant epsilon diagonal = (2.00506,2.00506,2.00506)
     block, center = (10.5,0,0)
          size (0.65,0.265487,1e+20)
          axes (1,0,0), (0,1,0), (0,0,1)
          dielectric constant epsilon diagonal = (2.00506,2.00506,2.00506)
     block, center = (9.5,0,0)
          size (0.65,0.265487,1e+20)
          axes (1,0,0), (0,1,0), (0,0,1)
          dielectric constant epsilon diagonal = (2.00506,2.00506,2.00506)
     block, center = (8.5,0,0)
          size (0.65,0.265487,1e+20)
          axes (1,0,0), (0,1,0), (0,0,1)
          dielectric constant epsilon diagonal = (2.00506,2.00506,2.00506)
     block, center = (7.5,0,0)
          size (0.65,0.265487,1e+20)
          axes (1,0,0), (0,1,0), (0,0,1)
          dielectric constant epsilon diagonal = (2.00506,2.00506,2.00506)
     block, center = (6.5,0,0)
          size (0.65,0.265487,1e+20)
          axes (1,0,0), (0,1,0), (0,0,1)
          dielectric constant epsilon diagonal = (2.00506,2.00506,2.00506)
     block, center = (5.5,0,0)
          size (0.65,0.265487,1e+20)
          axes (1,0,0), (0,1,0), (0,0,1)
          dielectric constant epsilon diagonal = (2.00506,2.00506,2.00506)
     block, center = (4.5,0,0)
          size (0.65,0.265487,1e+20)
          axes (1,0,0), (0,1,0), (0,0,1)
          dielectric constant epsilon diagonal = (2.00506,2.00506,2.00506)
     block, center = (3.5,0,0)
          size (0.65,0.265487,1e+20)
          axes (1,0,0), (0,1,0), (0,0,1)
          dielectric constant epsilon diagonal = (2.00506,2.00506,2.00506)
     block, center = (2.5,0,0)
          size (0.65,0.265487,1e+20)
          axes (1,0,0), (0,1,0), (0,0,1)
          dielectric constant epsilon diagonal = (2.00506,2.00506,2.00506)
     block, center = (1.5,0,0)
          size (0.65,0.265487,1e+20)
          axes (1,0,0), (0,1,0), (0,0,1)
          dielectric constant epsilon diagonal = (2.00506,2.00506,2.00506)
     block, center = (0.5,0,0)
          size (0.65,0.265487,1e+20)
          axes (1,0,0), (0,1,0), (0,0,1)
          dielectric constant epsilon diagonal = (2.00506,2.00506,2.00506)
     block, center = (-0.5,0,0)
          size (0.65,0.265487,1e+20)
          axes (1,0,0), (0,1,0), (0,0,1)
          dielectric constant epsilon diagonal = (2.00506,2.00506,2.00506)
     block, center = (-1.5,0,0)
          size (0.65,0.265487,1e+20)
          axes (1,0,0), (0,1,0), (0,0,1)
          dielectric constant epsilon diagonal = (2.00506,2.00506,2.00506)
     block, center = (-2.5,0,0)
          size (0.65,0.265487,1e+20)
          axes (1,0,0), (0,1,0), (0,0,1)
          dielectric constant epsilon diagonal = (2.00506,2.00506,2.00506)
     block, center = (-3.5,0,0)
          size (0.65,0.265487,1e+20)
          axes (1,0,0), (0,1,0), (0,0,1)
          dielectric constant epsilon diagonal = (2.00506,2.00506,2.00506)
     block, center = (-4.5,0,0)
          size (0.65,0.265487,1e+20)
          axes (1,0,0), (0,1,0), (0,0,1)
          dielectric constant epsilon diagonal = (2.00506,2.00506,2.00506)
     block, center = (-5.5,0,0)
          size (0.65,0.265487,1e+20)
          axes (1,0,0), (0,1,0), (0,0,1)
          dielectric constant epsilon diagonal = (2.00506,2.00506,2.00506)
     block, center = (-6.5,0,0)
          size (0.65,0.265487,1e+20)
          axes (1,0,0), (0,1,0), (0,0,1)
          dielectric constant epsilon diagonal = (2.00506,2.00506,2.00506)
     block, center = (-7.5,0,0)
          size (0.65,0.265487,1e+20)
          axes (1,0,0), (0,1,0), (0,0,1)
          dielectric constant epsilon diagonal = (2.00506,2.00506,2.00506)
     block, center = (-8.5,0,0)
          size (0.65,0.265487,1e+20)
          axes (1,0,0), (0,1,0), (0,0,1)
          dielectric constant epsilon diagonal = (2.00506,2.00506,2.00506)
     block, center = (-9.5,0,0)
          size (0.65,0.265487,1e+20)
          axes (1,0,0), (0,1,0), (0,0,1)
          dielectric constant epsilon diagonal = (2.00506,2.00506,2.00506)
     block, center = (-10.5,0,0)
          size (0.65,0.265487,1e+20)
          axes (1,0,0), (0,1,0), (0,0,1)
          dielectric constant epsilon diagonal = (2.00506,2.00506,2.00506)
     block, center = (-11.5,0,0)
          size (0.65,0.265487,1e+20)
          axes (1,0,0), (0,1,0), (0,0,1)
          dielectric constant epsilon diagonal = (2.00506,2.00506,2.00506)
     block, center = (-12.5,0,0)
          size (0.65,0.265487,1e+20)
          axes (1,0,0), (0,1,0), (0,0,1)
          dielectric constant epsilon diagonal = (2.00506,2.00506,2.00506)
     block, center = (-13.5,0,0)
          size (0.65,0.265487,1e+20)
          axes (1,0,0), (0,1,0), (0,0,1)
          dielectric constant epsilon diagonal = (2.00506,2.00506,2.00506)
     block, center = (-14.5,0,0)
          size (0.65,0.265487,1e+20)
          axes (1,0,0), (0,1,0), (0,0,1)
          dielectric constant epsilon diagonal = (2.00506,2.00506,2.00506)
     block, center = (-15.5,0,0)
          size (0.65,0.265487,1e+20)
          axes (1,0,0), (0,1,0), (0,0,1)
          dielectric constant epsilon diagonal = (2.00506,2.00506,2.00506)
     block, center = (-16.5,0,0)
          size (0.65,0.265487,1e+20)
          axes (1,0,0), (0,1,0), (0,0,1)
          dielectric constant epsilon diagonal = (2.00506,2.00506,2.00506)
     block, center = (-17.5,0,0)
          size (0.65,0.265487,1e+20)
          axes (1,0,0), (0,1,0), (0,0,1)
          dielectric constant epsilon diagonal = (2.00506,2.00506,2.00506)
     block, center = (-18.5,0,0)
          size (0.65,0.265487,1e+20)
          axes (1,0,0), (0,1,0), (0,0,1)
          dielectric constant epsilon diagonal = (2.00506,2.00506,2.00506)
     block, center = (-19.5,0,0)
          size (0.65,0.265487,1e+20)
          axes (1,0,0), (0,1,0), (0,0,1)
          dielectric constant epsilon diagonal = (2.00506,2.00506,2.00506)
     block, center = (-20.5,0,0)
          size (0.65,0.265487,1e+20)
          axes (1,0,0), (0,1,0), (0,0,1)
          dielectric constant epsilon diagonal = (2.00506,2.00506,2.00506)
     block, center = (-21.5,0,0)
          size (0.65,0.265487,1e+20)
          axes (1,0,0), (0,1,0), (0,0,1)
          dielectric constant epsilon diagonal = (2.00506,2.00506,2.00506)
     block, center = (-22.5,0,0)
          size (0.65,0.265487,1e+20)
          axes (1,0,0), (0,1,0), (0,0,1)
          dielectric constant epsilon diagonal = (2.00506,2.00506,2.00506)
     block, center = (-23.5,0,0)
          size (0.65,0.265487,1e+20)
          axes (1,0,0), (0,1,0), (0,0,1)
          dielectric constant epsilon diagonal = (2.00506,2.00506,2.00506)
     block, center = (-24.5,0,0)
          size (0.65,0.265487,1e+20)
          axes (1,0,0), (0,1,0), (0,0,1)
          dielectric constant epsilon diagonal = (2.00506,2.00506,2.00506)
     block, center = (-25.5,0,0)
          size (0.65,0.265487,1e+20)
          axes (1,0,0), (0,1,0), (0,0,1)
          dielectric constant epsilon diagonal = (2.00506,2.00506,2.00506)
     block, center = (-26.5,0,0)
          size (0.65,0.265487,1e+20)
          axes (1,0,0), (0,1,0), (0,0,1)
          dielectric constant epsilon diagonal = (2.00506,2.00506,2.00506)
     block, center = (-27.5,0,0)
          size (0.65,0.265487,1e+20)
          axes (1,0,0), (0,1,0), (0,0,1)
          dielectric constant epsilon diagonal = (2.00506,2.00506,2.00506)
     block, center = (-28.5,0,0)
          size (0.65,0.265487,1e+20)
          axes (1,0,0), (0,1,0), (0,0,1)
          dielectric constant epsilon diagonal = (2.00506,2.00506,2.00506)
     block, center = (-29.5,0,0)
          size (0.65,0.265487,1e+20)
          axes (1,0,0), (0,1,0), (0,0,1)
          dielectric constant epsilon diagonal = (2.00506,2.00506,2.00506)
     block, center = (-30.5,0,0)
          size (0.65,0.265487,1e+20)
          axes (1,0,0), (0,1,0), (0,0,1)
          dielectric constant epsilon diagonal = (2.00506,2.00506,2.00506)
     block, center = (-31.5,0,0)
          size (0.65,0.265487,1e+20)
          axes (1,0,0), (0,1,0), (0,0,1)
          dielectric constant epsilon diagonal = (2.00506,2.00506,2.00506)
     block, center = (-32.5,0,0)
          size (0.65,0.265487,1e+20)
          axes (1,0,0), (0,1,0), (0,0,1)
          dielectric constant epsilon diagonal = (2.00506,2.00506,2.00506)
     block, center = (-33.5,0,0)
          size (0.65,0.265487,1e+20)
          axes (1,0,0), (0,1,0), (0,0,1)
          dielectric constant epsilon diagonal = (2.00506,2.00506,2.00506)
     block, center = (-34.5,0,0)
          size (0.65,0.265487,1e+20)
          axes (1,0,0), (0,1,0), (0,0,1)
          dielectric constant epsilon diagonal = (2.00506,2.00506,2.00506)
     block, center = (-35.5,0,0)
          size (0.65,0.265487,1e+20)
          axes (1,0,0), (0,1,0), (0,0,1)
          dielectric constant epsilon diagonal = (2.00506,2.00506,2.00506)
     block, center = (-36.5,0,0)
          size (0.65,0.265487,1e+20)
          axes (1,0,0), (0,1,0), (0,0,1)
          dielectric constant epsilon diagonal = (2.00506,2.00506,2.00506)
     block, center = (-37.5,0,0)
          size (0.65,0.265487,1e+20)
          axes (1,0,0), (0,1,0), (0,0,1)
          dielectric constant epsilon diagonal = (2.00506,2.00506,2.00506)
     block, center = (-38.5,0,0)
          size (0.65,0.265487,1e+20)
          axes (1,0,0), (0,1,0), (0,0,1)
          dielectric constant epsilon diagonal = (2.00506,2.00506,2.00506)
     block, center = (-39.5,0,0)
          size (0.65,0.265487,1e+20)
          axes (1,0,0), (0,1,0), (0,0,1)
          dielectric constant epsilon diagonal = (2.00506,2.00506,2.00506)
     block, center = (-40.5,0,0)
          size (0.65,0.265487,1e+20)
          axes (1,0,0), (0,1,0), (0,0,1)
          dielectric constant epsilon diagonal = (2.00506,2.00506,2.00506)
     block, center = (-41.5,0,0)
          size (0.65,0.265487,1e+20)
          axes (1,0,0), (0,1,0), (0,0,1)
          dielectric constant epsilon diagonal = (2.00506,2.00506,2.00506)
     block, center = (-42.5,0,0)
          size (0.65,0.265487,1e+20)
          axes (1,0,0), (0,1,0), (0,0,1)
          dielectric constant epsilon diagonal = (2.00506,2.00506,2.00506)
     block, center = (-43.5,0,0)
          size (0.65,0.265487,1e+20)
          axes (1,0,0), (0,1,0), (0,0,1)
          dielectric constant epsilon diagonal = (2.00506,2.00506,2.00506)
     block, center = (-44.5,0,0)
          size (0.65,0.265487,1e+20)
          axes (1,0,0), (0,1,0), (0,0,1)
          dielectric constant epsilon diagonal = (2.00506,2.00506,2.00506)
     block, center = (-45.5,0,0)
          size (0.65,0.265487,1e+20)
          axes (1,0,0), (0,1,0), (0,0,1)
          dielectric constant epsilon diagonal = (2.00506,2.00506,2.00506)
     block, center = (-46.5,0,0)
          size (0.65,0.265487,1e+20)
          axes (1,0,0), (0,1,0), (0,0,1)
          dielectric constant epsilon diagonal = (2.00506,2.00506,2.00506)
     block, center = (-47.5,0,0)
          size (0.65,0.265487,1e+20)
          axes (1,0,0), (0,1,0), (0,0,1)
          dielectric constant epsilon diagonal = (2.00506,2.00506,2.00506)
     block, center = (-48.5,0,0)
          size (0.65,0.265487,1e+20)
          axes (1,0,0), (0,1,0), (0,0,1)
          dielectric constant epsilon diagonal = (2.00506,2.00506,2.00506)
     block, center = (-49.5,0,0)
          size (0.65,0.265487,1e+20)
          axes (1,0,0), (0,1,0), (0,0,1)
          dielectric constant epsilon diagonal = (2.00506,2.00506,2.00506)
     block, center = (-50.5,0,0)
          size (0.65,0.265487,1e+20)
          axes (1,0,0), (0,1,0), (0,0,1)
          dielectric constant epsilon diagonal = (2.00506,2.00506,2.00506)
     block, center = (-51.5,0,0)
          size (0.65,0.265487,1e+20)
          axes (1,0,0), (0,1,0), (0,0,1)
          dielectric constant epsilon diagonal = (2.00506,2.00506,2.00506)
     block, center = (-52.5,0,0)
          size (0.65,0.265487,1e+20)
          axes (1,0,0), (0,1,0), (0,0,1)
          dielectric constant epsilon diagonal = (2.00506,2.00506,2.00506)
     block, center = (-53.5,0,0)
          size (0.65,0.265487,1e+20)
          axes (1,0,0), (0,1,0), (0,0,1)
          dielectric constant epsilon diagonal = (2.00506,2.00506,2.00506)
     block, center = (-54.5,0,0)
          size (0.65,0.265487,1e+20)
          axes (1,0,0), (0,1,0), (0,0,1)
          dielectric constant epsilon diagonal = (2.00506,2.00506,2.00506)
     block, center = (-55.5,0,0)
          size (0.65,0.265487,1e+20)
          axes (1,0,0), (0,1,0), (0,0,1)
          dielectric constant epsilon diagonal = (2.00506,2.00506,2.00506)
     block, center = (-56.5,0,0)
          size (0.65,0.265487,1e+20)
          axes (1,0,0), (0,1,0), (0,0,1)
          dielectric constant epsilon diagonal = (2.00506,2.00506,2.00506)
     block, center = (-57.5,0,0)
          size (0.65,0.265487,1e+20)
          axes (1,0,0), (0,1,0), (0,0,1)
          dielectric constant epsilon diagonal = (2.00506,2.00506,2.00506)
     block, center = (-58.5,0,0)
          size (0.65,0.265487,1e+20)
          axes (1,0,0), (0,1,0), (0,0,1)
          dielectric constant epsilon diagonal = (2.00506,2.00506,2.00506)
     block, center = (-59.5,0,0)
          size (0.65,0.265487,1e+20)
          axes (1,0,0), (0,1,0), (0,0,1)
          dielectric constant epsilon diagonal = (2.00506,2.00506,2.00506)
     block, center = (-60.5,0,0)
          size (0.65,0.265487,1e+20)
          axes (1,0,0), (0,1,0), (0,0,1)
          dielectric constant epsilon diagonal = (2.00506,2.00506,2.00506)
     block, center = (-61.5,0,0)
          size (0.65,0.265487,1e+20)
          axes (1,0,0), (0,1,0), (0,0,1)
          dielectric constant epsilon diagonal = (2.00506,2.00506,2.00506)
     block, center = (-62.5,0,0)
          size (0.65,0.265487,1e+20)
          axes (1,0,0), (0,1,0), (0,0,1)
          dielectric constant epsilon diagonal = (2.00506,2.00506,2.00506)
     block, center = (-63.5,0,0)
          size (0.65,0.265487,1e+20)
          axes (1,0,0), (0,1,0), (0,0,1)
          dielectric constant epsilon diagonal = (2.00506,2.00506,2.00506)
     block, center = (-64.5,0,0)
          size (0.65,0.265487,1e+20)
          axes (1,0,0), (0,1,0), (0,0,1)
          dielectric constant epsilon diagonal = (2.00506,2.00506,2.00506)
     block, center = (-65.5,0,0)
          size (0.65,0.265487,1e+20)
          axes (1,0,0), (0,1,0), (0,0,1)
          dielectric constant epsilon diagonal = (2.00506,2.00506,2.00506)
     block, center = (-66.5,0,0)
          size (0.65,0.265487,1e+20)
          axes (1,0,0), (0,1,0), (0,0,1)
          dielectric constant epsilon diagonal = (2.00506,2.00506,2.00506)
     block, center = (-67.5,0,0)
          size (0.65,0.265487,1e+20)
          axes (1,0,0), (0,1,0), (0,0,1)
          dielectric constant epsilon diagonal = (2.00506,2.00506,2.00506)
     block, center = (-68.5,0,0)
          size (0.65,0.265487,1e+20)
          axes (1,0,0), (0,1,0), (0,0,1)
          dielectric constant epsilon diagonal = (2.00506,2.00506,2.00506)
     block, center = (-69.5,0,0)
          size (0.65,0.265487,1e+20)
          axes (1,0,0), (0,1,0), (0,0,1)
          dielectric constant epsilon diagonal = (2.00506,2.00506,2.00506)
     block, center = (-70.5,0,0)
          size (0.65,0.265487,1e+20)
          axes (1,0,0), (0,1,0), (0,0,1)
          dielectric constant epsilon diagonal = (2.00506,2.00506,2.00506)
     block, center = (-71.5,0,0)
          size (0.65,0.265487,1e+20)
          axes (1,0,0), (0,1,0), (0,0,1)
          dielectric constant epsilon diagonal = (2.00506,2.00506,2.00506)
     block, center = (-72.5,0,0)
          size (0.65,0.265487,1e+20)
          axes (1,0,0), (0,1,0), (0,0,1)
          dielectric constant epsilon diagonal = (2.00506,2.00506,2.00506)
     block, center = (-73.5,0,0)
          size (0.65,0.265487,1e+20)
          axes (1,0,0), (0,1,0), (0,0,1)
          dielectric constant epsilon diagonal = (2.00506,2.00506,2.00506)
     block, center = (-74.5,0,0)
          size (0.65,0.265487,1e+20)
          axes (1,0,0), (0,1,0), (0,0,1)
          dielectric constant epsilon diagonal = (2.00506,2.00506,2.00506)
time for set_epsilon = 8.57286 s
-----------
Meep: using output directory "ref-out"
creating output file "ref-out/eps-000000.00.h5"...
Meep progress: 2.22/377.433631896973 = 0.6% done in 4.0s, 680.9s to go
on time step 115 (time=2.3), 0.0349081 s/step
Meep progress: 4.7/377.433631896973 = 1.2% done in 8.0s, 637.0s to go
on time step 239 (time=4.78), 0.032409 s/step
Meep progress: 7.16/377.433631896973 = 1.9% done in 12.1s, 623.9s to go
on time step 362 (time=7.24), 0.0326729 s/step
Meep progress: 9.68/377.433631896973 = 2.6% done in 16.1s, 611.5s to go
on time step 487 (time=9.74), 0.0320167 s/step
Meep progress: 12.24/377.433631896973 = 3.2% done in 20.1s, 600.2s to go
on time step 615 (time=12.3), 0.0313449 s/step
Meep progress: 14.72/377.433631896973 = 3.9% done in 24.1s, 594.6s to go
on time step 739 (time=14.78), 0.0324502 s/step
Meep progress: 17.16/377.433631896973 = 4.5% done in 28.1s, 590.7s to go
on time step 862 (time=17.24), 0.0327399 s/step
Meep progress: 19.68/377.433631896973 = 5.2% done in 32.1s, 584.4s to go
on time step 988 (time=19.76), 0.0318454 s/step
Meep progress: 22.2/377.433631896973 = 5.9% done in 36.2s, 578.8s to go
on time step 1114 (time=22.28), 0.0319244 s/step
Meep progress: 24.84/377.433631896973 = 6.6% done in 40.2s, 570.5s to go
on time step 1246 (time=24.92), 0.030376 s/step
Meep progress: 27.42/377.433631896973 = 7.3% done in 44.2s, 564.4s to go
on time step 1375 (time=27.5), 0.0311986 s/step
Meep progress: 30.2/377.433631896973 = 8.0% done in 48.2s, 554.4s to go
on time step 1514 (time=30.28), 0.0288925 s/step
Meep progress: 32.88/377.433631896973 = 8.7% done in 52.2s, 547.4s to go
on time step 1648 (time=32.96), 0.0299734 s/step
Meep progress: 35.54/377.433631896973 = 9.4% done in 56.3s, 541.2s to go
on time step 1781 (time=35.62), 0.030167 s/step
Meep progress: 38.32/377.433631896973 = 10.2% done in 60.3s, 533.5s to go
on time step 1920 (time=38.4), 0.028969 s/step
Meep progress: 40.68/377.433631896973 = 10.8% done in 64.3s, 532.4s to go
on time step 2038 (time=40.76), 0.0340911 s/step
Meep progress: 43.44/377.433631896973 = 11.5% done in 68.3s, 525.4s to go
on time step 2175 (time=43.5), 0.0292026 s/step
Meep progress: 46.08/377.433631896973 = 12.2% done in 72.4s, 520.4s to go
on time step 2306 (time=46.12), 0.0306542 s/step
Meep progress: 48.58/377.433631896973 = 12.9% done in 76.4s, 517.0s to go
on time step 2432 (time=48.64), 0.0319423 s/step
Meep progress: 51.38/377.433631896973 = 13.6% done in 80.4s, 510.2s to go
on time step 2572 (time=51.44), 0.0287389 s/step
Meep progress: 54.06/377.433631896973 = 14.3% done in 84.4s, 505.0s to go
on time step 2706 (time=54.12), 0.0300102 s/step
Meep progress: 56.7/377.433631896973 = 15.0% done in 88.4s, 500.2s to go
on time step 2838 (time=56.76), 0.030396 s/step
Meep progress: 59.38/377.433631896973 = 15.7% done in 92.4s, 495.1s to go
on time step 2972 (time=59.44), 0.029879 s/step
Meep progress: 62.14/377.433631896973 = 16.5% done in 96.4s, 489.4s to go
on time step 3110 (time=62.2), 0.0290688 s/step
Meep progress: 64.9/377.433631896973 = 17.2% done in 100.5s, 483.7s to go
on time step 3248 (time=64.96), 0.0290259 s/step
Meep progress: 67.52/377.433631896973 = 17.9% done in 104.5s, 479.4s to go
on time step 3380 (time=67.6), 0.0304749 s/step
Meep progress: 70.28/377.433631896973 = 18.6% done in 108.5s, 474.0s to go
on time step 3518 (time=70.36), 0.0290995 s/step
Meep progress: 73.06/377.433631896973 = 19.4% done in 112.5s, 468.6s to go
on time step 3657 (time=73.14), 0.0288214 s/step
Meep progress: 75.8/377.433631896973 = 20.1% done in 116.5s, 463.5s to go
on time step 3794 (time=75.88), 0.0292657 s/step
Meep progress: 78.58/377.433631896973 = 20.8% done in 120.5s, 458.2s to go
on time step 3933 (time=78.66), 0.02878 s/step
Meep progress: 81.4/377.433631896973 = 21.6% done in 124.5s, 452.7s to go
on time step 4074 (time=81.48), 0.0284071 s/step
Meep progress: 84.22/377.433631896973 = 22.3% done in 128.5s, 447.3s to go
on time step 4215 (time=84.3), 0.0283952 s/step
Meep progress: 87.06/377.433631896973 = 23.1% done in 132.5s, 442.0s to go
on time step 4357 (time=87.14), 0.0282916 s/step
Meep progress: 89.78/377.433631896973 = 23.8% done in 136.5s, 437.4s to go
on time step 4493 (time=89.86), 0.0295413 s/step
Meep progress: 92.5/377.433631896973 = 24.5% done in 140.5s, 432.9s to go
on time step 4629 (time=92.58), 0.0294453 s/step
Meep progress: 95.2/377.433631896973 = 25.2% done in 144.5s, 428.5s to go
on time step 4764 (time=95.28), 0.0297475 s/step
Meep progress: 97.88/377.433631896973 = 25.9% done in 148.6s, 424.3s to go
on time step 4898 (time=97.96), 0.0299285 s/step
Meep progress: 100.54/377.433631896973 = 26.6% done in 152.6s, 420.2s to go
on time step 5031 (time=100.62), 0.0302138 s/step
Meep progress: 103.14/377.433631896973 = 27.3% done in 156.6s, 416.4s to go
on time step 5160 (time=103.2), 0.0310549 s/step
Meep progress: 105.6/377.433631896973 = 28.0% done in 160.6s, 413.5s to go
on time step 5283 (time=105.66), 0.0325539 s/step
Meep progress: 108.2/377.433631896973 = 28.7% done in 164.6s, 409.6s to go
on time step 5413 (time=108.26), 0.0308277 s/step
Meep progress: 110.8/377.433631896973 = 29.4% done in 168.6s, 405.8s to go
on time step 5543 (time=110.86), 0.0307977 s/step
Meep progress: 113.44/377.433631896973 = 30.1% done in 172.6s, 401.7s to go
on time step 5675 (time=113.5), 0.0303549 s/step
Meep progress: 115.96/377.433631896973 = 30.7% done in 176.7s, 398.3s to go
on time step 5800 (time=116), 0.0320562 s/step
Meep progress: 118.64/377.433631896973 = 31.4% done in 180.7s, 394.1s to go
on time step 5935 (time=118.7), 0.0298048 s/step
Meep progress: 121.32/377.433631896973 = 32.1% done in 184.7s, 389.8s to go
on time step 6069 (time=121.38), 0.0298932 s/step
Meep progress: 123.8/377.433631896973 = 32.8% done in 188.7s, 386.5s to go
on time step 6194 (time=123.88), 0.0322164 s/step
Meep progress: 126.48/377.433631896973 = 33.5% done in 192.7s, 382.3s to go
on time step 6328 (time=126.56), 0.0300238 s/step
Meep progress: 129.14/377.433631896973 = 34.2% done in 196.7s, 378.2s to go
on time step 6461 (time=129.22), 0.0302191 s/step
Meep progress: 131.66/377.433631896973 = 34.9% done in 200.7s, 374.7s to go
on time step 6587 (time=131.74), 0.0317678 s/step
Meep progress: 134.22/377.433631896973 = 35.6% done in 204.7s, 371.0s to go
on time step 6715 (time=134.3), 0.0314535 s/step
Meep progress: 136.9/377.433631896973 = 36.3% done in 208.7s, 366.8s to go
on time step 6849 (time=136.98), 0.0299035 s/step
Meep progress: 139.56/377.433631896973 = 37.0% done in 212.8s, 362.7s to go
on time step 6982 (time=139.64), 0.0302967 s/step
Meep progress: 142.3/377.433631896973 = 37.7% done in 216.8s, 358.2s to go
on time step 7119 (time=142.38), 0.0292492 s/step
Meep progress: 144.96/377.433631896973 = 38.4% done in 220.8s, 354.1s to go
on time step 7252 (time=145.04), 0.0301873 s/step
Meep progress: 147.54/377.433631896973 = 39.1% done in 224.8s, 350.3s to go
on time step 7380 (time=147.6), 0.0312576 s/step
Meep progress: 149.98/377.433631896973 = 39.7% done in 228.8s, 347.0s to go
on time step 7503 (time=150.06), 0.0326717 s/step
Meep progress: 152.56/377.433631896973 = 40.4% done in 232.8s, 343.2s to go
on time step 7632 (time=152.64), 0.0310827 s/step
Meep progress: 155.0/377.433631896973 = 41.1% done in 236.8s, 339.9s to go
on time step 7754 (time=155.08), 0.0329276 s/step
Meep progress: 157.58/377.433631896973 = 41.8% done in 240.8s, 336.0s to go
on time step 7883 (time=157.66), 0.031109 s/step
Meep progress: 160.18/377.433631896973 = 42.4% done in 244.9s, 332.1s to go
on time step 8013 (time=160.26), 0.0309453 s/step
Meep progress: 162.56/377.433631896973 = 43.1% done in 248.9s, 329.0s to go
on time step 8132 (time=162.64), 0.0338265 s/step
Meep progress: 164.94/377.433631896973 = 43.7% done in 252.9s, 325.8s to go
on time step 8251 (time=165.02), 0.0336803 s/step
Meep progress: 167.3/377.433631896973 = 44.3% done in 256.9s, 322.7s to go
on time step 8370 (time=167.4), 0.03383 s/step
Meep progress: 169.94/377.433631896973 = 45.0% done in 260.9s, 318.6s to go
on time step 8502 (time=170.04), 0.0304548 s/step
Meep progress: 172.56/377.433631896973 = 45.7% done in 264.9s, 314.5s to go
on time step 8633 (time=172.66), 0.030619 s/step
Meep progress: 175.12/377.433631896973 = 46.4% done in 268.9s, 310.7s to go
on time step 8761 (time=175.22), 0.031281 s/step
Meep progress: 177.66/377.433631896973 = 47.1% done in 273.0s, 306.9s to go
on time step 8888 (time=177.76), 0.0317074 s/step
Meep progress: 180.26/377.433631896973 = 47.8% done in 277.0s, 303.0s to go
on time step 9019 (time=180.38), 0.0307421 s/step
Meep progress: 182.98/377.433631896973 = 48.5% done in 281.0s, 298.6s to go
on time step 9155 (time=183.1), 0.0295152 s/step
Meep progress: 185.56/377.433631896973 = 49.2% done in 285.0s, 294.7s to go
on time step 9284 (time=185.68), 0.0311326 s/step
Meep progress: 188.08/377.433631896973 = 49.8% done in 289.0s, 291.0s to go
on time step 9410 (time=188.2), 0.0317745 s/step
Meep progress: 190.5/377.433631896973 = 50.5% done in 293.0s, 287.5s to go
on time step 9531 (time=190.62), 0.0331455 s/step
Meep progress: 192.84/377.433631896973 = 51.1% done in 297.0s, 284.3s to go
on time step 9647 (time=192.94), 0.0346841 s/step
Meep progress: 195.02/377.433631896973 = 51.7% done in 301.0s, 281.6s to go
on time step 9757 (time=195.14), 0.0364236 s/step
Meep progress: 197.62/377.433631896973 = 52.4% done in 305.0s, 277.6s to go
on time step 9887 (time=197.74), 0.0307792 s/step
Meep progress: 200.24/377.433631896973 = 53.1% done in 309.1s, 273.5s to go
on time step 10018 (time=200.36), 0.0307263 s/step
Meep progress: 202.96/377.433631896973 = 53.8% done in 313.1s, 269.1s to go
on time step 10154 (time=203.08), 0.0295688 s/step
Meep progress: 205.66/377.433631896973 = 54.5% done in 317.1s, 264.9s to go
on time step 10289 (time=205.78), 0.0297544 s/step
Meep progress: 208.42/377.433631896973 = 55.2% done in 321.1s, 260.4s to go
on time step 10427 (time=208.54), 0.0291694 s/step
Meep progress: 211.02/377.433631896973 = 55.9% done in 325.1s, 256.4s to go
on time step 10557 (time=211.14), 0.0309504 s/step
Meep progress: 213.66/377.433631896973 = 56.6% done in 329.2s, 252.3s to go
on time step 10689 (time=213.78), 0.0305054 s/step
Meep progress: 216.26/377.433631896973 = 57.3% done in 333.2s, 248.3s to go
on time step 10819 (time=216.38), 0.0309437 s/step
Meep progress: 218.92/377.433631896973 = 58.0% done in 337.2s, 244.2s to go
on time step 10951 (time=219.02), 0.0303487 s/step
Meep progress: 221.54/377.433631896973 = 58.7% done in 341.2s, 240.1s to go
on time step 11082 (time=221.64), 0.0305376 s/step
Meep progress: 224.16/377.433631896973 = 59.4% done in 345.3s, 236.1s to go
on time step 11213 (time=224.26), 0.0306742 s/step
Meep progress: 226.86/377.433631896973 = 60.1% done in 349.3s, 231.8s to go
on time step 11348 (time=226.96), 0.0297004 s/step
Meep progress: 229.36/377.433631896973 = 60.8% done in 353.3s, 228.1s to go
on time step 11472 (time=229.44), 0.0323018 s/step
Meep progress: 231.84/377.433631896973 = 61.4% done in 357.3s, 224.4s to go
on time step 11597 (time=231.94), 0.0320549 s/step
Meep progress: 234.42/377.433631896973 = 62.1% done in 361.3s, 220.4s to go
on time step 11726 (time=234.52), 0.0312077 s/step
Meep progress: 237.0/377.433631896973 = 62.8% done in 365.3s, 216.5s to go
on time step 11856 (time=237.12), 0.0309234 s/step
Meep progress: 239.72/377.433631896973 = 63.5% done in 369.3s, 212.2s to go
on time step 11992 (time=239.84), 0.0295034 s/step
Meep progress: 242.24/377.433631896973 = 64.2% done in 373.3s, 208.3s to go
on time step 12118 (time=242.36), 0.0318007 s/step
Meep progress: 244.9/377.433631896973 = 64.9% done in 377.3s, 204.2s to go
on time step 12251 (time=245.02), 0.0302139 s/step
Meep progress: 247.64/377.433631896973 = 65.6% done in 381.3s, 199.9s to go
on time step 12388 (time=247.76), 0.0294182 s/step
Meep progress: 250.16/377.433631896973 = 66.3% done in 385.3s, 196.0s to go
on time step 12515 (time=250.3), 0.031546 s/step
Meep progress: 252.76/377.433631896973 = 67.0% done in 389.4s, 192.0s to go
on time step 12645 (time=252.9), 0.0308171 s/step
Meep progress: 255.48/377.433631896973 = 67.7% done in 393.4s, 187.8s to go
on time step 12781 (time=255.62), 0.0295972 s/step
Meep progress: 258.0/377.433631896973 = 68.4% done in 397.4s, 184.0s to go
on time step 12907 (time=258.14), 0.0318284 s/step
Meep progress: 260.56/377.433631896973 = 69.0% done in 401.4s, 180.0s to go
on time step 13035 (time=260.7), 0.0312821 s/step
Meep progress: 263.16/377.433631896973 = 69.7% done in 405.4s, 176.0s to go
on time step 13165 (time=263.3), 0.0308931 s/step
Meep progress: 265.82/377.433631896973 = 70.4% done in 409.4s, 171.9s to go
on time step 13298 (time=265.96), 0.0301884 s/step
Meep progress: 268.28/377.433631896973 = 71.1% done in 413.4s, 168.2s to go
on time step 13420 (time=268.4), 0.0330732 s/step
Meep progress: 270.94/377.433631896973 = 71.8% done in 417.5s, 164.1s to go
on time step 13554 (time=271.08), 0.0299056 s/step
Meep progress: 273.52/377.433631896973 = 72.5% done in 421.5s, 160.1s to go
on time step 13681 (time=273.62), 0.0315035 s/step
Meep progress: 276.02/377.433631896973 = 73.1% done in 425.5s, 156.3s to go
on time step 13806 (time=276.12), 0.0322135 s/step
Meep progress: 278.46/377.433631896973 = 73.8% done in 429.5s, 152.7s to go
on time step 13929 (time=278.58), 0.0326482 s/step
Meep progress: 280.86/377.433631896973 = 74.4% done in 433.5s, 149.1s to go
on time step 14049 (time=280.98), 0.0333684 s/step
Meep progress: 283.44/377.433631896973 = 75.1% done in 437.6s, 145.1s to go
on time step 14178 (time=283.56), 0.031175 s/step
Meep progress: 285.98/377.433631896973 = 75.8% done in 441.6s, 141.2s to go
on time step 14304 (time=286.08), 0.0319396 s/step
Meep progress: 288.38/377.433631896973 = 76.4% done in 445.6s, 137.6s to go
on time step 14424 (time=288.48), 0.0334136 s/step
Meep progress: 290.94/377.433631896973 = 77.1% done in 449.6s, 133.7s to go
on time step 14552 (time=291.04), 0.0312945 s/step
Meep progress: 293.56/377.433631896973 = 77.8% done in 453.7s, 129.6s to go
on time step 14682 (time=293.64), 0.0307899 s/step
Meep progress: 296.14/377.433631896973 = 78.5% done in 457.7s, 125.6s to go
on time step 14811 (time=296.22), 0.0311826 s/step
Meep progress: 298.76/377.433631896973 = 79.2% done in 461.7s, 121.6s to go
on time step 14942 (time=298.84), 0.0307211 s/step
Meep progress: 301.32/377.433631896973 = 79.8% done in 465.7s, 117.6s to go
on time step 15069 (time=301.38), 0.031644 s/step
Meep progress: 303.9/377.433631896973 = 80.5% done in 469.8s, 113.7s to go
on time step 15199 (time=303.98), 0.0309306 s/step
Meep progress: 306.38/377.433631896973 = 81.2% done in 473.8s, 109.9s to go
on time step 15324 (time=306.48), 0.032187 s/step
Meep progress: 309.08/377.433631896973 = 81.9% done in 477.8s, 105.7s to go
on time step 15459 (time=309.18), 0.0297436 s/step
Meep progress: 311.8/377.433631896973 = 82.6% done in 481.8s, 101.4s to go
on time step 15595 (time=311.9), 0.0295556 s/step
Meep progress: 314.52/377.433631896973 = 83.3% done in 485.8s, 97.2s to go
on time step 15731 (time=314.62), 0.0294784 s/step
Meep progress: 316.8/377.433631896973 = 83.9% done in 489.8s, 93.7s to go
on time step 15844 (time=316.88), 0.0354962 s/step
Meep progress: 319.36/377.433631896973 = 84.6% done in 493.8s, 89.8s to go
on time step 15972 (time=319.44), 0.0312731 s/step
Meep progress: 321.92/377.433631896973 = 85.3% done in 497.8s, 85.9s to go
on time step 16100 (time=322), 0.0313023 s/step
Meep progress: 324.62/377.433631896973 = 86.0% done in 501.8s, 81.6s to go
on time step 16235 (time=324.7), 0.0296546 s/step
Meep progress: 327.38/377.433631896973 = 86.7% done in 505.9s, 77.3s to go
on time step 16373 (time=327.46), 0.0291107 s/step
Meep progress: 330.2/377.433631896973 = 87.5% done in 509.9s, 72.9s to go
on time step 16514 (time=330.28), 0.0285369 s/step
Meep progress: 333.02/377.433631896973 = 88.2% done in 513.9s, 68.5s to go
on time step 16655 (time=333.1), 0.0283688 s/step
Meep progress: 335.78/377.433631896973 = 89.0% done in 517.9s, 64.2s to go
on time step 16793 (time=335.86), 0.0291575 s/step
Meep progress: 338.56/377.433631896973 = 89.7% done in 521.9s, 59.9s to go
on time step 16932 (time=338.64), 0.0288681 s/step
Meep progress: 341.38/377.433631896973 = 90.4% done in 525.9s, 55.5s to go
on time step 17073 (time=341.46), 0.0284241 s/step
Meep progress: 344.24/377.433631896973 = 91.2% done in 529.9s, 51.1s to go
on time step 17216 (time=344.32), 0.0280124 s/step
Meep progress: 347.12/377.433631896973 = 92.0% done in 534.0s, 46.6s to go
on time step 17359 (time=347.18), 0.0280927 s/step
Meep progress: 349.96/377.433631896973 = 92.7% done in 538.0s, 42.2s to go
on time step 17502 (time=350.04), 0.0281139 s/step
Meep progress: 352.72/377.433631896973 = 93.5% done in 542.0s, 38.0s to go
on time step 17639 (time=352.78), 0.0293668 s/step
Meep progress: 355.4/377.433631896973 = 94.2% done in 546.0s, 33.9s to go
on time step 17773 (time=355.46), 0.0299569 s/step
Meep progress: 358.34/377.433631896973 = 94.9% done in 550.0s, 29.3s to go
on time step 17921 (time=358.42), 0.0271853 s/step
Meep progress: 361.34/377.433631896973 = 95.7% done in 554.1s, 24.7s to go
on time step 18071 (time=361.42), 0.0268501 s/step
Meep progress: 364.3/377.433631896973 = 96.5% done in 558.1s, 20.1s to go
on time step 18219 (time=364.38), 0.0271273 s/step
Meep progress: 367.32/377.433631896973 = 97.3% done in 562.1s, 15.5s to go
on time step 18370 (time=367.4), 0.026657 s/step
Meep progress: 370.26/377.433631896973 = 98.1% done in 566.1s, 11.0s to go
on time step 18517 (time=370.34), 0.0272236 s/step
Meep progress: 373.24/377.433631896973 = 98.9% done in 570.1s, 6.4s to go
on time step 18666 (time=373.32), 0.0270078 s/step
Meep progress: 376.2/377.433631896973 = 99.7% done in 574.2s, 1.9s to go
on time step 18814 (time=376.28), 0.0271087 s/step
run 0 finished at t = 377.44 (18872 timesteps)
flux1:, 0.627777777777778, 7.52526757778854e-7, 7.52527822524296e-7, 7.52528948719308e-7, 7.52529571357299e-7, 7.52529285099823e-7, 7.52528100799575e-7, 7.52526527683691e-7, 7.52525388106352e-7, 7.52525404911841e-7, 7.52526749217914e-7, 7.52528814520903e-7, 7.52530422087977e-7, 7.52530453291196e-7, 7.52528623446207e-7, 7.5252590928674e-7, 7.52524186375623e-7, 7.52525018800808e-7, 7.52528194938918e-7, 7.52531199230469e-7, 7.52530785667644e-7, 7.52526509266953e-7, 7.52523243747899e-7, 7.52527141950378e-7, 7.52533801304383e-7, 7.52527488261084e-7, 7.52519149036957e-7, 7.52537365069996e-7, 7.52516491926669e-7, 7.52543102434817e-7, 7.52525084105776e-7, 7.52515553621128e-7, 7.52525084105777e-7, 7.52543102434816e-7, 7.52516491926667e-7, 7.52537365069996e-7, 7.52519149036955e-7, 7.52527488261085e-7, 7.52533801304386e-7, 7.5252714195038e-7, 7.52523243747897e-7, 7.52526509266952e-7, 7.52530785667643e-7, 7.52531199230466e-7, 7.5252819493892e-7, 7.52525018800809e-7, 7.52524186375624e-7, 7.52525909286741e-7, 7.52528623446204e-7, 7.52530453291194e-7, 7.52530422087973e-7, 7.525288145209e-7, 7.52526749217914e-7, 7.52525404911842e-7, 7.52525388106354e-7, 7.5252652768369e-7, 7.52528100799572e-7, 7.52529285099819e-7, 7.52529571357295e-7, 7.52528948719306e-7, 7.525278225243e-7, 7.52526757778853e-7
flux1:, 0.628040226681531, 8.590536124132e-7, 8.59055027034223e-7, 8.59056443223534e-7, 8.59057154606196e-7, 8.59056702645047e-7, 8.59055165717143e-7, 8.59053218110053e-7, 8.59051870845029e-7, 8.59051964915737e-7, 8.59053649879345e-7, 8.59056153456388e-7, 8.59058060297569e-7, 8.59058069652246e-7, 8.59055885735171e-7, 8.59052681020709e-7, 8.59050643554755e-7, 8.59051570355514e-7, 8.59055203600062e-7, 8.59058660418069e-7, 8.59058251763996e-7, 8.59053488431209e-7, 8.59049888799132e-7, 8.59054348114179e-7, 8.59061766500273e-7, 8.59054356112278e-7, 8.59044825503572e-7, 8.59065609904523e-7, 8.59041839686315e-7, 8.59072383515503e-7, 8.5905193203382e-7, 8.59041088929995e-7, 8.59051932033821e-7, 8.59072383515502e-7, 8.59041839686314e-7, 8.59065609904522e-7, 8.59044825503572e-7, 8.5905435611228e-7, 8.59061766500275e-7, 8.5905434811418e-7, 8.59049888799134e-7, 8.59053488431211e-7, 8.59058251763996e-7, 8.59058660418066e-7, 8.59055203600063e-7, 8.59051570355517e-7, 8.59050643554757e-7, 8.59052681020713e-7, 8.59055885735172e-7, 8.59058069652247e-7, 8.59058060297569e-7, 8.59056153456387e-7, 8.59053649879348e-7, 8.59051964915737e-7, 8.59051870845031e-7, 8.59053218110054e-7, 8.59055165717141e-7, 8.59056702645048e-7, 8.59057154606199e-7, 8.59056443223528e-7, 8.59055027034231e-7, 8.59053612413199e-7
flux1:, 0.628302675585284, 9.79792577161712e-7, 9.79794401414134e-7, 9.7979614778015e-7, 9.79796949408205e-7, 9.79796293153827e-7, 9.79794342495127e-7, 9.79791965754737e-7, 9.79790389551934e-7, 9.79790584600063e-7, 9.79792668361813e-7, 9.79795673933116e-7, 9.7979791579231e-7, 9.79797890497344e-7, 9.79795296534481e-7, 9.7979153351957e-7, 9.7978914364847e-7, 9.79790182710405e-7, 9.79794334604673e-7, 9.79798299587499e-7, 9.7979789329415e-7, 9.7979258438733e-7, 9.79788619485106e-7, 9.79793718952487e-7, 9.79801981667764e-7, 9.7979331219725e-7, 9.79782439441229e-7, 9.79806133439404e-7, 9.79779079583495e-7, 9.7981409206689e-7, 9.79790887818648e-7, 9.7977855744724e-7, 9.79790887818649e-7, 9.79814092066891e-7, 9.79779079583495e-7, 9.79806133439402e-7, 9.79782439441229e-7, 9.79793312197251e-7, 9.79801981667766e-7, 9.79793718952487e-7, 9.79788619485106e-7, 9.79792584387332e-7, 9.79797893294149e-7, 9.79798299587495e-7, 9.79794334604673e-7, 9.79790182710409e-7, 9.79789143648471e-7, 9.79791533519572e-7, 9.79795296534485e-7, 9.7979789049734e-7, 9.79797915792309e-7, 9.79795673933115e-7, 9.79792668361811e-7, 9.7979058460006e-7, 9.79790389551934e-7, 9.79791965754737e-7, 9.79794342495125e-7, 9.79796293153827e-7, 9.79796949408214e-7, 9.79796147780142e-7, 9.79794401414136e-7, 9.79792577161716e-7
flux1:, 0.628565124489038, 1.11651272743677e-6, 1.11651502311488e-6, 1.11651713979142e-6, 1.11651803106217e-6, 1.11651712877374e-6, 1.11651470061749e-6, 1.11651183928404e-6, 1.11651001443624e-6, 1.11651033742372e-6, 1.11651288146337e-6, 1.11651645430945e-6, 1.11651906556016e-6, 1.11651898886729e-6, 1.11651592436992e-6, 1.11651153310479e-6, 1.11650875521928e-6, 1.11650993071484e-6, 1.11651466939615e-6, 1.11651919946908e-6, 1.1165187856957e-6, 1.11651286093034e-6, 1.11650849590449e-6, 1.11651432761056e-6, 1.11652353428202e-6, 1.11651342835564e-6, 1.11650104916658e-6, 1.11652803592022e-6, 1.11649725927654e-6, 1.11653733719858e-6, 1.11651101570395e-6, 1.11649699946584e-6, 1.11651101570395e-6, 1.11653733719858e-6, 1.11649725927654e-6, 1.11652803592022e-6, 1.11650104916658e-6, 1.11651342835564e-6, 1.11652353428202e-6, 1.11651432761056e-6, 1.11650849590449e-6, 1.11651286093034e-6, 1.11651878569569e-6, 1.11651919946908e-6, 1.11651466939615e-6, 1.11650993071484e-6, 1.11650875521928e-6, 1.11651153310479e-6, 1.11651592436992e-6, 1.11651898886728e-6, 1.11651906556017e-6, 1.11651645430945e-6, 1.11651288146337e-6, 1.11651033742371e-6, 1.11651001443625e-6, 1.11651183928404e-6, 1.11651470061748e-6, 1.11651712877374e-6, 1.11651803106217e-6, 1.11651713979142e-6, 1.11651502311488e-6, 1.11651272743677e-6
flux1:, 0.628827573392791, 1.27118560071673e-6, 1.27118843014675e-6, 1.27119095645588e-6, 1.27119193498302e-6, 1.27119074304411e-6, 1.27118777265096e-6, 1.27118437183168e-6, 1.27118228065676e-6, 1.27118276115674e-6, 1.27118582878475e-6, 1.27119003398392e-6, 1.27119304634336e-6, 1.27119289730261e-6, 1.27118929820191e-6, 1.27118420834714e-6, 1.27118101108399e-6, 1.27118235481423e-6, 1.2711877549688e-6, 1.27119290665042e-6, 1.27119246543959e-6, 1.27118584036615e-6, 1.27118103632796e-6, 1.27118770802355e-6, 1.2711979758074e-6, 1.27118624022336e-6, 1.27117217643178e-6, 1.27120288553643e-6, 1.27116788695264e-6, 1.27121369382173e-6, 1.27118383903589e-6, 1.27116791100216e-6, 1.27118383903589e-6, 1.27121369382173e-6, 1.27116788695264e-6, 1.27120288553643e-6, 1.27117217643177e-6, 1.27118624022336e-6, 1.2711979758074e-6, 1.27118770802355e-6, 1.27118103632796e-6, 1.27118584036616e-6, 1.27119246543959e-6, 1.27119290665042e-6, 1.2711877549688e-6, 1.27118235481423e-6, 1.27118101108399e-6, 1.27118420834714e-6, 1.27118929820191e-6, 1.2711928973026e-6, 1.27119304634336e-6, 1.27119003398391e-6, 1.27118582878475e-6, 1.27118276115674e-6, 1.27118228065676e-6, 1.27118437183168e-6, 1.27118777265095e-6, 1.27119074304411e-6, 1.27119193498302e-6, 1.27119095645588e-6, 1.27118843014676e-6, 1.27118560071674e-6
flux1:, 0.629090022296544, 1.44600600540446e-6, 1.44600942977616e-6, 1.44601240360502e-6, 1.44601346591374e-6, 1.44601194055741e-6, 1.44600836424507e-6, 1.44600437109237e-6, 1.44600199823392e-6, 1.44600266741725e-6, 1.44600632185312e-6, 1.44601122223252e-6, 1.44601466342568e-6, 1.44601441683133e-6, 1.44601021678291e-6, 1.44600435981816e-6, 1.44600071833166e-6, 1.44600227110096e-6, 1.44600841369409e-6, 1.44601424099096e-6, 1.4460137390022e-6, 1.44600631221771e-6, 1.44600102599245e-6, 1.44600866415329e-6, 1.44602013140789e-6, 1.44600655702535e-6, 1.44599061623549e-6, 1.44602552861835e-6, 1.44598574061939e-6, 1.44603801234028e-6, 1.44600414914841e-6, 1.44598605228655e-6, 1.44600414914842e-6, 1.44603801234028e-6, 1.44598574061939e-6, 1.44602552861835e-6, 1.44599061623549e-6, 1.44600655702535e-6, 1.44602013140789e-6, 1.44600866415329e-6, 1.44600102599245e-6, 1.44600631221771e-6, 1.44601373900219e-6, 1.44601424099096e-6, 1.44600841369409e-6, 1.44600227110097e-6, 1.44600071833166e-6, 1.44600435981817e-6, 1.44601021678291e-6, 1.44601441683133e-6, 1.44601466342568e-6, 1.44601122223252e-6, 1.44600632185312e-6, 1.44600266741725e-6, 1.44600199823391e-6, 1.44600437109237e-6, 1.44600836424508e-6, 1.44601194055742e-6, 1.44601346591375e-6, 1.44601240360501e-6, 1.44600942977616e-6, 1.44600600540446e-6
flux1:, 0.629352471200297, 1.64341466962075e-6, 1.6434187472528e-6, 1.64342220466615e-6, 1.64342334731803e-6, 1.64342144679489e-6, 1.64341720424538e-6, 1.64341256944374e-6, 1.64340990191976e-6, 1.64341079113877e-6, 1.64341509319983e-6, 1.64342074706045e-6, 1.64342463950226e-6, 1.64342426608531e-6, 1.64341939814898e-6, 1.64341270994358e-6, 1.64340860839127e-6, 1.6434104213672e-6, 1.64341739312461e-6, 1.64342394502088e-6, 1.64342333185239e-6, 1.64341498198641e-6, 1.64340916598774e-6, 1.6434179193356e-6, 1.64343074974925e-6, 1.64341511140033e-6, 1.64339708662816e-6, 1.64343673985996e-6, 1.64339151738155e-6, 1.64345106842672e-6, 1.64341265431655e-6, 1.6433920963077e-6, 1.64341265431655e-6, 1.64345106842672e-6, 1.64339151738155e-6, 1.64343673985996e-6, 1.64339708662816e-6, 1.64341511140033e-6, 1.64343074974925e-6, 1.6434179193356e-6, 1.64340916598774e-6, 1.64341498198641e-6, 1.64342333185239e-6, 1.64342394502088e-6, 1.64341739312461e-6, 1.6434104213672e-6, 1.64340860839127e-6, 1.64341270994358e-6, 1.64341939814898e-6, 1.6434242660853e-6, 1.64342463950226e-6, 1.64342074706045e-6, 1.64341509319984e-6, 1.64341079113877e-6, 1.64340990191976e-6, 1.64341256944374e-6, 1.64341720424538e-6, 1.64342144679489e-6, 1.64342334731804e-6, 1.64342220466615e-6, 1.64341874725281e-6, 1.64341466962074e-6
flux1:, 0.629614920104051, 1.86612285664196e-6, 1.86612764130041e-6, 1.86613161648291e-6, 1.86613283766073e-6, 1.86613052480664e-6, 1.86612556155753e-6, 1.86612024071885e-6, 1.86611726765453e-6, 1.86611840662265e-6, 1.86612341208071e-6, 1.86612987078359e-6, 1.86613423035603e-6, 1.86613369725727e-6, 1.86612809593163e-6, 1.86612051961458e-6, 1.86611595378407e-6, 1.86611808979073e-6, 1.86612598242196e-6, 1.86613329999641e-6, 1.86613250415212e-6, 1.86612308668454e-6, 1.86611668895039e-6, 1.86612673243696e-6, 1.86614111956542e-6, 1.86612317590456e-6, 1.86610284514579e-6, 1.86614783920939e-6, 1.86609644936012e-6, 1.8661641795695e-6, 1.86612059548376e-6, 1.86609724412456e-6, 1.86612059548376e-6, 1.8661641795695e-6, 1.86609644936013e-6, 1.86614783920938e-6, 1.8661028451458e-6, 1.86612317590456e-6, 1.86614111956542e-6, 1.86612673243696e-6, 1.86611668895039e-6, 1.86612308668454e-6, 1.86613250415212e-6, 1.86613329999641e-6, 1.86612598242197e-6, 1.86611808979074e-6, 1.86611595378408e-6, 1.86612051961458e-6, 1.86612809593163e-6, 1.86613369725727e-6, 1.86613423035602e-6, 1.86612987078358e-6, 1.86612341208071e-6, 1.86611840662265e-6, 1.86611726765453e-6, 1.86612024071885e-6, 1.86612556155752e-6, 1.86613052480664e-6, 1.86613283766074e-6, 1.86613161648291e-6, 1.86612764130042e-6, 1.86612285664197e-6
flux1:, 0.629877369007804, 2.11713907820858e-6, 2.11714461761606e-6, 2.11714914322731e-6, 2.11715044477505e-6, 2.11714768989178e-6, 2.11714195988465e-6, 2.11713591474072e-6, 2.11713262673809e-6, 2.11713404133844e-6, 2.11713979803961e-6, 2.11714710356681e-6, 2.11715193857203e-6, 2.11715121011064e-6, 2.11714481366863e-6, 2.11713630270287e-6, 2.11713128268618e-6, 2.11713381738043e-6, 2.1171427265548e-6, 2.11715083978926e-6, 2.11714976437732e-6, 2.11713910836125e-6, 2.11713207278483e-6, 2.11714361201909e-6, 2.11715978415717e-6, 2.11713927733363e-6, 2.11711640300018e-6, 2.11716740656367e-6, 2.11710901740928e-6, 2.11718591958294e-6, 2.11713645997505e-6, 2.1171099381638e-6, 2.11713645997505e-6, 2.11718591958294e-6, 2.11710901740928e-6, 2.11716740656367e-6, 2.11711640300018e-6, 2.11713927733363e-6, 2.11715978415717e-6, 2.11714361201909e-6, 2.11713207278483e-6, 2.11713910836125e-6, 2.11714976437732e-6, 2.11715083978925e-6, 2.11714272655481e-6, 2.11713381738043e-6, 2.11713128268619e-6, 2.11713630270287e-6, 2.11714481366864e-6, 2.11715121011065e-6, 2.11715193857204e-6, 2.11714710356681e-6, 2.11713979803961e-6, 2.11713404133844e-6, 2.11713262673808e-6, 2.11713591474073e-6, 2.11714195988465e-6, 2.11714768989177e-6, 2.11715044477505e-6, 2.11714914322731e-6, 2.11714461761608e-6, 2.11713907820858e-6
flux1:, 0.630139817911557, 2.39979804106993e-6, 2.39980437575274e-6, 2.39980948375452e-6, 2.39981087362172e-6, 2.39980765753617e-6, 2.39980112556396e-6, 2.39979432484337e-6, 2.39979071296567e-6, 2.39979242276446e-6, 2.39979896764893e-6, 2.39980715027566e-6, 2.39981246064387e-6, 2.39981149937049e-6, 2.39980425240336e-6, 2.39979477373311e-6, 2.39978932653719e-6, 2.3997923494221e-6, 2.39980237353418e-6, 2.39981129791244e-6, 2.39980981619296e-6, 2.39979772097021e-6, 2.39978998775316e-6, 2.39980326382868e-6, 2.39982148910642e-6, 2.39979814411616e-6, 2.39977247226538e-6, 2.39983022952082e-6, 2.39976389790576e-6, 2.39985106639105e-6, 2.39979492853056e-6, 2.39976480884679e-6, 2.39979492853056e-6, 2.39985106639104e-6, 2.39976389790576e-6, 2.39983022952082e-6, 2.39977247226538e-6, 2.39979814411616e-6, 2.39982148910643e-6, 2.39980326382868e-6, 2.39978998775317e-6, 2.39979772097021e-6, 2.39980981619296e-6, 2.39981129791243e-6, 2.39980237353418e-6, 2.39979234942211e-6, 2.39978932653719e-6, 2.39979477373311e-6, 2.39980425240336e-6, 2.39981149937049e-6, 2.39981246064387e-6, 2.39980715027566e-6, 2.39979896764894e-6, 2.39979242276446e-6, 2.39979071296567e-6, 2.39979432484336e-6, 2.39980112556396e-6, 2.39980765753617e-6, 2.39981087362172e-6, 2.39980948375451e-6, 2.39980437575274e-6, 2.39979804106993e-6
flux1:, 0.63040226681531, 2.71779196582068e-6, 2.71779912843818e-6, 2.71780485141592e-6, 2.71780634640153e-6, 2.71780266351882e-6, 2.71779530738865e-6, 2.71778772727254e-6, 2.71778378165875e-6, 2.7177857972476e-6, 2.71779315344798e-6, 2.71780222968207e-6, 2.71780800650149e-6, 2.71780677448993e-6, 2.7177986305232e-6, 2.71778816762815e-6, 2.71778233959593e-6, 2.71778595483803e-6, 2.71779719363126e-6, 2.71780692666647e-6, 2.71780487759632e-6, 2.71779110960563e-6, 2.7177826159495e-6, 2.71779791059898e-6, 2.71781850215647e-6, 2.71779202569818e-6, 2.7177632849715e-6, 2.71782862311189e-6, 2.71775328155671e-6, 2.7178519220724e-6, 2.71778819467089e-6, 2.71775399356527e-6, 2.71778819467089e-6, 2.7178519220724e-6, 2.71775328155671e-6, 2.71782862311188e-6, 2.7177632849715e-6, 2.71779202569818e-6, 2.71781850215648e-6, 2.71779791059898e-6, 2.7177826159495e-6, 2.71779110960563e-6, 2.71780487759632e-6, 2.71780692666647e-6, 2.71779719363126e-6, 2.71778595483804e-6, 2.71778233959592e-6, 2.71778816762815e-6, 2.7177986305232e-6, 2.71780677448993e-6, 2.71780800650149e-6, 2.71780222968207e-6, 2.71779315344798e-6, 2.71778579724759e-6, 2.71778378165875e-6, 2.71778772727253e-6, 2.71779530738864e-6, 2.71780266351882e-6, 2.71780634640154e-6, 2.71780485141591e-6, 2.71779912843819e-6, 2.71779196582067e-6
flux1:, 0.630664715719064, 3.07520442021483e-6, 3.07521243549794e-6, 3.0752188084479e-6, 3.07522043707538e-6, 3.07521629819278e-6, 3.07520811040392e-6, 3.07519973447562e-6, 3.07519544264608e-6, 3.07519776299279e-6, 3.07520593722966e-6, 3.07521590818457e-6, 3.07522213360146e-6, 3.07522059389131e-6, 3.07521151789004e-6, 3.07520007354674e-6, 3.07519393245493e-6, 3.07519825948958e-6, 3.07521081264285e-6, 3.07522133051185e-6, 3.07521851446408e-6, 3.07520280424971e-6, 3.07519348528735e-6, 3.07521112626087e-6, 3.07523444731814e-6, 3.07520452594951e-6, 3.0751724261262e-6, 3.07524626355154e-6, 3.07516070629023e-6, 3.0752721472692e-6, 3.07519979852143e-6, 3.07516097014106e-6, 3.07519979852143e-6, 3.0752721472692e-6, 3.07516070629023e-6, 3.07524626355154e-6, 3.0751724261262e-6, 3.07520452594951e-6, 3.07523444731815e-6, 3.07521112626087e-6, 3.07519348528735e-6, 3.07520280424971e-6, 3.07521851446407e-6, 3.07522133051185e-6, 3.07521081264286e-6, 3.07519825948959e-6, 3.07519393245493e-6, 3.07520007354675e-6, 3.07521151789005e-6, 3.07522059389131e-6, 3.07522213360146e-6, 3.07521590818456e-6, 3.07520593722967e-6, 3.07519776299279e-6, 3.07519544264608e-6, 3.07519973447561e-6, 3.0752081104039e-6, 3.07521629819278e-6, 3.07522043707538e-6, 3.07521880844788e-6, 3.07521243549794e-6, 3.07520442021483e-6
flux1:, 0.630927164622817, 3.47654681162652e-6, 3.47655569701643e-6, 3.47656275950538e-6, 3.47656456479493e-6, 3.47655999940013e-6, 3.47655098813313e-6, 3.47654180676991e-6, 3.47653715174201e-6, 3.47653976178412e-6, 3.47654874231166e-6, 3.47655959268151e-6, 3.47656624018725e-6, 3.47656435824134e-6, 3.47655432877497e-6, 3.47654192729691e-6, 3.47653556399578e-6, 3.47654073793077e-6, 3.47655470375371e-6, 3.47656595825614e-6, 3.47656213311643e-6, 3.47654417264808e-6, 3.47653396259767e-6, 3.47655432912665e-6, 3.47658079772934e-6, 3.47654709509273e-6, 3.47651132516093e-6, 3.47659468052035e-6, 3.47649754876587e-6, 3.47662325453803e-6, 3.47654111969546e-6, 3.47649704937884e-6, 3.47654111969546e-6, 3.47662325453803e-6, 3.47649754876587e-6, 3.47659468052035e-6, 3.47651132516093e-6, 3.47654709509273e-6, 3.47658079772934e-6, 3.47655432912666e-6, 3.47653396259767e-6, 3.47654417264808e-6, 3.47656213311644e-6, 3.47656595825614e-6, 3.4765547037537e-6, 3.47654073793077e-6, 3.47653556399577e-6, 3.47654192729691e-6, 3.47655432877497e-6, 3.47656435824133e-6, 3.47656624018724e-6, 3.47655959268151e-6, 3.47654874231166e-6, 3.47653976178412e-6, 3.47653715174202e-6, 3.47654180676991e-6, 3.47655098813312e-6, 3.47655999940014e-6, 3.47656456479493e-6, 3.47656275950536e-6, 3.47655569701645e-6, 3.47654681162652e-6
flux1:, 0.63118961352657, 3.92679768503831e-6, 3.92680745206299e-6, 3.92681525059156e-6, 3.92681729242792e-6, 3.92681235017285e-6, 3.92680253939666e-6, 3.92679254860119e-6, 3.9267875069968e-6, 3.92679037576769e-6, 3.92680013114772e-6, 3.92681182894034e-6, 3.92681886402225e-6, 3.92681660901004e-6, 3.92680561980197e-6, 3.92679230851047e-6, 3.92678583797997e-6, 3.92679200983969e-6, 3.92680748426397e-6, 3.92681940036084e-6, 3.92681427822266e-6, 3.92679371863331e-6, 3.92678255213456e-6, 3.92680608031076e-6, 3.92683617349909e-6, 3.9267983263635e-6, 3.92675855200895e-6, 3.92685255420568e-6, 3.92674232075549e-6, 3.92688390692741e-6, 3.92679067554137e-6, 3.92674067302089e-6, 3.92679067554137e-6, 3.92688390692741e-6, 3.92674232075549e-6, 3.92685255420567e-6, 3.92675855200894e-6, 3.92679832636349e-6, 3.92683617349909e-6, 3.92680608031077e-6, 3.92678255213456e-6, 3.92679371863331e-6, 3.92681427822266e-6, 3.92681940036083e-6, 3.92680748426397e-6, 3.9267920098397e-6, 3.92678583797997e-6, 3.92679230851046e-6, 3.92680561980195e-6, 3.92681660901003e-6, 3.92681886402225e-6, 3.92681182894035e-6, 3.92680013114772e-6, 3.92679037576769e-6, 3.92678750699679e-6, 3.92679254860118e-6, 3.92680253939665e-6, 3.92681235017284e-6, 3.92681729242792e-6, 3.92681525059154e-6, 3.92680745206299e-6, 3.92679768503831e-6
flux1:, 0.631452062430323, 4.43144497377347e-6, 4.43145563012638e-6, 4.43146422044408e-6, 4.43146657717846e-6, 4.43146132820238e-6, 4.43145075673655e-6, 4.43143995646669e-6, 4.43143449686243e-6, 4.4314375764881e-6, 4.43144805548214e-6, 4.43146055264148e-6, 4.43146793372249e-6, 4.43146527938612e-6, 4.43145333993627e-6, 4.4314391896031e-6, 4.43143275131936e-6, 4.43144008821025e-6, 4.43145716430705e-6, 4.43146963852397e-6, 4.43146288321284e-6, 4.43143933305054e-6, 4.43142714661618e-6, 4.43145433448394e-6, 4.4314885916054e-6, 4.43144620445716e-6, 4.43140206487361e-6, 4.43150796417879e-6, 4.43138291749146e-6, 4.43154216891042e-6, 4.43143637189381e-6, 4.43137966425092e-6, 4.43143637189381e-6, 4.43154216891042e-6, 4.43138291749146e-6, 4.43150796417879e-6, 4.4314020648736e-6, 4.43144620445716e-6, 4.4314885916054e-6, 4.43145433448395e-6, 4.43142714661617e-6, 4.43143933305054e-6, 4.43146288321284e-6, 4.43146963852398e-6, 4.43145716430705e-6, 4.43144008821027e-6, 4.43143275131936e-6, 4.4314391896031e-6, 4.43145333993625e-6, 4.43146527938612e-6, 4.43146793372248e-6, 4.43146055264148e-6, 4.43144805548214e-6, 4.43143757648811e-6, 4.43143449686244e-6, 4.43143995646668e-6, 4.43145075673656e-6, 4.43146132820237e-6, 4.43146657717847e-6, 4.43146422044407e-6, 4.4314556301264e-6, 4.43144497377346e-6
flux1:, 0.631714511334077, 4.99653135004012e-6, 4.99654290223539e-6, 4.9965523512691e-6, 4.99655512014253e-6, 4.99654965392202e-6, 4.99653837334244e-6, 4.9965267654737e-6, 4.99652084731344e-6, 4.99652407325427e-6, 4.99653520611892e-6, 4.99654844012485e-6, 4.99655611965994e-6, 4.9965530444663e-6, 4.996540179406e-6, 4.99652528341525e-6, 4.99651904095211e-6, 4.99652772627444e-6, 4.99654649456591e-6, 4.99655939456655e-6, 4.99655062022323e-6, 4.99652364429238e-6, 4.99651037778004e-6, 4.99654178991248e-6, 4.99658081478052e-6, 4.9965334526898e-6, 4.99648455662518e-6, 4.99660373706565e-6, 4.99646196495218e-6, 4.99664085666182e-6, 4.99652085332708e-6, 4.99645657774371e-6, 4.99652085332708e-6, 4.99664085666182e-6, 4.99646196495218e-6, 4.99660373706564e-6, 4.99648455662518e-6, 4.99653345268981e-6, 4.99658081478052e-6, 4.99654178991247e-6, 4.99651037778003e-6, 4.99652364429237e-6, 4.99655062022322e-6, 4.99655939456654e-6, 4.99654649456591e-6, 4.99652772627445e-6, 4.9965190409521e-6, 4.99652528341525e-6, 4.996540179406e-6, 4.99655304446629e-6, 4.99655611965995e-6, 4.99654844012485e-6, 4.99653520611894e-6, 4.99652407325427e-6, 4.99652084731343e-6, 4.99652676547369e-6, 4.99653837334243e-6, 4.99654965392201e-6, 4.99655512014254e-6, 4.99655235126907e-6, 4.9965429022354e-6, 4.99653135004012e-6
flux1:, 0.63197696023783, 5.62870282096048e-6, 5.62871527733535e-6, 5.62872566431201e-6, 5.62872896025948e-6, 5.6287233826909e-6, 5.62871145403769e-6, 5.62869904017571e-6, 5.6286926136271e-6, 5.62869590656051e-6, 5.62870760800462e-6, 5.62872150448212e-6, 5.62872943001204e-6, 5.62872591624923e-6, 5.62871216307631e-6, 5.62869663507303e-6, 5.62869077490856e-6, 5.62870100878461e-6, 5.62872155864942e-6, 5.6287347242914e-6, 5.62872349522856e-6, 5.62869261406774e-6, 5.62867821204861e-6, 5.62871448335974e-6, 5.62875894495488e-6, 5.62870612445076e-6, 5.6286520454179e-6, 5.6287860386202e-6, 5.62862541169975e-6, 5.62882613330487e-6, 5.62869009853043e-6, 5.62861729487939e-6, 5.62869009853044e-6, 5.62882613330488e-6, 5.62862541169975e-6, 5.62878603862019e-6, 5.6286520454179e-6, 5.62870612445077e-6, 5.62875894495489e-6, 5.62871448335975e-6, 5.62867821204861e-6, 5.62869261406773e-6, 5.62872349522855e-6, 5.62873472429139e-6, 5.62872155864943e-6, 5.62870100878461e-6, 5.62869077490855e-6, 5.62869663507303e-6, 5.62871216307631e-6, 5.62872591624923e-6, 5.62872943001203e-6, 5.62872150448211e-6, 5.62870760800461e-6, 5.62869590656051e-6, 5.62869261362711e-6, 5.62869904017569e-6, 5.62871145403768e-6, 5.62872338269091e-6, 5.62872896025948e-6, 5.62872566431201e-6, 5.62871527733537e-6, 5.62870282096048e-6
flux1:, 0.632239409141583, 6.33526071336723e-6, 6.33527408709209e-6, 6.33528550336607e-6, 6.33528945575489e-6, 6.33528388423263e-6, 6.33527137357176e-6, 6.33525815302003e-6, 6.33525116020871e-6, 6.33525442994515e-6, 6.33526660395778e-6, 6.33528108025294e-6, 6.33528919515262e-6, 6.3352852265931e-6, 6.33527063144062e-6, 6.33525460127597e-6, 6.33524933082724e-6, 6.3352613309638e-6, 6.33528375345667e-6, 6.33529699963452e-6, 6.33528283164764e-6, 6.33524752165474e-6, 6.3352319345279e-6, 6.33527377306432e-6, 6.33532440448348e-6, 6.33526558218966e-6, 6.33520585279358e-6, 6.33535635348036e-6, 6.33517450854233e-6, 6.33539949239488e-6, 6.33524540405755e-6, 6.33516300736687e-6, 6.33524540405755e-6, 6.33539949239489e-6, 6.33517450854232e-6, 6.33535635348036e-6, 6.33520585279358e-6, 6.33526558218966e-6, 6.33532440448348e-6, 6.33527377306431e-6, 6.33523193452788e-6, 6.33524752165474e-6, 6.33528283164764e-6, 6.33529699963452e-6, 6.33528375345667e-6, 6.3352613309638e-6, 6.33524933082724e-6, 6.33525460127596e-6, 6.33527063144062e-6, 6.33528522659309e-6, 6.33528919515262e-6, 6.33528108025294e-6, 6.33526660395779e-6, 6.33525442994515e-6, 6.33525116020871e-6, 6.33525815302003e-6, 6.33527137357174e-6, 6.33528388423264e-6, 6.33528945575489e-6, 6.33528550336606e-6, 6.33527408709211e-6, 6.33526071336724e-6
flux1:, 0.632501858045337, 7.12421718642894e-6, 7.12423149807358e-6, 7.12424404512295e-6, 7.12424879200865e-6, 7.12424334835014e-6, 7.12423032134763e-6, 7.12421628962264e-6, 7.12420866770841e-6, 7.12421181950362e-6, 7.12422436618758e-6, 7.12423933578188e-6, 7.12424757937505e-6, 7.12424313711117e-6, 7.12422774823491e-6, 7.12421135607895e-6, 7.12420690105527e-6, 7.12422090429951e-6, 7.12424529670956e-6, 7.12425841825601e-6, 7.12424078152388e-6, 7.12420047569312e-6, 7.12418366037223e-6, 7.12423184883298e-6, 7.12428944422014e-6, 7.12422400303947e-6, 7.12415810840107e-6, 7.12432699174521e-6, 7.12412131513957e-6, 7.12437326873512e-6, 7.12419889551582e-6, 7.12410572832886e-6, 7.12419889551582e-6, 7.12437326873512e-6, 7.12412131513957e-6, 7.1243269917452e-6, 7.12415810840107e-6, 7.12422400303947e-6, 7.12428944422015e-6, 7.12423184883298e-6, 7.12418366037224e-6, 7.12420047569312e-6, 7.12424078152388e-6, 7.12425841825601e-6, 7.12424529670956e-6, 7.12422090429951e-6, 7.12420690105526e-6, 7.12421135607896e-6, 7.12422774823491e-6, 7.12424313711117e-6, 7.12424757937503e-6, 7.12423933578187e-6, 7.12422436618759e-6, 7.12421181950363e-6, 7.12420866770841e-6, 7.12421628962263e-6, 7.12423032134763e-6, 7.12424334835012e-6, 7.12424879200865e-6, 7.12424404512293e-6, 7.12423149807359e-6, 7.12421718642892e-6
flux1:, 0.63276430694909, 8.00435440581745e-6, 8.00436968492491e-6, 8.00438346996294e-6, 8.00438914951212e-6, 8.0043839506992e-6, 8.00437046648982e-6, 8.00435561484931e-6, 8.00434730141354e-6, 8.00435024497791e-6, 8.00436306942263e-6, 8.00437844696199e-6, 8.00438675362081e-6, 8.00438180968341e-6, 8.00436566841108e-6, 8.0043490569867e-6, 8.00434565822304e-6, 8.0043619231057e-6, 8.00438839556434e-6, 8.00440117442986e-6, 8.00437949806974e-6, 8.00433358725473e-6, 8.00431550723804e-6, 8.00437090299651e-6, 8.00443631223624e-6, 8.00436354492222e-6, 8.00429091521385e-6, 8.00448025625779e-6, 8.00424786739987e-6, 8.00452981032911e-6, 8.00433269995504e-6, 8.00422746459052e-6, 8.00433269995505e-6, 8.00452981032912e-6, 8.00424786739988e-6, 8.0044802562578e-6, 8.00429091521385e-6, 8.00436354492221e-6, 8.00443631223624e-6, 8.00437090299651e-6, 8.00431550723803e-6, 8.00433358725472e-6, 8.00437949806974e-6, 8.00440117442986e-6, 8.00438839556436e-6, 8.00436192310571e-6, 8.00434565822304e-6, 8.00434905698668e-6, 8.00436566841108e-6, 8.00438180968341e-6, 8.00438675362081e-6, 8.00437844696199e-6, 8.00436306942263e-6, 8.00435024497792e-6, 8.00434730141356e-6, 8.00435561484928e-6, 8.00437046648983e-6, 8.00438395069921e-6, 8.00438914951213e-6, 8.00438346996295e-6, 8.00436968492492e-6, 8.00435440581744e-6
flux1:, 0.633026755852843, 8.98528750578919e-6, 8.98530379082853e-6, 8.98531891950239e-6, 8.98532565834188e-6, 8.98532080519634e-6, 8.9853069099502e-6, 8.98529122645881e-6, 8.98528216764404e-6, 8.98528482905054e-6, 8.98529785215508e-6, 8.98531355876939e-6, 8.98532185558022e-6, 8.98531636398535e-6, 8.98529949295726e-6, 8.98528279795371e-6, 8.98528070796343e-6, 8.98529951854331e-6, 8.98532820295126e-6, 8.98534041780109e-6, 8.98531409606064e-6, 8.98526193062269e-6, 8.98524255525249e-6, 8.98530608869665e-6, 8.9853802097237e-6, 8.98529929974814e-6, 8.98521930189614e-6, 8.98543139723739e-6, 8.98516913225681e-6, 8.98548443799495e-6, 8.98526190591521e-6, 8.98514317660448e-6, 8.98526190591521e-6, 8.98548443799495e-6, 8.9851691322568e-6, 8.98543139723739e-6, 8.98521930189613e-6, 8.98529929974813e-6, 8.98538020972369e-6, 8.98530608869665e-6, 8.98524255525251e-6, 8.98526193062269e-6, 8.98531409606065e-6, 8.98534041780109e-6, 8.98532820295127e-6, 8.98529951854331e-6, 8.98528070796341e-6, 8.9852827979537e-6, 8.98529949295725e-6, 8.98531636398535e-6, 8.98532185558022e-6, 8.98531355876937e-6, 8.98529785215508e-6, 8.98528482905056e-6, 8.98528216764404e-6, 8.98529122645881e-6, 8.98530690995015e-6, 8.98532080519635e-6, 8.98532565834189e-6, 8.98531891950235e-6, 8.98530379082854e-6, 8.98528750578919e-6
flux1:, 0.633289204756596, 1.00775314565003e-5, 1.00775487925291e-5, 1.0077565358249e-5, 1.00775732566552e-5, 1.00775688207342e-5, 1.00775545414487e-5, 1.00775380141321e-5, 1.00775281759026e-5, 1.00775305124612e-5, 1.00775436834749e-5, 1.00775596519686e-5, 1.00775678545293e-5, 1.00775617394666e-5, 1.00775441281181e-5, 1.00775274669609e-5, 1.00775269465217e-5, 1.00775486178495e-5, 1.0077579679327e-5, 1.00775911175871e-5, 1.00775595175522e-5, 1.00775004091951e-5, 1.00774797119234e-5, 1.00775523829992e-5, 1.00776361516749e-5, 1.00775461513847e-5, 1.00774580800392e-5, 1.00776954719657e-5, 1.00773998674551e-5, 1.00777523101783e-5, 1.00775014285935e-5, 1.00773676434422e-5, 1.00775014285935e-5, 1.00777523101784e-5, 1.00773998674551e-5, 1.00776954719657e-5, 1.00774580800392e-5, 1.00775461513847e-5, 1.00776361516749e-5, 1.00775523829992e-5, 1.00774797119233e-5, 1.00775004091951e-5, 1.00775595175522e-5, 1.00775911175871e-5, 1.0077579679327e-5, 1.00775486178495e-5, 1.00775269465217e-5, 1.00775274669609e-5, 1.00775441281181e-5, 1.00775617394666e-5, 1.00775678545293e-5, 1.00775596519686e-5, 1.00775436834749e-5, 1.00775305124613e-5, 1.00775281759026e-5, 1.00775380141321e-5, 1.00775545414487e-5, 1.00775688207343e-5, 1.00775732566552e-5, 1.0077565358249e-5, 1.00775487925291e-5, 1.00775314565003e-5
flux1:, 0.63355165366035, 1.12925719427733e-5, 1.12925903761456e-5, 1.12926084457178e-5, 1.12926175597525e-5, 1.12926135689356e-5, 1.12925989080822e-5, 1.12925815307084e-5, 1.12925709134873e-5, 1.12925729314838e-5, 1.12925862418731e-5, 1.1292602421283e-5, 1.12926104272148e-5, 1.12926035681947e-5, 1.129258515558e-5, 1.12925686148714e-5, 1.12925699300263e-5, 1.12925948155218e-5, 1.12926284664862e-5, 1.12926389387376e-5, 1.12926014093195e-5, 1.12925346328613e-5, 1.12925125883628e-5, 1.12925954612994e-5, 1.12926898389241e-5, 1.12925896450849e-5, 1.12924927130024e-5, 1.12927582162339e-5, 1.12924254929565e-5, 1.12928192994652e-5, 1.12925368865285e-5, 1.12923863392103e-5, 1.12925368865285e-5, 1.12928192994652e-5, 1.12924254929565e-5, 1.12927582162339e-5, 1.12924927130024e-5, 1.12925896450849e-5, 1.12926898389241e-5, 1.12925954612994e-5, 1.12925125883628e-5, 1.12925346328613e-5, 1.12926014093195e-5, 1.12926389387376e-5, 1.12926284664862e-5, 1.12925948155218e-5, 1.12925699300263e-5, 1.12925686148714e-5, 1.129258515558e-5, 1.12926035681947e-5, 1.12926104272148e-5, 1.1292602421283e-5, 1.12925862418731e-5, 1.12925729314838e-5, 1.12925709134873e-5, 1.12925815307084e-5, 1.12925989080822e-5, 1.12926135689356e-5, 1.12926175597525e-5, 1.12926084457178e-5, 1.12925903761457e-5, 1.12925719427733e-5
flux1:, 0.633814102564103, 1.26429403473166e-5, 1.26429599168371e-5, 1.26429795122576e-5, 1.26429898331906e-5, 1.26429862566159e-5, 1.2642971188346e-5, 1.26429529693162e-5, 1.26429416260889e-5, 1.26429434010831e-5, 1.26429568991755e-5, 1.26429732581265e-5, 1.26429809379357e-5, 1.2642973151861e-5, 1.26429538070951e-5, 1.2642937429178e-5, 1.26429408490877e-5, 1.26429693500773e-5, 1.26430058669221e-5, 1.26430152233817e-5, 1.26429711052214e-5, 1.26428959000041e-5, 1.26428724800284e-5, 1.26429666763421e-5, 1.26430726350191e-5, 1.26429609619568e-5, 1.26428542899895e-5, 1.26431510211363e-5, 1.26427770674334e-5, 1.26432169741245e-5, 1.264289958302e-5, 1.26427304140646e-5, 1.264289958302e-5, 1.26432169741245e-5, 1.26427770674335e-5, 1.26431510211363e-5, 1.26428542899894e-5, 1.26429609619568e-5, 1.26430726350191e-5, 1.26429666763421e-5, 1.26428724800284e-5, 1.26428959000041e-5, 1.26429711052214e-5, 1.26430152233817e-5, 1.26430058669221e-5, 1.26429693500773e-5, 1.26429408490877e-5, 1.2642937429178e-5, 1.26429538070951e-5, 1.2642973151861e-5, 1.26429809379357e-5, 1.26429732581264e-5, 1.26429568991755e-5, 1.26429434010831e-5, 1.26429416260889e-5, 1.26429529693162e-5, 1.2642971188346e-5, 1.26429862566159e-5, 1.26429898331906e-5, 1.26429795122576e-5, 1.26429599168371e-5, 1.26429403473166e-5
flux1:, 0.634076551467856, 1.41422929158643e-5, 1.41423136399203e-5, 1.41423347164323e-5, 1.41423461480463e-5, 1.41423428812296e-5, 1.41423273498791e-5, 1.41423083245938e-5, 1.41422963823578e-5, 1.41422980815117e-5, 1.41423118872055e-5, 1.41423284154659e-5, 1.41423356004889e-5, 1.41423266207975e-5, 1.41423061215934e-5, 1.41422898908357e-5, 1.41422956869515e-5, 1.41423282645291e-5, 1.41423680067142e-5, 1.41423761553611e-5, 1.41423247911577e-5, 1.41422403617623e-5, 1.41422155296842e-5, 1.41423222197051e-5, 1.41424407259353e-5, 1.41423160766138e-5, 1.41421986835414e-5, 1.41425300933381e-5, 1.41421104478427e-5, 1.41426017625158e-5, 1.41422456699866e-5, 1.41420558574762e-5, 1.41422456699866e-5, 1.41426017625159e-5, 1.41421104478427e-5, 1.41425300933381e-5, 1.41421986835414e-5, 1.41423160766138e-5, 1.41424407259353e-5, 1.41423222197051e-5, 1.41422155296842e-5, 1.41422403617623e-5, 1.41423247911577e-5, 1.41423761553611e-5, 1.41423680067142e-5, 1.41423282645291e-5, 1.41422956869515e-5, 1.41422898908357e-5, 1.41423061215934e-5, 1.41423266207975e-5, 1.41423356004889e-5, 1.41423284154659e-5, 1.41423118872055e-5, 1.41422980815117e-5, 1.41422963823578e-5, 1.41423083245938e-5, 1.41423273498791e-5, 1.41423428812296e-5, 1.41423461480463e-5, 1.41423347164323e-5, 1.41423136399204e-5, 1.41422929158643e-5
flux1:, 0.634339000371609, 1.58054941637604e-5, 1.58055160231747e-5, 1.58055384439837e-5, 1.5805550778627e-5, 1.58055476297446e-5, 1.58055315513508e-5, 1.58055117982452e-5, 1.58054994824299e-5, 1.58055013880972e-5, 1.58055157067947e-5, 1.58055324144377e-5, 1.58055388817473e-5, 1.58055283349956e-5, 1.58055063449897e-5, 1.58054901745152e-5, 1.58054986215471e-5, 1.58055358108009e-5, 1.58055792419725e-5, 1.58055861676821e-5, 1.58055269123219e-5, 1.58054324282401e-5, 1.58054061323629e-5, 1.5805526525695e-5, 1.58056585227634e-5, 1.58055191582686e-5, 1.58053899507491e-5, 1.58057598590461e-5, 1.58052896921528e-5, 1.58058383602621e-5, 1.58054395540221e-5, 1.58052269034536e-5, 1.58054395540221e-5, 1.58058383602621e-5, 1.58052896921528e-5, 1.58057598590461e-5, 1.58053899507491e-5, 1.58055191582685e-5, 1.58056585227634e-5, 1.5805526525695e-5, 1.58054061323629e-5, 1.58054324282401e-5, 1.5805526912322e-5, 1.58055861676821e-5, 1.58055792419726e-5, 1.58055358108009e-5, 1.58054986215471e-5, 1.58054901745152e-5, 1.58055063449897e-5, 1.58055283349956e-5, 1.58055388817473e-5, 1.58055324144377e-5, 1.58055157067946e-5, 1.58055013880972e-5, 1.58054994824299e-5, 1.58055117982452e-5, 1.58055315513507e-5, 1.58055476297446e-5, 1.5805550778627e-5, 1.58055384439837e-5, 1.58055160231748e-5, 1.58054941637604e-5
flux1:, 0.634601449275363, 1.76487045629685e-5, 1.76487274795932e-5, 1.76487509879719e-5, 1.76487638824872e-5, 1.76487605609031e-5, 1.76487438283653e-5, 1.76487234885701e-5, 1.76487111497626e-5, 1.76487136833306e-5, 1.76487288181424e-5, 1.76487457317811e-5, 1.7648751186123e-5, 1.76487385666322e-5, 1.76487146124082e-5, 1.76486983321147e-5, 1.76487097112372e-5, 1.76487521377364e-5, 1.76487998482731e-5, 1.76488056321163e-5, 1.76487378618632e-5, 1.76486324557761e-5, 1.76486046215627e-5, 1.76487399570763e-5, 1.76488863469811e-5, 1.76487302550109e-5, 1.76485880179539e-5, 1.7649000651368e-5, 1.76484747447442e-5, 1.764908741952e-5, 1.76486415838347e-5, 1.76484037168529e-5, 1.76486415838347e-5, 1.76490874195201e-5, 1.76484747447442e-5, 1.7649000651368e-5, 1.76485880179539e-5, 1.76487302550109e-5, 1.76488863469811e-5, 1.76487399570763e-5, 1.76486046215627e-5, 1.76486324557761e-5, 1.76487378618632e-5, 1.76488056321163e-5, 1.76487998482731e-5, 1.76487521377364e-5, 1.76487097112372e-5, 1.76486983321146e-5, 1.76487146124082e-5, 1.76487385666322e-5, 1.7648751186123e-5, 1.76487457317811e-5, 1.76487288181424e-5, 1.76487136833306e-5, 1.76487111497626e-5, 1.76487234885701e-5, 1.76487438283653e-5, 1.76487605609031e-5, 1.76487638824873e-5, 1.76487509879719e-5, 1.76487274795932e-5, 1.76487045629685e-5
flux1:, 0.634863898179116, 1.9689472525277e-5, 1.96894963367034e-5, 1.96895205265694e-5, 1.96895334794616e-5, 1.96895295876201e-5, 1.96895120799676e-5, 1.96894913802639e-5, 1.96894795222613e-5, 1.96894832670181e-5, 1.96894996282288e-5, 1.96895167839048e-5, 1.96895208369721e-5, 1.96895054804302e-5, 1.96894789293646e-5, 1.96894622761454e-5, 1.96894768808167e-5, 1.96895252790573e-5, 1.96895780092052e-5, 1.9689582846871e-5, 1.96895059667753e-5, 1.96893887311235e-5, 1.96893592526693e-5, 1.96895107888303e-5, 1.96896724146974e-5, 1.96894972777813e-5, 1.96893406654656e-5, 1.96898006974908e-5, 1.96892134207387e-5, 1.96898975364146e-5, 1.9689400034988e-5, 1.96891343766355e-5, 1.96894000349881e-5, 1.96898975364147e-5, 1.96892134207387e-5, 1.96898006974908e-5, 1.96893406654656e-5, 1.96894972777812e-5, 1.96896724146974e-5, 1.96895107888303e-5, 1.96893592526692e-5, 1.96893887311235e-5, 1.96895059667753e-5, 1.96895828468711e-5, 1.96895780092052e-5, 1.96895252790573e-5, 1.96894768808167e-5, 1.96894622761454e-5, 1.96894789293646e-5, 1.96895054804302e-5, 1.96895208369721e-5, 1.96895167839048e-5, 1.96894996282288e-5, 1.96894832670181e-5, 1.96894795222613e-5, 1.96894913802639e-5, 1.96895120799676e-5, 1.96895295876201e-5, 1.96895334794616e-5, 1.96895205265693e-5, 1.96894963367034e-5, 1.9689472525277e-5
flux1:, 0.635126347082869, 2.19468306713784e-5, 2.19468551025416e-5, 2.1946879388952e-5, 2.19468917203413e-5, 2.19468867500983e-5, 2.19468683460947e-5, 2.19468476244854e-5, 2.19468369323802e-5, 2.19468426539909e-5, 2.19468607647785e-5, 2.19468781972621e-5, 2.19468803448952e-5, 2.19468614020869e-5, 2.19468314423241e-5, 2.19468140534509e-5, 2.19468321981028e-5, 2.19468874313954e-5, 2.19469460939107e-5, 2.19469503120207e-5, 2.19468637606345e-5, 2.19467337422191e-5, 2.19467024734462e-5, 2.19468714799838e-5, 2.19470491100948e-5, 2.19468522743746e-5, 2.19466798026338e-5, 2.19471923959073e-5, 2.19465376793138e-5, 2.19473015265078e-5, 2.19467473816736e-5, 2.19464511457525e-5, 2.19467473816736e-5, 2.19473015265078e-5, 2.19465376793138e-5, 2.19471923959074e-5, 2.19466798026338e-5, 2.19468522743745e-5, 2.19470491100948e-5, 2.19468714799838e-5, 2.19467024734462e-5, 2.19467337422191e-5, 2.19468637606345e-5, 2.19469503120207e-5, 2.19469460939107e-5, 2.19468874313954e-5, 2.19468321981028e-5, 2.19468140534509e-5, 2.19468314423241e-5, 2.19468614020869e-5, 2.19468803448951e-5, 2.19468781972622e-5, 2.19468607647785e-5, 2.19468426539909e-5, 2.19468369323802e-5, 2.19468476244853e-5, 2.19468683460947e-5, 2.19468867500983e-5, 2.19468917203413e-5, 2.1946879388952e-5, 2.19468551025417e-5, 2.19468306713784e-5
flux1:, 0.635388795986622, 2.44413963465117e-5, 2.44414209794162e-5, 2.44414445707477e-5, 2.44414554067583e-5, 2.44414487410918e-5, 2.44414293370833e-5, 2.44414090699331e-5, 2.44414004366384e-5, 2.44414090996876e-5, 2.44414295971621e-5, 2.44414473256554e-5, 2.4441446923859e-5, 2.4441423335969e-5, 2.44413889599813e-5, 2.4441370370588e-5, 2.4441392402283e-5, 2.44414554833251e-5, 2.44415211843023e-5, 2.44415252532295e-5, 2.44414285036791e-5, 2.44412846961262e-5, 2.44412514423509e-5, 2.44414391944771e-5, 2.44416335091989e-5, 2.44414119546836e-5, 2.44412219944668e-5, 2.44417928447722e-5, 2.44410641469172e-5, 2.44419169490442e-5, 2.4441300816133e-5, 2.44409709882288e-5, 2.4441300816133e-5, 2.44419169490442e-5, 2.44410641469172e-5, 2.44417928447722e-5, 2.44412219944668e-5, 2.44414119546835e-5, 2.44416335091989e-5, 2.44414391944771e-5, 2.44412514423509e-5, 2.44412846961262e-5, 2.44414285036792e-5, 2.44415252532295e-5, 2.44415211843024e-5, 2.44414554833251e-5, 2.4441392402283e-5, 2.4441370370588e-5, 2.44413889599814e-5, 2.44414233359689e-5, 2.4441446923859e-5, 2.44414473256554e-5, 2.44414295971621e-5, 2.44414090996876e-5, 2.44414004366384e-5, 2.44414090699331e-5, 2.44414293370833e-5, 2.44414487410918e-5, 2.44414554067583e-5, 2.44414445707477e-5, 2.44414209794163e-5, 2.44413963465117e-5
flux1:, 0.635651244890376, 2.71954763112646e-5, 2.71955005545029e-5, 2.71955224283539e-5, 2.71955306915981e-5, 2.71955216123941e-5, 2.71955011439288e-5, 2.7195481973236e-5, 2.71954765225947e-5, 2.71954893016014e-5, 2.71955129323815e-5, 2.71955309429099e-5, 2.71955271839038e-5, 2.71954976610769e-5, 2.71954576543548e-5, 2.71954372998836e-5, 2.71954636128346e-5, 2.71955357239523e-5, 2.7195609780302e-5, 2.71956143219888e-5, 2.71955068784705e-5, 2.71953482125118e-5, 2.71953127232227e-5, 2.71955204997884e-5, 2.7195732082825e-5, 2.71954823960851e-5, 2.71952731686638e-5, 2.71959085501401e-5, 2.71950988189917e-5, 2.71960508084427e-5, 2.71953669440967e-5, 2.71950002617743e-5, 2.71953669440968e-5, 2.71960508084428e-5, 2.71950988189917e-5, 2.71959085501401e-5, 2.71952731686638e-5, 2.71954823960851e-5, 2.7195732082825e-5, 2.71955204997884e-5, 2.71953127232227e-5, 2.71953482125118e-5, 2.71955068784705e-5, 2.71956143219888e-5, 2.71956097803021e-5, 2.71955357239523e-5, 2.71954636128346e-5, 2.71954372998836e-5, 2.71954576543548e-5, 2.71954976610769e-5, 2.71955271839038e-5, 2.71955309429099e-5, 2.71955129323816e-5, 2.71954893016014e-5, 2.71954765225947e-5, 2.7195481973236e-5, 2.71955011439289e-5, 2.71955216123941e-5, 2.71955306915981e-5, 2.71955224283539e-5, 2.71955005545029e-5, 2.71954763112646e-5
flux1:, 0.635913693794129, 3.02331755009114e-5, 3.02331985610761e-5, 3.02332174461051e-5, 3.02332218538003e-5, 3.02332095560713e-5, 3.02331880223765e-5, 3.02331707813665e-5, 3.02331698858056e-5, 3.02331881691552e-5, 3.02332157789451e-5, 3.0233234004061e-5, 3.02332258938937e-5, 3.02331888989293e-5, 3.0233141835361e-5, 3.02331190596867e-5, 3.02331501122866e-5, 3.02332326240827e-5, 3.02333165759419e-5, 3.02333223651574e-5, 3.02332037539831e-5, 3.02330290856586e-5, 3.02329910495237e-5, 3.02332201366521e-5, 3.02334494721183e-5, 3.0233167822395e-5, 3.0232937396429e-5, 3.02336442073456e-5, 3.02327458333562e-5, 3.02338083260733e-5, 3.02330505492169e-5, 3.0232643478881e-5, 3.02330505492169e-5, 3.02338083260733e-5, 3.02327458333562e-5, 3.02336442073456e-5, 3.0232937396429e-5, 3.0233167822395e-5, 3.02334494721182e-5, 3.02332201366521e-5, 3.02329910495237e-5, 3.02330290856586e-5, 3.02332037539832e-5, 3.02333223651575e-5, 3.02333165759419e-5, 3.02332326240827e-5, 3.02331501122866e-5, 3.02331190596867e-5, 3.0233141835361e-5, 3.02331888989293e-5, 3.02332258938936e-5, 3.0233234004061e-5, 3.02332157789451e-5, 3.02331881691552e-5, 3.02331698858057e-5, 3.02331707813665e-5, 3.02331880223765e-5, 3.02332095560714e-5, 3.02332218538002e-5, 3.02332174461051e-5, 3.02331985610761e-5, 3.02331755009114e-5
flux1:, 0.636176142697882, 3.35805097082174e-5, 3.35805305656637e-5, 3.35805449316229e-5, 3.3580544002635e-5, 3.35805276150797e-5, 3.35805051050199e-5, 3.35804908399207e-5, 3.35804961305135e-5, 3.35805215159093e-5, 3.35805540328578e-5, 3.3580572329652e-5, 3.35805586691951e-5, 3.35805124083668e-5, 3.35804566537964e-5, 3.35804307235263e-5, 3.35804670572645e-5, 3.35805615441761e-5, 3.35806571604151e-5, 3.35806651179024e-5, 3.35805348723535e-5, 3.35803429694197e-5, 3.35803020126994e-5, 3.35805537145384e-5, 3.35808011913823e-5, 3.35804833110387e-5, 3.35802296016397e-5, 3.35810154100056e-5, 3.35800201696546e-5, 3.35812056366806e-5, 3.35803672808354e-5, 3.35799159907397e-5, 3.35803672808354e-5, 3.35812056366807e-5, 3.35800201696546e-5, 3.35810154100057e-5, 3.35802296016397e-5, 3.35804833110388e-5, 3.35808011913822e-5, 3.35805537145383e-5, 3.35803020126994e-5, 3.35803429694197e-5, 3.35805348723536e-5, 3.35806651179024e-5, 3.35806571604152e-5, 3.35805615441761e-5, 3.35804670572645e-5, 3.35804307235263e-5, 3.35804566537964e-5, 3.35805124083668e-5, 3.35805586691951e-5, 3.3580572329652e-5, 3.35805540328578e-5, 3.35805215159093e-5, 3.35804961305135e-5, 3.35804908399207e-5, 3.35805051050199e-5, 3.35805276150797e-5, 3.3580544002635e-5, 3.35805449316228e-5, 3.35805305656638e-5, 3.35805097082174e-5
flux1:, 0.636438591601635, 3.72655220028386e-5, 3.72655393945024e-5, 3.72655474526224e-5, 3.72655395243279e-5, 3.72655181356228e-5, 3.72654948532983e-5, 3.72654848389077e-5, 3.72654982057393e-5, 3.72655324860483e-5, 3.72655708980754e-5, 3.72655890258659e-5, 3.72655683972387e-5, 3.72655108202519e-5, 3.72654445455262e-5, 3.7265414670688e-5, 3.7265456930042e-5, 3.72655651811202e-5, 3.72656744560675e-5, 3.72656856321345e-5, 3.72655432705636e-5, 3.72653327975888e-5, 3.72652884872735e-5, 3.72655641455406e-5, 3.72658300707849e-5, 3.72654712409413e-5, 3.72651920107685e-5, 3.72660650989714e-5, 3.72649640871928e-5, 3.72662862217913e-5, 3.72653600774571e-5, 3.72648604063621e-5, 3.72653600774571e-5, 3.72662862217914e-5, 3.72649640871928e-5, 3.72660650989714e-5, 3.72651920107685e-5, 3.72654712409412e-5, 3.72658300707849e-5, 3.72655641455406e-5, 3.72652884872735e-5, 3.72653327975888e-5, 3.72655432705636e-5, 3.72656856321345e-5, 3.72656744560675e-5, 3.72655651811202e-5, 3.7265456930042e-5, 3.7265414670688e-5, 3.72654445455263e-5, 3.72655108202518e-5, 3.72655683972387e-5, 3.72655890258659e-5, 3.72655708980755e-5, 3.72655324860483e-5, 3.72654982057393e-5, 3.72654848389077e-5, 3.72654948532983e-5, 3.72655181356228e-5, 3.72655395243279e-5, 3.72655474526224e-5, 3.72655393945024e-5, 3.72655220028385e-5
flux1:, 0.636701040505389, 4.1318402655446e-5, 4.1318415067514e-5, 4.13184147831147e-5, 4.13183980384442e-5, 4.13183707280731e-5, 4.13183470157917e-5, 4.13183427623138e-5, 4.1318366343221e-5, 4.13184114819819e-5, 4.13184568087213e-5, 4.1318474408155e-5, 4.13184451687699e-5, 4.13183739797734e-5, 4.13182951843092e-5, 4.1318260545287e-5, 4.13183094973923e-5, 4.13184335204836e-5, 4.13185586600401e-5, 4.13185742073424e-5, 4.13184192042166e-5, 4.13181887070461e-5, 4.13181405601247e-5, 4.13184415840807e-5, 4.13187262062183e-5, 4.13183212482441e-5, 4.13180141105613e-5, 4.13189835181922e-5, 4.13177670681807e-5, 4.13192408472171e-5, 4.13182190931472e-5, 4.13176665141709e-5, 4.13182190931473e-5, 4.13192408472171e-5, 4.13177670681807e-5, 4.13189835181922e-5, 4.13180141105613e-5, 4.13183212482441e-5, 4.13187262062183e-5, 4.13184415840807e-5, 4.13181405601247e-5, 4.13181887070461e-5, 4.13184192042167e-5, 4.13185742073424e-5, 4.13185586600401e-5, 4.13184335204836e-5, 4.13183094973923e-5, 4.1318260545287e-5, 4.13182951843091e-5, 4.13183739797733e-5, 4.13184451687699e-5, 4.13184744081551e-5, 4.13184568087213e-5, 4.13184114819819e-5, 4.1318366343221e-5, 4.13183427623139e-5, 4.13183470157917e-5, 4.13183707280732e-5, 4.13183980384442e-5, 4.13184147831147e-5, 4.1318415067514e-5, 4.13184026554459e-5
flux1:, 0.636963489409142, 4.57716122860191e-5, 4.57716179591545e-5, 4.57716070778764e-5, 4.57715795822426e-5, 4.57715454540709e-5, 4.57715218100894e-5, 4.57715250587313e-5, 4.57715612148221e-5, 4.57716193112052e-5, 4.57716725717056e-5, 4.57716891473171e-5, 4.57716494337727e-5, 4.5771562115103e-5, 4.57714686616123e-5, 4.57714284417985e-5, 4.57714849944335e-5, 4.57716270118997e-5, 4.57717704073854e-5, 4.57717915419448e-5, 4.57716232918268e-5, 4.57713711823056e-5, 4.57713186825975e-5, 4.57716465909437e-5, 4.57719501345891e-5, 4.57714934079121e-5, 4.57711558314023e-5, 4.57722313954249e-5, 4.57708889844653e-5, 4.57725307229209e-5, 4.57714048452875e-5, 4.57707944245575e-5, 4.57714048452875e-5, 4.57725307229209e-5, 4.57708889844653e-5, 4.57722313954249e-5, 4.57711558314022e-5, 4.57714934079121e-5, 4.5771950134589e-5, 4.57716465909437e-5, 4.57713186825975e-5, 4.57713711823056e-5, 4.57716232918268e-5, 4.57717915419448e-5, 4.57717704073854e-5, 4.57716270118998e-5, 4.57714849944335e-5, 4.57714284417986e-5, 4.57714686616123e-5, 4.57715621151031e-5, 4.57716494337728e-5, 4.5771689147317e-5, 4.57716725717056e-5, 4.57716193112052e-5, 4.57715612148221e-5, 4.57715250587313e-5, 4.57715218100894e-5, 4.57715454540709e-5, 4.57715795822427e-5, 4.57716070778763e-5, 4.57716179591544e-5, 4.57716122860191e-5
flux1:, 0.637225938312895, 5.06600079043354e-5, 5.06600048538352e-5, 5.06599809422279e-5, 5.06599406892883e-5, 5.06598989055152e-5, 5.06598759937298e-5, 5.0659888698745e-5, 5.06599399756138e-5, 5.06600132192342e-5, 5.06600753970719e-5, 5.06600903055703e-5, 5.06600380495098e-5, 5.06599318994681e-5, 5.06598215599823e-5, 5.06597749831771e-5, 5.06598401993918e-5, 5.06600026335672e-5, 5.0660166821926e-5, 5.06601947718312e-5, 5.06600125466525e-5, 5.0659737088674e-5, 5.06596797126089e-5, 5.06600361885561e-5, 5.06603589011195e-5, 5.06598443075302e-5, 5.06594736225377e-5, 5.06606660140135e-5, 5.06591861542062e-5, 5.06610135519865e-5, 5.06597742506852e-5, 5.06591006005024e-5, 5.06597742506852e-5, 5.06610135519865e-5, 5.06591861542062e-5, 5.06606660140136e-5, 5.06594736225378e-5, 5.06598443075302e-5, 5.06603589011196e-5, 5.06600361885561e-5, 5.06596797126089e-5, 5.0659737088674e-5, 5.06600125466526e-5, 5.06601947718312e-5, 5.0660166821926e-5, 5.06600026335673e-5, 5.06598401993918e-5, 5.06597749831771e-5, 5.06598215599824e-5, 5.0659931899468e-5, 5.06600380495098e-5, 5.06600903055703e-5, 5.0660075397072e-5, 5.06600132192342e-5, 5.06599399756138e-5, 5.0659888698745e-5, 5.06598759937297e-5, 5.06598989055152e-5, 5.06599406892884e-5, 5.06599809422278e-5, 5.06600048538352e-5, 5.06600079043354e-5
flux1:, 0.637488387216649, 5.60209714551313e-5, 5.6020957507823e-5, 5.60209180081835e-5, 5.60208629725848e-5, 5.60208127852045e-5, 5.60207914339365e-5, 5.60208157292068e-5, 5.60208848034307e-5, 5.6020975420112e-5, 5.60210474280388e-5, 5.60210598746999e-5, 5.60209928324717e-5, 5.60208650179031e-5, 5.60207355306503e-5, 5.60206819018135e-5, 5.60207570093902e-5, 5.60209424561521e-5, 5.60211300655812e-5, 5.6021166007314e-5, 5.60209689076835e-5, 5.60206682057717e-5, 5.60206054583651e-5, 5.60209924187601e-5, 5.60213346294763e-5, 5.60207556237565e-5, 5.60203490295023e-5, 5.60216697861936e-5, 5.6020039899289e-5, 5.60220720798676e-5, 5.60207091615443e-5, 5.6019966387888e-5, 5.60207091615443e-5, 5.60220720798675e-5, 5.6020039899289e-5, 5.60216697861936e-5, 5.60203490295024e-5, 5.60207556237565e-5, 5.60213346294763e-5, 5.60209924187601e-5, 5.60206054583651e-5, 5.60206682057717e-5, 5.60209689076835e-5, 5.60211660073141e-5, 5.60211300655812e-5, 5.60209424561521e-5, 5.60207570093901e-5, 5.60206819018135e-5, 5.60207355306502e-5, 5.6020865017903e-5, 5.60209928324717e-5, 5.60210598746999e-5, 5.60210474280388e-5, 5.60209754201121e-5, 5.60208848034307e-5, 5.60208157292068e-5, 5.60207914339366e-5, 5.60208127852045e-5, 5.60208629725848e-5, 5.60209180081835e-5, 5.60209575078231e-5, 5.60209714551313e-5
flux1:, 0.637750836120402, 6.18945404223872e-5, 6.18945132712566e-5, 6.18944555696256e-5, 6.18943837640701e-5, 6.18943245406185e-5, 6.18943057278099e-5, 6.18943438766687e-5, 6.18944334879942e-5, 6.18945436783158e-5, 6.18946263249706e-5, 6.18946353704614e-5, 6.18945511679739e-5, 6.18943987917333e-5, 6.18942479277604e-5, 6.18941866753064e-5, 6.18942730692026e-5, 6.18944842583797e-5, 6.18946979389988e-5, 6.18947429219238e-5, 6.18945298236176e-5, 6.18942018153497e-5, 6.18941332773615e-5, 6.18945529562729e-5, 6.18949151473756e-5, 6.18942647537056e-5, 6.18938193258959e-5, 6.18952808802498e-5, 6.18934871562458e-5, 6.18957446971774e-5, 6.18942469549642e-5, 6.18934285993408e-5, 6.18942469549642e-5, 6.18957446971774e-5, 6.18934871562458e-5, 6.18952808802498e-5, 6.18938193258959e-5, 6.18942647537056e-5, 6.18949151473756e-5, 6.18945529562728e-5, 6.18941332773615e-5, 6.18942018153496e-5, 6.18945298236175e-5, 6.18947429219238e-5, 6.18946979389989e-5, 6.18944842583797e-5, 6.18942730692026e-5, 6.18941866753064e-5, 6.18942479277604e-5, 6.18943987917333e-5, 6.18945511679739e-5, 6.18946353704613e-5, 6.18946263249706e-5, 6.18945436783158e-5, 6.18944334879942e-5, 6.18943438766687e-5, 6.18943057278099e-5, 6.18943245406185e-5, 6.18943837640701e-5, 6.18944555696255e-5, 6.18945132712566e-5, 6.18945404223872e-5
flux1:, 0.638013285024155, 6.83235399856851e-5, 6.83234972621696e-5, 6.83234187673228e-5, 6.83233283005621e-5, 6.83232595407532e-5, 6.83232443633112e-5, 6.83232986911566e-5, 6.8323411561729e-5, 6.83235434349163e-5, 6.83236373964027e-5, 6.83236419761292e-5, 6.83235381696377e-5, 6.83233583522212e-5, 6.83231839899648e-5, 6.83231147074372e-5, 6.83232139434581e-5, 6.832345368527e-5, 6.8323696025151e-5, 6.83237508853579e-5, 6.83235203825498e-5, 6.83231628361292e-5, 6.83230882230479e-5, 6.83235432696003e-5, 6.83239261588116e-5, 6.83231969919683e-5, 6.83227096901328e-5, 6.83243253923923e-5, 6.83223526320864e-5, 6.83248575880073e-5, 6.83232126684514e-5, 6.83223116442526e-5, 6.83232126684514e-5, 6.83248575880073e-5, 6.83223526320864e-5, 6.83243253923923e-5, 6.83227096901327e-5, 6.83231969919683e-5, 6.83239261588116e-5, 6.83235432696002e-5, 6.83230882230479e-5, 6.83231628361292e-5, 6.83235203825498e-5, 6.83237508853579e-5, 6.8323696025151e-5, 6.83234536852701e-5, 6.83232139434581e-5, 6.83231147074372e-5, 6.83231839899648e-5, 6.83233583522212e-5, 6.83235381696376e-5, 6.83236419761292e-5, 6.83236373964027e-5, 6.83235434349163e-5, 6.8323411561729e-5, 6.83232986911566e-5, 6.83232443633113e-5, 6.83232595407533e-5, 6.83233283005622e-5, 6.83234187673227e-5, 6.83234972621697e-5, 6.83235399856851e-5
flux1:, 0.638275733927908, 7.53537161572249e-5, 7.5353655519859e-5, 7.53535537500204e-5, 7.53534428817875e-5, 7.53533642217186e-5, 7.53533538474428e-5, 7.53534266577145e-5, 7.53535654007243e-5, 7.5353720907106e-5, 7.53538267063559e-5, 7.53538256639788e-5, 7.5353699816722e-5, 7.53534897904187e-5, 7.53532899957201e-5, 7.53532124804268e-5, 7.5353326258615e-5, 7.53535973759899e-5, 7.53538708036739e-5, 7.53539360690772e-5, 7.53536864162232e-5, 7.53532969344566e-5, 7.5353216167447e-5, 7.53537097569891e-5, 7.53541143897793e-5, 7.53532986797035e-5, 7.53527663535284e-5, 7.53545504900477e-5, 7.53523819323728e-5, 7.53551578517834e-5, 7.53533521099913e-5, 7.53523606337576e-5, 7.53533521099913e-5, 7.53551578517833e-5, 7.53523819323729e-5, 7.53545504900477e-5, 7.53527663535285e-5, 7.53532986797034e-5, 7.53541143897793e-5, 7.53537097569891e-5, 7.53532161674471e-5, 7.53532969344567e-5, 7.53536864162233e-5, 7.53539360690772e-5, 7.5353870803674e-5, 7.53535973759899e-5, 7.53533262586149e-5, 7.53532124804268e-5, 7.53532899957202e-5, 7.53534897904186e-5, 7.5353699816722e-5, 7.53538256639788e-5, 7.5353826706356e-5, 7.53537209071061e-5, 7.53535654007243e-5, 7.53534266577145e-5, 7.53533538474427e-5, 7.53533642217185e-5, 7.53534428817875e-5, 7.53535537500203e-5, 7.53536555198591e-5, 7.53537161572249e-5
flux1:, 0.638538182831662, 8.30338692611564e-5, 8.30337884978605e-5, 8.3033661170825e-5, 8.30335283593345e-5, 8.30334395603229e-5, 8.30334351617989e-5, 8.30335286371002e-5, 8.30336956582562e-5, 8.3033876524063e-5, 8.30339945208088e-5, 8.30339866568966e-5, 8.30338364304956e-5, 8.30335936434374e-5, 8.30333667518499e-5, 8.3033281037908e-5, 8.30334111745498e-5, 8.30337164219505e-5, 8.30340230974894e-5, 8.30340988868033e-5, 8.30338279414259e-5, 8.30334039731556e-5, 8.30333172615297e-5, 8.30338532183894e-5, 8.30342810677213e-5, 8.30333706855704e-5, 8.30327900794801e-5, 8.30347578866974e-5, 8.30323750223966e-5, 8.30354469602595e-5, 8.30334653048898e-5, 8.3032374823086e-5, 8.30334653048897e-5, 8.30354469602595e-5, 8.30323750223966e-5, 8.30347578866974e-5, 8.30327900794801e-5, 8.30333706855704e-5, 8.30342810677214e-5, 8.30338532183894e-5, 8.30333172615297e-5, 8.30334039731556e-5, 8.30338279414259e-5, 8.30340988868033e-5, 8.30340230974895e-5, 8.30337164219505e-5, 8.30334111745498e-5, 8.3033281037908e-5, 8.30333667518498e-5, 8.30335936434374e-5, 8.30338364304956e-5, 8.30339866568965e-5, 8.30339945208087e-5, 8.30338765240629e-5, 8.30336956582563e-5, 8.30335286371002e-5, 8.30334351617989e-5, 8.30334395603229e-5, 8.30335283593345e-5, 8.30336611708249e-5, 8.30337884978605e-5, 8.30338692611564e-5
flux1:, 0.638800631735415, 9.14159870474091e-5, 9.14158841872755e-5, 9.1415729308728e-5, 9.14155732462796e-5, 9.14154741660813e-5, 9.14154768371517e-5, 9.14155929286092e-5, 9.14157903248306e-5, 9.14159979934659e-5, 9.14161283873035e-5, 9.1416112523205e-5, 9.14159357816072e-5, 9.14156580080881e-5, 9.14154027057646e-5, 9.1415309089035e-5, 9.14154574767656e-5, 9.14157994470902e-5, 9.1416141144601e-5, 9.14162270635106e-5, 9.14159322323421e-5, 9.14154710921117e-5, 9.14153790261606e-5, 9.14159619553681e-5, 9.14164150258447e-5, 9.14154015092315e-5, 9.14147692644936e-5, 9.14169369394857e-5, 9.14143193134528e-5, 9.14177138424334e-5, 9.14155395727992e-5, 9.14143406849544e-5, 9.14155395727991e-5, 9.14177138424334e-5, 9.14143193134527e-5, 9.14169369394856e-5, 9.14147692644937e-5, 9.14154015092315e-5, 9.14164150258447e-5, 9.14159619553681e-5, 9.14153790261606e-5, 9.14154710921117e-5, 9.14159322323421e-5, 9.14162270635106e-5, 9.1416141144601e-5, 9.14157994470902e-5, 9.14154574767656e-5, 9.1415309089035e-5, 9.14154027057645e-5, 9.1415658008088e-5, 9.14159357816072e-5, 9.1416112523205e-5, 9.14161283873035e-5, 9.14159979934659e-5, 9.14157903248307e-5, 9.14155929286092e-5, 9.14154768371518e-5, 9.14154741660814e-5, 9.14155732462796e-5, 9.1415729308728e-5, 9.14158841872755e-5, 9.1415987047409e-5
flux1:, 0.639063080639168, 1.00555376660952e-4, 1.00555250089975e-4, 1.00555066034136e-4, 1.00554885666628e-4, 1.00554776211823e-4, 1.00554786868663e-4, 1.00554927177972e-4, 1.00555156638553e-4, 1.0055539222259e-4, 1.00555535071004e-4, 1.00555510126914e-4, 1.00555305049443e-4, 1.00554990501921e-4, 1.00554705900952e-4, 1.00554604953571e-4, 1.0055477350982e-4, 1.00555154531965e-4, 1.00555532517676e-4, 1.00555627556151e-4, 1.00555305747219e-4, 1.00554804643522e-4, 1.00554708295749e-4, 1.00555343720173e-4, 1.00555824652754e-4, 1.0055469922748e-4, 1.00554011881214e-4, 1.00556396590243e-4, 1.00553521595689e-4, 1.00557266819662e-4, 1.00554881457842e-4, 1.00553563837139e-4, 1.00554881457842e-4, 1.00557266819662e-4, 1.00553521595689e-4, 1.00556396590243e-4, 1.00554011881214e-4, 1.0055469922748e-4, 1.00555824652754e-4, 1.00555343720173e-4, 1.00554708295749e-4, 1.00554804643522e-4, 1.00555305747219e-4, 1.00555627556151e-4, 1.00555532517676e-4, 1.00555154531965e-4, 1.0055477350982e-4, 1.00554604953571e-4, 1.00554705900952e-4, 1.00554990501921e-4, 1.00555305049443e-4, 1.00555510126914e-4, 1.00555535071004e-4, 1.0055539222259e-4, 1.00555156638553e-4, 1.00554927177972e-4, 1.00554786868663e-4, 1.00554776211823e-4, 1.00554885666628e-4, 1.00555066034136e-4, 1.00555250089975e-4, 1.00555376660952e-4
flux1:, 0.639325529542921, 1.10510794614318e-4, 1.10510643188282e-4, 1.10510428764726e-4, 1.10510223291525e-4, 1.10510103351211e-4, 1.10510122621637e-4, 1.10510288281537e-4, 1.10510550997671e-4, 1.1051081524565e-4, 1.1051097049799e-4, 1.10510935582906e-4, 1.10510700781725e-4, 1.10510348219076e-4, 1.10510033922931e-4, 1.10509926495581e-4, 1.10510117100516e-4, 1.10510539131288e-4, 1.10510954041982e-4, 1.1051105647721e-4, 1.1051070406041e-4, 1.1051016013234e-4, 1.10510061164284e-4, 1.10510755662702e-4, 1.10511267835426e-4, 1.10510021430732e-4, 1.10509275411339e-4, 1.10511895298355e-4, 1.10508737966773e-4, 1.10512863540999e-4, 1.10510246662473e-4, 1.10508798975118e-4, 1.10510246662473e-4, 1.10512863540999e-4, 1.10508737966773e-4, 1.10511895298355e-4, 1.10509275411339e-4, 1.10510021430732e-4, 1.10511267835426e-4, 1.10510755662702e-4, 1.10510061164284e-4, 1.1051016013234e-4, 1.1051070406041e-4, 1.1051105647721e-4, 1.10510954041982e-4, 1.10510539131288e-4, 1.10510117100516e-4, 1.1050992649558e-4, 1.10510033922931e-4, 1.10510348219076e-4, 1.10510700781725e-4, 1.10510935582906e-4, 1.1051097049799e-4, 1.10510815245651e-4, 1.10510550997671e-4, 1.10510288281537e-4, 1.10510122621638e-4, 1.10510103351211e-4, 1.10510223291525e-4, 1.10510428764726e-4, 1.10510643188282e-4, 1.10510794614318e-4
flux1:, 0.639587978446675, 1.21344573837149e-4, 1.21344396983958e-4, 1.21344151484537e-4, 1.21343920336254e-4, 1.21343789698826e-4, 1.21343817805094e-4, 1.21344009365191e-4, 1.21344305954083e-4, 1.21344599235673e-4, 1.21344766782918e-4, 1.21344721292805e-4, 1.21344455928895e-4, 1.21344064754814e-4, 1.21343720909558e-4, 1.21343608120268e-4, 1.21343822546436e-4, 1.21344287061609e-4, 1.21344738789216e-4, 1.21344846098973e-4, 1.21344458877504e-4, 1.21343869238987e-4, 1.21343770009922e-4, 1.21344531350675e-4, 1.21345078970215e-4, 1.21343702224343e-4, 1.21342893843122e-4, 1.21345768040729e-4, 1.21342300832427e-4, 1.21346837995515e-4, 1.21343967062408e-4, 1.21342376887282e-4, 1.21343967062408e-4, 1.21346837995515e-4, 1.21342300832427e-4, 1.21345768040729e-4, 1.21342893843122e-4, 1.21343702224343e-4, 1.21345078970215e-4, 1.21344531350675e-4, 1.21343770009922e-4, 1.21343869238987e-4, 1.21344458877504e-4, 1.21344846098973e-4, 1.21344738789216e-4, 1.21344287061609e-4, 1.21343822546436e-4, 1.21343608120268e-4, 1.21343720909558e-4, 1.21344064754814e-4, 1.21344455928895e-4, 1.21344721292805e-4, 1.21344766782918e-4, 1.21344599235673e-4, 1.21344305954083e-4, 1.21344009365191e-4, 1.21343817805094e-4, 1.21343789698826e-4, 1.21343920336254e-4, 1.21344151484537e-4, 1.21344396983958e-4, 1.21344573837148e-4
flux1:, 0.639850427350428, 1.33122746802062e-4, 1.33122544605241e-4, 1.33122267825711e-4, 1.33122010618894e-4, 1.33121868875533e-4, 1.33121905517505e-4, 1.33122122843231e-4, 1.33122453293019e-4, 1.33122775605226e-4, 1.33122955343993e-4, 1.33122899063e-4, 1.3312260295371e-4, 1.33122173298746e-4, 1.33121800626028e-4, 1.33121683835176e-4, 1.33121923672174e-4, 1.3312243156251e-4, 1.33122919151283e-4, 1.33123027942742e-4, 1.33122601137404e-4, 1.33121962927465e-4, 1.33121866600396e-4, 1.33122703864493e-4, 1.33123292042897e-4, 1.33121775295711e-4, 1.33120900734686e-4, 1.33124049380614e-4, 1.33120241981288e-4, 1.33125223604659e-4, 1.33122073806123e-4, 1.33120327556449e-4, 1.33122073806123e-4, 1.33125223604658e-4, 1.33120241981288e-4, 1.33124049380614e-4, 1.33120900734686e-4, 1.33121775295711e-4, 1.33123292042897e-4, 1.33122703864493e-4, 1.33121866600396e-4, 1.33121962927465e-4, 1.33122601137404e-4, 1.33123027942742e-4, 1.33122919151283e-4, 1.3312243156251e-4, 1.33121923672174e-4, 1.33121683835176e-4, 1.33121800626028e-4, 1.33122173298746e-4, 1.3312260295371e-4, 1.33122899063e-4, 1.33122955343993e-4, 1.33122775605226e-4, 1.33122453293019e-4, 1.33122122843231e-4, 1.33121905517505e-4, 1.33121868875533e-4, 1.33122010618894e-4, 1.33122267825711e-4, 1.33122544605241e-4, 1.33122746802062e-4
flux1:, 0.640112876254181, 1.45915163651446e-4, 1.45914936906584e-4, 1.45914629138644e-4, 1.45914345608314e-4, 1.45914192048747e-4, 1.45914236295745e-4, 1.45914478488792e-4, 1.45914842130008e-4, 1.45915193125912e-4, 1.45915385033594e-4, 1.45915318231824e-4, 1.45914991942158e-4, 1.45914524722783e-4, 1.45914124531167e-4, 1.45914005303402e-4, 1.45914271882076e-4, 1.45914823361088e-4, 1.45915344924242e-4, 1.45915450883114e-4, 1.45914979130943e-4, 1.45914289567656e-4, 1.45914200207236e-4, 1.45915123894177e-4, 1.45915758704857e-4, 1.45914091974326e-4, 1.4591314727068e-4, 1.45916591533292e-4, 1.45912410662705e-4, 1.45917871323691e-4, 1.45914415428345e-4, 1.45912498277168e-4, 1.45914415428345e-4, 1.45917871323691e-4, 1.45912410662705e-4, 1.45916591533292e-4, 1.4591314727068e-4, 1.45914091974326e-4, 1.45915758704857e-4, 1.45915123894177e-4, 1.45914200207236e-4, 1.45914289567656e-4, 1.45914979130943e-4, 1.45915450883114e-4, 1.45915344924241e-4, 1.45914823361089e-4, 1.45914271882076e-4, 1.45914005303402e-4, 1.45914124531167e-4, 1.45914524722783e-4, 1.45914991942158e-4, 1.45915318231824e-4, 1.45915385033594e-4, 1.45915193125913e-4, 1.45914842130008e-4, 1.45914478488792e-4, 1.45914236295745e-4, 1.45914192048747e-4, 1.45914345608314e-4, 1.45914629138644e-4, 1.45914936906585e-4, 1.45915163651446e-4
flux1:, 0.640375325157934, 1.59795604176284e-4, 1.59795354412789e-4, 1.59795016403984e-4, 1.59794706317043e-4, 1.59794539825099e-4, 1.59794590025876e-4, 1.59794855374509e-4, 1.59795250882898e-4, 1.59795629922823e-4, 1.59795834139113e-4, 1.59795757659124e-4, 1.59795402568489e-4, 1.59794899516884e-4, 1.59794473689054e-4, 1.59794353744076e-4, 1.59794648065846e-4, 1.5979524259676e-4, 1.5979579525962e-4, 1.59795893124155e-4, 1.59795370492176e-4, 1.59794626927171e-4, 1.59794549583458e-4, 1.5979557169265e-4, 1.59796260199645e-4, 1.59794433139256e-4, 1.59793414167152e-4, 1.59797176283906e-4, 1.59792585523119e-4, 1.59798561608094e-4, 1.59794769833555e-4, 1.59792665644938e-4, 1.59794769833555e-4, 1.59798561608094e-4, 1.59792585523119e-4, 1.59797176283906e-4, 1.59793414167152e-4, 1.59794433139256e-4, 1.59796260199645e-4, 1.5979557169265e-4, 1.59794549583458e-4, 1.59794626927171e-4, 1.59795370492176e-4, 1.59795893124155e-4, 1.5979579525962e-4, 1.5979524259676e-4, 1.59794648065846e-4, 1.59794353744076e-4, 1.59794473689054e-4, 1.59794899516884e-4, 1.59795402568489e-4, 1.59795757659124e-4, 1.59795834139113e-4, 1.59795629922823e-4, 1.59795250882898e-4, 1.59794855374509e-4, 1.59794590025876e-4, 1.59794539825099e-4, 1.59794706317043e-4, 1.59795016403984e-4, 1.59795354412789e-4, 1.59795604176284e-4
flux1:, 0.640637774061688, 1.74841882425734e-4, 1.74841611887608e-4, 1.74841244768707e-4, 1.7484090782364e-4, 1.7484072678184e-4, 1.74840780502817e-4, 1.74841066469966e-4, 1.74841491904081e-4, 1.74841898127272e-4, 1.74842115035666e-4, 1.74842030358969e-4, 1.74841648694929e-4, 1.7484111235388e-4, 1.74840663308444e-4, 1.74840544463891e-4, 1.74840867141826e-4, 1.74841503391644e-4, 1.74842083268149e-4, 1.74842166831909e-4, 1.74841586845881e-4, 1.74840786815476e-4, 1.74840727587017e-4, 1.74841861667534e-4, 1.74842611922297e-4, 1.74840613756873e-4, 1.74839516207867e-4, 1.74843619540948e-4, 1.74838579184752e-4, 1.74845109028589e-4, 1.74840948933176e-4, 1.74838640200988e-4, 1.74840948933176e-4, 1.74845109028589e-4, 1.74838579184752e-4, 1.74843619540948e-4, 1.74839516207867e-4, 1.74840613756873e-4, 1.74842611922297e-4, 1.74841861667534e-4, 1.74840727587017e-4, 1.74840786815476e-4, 1.74841586845881e-4, 1.74842166831909e-4, 1.74842083268149e-4, 1.74841503391644e-4, 1.74840867141826e-4, 1.74840544463891e-4, 1.74840663308444e-4, 1.7484111235388e-4, 1.74841648694929e-4, 1.74842030358968e-4, 1.74842115035666e-4, 1.74841898127272e-4, 1.7484149190408e-4, 1.74841066469966e-4, 1.74840780502817e-4, 1.7484072678184e-4, 1.7484090782364e-4, 1.74841244768707e-4, 1.74841611887608e-4, 1.74841882425734e-4
flux1:, 0.640900222965441, 1.91135942656663e-4, 1.91135654237999e-4, 1.91135259420089e-4, 1.911348951407e-4, 1.91134697354576e-4, 1.91134751356593e-4, 1.91135054612531e-4, 1.91135507487605e-4, 1.91135939900532e-4, 1.91136170201893e-4, 1.9113607948604e-4, 1.91135674317053e-4, 1.91135107995524e-4, 1.91134638623655e-4, 1.91134522734671e-4, 1.91134873953674e-4, 1.91135549782296e-4, 1.91136151991146e-4, 1.91136214137448e-4, 1.91135569824576e-4, 1.91134711092917e-4, 1.91134677162355e-4, 1.91135938324059e-4, 1.91136759324545e-4, 1.91134578762576e-4, 1.91133398126256e-4, 1.91137867239687e-4, 1.91132334180763e-4, 1.91139458248613e-4, 1.91134894650003e-4, 1.91132362446085e-4, 1.91134894650003e-4, 1.91139458248613e-4, 1.91132334180763e-4, 1.91137867239687e-4, 1.91133398126256e-4, 1.91134578762576e-4, 1.91136759324545e-4, 1.91135938324059e-4, 1.91134677162355e-4, 1.91134711092917e-4, 1.91135569824576e-4, 1.91136214137448e-4, 1.91136151991146e-4, 1.91135549782296e-4, 1.91134873953674e-4, 1.91134522734671e-4, 1.91134638623655e-4, 1.91135107995524e-4, 1.91135674317053e-4, 1.9113607948604e-4, 1.91136170201893e-4, 1.91135939900532e-4, 1.91135507487605e-4, 1.91135054612531e-4, 1.91134751356593e-4, 1.91134697354576e-4, 1.911348951407e-4, 1.91135259420089e-4, 1.91135654238e-4, 1.91135942656663e-4
flux1:, 0.641162671869194, 2.08763945265392e-4, 2.08763642398994e-4, 2.08763221445404e-4, 2.0876282907856e-4, 2.08762611732258e-4, 2.08762661995529e-4, 2.0876297850021e-4, 2.08763455897591e-4, 2.08763913472855e-4, 2.08764158241887e-4, 2.08764064318677e-4, 2.08763639498707e-4, 2.08763047185233e-4, 2.08762560764059e-4, 2.08762449665376e-4, 2.08762829169361e-4, 2.08763541661349e-4, 2.08764160387031e-4, 2.08764193156768e-4, 2.08763477100225e-4, 2.08762557689299e-4, 2.08762557324827e-4, 2.0876396220442e-4, 2.08764863812137e-4, 2.08762488933513e-4, 2.08761220480417e-4, 2.0876608124287e-4, 2.08760008893787e-4, 2.08767770010467e-4, 2.08762764935607e-4, 2.08759988868911e-4, 2.08762764935608e-4, 2.08767770010467e-4, 2.08760008893786e-4, 2.0876608124287e-4, 2.08761220480417e-4, 2.08762488933513e-4, 2.08764863812137e-4, 2.0876396220442e-4, 2.08762557324827e-4, 2.08762557689299e-4, 2.08763477100225e-4, 2.08764193156768e-4, 2.08764160387031e-4, 2.08763541661349e-4, 2.0876282916936e-4, 2.08762449665376e-4, 2.08762560764059e-4, 2.08763047185233e-4, 2.08763639498707e-4, 2.08764064318677e-4, 2.08764158241887e-4, 2.08763913472856e-4, 2.08763455897591e-4, 2.0876297850021e-4, 2.08762661995529e-4, 2.08762611732258e-4, 2.0876282907856e-4, 2.08763221445404e-4, 2.08763642398994e-4, 2.08763945265392e-4
flux1:, 0.641425120772948, 2.27816341281593e-4, 2.27816027782307e-4, 2.27815582263482e-4, 2.2781516069264e-4, 2.2781492034762e-4, 2.27814962153236e-4, 2.27815287291007e-4, 2.27815785999806e-4, 2.27816267777718e-4, 2.27816528492344e-4, 2.27816434818092e-4, 2.27815994877527e-4, 2.27815381110589e-4, 2.27814881197092e-4, 2.27814776654547e-4, 2.27815183768515e-4, 2.27815929314216e-4, 2.27816557916775e-4, 2.2781655260977e-4, 2.27815757011854e-4, 2.27814775212884e-4, 2.278148177293e-4, 2.27816384405939e-4, 2.27817377217801e-4, 2.27814795336784e-4, 2.2781343410601e-4, 2.278187138232e-4, 2.27812052081598e-4, 2.2782049571282e-4, 2.27815008382618e-4, 2.27811966570629e-4, 2.27815008382618e-4, 2.2782049571282e-4, 2.27812052081598e-4, 2.278187138232e-4, 2.2781343410601e-4, 2.27814795336784e-4, 2.27817377217802e-4, 2.27816384405939e-4, 2.278148177293e-4, 2.27814775212884e-4, 2.27815757011854e-4, 2.2781655260977e-4, 2.27816557916775e-4, 2.27815929314216e-4, 2.27815183768515e-4, 2.27814776654547e-4, 2.27814881197092e-4, 2.27815381110589e-4, 2.27815994877527e-4, 2.27816434818092e-4, 2.27816528492344e-4, 2.27816267777718e-4, 2.27815785999806e-4, 2.27815287291007e-4, 2.27814962153236e-4, 2.2781492034762e-4, 2.27815160692641e-4, 2.27815582263482e-4, 2.27816027782307e-4, 2.27816341281593e-4
flux1:, 0.641687569676701, 2.48387933946242e-4, 2.48387613814287e-4, 2.48387145156527e-4, 2.48386692844118e-4, 2.48386425492132e-4, 2.48386453566346e-4, 2.48386782332828e-4, 2.4838729901775e-4, 2.48387804200833e-4, 2.48388082734205e-4, 2.48387993284205e-4, 2.48387543263591e-4, 2.48386912960485e-4, 2.4838640327149e-4, 2.48386306950695e-4, 2.48386740645259e-4, 2.48387515076606e-4, 2.48388146252064e-4, 2.48388093560457e-4, 2.48387210310178e-4, 2.48386164670864e-4, 2.48386260344872e-4, 2.48388008201396e-4, 2.48389103374737e-4, 2.48386300879109e-4, 2.48384841673309e-4, 2.48390569253271e-4, 2.48383264514414e-4, 2.48392439102639e-4, 2.48386425953912e-4, 2.48383095007269e-4, 2.48386425953912e-4, 2.48392439102639e-4, 2.48383264514414e-4, 2.48390569253271e-4, 2.48384841673309e-4, 2.48386300879109e-4, 2.48389103374737e-4, 2.48388008201396e-4, 2.48386260344872e-4, 2.48386164670864e-4, 2.48387210310178e-4, 2.48388093560457e-4, 2.48388146252064e-4, 2.48387515076607e-4, 2.48386740645259e-4, 2.48386306950695e-4, 2.4838640327149e-4, 2.48386912960485e-4, 2.48387543263591e-4, 2.48387993284205e-4, 2.48388082734205e-4, 2.48387804200833e-4, 2.4838729901775e-4, 2.48386782332828e-4, 2.48386453566346e-4, 2.48386425492132e-4, 2.48386692844118e-4, 2.48387145156527e-4, 2.48387613814287e-4, 2.48387933946242e-4
flux1:, 0.641950018580454, 2.705779258441e-4, 2.70577603037433e-4, 2.70577112378942e-4, 2.70576627351128e-4, 2.70576328531162e-4, 2.70576337255717e-4, 2.70576664493331e-4, 2.70577195879885e-4, 2.70577723909303e-4, 2.70578022474516e-4, 2.70577941575655e-4, 2.70577486801439e-4, 2.7057684504973e-4, 2.70576329335312e-4, 2.70576242795621e-4, 2.70576701800535e-4, 2.70577500584916e-4, 2.70578126576082e-4, 2.70578016746346e-4, 2.70577037486332e-4, 2.70575926768718e-4, 2.705760867044e-4, 2.70578036232109e-4, 2.70579245263046e-4, 2.70576207431545e-4, 2.70574644822149e-4, 2.70580850975787e-4, 2.70572846195158e-4, 2.70582803551061e-4, 2.70576218296902e-4, 2.70572573317664e-4, 2.70576218296902e-4, 2.70582803551061e-4, 2.70572846195158e-4, 2.70580850975786e-4, 2.70574644822149e-4, 2.70576207431545e-4, 2.70579245263046e-4, 2.70578036232109e-4, 2.70576086704399e-4, 2.70575926768718e-4, 2.70577037486332e-4, 2.70578016746346e-4, 2.70578126576082e-4, 2.70577500584916e-4, 2.70576701800535e-4, 2.70576242795621e-4, 2.70576329335312e-4, 2.7057684504973e-4, 2.70577486801439e-4, 2.70577941575655e-4, 2.70578022474516e-4, 2.70577723909304e-4, 2.70577195879885e-4, 2.70576664493331e-4, 2.70576337255717e-4, 2.70576328531162e-4, 2.70576627351128e-4, 2.70577112378942e-4, 2.70577603037433e-4, 2.705779258441e-4
flux1:, 0.642212467484207, 2.94489950015516e-4, 2.94489628204041e-4, 2.94489116273544e-4, 2.94488596160387e-4, 2.94488261146728e-4, 2.94488244834912e-4, 2.94488565509866e-4, 2.9448910857566e-4, 2.94489659177774e-4, 2.94489980216552e-4, 2.94489912314598e-4, 2.9448945811917e-4, 2.94488809937536e-4, 2.94488291856693e-4, 2.94488216578502e-4, 2.94488699550225e-4, 2.94489518043356e-4, 2.9449013089815e-4, 2.94489953916482e-4, 2.9448887010343e-4, 2.94487693207822e-4, 2.94487929150009e-4, 2.94490101697181e-4, 2.94491436154561e-4, 2.9448814695596e-4, 2.94486475301507e-4, 2.94493192779594e-4, 2.94484427586308e-4, 2.94495223334675e-4, 2.94488017062835e-4, 2.9448403165625e-4, 2.94488017062835e-4, 2.94495223334675e-4, 2.94484427586308e-4, 2.94493192779594e-4, 2.94486475301507e-4, 2.9448814695596e-4, 2.94491436154561e-4, 2.94490101697181e-4, 2.94487929150009e-4, 2.94487693207822e-4, 2.9448887010343e-4, 2.94489953916482e-4, 2.9449013089815e-4, 2.94489518043356e-4, 2.94488699550225e-4, 2.94488216578502e-4, 2.94488291856693e-4, 2.94488809937536e-4, 2.9448945811917e-4, 2.94489912314598e-4, 2.94489980216552e-4, 2.94489659177774e-4, 2.9448910857566e-4, 2.94488565509866e-4, 2.94488244834912e-4, 2.94488261146728e-4, 2.94488596160387e-4, 2.94489116273544e-4, 2.94489628204041e-4, 2.94489950015516e-4
flux1:, 0.642474916387961, 3.20232083435098e-4, 3.20231765752844e-4, 3.20231232786929e-4, 3.20230674929457e-4, 3.2023029899458e-4, 3.20230252228401e-4, 3.20230561738315e-4, 3.2023111389706e-4, 3.20231687088367e-4, 3.20232033096936e-4, 3.2023198245829e-4, 3.20231533850108e-4, 3.2023088392805e-4, 3.20230366936559e-4, 3.20230304389348e-4, 3.20230810135523e-4, 3.20231643891329e-4, 3.2023223576295e-4, 3.20231981556926e-4, 3.20230784509426e-4, 3.20229540360903e-4, 3.20229864456351e-4, 3.20232281923314e-4, 3.2023375314276e-4, 3.20230195021151e-4, 3.20228408501397e-4, 3.20235672367775e-4, 3.20226083227335e-4, 3.20237777303711e-4, 3.20229898610839e-4, 3.20225544909833e-4, 3.20229898610839e-4, 3.20237777303711e-4, 3.20226083227335e-4, 3.20235672367775e-4, 3.20228408501397e-4, 3.20230195021151e-4, 3.20233753142759e-4, 3.20232281923314e-4, 3.20229864456351e-4, 3.20229540360903e-4, 3.20230784509426e-4, 3.20231981556926e-4, 3.2023223576295e-4, 3.2023164389133e-4, 3.20230810135523e-4, 3.20230304389348e-4, 3.20230366936559e-4, 3.2023088392805e-4, 3.20231533850108e-4, 3.2023198245829e-4, 3.20232033096936e-4, 3.20231687088367e-4, 3.2023111389706e-4, 3.20230561738316e-4, 3.20230252228401e-4, 3.2023029899458e-4, 3.20230674929457e-4, 3.20231232786929e-4, 3.20231765752844e-4, 3.20232083435098e-4
flux1:, 0.642737365291714, 3.47916841215164e-4, 3.47916530029148e-4, 3.47915975744359e-4, 3.47915377377202e-4, 3.47914956128822e-4, 3.47914874148157e-4, 3.47915168645999e-4, 3.47915727909379e-4, 3.47916323948999e-4, 3.47916697237205e-4, 3.47916667588699e-4, 3.47916228881946e-4, 3.47915581310257e-4, 3.479150685713e-4, 3.47915020328472e-4, 3.4791554808944e-4, 3.47916393221652e-4, 3.47916956702069e-4, 3.47916615349762e-4, 3.47915296277292e-4, 3.47913983672893e-4, 3.47914408181784e-4, 3.47917092668274e-4, 3.47918711413146e-4, 3.47914865065159e-4, 3.47912957733291e-4, 3.47920805672168e-4, 3.479103260946e-4, 3.47922983286339e-4, 3.47914378443951e-4, 3.47909627144874e-4, 3.47914378443951e-4, 3.47922983286339e-4, 3.479103260946e-4, 3.47920805672168e-4, 3.47912957733291e-4, 3.47914865065159e-4, 3.47918711413146e-4, 3.47917092668274e-4, 3.47914408181783e-4, 3.47913983672893e-4, 3.47915296277292e-4, 3.47916615349762e-4, 3.47916956702068e-4, 3.47916393221652e-4, 3.4791554808944e-4, 3.47915020328472e-4, 3.479150685713e-4, 3.47915581310257e-4, 3.47916228881946e-4, 3.47916667588699e-4, 3.47916697237204e-4, 3.47916323948999e-4, 3.47915727909379e-4, 3.47915168645999e-4, 3.47914874148157e-4, 3.47914956128822e-4, 3.47915377377202e-4, 3.47915975744359e-4, 3.47916530029148e-4, 3.47916841215164e-4
flux1:, 0.642999814195467, 3.77661149872347e-4, 3.77660846588415e-4, 3.77660270222585e-4, 3.77659628736983e-4, 3.77659158523504e-4, 3.77659037653324e-4, 3.77659314370302e-4, 3.77659879472324e-4, 3.77660498753033e-4, 3.77660901136421e-4, 3.77660895251054e-4, 3.77660469667876e-4, 3.77659827673864e-4, 3.77659322001901e-4, 3.77659289906502e-4, 3.77659839690735e-4, 3.7766069327734e-4, 3.77661221752691e-4, 3.77660783689113e-4, 3.77659333696375e-4, 3.77657951113035e-4, 3.77658488076277e-4, 3.77661461489804e-4, 3.77663237588278e-4, 3.77659081738977e-4, 3.77657047593637e-4, 3.77665520246941e-4, 3.77654081033606e-4, 3.77667771556048e-4, 3.77658384702139e-4, 3.77653205109502e-4, 3.77658384702139e-4, 3.77667771556048e-4, 3.77654081033606e-4, 3.77665520246941e-4, 3.77657047593636e-4, 3.77659081738977e-4, 3.77663237588278e-4, 3.77661461489805e-4, 3.77658488076277e-4, 3.77657951113035e-4, 3.77659333696375e-4, 3.77660783689113e-4, 3.77661221752691e-4, 3.7766069327734e-4, 3.77659839690735e-4, 3.77659289906502e-4, 3.77659322001901e-4, 3.77659827673864e-4, 3.77660469667876e-4, 3.77660895251054e-4, 3.77660901136421e-4, 3.77660498753033e-4, 3.77659879472324e-4, 3.77659314370302e-4, 3.77659037653324e-4, 3.77659158523504e-4, 3.77659628736983e-4, 3.77660270222585e-4, 3.77660846588416e-4, 3.77661149872347e-4
flux1:, 0.64326226309922, 4.0958629798552e-4, 4.09586002911694e-4, 4.0958540334609e-4, 4.09584716633012e-4, 4.09584195006086e-4, 4.09584033103364e-4, 4.09584290651159e-4, 4.09584861120041e-4, 4.09585503991767e-4, 4.0958593642066e-4, 4.09585955661623e-4, 4.09585544923474e-4, 4.09584910626306e-4, 4.09584414473944e-4, 4.09584400856702e-4, 4.09584973823285e-4, 4.09585834341316e-4, 4.09586322355185e-4, 4.09585778564911e-4, 4.09584188626594e-4, 4.09582733992216e-4, 4.0958339486316e-4, 4.09586678500289e-4, 4.09588620469955e-4, 4.0958413165495e-4, 4.09581964732953e-4, 4.09591106061499e-4, 4.09578635581035e-4, 4.09593435676649e-4, 4.09583209024756e-4, 4.09577569102079e-4, 4.09583209024756e-4, 4.09593435676648e-4, 4.09578635581035e-4, 4.095911060615e-4, 4.09581964732953e-4, 4.0958413165495e-4, 4.09588620469954e-4, 4.09586678500289e-4, 4.09583394863159e-4, 4.09582733992215e-4, 4.09584188626594e-4, 4.09585778564911e-4, 4.09586322355185e-4, 4.09585834341316e-4, 4.09584973823284e-4, 4.09584400856702e-4, 4.09584414473944e-4, 4.09584910626306e-4, 4.09585544923474e-4, 4.09585955661623e-4, 4.0958593642066e-4, 4.09585503991767e-4, 4.09584861120041e-4, 4.09584290651159e-4, 4.09584033103364e-4, 4.09584195006086e-4, 4.09584716633012e-4, 4.0958540334609e-4, 4.09586002911694e-4, 4.0958629798552e-4
flux1:, 0.643524712002974, 4.4381786257405e-4, 4.43817574860524e-4, 4.43816950830106e-4, 4.43816217697368e-4, 4.43815643914485e-4, 4.43815440812418e-4, 4.43815679443887e-4, 4.43816255608149e-4, 4.43816922131689e-4, 4.43817384266176e-4, 4.43817428106052e-4, 4.43817032033552e-4, 4.4381640623582e-4, 4.43815921731769e-4, 4.43815929679576e-4, 4.43816528556979e-4, 4.43817396331543e-4, 4.43817839939823e-4, 4.43817182124195e-4, 4.43815443026552e-4, 4.43813913459384e-4, 4.43814708711882e-4, 4.43818322827281e-4, 4.43820437500686e-4, 4.43815589862498e-4, 4.43813284352103e-4, 4.43823142012022e-4, 4.43809566493051e-4, 4.43825559038534e-4, 4.4381443309417e-4, 4.43808299517236e-4, 4.4381443309417e-4, 4.43825559038534e-4, 4.43809566493051e-4, 4.43823142012022e-4, 4.43813284352103e-4, 4.43815589862497e-4, 4.43820437500685e-4, 4.43818322827281e-4, 4.43814708711883e-4, 4.43813913459384e-4, 4.43815443026552e-4, 4.43817182124195e-4, 4.43817839939823e-4, 4.43817396331543e-4, 4.43816528556978e-4, 4.43815929679577e-4, 4.43815921731769e-4, 4.4381640623582e-4, 4.43817032033553e-4, 4.43817428106052e-4, 4.43817384266177e-4, 4.43816922131688e-4, 4.43816255608149e-4, 4.43815679443887e-4, 4.43815440812418e-4, 4.43815643914485e-4, 4.43816217697368e-4, 4.43816950830106e-4, 4.43817574860525e-4, 4.4381786257405e-4
flux1:, 0.643787160906727, 4.80485609538532e-4, 4.80485327210464e-4, 4.80484677603843e-4, 4.80483898254544e-4, 4.80483273799148e-4, 4.80483031723197e-4, 4.80483253530679e-4, 4.80483836449008e-4, 4.80484526082456e-4, 4.80485015827396e-4, 4.804850813636e-4, 4.80484697506505e-4, 4.80484079537827e-4, 4.80483608581698e-4, 4.80483642250897e-4, 4.80484271777126e-4, 4.80485149425301e-4, 4.80485546524608e-4, 4.80484767232131e-4, 4.8048286947964e-4, 4.80481261004011e-4, 4.8048219973194e-4, 4.80486163112769e-4, 4.80488455278907e-4, 4.80483220385878e-4, 4.80480770759209e-4, 4.80491396482803e-4, 4.80476640308369e-4, 4.80493915412045e-4, 4.80481829184619e-4, 4.80475167392925e-4, 4.80481829184619e-4, 4.80493915412044e-4, 4.80476640308369e-4, 4.80491396482803e-4, 4.80480770759209e-4, 4.80483220385878e-4, 4.80488455278907e-4, 4.80486163112769e-4, 4.8048219973194e-4, 4.80481261004011e-4, 4.8048286947964e-4, 4.80484767232131e-4, 4.80485546524608e-4, 4.80485149425301e-4, 4.80484271777126e-4, 4.80483642250897e-4, 4.80483608581698e-4, 4.80484079537827e-4, 4.80484697506505e-4, 4.80485081363599e-4, 4.80485015827396e-4, 4.80484526082456e-4, 4.80483836449007e-4, 4.80483253530679e-4, 4.80483031723197e-4, 4.80483273799148e-4, 4.80483898254544e-4, 4.80484677603843e-4, 4.80485327210464e-4, 4.80485609538532e-4
flux1:, 0.64404960981048, 5.19723366530611e-4, 5.19723086625031e-4, 5.19722410869006e-4, 5.19721587421947e-4, 5.19720916513595e-4, 5.19720640442073e-4, 5.19720849473861e-4, 5.19721440782353e-4, 5.19722152008128e-4, 5.19722665027452e-4, 5.19722746518568e-4, 5.19722369838698e-4, 5.19721757465945e-4, 5.1972130188232e-4, 5.1972136684699e-4, 5.19722034212328e-4, 5.19722927059821e-4, 5.19723277670509e-4, 5.19722370379825e-4, 5.19720304067464e-4, 5.19718611316975e-4, 5.19719700843404e-4, 5.19724030408966e-4, 5.19726502486864e-4, 5.1972084918265e-4, 5.19718250344487e-4, 5.19729700312488e-4, 5.1971368629878e-4, 5.1973234186838e-4, 5.19719233065285e-4, 5.19712007306846e-4, 5.19719233065285e-4, 5.19732341868381e-4, 5.1971368629878e-4, 5.19729700312489e-4, 5.19718250344487e-4, 5.19720849182651e-4, 5.19726502486864e-4, 5.19724030408966e-4, 5.19719700843404e-4, 5.19718611316975e-4, 5.19720304067464e-4, 5.19722370379825e-4, 5.19723277670509e-4, 5.19722927059822e-4, 5.19722034212328e-4, 5.19721366846991e-4, 5.1972130188232e-4, 5.19721757465945e-4, 5.19722369838699e-4, 5.19722746518568e-4, 5.19722665027452e-4, 5.19722152008128e-4, 5.19721440782353e-4, 5.19720849473862e-4, 5.19720640442074e-4, 5.19720916513595e-4, 5.19721587421948e-4, 5.19722410869006e-4, 5.19723086625031e-4, 5.1972336653061e-4
flux1:, 0.644312058714234, 5.61668866657346e-4, 5.61668585469089e-4, 5.61667883985081e-4, 5.61667021011271e-4, 5.61666311074635e-4, 5.61666009016211e-4, 5.61666211294775e-4, 5.61666812970377e-4, 5.6166754287656e-4, 5.61668072110973e-4, 5.61668160561419e-4, 5.61667783191372e-4, 5.61667172607667e-4, 5.61666734358071e-4, 5.6166683797922e-4, 5.61667553249182e-4, 5.61668469695634e-4, 5.61668776180232e-4, 5.61667735326668e-4, 5.61665489981029e-4, 5.61663705903324e-4, 5.61664951420035e-4, 5.61669661868225e-4, 5.61672313629291e-4, 5.61666207920397e-4, 5.61663455369049e-4, 5.6167579055928e-4, 5.61658440199284e-4, 5.61678582458491e-4, 5.61664387646918e-4, 5.61656561011348e-4, 5.61664387646918e-4, 5.61678582458492e-4, 5.61658440199284e-4, 5.6167579055928e-4, 5.61663455369049e-4, 5.61666207920397e-4, 5.61672313629291e-4, 5.61669661868225e-4, 5.61664951420035e-4, 5.61663705903324e-4, 5.61665489981029e-4, 5.61667735326668e-4, 5.61668776180232e-4, 5.61668469695634e-4, 5.61667553249182e-4, 5.61666837979221e-4, 5.61666734358071e-4, 5.61667172607667e-4, 5.61667783191373e-4, 5.61668160561418e-4, 5.61668072110973e-4, 5.61667542876561e-4, 5.61666812970377e-4, 5.61666211294775e-4, 5.61666009016211e-4, 5.61666311074634e-4, 5.6166702101127e-4, 5.61667883985081e-4, 5.61668585469088e-4, 5.61668866657346e-4
flux1:, 0.644574507617987, 6.06463561477261e-4, 6.06463274911026e-4, 6.06462549622921e-4, 6.06461654666517e-4, 6.06460916725707e-4, 6.06460599887709e-4, 6.0646080331775e-4, 6.06461417362816e-4, 6.06462161198416e-4, 6.06462696414819e-4, 6.06462779236602e-4, 6.06462390335852e-4, 6.06461776237118e-4, 6.06461357683966e-4, 6.06461509481321e-4, 6.0646228597457e-4, 6.06463237782363e-4, 6.06463504981239e-4, 6.0646232592019e-4, 6.06459890315538e-4, 6.06458005895504e-4, 6.06459410155633e-4, 6.0646451367861e-4, 6.06467342034212e-4, 6.06460747021997e-4, 6.06457837016465e-4, 6.06471123512277e-4, 6.0645235716363e-4, 6.0647410109463e-4, 6.06458755816184e-4, 6.06450290250701e-4, 6.06458755816184e-4, 6.0647410109463e-4, 6.0645235716363e-4, 6.06471123512277e-4, 6.06457837016465e-4, 6.06460747021997e-4, 6.06467342034212e-4, 6.06464513678611e-4, 6.06459410155633e-4, 6.06458005895504e-4, 6.06459890315538e-4, 6.0646232592019e-4, 6.06463504981239e-4, 6.06463237782363e-4, 6.0646228597457e-4, 6.06461509481321e-4, 6.06461357683966e-4, 6.06461776237118e-4, 6.06462390335852e-4, 6.06462779236602e-4, 6.06462696414819e-4, 6.06462161198416e-4, 6.06461417362816e-4, 6.0646080331775e-4, 6.06460599887709e-4, 6.06460916725707e-4, 6.06461654666517e-4, 6.06462549622921e-4, 6.06463274911025e-4, 6.06463561477261e-4
flux1:, 0.64483695652174, 6.54252401813146e-4, 6.54252105829968e-4, 6.54251360695215e-4, 6.5425044474284e-4, 6.54249693707076e-4, 6.54249376531903e-4, 6.54249590692339e-4, 6.54250218751919e-4, 6.54250969481223e-4, 6.54251496885139e-4, 6.54251557665643e-4, 6.54251143392817e-4, 6.54250519146143e-4, 6.5425012335799e-4, 6.54250335362253e-4, 6.54251189956223e-4, 6.54252192437792e-4, 6.54252427705661e-4, 6.54251106609016e-4, 6.54248468567478e-4, 6.54246472588092e-4, 6.54248035675769e-4, 6.54253541767273e-4, 6.54256540637018e-4, 6.54249416499121e-4, 6.5424634622524e-4, 6.54260655466001e-4, 6.54240392461861e-4, 6.54263862150924e-4, 6.54247300974096e-4, 6.54238157277204e-4, 6.54247300974096e-4, 6.54263862150923e-4, 6.54240392461861e-4, 6.54260655466001e-4, 6.5424634622524e-4, 6.54249416499121e-4, 6.54256540637018e-4, 6.54253541767272e-4, 6.54248035675769e-4, 6.54246472588091e-4, 6.54248468567478e-4, 6.54251106609016e-4, 6.54252427705661e-4, 6.54252192437792e-4, 6.54251189956222e-4, 6.54250335362253e-4, 6.5425012335799e-4, 6.54250519146142e-4, 6.54251143392817e-4, 6.54251557665643e-4, 6.54251496885139e-4, 6.54250969481224e-4, 6.54250218751919e-4, 6.54249590692339e-4, 6.54249376531902e-4, 6.54249693707076e-4, 6.5425044474284e-4, 6.54251360695215e-4, 6.54252105829968e-4, 6.54252401813146e-4
flux1:, 0.645099405425493, 7.05183584988633e-4, 7.05183276125811e-4, 7.05182517654855e-4, 7.05181595514409e-4, 7.05180850322933e-4, 7.05180550375235e-4, 7.05180786196389e-4, 7.05181429126817e-4, 7.0518217701284e-4, 7.05182678956856e-4, 7.05182697359749e-4, 7.05182240975712e-4, 7.05181598878548e-4, 7.05181229961122e-4, 7.05181517021414e-4, 7.05182470357573e-4, 7.05183542437681e-4, 7.05183755567679e-4, 7.05182289252963e-4, 7.05179435441012e-4, 7.05177314302755e-4, 7.05179033503825e-4, 7.05184948879413e-4, 7.05188109153793e-4, 7.0518041317812e-4, 7.05177180905078e-4, 7.05192589860497e-4, 7.05170748522459e-4, 7.05196077386246e-4, 7.05178233882542e-4, 7.05168371670444e-4, 7.05178233882542e-4, 7.05196077386245e-4, 7.05170748522459e-4, 7.05192589860497e-4, 7.05177180905078e-4, 7.05180413178119e-4, 7.05188109153793e-4, 7.05184948879414e-4, 7.05179033503825e-4, 7.05177314302754e-4, 7.05179435441012e-4, 7.05182289252963e-4, 7.0518375556768e-4, 7.05183542437681e-4, 7.05182470357573e-4, 7.05181517021414e-4, 7.05181229961123e-4, 7.05181598878548e-4, 7.05182240975712e-4, 7.05182697359748e-4, 7.05182678956857e-4, 7.0518217701284e-4, 7.05181429126817e-4, 7.05180786196389e-4, 7.05180550375235e-4, 7.05180850322933e-4, 7.05181595514409e-4, 7.05182517654855e-4, 7.05183276125811e-4, 7.05183584988633e-4
flux1:, 0.645361854329247, 7.59408267195307e-4, 7.59407943129744e-4, 7.59407180853566e-4, 7.59406271403315e-4, 7.59405555001507e-4, 7.59405292696049e-4, 7.5940556203143e-4, 7.59406219445413e-4, 7.59406951696036e-4, 7.59407406517006e-4, 7.59407358339965e-4, 7.5940684045079e-4, 7.59406172074045e-4, 7.59405835506959e-4, 7.59406215525998e-4, 7.59407292087316e-4, 7.59408456219589e-4, 7.59408659245584e-4, 7.59407044941554e-4, 7.59403960677634e-4, 7.59401698298293e-4, 7.59403568095247e-4, 7.59409896744474e-4, 7.59413206352881e-4, 7.59404893025069e-4, 7.59401498242654e-4, 7.59418089492915e-4, 7.59394587026485e-4, 7.59421917898431e-4, 7.59402724529463e-4, 7.59392102170791e-4, 7.59402724529462e-4, 7.59421917898431e-4, 7.59394587026485e-4, 7.59418089492916e-4, 7.59401498242654e-4, 7.59404893025069e-4, 7.59413206352881e-4, 7.59409896744474e-4, 7.59403568095247e-4, 7.59401698298293e-4, 7.59403960677634e-4, 7.59407044941554e-4, 7.59408659245584e-4, 7.5940845621959e-4, 7.59407292087316e-4, 7.59406215525998e-4, 7.59405835506958e-4, 7.59406172074044e-4, 7.5940684045079e-4, 7.59407358339964e-4, 7.59407406517006e-4, 7.59406951696036e-4, 7.59406219445413e-4, 7.5940556203143e-4, 7.59405292696049e-4, 7.59405555001508e-4, 7.59406271403315e-4, 7.59407180853566e-4, 7.59407943129745e-4, 7.59408267195307e-4
flux1:, 0.645624303233, 8.17080239812785e-4, 8.17079899929524e-4, 8.17079146771792e-4, 8.17078273042679e-4, 8.17077612167913e-4, 8.17077410336828e-4, 8.17077725447367e-4, 8.17078395266739e-4, 8.17079095779075e-4, 8.17079477794749e-4, 8.17079335202301e-4, 8.17078734144398e-4, 8.17078030746361e-4, 8.17077733701378e-4, 8.1707822777011e-4, 8.17079455805412e-4, 8.17080737726741e-4, 8.17080944599658e-4, 8.17079179656151e-4, 8.1707584874663e-4, 8.17073426563099e-4, 8.17075438775104e-4, 8.17082182161241e-4, 8.17085626252915e-4, 8.17076647395833e-4, 8.17073090921935e-4, 8.17090952626849e-4, 8.17065704882362e-4, 8.17095189941307e-4, 8.1707457784633e-4, 8.17063152361678e-4, 8.1707457784633e-4, 8.17095189941306e-4, 8.17065704882362e-4, 8.1709095262685e-4, 8.17073090921935e-4, 8.17076647395833e-4, 8.17085626252915e-4, 8.17082182161241e-4, 8.17075438775104e-4, 8.17073426563099e-4, 8.1707584874663e-4, 8.17079179656151e-4, 8.17080944599658e-4, 8.1708073772674e-4, 8.17079455805412e-4, 8.1707822777011e-4, 8.17077733701378e-4, 8.1707803074636e-4, 8.17078734144398e-4, 8.17079335202301e-4, 8.17079477794748e-4, 8.17079095779075e-4, 8.17078395266739e-4, 8.17077725447366e-4, 8.17077410336828e-4, 8.17077612167913e-4, 8.17078273042679e-4, 8.17079146771791e-4, 8.17079899929524e-4, 8.17080239812785e-4
flux1:, 0.645886752136753, 8.78355568639338e-4, 8.7835521456063e-4, 8.78354487070421e-4, 8.7835367612949e-4, 8.78353100894194e-4, 8.78352984202327e-4, 8.78353357179288e-4, 8.78354035231214e-4, 8.78354684469704e-4, 8.78354964161031e-4, 8.78354696103681e-4, 8.78353988465688e-4, 8.78353241457526e-4, 8.78352993071307e-4, 8.78353625475321e-4, 8.78355036749109e-4, 8.78356465061232e-4, 8.78356691200841e-4, 8.7835477275498e-4, 8.78351177377104e-4, 8.78348574469599e-4, 8.7835071855491e-4, 8.78357875973181e-4, 8.78361437214435e-4, 8.7835174217569e-4, 8.7834802622343e-4, 8.7836725196568e-4, 8.78340173051244e-4, 8.78371973578289e-4, 8.78349872254761e-4, 8.78337599178626e-4, 8.78349872254761e-4, 8.78371973578289e-4, 8.78340173051245e-4, 8.7836725196568e-4, 8.7834802622343e-4, 8.7835174217569e-4, 8.78361437214435e-4, 8.78357875973181e-4, 8.7835071855491e-4, 8.78348574469599e-4, 8.78351177377104e-4, 8.7835477275498e-4, 8.78356691200841e-4, 8.78356465061232e-4, 8.78355036749109e-4, 8.78353625475321e-4, 8.78352993071307e-4, 8.78353241457526e-4, 8.78353988465687e-4, 8.78354696103681e-4, 8.7835496416103e-4, 8.78354684469705e-4, 8.78354035231214e-4, 8.78353357179287e-4, 8.78352984202326e-4, 8.78353100894194e-4, 8.7835367612949e-4, 8.78354487070421e-4, 8.7835521456063e-4, 8.78355568639338e-4
flux1:, 0.646149201040506, 9.43392195142623e-4, 9.43391831168777e-4, 9.433911495723e-4, 9.43390432183165e-4, 9.43389975453199e-4, 9.43389969680904e-4, 9.43390411841374e-4, 9.43391091536502e-4, 9.43391666577814e-4, 9.43391810976587e-4, 9.43391383798836e-4, 9.43390545066629e-4, 9.43389746504557e-4, 9.43389558077078e-4, 9.43390356149606e-4, 9.43391985501474e-4, 9.43393591075977e-4, 9.43393852805975e-4, 9.43391777420759e-4, 9.43387898071989e-4, 9.43385091428416e-4, 9.43387354961547e-4, 9.43394924061183e-4, 9.43398583047438e-4, 9.433881189283e-4, 9.43384247122446e-4, 9.43404935613114e-4, 9.43375937350822e-4, 9.43410223305399e-4, 9.43386560178807e-4, 9.43373393382913e-4, 9.43386560178807e-4, 9.43410223305399e-4, 9.43375937350822e-4, 9.43404935613114e-4, 9.43384247122446e-4, 9.433881189283e-4, 9.43398583047438e-4, 9.43394924061183e-4, 9.43387354961546e-4, 9.43385091428416e-4, 9.43387898071989e-4, 9.43391777420759e-4, 9.43393852805975e-4, 9.43393591075978e-4, 9.43391985501474e-4, 9.43390356149606e-4, 9.43389558077078e-4, 9.43389746504557e-4, 9.43390545066628e-4, 9.43391383798836e-4, 9.43391810976588e-4, 9.43391666577814e-4, 9.43391091536502e-4, 9.43390411841374e-4, 9.43389969680904e-4, 9.43389975453199e-4, 9.43390432183165e-4, 9.433911495723e-4, 9.43391831168777e-4, 9.43392195142623e-4
flux1:, 0.64641164994426, 0.00101234949901299, 0.00101234913242527, 0.0010123485204609, 0.00101234793050767, 0.00101234762708662, 0.00101234775830992, 0.00101234827960491, 0.00101234895173662, 0.00101234942650949, 0.0010123493998024, 0.00101234877803225, 0.00101234778333505, 0.00101234692640968, 0.00101234681149944, 0.00101234780529995, 0.00101234969000488, 0.00101235150521588, 0.00101235181909667, 0.00101234958239142, 0.00101234539792415, 0.00101234236285836, 0.0010123447321882, 0.00101235270965691, 0.00101235644543292, 0.00101234515734963, 0.00101234113468279, 0.00101236338932132, 0.00101233238054384, 0.00101236932995581, 0.00101234402983952, 0.00101232992131819, 0.00101234402983952, 0.00101236932995581, 0.00101233238054384, 0.00101236338932132, 0.00101234113468279, 0.00101234515734963, 0.00101235644543292, 0.00101235270965691, 0.0010123447321882, 0.00101234236285836, 0.00101234539792415, 0.00101234958239142, 0.00101235181909667, 0.00101235150521588, 0.00101234969000488, 0.00101234780529995, 0.00101234681149944, 0.00101234692640968, 0.00101234778333505, 0.00101234877803225, 0.0010123493998024, 0.00101234942650949, 0.00101234895173662, 0.00101234827960491, 0.00101234775830992, 0.00101234762708662, 0.00101234793050767, 0.0010123485204609, 0.00101234913242527, 0.00101234949901299
flux1:, 0.646674098848013, 0.00108538782149258, 0.00108538746267107, 0.00108538694718114, 0.0010853865208554, 0.00108538640649842, 0.0010853867002063, 0.00108538730868571, 0.00108538796138736, 0.00108538830712803, 0.00108538807147753, 0.00108538721877961, 0.00108538604370734, 0.00108538512319715, 0.0010853850975861, 0.00108538631938979, 0.00108538849831941, 0.0010853905561168, 0.00108539093819682, 0.00108538853449166, 0.00108538402225056, 0.00108538073298302, 0.0010853831940706, 0.00108539157647268, 0.00108539536714879, 0.00108538319851511, 0.00108537903123593, 0.00108540295952151, 0.00108536984521292, 0.00108540964339437, 0.00108538262784513, 0.0010853675274651, 0.00108538262784513, 0.00108540964339437, 0.00108536984521292, 0.00108540295952151, 0.00108537903123593, 0.00108538319851511, 0.00108539536714879, 0.00108539157647268, 0.0010853831940706, 0.00108538073298302, 0.00108538402225056, 0.00108538853449166, 0.00108539093819682, 0.0010853905561168, 0.00108538849831941, 0.00108538631938979, 0.0010853850975861, 0.00108538512319715, 0.00108538604370734, 0.00108538721877961, 0.00108538807147753, 0.00108538830712803, 0.00108538796138736, 0.00108538730868571, 0.0010853867002063, 0.00108538640649842, 0.00108538652085539, 0.00108538694718114, 0.00108538746267107, 0.00108538782149258
flux1:, 0.646936547751766, 0.00116266794916649, 0.00116266761148233, 0.00116266722174774, 0.0011626669965127, 0.0011626671068066, 0.00116266758700345, 0.00116266828838383, 0.00116266890727584, 0.00116266909320979, 0.00116266860978037, 0.00116266749004389, 0.00116266611149878, 0.00116266512415328, 0.00116266520565834, 0.0011626666892497, 0.00116266920184413, 0.00116267153468957, 0.00116267199970197, 0.00116266942170013, 0.00116266455777649, 0.00116266098817925, 0.00116266352760555, 0.00116267231235701, 0.00116267613580386, 0.00116266302862195, 0.00116265872404981, 0.00116268443684684, 0.00116264911713923, 0.00116269195572685, 0.00116266314230702, 0.00116264699752614, 0.00116266314230702, 0.00116269195572685, 0.00116264911713923, 0.00116268443684684, 0.00116265872404981, 0.00116266302862195, 0.00116267613580386, 0.00116267231235701, 0.00116266352760556, 0.00116266098817925, 0.00116266455777649, 0.00116266942170013, 0.00116267199970197, 0.00116267153468957, 0.00116266920184413, 0.0011626666892497, 0.00116266520565834, 0.00116266512415328, 0.00116266611149878, 0.00116266749004389, 0.00116266860978037, 0.00116266909320979, 0.00116266890727584, 0.00116266828838383, 0.00116266758700345, 0.0011626671068066, 0.0011626669965127, 0.00116266722174774, 0.00116266761148233, 0.00116266794916649
flux1:, 0.647198996655519, 0.0012443505581327, 0.00124435025758459, 0.00124435002440326, 0.00124435003776521, 0.00124435040692389, 0.00124435109527094, 0.00124435189265032, 0.00124435246120103, 0.00124435245544964, 0.0012443516856151, 0.00124435026413754, 0.00124434866117774, 0.00124434760599635, 0.00124434781411024, 0.0012443495938835, 0.00124435247895446, 0.00124435511765085, 0.00124435567818773, 0.00124435291671974, 0.00124434767633268, 0.0012443438008327, 0.00124434640695801, 0.00124435559341383, 0.00124435942801283, 0.0012443453231584, 0.00124434088942216, 0.00124436850008915, 0.00124433086913428, 0.0012443769449812, 0.00124434624644429, 0.00124432900200556, 0.00124434624644429, 0.0012443769449812, 0.00124433086913428, 0.00124436850008915, 0.00124434088942216, 0.00124434532315841, 0.00124435942801283, 0.00124435559341383, 0.00124434640695801, 0.0012443438008327, 0.00124434767633267, 0.00124435291671974, 0.00124435567818773, 0.00124435511765085, 0.00124435247895446, 0.0012443495938835, 0.00124434781411024, 0.00124434760599635, 0.00124434866117774, 0.00124435026413754, 0.0012443516856151, 0.00124435245544964, 0.00124435246120103, 0.00124435189265032, 0.00124435109527094, 0.00124435040692389, 0.00124435003776521, 0.00124435002440326, 0.00124435025758459, 0.0012443505581327
flux1:, 0.647461445559273, 0.00133059561871866, 0.00133059537329785, 0.00133059532782537, 0.00133059561595798, 0.00133059627559245, 0.00133059719064511, 0.00133059808440436, 0.00133059858451765, 0.00133059835521476, 0.0013305972619091, 0.00133059550662738, 0.00133059366125683, 0.00133059253963223, 0.00133059289498437, 0.00133059500486462, 0.00133059829926093, 0.00133060127171492, 0.00133060193741508, 0.00133059898126769, 0.00133059333927663, 0.00133058913390311, 0.00133059179814981, 0.00133060138877101, 0.00133060521419315, 0.00133059005168051, 0.00133058549738237, 0.00133061512078005, 0.00133057506552414, 0.00133062457946772, 0.00133059190288946, 0.00133057350049876, 0.00133059190288945, 0.00133062457946772, 0.00133057506552414, 0.00133061512078005, 0.00133058549738237, 0.00133059005168051, 0.00133060521419315, 0.00133060138877101, 0.00133059179814981, 0.00133058913390311, 0.00133059333927663, 0.00133059898126769, 0.00133060193741508, 0.00133060127171492, 0.00133059829926093, 0.00133059500486462, 0.00133059289498437, 0.00133059253963223, 0.00133059366125683, 0.00133059550662738, 0.0013305972619091, 0.00133059835521476, 0.00133059858451765, 0.00133059808440436, 0.00133059719064511, 0.00133059627559245, 0.00133059561595798, 0.00133059532782538, 0.00133059537329785, 0.00133059561871866
flux1:, 0.647723894463026, 0.00142156176118394, 0.00142156158996905, 0.00142156176235825, 0.00142156235863982, 0.00142156333656998, 0.00142156449316682, 0.00142156548108889, 0.0014215658939183, 0.00142156541050672, 0.00142156395966892, 0.0014215618423822, 0.00142155974024021, 0.0014215585559405, 0.00142155907957869, 0.00142156155178885, 0.00142156528896657, 0.00142156861893058, 0.00142156939571903, 0.0014215662315693, 0.00142156016311507, 0.00142155560666711, 0.0014215583248887, 0.00142156832644911, 0.00142157212443113, 0.00142155584364379, 0.00142155117745393, 0.00142158292885571, 0.00142154032775333, 0.0014215934832932, 0.0014215587291755, 0.00142153910717346, 0.0014215587291755, 0.0014215934832932, 0.00142154032775333, 0.00142158292885571, 0.00142155117745393, 0.00142155584364379, 0.00142157212443113, 0.00142156832644911, 0.0014215583248887, 0.00142155560666711, 0.00142156016311507, 0.0014215662315693, 0.00142156939571903, 0.00142156861893059, 0.00142156528896657, 0.00142156155178885, 0.00142155907957869, 0.0014215585559405, 0.00142155974024021, 0.0014215618423822, 0.00142156395966892, 0.00142156541050672, 0.0014215658939183, 0.00142156548108889, 0.00142156449316682, 0.00142156333656998, 0.00142156235863982, 0.00142156176235825, 0.00142156158996905, 0.00142156176118394
flux1:, 0.647986343366779, 0.00151740560313484, 0.00151740552513789, 0.00151740594303181, 0.00151740687656837, 0.00151740819574707, 0.00151740960460189, 0.00151741068222819, 0.00151741098920201, 0.00151741022386545, 0.00151740838591705, 0.00151740588344088, 0.00151740351434668, 0.00151740227331816, 0.00151740298582279, 0.00151740584953402, 0.00151741005808291, 0.00151741376392886, 0.00151741465334721, 0.00151741126581742, 0.0015174047470816, 0.00151739982238324, 0.00151740259627378, 0.00151741302106063, 0.0015174167761446, 0.00151739931601872, 0.00151739454621047, 0.00151742854014546, 0.00151738326185622, 0.00151744026378375, 0.00151740332516394, 0.00151738241820389, 0.00151740332516394, 0.00151744026378375, 0.00151738326185622, 0.00151742854014546, 0.00151739454621047, 0.00151739931601872, 0.0015174167761446, 0.00151741302106063, 0.00151740259627378, 0.00151739982238324, 0.0015174047470816, 0.00151741126581742, 0.00151741465334721, 0.00151741376392886, 0.00151741005808291, 0.00151740584953402, 0.00151740298582279, 0.00151740227331816, 0.00151740351434668, 0.00151740588344088, 0.00151740838591705, 0.00151741022386545, 0.00151741098920201, 0.00151741068222819, 0.00151740960460189, 0.00151740819574707, 0.00151740687656837, 0.00151740594303181, 0.00151740552513789, 0.00151740560313484
flux1:, 0.648248792270532, 0.00161828103968322, 0.00161828107248878, 0.00161828175943873, 0.00161828305365392, 0.00161828473127412, 0.00161828639881315, 0.0016182875600421, 0.00161828774406757, 0.00161828667323903, 0.00161828442452525, 0.0016182815197144, 0.00161827887802696, 0.00161827758800954, 0.00161827850846469, 0.00161828178837886, 0.00161828649056545, 0.00161829058414595, 0.00161829158281074, 0.00161828795465439, 0.00161828096371801, 0.00161827565891874, 0.00161827849740908, 0.00161828936436628, 0.00161829306456764, 0.00161827436371735, 0.00161826949765796, 0.00161830584672297, 0.0016182577488418, 0.00161831880186813, 0.00161827956346967, 0.0016182573022152, 0.00161827956346967, 0.00161831880186813, 0.0016182577488418, 0.00161830584672297, 0.00161826949765796, 0.00161827436371735, 0.00161829306456764, 0.00161828936436628, 0.00161827849740908, 0.00161827565891874, 0.00161828096371801, 0.00161828795465439, 0.00161829158281074, 0.00161829058414595, 0.00161828649056545, 0.00161828178837886, 0.00161827850846469, 0.00161827758800954, 0.00161827887802696, 0.00161828151971441, 0.00161828442452525, 0.00161828667323903, 0.00161828774406757, 0.0016182875600421, 0.00161828639881315, 0.00161828473127412, 0.00161828305365392, 0.00161828175943873, 0.00161828107248878, 0.00161828103968322
flux1:, 0.648511241174286, 0.00172433849769981, 0.00172433865595995, 0.0017243396298539, 0.00172434130123203, 0.00172434334808181, 0.00172434527655555, 0.00172434651447113, 0.0017243465612693, 0.00172434516714493, 0.0017243424912636, 0.00172433917384328, 0.00172433625860478, 0.00172433492856374, 0.00172433607342167, 0.0017243397883454, 0.00172434499873897, 0.00172434948439276, 0.00172435058361544, 0.00172434669603687, 0.00172433921381103, 0.00172433352368145, 0.00172433644426248, 0.00172434778002286, 0.00172435141739187, 0.00172433141416847, 0.0017243264577852, 0.0017243652714683, 0.00172431419934531, 0.00172437950677996, 0.00172433784424369, 0.00172431415510018, 0.00172433784424369, 0.00172437950677996, 0.00172431419934531, 0.0017243652714683, 0.0017243264577852, 0.00172433141416847, 0.00172435141739187, 0.00172434778002286, 0.00172433644426248, 0.00172433352368145, 0.00172433921381103, 0.00172434669603687, 0.00172435058361544, 0.00172434948439276, 0.00172434499873897, 0.0017243397883454, 0.00172433607342167, 0.00172433492856374, 0.00172433625860478, 0.00172433917384328, 0.0017243424912636, 0.00172434516714493, 0.0017243465612693, 0.00172434651447113, 0.00172434527655555, 0.00172434334808181, 0.00172434130123203, 0.0017243396298539, 0.00172433865595995, 0.00172433849769981
flux1:, 0.648773690078039, 0.00183572415584645, 0.00183572444971286, 0.00183572572130955, 0.00183572777837656, 0.00183573019849733, 0.00183573238637962, 0.00183573369427968, 0.00183573359378671, 0.00183573186576411, 0.00183572875470577, 0.00183572502185583, 0.00183572183669791, 0.00183572047608892, 0.00183572185797715, 0.00183572601945522, 0.00183573174370646, 0.00183573661746301, 0.00183573780305895, 0.0018357336361615, 0.00183572564735361, 0.00183571957451926, 0.00183572260442858, 0.00183573444417986, 0.00183573801522333, 0.00183571664770432, 0.00183571160495008, 0.00183575298851262, 0.00183569877422273, 0.00183576853675721, 0.00183572431599425, 0.00183569912088946, 0.00183572431599424, 0.00183576853675721, 0.00183569877422273, 0.00183575298851262, 0.00183571160495008, 0.00183571664770432, 0.00183573801522333, 0.00183573444417986, 0.00183572260442858, 0.00183571957451926, 0.00183572564735361, 0.0018357336361615, 0.00183573780305895, 0.00183573661746301, 0.00183573174370646, 0.00183572601945522, 0.00183572185797715, 0.00183572047608892, 0.00183572183669791, 0.00183572502185583, 0.00183572875470577, 0.00183573186576411, 0.00183573359378671, 0.00183573369427968, 0.00183573238637962, 0.00183573019849733, 0.00183572777837656, 0.00183572572130955, 0.00183572444971286, 0.00183572415584645
flux1:, 0.649036138981792, 0.00195257913241162, 0.00195257956600198, 0.00195258113767033, 0.00195258358029181, 0.0019525863709791, 0.00195258881364709, 0.00195259018622231, 0.00195258993397962, 0.00195258786993422, 0.00195258432495818, 0.00195258018160468, 0.00195257673440993, 0.00195257535230803, 0.00195257697883878, 0.00195258158992086, 0.00195258782376349, 0.00195259307279706, 0.00195259432510328, 0.00195258985845101, 0.00195258135252299, 0.00195257490857422, 0.00195257808578058, 0.00195259047391188, 0.00195259397984566, 0.00195257118575341, 0.00195256605810036, 0.00195261011156776, 0.00195255257309161, 0.00195262698774391, 0.00195258006445087, 0.00195255328067958, 0.00195258006445087, 0.00195262698774391, 0.00195255257309161, 0.00195261011156776, 0.00195256605810036, 0.00195257118575341, 0.00195259397984566, 0.00195259047391188, 0.00195257808578058, 0.00195257490857422, 0.00195258135252299, 0.00195258985845101, 0.00195259432510328, 0.00195259307279706, 0.00195258782376349, 0.00195258158992086, 0.00195257697883878, 0.00195257535230803, 0.00195257673440993, 0.00195258018160468, 0.00195258432495818, 0.00195258786993422, 0.00195258993397962, 0.00195259018622231, 0.00195258881364709, 0.0019525863709791, 0.00195258358029181, 0.00195258113767033, 0.00195257956600198, 0.00195257913241162
flux1:, 0.649298587885546, 0.00207503864332472, 0.00207503921333046, 0.00207504107809257, 0.00207504389715456, 0.00207504704932237, 0.00207504973998967, 0.0020750511745865, 0.00207505077303149, 0.00207504838034268, 0.00207504441252172, 0.002075039871303, 0.0020750361736293, 0.0020750347777662, 0.00207503665041733, 0.00207504170463479, 0.00207504843317677, 0.00207505403555232, 0.00207505532966356, 0.00207505054293334, 0.00207504151500118, 0.00207503472141404, 0.00207503809533555, 0.00207505108581465, 0.00207505453262229, 0.00207503024917749, 0.00207502503517006, 0.00207507185248268, 0.00207501079316014, 0.00207509005243408, 0.00207504027181037, 0.00207501181195728, 0.00207504027181037, 0.00207509005243408, 0.00207501079316014, 0.00207507185248268, 0.00207502503517006, 0.00207503024917749, 0.00207505453262229, 0.00207505108581465, 0.00207503809533555, 0.00207503472141404, 0.00207504151500118, 0.00207505054293334, 0.00207505532966356, 0.00207505403555232, 0.00207504843317676, 0.00207504170463479, 0.00207503665041733, 0.0020750347777662, 0.0020750361736293, 0.002075039871303, 0.00207504441252172, 0.00207504838034268, 0.00207505077303149, 0.0020750511745865, 0.00207504973998967, 0.00207504704932237, 0.00207504389715456, 0.00207504107809257, 0.00207503921333046, 0.00207503864332472
flux1:, 0.649561036789299, 0.00220323113307465, 0.00220323182762218, 0.00220323396858953, 0.00220323714611047, 0.00220324064501634, 0.00220324357587025, 0.00220324507375593, 0.00220324453331919, 0.00220324182956196, 0.00220323745993956, 0.00220323254083006, 0.00220322860712192, 0.00220322720288825, 0.00220322931603056, 0.00220323479665912, 0.00220324199402353, 0.00220324791876629, 0.00220324922498794, 0.00220324409867889, 0.0022032345502986, 0.00220322743910236, 0.00220323107099805, 0.00220324472743662, 0.00220324812571678, 0.00220322228943615, 0.0022032169843374, 0.00220326665271196, 0.00220320186102587, 0.00220328615233565, 0.00220323334903883, 0.0022032031209931, 0.00220323334903883, 0.00220328615233565, 0.00220320186102587, 0.00220326665271196, 0.0022032169843374, 0.00220322228943615, 0.00220324812571678, 0.00220324472743662, 0.00220323107099805, 0.00220322743910236, 0.0022032345502986, 0.00220324409867889, 0.00220324922498794, 0.00220324791876629, 0.00220324199402353, 0.00220323479665912, 0.00220322931603056, 0.00220322720288825, 0.00220322860712192, 0.00220323254083006, 0.00220323745993955, 0.00220324182956196, 0.00220324453331918, 0.00220324507375593, 0.00220324357587024, 0.00220324064501634, 0.00220323714611047, 0.00220323396858952, 0.00220323182762218, 0.00220323113307465
flux1:, 0.649823485693052, 0.00233727738161459, 0.00233727817948834, 0.00233728056976514, 0.00233728407946356, 0.00233728790576769, 0.0023372910692408, 0.00233729263677664, 0.00233729197669034, 0.00233728898991743, 0.00233728424923775, 0.00233727897883158, 0.00233727482545855, 0.00233727341493849, 0.00233727575508719, 0.00233728163476607, 0.00233728926413052, 0.00233729547163791, 0.00233729675614229, 0.00233729127230216, 0.0023372812120845, 0.00233727382621404, 0.00233727778919631, 0.00233729218456919, 0.00233729554916191, 0.00233726809561514, 0.00233726269118054, 0.00233731529072963, 0.0023372465404717, 0.00233733604587536, 0.0023372800442458, 0.00233724795131811, 0.0023372800442458, 0.00233733604587535, 0.0023372465404717, 0.00233731529072963, 0.00233726269118053, 0.00233726809561514, 0.00233729554916191, 0.00233729218456919, 0.00233727778919631, 0.00233727382621404, 0.0023372812120845, 0.00233729127230216, 0.00233729675614229, 0.00233729547163791, 0.00233728926413052, 0.00233728163476607, 0.00233727575508719, 0.00233727341493849, 0.00233727482545855, 0.00233727897883158, 0.00233728424923775, 0.00233728898991743, 0.00233729197669033, 0.00233729263677664, 0.0023372910692408, 0.00233728790576769, 0.00233728407946356, 0.00233728056976514, 0.00233727817948834, 0.00233727738161459
flux1:, 0.650085934596805, 0.00247728959068088, 0.00247729046100616, 0.00247729306411215, 0.00247729687242765, 0.00247730100353283, 0.00247730439362132, 0.00247730604324376, 0.00247730529197141, 0.00247730206052544, 0.00247729698851634, 0.0024772913989927, 0.00247728704317088, 0.00247728562428362, 0.00247728816965003, 0.00247729441041873, 0.00247730242448812, 0.00247730886728743, 0.00247731009294755, 0.00247730423586874, 0.00247729367986556, 0.00247728607314385, 0.0024772904517695, 0.00247730566776553, 0.00247730901715726, 0.00247727988070226, 0.00247727436511453, 0.00247732996876582, 0.00247725701962745, 0.00247735191590411, 0.00247729253048311, 0.00247725847163429, 0.00247729253048311, 0.00247735191590411, 0.00247725701962745, 0.00247732996876582, 0.00247727436511453, 0.00247727988070226, 0.00247730901715726, 0.00247730566776553, 0.0024772904517695, 0.00247728607314385, 0.00247729367986556, 0.00247730423586874, 0.00247731009294755, 0.00247730886728743, 0.00247730242448812, 0.00247729441041873, 0.00247728816965003, 0.00247728562428362, 0.00247728704317088, 0.0024772913989927, 0.00247729698851634, 0.00247730206052544, 0.00247730529197141, 0.00247730604324376, 0.00247730439362132, 0.00247730100353283, 0.00247729687242765, 0.00247729306411215, 0.00247729046100616, 0.00247728959068088
flux1:, 0.650348383500559, 0.00262337045329934, 0.00262337135576365, 0.00262337412660012, 0.0026233781941354, 0.00262338260573101, 0.0026233862192581, 0.0026233879701662, 0.00262338716537493, 0.0026233837371899, 0.00262337838140252, 0.00262337250921558, 0.00262336796788121, 0.00262336653370793, 0.00262336925412122, 0.00262337580792129, 0.0026233841498512, 0.0026233907736897, 0.0026233919010529, 0.00262338565788644, 0.00262337462969504, 0.00262336686640053, 0.00262337175581191, 0.00262338788180735, 0.00262339123732391, 0.00262336035084377, 0.00262335470883964, 0.00262341338258811, 0.00262333598120749, 0.00262343644030182, 0.00262337347665887, 0.00262333734684518, 0.00262337347665887, 0.00262343644030182, 0.00262333598120749, 0.00262341338258811, 0.00262335470883964, 0.00262336035084378, 0.00262339123732391, 0.00262338788180734, 0.00262337175581191, 0.00262336686640053, 0.00262337462969504, 0.00262338565788644, 0.0026233919010529, 0.0026233907736897, 0.0026233841498512, 0.00262337580792129, 0.00262336925412122, 0.00262336653370793, 0.00262336796788121, 0.00262337250921558, 0.00262337838140252, 0.0026233837371899, 0.00262338716537493, 0.0026233879701662, 0.0026233862192581, 0.00262338260573101, 0.0026233781941354, 0.00262337412660013, 0.00262337135576365, 0.00262337045329934
flux1:, 0.650610832404312, 0.00277561221058159, 0.00277561309624648, 0.00277561598259747, 0.00277562026591883, 0.00277562493362999, 0.00277562877134478, 0.00277563064979857, 0.00277562983781274, 0.00277562626918906, 0.00277562068342193, 0.00277561456777784, 0.00277560985649281, 0.00277560839486644, 0.0027756112521242, 0.00277561806179571, 0.00277562666656362, 0.00277563341180067, 0.00277563440015387, 0.00277562776138798, 0.00277561629192629, 0.00277560844591384, 0.00277561395051736, 0.00277563108217787, 0.00277563446698514, 0.00277560176165269, 0.00277559597486766, 0.00277565777838391, 0.0027755756598665, 0.00277568184971029, 0.00277561510558532, 0.00277557679622265, 0.00277561510558532, 0.00277568184971029, 0.0027755756598665, 0.00277565777838391, 0.00277559597486766, 0.00277560176165268, 0.00277563446698514, 0.00277563108217787, 0.00277561395051736, 0.00277560844591384, 0.00277561629192629, 0.00277562776138798, 0.00277563440015387, 0.00277563341180067, 0.00277562666656362, 0.00277561806179571, 0.0027756112521242, 0.00277560839486644, 0.00277560985649281, 0.00277561456777784, 0.00277562068342193, 0.00277562626918906, 0.00277562983781274, 0.00277563064979857, 0.00277562877134478, 0.00277562493363, 0.00277562026591883, 0.00277561598259747, 0.00277561309624648, 0.00277561221058159
flux1:, 0.650873281308065, 0.00293409570023496, 0.00293409651295772, 0.00293409945748262, 0.00293410391118759, 0.00293410881221422, 0.00293411287961459, 0.00293411491876183, 0.00293411415346043, 0.00293411050732464, 0.00293410474968661, 0.00293409843088737, 0.00293409356286218, 0.00293409205629174, 0.00293409500498282, 0.00293410200576352, 0.0029341108019636, 0.00293411760521744, 0.00293411841368705, 0.00293411137343767, 0.00293409950035376, 0.0029340916537133, 0.00293409788540141, 0.00293411612293452, 0.00293411956087608, 0.00293408496597402, 0.00293407901352515, 0.00293414400112972, 0.00293405689104307, 0.0029341689767485, 0.00293409824350364, 0.00293405764304821, 0.00293409824350364, 0.0029341689767485, 0.00293405689104307, 0.00293414400112972, 0.00293407901352515, 0.00293408496597402, 0.00293411956087607, 0.00293411612293452, 0.00293409788540141, 0.0029340916537133, 0.00293409950035376, 0.00293411137343768, 0.00293411841368705, 0.00293411760521744, 0.0029341108019636, 0.00293410200576352, 0.00293409500498282, 0.00293409205629174, 0.00293409356286218, 0.00293409843088737, 0.00293410474968661, 0.00293411050732464, 0.00293411415346043, 0.00293411491876183, 0.00293411287961459, 0.00293410881221421, 0.00293410391118759, 0.00293409945748262, 0.00293409651295772, 0.00293409570023496
flux1:, 0.651135730211818, 0.00309888940150824, 0.00309889007995456, 0.00309889302259356, 0.00309889760152846, 0.0030989027161487, 0.00309890702392331, 0.00309890926309195, 0.00309890860424021, 0.00309890494793122, 0.00309889907862124, 0.0030988925963698, 0.00309888758169088, 0.00309888600768109, 0.00309888899650351, 0.00309889611801531, 0.00309890503003015, 0.00309891182601608, 0.00309891241463971, 0.00309890497070537, 0.00309889273739752, 0.00309888497865409, 0.00309889205459639, 0.0030989115006925, 0.00309891501500305, 0.00309887845782783, 0.00309887231714555, 0.0030989405391447, 0.00309884815597044, 0.00309896630137332, 0.00309889136573688, 0.0030988483603762, 0.00309889136573688, 0.00309896630137332, 0.00309884815597044, 0.0030989405391447, 0.00309887231714555, 0.00309887845782783, 0.00309891501500305, 0.0030989115006925, 0.00309889205459639, 0.00309888497865409, 0.00309889273739752, 0.00309890497070537, 0.00309891241463971, 0.00309891182601608, 0.00309890503003015, 0.00309889611801531, 0.00309888899650351, 0.00309888600768109, 0.00309888758169088, 0.0030988925963698, 0.00309889907862124, 0.00309890494793122, 0.0030989086042402, 0.00309890926309195, 0.00309890702392331, 0.0030989027161487, 0.00309889760152846, 0.00309889302259356, 0.00309889007995456, 0.00309888940150824
flux1:, 0.651398179115572, 0.00327004848157656, 0.00327004896176486, 0.00327005184244443, 0.00327005650393564, 0.00327006181674582, 0.00327006638074399, 0.0032700688641644, 0.00327006837520246, 0.00327006477785575, 0.00327005885675988, 0.00327005224852972, 0.00327004709367378, 0.00327004542548415, 0.00327004839905778, 0.00327005556773907, 0.00327006451822008, 0.00327007124170348, 0.00327007157240782, 0.00327006372604858, 0.00327005118028904, 0.00327004360216829, 0.00327005164221769, 0.00327007239973391, 0.00327007601167498, 0.00327003741755078, 0.00327003106546169, 0.0032701025698236, 0.00327000462783057, 0.00327012899734431, 0.00327004964341757, 0.00327000411786046, 0.00327004964341757, 0.00327012899734431, 0.00327000462783057, 0.0032701025698236, 0.00327003106546169, 0.00327003741755078, 0.00327007601167498, 0.00327007239973391, 0.00327005164221769, 0.00327004360216829, 0.00327005118028904, 0.00327006372604858, 0.00327007157240782, 0.00327007124170348, 0.00327006451822008, 0.00327005556773907, 0.00327004839905778, 0.00327004542548415, 0.00327004709367378, 0.00327005224852972, 0.00327005885675988, 0.00327006477785575, 0.00327006837520246, 0.0032700688641644, 0.00327006638074399, 0.00327006181674582, 0.00327005650393564, 0.00327005184244443, 0.00327004896176486, 0.00327004848157656
flux1:, 0.651660628019325, 0.00344761384862956, 0.00344761406690713, 0.00344761682840417, 0.0034476215343544, 0.00344762703512392, 0.00344763187578485, 0.0034476346507375, 0.00344763439608292, 0.00344763092571322, 0.00344762500993669, 0.00344761830951295, 0.00344761301722047, 0.00344761122508754, 0.00344761412623438, 0.003447621268151, 0.00344763018071897, 0.00344763676849644, 0.00344763680591637, 0.00344762856132844, 0.00344761575350231, 0.00344760845030735, 0.00344761757408807, 0.00344763974354324, 0.00344764347101388, 0.00344760276344062, 0.00344759617749081, 0.00344767101182472, 0.00344756722430773, 0.00344769798503197, 0.00344761399651679, 0.00344756583486758, 0.00344761399651679, 0.00344769798503197, 0.00344756722430773, 0.00344767101182472, 0.00344759617749081, 0.00344760276344062, 0.00344764347101388, 0.00344763974354324, 0.00344761757408807, 0.00344760845030735, 0.00344761575350231, 0.00344762856132844, 0.00344763680591637, 0.00344763676849644, 0.00344763018071897, 0.003447621268151, 0.00344761412623438, 0.00344761122508754, 0.00344761301722047, 0.00344761830951295, 0.00344762500993669, 0.00344763092571322, 0.00344763439608292, 0.0034476346507375, 0.00344763187578485, 0.00344762703512392, 0.0034476215343544, 0.00344761682840417, 0.00344761406690714, 0.00344761384862956
flux1:, 0.651923076923078, 0.00363161121715772, 0.00363161111347118, 0.00363161370427218, 0.00363161842297047, 0.0036316241070058, 0.00363162924820757, 0.00363163236262783, 0.00363163240458292, 0.00363162912499115, 0.00363162326645549, 0.00363161650275161, 0.00363161107231574, 0.00363160912513679, 0.00363161189757381, 0.00363161894151662, 0.00363162774357707, 0.00363163413639216, 0.00363163384847164, 0.0036316252119431, 0.00363161219293442, 0.00363160525760215, 0.00363161558136489, 0.00363163925832745, 0.00363164311450683, 0.0036316002154605, 0.0036315933754573, 0.00363167158924043, 0.0036315616720503, 0.00363169899606148, 0.00363161015865573, 0.00363155924535288, 0.00363161015865573, 0.00363169899606148, 0.0036315616720503, 0.00363167158924043, 0.0036315933754573, 0.0036316002154605, 0.00363164311450684, 0.00363163925832745, 0.00363161558136489, 0.00363160525760215, 0.00363161219293442, 0.0036316252119431, 0.00363163384847164, 0.00363163413639216, 0.00363162774357707, 0.00363161894151661, 0.00363161189757381, 0.00363160912513679, 0.00363161107231574, 0.00363161650275161, 0.00363162326645548, 0.00363162912499115, 0.00363163240458292, 0.00363163236262783, 0.00363162924820757, 0.0036316241070058, 0.00363161842297047, 0.00363161370427219, 0.00363161111347118, 0.00363161121715772
flux1:, 0.652185525826831, 0.00382205019114212, 0.00382204971243239, 0.00382205208941111, 0.00382205679691267, 0.00382206266484939, 0.00382206813217363, 0.00382207163178322, 0.00382207202717017, 0.00382206899482098, 0.00382206323806097, 0.0038220564343052, 0.00382205086231052, 0.00382204872975954, 0.00382205132112119, 0.00382205820187522, 0.00382206682742988, 0.00382207297172874, 0.0038220723300523, 0.00382206330880315, 0.00382205012758144, 0.00382204364850721, 0.00382205528185406, 0.0038220805543139, 0.00382208454639425, 0.00382203937679186, 0.00382203226652865, 0.0038221139135093, 0.0038219975887822, 0.00382214165551854, 0.00382204775941575, 0.00382199398021216, 0.00382204775941575, 0.00382214165551854, 0.0038219975887822, 0.0038221139135093, 0.00382203226652865, 0.00382203937679185, 0.00382208454639425, 0.0038220805543139, 0.00382205528185406, 0.00382204364850721, 0.00382205012758144, 0.00382206330880315, 0.00382207233005231, 0.00382207297172874, 0.00382206682742988, 0.00382205820187522, 0.00382205132112119, 0.00382204872975954, 0.00382205086231052, 0.0038220564343052, 0.00382206323806097, 0.00382206899482098, 0.00382207202717017, 0.00382207163178322, 0.00382206813217363, 0.00382206266484939, 0.00382205679691267, 0.00382205208941112, 0.00382204971243239, 0.00382205019114212
flux1:, 0.652447974730585, 0.00401892337102897, 0.00401892247455778, 0.00401892460529292, 0.00401892928624312, 0.00401893534321759, 0.00401894116166563, 0.00401894508673743, 0.00401894588341238, 0.00401894314444118, 0.0040189375247342, 0.00401893069810332, 0.00401892497962303, 0.00401892263463988, 0.00401892499972065, 0.00401893166137278, 0.0040189400537008, 0.00401894590313589, 0.00401894488295313, 0.00401893548368125, 0.00401892218466267, 0.0040189162424016, 0.00401892928499724, 0.00401895623081942, 0.00401896035888664, 0.00401891283921968, 0.00401890544833559, 0.00401899058902579, 0.00401886758900432, 0.00401901858764517, 0.00401891943006619, 0.00401886267302498, 0.00401891943006619, 0.00401901858764517, 0.00401886758900432, 0.00401899058902579, 0.0040189054483356, 0.00401891283921968, 0.00401896035888664, 0.00401895623081942, 0.00401892928499724, 0.0040189162424016, 0.00401892218466267, 0.00401893548368125, 0.00401894488295313, 0.00401894590313589, 0.00401894005370081, 0.00401893166137278, 0.00401892499972065, 0.00401892263463988, 0.00401892497962303, 0.00401893069810332, 0.0040189375247342, 0.00401894314444118, 0.00401894588341238, 0.00401894508673743, 0.00401894116166563, 0.00401893534321759, 0.00401892928624312, 0.00401892460529292, 0.00401892247455778, 0.00401892337102897
flux1:, 0.652710423634338, 0.00422220549052409, 0.00422220414692665, 0.00422220601149084, 0.00422221065929621, 0.00422221691348828, 0.00422222310472524, 0.00422222748662332, 0.00422222872004156, 0.00422222630755587, 0.0042222208495046, 0.00422221401125922, 0.00422220814148961, 0.00422220556305458, 0.00422220766713876, 0.00422221406627654, 0.0042222221803571, 0.00422222769695601, 0.00422222627687713, 0.00422221650405235, 0.00422220312433, 0.0042221977882987, 0.00422221232669392, 0.00422224101125511, 0.00422224526737029, 0.00422219531850147, 0.0042221876444156, 0.00422227634857324, 0.00422214641939941, 0.00422230455112942, 0.0042221999388076, 0.00422214009528508, 0.00422219993880761, 0.00422230455112942, 0.00422214641939941, 0.00422227634857324, 0.0042221876444156, 0.00422219531850147, 0.00422224526737029, 0.00422224101125511, 0.00422221232669392, 0.0042221977882987, 0.00422220312433, 0.00422221650405235, 0.00422222627687713, 0.00422222769695601, 0.0042222221803571, 0.00422221406627654, 0.00422220766713876, 0.00422220556305458, 0.0042222081414896, 0.00422221401125921, 0.0042222208495046, 0.00422222630755587, 0.00422222872004156, 0.00422222748662332, 0.00422222310472524, 0.00422221691348828, 0.00422221065929621, 0.00422220601149084, 0.00422220414692665, 0.00422220549052409
flux1:, 0.652972872538091, 0.00443185258935789, 0.00443185078521617, 0.00443185237729029, 0.00443185699357687, 0.00443186345415905, 0.00443187003340441, 0.00443187489107001, 0.00443187658108782, 0.00443187451292249, 0.00443186922959326, 0.00443186238574006, 0.00443185636202, 0.00443185353809795, 0.00443185536022488, 0.00443186146887317, 0.00443186927342518, 0.00443187442835527, 0.00443187258971565, 0.00443186244368382, 0.00443184901023823, 0.00443184433555326, 0.0044318604402516, 0.00443189091435824, 0.00443189528188669, 0.00443184282599517, 0.00443183487584379, 0.00443192722483438, 0.00443179013018614, 0.00443195561022868, 0.00443184536176622, 0.00443178232735243, 0.00443184536176621, 0.00443195561022868, 0.00443179013018614, 0.00443192722483438, 0.00443183487584379, 0.00443184282599518, 0.00443189528188669, 0.00443189091435824, 0.0044318604402516, 0.00443184433555326, 0.00443184901023822, 0.00443186244368382, 0.00443187258971565, 0.00443187442835527, 0.00443186927342518, 0.00443186146887317, 0.00443185536022488, 0.00443185353809795, 0.00443185636202, 0.00443186238574006, 0.00443186922959327, 0.00443187451292249, 0.00443187658108782, 0.00443187489107001, 0.00443187003340441, 0.00443186345415905, 0.00443185699357687, 0.00443185237729029, 0.00443185078521617, 0.0044318525893579
flux1:, 0.653235321441844, 0.00464780122826118, 0.00464779896800714, 0.00464780029520756, 0.00464780488855266, 0.00464781156312718, 0.00464781853584631, 0.00464782387242313, 0.00464782602052459, 0.00464782429759691, 0.00464781919028867, 0.00464781234276281, 0.00464780616689409, 0.00464780309740863, 0.00464780463340982, 0.00464781044155088, 0.00464781792057739, 0.00464782269445518, 0.00464782042036669, 0.00464780989534567, 0.00464779642236105, 0.00464779244695591, 0.00464781016985501, 0.00464784246803591, 0.00464784692126088, 0.00464779188291018, 0.00464778367540711, 0.00464787976432857, 0.00464773528876713, 0.00464790834807, 0.00464779229608238, 0.0046477259714695, 0.00464779229608238, 0.00464790834806999, 0.00464773528876713, 0.00464787976432857, 0.00464778367540711, 0.00464779188291018, 0.00464784692126088, 0.00464784246803591, 0.00464781016985501, 0.00464779244695591, 0.00464779642236105, 0.00464780989534567, 0.0046478204203667, 0.00464782269445518, 0.00464781792057739, 0.00464781044155088, 0.00464780463340982, 0.00464780309740863, 0.00464780616689409, 0.00464781234276281, 0.00464781919028867, 0.00464782429759691, 0.00464782602052459, 0.00464782387242313, 0.00464781853584631, 0.00464781156312718, 0.00464780488855266, 0.00464780029520756, 0.00464779896800714, 0.00464780122826119
flux1:, 0.653497770345598, 0.00486996775244295, 0.00486996505942895, 0.00486996614277999, 0.00486997072675328, 0.00486997761840355, 0.00486998497698684, 0.00486999077678963, 0.00486999336391977, 0.00486999196930606, 0.00486998702799175, 0.00486998017631658, 0.00486997385707206, 0.00486997055675199, 0.004869971821891, 0.00486997733942289, 0.0048699844931648, 0.00486998887588161, 0.00486998615001197, 0.00486997523207666, 0.00486996171849696, 0.00486995846066158, 0.00486997783299262, 0.00487001197224895, 0.00487001647629531, 0.00486995878358886, 0.00486995035072231, 0.00487005029017481, 0.004869898242071, 0.00487007912853048, 0.00486995712149864, 0.00486988741324834, 0.00486995712149864, 0.00487007912853048, 0.004869898242071, 0.0048700502901748, 0.00486995035072231, 0.00486995878358886, 0.00487001647629531, 0.00487001197224895, 0.00486997783299262, 0.00486995846066158, 0.00486996171849696, 0.00486997523207666, 0.00486998615001197, 0.00486998887588162, 0.0048699844931648, 0.00486997733942289, 0.004869971821891, 0.00486997055675199, 0.00486997385707206, 0.00486998017631658, 0.00486998702799175, 0.00486999196930606, 0.00486999336391977, 0.00486999077678963, 0.00486998497698684, 0.00486997761840355, 0.00486997072675328, 0.00486996614277999, 0.00486996505942895, 0.00486996775244295
flux1:, 0.653760219249351, 0.00509824760988317, 0.00509824452649838, 0.00509824539903564, 0.00509824998963722, 0.0050982570937605, 0.00509826481439785, 0.00509827104042995, 0.00509827402559546, 0.00509827292441851, 0.0050982681288621, 0.00509826127220856, 0.00509825482788896, 0.0050982513288176, 0.00509825235986815, 0.0050982576178716, 0.00509826446309929, 0.00509826845316008, 0.00509826525830092, 0.00509825392346957, 0.00509824035093213, 0.00509823780741203, 0.00509825883829052, 0.00509829481737036, 0.00509829932845044, 0.00509823891422999, 0.00509823030270622, 0.00509833422009094, 0.00509817443400571, 0.00509836341312303, 0.00509823531687831, 0.00509816213806159, 0.00509823531687831, 0.00509836341312303, 0.00509817443400571, 0.00509833422009094, 0.00509823030270622, 0.00509823891422999, 0.00509829932845044, 0.00509829481737036, 0.00509825883829052, 0.00509823780741203, 0.00509824035093213, 0.00509825392346957, 0.00509826525830092, 0.00509826845316007, 0.00509826446309929, 0.0050982576178716, 0.00509825235986815, 0.0050982513288176, 0.00509825482788896, 0.00509826127220856, 0.0050982681288621, 0.00509827292441851, 0.00509827402559546, 0.00509827104042995, 0.00509826481439785, 0.00509825709376051, 0.00509824998963722, 0.00509824539903564, 0.00509824452649838, 0.00509824760988318
flux1:, 0.654022668153104, 0.0053325147307318, 0.00533251131749685, 0.00533251202204337, 0.00533251663467734, 0.00533252393579913, 0.00533253197576833, 0.00533253856798125, 0.00533254188775064, 0.00533254102792626, 0.00533253634943725, 0.00533252948897133, 0.00533252294985221, 0.00533251930354762, 0.00533252016015693, 0.00533252521136536, 0.00533253178096571, 0.00533253538436468, 0.00533253170087036, 0.00533251991341165, 0.00533250624469364, 0.00533250438947384, 0.00533252706515553, 0.00533256486440233, 0.00533256933038082, 0.00533250613341584, 0.00533249740576094, 0.00533260544600028, 0.00533243778440576, 0.00533263513928282, 0.00533250083805966, 0.00533242410874588, 0.00533250083805966, 0.00533263513928282, 0.00533243778440576, 0.00533260544600028, 0.00533249740576094, 0.00533250613341584, 0.00533256933038082, 0.00533256486440233, 0.00533252706515553, 0.00533250438947384, 0.00533250624469364, 0.00533251991341165, 0.00533253170087035, 0.00533253538436468, 0.00533253178096571, 0.00533252521136536, 0.00533252016015693, 0.00533251930354762, 0.00533252294985221, 0.00533252948897133, 0.00533253634943725, 0.00533254102792626, 0.00533254188775064, 0.00533253856798125, 0.00533253197576833, 0.00533252393579913, 0.00533251663467734, 0.00533251202204337, 0.00533251131749685, 0.0053325147307318
flux1:, 0.654285117056858, 0.00557262097404961, 0.00557261730768287, 0.00557261789390067, 0.00557262254006698, 0.00557263000885938, 0.00557263830444521, 0.00557264517890814, 0.00557264874790259, 0.00557264806174807, 0.00557264346549369, 0.00557263660687107, 0.00557263001736978, 0.00557262629622993, 0.00557262706143693, 0.00557263197983469, 0.00557263832168395, 0.00557264155036847, 0.00557263735456296, 0.00557262506564722, 0.00557261124374979, 0.00557261002763003, 0.00557263431154334, 0.00557267389334549, 0.00557267825460513, 0.00557261222071495, 0.0055726034559507, 0.00557271578153539, 0.00557254013578059, 0.00557274616637991, 0.0055726055633833, 0.00557252521095939, 0.0055726055633833, 0.00557274616637991, 0.00557254013578059, 0.0055727157815354, 0.0055726034559507, 0.00557261222071495, 0.00557267825460513, 0.00557267389334549, 0.00557263431154335, 0.00557261002763003, 0.00557261124374979, 0.00557262506564722, 0.00557263735456296, 0.00557264155036847, 0.00557263832168395, 0.00557263197983469, 0.00557262706143693, 0.00557262629622993, 0.00557263001736978, 0.00557263660687107, 0.0055726434654937, 0.00557264806174807, 0.00557264874790259, 0.00557264517890814, 0.00557263830444521, 0.00557263000885938, 0.00557262254006698, 0.00557261789390067, 0.00557261730768287, 0.00557262097404961
flux1:, 0.654547565960611, 0.00581839564802424, 0.00581839181853991, 0.00581839233941538, 0.00581839702333909, 0.00581840461407598, 0.00581841307931895, 0.00581842012842988, 0.00581842384084741, 0.00581842324750529, 0.00581841869526066, 0.00581841185110513, 0.00581840527149425, 0.00581840156945791, 0.00581840234926588, 0.00581840722877706, 0.00581841340392462, 0.00581841627392444, 0.00581841153658655, 0.00581839868340133, 0.00581838463138031, 0.00581838398242179, 0.00581840981602006, 0.00581845112586463, 0.00581845531643981, 0.00581838639948764, 0.00581837769330582, 0.00581849448359268, 0.00581831077404086, 0.00581852579565629, 0.00581837881310652, 0.00581829477241394, 0.00581837881310652, 0.00581852579565629, 0.00581831077404086, 0.00581849448359268, 0.00581837769330582, 0.00581838639948764, 0.00581845531643981, 0.00581845112586463, 0.00581840981602005, 0.00581838398242179, 0.00581838463138031, 0.00581839868340133, 0.00581841153658655, 0.00581841627392444, 0.00581841340392462, 0.00581840722877706, 0.00581840234926587, 0.00581840156945791, 0.00581840527149424, 0.00581841185110514, 0.00581841869526066, 0.00581842324750529, 0.00581842384084741, 0.00581842012842988, 0.00581841307931895, 0.00581840461407598, 0.00581839702333908, 0.00581839233941538, 0.00581839181853991, 0.00581839564802424
flux1:, 0.654810014864364, 0.00606964510965428, 0.00606964121661962, 0.00606964172459095, 0.00606964644003169, 0.00606965408870785, 0.00606966261515255, 0.00606966970897342, 0.00606967344113481, 0.00606967284971562, 0.00606966830289752, 0.00606966149508479, 0.0060696550025869, 0.00606965143488704, 0.00606965235682825, 0.0060696573090996, 0.00606966338932341, 0.00606966591864592, 0.00606966060368929, 0.00606964710912936, 0.0060696327307579, 0.00606963255565181, 0.00606965986009665, 0.00606970282820541, 0.00606970677713607, 0.00606963493983353, 0.00606962640420696, 0.00606974785391422, 0.00606955602920593, 0.00606978037011675, 0.00606962694875223, 0.0060695391620339, 0.00606962694875223, 0.00606978037011675, 0.00606955602920592, 0.00606974785391422, 0.00606962640420696, 0.00606963493983353, 0.00606970677713607, 0.00606970282820541, 0.00606965986009665, 0.0060696325556518, 0.00606963273075789, 0.00606964710912936, 0.00606966060368929, 0.00606966591864592, 0.00606966338932341, 0.0060696573090996, 0.00606965235682825, 0.00606965143488703, 0.0060696550025869, 0.00606966149508479, 0.00606966830289752, 0.00606967284971562, 0.00606967344113481, 0.00606966970897342, 0.00606966261515255, 0.00606965408870785, 0.00606964644003169, 0.00606964172459095, 0.00606964121661962, 0.00606964510965428
flux1:, 0.655072463768117, 0.00632615244969864, 0.00632614859784088, 0.00632614914081513, 0.00632615386830839, 0.00632616149162931, 0.00632616994919706, 0.00632617693793971, 0.00632618055178648, 0.0063261798650879, 0.00632617528789015, 0.00632616854945516, 0.0063261622385713, 0.00632615894049255, 0.00632616015116679, 0.0063261653024914, 0.00632617136732092, 0.00632617357373101, 0.0063261676371967, 0.00632615341022172, 0.00632613859154063, 0.00632613877791252, 0.00632616745656648, 0.00632621200006635, 0.00632621563291283, 0.00632614084737672, 0.00632613260956204, 0.00632625892643647, 0.00632605896186313, 0.00632629296017339, 0.00632613305821147, 0.00632604147486995, 0.00632613305821147, 0.00632629296017339, 0.00632605896186313, 0.00632625892643647, 0.00632613260956203, 0.00632614084737672, 0.00632621563291282, 0.00632621200006635, 0.00632616745656648, 0.00632613877791251, 0.00632613859154063, 0.00632615341022172, 0.00632616763719669, 0.00632617357373101, 0.00632617136732092, 0.00632616530249139, 0.00632616015116679, 0.00632615894049254, 0.0063261622385713, 0.00632616854945516, 0.00632617528789014, 0.00632617986508789, 0.00632618055178648, 0.0063261769379397, 0.00632616994919706, 0.00632616149162931, 0.00632615386830839, 0.00632614914081512, 0.00632614859784088, 0.00632615244969865
flux1:, 0.655334912671871, 0.00658767726844555, 0.00658767356285317, 0.00658767418038493, 0.00658767888515937, 0.00658768638057256, 0.00658769461962813, 0.00658770133725409, 0.00658770468467254, 0.00658770380329089, 0.00658769916572139, 0.00658769254221356, 0.00658768652416668, 0.00658768364876287, 0.00658768531037967, 0.00658769079785234, 0.00658769693118438, 0.0065876988300018, 0.00658769221947329, 0.00658767715620363, 0.00658766176798067, 0.00658766218760616, 0.00658769212927733, 0.00658773815483329, 0.00658774139528296, 0.00658766364329245, 0.00658765584420101, 0.00658778724586139, 0.00658757914086864, 0.00658782314056335, 0.00658765673214107, 0.00658756130831478, 0.00658765673214107, 0.00658782314056335, 0.00658757914086864, 0.00658778724586139, 0.00658765584420101, 0.00658766364329245, 0.00658774139528295, 0.00658773815483329, 0.00658769212927734, 0.00658766218760616, 0.00658766176798067, 0.00658767715620363, 0.00658769221947329, 0.0065876988300018, 0.00658769693118438, 0.00658769079785234, 0.00658768531037967, 0.00658768364876286, 0.00658768652416668, 0.00658769254221356, 0.00658769916572139, 0.00658770380329089, 0.00658770468467254, 0.00658770133725409, 0.00658769461962813, 0.00658768638057256, 0.00658767888515938, 0.00658767418038493, 0.00658767356285317, 0.00658767726844555
flux1:, 0.655597361575624, 0.00685395554756158, 0.00685395208876665, 0.00685395280867806, 0.00685395743946772, 0.00685396468635495, 0.00685397254097267, 0.00685397880980565, 0.00685398173759685, 0.00685398056421559, 0.00685397584482895, 0.00685396939495891, 0.00685396379617141, 0.00685396151094707, 0.00685396379695252, 0.006853969763989, 0.00685397605044885, 0.00685397765250025, 0.00685397030703911, 0.00685395429262993, 0.00685393819371028, 0.00685393870657768, 0.00685396978942473, 0.00685401719624097, 0.00685401996773084, 0.00685393924064361, 0.00685393203257963, 0.00685406874257468, 0.00685385251744938, 0.00685410686373204, 0.00685393393686855, 0.0068538346348423, 0.00685393393686855, 0.00685410686373204, 0.00685385251744937, 0.00685406874257468, 0.00685393203257963, 0.00685393924064361, 0.00685401996773084, 0.00685401719624097, 0.00685396978942473, 0.00685393870657768, 0.00685393819371028, 0.00685395429262993, 0.00685397030703911, 0.00685397765250025, 0.00685397605044885, 0.006853969763989, 0.00685396379695252, 0.00685396151094708, 0.00685396379617141, 0.00685396939495891, 0.00685397584482895, 0.00685398056421559, 0.00685398173759685, 0.00685397880980564, 0.00685397254097268, 0.00685396468635495, 0.00685395743946772, 0.00685395280867806, 0.00685395208876665, 0.00685395554756158
flux1:, 0.655859810479377, 0.00712469962292439, 0.0071246965021757, 0.00712469733788621, 0.00712470182681449, 0.00712470868890325, 0.00712471598126768, 0.00712472161745324, 0.00712472397272407, 0.00712472241634223, 0.00712471760446797, 0.00712471139991895, 0.00712470635949115, 0.00712470484210487, 0.00712470793202262, 0.00712471452341207, 0.00712472104463016, 0.00712472235449301, 0.00712471420517098, 0.00712469711647131, 0.00712468015796041, 0.00712468061707494, 0.00712471271304916, 0.00712476139612549, 0.00712476362340264, 0.00712467992170029, 0.00712467346549359, 0.00712481570864538, 0.00712459140047584, 0.00712485643448198, 0.00712467698862727, 0.00712457377609841, 0.00712467698862727, 0.00712485643448198, 0.00712459140047584, 0.00712481570864538, 0.00712467346549359, 0.00712467992170029, 0.00712476362340264, 0.00712476139612548, 0.00712471271304916, 0.00712468061707494, 0.00712468015796041, 0.00712469711647131, 0.00712471420517098, 0.00712472235449302, 0.00712472104463016, 0.00712471452341207, 0.00712470793202261, 0.00712470484210487, 0.00712470635949115, 0.00712471139991895, 0.00712471760446797, 0.00712472241634223, 0.00712472397272407, 0.00712472161745324, 0.00712471598126768, 0.00712470868890325, 0.00712470182681449, 0.00712469733788621, 0.0071246965021757, 0.00712469962292439
flux1:, 0.65612225938313, 0.00739959826293254, 0.00739959555797518, 0.00739959650677863, 0.00739960077043402, 0.00739960709941322, 0.0073996136452186, 0.00739961846480856, 0.00739962010052348, 0.00739961808038051, 0.00739961317766595, 0.00739960730198393, 0.00739960296819123, 0.0073996024012932, 0.00739960647495561, 0.00739961383164628, 0.00739962066263182, 0.00739962167729589, 0.00739961264837372, 0.00739959435733869, 0.00739957638751692, 0.00739957664430392, 0.00739960962397652, 0.00739965947749237, 0.0073996610880349, 0.00739957442048555, 0.00739956888207076, 0.0073997168792095, 0.00739948453724272, 0.00739976059025405, 0.00739957463350578, 0.00739946748273671, 0.00739957463350579, 0.00739976059025406, 0.00739948453724272, 0.0073997168792095, 0.00739956888207076, 0.00739957442048555, 0.0073996610880349, 0.00739965947749237, 0.00739960962397652, 0.00739957664430392, 0.00739957638751692, 0.00739959435733869, 0.00739961264837372, 0.00739962167729589, 0.00739962066263182, 0.00739961383164628, 0.00739960647495561, 0.0073996024012932, 0.00739960296819124, 0.00739960730198393, 0.00739961317766594, 0.00739961808038051, 0.00739962010052348, 0.00739961846480856, 0.0073996136452186, 0.00739960709941322, 0.00739960077043402, 0.00739959650677863, 0.00739959555797518, 0.00739959826293253
flux1:, 0.656384708286884, 0.00767831685631221, 0.00767831462797121, 0.00767831567044931, 0.0076783196122017, 0.00767832525245204, 0.00767833086709637, 0.00767833469248666, 0.00767833547289817, 0.00767833292185876, 0.00767832794297868, 0.00767832248950423, 0.00767831901538811, 0.00767831958075578, 0.00767832481214163, 0.00767833306598082, 0.00767834027177408, 0.00767834097982976, 0.00767833099060027, 0.00767831136838488, 0.0076782922382132, 0.00767829214834245, 0.00767832588594207, 0.00767837680663239, 0.00767837773185925, 0.00767828811430214, 0.00767828366082609, 0.00767843762305272, 0.00767819730360317, 0.00767848469091293, 0.00767829223700261, 0.00767818112389416, 0.00767829223700261, 0.00767848469091293, 0.00767819730360317, 0.00767843762305273, 0.00767828366082609, 0.00767828811430214, 0.00767837773185925, 0.00767837680663239, 0.00767832588594207, 0.00767829214834245, 0.0076782922382132, 0.00767831136838488, 0.00767833099060027, 0.00767834097982975, 0.00767834027177408, 0.00767833306598082, 0.00767832481214163, 0.00767831958075578, 0.00767831901538811, 0.00767832248950424, 0.00767832794297868, 0.00767833292185876, 0.00767833547289818, 0.00767833469248666, 0.00767833086709638, 0.00767832525245204, 0.0076783196122017, 0.0076783156704493, 0.00767831462797121, 0.00767831685631221
flux1:, 0.656647157190637, 0.00796049771291269, 0.00796049600274027, 0.0079604971034347, 0.007960500616964, 0.00796050541123597, 0.00796050991654542, 0.00796051258296113, 0.00796051238863268, 0.00796050925581676, 0.00796050422824472, 0.00796049929710483, 0.00796049683528894, 0.00796049870747337, 0.00796050525839906, 0.0079605145270602, 0.00796052215983691, 0.00796052254127341, 0.00796051150855026, 0.00796049043017316, 0.00796046999921173, 0.00796046942863794, 0.0079605038071072, 0.00796055569749038, 0.00796055587369787, 0.00796046332747483, 0.0079604601230388, 0.00796062024568122, 0.00796037200677285, 0.00796067102137541, 0.00796047208653764, 0.00796035698966356, 0.00796047208653764, 0.00796067102137541, 0.00796037200677285, 0.00796062024568122, 0.0079604601230388, 0.00796046332747483, 0.00796055587369787, 0.00796055569749037, 0.0079605038071072, 0.00796046942863793, 0.00796046999921173, 0.00796049043017316, 0.00796051150855026, 0.00796052254127341, 0.00796052215983691, 0.00796051452706021, 0.00796050525839906, 0.00796049870747337, 0.00796049683528894, 0.00796049929710483, 0.00796050422824472, 0.00796050925581676, 0.00796051238863268, 0.00796051258296112, 0.00796050991654542, 0.00796050541123597, 0.007960500616964, 0.0079604971034347, 0.00796049600274027, 0.00796049771291269
flux1:, 0.65690960609439, 0.00824576048038719, 0.00824575930957462, 0.00824576041896272, 0.00824576339288754, 0.0082457671886892, 0.00824577041985986, 0.00824577178156231, 0.00824577051370725, 0.00824576676618813, 0.00824576172897821, 0.00824575742321626, 0.0082457561201322, 0.00824575945986672, 0.00824576747379903, 0.00824577785612814, 0.00824578595291072, 0.00824578597957529, 0.00824577382077047, 0.00824575117019849, 0.00824572931272901, 0.00824572814372109, 0.00824576305959263, 0.00824581583091458, 0.00824581519989076, 0.0082457197499698, 0.00824571795113694, 0.00824588440758938, 0.00824562830353345, 0.00824593920982737, 0.00824573380967713, 0.00824561470932411, 0.00824573380967713, 0.00824593920982737, 0.00824562830353345, 0.00824588440758938, 0.00824571795113695, 0.00824571974996979, 0.00824581519989076, 0.00824581583091458, 0.00824576305959263, 0.00824572814372109, 0.008245729312729, 0.0082457511701985, 0.00824577382077047, 0.00824578597957529, 0.00824578595291072, 0.00824577785612814, 0.00824576747379903, 0.00824575945986672, 0.0082457561201322, 0.00824575742321626, 0.00824576172897821, 0.00824576676618813, 0.00824577051370725, 0.00824577178156231, 0.00824577041985986, 0.0082457671886892, 0.00824576339288754, 0.00824576041896273, 0.00824575930957462, 0.00824576048038719
flux1:, 0.657172054998143, 0.00853370267901331, 0.00853370204869214, 0.00853370310642325, 0.00853370542983738, 0.00853370808623243, 0.00853370989864394, 0.00853370983453437, 0.00853370741842387, 0.00853370304186651, 0.00853369804345387, 0.00853369446443379, 0.00853369445418935, 0.00853369940184161, 0.0085337089981075, 0.00853372057010904, 0.00853372915121148, 0.00853372878794441, 0.00853371542463915, 0.00853369110010905, 0.00853366771122738, 0.00853366584814823, 0.00853370121603941, 0.00853375479080747, 0.00853375330009194, 0.00853365497294807, 0.00853365472416758, 0.00853382765982004, 0.00853356373594559, 0.00853388676364974, 0.00853367491019781, 0.00853355178745571, 0.00853367491019781, 0.00853388676364975, 0.00853356373594558, 0.00853382765982004, 0.00853365472416758, 0.00853365497294807, 0.00853375330009194, 0.00853375479080747, 0.00853370121603941, 0.00853366584814823, 0.00853366771122739, 0.00853369110010905, 0.00853371542463915, 0.0085337287879444, 0.00853372915121147, 0.00853372057010904, 0.0085337089981075, 0.00853369940184161, 0.00853369445418935, 0.00853369446443378, 0.00853369804345387, 0.00853370304186651, 0.00853370741842387, 0.00853370983453437, 0.00853370989864395, 0.00853370808623242, 0.00853370542983738, 0.00853370310642325, 0.00853370204869214, 0.00853370267901331
flux1:, 0.657434503901897, 0.00882390035620468, 0.0088239002491729, 0.00882390118843363, 0.00882390275708293, 0.00882390415155252, 0.00882390442709442, 0.00882390284540728, 0.00882389923264471, 0.00882389423081642, 0.00882388932590964, 0.00882388656818564, 0.0088238879663461, 0.00882389463571096, 0.00882390590437502, 0.00882391871603298, 0.00882392778432978, 0.00882392699074922, 0.00882391235262597, 0.0088238862719934, 0.00882386127342355, 0.00882385864801874, 0.00882389440455413, 0.00882394871855007, 0.00882394632132586, 0.00882384514266233, 0.00882384657177596, 0.0088240260982519, 0.00882375438601145, 0.0088240897244965, 0.00882387142343485, 0.0088237442593835, 0.00882387142343485, 0.00882408972449649, 0.00882375438601145, 0.0088240260982519, 0.00882384657177596, 0.00882384514266233, 0.00882394632132586, 0.00882394871855007, 0.00882389440455413, 0.00882385864801875, 0.00882386127342355, 0.0088238862719934, 0.00882391235262597, 0.00882392699074922, 0.00882392778432978, 0.00882391871603299, 0.00882390590437502, 0.00882389463571095, 0.00882388796634609, 0.00882388656818564, 0.00882388932590964, 0.00882389423081642, 0.00882389923264471, 0.00882390284540728, 0.00882390442709441, 0.00882390415155252, 0.00882390275708293, 0.00882390118843363, 0.0088239002491729, 0.00882390035620467
flux1:, 0.65769695280565, 0.00911590886152486, 0.00911590924533763, 0.00911590999812725, 0.00911591072089849, 0.00911591075589234, 0.00911590940845097, 0.00911590625026757, 0.0091159014197859, 0.00911589581293982, 0.0091158910586393, 0.00911588920453151, 0.00911589210211083, 0.00911590057484368, 0.00911591357250241, 0.00911592764559796, 0.00911593718666563, 0.00911593591953585, 0.00911591994850649, 0.00911589205439117, 0.00911586539976766, 0.00911586197573022, 0.00911589808271666, 0.00911595308639967, 0.00911594974102438, 0.00911584573343436, 0.009115848947441, 0.00911603513736351, 0.00911575565003474, 0.00911610344326796, 0.0091158786916517, 0.00911574746668796, 0.0091158786916517, 0.00911610344326796, 0.00911575565003474, 0.00911603513736351, 0.009115848947441, 0.00911584573343436, 0.00911594974102438, 0.00911595308639967, 0.00911589808271667, 0.00911586197573023, 0.00911586539976767, 0.00911589205439117, 0.00911591994850649, 0.00911593591953585, 0.00911593718666563, 0.00911592764559796, 0.0091159135725024, 0.00911590057484368, 0.00911589210211083, 0.00911588920453152, 0.00911589105863931, 0.00911589581293982, 0.0091159014197859, 0.00911590625026757, 0.00911590940845097, 0.00911591075589234, 0.00911591072089849, 0.00911590999812725, 0.00911590924533763, 0.00911590886152485
flux1:, 0.657959401709403, 0.00940926374222564, 0.00940926457349156, 0.00940926507651226, 0.00940926488186096, 0.00940926349065628, 0.00940926047043879, 0.00940925571180838, 0.00940924966951706, 0.00940924349171888, 0.00940923894305664, 0.00940923805720934, 0.00940924251517932, 0.00940925283615538, 0.0094092675828662, 0.00940928290990703, 0.0094092928930397, 0.00940929110911578, 0.00940927376345525, 0.00940924402794318, 0.00940921570731386, 0.00940921148391066, 0.00940924793061665, 0.00940930358985318, 0.00940929925905733, 0.00940919243973761, 0.00940919752099451, 0.00940939040349501, 0.00940910313268703, 0.00940946347497518, 0.0094092322594186, 0.00940909695276429, 0.0094092322594186, 0.00940946347497518, 0.00940910313268703, 0.00940939040349501, 0.00940919752099451, 0.00940919243973761, 0.00940929925905733, 0.00940930358985318, 0.00940924793061665, 0.00940921148391066, 0.00940921570731386, 0.00940924402794319, 0.00940927376345525, 0.00940929110911578, 0.0094092928930397, 0.00940928290990703, 0.0094092675828662, 0.00940925283615539, 0.00940924251517932, 0.00940923805720934, 0.00940923894305663, 0.00940924349171888, 0.00940924966951705, 0.00940925571180838, 0.00940926047043879, 0.00940926349065627, 0.00940926488186096, 0.00940926507651226, 0.00940926457349156, 0.00940926374222564
flux1:, 0.658221850613157, 0.00970348175851911, 0.00970348298815221, 0.00970348318895709, 0.00970348203087818, 0.00970347918238143, 0.00970347447880316, 0.00970346813132864, 0.00970346090841492, 0.00970345420395365, 0.00970344990909812, 0.00970345003332151, 0.0097034560779433, 0.00970346825179982, 0.00970348472931552, 0.00970350127364072, 0.00970351165369265, 0.00970350931289937, 0.00970349057117483, 0.00970345899983832, 0.00970342904315889, 0.00970342405773314, 0.00970346086215633, 0.0097035171582428, 0.00970351180804437, 0.00970340218668139, 0.00970340918971465, 0.009703608746884, 0.00970331366003679, 0.00970368659273226, 0.00970344888822172, 0.00970330947764763, 0.00970344888822173, 0.00970368659273226, 0.00970331366003678, 0.00970360874688399, 0.00970340918971465, 0.00970340218668139, 0.00970351180804437, 0.0097035171582428, 0.00970346086215633, 0.00970342405773314, 0.00970342904315889, 0.00970345899983831, 0.00970349057117483, 0.00970350931289938, 0.00970351165369265, 0.00970350127364072, 0.00970348472931552, 0.00970346825179982, 0.0097034560779433, 0.00970345003332151, 0.00970344990909812, 0.00970345420395365, 0.00970346090841492, 0.00970346813132864, 0.00970347447880316, 0.00970347918238143, 0.00970348203087818, 0.0097034831889571, 0.00970348298815221, 0.00970348175851911
flux1:, 0.65848429951691, 0.00999806201695273, 0.0099980635960496, 0.00999806345904999, 0.00999806132219658, 0.00999805702436347, 0.00999805066729297, 0.00999804277712146, 0.00999803442709003, 0.00999802724617851, 0.00999802324158801, 0.00999802439029267, 0.00999803200955231, 0.00999804599862654, 0.0099980641500496, 0.00999808184711625, 0.00999809256707682, 0.00999808963584889, 0.00999806950042726, 0.00999803613543611, 0.00999800461485553, 0.00999799894405873, 0.00999803615310443, 0.00999809308208132, 0.00999808668048375, 0.00999797425743445, 0.00999798320652115, 0.00999818937097728, 0.00999788641001363, 0.0099982719193209, 0.00999802768872834, 0.00999788415052166, 0.00999802768872834, 0.00999827191932091, 0.00999788641001363, 0.00999818937097728, 0.00999798320652115, 0.00999797425743445, 0.00999808668048375, 0.00999809308208132, 0.00999803615310443, 0.00999799894405873, 0.00999800461485552, 0.00999803613543611, 0.00999806950042725, 0.00999808963584888, 0.00999809256707682, 0.00999808184711625, 0.00999806415004961, 0.00999804599862654, 0.00999803200955231, 0.00999802439029267, 0.00999802324158801, 0.00999802724617851, 0.00999803442709003, 0.00999804277712146, 0.00999805066729297, 0.00999805702436347, 0.00999806132219658, 0.00999806345904999, 0.0099980635960496, 0.00999806201695273
flux1:, 0.658746748420663, 0.0102924872194114, 0.0102924891053626, 0.0102924886172796, 0.0102924855208622, 0.0102924798224727, 0.0102924718817134, 0.0102924625269606, 0.0102924531215758, 0.0102924455155999, 0.0102924418214307, 0.0102924439779535, 0.0102924531193471, 0.0102924688431659, 0.0102924885740735, 0.0102925073338718, 0.0102925183280342, 0.0102925147826231, 0.0102924932825408, 0.0102924582046634, 0.0102924252354394, 0.0102924189950917, 0.0102924566836293, 0.0102925142549172, 0.0102925067704733, 0.0102923915353616, 0.0102924024230232, 0.01029261507674, 0.0102923041579921, 0.010292702173978, 0.0102924513683338, 0.0102923036775299, 0.0102924513683338, 0.010292702173978, 0.0102923041579921, 0.01029261507674, 0.0102924024230232, 0.0102923915353616, 0.0102925067704733, 0.0102925142549172, 0.0102924566836293, 0.0102924189950917, 0.0102924252354394, 0.0102924582046634, 0.0102924932825408, 0.0102925147826231, 0.0102925183280342, 0.0102925073338718, 0.0102924885740735, 0.0102924688431659, 0.0102924531193471, 0.0102924439779535, 0.0102924418214307, 0.0102924455155999, 0.0102924531215758, 0.0102924625269606, 0.0102924718817134, 0.0102924798224727, 0.0102924855208622, 0.0102924886172796, 0.0102924891053626, 0.0102924872194114
flux1:, 0.659009197324416, 0.0105862250244176, 0.0105862271868253, 0.0105862263611801, 0.0105862223613302, 0.0105862153519383, 0.0105862059349195, 0.0105861952216473, 0.0105861848460115, 0.0105861768626295, 0.010586173478711, 0.0105861765928044, 0.0105861871626641, 0.0105862044990733, 0.0105862256800943, 0.0105862453905797, 0.0105862565881268, 0.0105862524176682, 0.010586229610662, 0.0105861929399883, 0.0105861586799221, 0.0105861520234531, 0.010586190292263, 0.0105862485266823, 0.01058623992702, 0.010586121857859, 0.0105861346443817, 0.0105863536188808, 0.0105860346343706, 0.0105864450312424, 0.0105861875908018, 0.010586035721689, 0.0105861875908018, 0.0105864450312424, 0.0105860346343706, 0.0105863536188808, 0.0105861346443817, 0.010586121857859, 0.01058623992702, 0.0105862485266823, 0.010586190292263, 0.0105861520234531, 0.0105861586799221, 0.0105861929399883, 0.010586229610662, 0.0105862524176682, 0.0105862565881268, 0.0105862453905797, 0.0105862256800943, 0.0105862044990733, 0.0105861871626641, 0.0105861765928044, 0.010586173478711, 0.0105861768626295, 0.0105861848460115, 0.0105861952216474, 0.0105862059349195, 0.0105862153519383, 0.0105862223613302, 0.0105862263611801, 0.0105862271868253, 0.0105862250244176
flux1:, 0.65927164622817, 0.0108787295165594, 0.0108787319425227, 0.0108787308227998, 0.0108787260131561, 0.0108787178211289, 0.0108787070688806, 0.0108786951258352, 0.0108786838728968, 0.0108786755513133, 0.0108786724539886, 0.0108786764407013, 0.010878688305186, 0.0108787070931329, 0.0108787295638875, 0.0108787500952654, 0.0108787614240682, 0.0108787566332018, 0.0108787326067246, 0.0108786945019911, 0.0108786591493247, 0.010878652264803, 0.0108786912374738, 0.01087875016474, 0.0108787404151513, 0.0108786194780876, 0.0108786340921482, 0.0108788591701134, 0.0108785319902165, 0.0108789545878888, 0.010878690443994, 0.0108785343708924, 0.010878690443994, 0.0108789545878888, 0.0108785319902165, 0.0108788591701134, 0.0108786340921482, 0.0108786194780876, 0.0108787404151513, 0.01087875016474, 0.0108786912374738, 0.010878652264803, 0.0108786591493247, 0.0108786945019911, 0.0108787326067246, 0.0108787566332018, 0.0108787614240682, 0.0108787500952654, 0.0108787295638875, 0.0108787070931329, 0.010878688305186, 0.0108786764407013, 0.0108786724539886, 0.0108786755513133, 0.0108786838728968, 0.0108786951258352, 0.0108787070688806, 0.0108787178211289, 0.0108787260131561, 0.0108787308227998, 0.0108787319425227, 0.0108787295165594
flux1:, 0.659534095131923, 0.0111694427790586, 0.011169445477411, 0.011169444138589, 0.0111694386489611, 0.0111694294376302, 0.0111694175192138, 0.0111694044916062, 0.0111693924564349, 0.0111693838231778, 0.0111693809632782, 0.0111693857033918, 0.011169398691193, 0.0111694187350954, 0.0111694423093414, 0.0111694635189932, 0.0111694749093977, 0.0111694695202438, 0.0111694443913252, 0.0111694050477742, 0.0111693688375577, 0.0111693619433764, 0.011169401762256, 0.0111694614180661, 0.0111694504802634, 0.0111693266300193, 0.0111693429704596, 0.011169573888779, 0.0111692383662504, 0.0111696729331763, 0.0111694020108885, 0.0111692417091908, 0.0111694020108885, 0.0111696729331763, 0.0111692383662504, 0.011169573888779, 0.0111693429704596, 0.0111693266300193, 0.0111694504802634, 0.0111694614180661, 0.011169401762256, 0.0111693619433764, 0.0111693688375577, 0.0111694050477742, 0.0111694443913252, 0.0111694695202438, 0.0111694749093977, 0.0111694635189932, 0.0111694423093414, 0.0111694187350954, 0.011169398691193, 0.0111693857033918, 0.0111693809632782, 0.0111693838231778, 0.0111693924564349, 0.0111694044916062, 0.0111694175192138, 0.0111694294376302, 0.0111694386489611, 0.011169444138589, 0.011169445477411, 0.0111694427790586
flux1:, 0.659796544035676, 0.0114577965636955, 0.0114577995678257, 0.0114577981160623, 0.0114577921091322, 0.0114577820711882, 0.011457769176851, 0.0114577552195267, 0.0114577424937139, 0.0114577335592273, 0.0114577308613964, 0.0114577362035138, 0.0114577501102403, 0.0114577711857989, 0.0114577956575659, 0.0114578173953696, 0.0114578287837437, 0.0114578228370622, 0.0114577967509208, 0.0114577563966866, 0.0114577195956854, 0.0114577129350256, 0.0114577537563742, 0.0114578141792208, 0.0114578020103608, 0.0114576751914232, 0.0114576931301693, 0.0114579295843619, 0.0114575855596477, 0.0114580318168432, 0.0114577540382859, 0.0114575894857389, 0.0114577540382859, 0.0114580318168432, 0.0114575855596477, 0.0114579295843619, 0.0114576931301693, 0.0114576751914232, 0.0114578020103608, 0.0114578141792208, 0.0114577537563742, 0.0114577129350256, 0.0114577195956854, 0.0114577563966866, 0.0114577967509208, 0.0114578228370622, 0.0114578287837437, 0.0114578173953696, 0.0114577956575659, 0.0114577711857989, 0.0114577501102403, 0.0114577362035138, 0.0114577308613964, 0.0114577335592273, 0.0114577424937139, 0.0114577552195267, 0.011457769176851, 0.0114577820711882, 0.0114577921091322, 0.0114577981160623, 0.0114577995678257, 0.0114577965636955
flux1:, 0.660058992939429, 0.0117432140515555, 0.0117432174205214, 0.0117432159908836, 0.0117432096570233, 0.0117431990073915, 0.011743185340789, 0.0117431706111734, 0.0117431572777221, 0.011743148034052, 0.0117431453975712, 0.0117431511618652, 0.0117431657559867, 0.0117431876172216, 0.011743212767664, 0.01174323488144, 0.0117432462132576, 0.0117432397686508, 0.011743212896018, 0.0117431717870985, 0.0117431346873729, 0.0117431285216255, 0.0117431705101501, 0.011743231738013, 0.0117432182900776, 0.0117430884386528, 0.0117431078247328, 0.0117433494746587, 0.0117429967823656, 0.0117434544085122, 0.0117431696968394, 0.0117430008750341, 0.0117431696968394, 0.0117434544085122, 0.0117429967823656, 0.0117433494746587, 0.0117431078247328, 0.0117430884386528, 0.0117432182900776, 0.011743231738013, 0.0117431705101501, 0.0117431285216255, 0.0117431346873729, 0.0117431717870985, 0.011743212896018, 0.0117432397686508, 0.0117432462132576, 0.01174323488144, 0.011743212767664, 0.0117431876172216, 0.0117431657559867, 0.0117431511618652, 0.0117431453975712, 0.011743148034052, 0.0117431572777221, 0.0117431706111734, 0.011743185340789, 0.0117431990073915, 0.0117432096570233, 0.0117432159908836, 0.0117432174205214, 0.0117432140515555
flux1:, 0.660321441843183, 0.0120251116973445, 0.0120251155150939, 0.012025114267343, 0.0120251078177417, 0.0120250967852719, 0.0120250825551671, 0.0120250672063969, 0.0120250533354383, 0.0120250437552303, 0.0120250410564173, 0.0120250470399632, 0.0120250620701124, 0.0120250844573415, 0.0120251100620006, 0.0120251324028038, 0.0120251436350653, 0.0120251367701284, 0.0120251093033032, 0.0120250677172379, 0.0120250306285919, 0.0120250252299585, 0.0120250685529402, 0.01202513062001, 0.0120251158396209, 0.0120249828863409, 0.0120250035509076, 0.0120252500276123, 0.0120248885039563, 0.0120253571414239, 0.0120250654252987, 0.0120248923213271, 0.0120250654252987, 0.0120253571414239, 0.0120248885039563, 0.0120252500276123, 0.0120250035509076, 0.0120249828863408, 0.0120251158396209, 0.01202513062001, 0.0120250685529402, 0.0120250252299585, 0.0120250306285919, 0.0120250677172379, 0.0120251093033032, 0.0120251367701284, 0.0120251436350653, 0.0120251324028038, 0.0120251100620006, 0.0120250844573415, 0.0120250620701124, 0.0120250470399632, 0.0120250410564173, 0.0120250437552303, 0.0120250533354383, 0.0120250672063969, 0.0120250825551671, 0.0120250967852719, 0.0120251078177417, 0.012025114267343, 0.0120251155150939, 0.0120251116973445
flux1:, 0.660583890746936, 0.01230290114937, 0.0123029055219955, 0.0123029046345615, 0.0123028982929674, 0.0123028871113499, 0.0123028725232337, 0.0123028566978748, 0.012302842343512, 0.012302832380471, 0.0123028294766364, 0.0123028354601627, 0.0123028506635152, 0.0123028733119387, 0.012302899148083, 0.0123029215750701, 0.0123029326778894, 0.0123029254862653, 0.0123028976339826, 0.0123028558624224, 0.0123028191039672, 0.0123028147475061, 0.0123028595687477, 0.0123029225023378, 0.0123029063310578, 0.0123027702043896, 0.0123027919666092, 0.0123030428801011, 0.0123026723711137, 0.0123031516327105, 0.0123028528511557, 0.0123026754593856, 0.0123028528511557, 0.0123031516327105, 0.0123026723711137, 0.0123030428801011, 0.0123027919666093, 0.0123027702043896, 0.0123029063310578, 0.0123029225023378, 0.0123028595687477, 0.0123028147475061, 0.0123028191039672, 0.0123028558624224, 0.0123028976339826, 0.0123029254862653, 0.0123029326778894, 0.0123029215750701, 0.012302899148083, 0.0123028733119387, 0.0123028506635152, 0.0123028354601627, 0.0123028294766364, 0.012302832380471, 0.012302842343512, 0.0123028566978748, 0.0123028725232337, 0.0123028871113499, 0.0123028982929674, 0.0123029046345615, 0.0123029055219955, 0.01230290114937
flux1:, 0.660846339650689, 0.0125759912366657, 0.0125759962877542, 0.0125759959501538, 0.0125759899436263, 0.012575978842003, 0.0125759640900946, 0.0125759479148229, 0.0125759331133326, 0.0125759227042068, 0.0125759194390623, 0.0125759251948706, 0.012575940306264, 0.0125759629547834, 0.0125759888084884, 0.0125760111931088, 0.0125760221503413, 0.0125760147386946, 0.0125759867199494, 0.012575945060359, 0.0125759089514859, 0.0125759059068928, 0.0125759523807272, 0.0125760161985167, 0.0125759985736696, 0.0125758592039424, 0.0125758818775709, 0.0125761368252926, 0.0125757571955221, 0.0125762466717466, 0.012575940779212, 0.0125757591031221, 0.012575940779212, 0.0125762466717466, 0.0125757571955221, 0.0125761368252926, 0.0125758818775709, 0.0125758592039424, 0.0125759985736696, 0.0125760161985167, 0.0125759523807272, 0.0125759059068928, 0.0125759089514859, 0.012575945060359, 0.0125759867199494, 0.0125760147386946, 0.0125760221503413, 0.0125760111931088, 0.0125759888084884, 0.0125759629547834, 0.012575940306264, 0.0125759251948706, 0.0125759194390623, 0.0125759227042068, 0.0125759331133326, 0.0125759479148229, 0.0125759640900946, 0.012575978842003, 0.0125759899436263, 0.0125759959501538, 0.0125759962877542, 0.0125759912366657
flux1:, 0.661108788554442, 0.0128437900141912, 0.0128437958784561, 0.0128437962825204, 0.0128437908316659, 0.0128437800254326, 0.0128437652855022, 0.0128437488670662, 0.0128437336366135, 0.012843722704674, 0.0128437189149959, 0.0128437242157286, 0.0128437389771301, 0.0128437613770116, 0.0128437870496509, 0.0128438092789473, 0.0128438200877877, 0.0128438125717705, 0.0128437846088009, 0.0128437433555851, 0.0128437082066743, 0.012843706730105, 0.0128437549956982, 0.0128438197034377, 0.0128438005594489, 0.012843657883381, 0.0128436812838118, 0.0128439398595286, 0.0128435510009498, 0.0128440502674984, 0.0128437372389728, 0.0128435512929895, 0.0128437372389728, 0.0128440502674983, 0.0128435510009498, 0.0128439398595286, 0.0128436812838118, 0.012843657883381, 0.0128438005594489, 0.0128438197034377, 0.0128437549956982, 0.012843706730105, 0.0128437082066743, 0.0128437433555851, 0.0128437846088009, 0.0128438125717705, 0.0128438200877877, 0.0128438092789473, 0.0128437870496509, 0.0128437613770116, 0.0128437389771301, 0.0128437242157286, 0.0128437189149959, 0.012843722704674, 0.0128437336366135, 0.0128437488670662, 0.0128437652855022, 0.0128437800254326, 0.0128437908316659, 0.0128437962825204, 0.0128437958784561, 0.0128437900141912
flux1:, 0.661371237458196, 0.0131057068565413, 0.0131057136720503, 0.0131057150024142, 0.0131057103116239, 0.0131056999939225, 0.0131056854173363, 0.0131056688400456, 0.0131056531819709, 0.0131056416418645, 0.0131056371651347, 0.0131056417930085, 0.0131056559629121, 0.0131056778859065, 0.0131057031997566, 0.0131057251786091, 0.0131057358481429, 0.0131057283474879, 0.0131057006581694, 0.0131056600935498, 0.0131056261967611, 0.013105626523007, 0.0131056766991829, 0.0131057422889662, 0.0131057215591994, 0.0131055755247763, 0.0131055994763162, 0.0131058612791223, 0.0131054631199442, 0.0131059717452142, 0.013105651581207, 0.0131054613924789, 0.013105651581207, 0.0131059717452142, 0.0131054631199442, 0.0131058612791223, 0.0131055994763162, 0.0131055755247763, 0.0131057215591994, 0.0131057422889662, 0.0131056766991829, 0.0131056265230071, 0.0131056261967611, 0.0131056600935498, 0.0131057006581694, 0.0131057283474879, 0.0131057358481429, 0.0131057251786091, 0.0131057031997566, 0.0131056778859065, 0.0131056559629121, 0.0131056417930085, 0.0131056371651347, 0.0131056416418645, 0.0131056531819709, 0.0131056688400456, 0.0131056854173363, 0.0131056999939225, 0.0131057103116239, 0.0131057150024142, 0.0131057136720503, 0.0131057068565413
flux1:, 0.661633686361949, 0.013361154590161, 0.0133611624895785, 0.0133611649139541, 0.0133611611621775, 0.0133611514965445, 0.0133611372058626, 0.0133611205307572, 0.0133611044323963, 0.0133610921961543, 0.0133610868788298, 0.0133610906349134, 0.0133611039972415, 0.0133611252427931, 0.0133611500454986, 0.0133611716977039, 0.0133611822464628, 0.0133611748793905, 0.0133611476693365, 0.0133611080543311, 0.0133610756748307, 0.013361078010146, 0.0133611301909337, 0.0133611966401148, 0.0133611742591482, 0.0133610248306772, 0.0133610491737861, 0.0133613138169145, 0.0133609063299738, 0.0133614238822994, 0.0133610966135112, 0.0133609022235581, 0.0133610966135112, 0.0133614238822994, 0.0133609063299738, 0.0133613138169145, 0.0133610491737861, 0.0133610248306772, 0.0133611742591482, 0.0133611966401148, 0.0133611301909337, 0.013361078010146, 0.0133610756748307, 0.0133611080543311, 0.0133611476693365, 0.0133611748793905, 0.0133611822464628, 0.0133611716977039, 0.0133611500454986, 0.0133611252427931, 0.0133611039972415, 0.0133610906349134, 0.0133610868788297, 0.0133610921961543, 0.0133611044323963, 0.0133611205307572, 0.0133611372058626, 0.0133611514965445, 0.0133611611621775, 0.0133611649139541, 0.0133611624895785, 0.013361154590161
flux1:, 0.661896135265702, 0.0136095516536807, 0.0136095607550285, 0.0136095644148146, 0.013609561747387, 0.0136095528619652, 0.0136095389483349, 0.0136095222140821, 0.0136095056529794, 0.0136094926368869, 0.0136094863428959, 0.0136094890559922, 0.0136095014280864, 0.0136095218293062, 0.0136095459970091, 0.0136095672651545, 0.0136095777177825, 0.0136095705949615, 0.013609544049655, 0.0136095056155215, 0.0136094749834862, 0.0136094794993426, 0.0136095337504183, 0.0136096010212181, 0.0136095769274782, 0.0136094240906254, 0.0136094486888454, 0.0136097158079674, 0.0136092990183962, 0.0136098250727585, 0.0136094907642711, 0.0136092922304487, 0.0136094907642711, 0.0136098250727585, 0.0136092990183962, 0.0136097158079674, 0.0136094486888454, 0.0136094240906254, 0.0136095769274782, 0.0136096010212181, 0.0136095337504183, 0.0136094794993426, 0.0136094749834862, 0.0136095056155215, 0.013609544049655, 0.0136095705949615, 0.0136095777177825, 0.0136095672651545, 0.0136095459970091, 0.0136095218293062, 0.0136095014280864, 0.0136094890559922, 0.0136094863428959, 0.0136094926368869, 0.0136095056529795, 0.0136095222140822, 0.0136095389483349, 0.0136095528619652, 0.013609561747387, 0.0136095644148146, 0.0136095607550285, 0.0136095516536807
flux1:, 0.662158584169456, 0.0138503242756557, 0.013850334673147, 0.0138503396749288, 0.0138503381969233, 0.0138503301805579, 0.0138503167030361, 0.0138502999284962, 0.013850282877777, 0.0138502690097367, 0.0138502616287678, 0.0138502631634605, 0.0138502744027857, 0.0138502938309215, 0.0138503172699315, 0.0138503381140882, 0.0138503484972874, 0.0138503417156212, 0.0138503159929178, 0.0138502789334141, 0.0138502502371326, 0.0138502570651416, 0.0138503134212958, 0.0138503814611077, 0.0138503555997522, 0.0138501993663558, 0.0138502241126568, 0.0138504933733654, 0.0138500673652422, 0.0138506015092147, 0.0138502602640406, 0.0138500576607633, 0.0138502602640406, 0.0138506015092147, 0.0138500673652422, 0.0138504933733654, 0.0138502241126568, 0.0138501993663558, 0.0138503555997522, 0.0138503814611077, 0.0138503134212958, 0.0138502570651416, 0.0138502502371326, 0.0138502789334141, 0.0138503159929178, 0.0138503417156212, 0.0138503484972874, 0.0138503381140882, 0.0138503172699315, 0.0138502938309215, 0.0138502744027857, 0.0138502631634605, 0.0138502616287678, 0.0138502690097367, 0.013850282877777, 0.0138502999284962, 0.0138503167030361, 0.0138503301805579, 0.0138503381969233, 0.0138503396749288, 0.013850334673147, 0.0138503242756557
flux1:, 0.662421033073209, 0.0140829086587265, 0.01408292041425, 0.0140829268227058, 0.0140829265941981, 0.0140829194946311, 0.0140829064814552, 0.0140828896697478, 0.0140828721043307, 0.0140828573313094, 0.0140828487864483, 0.0140828490499057, 0.0140828590591459, 0.0140828774263557, 0.0140829000733122, 0.0140829204686456, 0.0140829308066155, 0.0140829244431586, 0.0140828996664993, 0.0140828641312922, 0.0140828375116409, 0.014082846739837, 0.014082905203555, 0.0140829739459251, 0.0140829462718458, 0.014082786684296, 0.0140828115065752, 0.0140830826107721, 0.0140826475324902, 0.0140831893712048, 0.0140828413330561, 0.014082634752731, 0.0140828413330561, 0.0140831893712048, 0.0140826475324902, 0.0140830826107721, 0.0140828115065752, 0.014082786684296, 0.0140829462718458, 0.0140829739459251, 0.014082905203555, 0.014082846739837, 0.0140828375116409, 0.0140828641312922, 0.0140828996664993, 0.0140829244431586, 0.0140829308066155, 0.0140829204686456, 0.0140829000733122, 0.0140828774263557, 0.0140828590591459, 0.0140828490499057, 0.0140828487864483, 0.0140828573313094, 0.0140828721043307, 0.0140828896697478, 0.0140829064814552, 0.0140829194946311, 0.0140829265941981, 0.0140829268227058, 0.01408292041425, 0.0140829086587265
flux1:, 0.662683481976962, 0.014306753158991, 0.0143067662947984, 0.014306774127465, 0.014306775160997, 0.0143067689852518, 0.0143067564369561, 0.0143067395807598, 0.014306721484028, 0.0143067057791467, 0.0143066960334348, 0.014306694980609, 0.0143067037109073, 0.0143067209712255, 0.014306742791784, 0.0143067627252385, 0.0143067730348666, 0.0143067671411794, 0.0143067433938371, 0.0143067094833521, 0.0143066850298735, 0.014306696700496, 0.0143067572416876, 0.0143068266079079, 0.0143067970887106, 0.0143066342236909, 0.0143066590891888, 0.0143069317801269, 0.0143064878482581, 0.0143070370082133, 0.0143066823633752, 0.0143064719170062, 0.0143066823633752, 0.0143070370082133, 0.0143064878482581, 0.0143069317801269, 0.0143066590891888, 0.0143066342236909, 0.0143067970887106, 0.0143068266079079, 0.0143067572416876, 0.014306696700496, 0.0143066850298735, 0.0143067094833521, 0.0143067433938371, 0.0143067671411794, 0.0143067730348666, 0.0143067627252385, 0.014306742791784, 0.0143067209712255, 0.0143067037109073, 0.014306694980609, 0.0143066960334348, 0.0143067057791467, 0.014306721484028, 0.0143067395807598, 0.0143067564369561, 0.0143067689852518, 0.014306775160997, 0.014306774127465, 0.0143067662947984, 0.014306753158991
flux1:, 0.662945930880715, 0.0145213204492172, 0.0145213349423175, 0.0145213441665608, 0.0145213464269641, 0.0145213411438822, 0.0145213290380449, 0.0145213121257805, 0.0145212934962825, 0.0145212768651132, 0.0145212659266387, 0.0145212635635724, 0.0145212710157541, 0.0145212871642319, 0.0145213081503864, 0.01452132761666, 0.0145213379027447, 0.0145213324999955, 0.0145213098206448, 0.0145212775825948, 0.0145212553313421, 0.014521269440191, 0.0145213319970588, 0.0145214018982827, 0.0145213705170917, 0.0145212044884931, 0.014521229406918, 0.0145215034726992, 0.0145210509741754, 0.0145216071057498, 0.0145212460839737, 0.0145210319014068, 0.0145212460839737, 0.0145216071057498, 0.0145210509741754, 0.0145215034726992, 0.014521229406918, 0.0145212044884931, 0.0145213705170917, 0.0145214018982827, 0.0145213319970588, 0.014521269440191, 0.0145212553313421, 0.0145212775825948, 0.0145213098206448, 0.0145213324999955, 0.0145213379027447, 0.01452132761666, 0.0145213081503864, 0.0145212871642319, 0.0145212710157541, 0.0145212635635724, 0.0145212659266387, 0.0145212768651132, 0.0145212934962825, 0.0145213121257805, 0.0145213290380449, 0.0145213411438822, 0.0145213464269641, 0.0145213441665608, 0.0145213349423175, 0.0145213204492172
flux1:, 0.663208379784469, 0.0147260896544111, 0.0147261054330799, 0.0147261159655001, 0.0147261193721017, 0.0147261149168655, 0.0147261032141664, 0.0147260862366482, 0.0147260670943847, 0.0147260495800419, 0.0147260375052394, 0.0147260338902777, 0.0147260401139983, 0.0147260551840891, 0.0147260753503117, 0.0147260943473804, 0.014726104598179, 0.014726099673277, 0.014726078053131, 0.0147260474809003, 0.0147260274141413, 0.0147260439115193, 0.0147261083925013, 0.0147261787322628, 0.0147261454901961, 0.0147259764510372, 0.0147260014762391, 0.0147262767516188, 0.0147258160441143, 0.014726378822696, 0.0147260116970588, 0.0147257939268517, 0.0147260116970588, 0.014726378822696, 0.0147258160441143, 0.0147262767516188, 0.0147260014762391, 0.0147259764510372, 0.0147261454901961, 0.0147261787322628, 0.0147261083925013, 0.0147260439115193, 0.0147260274141413, 0.0147260474809003, 0.014726078053131, 0.014726099673277, 0.014726104598179, 0.0147260943473804, 0.0147260753503117, 0.0147260551840891, 0.0147260401139983, 0.0147260338902777, 0.0147260375052394, 0.0147260495800419, 0.0147260670943847, 0.0147260862366482, 0.0147261032141664, 0.0147261149168655, 0.0147261193721017, 0.0147261159655001, 0.0147261054330799, 0.0147260896544111
flux1:, 0.663470828688222, 0.0149205584482029, 0.0149205753908995, 0.0149205870992551, 0.0149205915303511, 0.0149205878107052, 0.0149205764618931, 0.0149205594189944, 0.0149205398108558, 0.014920521497523, 0.0149205083924398, 0.0149205036352482, 0.0149205087261012, 0.0149205227854525, 0.0149205421638987, 0.0149205606883781, 0.0149205708717678, 0.0149205663747769, 0.0149205457564715, 0.014920516789455, 0.014920498837254, 0.0149205176304392, 0.0149205839171197, 0.0149206545941178, 0.0149206195122873, 0.0149204476555056, 0.0149204728855844, 0.0149207492519963, 0.0149202807624549, 0.0149208498881523, 0.0149204769738659, 0.0149202557827763, 0.0149204769738659, 0.0149208498881523, 0.0149202807624549, 0.0149207492519963, 0.0149204728855844, 0.0149204476555056, 0.0149206195122873, 0.0149206545941178, 0.0149205839171197, 0.0149205176304392, 0.014920498837254, 0.014920516789455, 0.0149205457564715, 0.0149205663747769, 0.0149205708717678, 0.014920560688378, 0.0149205421638987, 0.0149205227854525, 0.0149205087261012, 0.0149205036352482, 0.0149205083924398, 0.014920521497523, 0.0149205398108558, 0.0149205594189944, 0.0149205764618931, 0.0149205878107052, 0.0149205915303511, 0.0149205870992551, 0.0149205753908995, 0.0149205584482029
flux1:, 0.663733277591975, 0.0151042450985168, 0.0151042630353607, 0.0151042757429489, 0.0151042810422934, 0.0151042779460774, 0.0151042668993835, 0.0151042498062554, 0.0151042298102085, 0.0151042108248131, 0.0151041968442007, 0.0151041911025945, 0.015104195197323, 0.0151042083422136, 0.0151042269772859, 0.0151042450199333, 0.0151042550804533, 0.0151042509234846, 0.0151042312018218, 0.0151042037277391, 0.0151041877713566, 0.0151042087284896, 0.015104276679328, 0.0151043475903224, 0.0151043107112282, 0.0151041362692491, 0.0151041618450442, 0.0151044392288252, 0.0151039634501394, 0.01510453864609, 0.0151041602982804, 0.0151039358703803, 0.0151041602982804, 0.01510453864609, 0.0151039634501394, 0.0151044392288252, 0.0151041618450442, 0.0151041362692491, 0.0151043107112282, 0.0151043475903224, 0.015104276679328, 0.0151042087284896, 0.0151041877713566, 0.0151042037277391, 0.0151042312018218, 0.0151042509234846, 0.0151042550804533, 0.0151042450199333, 0.0151042269772859, 0.0151042083422136, 0.015104195197323, 0.0151041911025945, 0.0151041968442007, 0.0151042108248131, 0.0151042298102085, 0.0151042498062554, 0.0151042668993835, 0.0151042779460774, 0.0151042810422934, 0.0151042757429489, 0.0151042630353607, 0.0151042450985168
flux1:, 0.663995726495728, 0.0152766904510626, 0.0152767091678669, 0.0152767226601527, 0.0152767286450911, 0.0152767260486127, 0.0152767152571201, 0.0152766981495174, 0.0152766778772052, 0.0152766583890511, 0.0152766437332482, 0.0152766372079495, 0.0152766404779935, 0.0152766528267235, 0.0152766707693225, 0.015276688310978, 0.0152766981679787, 0.0152766942256961, 0.015276675250279, 0.0152766491094023, 0.0152766349863802, 0.0152766579415901, 0.0152767273962865, 0.01527679843895, 0.0152767598271568, 0.0152765830701882, 0.0152766091721539, 0.0152768875410156, 0.0152764050269345, 0.0152769860362836, 0.0152766026467952, 0.0152763751822337, 0.0152766026467952, 0.0152769860362836, 0.0152764050269345, 0.0152768875410156, 0.0152766091721539, 0.0152765830701882, 0.0152767598271568, 0.01527679843895, 0.0152767273962865, 0.0152766579415901, 0.0152766349863802, 0.0152766491094023, 0.015276675250279, 0.0152766942256961, 0.0152766981679787, 0.015276688310978, 0.0152766707693225, 0.0152766528267235, 0.0152766404779935, 0.0152766372079495, 0.0152766437332482, 0.0152766583890511, 0.0152766778772052, 0.0152766981495174, 0.0152767152571201, 0.0152767260486127, 0.0152767286450911, 0.0152767226601527, 0.0152767091678669, 0.0152766904510626
flux1:, 0.664258175399482, 0.0154374598393257, 0.0154374790840298, 0.0154374931171762, 0.015437499587954, 0.0154374973646849, 0.0154374867931604, 0.0154374697314796, 0.0154374493289813, 0.0154374295472528, 0.01543741445694, 0.0154374073844841, 0.0154374100281809, 0.0154374217137696, 0.0154374390155723, 0.0154374560238158, 0.0154374655708969, 0.0154374616826987, 0.0154374432624067, 0.0154374182535598, 0.015437405764287, 0.0154374305238332, 0.0154375013081257, 0.0154375723836953, 0.0154375321257113, 0.0154373533587633, 0.0154373802022989, 0.0154376595601593, 0.0154371709185635, 0.015437757500237, 0.0154373694935523, 0.0154371392069966, 0.0154373694935523, 0.015437757500237, 0.0154371709185636, 0.0154376595601593, 0.015437380202299, 0.0154373533587633, 0.0154375321257113, 0.0154375723836953, 0.0154375013081257, 0.0154374305238332, 0.015437405764287, 0.0154374182535598, 0.0154374432624067, 0.0154374616826987, 0.0154374655708969, 0.0154374560238158, 0.0154374390155723, 0.0154374217137696, 0.0154374100281809, 0.0154374073844841, 0.01543741445694, 0.0154374295472528, 0.0154374493289813, 0.0154374697314796, 0.0154374867931604, 0.0154374973646849, 0.015437499587954, 0.0154374931171762, 0.0154374790840298, 0.0154374598393257
flux1:, 0.664520624303235, 0.0155861449099506, 0.0155861644011445, 0.0155861787119859, 0.0155861854616921, 0.015586183490749, 0.0155861731214792, 0.0155861561931841, 0.0155861358397837, 0.0155861160089511, 0.0155861007579708, 0.015586093402075, 0.0155860956358917, 0.0155861067984728, 0.0155861235065763, 0.0155861399333388, 0.0155861490391901, 0.0155861450130515, 0.0155861269222249, 0.015586102810333, 0.015586091725831, 0.015586118074997, 0.0155861900056711, 0.0155862610212568, 0.0155862192245661, 0.0155860387832455, 0.0155860666126077, 0.0155863469929599, 0.0155858528777016, 0.0155864448011412, 0.0155860526295364, 0.015585819748337, 0.0155860526295364, 0.0155864448011412, 0.0155858528777016, 0.0155863469929599, 0.0155860666126077, 0.0155860387832455, 0.0155862192245661, 0.0155862610212568, 0.0155861900056711, 0.015586118074997, 0.015586091725831, 0.015586102810333, 0.0155861269222249, 0.0155861450130515, 0.0155861490391901, 0.0155861399333388, 0.0155861235065763, 0.0155861067984728, 0.0155860956358917, 0.015586093402075, 0.0155861007579708, 0.0155861160089511, 0.0155861358397837, 0.0155861561931841, 0.0155861731214792, 0.015586183490749, 0.0155861854616921, 0.0155861787119859, 0.0155861644011445, 0.0155861449099506
flux1:, 0.664783073206988, 0.0157223653527072, 0.01572238478981, 0.0157223991067184, 0.0157224059312877, 0.0157224041051761, 0.0157223939424087, 0.0157223772626175, 0.0157223571675455, 0.0157223375608178, 0.0157223224473542, 0.0157223150891416, 0.0157223171383684, 0.0157223279176773, 0.0157223440699166, 0.0157223598502363, 0.0157223683609255, 0.0157223639788068, 0.0157223459649299, 0.0157223224898374, 0.0157223125604501, 0.0157223402709021, 0.0157224131607885, 0.0157224840312146, 0.015722440822453, 0.0157222590676318, 0.0157222881486153, 0.0157225696066693, 0.0157220707082272, 0.0157226677473007, 0.0157222718853846, 0.0157220366475148, 0.0157222718853846, 0.0157226677473007, 0.0157220707082272, 0.0157225696066693, 0.0157222881486153, 0.0157222590676318, 0.015722440822453, 0.0157224840312146, 0.0157224131607885, 0.0157223402709021, 0.0157223125604501, 0.0157223224898374, 0.0157223459649299, 0.0157223639788068, 0.0157223683609255, 0.0157223598502363, 0.0157223440699166, 0.0157223279176773, 0.0157223171383684, 0.0157223150891416, 0.0157223224473542, 0.0157223375608178, 0.0157223571675455, 0.0157223772626175, 0.0157223939424087, 0.0157224041051761, 0.0157224059312877, 0.0157223991067184, 0.01572238478981, 0.0157223653527072
flux1:, 0.665045522110741, 0.0158457705246136, 0.0158457895991637, 0.0158458036532045, 0.0158458103609031, 0.0158458085920518, 0.0158457986647315, 0.0158457823748477, 0.0158457627720761, 0.0158457436831586, 0.0158457290196615, 0.0158457219471902, 0.0158457240365421, 0.0158457345648802, 0.0158457501860925, 0.0158457652381356, 0.0158457729808127, 0.0158457680054625, 0.0158457497980659, 0.0158457266842792, 0.0158457176489229, 0.0158457464862283, 0.015845820148976, 0.0158458907980569, 0.01584584632036, 0.015845663631866, 0.0158456942434894, 0.0158459768473678, 0.015845473882611, 0.0158460758089393, 0.0158456767477446, 0.0158454393995749, 0.0158456767477446, 0.0158460758089393, 0.015845473882611, 0.0158459768473678, 0.0158456942434894, 0.015845663631866, 0.01584584632036, 0.0158458907980569, 0.015845820148976, 0.0158457464862283, 0.0158457176489229, 0.0158457266842792, 0.0158457497980659, 0.0158457680054625, 0.0158457729808127, 0.0158457652381356, 0.0158457501860925, 0.0158457345648802, 0.0158457240365421, 0.0158457219471902, 0.0158457290196615, 0.0158457436831586, 0.0158457627720761, 0.0158457823748477, 0.0158457986647315, 0.0158458085920518, 0.0158458103609031, 0.0158458036532045, 0.0158457895991637, 0.0158457705246136
flux1:, 0.665307971014495, 0.0159560409582653, 0.0159560593657051, 0.015956072901465, 0.0159560793213169, 0.0159560775470083, 0.0159560679096035, 0.0159560521739954, 0.0159560333152869, 0.0159560150487965, 0.0159560011511025, 0.0159559946486842, 0.0159559969932585, 0.015956007389286, 0.0159560224887318, 0.015956036715132, 0.015956043503042, 0.0159560376859502, 0.0159560190063952, 0.0159559959733734, 0.0159559875689777, 0.0159560172999827, 0.0159560915544082, 0.0159561619155906, 0.0159561163251832, 0.0159559330947045, 0.0159559655201798, 0.0159562493414909, 0.0159557430428759, 0.0159563496188442, 0.0159559478596523, 0.015955708653625, 0.0159559478596523, 0.0159563496188442, 0.015955743042876, 0.0159562493414909, 0.0159559655201798, 0.0159559330947045, 0.0159561163251832, 0.0159561619155906, 0.0159560915544082, 0.0159560172999827, 0.0159559875689777, 0.0159559959733734, 0.0159560190063952, 0.0159560376859502, 0.015956043503042, 0.015956036715132, 0.0159560224887319, 0.015956007389286, 0.0159559969932585, 0.0159559946486842, 0.0159560011511025, 0.0159560150487965, 0.0159560333152869, 0.0159560521739954, 0.0159560679096035, 0.0159560775470083, 0.0159560793213169, 0.015956072901465, 0.0159560593657051, 0.0159560409582653
flux1:, 0.665570419918248, 0.0160528897449836, 0.0160529071962939, 0.016052919981781, 0.0160529259704648, 0.016052924155871, 0.0160529148872105, 0.0160528998880654, 0.0160528820345786, 0.0160528648955526, 0.0160528520717017, 0.0160528464095031, 0.0160528492065153, 0.0160528595701714, 0.0160528741402561, 0.0160528874307462, 0.0160528930693703, 0.0160528861595685, 0.0160528667313311, 0.0160528435039183, 0.0160528354746899, 0.0160528658744678, 0.0160529405483123, 0.0160530105646516, 0.0160529640267849, 0.0160527806502151, 0.0160528151675121, 0.0160531002716472, 0.0160525913761939, 0.0160532023479247, 0.016052798396017, 0.0160525575882857, 0.016052798396017, 0.0160532023479247, 0.0160525913761939, 0.0160531002716472, 0.0160528151675121, 0.0160527806502151, 0.0160529640267849, 0.0160530105646515, 0.0160529405483123, 0.0160528658744678, 0.0160528354746899, 0.0160528435039183, 0.0160528667313311, 0.0160528861595685, 0.0160528930693703, 0.0160528874307462, 0.0160528741402561, 0.0160528595701714, 0.0160528492065153, 0.0160528464095031, 0.0160528520717017, 0.0160528648955526, 0.0160528820345786, 0.0160528998880654, 0.0160529148872105, 0.016052924155871, 0.0160529259704648, 0.016052919981781, 0.0160529071962939, 0.0160528897449836
flux1:, 0.665832868822001, 0.0161360637840632, 0.0161360800166045, 0.0161360918516839, 0.0161360972985274, 0.0161360954376824, 0.0161360866378468, 0.0161360725684404, 0.0161360559812917, 0.016136040264279, 0.0161360288035449, 0.0161360242279463, 0.0161360276496182, 0.0161360380584003, 0.0161360520747596, 0.0161360643099964, 0.016136068604076, 0.0161360603574325, 0.0161360399164805, 0.0161360162350736, 0.0161360083412233, 0.0161360391993322, 0.0161361141322891, 0.0161361837557643, 0.0161361364401416, 0.0161359533096229, 0.0161359901819601, 0.0161362766184739, 0.0161357658568707, 0.0161363809474422, 0.0161359753059666, 0.0161357331540719, 0.0161359753059666, 0.0161363809474422, 0.0161357658568708, 0.0161362766184739, 0.0161359901819601, 0.0161359533096229, 0.0161361364401416, 0.0161361837557643, 0.0161361141322891, 0.0161360391993321, 0.0161360083412233, 0.0161360162350736, 0.0161360399164805, 0.0161360603574325, 0.016136068604076, 0.0161360643099964, 0.0161360520747596, 0.0161360380584003, 0.0161360276496182, 0.0161360242279463, 0.0161360288035449, 0.016136040264279, 0.0161360559812917, 0.0161360725684404, 0.0161360866378468, 0.0161360954376824, 0.0161360972985274, 0.0161360918516839, 0.0161360800166045, 0.0161360637840632
flux1:, 0.666095317725754, 0.0162053448901451, 0.0162053596771161, 0.0162053704000354, 0.0162053752298555, 0.0162053733445293, 0.0162053651299685, 0.016205352186697, 0.0162053371169401, 0.0162053230951978, 0.0162053132578377, 0.0162053099829826, 0.0162053141708919, 0.0162053246776426, 0.0162053381005794, 0.0162053491569875, 0.0162053519181308, 0.0162053421067569, 0.0162053204116032, 0.0162052960416565, 0.0162052880672638, 0.0162053191930882, 0.0162053942390075, 0.016205463429217, 0.0162054155050778, 0.0162052330010144, 0.0162052724676146, 0.0162055602610491, 0.0162050483472343, 0.0162056672504138, 0.0162052604145535, 0.0162050171751945, 0.0162052604145534, 0.0162056672504138, 0.0162050483472343, 0.0162055602610491, 0.0162052724676146, 0.0162052330010144, 0.0162054155050778, 0.016205463429217, 0.0162053942390074, 0.0162053191930882, 0.0162052880672638, 0.0162052960416565, 0.0162053204116032, 0.0162053421067569, 0.0162053519181308, 0.0162053491569875, 0.0162053381005794, 0.0162053246776427, 0.0162053141708919, 0.0162053099829826, 0.0162053132578377, 0.0162053230951978, 0.0162053371169401, 0.016205352186697, 0.0162053651299685, 0.0162053733445293, 0.0162053752298555, 0.0162053704000354, 0.0162053596771161, 0.0162053448901451
flux1:, 0.666357766629508, 0.0162605507515927, 0.0162605639095971, 0.0162605734012759, 0.0162605775749528, 0.0162605757115228, 0.0162605682086864, 0.0162605565822855, 0.0162605432608195, 0.0162605311761355, 0.0162605231843337, 0.0162605213852368, 0.0162605264463511, 0.0162605370786211, 0.0162605498557932, 0.0162605596111938, 0.0162605606657265, 0.0162605490870972, 0.0162605259281236, 0.0162605006686258, 0.0162604924283518, 0.0162605236553547, 0.0162605986835726, 0.0162606674058848, 0.0162606190369386, 0.016260437520264, 0.0162604797877069, 0.0162607689292004, 0.0162602565507432, 0.0162608789254897, 0.0162604713771039, 0.0162602273040705, 0.0162604713771039, 0.0162608789254897, 0.0162602565507432, 0.0162607689292004, 0.0162604797877069, 0.016260437520264, 0.0162606190369386, 0.0162606674058848, 0.0162605986835726, 0.0162605236553547, 0.0162604924283518, 0.0162605006686258, 0.0162605259281236, 0.0162605490870972, 0.0162605606657265, 0.0162605596111938, 0.0162605498557932, 0.0162605370786211, 0.0162605264463511, 0.0162605213852367, 0.0162605231843337, 0.0162605311761355, 0.0162605432608195, 0.0162605565822855, 0.0162605682086864, 0.0162605757115228, 0.0162605775749528, 0.0162605734012759, 0.0162605639095971, 0.0162605507515927
flux1:, 0.666620215533261, 0.0163015357336611, 0.0163015471279943, 0.0163015553138947, 0.0163015588267058, 0.0163015570512562, 0.0163015503891178, 0.0163015402555556, 0.0163015288834823, 0.0163015189371187, 0.0163015129675334, 0.0163015127750296, 0.0163015187795594, 0.0163015295405157, 0.0163015416107089, 0.0163015499504469, 0.0163015491471454, 0.0163015356325415, 0.0163015108402161, 0.0163014845308182, 0.0163014758752375, 0.0163015070639976, 0.0163015819597856, 0.0163016501830535, 0.0163016015224683, 0.0163014213274411, 0.0163014665619281, 0.016301757001925, 0.0163012448115, 0.0163018702774608, 0.0163014624803494, 0.0163012178226647, 0.0163014624803494, 0.0163018702774608, 0.0163012448115, 0.016301757001925, 0.0163014665619281, 0.0163014213274411, 0.0163016015224683, 0.0163016501830535, 0.0163015819597856, 0.0163015070639976, 0.0163014758752375, 0.0163014845308182, 0.0163015108402161, 0.0163015356325415, 0.0163015491471454, 0.0163015499504469, 0.0163015416107089, 0.0163015295405157, 0.0163015187795594, 0.0163015127750296, 0.0163015129675334, 0.0163015189371187, 0.0163015288834823, 0.0163015402555557, 0.0163015503891178, 0.0163015570512562, 0.0163015588267058, 0.0163015553138946, 0.0163015471279943, 0.0163015357336611
flux1:, 0.666882664437014, 0.0163281915212538, 0.0163282010686617, 0.0163282079182028, 0.016328210796089, 0.0163282091880716, 0.0163282034900072, 0.0163281950015637, 0.0163281857414996, 0.0163281780866967, 0.0163281742649377, 0.0163281757626597, 0.0163281827437608, 0.0163281936145327, 0.0163282049122802, 0.0163282117355288, 0.016328208952868, 0.0163281933747716, 0.0163281668264292, 0.0163281393529631, 0.0163281301723456, 0.0163281612123165, 0.0163282358764899, 0.0163283035704617, 0.0163282547561163, 0.0163280761839077, 0.0163281245047195, 0.0163284161470527, 0.0163279047552603, 0.0163285328894465, 0.0163281252853648, 0.0163278802856848, 0.0163281252853648, 0.0163285328894465, 0.0163279047552603, 0.0163284161470527, 0.0163281245047195, 0.0163280761839077, 0.0163282547561163, 0.0163283035704617, 0.0163282358764899, 0.0163281612123165, 0.0163281301723456, 0.0163281393529631, 0.0163281668264292, 0.0163281933747716, 0.016328208952868, 0.0163282117355288, 0.0163282049122802, 0.0163281936145327, 0.0163281827437608, 0.0163281757626597, 0.0163281742649377, 0.0163281780866967, 0.0163281857414996, 0.0163281950015637, 0.0163282034900072, 0.0163282091880716, 0.016328210796089, 0.0163282079182028, 0.0163282010686617, 0.0163281915212538
flux1:, 0.667145113340768, 0.0163404475971143, 0.0163404552659287, 0.0163404607895628, 0.0163404630836198, 0.0163404617285099, 0.0163404571040304, 0.0163404503810738, 0.0163404433498779, 0.01634043808628, 0.0163404364835444, 0.0163404397070074, 0.0163404476622686, 0.016340458605536, 0.0163404690663039, 0.0163404742922063, 0.0163404694447703, 0.0163404517228857, 0.0163404233478014, 0.016340394645999, 0.0163403848724426, 0.0163404156824289, 0.016340490030193, 0.0163405571627703, 0.0163405083129744, 0.0163403316262832, 0.016340383100669, 0.0163406757982394, 0.0163401657679691, 0.0163407961027532, 0.0163403891082755, 0.0163401440015778, 0.0163403891082755, 0.0163407961027532, 0.0163401657679691, 0.0163406757982394, 0.016340383100669, 0.0163403316262832, 0.0163405083129744, 0.0163405571627703, 0.016340490030193, 0.0163404156824289, 0.0163403848724426, 0.016340394645999, 0.0163404233478014, 0.0163404517228857, 0.0163404694447703, 0.0163404742922063, 0.0163404690663039, 0.016340458605536, 0.0163404476622686, 0.0163404397070074, 0.0163404364835444, 0.01634043808628, 0.0163404433498779, 0.0163404503810738, 0.0163404571040304, 0.0163404617285099, 0.0163404630836198, 0.0163404607895628, 0.0163404552659287, 0.0163404475971143
flux1:, 0.667407562244521, 0.0163382715523987, 0.0163382773601183, 0.0163382816043247, 0.0163382833839266, 0.0163382823653624, 0.0163382789022157, 0.016338274026155, 0.0163382692894605, 0.0163382664597234, 0.0163382670917067, 0.01633827202947, 0.0163382809240278, 0.0163382918885976, 0.0163383014542144, 0.0163383050275239, 0.016338298071259, 0.0163382781768892, 0.0163382479594477, 0.0163382180167487, 0.0163382076246387, 0.0163382381520401, 0.0163383121111919, 0.0163383786456972, 0.0163383298555707, 0.0163381552744611, 0.0163382099141476, 0.0163385034663607, 0.0163379953088394, 0.0163386273313684, 0.0163382213356629, 0.016337976348249, 0.0163382213356629, 0.0163386273313683, 0.0163379953088394, 0.0163385034663607, 0.0163382099141476, 0.0163381552744611, 0.0163383298555707, 0.0163383786456972, 0.0163383121111919, 0.0163382381520401, 0.0163382076246387, 0.0163382180167487, 0.0163382479594477, 0.0163382781768892, 0.016338298071259, 0.0163383050275239, 0.0163383014542144, 0.0163382918885976, 0.0163382809240278, 0.01633827202947, 0.0163382670917067, 0.0163382664597234, 0.0163382692894606, 0.016338274026155, 0.0163382789022157, 0.0163382823653624, 0.0163382833839266, 0.0163382816043247, 0.0163382773601183, 0.0163382715523987
flux1:, 0.667670011148274, 0.0163216692277178, 0.016321673236253, 0.0163216762768289, 0.0163216776218641, 0.0163216770137942, 0.0163216747709351, 0.0163216717787641, 0.0163216693476075, 0.0163216689363399, 0.0163216717644215, 0.0163216783611945, 0.0163216881322334, 0.0163216990582933, 0.0163217076822899, 0.0163217095781895, 0.0163217005142267, 0.0163216784728064, 0.0163216464536514, 0.0163216153090688, 0.0163216043139074, 0.0163216345328367, 0.0163217080414661, 0.016321773934085, 0.0163217252727599, 0.0163215529718789, 0.0163216107313258, 0.0163219048833832, 0.0163213990559843, 0.0163220322090482, 0.016321627572596, 0.0163213829214165, 0.016321627572596, 0.0163220322090482, 0.0163213990559843, 0.0163219048833832, 0.0163216107313258, 0.0163215529718789, 0.01632172527276, 0.016321773934085, 0.0163217080414661, 0.0163216345328367, 0.0163216043139075, 0.0163216153090688, 0.0163216464536514, 0.0163216784728064, 0.0163217005142267, 0.0163217095781895, 0.0163217076822899, 0.0163216990582933, 0.0163216881322334, 0.0163216783611945, 0.0163216717644215, 0.0163216689363399, 0.0163216693476075, 0.0163216717787641, 0.0163216747709351, 0.0163216770137942, 0.0163216776218641, 0.0163216762768289, 0.016321673236253, 0.0163216692277178
flux1:, 0.667932460052027, 0.0162906846838791, 0.0162906869928171, 0.0162906889269441, 0.0162906899196964, 0.016290689779052, 0.0162906887809262, 0.016290687661689, 0.0162906874914215, 0.0162906894264862, 0.0162906943610772, 0.0162907025225383, 0.0162907130848706, 0.0162907239095819, 0.0162907315621125, 0.0162907317899292, 0.0162907206667676, 0.0162906965584309, 0.0162906628335661, 0.0162906305756613, 0.016290619031382, 0.0162906489398076, 0.0162907219436636, 0.0162907871412182, 0.0162907386500008, 0.0162905687572749, 0.0162906295337385, 0.0162909239778107, 0.0162904208836375, 0.0162910545679817, 0.0162906516222337, 0.0162904075145372, 0.0162906516222337, 0.0162910545679817, 0.0162904208836375, 0.0162909239778107, 0.0162906295337385, 0.0162905687572749, 0.0162907386500008, 0.0162907871412182, 0.0162907219436636, 0.0162906489398076, 0.016290619031382, 0.0162906305756613, 0.0162906628335661, 0.0162906965584309, 0.0162907206667676, 0.0162907317899292, 0.0162907315621125, 0.0162907239095819, 0.0162907130848706, 0.0162907025225383, 0.0162906943610772, 0.0162906894264862, 0.0162906874914215, 0.016290687661689, 0.0162906887809262, 0.016290689779052, 0.0162906899196964, 0.0162906889269441, 0.0162906869928172, 0.0162906846838791
flux1:, 0.668194908955781, 0.0162454000027162, 0.0162454007410758, 0.0162454016786996, 0.0162454023959167, 0.0162454027562932, 0.0162454029888063, 0.0162454036822068, 0.0162454056737491, 0.0162454098298363, 0.016245416735668, 0.0162454263346876, 0.0162454375870579, 0.0162454482501334, 0.0162454549221685, 0.0162454535277517, 0.0162454404416691, 0.0162454143998185, 0.0162453791177158, 0.0162453458808116, 0.016245333875751, 0.0162453634918541, 0.0162454359415519, 0.0162455003797489, 0.0162454520713368, 0.0162452846681946, 0.0162453483035955, 0.0162456426818344, 0.0162451426710245, 0.0162457762490412, 0.0162453752969767, 0.0162451319302673, 0.0162453752969767, 0.0162457762490412, 0.0162451426710245, 0.0162456426818344, 0.0162453483035955, 0.0162452846681946, 0.0162454520713368, 0.0162455003797489, 0.0162454359415519, 0.0162453634918541, 0.016245333875751, 0.0162453458808116, 0.0162453791177158, 0.0162454143998185, 0.0162454404416691, 0.0162454535277517, 0.0162454549221685, 0.0162454482501334, 0.0162454375870579, 0.0162454263346876, 0.016245416735668, 0.0162454098298363, 0.0162454056737491, 0.0162454036822068, 0.0162454029888063, 0.0162454027562932, 0.0162454023959167, 0.0162454016786996, 0.0162454007410758, 0.0162454000027162
flux1:, 0.668457357859534, 0.0161859349195218, 0.0161859342365438, 0.0161859342916375, 0.0161859347973098, 0.0161859356640726, 0.0161859370725127, 0.0161859394697731, 0.016185943473154, 0.0161859496774187, 0.0161859583804611, 0.0161859692643562, 0.0161859810960888, 0.0161859915450134, 0.0161859972515391, 0.0161859943181385, 0.0161859794117726, 0.0161859516197021, 0.0161859149765582, 0.0161858809353881, 0.0161858685871391, 0.0161858979450993, 0.0161859697933466, 0.016186033395621, 0.0161859852544299, 0.0161858203775378, 0.0161858866620611, 0.0161861805713419, 0.0161856839439795, 0.0161863167446648, 0.016185918062182, 0.0161856756244645, 0.016185918062182, 0.0161863167446648, 0.0161856839439795, 0.0161861805713419, 0.0161858866620611, 0.0161858203775378, 0.0161859852544299, 0.016186033395621, 0.0161859697933466, 0.0161858979450993, 0.0161858685871391, 0.0161858809353881, 0.0161859149765582, 0.0161859516197021, 0.0161859794117726, 0.0161859943181385, 0.0161859972515391, 0.0161859915450134, 0.0161859810960888, 0.0161859692643562, 0.0161859583804611, 0.0161859496774187, 0.016185943473154, 0.0161859394697731, 0.0161859370725127, 0.0161859356640726, 0.0161859347973098, 0.0161859342916375, 0.0161859342365438, 0.0161859349195218
flux1:, 0.668719806763287, 0.0161124462897061, 0.0161124443452719, 0.0161124436275419, 0.0161124439668551, 0.0161124453139939, 0.0161124478030636, 0.016112451750009, 0.0161124575700053, 0.0161124656094648, 0.0161124759050895, 0.0161124879034983, 0.0161125002011027, 0.0161125103956816, 0.0161125151776919, 0.0161125108252431, 0.0161124942843758, 0.0161124649700838, 0.0161124272034398, 0.0161123925664931, 0.0161123800159029, 0.0161124091613439, 0.0161124803603564, 0.0161125430374013, 0.0161124950210083, 0.016112332665448, 0.0161124013427419, 0.0161126943409627, 0.0161122013514299, 0.0161128326764501, 0.0161124365144913, 0.0161121951847691, 0.0161124365144913, 0.0161128326764501, 0.0161122013514299, 0.0161126943409627, 0.0161124013427419, 0.016112332665448, 0.0161124950210083, 0.0161125430374013, 0.0161124803603564, 0.0161124091613439, 0.0161123800159029, 0.0161123925664931, 0.0161124272034398, 0.0161124649700838, 0.0161124942843758, 0.0161125108252431, 0.0161125151776919, 0.0161125103956816, 0.0161125002011027, 0.0161124879034984, 0.0161124759050895, 0.0161124656094648, 0.0161124575700053, 0.016112451750009, 0.0161124478030636, 0.0161124453139939, 0.0161124439668551, 0.0161124436275419, 0.0161124443452719, 0.0161124462897061
flux1:, 0.66898225566704, 0.0160251273933613, 0.0160251243486331, 0.0160251229561819, 0.0160251231510254, 0.0160251249199668, 0.0160251283559521, 0.0160251336581781, 0.0160251410617693, 0.0160251506920706, 0.0160251623540223, 0.0160251752869727, 0.0160251879403377, 0.0160251978563027, 0.0160252017814423, 0.016025196164249, 0.0160251782129071, 0.0160251476423131, 0.0160251090233175, 0.016025074025185, 0.0160250614297855, 0.0160250904151142, 0.0160251609143739, 0.0160252225644136, 0.0160251746060778, 0.0160250147298411, 0.0160250855036205, 0.0160253771173339, 0.0160248879798823, 0.0160255171105567, 0.0160251236978478, 0.0160248836468331, 0.0160251236978478, 0.0160255171105567, 0.0160248879798823, 0.0160253771173339, 0.0160250855036205, 0.0160250147298411, 0.0160251746060778, 0.0160252225644136, 0.0160251609143739, 0.0160250904151142, 0.0160250614297855, 0.016025074025185, 0.0160251090233175, 0.0160251476423131, 0.0160251782129071, 0.016025196164249, 0.0160252017814423, 0.0160251978563027, 0.0160251879403377, 0.0160251752869727, 0.0160251623540223, 0.0160251506920706, 0.0160251410617693, 0.0160251336581781, 0.0160251283559521, 0.0160251249199668, 0.0160251231510254, 0.0160251229561819, 0.0160251243486331, 0.0160251273933613
flux1:, 0.669244704570794, 0.0159242070824161, 0.015924203091259, 0.015924201104643, 0.015924201150945, 0.015924203251413, 0.0159242074663919, 0.0159242138962564, 0.0159242226215125, 0.0159242335766218, 0.0159242463663372, 0.0159242600520882, 0.0159242729599361, 0.0159242825914028, 0.0159242857531906, 0.0159242790560736, 0.0159242599501348, 0.0159242284189823, 0.0159241892436293, 0.0159241541366843, 0.0159241416638543, 0.0159241705437223, 0.0159242402882055, 0.0159243007980334, 0.0159242528102082, 0.0159240953398325, 0.0159241678816472, 0.0159244576147503, 0.0159239725100391, 0.0159245987150141, 0.0159242082612799, 0.0159239696522688, 0.0159242082612799, 0.0159245987150141, 0.0159239725100391, 0.0159244576147503, 0.0159241678816472, 0.0159240953398325, 0.0159242528102082, 0.0159243007980334, 0.0159242402882055, 0.0159241705437223, 0.0159241416638543, 0.0159241541366843, 0.0159241892436293, 0.0159242284189823, 0.0159242599501348, 0.0159242790560736, 0.0159242857531906, 0.0159242825914028, 0.0159242729599361, 0.0159242600520882, 0.0159242463663372, 0.0159242335766218, 0.0159242226215125, 0.0159242138962564, 0.0159242074663919, 0.015924203251413, 0.015924201150945, 0.015924201104643, 0.015924203091259, 0.0159242070824161
flux1:, 0.669507153474547, 0.0158099487760051, 0.0158099439776811, 0.0158099414556963, 0.0158099413227371, 0.0158099436356165, 0.0158099484334927, 0.0158099557385757, 0.0158099655045322, 0.015809977506863, 0.0158099911826763, 0.0158100054449455, 0.01581001851927, 0.0158100278799093, 0.0158100303955522, 0.0158100228286118, 0.0158100028481778, 0.0158099706729571, 0.0158099312526635, 0.0158098962984333, 0.0158098841185892, 0.015809912945681, 0.0158099818746572, 0.0158100411214181, 0.0158099930001269, 0.0158098378372537, 0.0158099117951382, 0.0158101991383158, 0.0158097182206312, 0.0158103407640065, 0.0158099534635108, 0.0158097164533729, 0.0158099534635108, 0.0158103407640065, 0.0158097182206312, 0.0158101991383158, 0.0158099117951382, 0.0158098378372537, 0.0158099930001269, 0.0158100411214181, 0.0158099818746572, 0.015809912945681, 0.0158098841185892, 0.0158098962984333, 0.0158099312526635, 0.0158099706729571, 0.0158100028481778, 0.0158100228286118, 0.0158100303955522, 0.0158100278799093, 0.01581001851927, 0.0158100054449455, 0.0158099911826763, 0.015809977506863, 0.0158099655045322, 0.0158099557385757, 0.0158099484334927, 0.0158099436356165, 0.0158099413227371, 0.0158099414556963, 0.0158099439776811, 0.0158099487760051
flux1:, 0.6697696023783, 0.0156826493105476, 0.0156826438240727, 0.0156826408014804, 0.0156826404331996, 0.0156826428152401, 0.0156826479792787, 0.0156826558918782, 0.015682666408908, 0.0156826791793981, 0.0156826935051958, 0.0156827081794362, 0.0156827213487198, 0.0156827304715848, 0.0156827324784721, 0.0156827242706808, 0.0156827037115294, 0.0156826712197909, 0.0156826318716987, 0.0156825973322758, 0.0156825856123715, 0.0156826144337024, 0.0156826824801636, 0.0156827403338248, 0.0156826919637364, 0.015682538992341, 0.015682614000036, 0.0156828984406291, 0.0156824218454868, 0.015683039995138, 0.0156826560303912, 0.0156824207706186, 0.0156826560303912, 0.015683039995138, 0.0156824218454868, 0.0156828984406291, 0.015682614000036, 0.015682538992341, 0.0156826919637364, 0.0156827403338248, 0.0156826824801636, 0.0156826144337024, 0.0156825856123715, 0.0156825973322758, 0.0156826318716987, 0.0156826712197909, 0.0156827037115294, 0.0156827242706808, 0.0156827324784721, 0.0156827304715848, 0.0156827213487198, 0.0156827081794362, 0.0156826935051958, 0.0156826791793981, 0.015682666408908, 0.0156826558918782, 0.0156826479792787, 0.0156826428152401, 0.0156826404331996, 0.0156826408014804, 0.0156826438240727, 0.0156826493105476
flux1:, 0.670032051282053, 0.0155426376518274, 0.0155426315722602, 0.0155426280595293, 0.0155426273777186, 0.0155426296677998, 0.0155426349692624, 0.0155426432164435, 0.0155426541966217, 0.015542667464288, 0.015542682217226, 0.0155426971556832, 0.0155427103667671, 0.0155427193028001, 0.0155427209538359, 0.0155427123457362, 0.0155426915102085, 0.0155426590306595, 0.0155426200680464, 0.0155425861978757, 0.0155425750954629, 0.0155426039493291, 0.0155426710400778, 0.0155427273664969, 0.0155426786265034, 0.0155425277205197, 0.0155426034069412, 0.0155428844389037, 0.0155424122907287, 0.0155430253265748, 0.015542644872052, 0.0155424115098166, 0.015542644872052, 0.0155430253265748, 0.0155424122907287, 0.0155428844389037, 0.0155426034069412, 0.0155425277205197, 0.0155426786265034, 0.0155427273664969, 0.0155426710400777, 0.0155426039493291, 0.0155425750954629, 0.0155425861978757, 0.0155426200680464, 0.0155426590306595, 0.0155426915102085, 0.0155427123457362, 0.0155427209538359, 0.0155427193028001, 0.0155427103667671, 0.0155426971556832, 0.015542682217226, 0.015542667464288, 0.0155426541966217, 0.0155426432164435, 0.0155426349692624, 0.0155426296677998, 0.0155426273777186, 0.0155426280595293, 0.0155426315722602, 0.0155426376518274
flux1:, 0.670294500185807, 0.0153902734770825, 0.0153902668738784, 0.0153902628588895, 0.0153902617680382, 0.0153902637946269, 0.0153902690020398, 0.0153902773157334, 0.0153902884827048, 0.0153903019932519, 0.0153903169702141, 0.0153903320455759, 0.0153903452641402, 0.0153903540794561, 0.015390355537457, 0.0153903467732842, 0.0153903259609827, 0.0153902938137597, 0.0153902555369248, 0.0153902225752707, 0.0153902122333341, 0.0153902411470201, 0.0153903072034013, 0.0153903618678681, 0.0153903126369498, 0.0153901636680036, 0.0153902396666292, 0.0153905168002402, 0.0153900492198296, 0.0153906564417986, 0.0153902796675179, 0.0153900483466837, 0.0153902796675179, 0.0153906564417986, 0.0153900492198296, 0.0153905168002402, 0.0153902396666292, 0.0153901636680036, 0.0153903126369498, 0.0153903618678681, 0.0153903072034013, 0.0153902411470201, 0.0153902122333341, 0.0153902225752707, 0.0153902555369248, 0.0153902938137597, 0.0153903259609827, 0.0153903467732842, 0.015390355537457, 0.0153903540794561, 0.0153903452641402, 0.0153903320455759, 0.0153903169702141, 0.0153903019932519, 0.0153902884827048, 0.0153902773157334, 0.0153902690020398, 0.0153902637946269, 0.0153902617680382, 0.0153902628588895, 0.0153902668738784, 0.0153902734770825
flux1:, 0.67055694908956, 0.0152259456357635, 0.0152259385531873, 0.0152259340047123, 0.0152259323981758, 0.0152259339875364, 0.0152259388760993, 0.0152259470027532, 0.0152259581006534, 0.0152259716237747, 0.0152259866463344, 0.0152260017538733, 0.0152260149635678, 0.0152260237356856, 0.0152260251671167, 0.0152260164866929, 0.0152259959853724, 0.015225964472865, 0.0152259271608246, 0.0152258953251822, 0.0152258858679149, 0.0152259148562157, 0.0152259797954459, 0.0152260326665491, 0.0152259828296963, 0.0152258356746598, 0.0152259116325147, 0.0152261844035304, 0.0152257215150193, 0.0152263222504869, 0.0152259493253082, 0.0152257201873539, 0.0152259493253082, 0.0152263222504869, 0.0152257215150193, 0.0152261844035304, 0.0152259116325147, 0.0152258356746598, 0.0152259828296963, 0.0152260326665491, 0.0152259797954459, 0.0152259148562158, 0.0152258858679149, 0.0152258953251822, 0.0152259271608246, 0.015225964472865, 0.0152259959853724, 0.0152260164866929, 0.0152260251671167, 0.0152260237356856, 0.0152260149635678, 0.0152260017538733, 0.0152259866463344, 0.0152259716237746, 0.0152259581006535, 0.0152259470027532, 0.0152259388760993, 0.0152259339875364, 0.0152259323981758, 0.0152259340047123, 0.0152259385531873, 0.0152259456357635
flux1:, 0.670819397993313, 0.0150500704981852, 0.0150500629576412, 0.0150500578303054, 0.015050055597384, 0.0150500565820637, 0.0150500609427035, 0.0150500686520231, 0.0150500794530685, 0.0150500927881653, 0.0150501077059044, 0.0150501227641027, 0.0150501359644471, 0.0150501447776968, 0.015050146346055, 0.0150501379768129, 0.015050118053832, 0.0150500874524019, 0.015050051355684, 0.0150500208363394, 0.0150500123659745, 0.0150500414305502, 0.0150501051675594, 0.0150501561212139, 0.0150501055751737, 0.0150499601232633, 0.0150500357092095, 0.0150503036871671, 0.015049845624251, 0.0150504392347476, 0.0150500703292691, 0.0150498435140787, 0.0150500703292691, 0.0150504392347476, 0.015049845624251, 0.0150503036871671, 0.0150500357092095, 0.0150499601232633, 0.0150501055751737, 0.0150501561212139, 0.0150501051675594, 0.0150500414305503, 0.0150500123659745, 0.0150500208363394, 0.015050051355684, 0.0150500874524019, 0.015050118053832, 0.0150501379768129, 0.015050146346055, 0.0150501447776968, 0.0150501359644471, 0.0150501227641027, 0.0150501077059044, 0.0150500927881653, 0.0150500794530685, 0.0150500686520231, 0.0150500609427035, 0.0150500565820637, 0.015050055597384, 0.0150500578303054, 0.0150500629576412, 0.0150500704981852
flux1:, 0.671081846897066, 0.0148630902018016, 0.0148630822058195, 0.0148630764461616, 0.0148630734796303, 0.01486307370673, 0.0148630773543332, 0.0148630844467131, 0.0148630947571567, 0.0148631077372954, 0.01486312242943, 0.0148631373791635, 0.0148631505824037, 0.0148631595227819, 0.0148631613819567, 0.0148631535314395, 0.0148631344261093, 0.0148631049790003, 0.014863070313767, 0.0148630412696596, 0.0148630338644175, 0.0148630629939486, 0.0148631254436287, 0.0148631743670861, 0.0148631230257089, 0.014862979184875, 0.0148630540969381, 0.0148633168923629, 0.0148628638035627, 0.0148634496905813, 0.0148630849795326, 0.0148628606260203, 0.0148630849795326, 0.0148634496905813, 0.0148628638035627, 0.0148633168923629, 0.0148630540969381, 0.014862979184875, 0.0148631230257089, 0.0148631743670861, 0.0148631254436287, 0.0148630629939486, 0.0148630338644175, 0.0148630412696596, 0.014863070313767, 0.0148631049790003, 0.0148631344261093, 0.0148631535314395, 0.0148631613819567, 0.0148631595227819, 0.0148631505824037, 0.0148631373791635, 0.01486312242943, 0.0148631077372954, 0.0148630947571567, 0.0148630844467131, 0.0148630773543332, 0.01486307370673, 0.0148630734796303, 0.0148630764461616, 0.0148630822058195, 0.0148630902018016
flux1:, 0.67134429580082, 0.0146654708052643, 0.0146654623427805, 0.0146654558959648, 0.014665452099572, 0.0146654514383373, 0.0146654542187496, 0.0146654605310741, 0.0146654701953239, 0.0146654826893513, 0.0146654970647099, 0.0146655118671459, 0.0146655250943093, 0.0146655342440844, 0.0146655365320213, 0.0146655293811848, 0.0146655112983057, 0.0146654832099797, 0.0146654501536427, 0.0146654227096133, 0.01466541642277, 0.0146654455938477, 0.0146655066735757, 0.0146655534692415, 0.0146655012682197, 0.0146653589706029, 0.0146654329421176, 0.0146656902124307, 0.0146652422652348, 0.0146658198750047, 0.0146654595390575, 0.0146652377856016, 0.0146654595390575, 0.0146658198750047, 0.0146652422652348, 0.0146656902124307, 0.0146654329421176, 0.0146653589706029, 0.0146655012682197, 0.0146655534692415, 0.0146655066735757, 0.0146654455938477, 0.01466541642277, 0.0146654227096133, 0.0146654501536427, 0.0146654832099797, 0.0146655112983057, 0.0146655293811848, 0.0146655365320213, 0.0146655342440844, 0.0146655250943093, 0.0146655118671459, 0.0146654970647099, 0.0146654826893513, 0.0146654701953239, 0.0146654605310741, 0.0146654542187496, 0.0146654514383373, 0.014665452099572, 0.0146654558959648, 0.0146654623427805, 0.0146654708052643
flux1:, 0.671606744704573, 0.0144577003607978, 0.0144576914132987, 0.0144576842300049, 0.0144576795254724, 0.0144576778737836, 0.0144576796692445, 0.0144576850788358, 0.0144576939816353, 0.0144577058944743, 0.0144577198899602, 0.0144577345233895, 0.0144577477998207, 0.0144577572321983, 0.0144577600651772, 0.0144577537627747, 0.0144577368675941, 0.0144577102996608, 0.0144576789880851, 0.014457653233531, 0.0144576480935622, 0.0144576772722109, 0.0144577369045025, 0.0144577814933891, 0.0144577283942065, 0.0144575876004801, 0.0144576604048814, 0.0144579118588576, 0.0144574692426214, 0.0144580380697564, 0.0144576822967013, 0.0144574632813695, 0.0144576822967013, 0.0144580380697564, 0.0144574692426214, 0.0144579118588576, 0.0144576604048814, 0.0144575876004801, 0.0144577283942065, 0.0144577814933891, 0.0144577369045025, 0.0144576772722109, 0.0144576480935622, 0.0144576532335309, 0.0144576789880851, 0.0144577102996608, 0.0144577368675941, 0.0144577537627747, 0.0144577600651772, 0.0144577572321983, 0.0144577477998207, 0.0144577345233895, 0.0144577198899602, 0.0144577058944743, 0.0144576939816353, 0.0144576850788358, 0.0144576796692445, 0.0144576778737836, 0.0144576795254724, 0.0144576842300049, 0.0144576914132987, 0.0144577003607978
flux1:, 0.671869193608326, 0.0142402869157302, 0.0142402774637851, 0.0142402695068038, 0.0142402638398985, 0.0142402611293145, 0.014240261862087, 0.0142402662886843, 0.0142402743553611, 0.0142402856266059, 0.0142402992043511, 0.014240313660226, 0.0142403270109043, 0.0142403367850581, 0.0142403402528631, 0.014240334911142, 0.0142403193258966, 0.0142402943947302, 0.0142402649210473, 0.0142402409099437, 0.014240236921653, 0.0142402660653561, 0.0142403241805015, 0.0142403665051624, 0.0142403124981034, 0.0142401732005669, 0.0142402446547094, 0.0142404900553945, 0.0142400529829312, 0.0142406125729014, 0.0142402615581646, 0.0142400454187236, 0.0142402615581646, 0.0142406125729014, 0.0142400529829312, 0.0142404900553945, 0.0142402446547094, 0.0142401732005669, 0.0142403124981034, 0.0142403665051624, 0.0142403241805015, 0.0142402660653561, 0.014240236921653, 0.0142402409099437, 0.0142402649210473, 0.0142402943947302, 0.0142403193258966, 0.014240334911142, 0.0142403402528631, 0.0142403367850581, 0.0142403270109043, 0.014240313660226, 0.0142402992043511, 0.0142402856266059, 0.0142402743553611, 0.0142402662886843, 0.014240261862087, 0.0142402611293145, 0.0142402638398985, 0.0142402695068038, 0.0142402774637851, 0.0142402869157302
flux1:, 0.67213164251208, 0.0140137564542749, 0.014013746483979, 0.0140137377340702, 0.0140137310793864, 0.014013727278487, 0.0140137269125524, 0.0140137303183147, 0.0140137375132049, 0.0140137481142152, 0.0140137612576953, 0.014013775536175, 0.0140137889811213, 0.0140137991378663, 0.0140138033000759, 0.0140137989919499, 0.014013784794084, 0.0140137615701445, 0.0140137339851306, 0.0140137117373222, 0.0140137088838204, 0.0140137379439018, 0.0140137944824365, 0.0140138345092478, 0.0140137796153582, 0.0140136418396963, 0.0140137118056444, 0.0140139509716955, 0.0140135196795432, 0.0140140696299627, 0.0140137235764633, 0.0140135104501744, 0.0140137235764633, 0.0140140696299627, 0.0140135196795432, 0.0140139509716955, 0.0140137118056444, 0.0140136418396963, 0.0140137796153582, 0.0140138345092478, 0.0140137944824365, 0.0140137379439018, 0.0140137088838204, 0.0140137117373222, 0.0140137339851306, 0.0140137615701445, 0.014013784794084, 0.0140137989919499, 0.0140138033000759, 0.0140137991378663, 0.0140137889811213, 0.014013775536175, 0.0140137612576953, 0.0140137481142152, 0.0140137375132049, 0.0140137303183147, 0.0140137269125524, 0.014013727278487, 0.0140137310793864, 0.0140137377340702, 0.014013746483979, 0.0140137564542749
flux1:, 0.672394091415833, 0.0137786507908459, 0.0137786402997172, 0.0137786307603538, 0.0137786231245323, 0.0137786182404089, 0.0137786167812029, 0.0137786191688327, 0.0137786254920795, 0.0137786354218449, 0.0137786481312636, 0.0137786622365842, 0.0137786757866455, 0.0137786863449951, 0.0137786912285639, 0.0137786879863529, 0.0137786752084265, 0.0137786537172314, 0.0137786280311399, 0.0137786075347556, 0.0137786057801304, 0.013778634704336, 0.0137786896192089, 0.0137787273398954, 0.0137786716118257, 0.0137785354175024, 0.0137786038027888, 0.0137788366082612, 0.0137784113556634, 0.0137789513164252, 0.0137786104338007, 0.0137784004570099, 0.0137786104338007, 0.0137789513164252, 0.0137784113556634, 0.0137788366082612, 0.0137786038027888, 0.0137785354175024, 0.0137786716118257, 0.0137787273398954, 0.0137786896192089, 0.013778634704336, 0.0137786057801304, 0.0137786075347556, 0.0137786280311399, 0.0137786537172314, 0.0137786752084265, 0.0137786879863529, 0.0137786912285639, 0.0137786863449951, 0.0137786757866455, 0.0137786622365842, 0.0137786481312636, 0.0137786354218449, 0.0137786254920795, 0.0137786191688327, 0.0137786167812029, 0.0137786182404089, 0.0137786231245324, 0.0137786307603539, 0.0137786402997172, 0.0137786507908459
flux1:, 0.672656540319586, 0.0135355254263315, 0.0135355144282605, 0.013535504128959, 0.0135354955521701, 0.0135354896300245, 0.0135354871223013, 0.0135354885314836, 0.0135354940144812, 0.0135355032945764, 0.0135355155818513, 0.0135355295178275, 0.0135355431710993, 0.0135355541258918, 0.0135355597241274, 0.0135355575398841, 0.013535546171113, 0.0135355263957376, 0.0135355025814199, 0.0135354837962253, 0.0135354830887213, 0.0135355118238384, 0.0135355650821597, 0.0135356005144923, 0.0135355440362035, 0.0135354095155132, 0.0135354762719212, 0.0135357026445801, 0.0135352837112612, 0.0135358133835907, 0.0135354778868383, 0.0135352711943805, 0.0135354778868383, 0.0135358133835907, 0.0135352837112612, 0.0135357026445801, 0.0135354762719212, 0.0135354095155132, 0.0135355440362035, 0.0135356005144923, 0.0135355650821597, 0.0135355118238384, 0.0135354830887213, 0.0135354837962253, 0.0135355025814198, 0.0135355263957376, 0.013535546171113, 0.0135355575398841, 0.0135355597241274, 0.0135355541258918, 0.0135355431710993, 0.0135355295178275, 0.0135355155818513, 0.0135355032945764, 0.0135354940144812, 0.0135354885314836, 0.0135354871223013, 0.0135354896300245, 0.0135354955521701, 0.013535504128959, 0.0135355144282604, 0.0135355254263315
flux1:, 0.672918989223339, 0.0132849473788288, 0.0132849359077582, 0.0132849249057985, 0.0132849154614267, 0.0132849085823477, 0.0132849051063551, 0.013284905608783, 0.0132849103085977, 0.0132849189775757, 0.0132849308612573, 0.013284944627203, 0.0132849583663015, 0.0132849696870231, 0.0132849759599918, 0.013284974787362, 0.0132849647766607, 0.0132849466615842, 0.0132849246586903, 0.0132849075201661, 0.0132849077956788, 0.0132849362900461, 0.0132849878743169, 0.0132850210619478, 0.0132849639473022, 0.0132848312231494, 0.0132848963441269, 0.0132851162624091, 0.0132847039452702, 0.0132852230797999, 0.0132848931874043, 0.0132846899118452, 0.0132848931874043, 0.0132852230797999, 0.0132847039452702, 0.0132851162624091, 0.0132848963441269, 0.0132848312231493, 0.0132849639473022, 0.0132850210619478, 0.0132849878743169, 0.0132849362900461, 0.0132849077956788, 0.0132849075201661, 0.0132849246586903, 0.0132849466615842, 0.0132849647766607, 0.013284974787362, 0.0132849759599918, 0.0132849696870231, 0.0132849583663015, 0.013284944627203, 0.0132849308612573, 0.0132849189775757, 0.0132849103085977, 0.013284905608783, 0.0132849051063551, 0.0132849085823477, 0.0132849154614267, 0.0132849249057985, 0.0132849359077582, 0.0132849473788288
flux1:, 0.673181438127093, 0.0130274930003562, 0.0130274811124653, 0.0130274694929102, 0.0130274592854873, 0.0130274515625737, 0.0130274472288088, 0.0130274469221316, 0.0130274509152614, 0.0130274590228405, 0.0130274705232803, 0.0130274841105914, 0.013027497900932, 0.0130275095317942, 0.0130275164081191, 0.0130275161656124, 0.0130275074259539, 0.013027490882024, 0.013027470602039, 0.0130274550259537, 0.0130274562116484, 0.0130274844174185, 0.0130275343261746, 0.0130275653376116, 0.0130275077279161, 0.0130273769504432, 0.0130274404673007, 0.0130276539560944, 0.0130272485649914, 0.0130277569589849, 0.0130274328906187, 0.0130272331613647, 0.0130274328906187, 0.0130277569589849, 0.0130272485649914, 0.0130276539560944, 0.0130274404673007, 0.0130273769504432, 0.0130275077279161, 0.0130275653376116, 0.0130275343261746, 0.0130274844174185, 0.0130274562116484, 0.0130274550259537, 0.013027470602039, 0.013027490882024, 0.0130275074259539, 0.0130275161656124, 0.0130275164081191, 0.0130275095317942, 0.013027497900932, 0.0130274841105914, 0.0130274705232803, 0.0130274590228405, 0.0130274509152614, 0.0130274469221316, 0.0130274472288088, 0.0130274515625737, 0.0130274592854873, 0.0130274694929102, 0.0130274811124653, 0.0130274930003562
flux1:, 0.673443887030846, 0.0127637457910209, 0.0127637335652951, 0.0127637214393316, 0.0127637106008685, 0.0127637021739554, 0.0127636971168322, 0.0127636961178985, 0.0127636994937482, 0.0127637070951372, 0.0127637182301811, 0.0127637316197733, 0.0127637454089493, 0.0127637572702129, 0.0127637646501598, 0.0127637652256509, 0.0127637576395047, 0.0127637425497563, 0.0127637238816094, 0.0127637097688532, 0.0127637117867246, 0.012763739661764, 0.0127637879095962, 0.0127638168363555, 0.0127637588969641, 0.0127636302391868, 0.0127636922162697, 0.012763899341716, 0.012763501194505, 0.0127639986883847, 0.0127636806622794, 0.0127634846045894, 0.0127636806622794, 0.0127639986883847, 0.012763501194505, 0.012763899341716, 0.0127636922162697, 0.0127636302391868, 0.0127637588969641, 0.0127638168363555, 0.0127637879095962, 0.012763739661764, 0.0127637117867246, 0.0127637097688532, 0.0127637238816094, 0.0127637425497563, 0.0127637576395047, 0.0127637652256509, 0.0127637646501598, 0.0127637572702129, 0.0127637454089493, 0.0127637316197733, 0.0127637182301811, 0.0127637070951372, 0.0127636994937482, 0.0127636961178985, 0.0127636971168322, 0.0127637021739554, 0.0127637106008685, 0.0127637214393316, 0.0127637335652951, 0.0127637457910209
flux1:, 0.673706335934599, 0.0124942942220012, 0.0124942817591809, 0.012494269260908, 0.012494257945864, 0.0124942489751781, 0.0124942433459854, 0.0124942417837704, 0.0124942446382077, 0.0124942517888775, 0.0124942625703156, 0.0124942757310477, 0.012494289449334, 0.0124943014398033, 0.0124943091994926, 0.0124943104557207, 0.0124943038812988, 0.0124942901073394, 0.0124942729233175, 0.0124942601647695, 0.0124942629349774, 0.0124942904443162, 0.0124943370612607, 0.0124943640152715, 0.0124943059313896, 0.012494179584029, 0.0124942401130869, 0.0124944409766293, 0.0124940503936862, 0.0124945368670283, 0.0124942250971225, 0.0124940328310593, 0.0124942250971225, 0.0124945368670283, 0.0124940503936862, 0.0124944409766293, 0.0124942401130869, 0.012494179584029, 0.0124943059313896, 0.0124943640152715, 0.0124943370612607, 0.0124942904443162, 0.0124942629349774, 0.0124942601647695, 0.0124942729233175, 0.0124942901073394, 0.0124943038812988, 0.0124943104557207, 0.0124943091994926, 0.0124943014398033, 0.012494289449334, 0.0124942757310477, 0.0124942625703156, 0.0124942517888775, 0.0124942446382077, 0.0124942417837704, 0.0124942433459854, 0.0124942489751781, 0.012494257945864, 0.012494269260908, 0.0124942817591809, 0.0124942942220012
flux1:, 0.673968784838352, 0.0122197295785258, 0.0122197169985337, 0.0122197042804161, 0.012219692659618, 0.0122196833187334, 0.0122196772782748, 0.0122196752868745, 0.0122196777162034, 0.0122196844673682, 0.0122196948983078, 0.0122197077864554, 0.0122197213483984, 0.0122197333489522, 0.0122197413454824, 0.0122197431262819, 0.0122197374042963, 0.0122197247929692, 0.0122197089546703, 0.0122196974358875, 0.0122197008797287, 0.0122197279965017, 0.0122197730268263, 0.0122197981371926, 0.0122197401090511, 0.0122196162747803, 0.0122196754687703, 0.0122198702006933, 0.0122194874991255, 0.0122199628662959, 0.0122196575592705, 0.0122194691986287, 0.0122196575592705, 0.0122199628662959, 0.0122194874991255, 0.0122198702006933, 0.0122196754687703, 0.0122196162747803, 0.0122197401090511, 0.0122197981371926, 0.0122197730268263, 0.0122197279965017, 0.0122197008797287, 0.0122196974358875, 0.0122197089546703, 0.0122197247929692, 0.0122197374042963, 0.0122197431262819, 0.0122197413454824, 0.0122197333489522, 0.0122197213483984, 0.0122197077864554, 0.0122196948983078, 0.0122196844673682, 0.0122196777162034, 0.0122196752868745, 0.0122196772782748, 0.0122196833187334, 0.012219692659618, 0.0122197042804161, 0.0122197169985337, 0.0122197295785258
flux1:, 0.674231233742106, 0.0119406438337699, 0.0119406312718129, 0.0119406184990935, 0.0119406067529657, 0.0119405972214533, 0.0119405909327634, 0.0119405886448091, 0.0119405907404489, 0.0119405971354575, 0.0119406072087216, 0.0119406197684984, 0.0119406330754901, 0.0119406449534619, 0.0119406530306958, 0.0119406551676697, 0.0119406501283024, 0.011940638518339, 0.01194062388242, 0.0119406134879652, 0.0119406175303711, 0.011940644236223, 0.0119406877366652, 0.0119407111459118, 0.0119406533835015, 0.0119405322708349, 0.0119405902574091, 0.0119407790101141, 0.0119404044978804, 0.0119408687034839, 0.0119405700557941, 0.0119403857070423, 0.0119405700557941, 0.0119408687034839, 0.0119404044978804, 0.0119407790101141, 0.0119405902574091, 0.0119405322708349, 0.0119406533835015, 0.0119407111459118, 0.0119406877366652, 0.011940644236223, 0.0119406175303711, 0.0119406134879652, 0.01194062388242, 0.011940638518339, 0.0119406501283024, 0.0119406551676697, 0.0119406530306958, 0.0119406449534619, 0.0119406330754901, 0.0119406197684984, 0.0119406072087216, 0.0119405971354575, 0.0119405907404489, 0.0119405886448091, 0.0119405909327634, 0.0119405972214533, 0.0119406067529657, 0.0119406184990935, 0.0119406312718129, 0.0119406438337699
flux1:, 0.674493682645859, 0.0116576275642615, 0.0116576151658816, 0.0116576025103009, 0.0116575908217922, 0.011657581277955, 0.0116575748994537, 0.0116575724402552, 0.0116575742843528, 0.0116575803561236, 0.0116575900537059, 0.0116576022187659, 0.0116576151624493, 0.0116576267766334, 0.0116576347713732, 0.0116576370907112, 0.0116576325605012, 0.011657621788897, 0.0116576082123997, 0.0116575988296536, 0.0116576034011384, 0.0116576296860969, 0.0116576717236336, 0.0116576935835896, 0.0116576363011567, 0.0116575181182156, 0.0116575750331414, 0.0116577579744006, 0.0116573919445499, 0.0116578449588607, 0.0116575531538682, 0.011657372915141, 0.0116575531538682, 0.0116578449588607, 0.0116573919445499, 0.0116577579744006, 0.0116575750331414, 0.0116575181182156, 0.0116576363011567, 0.0116576935835896, 0.0116576717236336, 0.0116576296860969, 0.0116576034011384, 0.0116575988296536, 0.0116576082123997, 0.011657621788897, 0.0116576325605012, 0.0116576370907112, 0.0116576347713732, 0.0116576267766334, 0.0116576151624493, 0.0116576022187659, 0.0116575900537059, 0.0116575803561236, 0.0116575742843528, 0.0116575724402552, 0.0116575748994537, 0.011657581277955, 0.0116575908217922, 0.0116576025103009, 0.0116576151658816, 0.0116576275642615
flux1:, 0.674756131549612, 0.0113712679169781, 0.0113712558323835, 0.0113712434655811, 0.0113712320131773, 0.0113712226272395, 0.0113712163066434, 0.0113712137893055, 0.011371215451438, 0.0113712212209992, 0.0113712305145422, 0.0113712422103405, 0.0113712546766478, 0.0113712658826798, 0.011371273630948, 0.0113712759601015, 0.0113712717684754, 0.0113712616763538, 0.0113712490214257, 0.0113712405437705, 0.0113712455817883, 0.0113712714436382, 0.0113713120928914, 0.0113713325603683, 0.0113712759708754, 0.0113711609192614, 0.0113712169000114, 0.0113713942064281, 0.0113710369316539, 0.0113714787461815, 0.0113711939514826, 0.0113710179116545, 0.0113711939514826, 0.0113714787461815, 0.0113710369316539, 0.0113713942064281, 0.0113712169000114, 0.0113711609192614, 0.0113712759708754, 0.0113713325603683, 0.0113713120928914, 0.0113712714436382, 0.0113712455817883, 0.0113712405437705, 0.0113712490214257, 0.0113712616763538, 0.0113712717684754, 0.0113712759601015, 0.011371273630948, 0.0113712658826798, 0.0113712546766478, 0.0113712422103405, 0.0113712305145422, 0.0113712212209992, 0.011371215451438, 0.0113712137893055, 0.0113712163066434, 0.0113712226272395, 0.0113712320131773, 0.0113712434655811, 0.0113712558323835, 0.0113712679169781
flux1:, 0.675018580453365, 0.0110821466378333, 0.0110821350158748, 0.0110821231028544, 0.0110821120540413, 0.0110821029821131, 0.0110820968513602, 0.0110820943730467, 0.0110820959080985, 0.0110821013842231, 0.0110821102364227, 0.0110821213832649, 0.0110821332568642, 0.0110821439127122, 0.011082151255863, 0.0110821534298056, 0.0110821494150116, 0.0110821398527776, 0.0110821279906481, 0.0110821203199471, 0.0110821257696513, 0.0110821512128695, 0.0110821905532647, 0.0110822097856975, 0.01108215409545, 0.0110820423644405, 0.0110820975441708, 0.011082269395054, 0.0110819211227376, 0.0110823517460663, 0.0110820741110996, 0.0110819023489698, 0.0110820741110996, 0.0110823517460663, 0.0110819211227376, 0.011082269395054, 0.0110820975441708, 0.0110820423644405, 0.01108215409545, 0.0110822097856975, 0.0110821905532647, 0.0110821512128695, 0.0110821257696513, 0.0110821203199471, 0.0110821279906481, 0.0110821398527776, 0.0110821494150116, 0.0110821534298056, 0.011082151255863, 0.0110821439127122, 0.0110821332568642, 0.0110821213832649, 0.0110821102364227, 0.0110821013842231, 0.0110820959080985, 0.0110820943730467, 0.0110820968513602, 0.0110821029821131, 0.0110821120540413, 0.0110821231028544, 0.0110821350158748, 0.0110821466378333
flux1:, 0.675281029357119, 0.0107908381706865, 0.0107908271528514, 0.0107908158458705, 0.0107908053513703, 0.0107907967304489, 0.0107907909018201, 0.0107907885412633, 0.0107907899884851, 0.0107907951683478, 0.0107908035351372, 0.0107908140517133, 0.01079082522062, 0.0107908351919284, 0.0107908419823299, 0.0107908438491678, 0.0107908398634111, 0.0107908306950442, 0.0107908195091626, 0.0107908125575013, 0.0107908183719322, 0.0107908434062637, 0.0107908815190699, 0.0107908996702839, 0.0107908450739065, 0.0107907368351677, 0.0107907913372774, 0.010790957909108, 0.0107906188569992, 0.0107910383110174, 0.0107907679650211, 0.0107906005486316, 0.0107907679650211, 0.0107910383110174, 0.0107906188569992, 0.010790957909108, 0.0107907913372774, 0.0107907368351677, 0.0107908450739065, 0.0107908996702839, 0.0107908815190699, 0.0107908434062637, 0.0107908183719322, 0.0107908125575013, 0.0107908195091626, 0.0107908306950442, 0.0107908398634111, 0.0107908438491678, 0.0107908419823299, 0.0107908351919284, 0.01079082522062, 0.0107908140517133, 0.0107908035351372, 0.0107907951683478, 0.0107907899884852, 0.0107907885412633, 0.0107907909018201, 0.0107907967304489, 0.0107908053513703, 0.0107908158458705, 0.0107908271528514, 0.0107908381706865
flux1:, 0.675543478260872, 0.0104979078353877, 0.0104978975501682, 0.0104978869833713, 0.0104978771724136, 0.0104978691166094, 0.0104978636801519, 0.0104978614964268, 0.0104978628796169, 0.0104978677503394, 0.0104978755836669, 0.0104978853908454, 0.0104978957509543, 0.0104979049159942, 0.0104979110220563, 0.0104979124477931, 0.0104979083614211, 0.0104978994678049, 0.0104978888560901, 0.0104978825467841, 0.0104978886865383, 0.0104979133253101, 0.0104979502906908, 0.0104979675069489, 0.0104979141828784, 0.0104978095858624, 0.0104978635192942, 0.0104980249809282, 0.0104976953335794, 0.0104981036501918, 0.0104978407005629, 0.0104976776866682, 0.0104978407005629, 0.0104981036501918, 0.0104976953335794, 0.0104980249809282, 0.0104978635192942, 0.0104978095858624, 0.0104979141828784, 0.0104979675069489, 0.0104979502906908, 0.0104979133253101, 0.0104978886865383, 0.0104978825467841, 0.0104978888560901, 0.0104978994678049, 0.0104979083614211, 0.0104979124477931, 0.0104979110220563, 0.0104979049159942, 0.0104978957509543, 0.0104978853908454, 0.0104978755836669, 0.0104978677503394, 0.0104978628796169, 0.0104978614964268, 0.0104978636801519, 0.0104978691166094, 0.0104978771724136, 0.0104978869833713, 0.0104978975501682, 0.0104979078353877
flux1:, 0.675805927164625, 0.0102039100926697, 0.0102039006506221, 0.0102038909356799, 0.0102038819124971, 0.0102038745105929, 0.010203869532871, 0.0102038675653813, 0.0102038688940662, 0.0102038734349781, 0.0102038806859637, 0.0102038897106135, 0.0102038991699215, 0.0102039074239331, 0.0102039127342927, 0.0102039136066016, 0.0102039093112388, 0.0102039005924756, 0.0102038904686755, 0.0102038847365841, 0.0102038911690429, 0.0102039154273224, 0.0102039513215263, 0.0102039677379937, 0.0102039158446279, 0.0102038150127862, 0.0102038684681893, 0.0102040249769083, 0.0102037048829457, 0.0102041021013344, 0.0102038466324276, 0.0102036880661274, 0.0102038466324276, 0.0102041021013344, 0.0102037048829457, 0.0102040249769083, 0.0102038684681893, 0.0102038150127862, 0.0102039158446279, 0.0102039677379937, 0.0102039513215263, 0.0102039154273224, 0.0102038911690429, 0.0102038847365841, 0.0102038904686755, 0.0102039005924756, 0.0102039093112388, 0.0102039136066016, 0.0102039127342927, 0.0102039074239331, 0.0102038991699215, 0.0102038897106135, 0.0102038806859637, 0.0102038734349781, 0.0102038688940662, 0.0102038675653813, 0.010203869532871, 0.0102038745105929, 0.0102038819124971, 0.0102038909356799, 0.0102039006506221, 0.0102039100926697
flux1:, 0.676068376068379, 0.00990938690295764, 0.00990937839271391, 0.00990936961565732, 0.00990936145731339, 0.00990935477168388, 0.00990935029580694, 0.00990934856536431, 0.0099093498368097, 0.00990935402221485, 0.00990936064446314, 0.00990936882308019, 0.00990937730538964, 0.00990938456413779, 0.00990938899086478, 0.00990938922177519, 0.00990938463236022, 0.00990937600906873, 0.00990936630326436, 0.00990936109448143, 0.00990936779269296, 0.0099093916854015, 0.00990942657820886, 0.00990944231595241, 0.00990939198856391, 0.00990929501647345, 0.00990934806331521, 0.00990949976179095, 0.00990918933207186, 0.00990957549654616, 0.00990932756893111, 0.00990917348347226, 0.00990932756893112, 0.00990957549654616, 0.00990918933207186, 0.00990949976179095, 0.00990934806331521, 0.00990929501647344, 0.00990939198856391, 0.00990944231595241, 0.00990942657820886, 0.0099093916854015, 0.00990936779269296, 0.00990936109448143, 0.00990936630326435, 0.00990937600906873, 0.00990938463236022, 0.00990938922177519, 0.00990938899086478, 0.00990938456413779, 0.00990937730538964, 0.00990936882308019, 0.00990936064446314, 0.00990935402221486, 0.0099093498368097, 0.00990934856536431, 0.00990935029580693, 0.00990935477168388, 0.00990936145731339, 0.00990936961565732, 0.00990937839271391, 0.00990938690295765
flux1:, 0.676330824972132, 0.00961486618536329, 0.00961485867078492, 0.00961485089014445, 0.00961484364572548, 0.00961483771256658, 0.00961483375937585, 0.00961483227020323, 0.00961483347204692, 0.00961483727427472, 0.00961484322712124, 0.00961485050905479, 0.00961485795698606, 0.00961486415939666, 0.00961486764013208, 0.00961486716759038, 0.00961486222332061, 0.00961485363695929, 0.00961484429528929, 0.00961483956630447, 0.0096148465076251, 0.00961487004771444, 0.00961490400024285, 0.00961491916385645, 0.00961487051234497, 0.00961477746380494, 0.0096148301484708, 0.00961497716267867, 0.00961467646934892, 0.00961505162779838, 0.00961481127797729, 0.0096146616947246, 0.00961481127797729, 0.00961505162779839, 0.00961467646934892, 0.00961497716267867, 0.0096148301484708, 0.00961477746380494, 0.00961487051234497, 0.00961491916385645, 0.00961490400024285, 0.00961487004771445, 0.0096148465076251, 0.00961483956630447, 0.00961484429528929, 0.00961485363695929, 0.00961486222332061, 0.00961486716759038, 0.00961486764013208, 0.00961486415939666, 0.00961485795698607, 0.00961485050905479, 0.00961484322712123, 0.00961483727427472, 0.00961483347204692, 0.00961483227020323, 0.00961483375937585, 0.00961483771256658, 0.00961484364572548, 0.00961485089014445, 0.00961485867078492, 0.00961486618536328
flux1:, 0.676593273875885, 0.00932086038230551, 0.00932085390089223, 0.00932084714717088, 0.00932084083828631, 0.00932083566903671, 0.00932083223927835, 0.00932083098172616, 0.00932083209500718, 0.00932083548752226, 0.00932084073900717, 0.00932084708911256, 0.00932085346629423, 0.00932085857608944, 0.00932086107508439, 0.00932085986340247, 0.00932085452763753, 0.00932084593993693, 0.00932083692364374, 0.00932083264008547, 0.00932083980469086, 0.00932086300148251, 0.00932089606443523, 0.00932091074035355, 0.00932086384787814, 0.0093207747549948, 0.00932082709988188, 0.0093209695379544, 0.00932067861438899, 0.00932104281732787, 0.00932081005790041, 0.0093206649864714, 0.00932081005790041, 0.00932104281732787, 0.00932067861438899, 0.0093209695379544, 0.00932082709988188, 0.00932077475499481, 0.00932086384787814, 0.00932091074035355, 0.00932089606443523, 0.00932086300148251, 0.00932083980469086, 0.00932083264008547, 0.00932083692364374, 0.00932084593993694, 0.00932085452763753, 0.00932085986340247, 0.00932086107508439, 0.00932085857608944, 0.00932085346629423, 0.00932084708911256, 0.00932084073900716, 0.00932083548752227, 0.00932083209500718, 0.00932083098172617, 0.00932083223927835, 0.00932083566903671, 0.00932084083828631, 0.00932084714717088, 0.00932085390089223, 0.00932086038230551
flux1:, 0.676855722779638, 0.00902786513434276, 0.0090278596969263, 0.00902785397335691, 0.00902784859583183, 0.0090278441796086, 0.00902784125687838, 0.00902784021062141, 0.00902784121297364, 0.00902784417333099, 0.00902784870272097, 0.0090278541033049, 0.00902785939565838, 0.00902786340195955, 0.00902786491003276, 0.00902786294928566, 0.00902785720850551, 0.00902784860012498, 0.00902783988404716, 0.0090278360191295, 0.00902784338850289, 0.0090278662462775, 0.00902789845869535, 0.00902791271422834, 0.00902786763672316, 0.00902778249996353, 0.00902783450353358, 0.00902797245551492, 0.00902769129709355, 0.0090280445972641, 0.00902781941751181, 0.00902767885606451, 0.0090278194175118, 0.0090280445972641, 0.00902769129709354, 0.00902797245551492, 0.00902783450353358, 0.00902778249996353, 0.00902786763672316, 0.00902791271422834, 0.00902789845869535, 0.0090278662462775, 0.00902784338850289, 0.0090278360191295, 0.00902783988404716, 0.00902784860012498, 0.00902785720850551, 0.00902786294928566, 0.00902786491003276, 0.00902786340195955, 0.00902785939565838, 0.0090278541033049, 0.00902784870272097, 0.00902784417333098, 0.00902784121297364, 0.00902784021062141, 0.00902784125687838, 0.0090278441796086, 0.00902784859583183, 0.00902785397335691, 0.0090278596969263, 0.00902786513434276
flux1:, 0.677118171683392, 0.00873635806892921, 0.00873635366060535, 0.00873634894507225, 0.00873634447165205, 0.00873634077848214, 0.00873633833270155, 0.0087363374701758, 0.00873633833896267, 0.00873634085142011, 0.0087363446511356, 0.0087363491031038, 0.00873635331918925, 0.00873635623610771, 0.00873635676958914, 0.00873635407406583, 0.00873634793601159, 0.00873633930455991, 0.008736330875209, 0.00873632740800568, 0.00873633496350413, 0.00873635748041131, 0.00873638886896463, 0.00873640275205545, 0.00873635951860028, 0.00873627830776083, 0.00873632994548451, 0.00873646348391435, 0.00873619204955938, 0.008736534502041, 0.00873631686889114, 0.00873618080455107, 0.00873631686889114, 0.008736534502041, 0.00873619204955938, 0.00873646348391435, 0.00873632994548451, 0.00873627830776083, 0.00873635951860027, 0.00873640275205545, 0.00873638886896463, 0.00873635748041131, 0.00873633496350414, 0.00873632740800568, 0.008736330875209, 0.00873633930455991, 0.00873634793601159, 0.00873635407406583, 0.00873635676958914, 0.00873635623610772, 0.00873635331918925, 0.0087363491031038, 0.0087363446511356, 0.00873634085142011, 0.00873633833896268, 0.00873633747017579, 0.00873633833270155, 0.00873634077848214, 0.00873634447165206, 0.00873634894507225, 0.00873635366060535, 0.00873635806892921
flux1:, 0.677380620587145, 0.00844679770594264, 0.00844679428812404, 0.00844679053607057, 0.0084467869199159, 0.00844678390451785, 0.00844678189569272, 0.00844678118553866, 0.00844678190072889, 0.00844678395836167, 0.0084467870352094, 0.00844679055837517, 0.00844679372881346, 0.00844679559409608, 0.00844679519286525, 0.00844679179871103, 0.00844678528986267, 0.0084467766474389, 0.00844676850080374, 0.00844676541446973, 0.00844677313605605, 0.00844679530339475, 0.00844682588222649, 0.00844683942190619, 0.00844679803589188, 0.00844672069189768, 0.00844677191799458, 0.00844690109922502, 0.00844663931360681, 0.0084469709763634, 0.00844676083568246, 0.00844662924509065, 0.00844676083568246, 0.00844697097636341, 0.00844663931360681, 0.00844690109922502, 0.00844677191799458, 0.00844672069189768, 0.00844679803589188, 0.00844683942190619, 0.00844682588222649, 0.00844679530339475, 0.00844677313605605, 0.00844676541446973, 0.00844676850080374, 0.0084467766474389, 0.00844678528986267, 0.00844679179871103, 0.00844679519286525, 0.00844679559409608, 0.00844679372881345, 0.00844679055837517, 0.0084467870352094, 0.00844678395836167, 0.00844678190072889, 0.00844678118553866, 0.00844678189569272, 0.00844678390451785, 0.0084467869199159, 0.00844679053607057, 0.00844679428812404, 0.00844679770594264
flux1:, 0.677643069490898, 0.0081596224819676, 0.00815961999538171, 0.00815961714348137, 0.00815961432220478, 0.00815961192806445, 0.00815961031008341, 0.00815960972038356, 0.00815961026699954, 0.0081596118732036, 0.00815961424886004, 0.00815961688141923, 0.0081596190574513, 0.00815961993028812, 0.00815961865504994, 0.00815961461726431, 0.00815960777982553, 0.00815959915024198, 0.0081595912894625, 0.0081595885695128, 0.0081595964347248, 0.00815961823662335, 0.00815964800772972, 0.00815966121521575, 0.00815962165621843, 0.00815954809364276, 0.0081595988434975, 0.0081597237096264, 0.00815947146592584, 0.00815979240071092, 0.00815958967887116, 0.00815946252883297, 0.00815958967887116, 0.00815979240071091, 0.00815947146592585, 0.0081597237096264, 0.0081595988434975, 0.00815954809364276, 0.00815962165621843, 0.00815966121521576, 0.00815964800772972, 0.00815961823662335, 0.0081595964347248, 0.0081595885695128, 0.0081595912894625, 0.00815959915024198, 0.00815960777982553, 0.00815961461726431, 0.00815961865504994, 0.00815961993028812, 0.0081596190574513, 0.00815961688141922, 0.00815961424886004, 0.0081596118732036, 0.00815961026699953, 0.00815960972038356, 0.00815961031008341, 0.00815961192806445, 0.00815961432220478, 0.00815961714348137, 0.00815961999538171, 0.0081596224819676
flux1:, 0.677905518394651, 0.00787524989448193, 0.00787524826289401, 0.00787524623323654, 0.00787524413322127, 0.00787524229671267, 0.00787524102096276, 0.00787524052209275, 0.00787524089210433, 0.00787524206141948, 0.00787524377215794, 0.00787524556938043, 0.00787524682066428, 0.00787524677879922, 0.00787524470776449, 0.00787524009673418, 0.00787523298530176, 0.00787522440114967, 0.00787521683419223, 0.00787521446693369, 0.00787522245014226, 0.00787524386364496, 0.00787527281775731, 0.00787528568811977, 0.00787524791437566, 0.00787517802455083, 0.00787522821766945, 0.00787534879895992, 0.00787510596206643, 0.00787541623559922, 0.00787522084125632, 0.0078750980894694, 0.00787522084125632, 0.00787541623559922, 0.00787510596206643, 0.00787534879895992, 0.00787522821766945, 0.00787517802455083, 0.00787524791437566, 0.00787528568811977, 0.00787527281775731, 0.00787524386364496, 0.00787522245014226, 0.0078752144669337, 0.00787521683419223, 0.00787522440114967, 0.00787523298530176, 0.00787524009673418, 0.0078752447077645, 0.00787524677879923, 0.00787524682066428, 0.00787524556938044, 0.00787524377215794, 0.00787524206141948, 0.00787524089210432, 0.00787524052209275, 0.00787524102096275, 0.00787524229671267, 0.00787524413322128, 0.00787524623323654, 0.00787524826289401, 0.00787524989448192
flux1:, 0.678167967298405, 0.00759407576627963, 0.00759407490069468, 0.00759407360522711, 0.00759407214597517, 0.00759407080029674, 0.00759406981890588, 0.00759406938585909, 0.00759406957943995, 0.00759407033767121, 0.00759407143336848, 0.0075940724655957, 0.00759407287737441, 0.00759407201368333, 0.00759406923883639, 0.00759406413658879, 0.00759405681468097, 0.0075940483143908, 0.00759404105184288, 0.0075940390230349, 0.0075940470950233, 0.00759406809056948, 0.0075940962084795, 0.00759410872278075, 0.0075940726741381, 0.00759400632871467, 0.00759405587207493, 0.00759417218972268, 0.00759393859974144, 0.00759423828506265, 0.0075940501110808, 0.00759393170691989, 0.0075940501110808, 0.00759423828506266, 0.00759393859974144, 0.00759417218972268, 0.00759405587207493, 0.00759400632871466, 0.0075940726741381, 0.00759410872278075, 0.0075940962084795, 0.00759406809056948, 0.0075940470950233, 0.0075940390230349, 0.00759404105184288, 0.00759404831439079, 0.00759405681468097, 0.00759406413658879, 0.00759406923883639, 0.00759407201368333, 0.00759407287737441, 0.0075940724655957, 0.00759407143336848, 0.00759407033767122, 0.00759406957943995, 0.00759406938585909, 0.00759406981890588, 0.00759407080029674, 0.00759407214597517, 0.00759407360522711, 0.00759407490069468, 0.00759407576627963
flux1:, 0.678430416202158, 0.00731647362969384, 0.00731647343278071, 0.00731647277775065, 0.00731647187602803, 0.00731647095475725, 0.00731647022331388, 0.0073164698374049, 0.00731646986351527, 0.00731647024717409, 0.00731647078967317, 0.00731647113974308, 0.00731647080954034, 0.00731646922825536, 0.00731646585139609, 0.00731646034775584, 0.00731645288436413, 0.00731644450939549, 0.00731643756247822, 0.00731643585627852, 0.00731644398415266, 0.00731646452641461, 0.00731649178066967, 0.00731650390846915, 0.00731646950968229, 0.00731640656448765, 0.00731645535613303, 0.00731656742524207, 0.00731634290118291, 0.00731663207909999, 0.007316451004562, 0.00731633688989788, 0.007316451004562, 0.00731663207909999, 0.00731634290118291, 0.00731656742524207, 0.00731645535613303, 0.00731640656448764, 0.00731646950968229, 0.00731650390846915, 0.00731649178066967, 0.00731646452641461, 0.00731644398415267, 0.00731643585627852, 0.00731643756247822, 0.00731644450939549, 0.00731645288436412, 0.00731646034775583, 0.00731646585139609, 0.00731646922825536, 0.00731647080954034, 0.00731647113974308, 0.00731647078967317, 0.00731647024717409, 0.00731646986351527, 0.0073164698374049, 0.00731647022331388, 0.00731647095475725, 0.00731647187602803, 0.00731647277775065, 0.0073164734327807, 0.00731647362969384
flux1:, 0.678692865105911, 0.00704279422945108, 0.00704279459993911, 0.00704279449010882, 0.00704279406368762, 0.00704279350379902, 0.00704279298344496, 0.00704279263334413, 0.0070427925096492, 0.00704279256477688, 0.00704279262571372, 0.00704279238595869, 0.00704279141997215, 0.00704278923273543, 0.00704278536147883, 0.00704277955029748, 0.00704277201660907, 0.00704276380888547, 0.00704275718776, 0.00704275578598877, 0.00704276393340961, 0.007042783982439, 0.00704281033932059, 0.0070428220414279, 0.00704278920565579, 0.00704272950470207, 0.00704277743743162, 0.00704288527006194, 0.00704266961358773, 0.00704294837412313, 0.00704277426636501, 0.00704266437639672, 0.007042774266365, 0.00704294837412313, 0.00704266961358773, 0.00704288527006194, 0.00704277743743162, 0.00704272950470207, 0.00704278920565579, 0.0070428220414279, 0.00704281033932059, 0.007042783982439, 0.00704276393340961, 0.00704275578598877, 0.00704275718775999, 0.00704276380888547, 0.00704277201660908, 0.00704277955029748, 0.00704278536147884, 0.00704278923273543, 0.00704279141997215, 0.0070427923859587, 0.00704279262571372, 0.00704279256477688, 0.0070427925096492, 0.00704279263334413, 0.00704279298344497, 0.00704279350379901, 0.00704279406368761, 0.00704279449010882, 0.00704279459993911, 0.00704279422945108
flux1:, 0.678955314009665, 0.00677336514230866, 0.00677336597912838, 0.00677336632156031, 0.00677336629240127, 0.00677336603663842, 0.00677336569547996, 0.00677336537757796, 0.0067733651297519, 0.00677336491022082, 0.00677336456844786, 0.00677336383742471, 0.00677336234679217, 0.00677335966871735, 0.00677335541262045, 0.00677334938823128, 0.00677334185464648, 0.00677333385432499, 0.00677332756674428, 0.00677332644847892, 0.0067733345761892, 0.00677335408880857, 0.00677337951049872, 0.00677339074185598, 0.00677335937422834, 0.00677330275372547, 0.00677334971873914, 0.00677345332689922, 0.00677324632602017, 0.00677351476978347, 0.00677334748639782, 0.00677324175047863, 0.00677334748639782, 0.00677351476978346, 0.00677324632602017, 0.00677345332689922, 0.00677334971873914, 0.00677330275372547, 0.00677335937422834, 0.00677339074185598, 0.00677337951049872, 0.00677335408880857, 0.0067733345761892, 0.00677332644847892, 0.00677332756674429, 0.00677333385432499, 0.00677334185464648, 0.00677334938823128, 0.00677335541262045, 0.00677335966871735, 0.00677336234679218, 0.00677336383742471, 0.00677336456844787, 0.00677336491022082, 0.00677336512975189, 0.00677336537757796, 0.00677336569547996, 0.00677336603663842, 0.00677336629240127, 0.00677336632156031, 0.00677336597912838, 0.00677336514230866
flux1:, 0.679217762913418, 0.00650849051098981, 0.00650849171696332, 0.00650849242422215, 0.00650849272098703, 0.00650849271952997, 0.00650849253335894, 0.00650849225150222, 0.00650849191200234, 0.00650849147741539, 0.00650849081616984, 0.00650848969528623, 0.00650848779239424, 0.00650848473830038, 0.00650848020526711, 0.00650847405929226, 0.00650846659283452, 0.00650845883647424, 0.0065084528868086, 0.00650845202830024, 0.00650846009490321, 0.00650847902626912, 0.00650850347310719, 0.00650851418568264, 0.0065084841868036, 0.00650843047904358, 0.00650847636941605, 0.00650857576788611, 0.00650837720049779, 0.00650863543991212, 0.00650847483067168, 0.00650837317311106, 0.00650847483067168, 0.00650863543991212, 0.00650837720049779, 0.00650857576788611, 0.00650847636941605, 0.00650843047904358, 0.0065084841868036, 0.00650851418568265, 0.00650850347310719, 0.00650847902626912, 0.00650846009490321, 0.00650845202830024, 0.0065084528868086, 0.00650845883647424, 0.00650846659283452, 0.00650847405929226, 0.00650848020526711, 0.00650848473830037, 0.00650848779239424, 0.00650848969528623, 0.00650849081616984, 0.00650849147741539, 0.00650849191200234, 0.00650849225150222, 0.00650849253335894, 0.00650849271952998, 0.00650849272098703, 0.00650849242422215, 0.00650849171696332, 0.00650849051098981
flux1:, 0.679480211817171, 0.00624845088935774, 0.00624845237428729, 0.00624845336695027, 0.00624845392678507, 0.00624845413820151, 0.00624845409056173, 0.00624845385523552, 0.00624845346165802, 0.00624845287498417, 0.00624845197895379, 0.0062484505691508, 0.00624844836414241, 0.00624844504510479, 0.00624844033819325, 0.00624843415680189, 0.00624842681898964, 0.00624841933815614, 0.00624841372679656, 0.00624841310168198, 0.00624842106461742, 0.00624843936987721, 0.00624846280260924, 0.00624847294819193, 0.00624844421746387, 0.00624839325445744, 0.00624843796832932, 0.00624853317721748, 0.00624834281439676, 0.00624859097472128, 0.0062484368833811, 0.00624833922420824, 0.0062484368833811, 0.00624859097472128, 0.00624834281439675, 0.00624853317721748, 0.00624843796832931, 0.00624839325445743, 0.00624844421746387, 0.00624847294819193, 0.00624846280260924, 0.00624843936987721, 0.00624842106461742, 0.00624841310168198, 0.00624841372679656, 0.00624841933815614, 0.00624842681898964, 0.0062484341568019, 0.00624844033819326, 0.00624844504510479, 0.00624844836414241, 0.00624845056915079, 0.00624845197895379, 0.00624845287498417, 0.00624845346165802, 0.00624845385523552, 0.00624845409056173, 0.00624845413820151, 0.00624845392678507, 0.00624845336695027, 0.00624845237428729, 0.00624845088935774
flux1:, 0.679742660720924, 0.00599350319523762, 0.00599350487828923, 0.00599350608670839, 0.00599350685628635, 0.00599350724780045, 0.00599350732947198, 0.00599350715653596, 0.00599350674968214, 0.00599350607477136, 0.00599350502720879, 0.00599350342584671, 0.00599350102346424, 0.00599349754380019, 0.0059934927585276, 0.00599348662021406, 0.00599347946543406, 0.00599347228575063, 0.00599346700887381, 0.00599346658864186, 0.00599347440529699, 0.00599349204125955, 0.00599351442318865, 0.00599352395598461, 0.00599349639464882, 0.00599344801141461, 0.0059934914548098, 0.00599358250176226, 0.0059934001107508, 0.00599363833085477, 0.00599349059679961, 0.00599339685247606, 0.00599349059679961, 0.00599363833085477, 0.0059934001107508, 0.00599358250176226, 0.00599349145480979, 0.00599344801141461, 0.00599349639464882, 0.00599352395598461, 0.00599351442318865, 0.00599349204125955, 0.00599347440529699, 0.00599346658864186, 0.00599346700887381, 0.00599347228575062, 0.00599347946543406, 0.00599348662021406, 0.0059934927585276, 0.00599349754380019, 0.00599350102346424, 0.00599350342584671, 0.00599350502720879, 0.00599350607477136, 0.00599350674968214, 0.00599350715653596, 0.00599350732947198, 0.00599350724780045, 0.00599350685628635, 0.00599350608670839, 0.00599350487828923, 0.00599350319523762
flux1:, 0.680005109624678, 0.00574388076682467, 0.00574388257815501, 0.00574388394346331, 0.00574388487932232, 0.00574388542647202, 0.0057438856344749, 0.00574388554357504, 0.00574388516536532, 0.00574388446448563, 0.00574388334450874, 0.00574388164258368, 0.00574387913945681, 0.00574387559423564, 0.00574387081644457, 0.00574386479036359, 0.00574385786475829, 0.0057438510053915, 0.0057438460550523, 0.00574384580971183, 0.00574385343860057, 0.0057438703653447, 0.00574389166430013, 0.00574390054324531, 0.00574387405705594, 0.00574382809448235, 0.00574387018368221, 0.00574395710568843, 0.0057437824525123, 0.00574401088536873, 0.00574386934508164, 0.00574377942915491, 0.00574386934508164, 0.00574401088536873, 0.0057437824525123, 0.00574395710568843, 0.00574387018368221, 0.00574382809448235, 0.00574387405705594, 0.00574390054324531, 0.00574389166430013, 0.00574387036534471, 0.00574385343860056, 0.00574384580971183, 0.0057438460550523, 0.0057438510053915, 0.00574385786475829, 0.00574386479036359, 0.00574387081644457, 0.00574387559423564, 0.0057438791394568, 0.00574388164258368, 0.00574388334450874, 0.00574388446448563, 0.00574388516536532, 0.00574388554357504, 0.0057438856344749, 0.00574388542647202, 0.00574388487932231, 0.00574388394346331, 0.00574388257815501, 0.00574388076682467
flux1:, 0.680267558528431, 0.00549979351818754, 0.00549979539981091, 0.00549979687420982, 0.00549979794245676, 0.00549979862824121, 0.00549979896447996, 0.00549979897726985, 0.00549979866864218, 0.00549979800017029, 0.00549979688036917, 0.00549979516016286, 0.00549979264262348, 0.00549978911575665, 0.0054997844200752, 0.00549977856494306, 0.00549977190579681, 0.00549976537934374, 0.00549976074384674, 0.00549976064273719, 0.00549976804468095, 0.0054997842270311, 0.00549980441708541, 0.00549981260780711, 0.00549978710927511, 0.00549974341649832, 0.005499784079925, 0.00549986692468055, 0.00549969977637164, 0.00549991858925324, 0.00549978307758953, 0.00549969690128121, 0.00549978307758952, 0.00549991858925324, 0.00549969977637164, 0.00549986692468055, 0.005499784079925, 0.00549974341649833, 0.0054997871092751, 0.00549981260780711, 0.00549980441708541, 0.0054997842270311, 0.00549976804468096, 0.00549976064273719, 0.00549976074384674, 0.00549976537934374, 0.00549977190579681, 0.00549977856494306, 0.0054997844200752, 0.00549978911575666, 0.00549979264262348, 0.00549979516016285, 0.00549979688036917, 0.00549979800017029, 0.00549979866864218, 0.00549979897726985, 0.00549979896447995, 0.00549979862824121, 0.00549979794245676, 0.00549979687420982, 0.00549979539981091, 0.00549979351818754
flux1:, 0.680530007432184, 0.00526142818900352, 0.00526143009494086, 0.00526143164134551, 0.00526143281683066, 0.00526143363046895, 0.00526143410015013, 0.00526143423845569, 0.00526143403737566, 0.00526143345375551, 0.00526143239820203, 0.00526143073143883, 0.00526142827391173, 0.00526142483684952, 0.00526142028574665, 0.00526141464928868, 0.00526140828487789, 0.00526140209760529, 0.00526139776209717, 0.00526139777477859, 0.0052614049140257, 0.00526142032283464, 0.00526143938571369, 0.0052614468620918, 0.00526142227225606, 0.00526138070851979, 0.00526141988810399, 0.00526149871491303, 0.00526133884131681, 0.00526154821568932, 0.00526141856694922, 0.00526133603967434, 0.00526141856694922, 0.00526154821568932, 0.00526133884131681, 0.00526149871491303, 0.00526141988810399, 0.00526138070851979, 0.00526142227225605, 0.0052614468620918, 0.00526143938571369, 0.00526142032283464, 0.00526140491402569, 0.00526139777477859, 0.00526139776209717, 0.00526140209760529, 0.00526140828487789, 0.00526141464928867, 0.00526142028574665, 0.00526142483684952, 0.00526142827391173, 0.00526143073143883, 0.00526143239820203, 0.00526143345375551, 0.00526143403737566, 0.00526143423845568, 0.00526143410015013, 0.00526143363046894, 0.00526143281683066, 0.00526143164134552, 0.00526143009494086, 0.00526142818900352
flux1:, 0.680792456335937, 0.00502894868333366, 0.00502895057912351, 0.00502895217027126, 0.00502895343535604, 0.0050289543707902, 0.00502895498074564, 0.00502895526479861, 0.00502895520449292, 0.00502895475055432, 0.00502895381328283, 0.00502895225983772, 0.00502894992382641, 0.00502894663485517, 0.00502894227826659, 0.00502893689716927, 0.00502893084702129, 0.00502892499939514, 0.00502892094661442, 0.00502892104377536, 0.00502892788900207, 0.00502894250219189, 0.00502896042833811, 0.00502896717363603, 0.00502894342334178, 0.00502890385932661, 0.00502894151135621, 0.00502901639157554, 0.00502886356674511, 0.00502906369786544, 0.00502893974666581, 0.00502886077648383, 0.00502893974666581, 0.00502906369786544, 0.00502886356674511, 0.00502901639157554, 0.00502894151135621, 0.00502890385932661, 0.00502894342334178, 0.00502896717363603, 0.00502896042833811, 0.00502894250219189, 0.00502892788900206, 0.00502892104377536, 0.00502892094661442, 0.00502892499939514, 0.00502893084702129, 0.00502893689716927, 0.00502894227826659, 0.00502894663485517, 0.00502894992382641, 0.00502895225983772, 0.00502895381328283, 0.00502895475055432, 0.00502895520449292, 0.00502895526479861, 0.00502895498074565, 0.0050289543707902, 0.00502895343535604, 0.00502895217027126, 0.00502895057912351, 0.00502894868333366
flux1:, 0.681054905239691, 0.00480249649195839, 0.00480249835363917, 0.00480249997078723, 0.00480250131383981, 0.00480250236811592, 0.00480250312515763, 0.00480250357200818, 0.004802503679511, 0.00480250339121388, 0.00480250261521282, 0.00480250122238383, 0.00480249905604024, 0.00480249596014908, 0.00480249183562387, 0.00480248673593046, 0.00480248101142418, 0.00480247549886119, 0.00480247170997935, 0.00480247186430433, 0.00480247838945037, 0.0048024921927764, 0.0048025089820431, 0.00480251498959806, 0.004802492020282, 0.004802454338913, 0.00480249043437839, 0.00480256145142216, 0.00480241545461378, 0.00480260655085148, 0.00480248813280455, 0.00480241262680339, 0.00480248813280455, 0.00480260655085147, 0.00480241545461378, 0.00480256145142216, 0.00480249043437839, 0.004802454338913, 0.004802492020282, 0.00480251498959806, 0.0048025089820431, 0.0048024921927764, 0.00480247838945037, 0.00480247186430433, 0.00480247170997935, 0.00480247549886119, 0.00480248101142418, 0.00480248673593046, 0.00480249183562387, 0.00480249596014908, 0.00480249905604024, 0.00480250122238383, 0.00480250261521282, 0.00480250339121388, 0.004802503679511, 0.00480250357200818, 0.00480250312515762, 0.00480250236811592, 0.00480250131383981, 0.00480249997078723, 0.00480249835363917, 0.00480249649195839
flux1:, 0.681317354143444, 0.00458219119255779, 0.00458219300524963, 0.00458219463659871, 0.00458219605035291, 0.00458219722200696, 0.00458219813142427, 0.00458219875362282, 0.00458219904869989, 0.00458219895234169, 0.00458219836906664, 0.00458219717139688, 0.00458219520963805, 0.00458219233889945, 0.00458218847220027, 0.00458218367007534, 0.00458217827530733, 0.00458217308907617, 0.00458216954456738, 0.00458216973151336, 0.00458217591641563, 0.00458218890393262, 0.00458220456590342, 0.00458220983938389, 0.00458218760338471, 0.00458215170014442, 0.00458218622461378, 0.00458225347355267, 0.00458211408985066, 0.00458229637175985, 0.0045821833239725, 0.00458211118859004, 0.0045821833239725, 0.00458229637175985, 0.00458211408985066, 0.00458225347355267, 0.00458218622461378, 0.00458215170014442, 0.0045821876033847, 0.0045822098393839, 0.00458220456590342, 0.00458218890393262, 0.00458217591641563, 0.00458216973151336, 0.00458216954456738, 0.00458217308907617, 0.00458217827530733, 0.00458218367007534, 0.00458218847220027, 0.00458219233889945, 0.00458219520963806, 0.00458219717139687, 0.00458219836906664, 0.00458219895234169, 0.00458219904869989, 0.00458219875362282, 0.00458219813142427, 0.00458219722200696, 0.00458219605035291, 0.00458219463659871, 0.00458219300524963, 0.00458219119255779
flux1:, 0.681579803047197, 0.00436813102181891, 0.0043681327780431, 0.00436813441702367, 0.00436813589692931, 0.00436813718448998, 0.00436813824878007, 0.00436813905339293, 0.00436813954788122, 0.00436813965977742, 0.00436813928916872, 0.00436813830877797, 0.00436813657389033, 0.00436813394828174, 0.00436813035435734, 0.00436812585713701, 0.00436812078997403, 0.00436811591817582, 0.00436811259865756, 0.0043681127970975, 0.00436811862789752, 0.00436813080212181, 0.00436814535606544, 0.00436814990931981, 0.00436812836974949, 0.00436809415253883, 0.00436812710561082, 0.00436819069241205, 0.00436805771302116, 0.00436823141219754, 0.00436812357360927, 0.00436805471489769, 0.00436812357360927, 0.00436823141219754, 0.00436805771302116, 0.00436819069241205, 0.00436812710561082, 0.00436809415253883, 0.00436812836974948, 0.00436814990931981, 0.00436814535606544, 0.00436813080212181, 0.00436811862789752, 0.0043681127970975, 0.00436811259865757, 0.00436811591817582, 0.00436812078997403, 0.00436812585713701, 0.00436813035435734, 0.00436813394828174, 0.00436813657389034, 0.00436813830877797, 0.00436813928916871, 0.00436813965977743, 0.00436813954788122, 0.00436813905339293, 0.00436813824878007, 0.00436813718448998, 0.00436813589692931, 0.00436813441702367, 0.0043681327780431, 0.00436813102181891
flux1:, 0.68184225195095, 0.00416039351339693, 0.0041603952112706, 0.00416039685482076, 0.00416039839749859, 0.00416039979819915, 0.00416040101609715, 0.00416040200409566, 0.0041604027016688, 0.00416040302828989, 0.00416040287925435, 0.00416040212661895, 0.00416040062927415, 0.00416039825785481, 0.00416039494209579, 0.00416039074953741, 0.0041603860027764, 0.00416038143133878, 0.00416037831833383, 0.00416037851103656, 0.00416038398035051, 0.00416039535212539, 0.00416040882661025, 0.00416041268314513, 0.00416039181336957, 0.00416035920197256, 0.00416039059636466, 0.00416045063682837, 0.00416032385907909, 0.0041604892168414, 0.00416038642842299, 0.00416032075226302, 0.00416038642842299, 0.00416048921684139, 0.00416032385907908, 0.00416045063682837, 0.00416039059636465, 0.00416035920197256, 0.00416039181336957, 0.00416041268314513, 0.00416040882661025, 0.00416039535212539, 0.00416038398035051, 0.00416037851103656, 0.00416037831833383, 0.00416038143133878, 0.0041603860027764, 0.0041603907495374, 0.00416039494209579, 0.00416039825785481, 0.00416040062927414, 0.00416040212661895, 0.00416040287925435, 0.00416040302828988, 0.0041604027016688, 0.00416040200409566, 0.00416040101609715, 0.00416039979819915, 0.00416039839749859, 0.00416039685482076, 0.0041603952112706, 0.00416039351339692
flux1:, 0.682104700854704, 0.00395903619553527, 0.00395903783697005, 0.0039590394839186, 0.00395904108581269, 0.00395904259457968, 0.00395904396042941, 0.0039590451264647, 0.00395904602280991, 0.00395904656133551, 0.00395904663263126, 0.0039590461077354, 0.00395904484832929, 0.00395904273067957, 0.00395903969036561, 0.00395903579601145, 0.00395903135857418, 0.00395902707220088, 0.00395902414878122, 0.00395902432270825, 0.00395902942956037, 0.00395904001764465, 0.0039590524498497, 0.00395905564198801, 0.00395903542477624, 0.00395900434999268, 0.00395903421033154, 0.00395909082878503, 0.00395897005590266, 0.00395912732184177, 0.00395902942667823, 0.00395896683895064, 0.00395902942667823, 0.00395912732184177, 0.00395897005590267, 0.00395909082878503, 0.00395903421033154, 0.00395900434999268, 0.00395903542477624, 0.00395905564198801, 0.0039590524498497, 0.00395904001764465, 0.00395902942956037, 0.00395902432270825, 0.00395902414878122, 0.00395902707220088, 0.00395903135857418, 0.00395903579601145, 0.00395903969036561, 0.00395904273067957, 0.00395904484832929, 0.0039590461077354, 0.00395904663263126, 0.00395904656133551, 0.00395904602280991, 0.0039590451264647, 0.00395904396042941, 0.00395904259457968, 0.00395904108581269, 0.0039590394839186, 0.00395903783697005, 0.00395903619553527
flux1:, 0.682367149758457, 0.00376409734207573, 0.00376409893109241, 0.00376410058073938, 0.0037641022370358, 0.00376410384579704, 0.00376410534927689, 0.00376410668182809, 0.0037641077651978, 0.00376410850442919, 0.0037641087858782, 0.00376410847964877, 0.00376410744987024, 0.00376410557769878, 0.00376410280354777, 0.0037640991961232, 0.00376409505421948, 0.00376409103724778, 0.00376408828853237, 0.00376408843494383, 0.00376409318447555, 0.00376410301488628, 0.00376411444965467, 0.00376411701743135, 0.00376409744383967, 0.00376406784635657, 0.00376409620774102, 0.00376414953555536, 0.00376403457624599, 0.00376418400668524, 0.00376409084996822, 0.00376403125669075, 0.00376409084996822, 0.00376418400668524, 0.00376403457624599, 0.00376414953555536, 0.00376409620774102, 0.00376406784635657, 0.00376409744383967, 0.00376411701743135, 0.00376411444965467, 0.00376410301488628, 0.00376409318447555, 0.00376408843494383, 0.00376408828853237, 0.00376409103724778, 0.00376409505421948, 0.0037640991961232, 0.00376410280354777, 0.00376410557769878, 0.00376410744987024, 0.00376410847964877, 0.0037641087858782, 0.00376410850442919, 0.0037641077651978, 0.00376410668182809, 0.00376410534927688, 0.00376410384579705, 0.0037641022370358, 0.00376410058073938, 0.00376409893109241, 0.00376409734207572
flux1:, 0.68262959866221, 0.00357559677054612, 0.00357559831179658, 0.0035755999627597, 0.00357560166661376, 0.00357560336394195, 0.00357560499013653, 0.0035756064719992, 0.00357560772408146, 0.00357560864564044, 0.00357560911958331, 0.00357560901551605, 0.0035756082000506, 0.00357560655887801, 0.0035756040366137, 0.00357560070138936, 0.00357559683959445, 0.00357559307672387, 0.00357559049021368, 0.00357559060458689, 0.0035755950075641, 0.00357560411271246, 0.00357561460140117, 0.00357561659126061, 0.00357559765932165, 0.00357556948839614, 0.00357559639480422, 0.00357564656879854, 0.00357553723670498, 0.00357567909311547, 0.00357559052206945, 0.00357553382950726, 0.00357559052206945, 0.00357567909311547, 0.00357553723670498, 0.00357564656879854, 0.00357559639480422, 0.00357556948839614, 0.00357559765932165, 0.00357561659126061, 0.00357561460140117, 0.00357560411271246, 0.0035755950075641, 0.00357559060458689, 0.00357559049021368, 0.00357559307672387, 0.00357559683959445, 0.00357560070138936, 0.0035756040366137, 0.00357560655887801, 0.0035756082000506, 0.00357560901551605, 0.00357560911958331, 0.00357560864564044, 0.00357560772408146, 0.0035756064719992, 0.00357560499013653, 0.00357560336394195, 0.00357560166661377, 0.0035755999627597, 0.00357559831179658, 0.00357559677054613
flux1:, 0.682892047565963, 0.00339353668101804, 0.00339353817858002, 0.00339353982794855, 0.00339354157003817, 0.00339354334112216, 0.00339354507090884, 0.00339354667997135, 0.00339354807701163, 0.00339354915674386, 0.00339354979964805, 0.0033935498755325, 0.00339354925381008, 0.00339354782464506, 0.00339354553651011, 0.00339354245656833, 0.00339353885877176, 0.00339353533564007, 0.00339353290138498, 0.00339353298315903, 0.00339353705530812, 0.00339354547297424, 0.00339355507215718, 0.00339355653551783, 0.00339353824880552, 0.00339351146083118, 0.00339353696344156, 0.00339358412423706, 0.0033934802373162, 0.00339361478472807, 0.00339353064849444, 0.00339347676325111, 0.00339353064849444, 0.00339361478472807, 0.0033934802373162, 0.00339358412423706, 0.00339353696344156, 0.00339351146083118, 0.00339353824880552, 0.00339355653551783, 0.00339355507215718, 0.00339354547297424, 0.00339353705530812, 0.00339353298315903, 0.00339353290138498, 0.00339353533564007, 0.00339353885877176, 0.00339354245656833, 0.00339354553651011, 0.00339354782464506, 0.00339354925381009, 0.0033935498755325, 0.00339354979964805, 0.00339354915674386, 0.00339354807701163, 0.00339354667997135, 0.00339354507090884, 0.00339354334112216, 0.00339354157003817, 0.00339353982794856, 0.00339353817858002, 0.00339353668101803
flux1:, 0.683154496469717, 0.00321790252946086, 0.00321790398594543, 0.00321790562875799, 0.00321790739715552, 0.00321790922407093, 0.00321791103477273, 0.00321791274501702, 0.00321791425911378, 0.00321791546861268, 0.00321791625274544, 0.00321791648240116, 0.00321791603030638, 0.00321791479124101, 0.00321791271739417, 0.00321790987475369, 0.00321790652495, 0.00321790322854397, 0.00321790093914677, 0.00321790099131488, 0.00321790475252405, 0.00321791252472006, 0.00321792129480336, 0.00321792228655516, 0.0032179046526933, 0.00321787920971888, 0.00321790336521205, 0.00321794765559442, 0.00321784903546305, 0.00321797654091051, 0.0032178966904109, 0.00321784551950757, 0.0032178966904109, 0.00321797654091051, 0.00321784903546305, 0.00321794765559442, 0.00321790336521205, 0.00321787920971889, 0.0032179046526933, 0.00321792228655516, 0.00321792129480336, 0.00321791252472006, 0.00321790475252404, 0.00321790099131488, 0.00321790093914677, 0.00321790322854397, 0.00321790652495, 0.00321790987475369, 0.00321791271739417, 0.00321791479124101, 0.00321791603030638, 0.00321791648240116, 0.00321791625274544, 0.00321791546861268, 0.00321791425911378, 0.00321791274501702, 0.00321791103477273, 0.00321790922407093, 0.00321790739715552, 0.003217905628758, 0.00321790398594543, 0.00321790252946086
flux1:, 0.68341694537347, 0.00304866392940166, 0.00304866534538705, 0.00304866697442525, 0.00304866875476062, 0.00304867061699351, 0.00304867248323827, 0.00304867426589238, 0.00304867586638744, 0.00304867717455468, 0.00304867806963846, 0.00304867842458431, 0.00304867811605784, 0.00304867704372202, 0.00304867516347235, 0.00304867254003881, 0.00304866942294296, 0.00304866634184299, 0.00304866419231483, 0.00304866422089265, 0.0030486676943194, 0.00304867486609081, 0.00304868286989811, 0.00304868344689411, 0.00304866647607292, 0.00304864234433578, 0.00304866521323444, 0.00304870677657594, 0.00304861324786704, 0.00304873397890051, 0.00304865826669861, 0.00304860971764714, 0.00304865826669861, 0.00304873397890051, 0.00304861324786704, 0.00304870677657594, 0.00304866521323444, 0.00304864234433578, 0.00304866647607291, 0.00304868344689411, 0.00304868286989811, 0.00304867486609081, 0.0030486676943194, 0.00304866422089265, 0.00304866419231483, 0.00304866634184299, 0.00304866942294296, 0.00304867254003881, 0.00304867516347235, 0.00304867704372202, 0.00304867811605784, 0.00304867842458431, 0.00304867806963847, 0.00304867717455468, 0.00304867586638744, 0.00304867426589238, 0.00304867248323827, 0.00304867061699351, 0.00304866875476062, 0.00304866697442525, 0.00304866534538705, 0.00304866392940166
flux1:, 0.683679394277223, 0.00288577557581288, 0.00288577694959508, 0.00288577855546519, 0.00288578033133518, 0.00288578220650139, 0.00288578410121872, 0.00288578592598668, 0.00288578758087239, 0.00288578895543844, 0.00288578993021501, 0.00288579038120497, 0.00288579018967937, 0.00288578926050882, 0.00288578755335446, 0.00288578513167776, 0.00288578223316079, 0.0028857793576281, 0.00288577734511672, 0.00288577735851946, 0.00288578056964605, 0.00288578718786104, 0.00288579448924248, 0.00288579470884131, 0.00288577841239777, 0.00288575556092739, 0.00288577720602727, 0.00288581618481292, 0.00288572757457833, 0.00288584179787135, 0.00288577007804933, 0.00288572405892456, 0.00288577007804933, 0.00288584179787135, 0.00288572757457833, 0.00288581618481292, 0.00288577720602727, 0.00288575556092739, 0.00288577841239777, 0.00288579470884131, 0.00288579448924248, 0.00288578718786104, 0.00288578056964605, 0.00288577735851946, 0.00288577734511672, 0.0028857793576281, 0.00288578223316079, 0.00288578513167776, 0.00288578755335446, 0.00288578926050882, 0.00288579018967937, 0.00288579038120497, 0.00288578993021501, 0.00288578895543844, 0.00288578758087239, 0.00288578592598668, 0.00288578410121871, 0.00288578220650139, 0.00288578033133518, 0.00288577855546519, 0.00288577694959508, 0.00288577557581288
flux1:, 0.683941843180977, 0.00272917818530596, 0.00272917951293616, 0.00272918108439419, 0.00272918283796224, 0.00272918470265707, 0.00272918659814282, 0.00272918843443919, 0.00272919011171083, 0.0027291915206476, 0.00272919254429008, 0.0027291930626633, 0.00272919296229143, 0.00272919215357893, 0.00272919060003218, 0.00272918836386497, 0.00272918567121559, 0.00272918299313904, 0.00272918111655668, 0.00272918112492011, 0.00272918410059851, 0.00272919021277092, 0.00272919687528444, 0.00272919679399254, 0.00272918118310305, 0.0027291595824404, 0.00272918006737333, 0.00272921660186669, 0.00272913273905447, 0.00272924071912782, 0.00272917284719002, 0.00272912926670538, 0.00272917284719003, 0.00272924071912782, 0.00272913273905447, 0.00272921660186669, 0.00272918006737333, 0.0027291595824404, 0.00272918118310304, 0.00272919679399254, 0.00272919687528444, 0.00272919021277092, 0.00272918410059851, 0.00272918112492011, 0.00272918111655668, 0.00272918299313904, 0.00272918567121559, 0.00272918836386497, 0.00272919060003218, 0.00272919215357893, 0.00272919296229143, 0.0027291930626633, 0.00272919254429008, 0.0027291915206476, 0.00272919011171083, 0.00272918843443919, 0.00272918659814282, 0.00272918470265707, 0.00272918283796224, 0.00272918108439419, 0.00272917951293616, 0.00272917818530596
flux1:, 0.68420429208473, 0.00257879944689466, 0.00257880072245842, 0.00257880224692294, 0.00257880395964609, 0.00257880579035747, 0.00257880765933746, 0.00257880947746018, 0.00257881114635169, 0.00257881255912196, 0.00257881360244802, 0.002578814161256, 0.00257881412790542, 0.00257881341861974, 0.00257881200081376, 0.00257880993547641, 0.00257880743750367, 0.00257880495022934, 0.0025788032098103, 0.00257880322429079, 0.00257880599181634, 0.00257881164500329, 0.00257881773070943, 0.00257881740296333, 0.00257880248748691, 0.00257878210855553, 0.00257880149651748, 0.00257883572359273, 0.00257875643862079, 0.00257885843669977, 0.00257879426951318, 0.00257875303710262, 0.00257879426951318, 0.00257885843669977, 0.00257875643862079, 0.00257883572359273, 0.00257880149651748, 0.00257878210855553, 0.00257880248748691, 0.00257881740296332, 0.00257881773070943, 0.00257881164500329, 0.00257880599181634, 0.00257880322429079, 0.0025788032098103, 0.00257880495022934, 0.00257880743750367, 0.00257880993547641, 0.00257881200081376, 0.00257881341861974, 0.00257881412790542, 0.002578814161256, 0.00257881360244802, 0.00257881255912196, 0.00257881114635169, 0.00257880947746018, 0.00257880765933746, 0.00257880579035747, 0.0025788039596461, 0.00257880224692294, 0.00257880072245842, 0.00257879944689466
flux1:, 0.684466740988483, 0.00243455497781631, 0.00243455619389805, 0.00243455765808905, 0.0024345593115076, 0.00243456108552785, 0.00243456290215906, 0.00243456467434379, 0.00243456630639705, 0.0024345676949997, 0.00243456873145388, 0.00243456930634318, 0.00243456931834496, 0.00243456868971556, 0.00243456739179979, 0.0024345654843671, 0.00243456317136585, 0.00243456086943673, 0.00243455926625583, 0.0024345592983434, 0.00243456188459151, 0.00243456712440023, 0.00243457269280359, 0.00243457216992319, 0.00243455795742371, 0.00243453877057837, 0.00243455712324451, 0.00243458917540244, 0.00243451429984228, 0.00243461057285784, 0.00243454996863516, 0.00243451099454315, 0.00243454996863516, 0.00243461057285784, 0.00243451429984228, 0.00243458917540244, 0.00243455712324451, 0.00243453877057837, 0.00243455795742371, 0.00243457216992318, 0.00243457269280359, 0.00243456712440023, 0.00243456188459151, 0.0024345592983434, 0.00243455926625583, 0.00243456086943673, 0.00243456317136585, 0.0024345654843671, 0.00243456739179979, 0.00243456868971556, 0.00243456931834496, 0.00243456930634318, 0.00243456873145388, 0.0024345676949997, 0.00243456630639705, 0.00243456467434379, 0.00243456290215906, 0.00243456108552785, 0.0024345593115076, 0.00243455765808905, 0.00243455619389805, 0.00243455497781631
flux1:, 0.684729189892236, 0.00229634927915172, 0.00229635042742334, 0.00229635181806369, 0.00229635339459141, 0.00229635509086964, 0.00229635683162638, 0.00229635853293744, 0.00229636010286912, 0.00229636144265354, 0.00229636244904242, 0.00229636301888582, 0.00229636305753978, 0.00229636249341751, 0.00229636130175874, 0.00229635954109091, 0.00229635740469676, 0.00229635528353175, 0.0022963538190142, 0.00229635387988873, 0.00229635631054434, 0.00229636118027511, 0.00229636628743667, 0.00229636561677055, 0.00229635211173606, 0.00229633408600452, 0.0022963514626441, 0.00229638146722132, 0.00229631083359905, 0.00229640163333728, 0.00229634445166564, 0.00229630764704625, 0.00229634445166564, 0.00229640163333728, 0.00229631083359905, 0.00229638146722132, 0.0022963514626441, 0.00229633408600452, 0.00229635211173606, 0.00229636561677055, 0.00229636628743667, 0.00229636118027511, 0.00229635631054434, 0.00229635387988872, 0.0022963538190142, 0.00229635528353175, 0.00229635740469676, 0.00229635954109091, 0.00229636130175874, 0.00229636249341751, 0.00229636305753978, 0.00229636301888582, 0.00229636244904242, 0.00229636144265354, 0.00229636010286912, 0.00229635853293744, 0.00229635683162638, 0.00229635509086964, 0.00229635339459141, 0.00229635181806369, 0.00229635042742334, 0.00229634927915172
flux1:, 0.68499163879599, 0.00216407668626287, 0.00216407775813393, 0.00216407906265369, 0.00216408054631324, 0.00216408214619924, 0.00216408379060365, 0.00216408539963043, 0.00216408688597478, 0.00216408815621269, 0.00216408911319039, 0.00216408966047286, 0.00216408971032306, 0.00216408919733663, 0.00216408810055046, 0.00216408647719583, 0.00216408451015893, 0.00216408256570047, 0.0021640812411513, 0.00216408134110805, 0.00216408364001026, 0.00216408817995489, 0.00216409287779031, 0.00216409210206463, 0.00216407930533209, 0.00216406240785601, 0.00216407886465093, 0.00216410694322313, 0.00216404038493846, 0.00216412595733864, 0.00216407205925372, 0.0021640373362785, 0.00216407205925372, 0.00216412595733864, 0.00216404038493846, 0.00216410694322313, 0.00216407886465093, 0.00216406240785601, 0.00216407930533209, 0.00216409210206463, 0.00216409287779031, 0.00216408817995489, 0.00216408364001026, 0.00216408134110805, 0.0021640812411513, 0.00216408256570046, 0.00216408451015893, 0.00216408647719583, 0.00216408810055046, 0.00216408919733664, 0.00216408971032306, 0.00216408966047286, 0.00216408911319039, 0.00216408815621269, 0.00216408688597478, 0.00216408539963043, 0.00216408379060365, 0.00216408214619924, 0.00216408054631324, 0.00216407906265369, 0.00216407775813393, 0.00216407668626287
flux1:, 0.685254087699743, 0.00203762230937412, 0.00203762329664531, 0.00203762450383538, 0.00203762588089295, 0.00203762736873556, 0.00203762889990492, 0.00203763039924586, 0.00203763178476591, 0.00203763296898252, 0.00203763386129693, 0.00203763437227393, 0.00203763442117778, 0.00203763394871355, 0.00203763293755583, 0.00203763144355626, 0.00203762963946342, 0.00203762786782153, 0.00203762668399908, 0.00203762683196381, 0.00203762902058182, 0.00203763326748842, 0.00203763760325902, 0.00203763676013217, 0.00203762466851692, 0.00203760886418915, 0.0020376244537517, 0.00203765072172536, 0.00203758807308367, 0.00203766865767999, 0.00203761790578305, 0.00203758517775704, 0.00203761790578305, 0.00203766865768, 0.00203758807308367, 0.00203765072172537, 0.0020376244537517, 0.00203760886418915, 0.00203762466851692, 0.00203763676013217, 0.00203763760325902, 0.00203763326748842, 0.00203762902058182, 0.00203762683196381, 0.00203762668399908, 0.00203762786782153, 0.00203762963946342, 0.00203763144355626, 0.00203763293755583, 0.00203763394871355, 0.00203763442117778, 0.00203763437227393, 0.00203763386129693, 0.00203763296898252, 0.00203763178476591, 0.00203763039924586, 0.00203762889990492, 0.00203762736873556, 0.00203762588089295, 0.00203762450383538, 0.00203762329664531, 0.00203762230937412
flux1:, 0.685516536603496, 0.00191686295994524, 0.00191686385541349, 0.00191686495598509, 0.00191686621544969, 0.00191686757902492, 0.00191686898402142, 0.0019168703605517, 0.00191687163242419, 0.00191687271850256, 0.00191687353502331, 0.00191687399967807, 0.00191687403869929, 0.00191687359873669, 0.00191687266588788, 0.00191687129451765, 0.0019168696474916, 0.00191686804460877, 0.00191686700136193, 0.00191686720451011, 0.00191686930155911, 0.00191687328826674, 0.00191687730426107, 0.00191687642607839, 0.00191686503219961, 0.00191685028348761, 0.00191686505456624, 0.00191688962094676, 0.00191683071729489, 0.00191690654679363, 0.00191685880540687, 0.00191682798689109, 0.00191685880540687, 0.00191690654679363, 0.00191683071729489, 0.00191688962094676, 0.00191686505456624, 0.00191685028348761, 0.00191686503219961, 0.00191687642607839, 0.00191687730426107, 0.00191687328826674, 0.00191686930155911, 0.00191686720451011, 0.00191686700136193, 0.00191686804460877, 0.0019168696474916, 0.00191687129451765, 0.00191687266588788, 0.00191687359873669, 0.00191687403869929, 0.00191687399967807, 0.00191687353502331, 0.00191687271850256, 0.00191687163242419, 0.0019168703605517, 0.00191686898402142, 0.00191686757902492, 0.00191686621544969, 0.00191686495598509, 0.00191686385541349, 0.00191686295994524
flux1:, 0.685778985507249, 0.00180166805882597, 0.00180166885679964, 0.00180166984381742, 0.00180167097778269, 0.00180167220854001, 0.00180167347852151, 0.00180167472345232, 0.00180167587324306, 0.00180167685332544, 0.00180167758688287, 0.00180167799871546, 0.00180167802187584, 0.0018016776087133, 0.00180167674848867, 0.00180167549395746, 0.00180167399835879, 0.00180167255971623, 0.00180167165569993, 0.00180167191918822, 0.00180167394038734, 0.00180167769562647, 0.00180168142902371, 0.00180168054275909, 0.00180166983504564, 0.00180165610198466, 0.00180167009934083, 0.00180169306666065, 0.00180163774461305, 0.00180170904459401, 0.00180166417994804, 0.00180163518688647, 0.00180166417994804, 0.00180170904459401, 0.00180163774461305, 0.00180169306666066, 0.00180167009934083, 0.00180165610198466, 0.00180166983504564, 0.00180168054275909, 0.00180168142902371, 0.00180167769562647, 0.00180167394038734, 0.00180167191918822, 0.00180167165569993, 0.00180167255971623, 0.00180167399835879, 0.00180167549395746, 0.00180167674848867, 0.0018016776087133, 0.00180167802187584, 0.00180167799871546, 0.00180167758688287, 0.00180167685332544, 0.00180167587324306, 0.00180167472345232, 0.00180167347852151, 0.00180167220854001, 0.00180167097778269, 0.00180166984381742, 0.00180166885679964, 0.00180166805882597
flux1:, 0.686041434411003, 0.00169190052253097, 0.00169190121922508, 0.00169190208839368, 0.00169190309221263, 0.00169190418533979, 0.00169190531552159, 0.00169190642426969, 0.00169190744772479, 0.0016919083179419, 0.00169190896501181, 0.00169190932069698, 0.00169190932462369, 0.00169190893453032, 0.00169190814254822, 0.00169190699969522, 0.00169190564984901, 0.00169190437022974, 0.00169190360270769, 0.00169190392951976, 0.00169190588748767, 0.00169190943583635, 0.00169191291873631, 0.0016919120461019, 0.00169190200895781, 0.00169188924929254, 0.00169190251372769, 0.0016919239781141, 0.00169187207585375, 0.0016919390645826, 0.00169189694502881, 0.0016918696948774, 0.0016918969450288, 0.0016919390645826, 0.00169187207585376, 0.0016919239781141, 0.00169190251372769, 0.00169188924929254, 0.00169190200895781, 0.0016919120461019, 0.00169191291873631, 0.00169190943583635, 0.00169190588748768, 0.00169190392951976, 0.00169190360270769, 0.00169190437022974, 0.00169190564984901, 0.00169190699969522, 0.00169190814254822, 0.00169190893453032, 0.00169190932462369, 0.00169190932069698, 0.00169190896501181, 0.0016919083179419, 0.00169190744772479, 0.00169190642426969, 0.00169190531552159, 0.00169190418533979, 0.00169190309221263, 0.00169190208839368, 0.00169190121922507, 0.00169190052253097
flux1:, 0.686303883314756, 0.00158741762433491, 0.00158741821812822, 0.00158741896792441, 0.00158741984021903, 0.00158742079453689, 0.00158742178398412, 0.00158742275587817, 0.00158742365256347, 0.00158742441262778, 0.00158742497289997, 0.00158742527185157, 0.00158742525535667, 0.00158742488618311, 0.00158742415902025, 0.00158742312302323, 0.00158742191298737, 0.00158742078630666, 0.00158742015104448, 0.00158742054194789, 0.00158742244622631, 0.00158742580820658, 0.00158742906780626, 0.00158742822550713, 0.00158741883961218, 0.00158740700906212, 0.00158741957757082, 0.00158743962893128, 0.00158739098656794, 0.00158745387490482, 0.0015874143711445, 0.00158738878299986, 0.0015874143711445, 0.00158745387490482, 0.00158739098656795, 0.00158743962893128, 0.00158741957757082, 0.00158740700906212, 0.00158741883961218, 0.00158742822550713, 0.00158742906780626, 0.00158742580820658, 0.00158742244622631, 0.00158742054194789, 0.00158742015104448, 0.00158742078630666, 0.00158742191298737, 0.00158742312302323, 0.00158742415902025, 0.00158742488618311, 0.00158742525535667, 0.00158742527185157, 0.00158742497289997, 0.00158742441262778, 0.00158742365256347, 0.00158742275587817, 0.00158742178398412, 0.0015874207945369, 0.00158741984021903, 0.00158741896792441, 0.00158741821812822, 0.00158741762433491
flux1:, 0.686566332218509, 0.00148807182724687, 0.00148807231879453, 0.00148807295044821, 0.00148807369296615, 0.0014880745106736, 0.00148807536195132, 0.00148807619980741, 0.00148807697263206, 0.00148807762533315, 0.00148807810120218, 0.00148807834508165, 0.0014880783087081, 0.00148807795948685, 0.00148807729434555, 0.00148807636046343, 0.00148807528385101, 0.0014880743030592, 0.00148807379430644, 0.00148807424791217, 0.0014880761051029, 0.00148807929739807, 0.00148808235629135, 0.00148808155639905, 0.00148807279911713, 0.00148806185173956, 0.00148807375776334, 0.00148809248006485, 0.00148804694003251, 0.00148810593142156, 0.00148806891674402, 0.00148804491146886, 0.00148806891674402, 0.00148810593142156, 0.00148804694003251, 0.00148809248006485, 0.00148807375776334, 0.00148806185173956, 0.00148807279911713, 0.00148808155639905, 0.00148808235629136, 0.00148807929739807, 0.0014880761051029, 0.00148807424791217, 0.00148807379430644, 0.0014880743030592, 0.00148807528385101, 0.00148807636046343, 0.00148807729434555, 0.00148807795948685, 0.0014880783087081, 0.00148807834508165, 0.00148807810120218, 0.00148807762533315, 0.00148807697263206, 0.00148807619980741, 0.00148807536195132, 0.0014880745106736, 0.00148807369296614, 0.00148807295044822, 0.00148807231879453, 0.00148807182724687
flux1:, 0.686828781122262, 0.00139371158628492, 0.00139371197849112, 0.0013937124958281, 0.00139371311316692, 0.00139371379946287, 0.0013937145181758, 0.00139371522777775, 0.00139371588243966, 0.00139371643307978, 0.00139371682909491, 0.00139371702129807, 0.00139371696686305, 0.00139371663742392, 0.00139371603183134, 0.00139371519519415, 0.00139371424505668, 0.0013937134021147, 0.00139371301266946, 0.00139371352558175, 0.00139371533957972, 0.00139371837535019, 0.00139372125192508, 0.00139372050234241, 0.00139371234821008, 0.00139370223683323, 0.00139371351058951, 0.00139373098220843, 0.00139368838968424, 0.00139374368020891, 0.00139370903073014, 0.00139368653107344, 0.00139370903073014, 0.00139374368020891, 0.00139368838968424, 0.00139373098220843, 0.00139371351058951, 0.00139370223683323, 0.00139371234821008, 0.00139372050234241, 0.00139372125192508, 0.00139371837535019, 0.00139371533957972, 0.00139371352558175, 0.00139371301266946, 0.0013937134021147, 0.00139371424505668, 0.00139371519519415, 0.00139371603183134, 0.00139371663742392, 0.00139371696686305, 0.00139371702129807, 0.00139371682909491, 0.00139371643307978, 0.00139371588243966, 0.00139371522777775, 0.0013937145181758, 0.00139371379946287, 0.00139371311316692, 0.0013937124958281, 0.00139371197849112, 0.00139371158628492
flux1:, 0.687091230026016, 0.0013041821178252, 0.00130418241568954, 0.0013041828248565, 0.00130418332408202, 0.00130418388669552, 0.00130418448095184, 0.00130418507047261, 0.00130418561486245, 0.00130418607066814, 0.00130418639297622, 0.00130418653812875, 0.00130418646828982, 0.00130418615891115, 0.00130418561046518, 0.00130418486591979, 0.00130418403469348, 0.0013041833206171, 0.00130418304196317, 0.0013041836090046, 0.00130418538130673, 0.00130418827058085, 0.00130419097948781, 0.00130419028447717, 0.00130418270574434, 0.00130417338244476, 0.00130418405130591, 0.00130420034542567, 0.00130416054875337, 0.00130421232724277, 0.00130417992213768, 0.0013041588528467, 0.00130417992213768, 0.00130421232724277, 0.00130416054875337, 0.00130420034542567, 0.00130418405130591, 0.00130417338244476, 0.00130418270574433, 0.00130419028447717, 0.00130419097948781, 0.00130418827058085, 0.00130418538130673, 0.0013041836090046, 0.00130418304196317, 0.0013041833206171, 0.00130418403469348, 0.00130418486591979, 0.00130418561046518, 0.00130418615891115, 0.00130418646828982, 0.00130418653812875, 0.00130418639297622, 0.00130418607066814, 0.00130418561486245, 0.00130418507047261, 0.00130418448095184, 0.00130418388669552, 0.00130418332408202, 0.0013041828248565, 0.00130418241568954, 0.00130418211782519
flux1:, 0.687353678929769, 0.00121932613414929, 0.0012193263445073, 0.0012193266536051, 0.00121932704379371, 0.00121932749245524, 0.00121932797228906, 0.00121932845168832, 0.00121932889528636, 0.00121932926482813, 0.00121932952063819, 0.00121932962412466, 0.00121932954198923, 0.00121932925309974, 0.00121932875927084, 0.00121932810128593, 0.00121932738079894, 0.00121932678576393, 0.00121932660826793, 0.00121932722276216, 0.00121932895283133, 0.00121933170294706, 0.00121933425561261, 0.00121933361636099, 0.00121932658355774, 0.00121931800015675, 0.00121932808905614, 0.00121934327409201, 0.00121930612519441, 0.00121935457336723, 0.00121932429508837, 0.00121930458301093, 0.00121932429508837, 0.00121935457336723, 0.00121930612519441, 0.00121934327409201, 0.00121932808905614, 0.00121931800015675, 0.00121932658355774, 0.00121933361636099, 0.00121933425561261, 0.00121933170294706, 0.00121932895283133, 0.00121932722276216, 0.00121932660826793, 0.00121932678576393, 0.00121932738079894, 0.00121932810128593, 0.00121932875927084, 0.00121932925309974, 0.00121932954198923, 0.00121932962412466, 0.00121932952063819, 0.00121932926482814, 0.00121932889528636, 0.00121932845168832, 0.00121932797228906, 0.00121932749245524, 0.00121932704379371, 0.0012193266536051, 0.0012193263445073, 0.00121932613414929
flux1:, 0.687616127833522, 0.00113898454164853, 0.0011389846728319, 0.00113898489148589, 0.0011389851832223, 0.00113898552910881, 0.00113898590589415, 0.00113898628632364, 0.00113898663961911, 0.00113898693226632, 0.00113898712935943, 0.00113898719690498, 0.00113898710569731, 0.00113898683763791, 0.00113898639563114, 0.00113898581826057, 0.0011389851997952, 0.00113898471329306, 0.00113898462644684, 0.00113898528054118, 0.00113898696620392, 0.00113898958227833, 0.00113899198743917, 0.00113899140263509, 0.00113898488514055, 0.00113897699369779, 0.0011389865255419, 0.00113900066557401, 0.00113896602034114, 0.00113901131297487, 0.00113898304745218, 0.00113896462162725, 0.00113898304745218, 0.00113901131297487, 0.00113896602034114, 0.00113900066557401, 0.0011389865255419, 0.00113897699369779, 0.00113898488514055, 0.00113899140263509, 0.00113899198743917, 0.00113898958227833, 0.00113898696620392, 0.00113898528054118, 0.00113898462644684, 0.00113898471329306, 0.0011389851997952, 0.00113898581826057, 0.00113898639563114, 0.00113898683763791, 0.00113898710569731, 0.00113898719690498, 0.00113898712935943, 0.00113898693226632, 0.00113898663961911, 0.00113898628632364, 0.00113898590589415, 0.00113898552910881, 0.0011389851832223, 0.00113898489148589, 0.0011389846728319, 0.00113898454164853
flux1:, 0.687878576737275, 0.00106299710146863, 0.00106299716291295, 0.00106299730181014, 0.00106299750667104, 0.001062997761855, 0.00106299804774039, 0.00106299834098456, 0.00106299861494217, 0.00106299884037404, 0.00106299898667565, 0.00106299902399345, 0.00106299892678785, 0.00106299867963758, 0.00106299828631435, 0.00106299778321425, 0.0010629972576155, 0.00106299686864742, 0.00106299686134037, 0.00106299754634992, 0.00106299918420791, 0.00106300166961268, 0.00106300393384826, 0.00106300340024854, 0.00106299736684086, 0.00106299012012552, 0.00106299911619439, 0.001063012271393, 0.00106297999003479, 0.00106302229514977, 0.00106299593196656, 0.00106297872370194, 0.00106299593196656, 0.00106302229514977, 0.00106297999003479, 0.001063012271393, 0.00106299911619439, 0.00106299012012552, 0.00106299736684086, 0.00106300340024854, 0.00106300393384826, 0.00106300166961268, 0.00106299918420791, 0.00106299754634992, 0.00106299686134037, 0.00106299686864742, 0.0010629972576155, 0.00106299778321425, 0.00106299828631435, 0.00106299867963758, 0.00106299892678785, 0.00106299902399345, 0.00106299898667565, 0.00106299884037404, 0.00106299861494217, 0.00106299834098456, 0.00106299804774039, 0.001062997761855, 0.00106299750667104, 0.00106299730181014, 0.00106299716291295, 0.00106299710146863
flux1:, 0.688141025641029, 9.91203051684865e-4, 9.91203053512962e-4, 9.91203123934425e-4, 9.912032539859e-4, 9.91203430914962e-4, 9.91203638303137e-4, 9.91203856276559e-4, 9.91204061868634e-4, 9.91204229656688e-4, 9.91204332882596e-4, 9.91204345394303e-4, 9.9120424491785e-4, 9.91204018383349e-4, 9.91203670238787e-4, 9.91203234730691e-4, 9.9120279255058e-4, 9.912024898464e-4, 9.91202550652068e-4, 9.91203257408333e-4, 9.91204843245202e-4, 9.91207200069204e-4, 9.91209328313326e-4, 9.91208841280798e-4, 9.9120326065085e-4, 9.91196612574861e-4, 9.91205092896101e-4, 9.91217319926062e-4, 9.91187267280846e-4, 9.91226746330419e-4, 9.91202178872138e-4, 9.91186121808193e-4, 9.91202178872138e-4, 9.91226746330419e-4, 9.91187267280845e-4, 9.91217319926063e-4, 9.91205092896101e-4, 9.91196612574861e-4, 9.9120326065085e-4, 9.91208841280798e-4, 9.91209328313326e-4, 9.91207200069202e-4, 9.91204843245202e-4, 9.91203257408334e-4, 9.91202550652068e-4, 9.912024898464e-4, 9.91202792550581e-4, 9.91203234730691e-4, 9.91203670238787e-4, 9.91204018383348e-4, 9.9120424491785e-4, 9.91204345394303e-4, 9.91204332882597e-4, 9.91204229656688e-4, 9.91204061868635e-4, 9.91203856276559e-4, 9.91203638303137e-4, 9.91203430914962e-4, 9.91203253985899e-4, 9.91203123934425e-4, 9.91203053512962e-4, 9.91203051684866e-4
flux1:, 0.688403474544782, 9.23441690390953e-4, 9.23441642998385e-4, 9.234416563724e-4, 9.23441723704932e-4, 9.23441834733753e-4, 9.23441975825282e-4, 9.23442130142729e-4, 9.23442277959442e-4, 9.23442397229982e-4, 9.2344246461139e-4, 9.23442457242532e-4, 9.23442355745934e-4, 9.23442149110024e-4, 9.23441842298696e-4, 9.23441467469252e-4, 9.23441099135131e-4, 9.23440871383888e-4, 9.23440988846536e-4, 9.23441708034893e-4, 9.23443237202245e-4, 9.23445466684836e-4, 9.23447462700422e-4, 9.23447016697705e-4, 9.23441857912547e-4, 9.23435763913576e-4, 9.2344374759875e-4, 9.23455099993022e-4, 9.23427145785557e-4, 9.23463953845345e-4, 9.23441079418821e-4, 9.23426109577933e-4, 9.2344107941882e-4, 9.23463953845345e-4, 9.23427145785556e-4, 9.23455099993022e-4, 9.2344374759875e-4, 9.23435763913576e-4, 9.23441857912547e-4, 9.23447016697705e-4, 9.23447462700423e-4, 9.23445466684836e-4, 9.23443237202245e-4, 9.23441708034893e-4, 9.23440988846537e-4, 9.23440871383888e-4, 9.23441099135131e-4, 9.23441467469251e-4, 9.23441842298695e-4, 9.23442149110024e-4, 9.23442355745934e-4, 9.23442457242532e-4, 9.2344246461139e-4, 9.23442397229982e-4, 9.23442277959442e-4, 9.23442130142729e-4, 9.23441975825282e-4, 9.23441834733753e-4, 9.23441723704932e-4, 9.234416563724e-4, 9.23441642998385e-4, 9.23441690390953e-4
flux1:, 0.688665923448535, 8.59552919359227e-4, 8.59552833025184e-4, 8.59552800522413e-4, 8.59552816842347e-4, 8.59552873832493e-4, 8.5955296024623e-4, 8.59553061875082e-4, 8.59553161819137e-4, 8.59553240999184e-4, 8.59553279086987e-4, 8.59553256134656e-4, 8.59553155326047e-4, 8.59552967448054e-4, 8.59552697848794e-4, 8.59552376675126e-4, 8.5955207267017e-4, 8.59551908749667e-4, 8.59552071657324e-4, 8.5955279413009e-4, 8.59554261899554e-4, 8.59556364821763e-4, 8.59558231626391e-4, 8.59557820654151e-4, 8.59553053560536e-4, 8.59547470926204e-4, 8.59554976461551e-4, 8.59565504956616e-4, 8.59539524002086e-4, 8.59573809953252e-4, 8.59552529875133e-4, 8.595385856965e-4, 8.59552529875133e-4, 8.59573809953251e-4, 8.59539524002085e-4, 8.59565504956617e-4, 8.59554976461551e-4, 8.59547470926204e-4, 8.59553053560537e-4, 8.59557820654151e-4, 8.59558231626391e-4, 8.59556364821763e-4, 8.59554261899555e-4, 8.5955279413009e-4, 8.59552071657324e-4, 8.59551908749667e-4, 8.59552072670169e-4, 8.59552376675126e-4, 8.59552697848794e-4, 8.59552967448054e-4, 8.59553155326047e-4, 8.59553256134656e-4, 8.59553279086987e-4, 8.59553240999184e-4, 8.59553161819137e-4, 8.59553061875083e-4, 8.59552960246229e-4, 8.59552873832492e-4, 8.59552816842347e-4, 8.59552800522414e-4, 8.59552833025184e-4, 8.59552919359228e-4
flux1:, 0.688928372352288, 7.99377748184757e-4, 7.99377632727315e-4, 7.99377564914303e-4, 7.99377541205071e-4, 7.99377555203334e-4, 7.9937759768077e-4, 7.99377656679665e-4, 7.99377717746433e-4, 7.99377764391269e-4, 7.99377778935321e-4, 7.99377744001776e-4, 7.99377645035433e-4, 7.99377474393702e-4, 7.99377237703125e-4, 7.99376963192854e-4, 7.99376714237305e-4, 7.99376603431148e-4, 7.99376801064158e-4, 7.99377518118507e-4, 7.99378919989553e-4, 7.99380897013583e-4, 7.99382637247219e-4, 7.99382255219448e-4, 7.99377850780986e-4, 7.99372738909333e-4, 7.99379784396145e-4, 7.99389537224917e-4, 7.99365409577145e-4, 7.99397316280177e-4, 7.99377535934446e-4, 7.99364558294581e-4, 7.99377535934446e-4, 7.99397316280177e-4, 7.99365409577145e-4, 7.99389537224917e-4, 7.99379784396145e-4, 7.99372738909333e-4, 7.99377850780986e-4, 7.99382255219448e-4, 7.99382637247219e-4, 7.99380897013583e-4, 7.99378919989553e-4, 7.99377518118507e-4, 7.99376801064157e-4, 7.99376603431148e-4, 7.99376714237305e-4, 7.99376963192854e-4, 7.99377237703125e-4, 7.99377474393702e-4, 7.99377645035433e-4, 7.99377744001777e-4, 7.99377778935321e-4, 7.99377764391268e-4, 7.99377717746433e-4, 7.99377656679665e-4, 7.99377597680771e-4, 7.99377555203334e-4, 7.99377541205071e-4, 7.99377564914302e-4, 7.99377632727315e-4, 7.99377748184757e-4
flux1:, 0.689190821256042, 7.42758759065096e-4, 7.4275862355484e-4, 7.42758530116733e-4, 7.4275847637754e-4, 7.42758457377209e-4, 7.42758465572295e-4, 7.42758490914771e-4, 7.42758521054156e-4, 7.42758541750577e-4, 7.42758537646342e-4, 7.4275849362953e-4, 7.42758397139345e-4, 7.42758241905497e-4, 7.42758033749328e-4, 7.42757799084557e-4, 7.4275759630744e-4, 7.42757528500023e-4, 7.42757750846198e-4, 7.42758454458847e-4, 7.42759786415412e-4, 7.42761638366379e-4, 7.42763254596161e-4, 7.42762895648438e-4, 7.42758826213607e-4, 7.42754146807937e-4, 7.42760750150641e-4, 7.42769773291048e-4, 7.42747384335622e-4, 7.42777048792574e-4, 7.42758677657817e-4, 7.42746609877204e-4, 7.42758677657817e-4, 7.42777048792574e-4, 7.42747384335622e-4, 7.42769773291048e-4, 7.42760750150641e-4, 7.42754146807937e-4, 7.42758826213607e-4, 7.42762895648439e-4, 7.42763254596161e-4, 7.42761638366379e-4, 7.42759786415412e-4, 7.42758454458847e-4, 7.42757750846198e-4, 7.42757528500023e-4, 7.4275759630744e-4, 7.42757799084557e-4, 7.42758033749328e-4, 7.42758241905497e-4, 7.42758397139345e-4, 7.4275849362953e-4, 7.42758537646342e-4, 7.42758541750577e-4, 7.42758521054156e-4, 7.42758490914771e-4, 7.42758465572295e-4, 7.42758457377208e-4, 7.4275847637754e-4, 7.42758530116733e-4, 7.4275862355484e-4, 7.42758759065096e-4
flux1:, 0.689453270159795, 6.89540532585742e-4, 6.89540385126362e-4, 6.89540274664343e-4, 6.89540199728788e-4, 6.89540156513285e-4, 6.89540138864507e-4, 6.89540138342163e-4, 6.89540144394671e-4, 6.89540144730972e-4, 6.89540126023303e-4, 6.89540075153482e-4, 6.89539981320307e-4, 6.89539839454208e-4, 6.89539655506076e-4, 6.89539454181721e-4, 6.89539289274411e-4, 6.89539255116248e-4, 6.8953949304626e-4, 6.8954017605996e-4, 6.89541434771814e-4, 6.89543162858928e-4, 6.8954465781912e-4, 6.89544316549016e-4, 6.89540556050307e-4, 6.89536273249386e-4, 6.89542452292036e-4, 6.89550789671589e-4, 6.89530030165967e-4, 6.89557583670545e-4, 6.89540535318489e-4, 6.89529323155131e-4, 6.8954053531849e-4, 6.89557583670545e-4, 6.89530030165967e-4, 6.89550789671589e-4, 6.89542452292036e-4, 6.89536273249387e-4, 6.89540556050308e-4, 6.89544316549016e-4, 6.8954465781912e-4, 6.89543162858928e-4, 6.89541434771815e-4, 6.8954017605996e-4, 6.8953949304626e-4, 6.89539255116248e-4, 6.89539289274412e-4, 6.89539454181721e-4, 6.89539655506076e-4, 6.89539839454208e-4, 6.89539981320307e-4, 6.89540075153482e-4, 6.89540126023303e-4, 6.89540144730973e-4, 6.89540144394671e-4, 6.89540138342163e-4, 6.89540138864507e-4, 6.89540156513285e-4, 6.89540199728787e-4, 6.89540274664344e-4, 6.89540385126362e-4, 6.89540532585742e-4
flux1:, 0.689715719063548, 6.39570035082772e-4, 6.39569882662255e-4, 6.39569762566154e-4, 6.39569673998321e-4, 6.39569614062374e-4, 6.39569577739974e-4, 6.39569557936196e-4, 6.39569545632976e-4, 6.39569530224435e-4, 6.39569500157037e-4, 6.39569444067901e-4, 6.39569352709493e-4, 6.39569222064544e-4, 6.39569058162836e-4, 6.39568884111065e-4, 6.39568749455922e-4, 6.39568740494104e-4, 6.39568985893401e-4, 6.39569642152727e-4, 6.39570825120617e-4, 6.39572431097718e-4, 6.39573807865981e-4, 6.39573479507618e-4, 6.39570003594651e-4, 6.39566084041675e-4, 6.39571856655567e-4, 6.39579550314048e-4, 6.39560316378436e-4, 6.39585884654196e-4, 6.39570076721657e-4, 6.39559668352542e-4, 6.39570076721657e-4, 6.39585884654196e-4, 6.39560316378437e-4, 6.39579550314048e-4, 6.39571856655567e-4, 6.39566084041674e-4, 6.39570003594651e-4, 6.39573479507618e-4, 6.39573807865981e-4, 6.39572431097718e-4, 6.39570825120617e-4, 6.39569642152727e-4, 6.39568985893401e-4, 6.39568740494104e-4, 6.39568749455922e-4, 6.39568884111065e-4, 6.39569058162837e-4, 6.39569222064544e-4, 6.39569352709493e-4, 6.39569444067901e-4, 6.39569500157036e-4, 6.39569530224435e-4, 6.39569545632976e-4, 6.39569557936196e-4, 6.39569577739974e-4, 6.39569614062374e-4, 6.39569673998321e-4, 6.39569762566154e-4, 6.39569882662255e-4, 6.39570035082772e-4
flux1:, 0.689978167967302, 5.92696968335654e-4, 5.92696816746889e-4, 5.92696693139153e-4, 5.9269659720093e-4, 5.92696526740818e-4, 5.92696477659111e-4, 5.92696443982111e-4, 5.92696417996979e-4, 5.92696390554651e-4, 5.92696351652988e-4, 5.92696291475749e-4, 5.92696202148673e-4, 5.92696080578006e-4, 5.92695932832736e-4, 5.92695780527265e-4, 5.92695669296676e-4, 5.92695678067435e-4, 5.92695923923269e-4, 5.92696548359951e-4, 5.92697654005909e-4, 5.9269914027411e-4, 5.9270040238751e-4, 5.92700082924598e-4, 5.92696869036236e-4, 5.92693281891768e-4, 5.92698666018651e-4, 5.92705756232477e-4, 5.9268794929616e-4, 5.92711652624032e-4, 5.92697006760851e-4, 5.92687352752434e-4, 5.92697006760851e-4, 5.92711652624032e-4, 5.9268794929616e-4, 5.92705756232477e-4, 5.92698666018651e-4, 5.92693281891768e-4, 5.92696869036236e-4, 5.92700082924598e-4, 5.92700402387511e-4, 5.9269914027411e-4, 5.92697654005909e-4, 5.92696548359951e-4, 5.92695923923269e-4, 5.92695678067434e-4, 5.92695669296676e-4, 5.92695780527265e-4, 5.92695932832736e-4, 5.92696080578006e-4, 5.92696202148673e-4, 5.92696291475749e-4, 5.92696351652988e-4, 5.92696390554651e-4, 5.92696417996979e-4, 5.92696443982111e-4, 5.9269647765911e-4, 5.92696526740817e-4, 5.9269659720093e-4, 5.92696693139153e-4, 5.9269681674689e-4, 5.92696968335654e-4
flux1:, 0.690240616871055, 5.48774082508909e-4, 5.4877393633468e-4, 5.48773814078226e-4, 5.48773715758493e-4, 5.48773639720546e-4, 5.48773582603375e-4, 5.48773539365993e-4, 5.48773503406633e-4, 5.48773466836875e-4, 5.48773421012756e-4, 5.4877335748233e-4, 5.48773269586296e-4, 5.48773155041881e-4, 5.48773019925409e-4, 5.48772884461124e-4, 5.48772790684372e-4, 5.48772810767006e-4, 5.48773051211485e-4, 5.48773639881623e-4, 5.48774667588145e-4, 5.48776037245117e-4, 5.48777188761407e-4, 5.4877687498485e-4, 5.48773902366917e-4, 5.48770619272533e-4, 5.48775632928992e-4, 5.48782158301876e-4, 5.48765685010447e-4, 5.48787638347398e-4, 5.48774080143263e-4, 5.48765133412218e-4, 5.48774080143263e-4, 5.48787638347398e-4, 5.48765685010447e-4, 5.48782158301876e-4, 5.48775632928991e-4, 5.48770619272533e-4, 5.48773902366917e-4, 5.4877687498485e-4, 5.48777188761406e-4, 5.48776037245117e-4, 5.48774667588145e-4, 5.48773639881623e-4, 5.48773051211485e-4, 5.48772810767006e-4, 5.48772790684373e-4, 5.48772884461124e-4, 5.48773019925409e-4, 5.48773155041881e-4, 5.48773269586295e-4, 5.4877335748233e-4, 5.48773421012756e-4, 5.48773466836875e-4, 5.48773503406633e-4, 5.48773539365993e-4, 5.48773582603375e-4, 5.48773639720546e-4, 5.48773715758493e-4, 5.48773814078227e-4, 5.4877393633468e-4, 5.48774082508909e-4
flux1:, 0.690503065774808, 5.07657453407611e-4, 5.0765731606174e-4, 5.07657198821813e-4, 5.07657101916126e-4, 5.07657024091121e-4, 5.07656962577606e-4, 5.07656913110848e-4, 5.07656870036584e-4, 5.07656826559377e-4, 5.07656775226212e-4, 5.07656708789923e-4, 5.07656621666597e-4, 5.07656512285033e-4, 5.0765638670219e-4, 5.07656263847705e-4, 5.07656182445064e-4, 5.07656208478374e-4, 5.0765643879035e-4, 5.07656988867721e-4, 5.07657938971116e-4, 5.07659195813328e-4, 5.07660241324379e-4, 5.07659930841871e-4, 5.07657180518171e-4, 5.07654175518338e-4, 5.07658836767786e-4, 5.07664834292918e-4, 5.07649606382397e-4, 5.07669919473335e-4, 5.07657378366628e-4, 5.07649094132115e-4, 5.07657378366628e-4, 5.07669919473335e-4, 5.07649606382397e-4, 5.07664834292918e-4, 5.07658836767786e-4, 5.07654175518338e-4, 5.07657180518172e-4, 5.07659930841871e-4, 5.07660241324379e-4, 5.07659195813328e-4, 5.07657938971116e-4, 5.07656988867721e-4, 5.0765643879035e-4, 5.07656208478374e-4, 5.07656182445064e-4, 5.07656263847705e-4, 5.0765638670219e-4, 5.07656512285034e-4, 5.07656621666597e-4, 5.07656708789923e-4, 5.07656775226211e-4, 5.07656826559377e-4, 5.07656870036584e-4, 5.07656913110849e-4, 5.07656962577606e-4, 5.07657024091122e-4, 5.07657101916126e-4, 5.07657198821813e-4, 5.0765731606174e-4, 5.07657453407611e-4
flux1:, 0.690765514678561, 4.69206725242424e-4, 4.69206599056808e-4, 4.69206489405223e-4, 4.69206396633617e-4, 4.69206319784234e-4, 4.69206256561872e-4, 4.69206203349678e-4, 4.69206155303905e-4, 4.69206106579141e-4, 4.69206050768434e-4, 4.69205981689312e-4, 4.69205894709298e-4, 4.69205788879894e-4, 4.69205670215083e-4, 4.69205556437574e-4, 4.69205483222837e-4, 4.69205510886948e-4, 4.69205727457064e-4, 4.69206237188114e-4, 4.69207110932651e-4, 4.69208259417881e-4, 4.69209204023108e-4, 4.69208895228843e-4, 4.69206349933831e-4, 4.69203599364074e-4, 4.6920792626315e-4, 4.69213431362455e-4, 4.69199365506343e-4, 4.6921814299163e-4, 4.69206552163379e-4, 4.69198887892154e-4, 4.69206552163378e-4, 4.6921814299163e-4, 4.69199365506343e-4, 4.69213431362455e-4, 4.6920792626315e-4, 4.69203599364074e-4, 4.69206349933831e-4, 4.69208895228843e-4, 4.69209204023108e-4, 4.69208259417881e-4, 4.69207110932651e-4, 4.69206237188114e-4, 4.69205727457064e-4, 4.69205510886948e-4, 4.69205483222837e-4, 4.69205556437574e-4, 4.69205670215083e-4, 4.69205788879894e-4, 4.69205894709298e-4, 4.69205981689312e-4, 4.69206050768434e-4, 4.69206106579141e-4, 4.69206155303905e-4, 4.69206203349679e-4, 4.69206256561872e-4, 4.69206319784234e-4, 4.69206396633617e-4, 4.69206489405223e-4, 4.69206599056808e-4, 4.69206725242424e-4
flux1:, 0.691027963582315, 4.33285320212484e-4, 4.33285206558494e-4, 4.33285106108111e-4, 4.33285019258447e-4, 4.33284945267237e-4, 4.33284882220236e-4, 4.33284827043963e-4, 4.33284775590788e-4, 4.33284722843295e-4, 4.33284663314584e-4, 4.33284591763093e-4, 4.33284504396831e-4, 4.33284400809443e-4, 4.3328428694994e-4, 4.33284179413326e-4, 4.33284111067441e-4, 4.33284137035203e-4, 4.33284337299596e-4, 4.33284805926673e-4, 4.33285605386898e-4, 4.33286650564953e-4, 4.33287499812998e-4, 4.33287191825989e-4, 4.33284835907553e-4, 4.33282318257041e-4, 4.33286328783195e-4, 4.33291375329237e-4, 4.33278392964504e-4, 4.33295734485395e-4, 4.33285030741441e-4, 4.3327794608707e-4, 4.33285030741441e-4, 4.33295734485395e-4, 4.33278392964504e-4, 4.33291375329237e-4, 4.33286328783194e-4, 4.33282318257041e-4, 4.33284835907553e-4, 4.33287191825989e-4, 4.33287499812998e-4, 4.33286650564954e-4, 4.33285605386898e-4, 4.33284805926673e-4, 4.33284337299596e-4, 4.33284137035203e-4, 4.33284111067442e-4, 4.33284179413326e-4, 4.3328428694994e-4, 4.33284400809443e-4, 4.33284504396831e-4, 4.33284591763093e-4, 4.33284663314583e-4, 4.33284722843295e-4, 4.33284775590788e-4, 4.33284827043964e-4, 4.33284882220236e-4, 4.33284945267237e-4, 4.33285019258447e-4, 4.33285106108111e-4, 4.33285206558493e-4, 4.33285320212485e-4
flux1:, 0.691290412486068, 3.99760616312494e-4, 3.99760515745016e-4, 3.99760425302409e-4, 3.99760345387368e-4, 3.99760275413718e-4, 3.99760213775663e-4, 3.99760157858396e-4, 3.9976010411476e-4, 3.99760048250714e-4, 3.99759985589129e-4, 3.99759911719174e-4, 3.99759823589129e-4, 3.99759721260935e-4, 3.99759610597265e-4, 3.99759507136117e-4, 3.997594411558e-4, 3.99759463018898e-4, 3.99759645367789e-4, 3.99760073027712e-4, 3.99760801006628e-4, 3.9976174842637e-4, 3.99762508233376e-4, 3.99762200812732e-4, 3.99760020113402e-4, 3.99757715869757e-4, 3.99761427836542e-4, 3.99766048162412e-4, 3.99754075300132e-4, 3.99770075604337e-4, 3.99760199248613e-4, 3.99753655985977e-4, 3.99760199248613e-4, 3.99770075604337e-4, 3.99754075300132e-4, 3.99766048162412e-4, 3.99761427836542e-4, 3.99757715869757e-4, 3.99760020113402e-4, 3.99762200812732e-4, 3.99762508233376e-4, 3.9976174842637e-4, 3.99760801006628e-4, 3.99760073027713e-4, 3.99759645367789e-4, 3.99759463018899e-4, 3.997594411558e-4, 3.99759507136117e-4, 3.99759610597265e-4, 3.99759721260935e-4, 3.99759823589129e-4, 3.99759911719173e-4, 3.99759985589128e-4, 3.99760048250714e-4, 3.9976010411476e-4, 3.99760157858396e-4, 3.99760213775663e-4, 3.99760275413718e-4, 3.99760345387367e-4, 3.99760425302408e-4, 3.99760515745016e-4, 3.99760616312494e-4
flux1:, 0.691552861389821, 3.68504094851368e-4, 3.68504007264193e-4, 3.6850392698944e-4, 3.68503854406473e-4, 3.68503789042546e-4, 3.68503729544329e-4, 3.68503673687006e-4, 3.68503618443514e-4, 3.68503560152848e-4, 3.68503494850384e-4, 3.68503418857186e-4, 3.68503329770581e-4, 3.68503228052449e-4, 3.68503119457939e-4, 3.68503018530599e-4, 3.68502953156592e-4, 3.68502969332095e-4, 3.68503132999814e-4, 3.68503520604985e-4, 3.68504180515759e-4, 3.6850503611633e-4, 3.68505712668741e-4, 3.68505406113826e-4, 3.68503387838158e-4, 3.68501279321758e-4, 3.68504710287854e-4, 3.68508935189904e-4, 3.68497902215783e-4, 3.68512651265114e-4, 3.68503545966719e-4, 3.68497507922943e-4, 3.68503545966719e-4, 3.68512651265114e-4, 3.68497902215783e-4, 3.68508935189904e-4, 3.68504710287854e-4, 3.68501279321758e-4, 3.68503387838158e-4, 3.68505406113826e-4, 3.68505712668741e-4, 3.6850503611633e-4, 3.68504180515759e-4, 3.68503520604985e-4, 3.68503132999814e-4, 3.68502969332095e-4, 3.68502953156592e-4, 3.68503018530599e-4, 3.6850311945794e-4, 3.68503228052449e-4, 3.68503329770581e-4, 3.68503418857186e-4, 3.68503494850384e-4, 3.68503560152848e-4, 3.68503618443515e-4, 3.68503673687007e-4, 3.68503729544329e-4, 3.68503789042546e-4, 3.68503854406473e-4, 3.68503926989439e-4, 3.68504007264193e-4, 3.68504094851368e-4
flux1:, 0.691815310293574, 3.39391459236611e-4, 3.39391384019066e-4, 3.39391313582982e-4, 3.39391248268227e-4, 3.39391187685763e-4, 3.39391130691632e-4, 3.39391075394977e-4, 3.39391019220692e-4, 3.39390959062088e-4, 3.39390891580536e-4, 3.39390813739682e-4, 3.3939072370234e-4, 3.39390622266731e-4, 3.39390515059339e-4, 3.39390415684433e-4, 3.39390349814545e-4, 3.39390359437802e-4, 3.39390504380822e-4, 3.39390853489857e-4, 3.39391449228291e-4, 3.39392219221881e-4, 3.39392818871102e-4, 3.39392513913782e-4, 3.39390646488912e-4, 3.39388717683191e-4, 3.3939188486046e-4, 3.39395743598179e-4, 3.39385585067651e-4, 3.39399168149363e-4, 3.39390780805867e-4, 3.39385213788687e-4, 3.39390780805867e-4, 3.39399168149363e-4, 3.39385585067651e-4, 3.39395743598179e-4, 3.3939188486046e-4, 3.39388717683192e-4, 3.39390646488912e-4, 3.39392513913782e-4, 3.39392818871102e-4, 3.39392219221881e-4, 3.39391449228291e-4, 3.39390853489858e-4, 3.39390504380822e-4, 3.39390359437802e-4, 3.39390349814545e-4, 3.39390415684433e-4, 3.39390515059339e-4, 3.39390622266731e-4, 3.3939072370234e-4, 3.39390813739681e-4, 3.39390891580536e-4, 3.39390959062088e-4, 3.39391019220692e-4, 3.39391075394977e-4, 3.39391130691632e-4, 3.39391187685763e-4, 3.39391248268227e-4, 3.39391313582982e-4, 3.39391384019066e-4, 3.39391459236611e-4
flux1:, 0.692077759197328, 3.123027266297e-4, 3.12302662815962e-4, 3.12302601546924e-4, 3.12302543116061e-4, 3.12302487197909e-4, 3.12302432824566e-4, 3.12302378392903e-4, 3.12302321721326e-4, 3.12302260188158e-4, 3.12302191003228e-4, 3.12302111691582e-4, 3.12302020904717e-4, 3.12301919717909e-4, 3.12301813608099e-4, 3.12301715289027e-4, 3.1230164838122e-4, 3.12301651190932e-4, 3.12301777960104e-4, 3.12302090644488e-4, 3.12302626458838e-4, 3.12303317211569e-4, 3.12303846366917e-4, 3.12303544062171e-4, 3.12301816997628e-4, 3.12300053380957e-4, 3.12302973545982e-4, 3.12306493842647e-4, 3.12297148274587e-4, 3.12309646117654e-4, 3.12301926716711e-4, 3.12296798441192e-4, 3.12301926716711e-4, 3.12309646117654e-4, 3.12297148274587e-4, 3.12306493842647e-4, 3.12302973545982e-4, 3.12300053380956e-4, 3.12301816997627e-4, 3.1230354406217e-4, 3.12303846366917e-4, 3.12303317211569e-4, 3.12302626458838e-4, 3.12302090644488e-4, 3.12301777960104e-4, 3.12301651190932e-4, 3.1230164838122e-4, 3.12301715289027e-4, 3.12301813608099e-4, 3.12301919717909e-4, 3.12302020904717e-4, 3.12302111691582e-4, 3.12302191003228e-4, 3.12302260188158e-4, 3.12302321721326e-4, 3.12302378392904e-4, 3.12302432824566e-4, 3.12302487197909e-4, 3.12302543116061e-4, 3.12302601546924e-4, 3.12302662815961e-4, 3.123027266297e-4
flux1:, 0.692340208101081, 2.87122294115799e-4, 2.87122240520212e-4, 2.87122187534691e-4, 2.87122135405717e-4, 2.87122083858075e-4, 2.87122032073772e-4, 2.87121978698643e-4, 2.87121921893799e-4, 2.87121859461001e-4, 2.87121789088563e-4, 2.87121708788894e-4, 2.87121617631484e-4, 2.87121516913577e-4, 2.87121411942328e-4, 2.87121314584365e-4, 2.87121246554988e-4, 2.87121242775892e-4, 2.87121352388544e-4, 2.87121631100996e-4, 2.87122111464867e-4, 2.8712272938138e-4, 2.87123194406788e-4, 2.87122896026955e-4, 2.87121299778739e-4, 2.8711968816244e-4, 2.87122377575227e-4, 2.8712558562219e-4, 2.8711699529459e-4, 2.87128484191786e-4, 2.87121385672825e-4, 2.8711666568721e-4, 2.87121385672825e-4, 2.87128484191786e-4, 2.8711699529459e-4, 2.8712558562219e-4, 2.87122377575227e-4, 2.8711968816244e-4, 2.87121299778739e-4, 2.87122896026955e-4, 2.87123194406788e-4, 2.8712272938138e-4, 2.87122111464867e-4, 2.87121631100996e-4, 2.87121352388545e-4, 2.87121242775892e-4, 2.87121246554988e-4, 2.87121314584365e-4, 2.87121411942328e-4, 2.87121516913577e-4, 2.87121617631484e-4, 2.87121708788894e-4, 2.87121789088563e-4, 2.87121859461001e-4, 2.87121921893799e-4, 2.87121978698643e-4, 2.87122032073772e-4, 2.87122083858074e-4, 2.87122135405717e-4, 2.87122187534691e-4, 2.87122240520212e-4, 2.87122294115799e-4
flux1:, 0.692602657004834, 2.63738981055046e-4, 2.63738936388757e-4, 2.63738890701688e-4, 2.63738844196638e-4, 2.63738796639855e-4, 2.6373874734223e-4, 2.63738695165437e-4, 2.6373863856856e-4, 2.63738575721622e-4, 2.63738504728019e-4, 2.63738424019932e-4, 2.63738333019936e-4, 2.63738233196344e-4, 2.63738129667434e-4, 2.63738033491926e-4, 2.63737964613806e-4, 2.63737954841786e-4, 2.6373804865855e-4, 2.63738296107974e-4, 2.63738725600975e-4, 2.63739277017278e-4, 2.63739684136095e-4, 2.63739391072898e-4, 2.63737916915794e-4, 2.63736445291905e-4, 2.63738919624393e-4, 2.63741840091155e-4, 2.6373395084146e-4, 2.63744502777668e-4, 2.63737980895151e-4, 2.63733640506513e-4, 2.63737980895151e-4, 2.63744502777668e-4, 2.6373395084146e-4, 2.63741840091155e-4, 2.63738919624393e-4, 2.63736445291905e-4, 2.63737916915794e-4, 2.63739391072898e-4, 2.63739684136095e-4, 2.63739277017278e-4, 2.63738725600975e-4, 2.63738296107974e-4, 2.63738048658551e-4, 2.63737954841786e-4, 2.63737964613806e-4, 2.63738033491926e-4, 2.63738129667434e-4, 2.63738233196344e-4, 2.63738333019936e-4, 2.63738424019932e-4, 2.63738504728019e-4, 2.63738575721622e-4, 2.6373863856856e-4, 2.63738695165437e-4, 2.6373874734223e-4, 2.63738796639855e-4, 2.63738844196638e-4, 2.63738890701687e-4, 2.63738936388757e-4, 2.63738981055046e-4
flux1:, 0.692865105908588, 2.42046049293519e-4, 2.42046012259671e-4, 2.42045972872708e-4, 2.42045931297127e-4, 2.42045887334666e-4, 2.42045840407655e-4, 2.42045789564728e-4, 2.4204573352313e-4, 2.42045670771428e-4, 2.42045599770574e-4, 2.42045519310895e-4, 2.42045429108731e-4, 2.42045330756904e-4, 2.42045229167405e-4, 2.42045134627116e-4, 2.42045065431592e-4, 2.42045050525317e-4, 2.42045130135682e-4, 2.42045349172521e-4, 2.42045732372384e-4, 2.42046223460405e-4, 2.42046578671525e-4, 2.42046292348952e-4, 2.42044932259981e-4, 2.42043589661294e-4, 2.42045863937586e-4, 2.42048519989088e-4, 2.42041281021211e-4, 2.4205096380806e-4, 2.42044976997405e-4, 2.42040989197666e-4, 2.42044976997406e-4, 2.4205096380806e-4, 2.42041281021211e-4, 2.42048519989088e-4, 2.42045863937586e-4, 2.42043589661294e-4, 2.42044932259981e-4, 2.42046292348952e-4, 2.42046578671525e-4, 2.42046223460405e-4, 2.42045732372384e-4, 2.42045349172521e-4, 2.42045130135682e-4, 2.42045050525318e-4, 2.42045065431592e-4, 2.42045134627116e-4, 2.42045229167405e-4, 2.42045330756904e-4, 2.42045429108731e-4, 2.42045519310895e-4, 2.42045599770574e-4, 2.42045670771428e-4, 2.4204573352313e-4, 2.42045789564728e-4, 2.42045840407655e-4, 2.42045887334666e-4, 2.42045931297127e-4, 2.42045972872708e-4, 2.42046012259671e-4, 2.42046049293519e-4
flux1:, 0.693127554812341, 2.21941202911484e-4, 2.21941172277981e-4, 2.21941138245375e-4, 2.2194110094593e-4, 2.21941060212507e-4, 2.21941015563856e-4, 2.21940966210002e-4, 2.21940911090615e-4, 2.21940848967911e-4, 2.21940778608244e-4, 2.21940699104157e-4, 2.2194061041193e-4, 2.21940514206839e-4, 2.21940415179362e-4, 2.21940322878459e-4, 2.2194025406475e-4, 2.2194023504707e-4, 2.21940302166697e-4, 2.21940495681533e-4, 2.21940837070245e-4, 2.21941273756474e-4, 2.21941582763979e-4, 2.21941304564058e-4, 2.21940051118944e-4, 2.21938827493002e-4, 2.21940916042343e-4, 2.21943329364281e-4, 2.21936693063719e-4, 2.21945570480284e-4, 2.21940079727341e-4, 2.21936419120091e-4, 2.21940079727341e-4, 2.21945570480284e-4, 2.21936693063719e-4, 2.21943329364281e-4, 2.21940916042343e-4, 2.21938827493002e-4, 2.21940051118944e-4, 2.21941304564057e-4, 2.2194158276398e-4, 2.21941273756474e-4, 2.21940837070246e-4, 2.21940495681533e-4, 2.21940302166697e-4, 2.2194023504707e-4, 2.2194025406475e-4, 2.21940322878459e-4, 2.21940415179362e-4, 2.21940514206839e-4, 2.2194061041193e-4, 2.21940699104157e-4, 2.21940778608244e-4, 2.21940848967911e-4, 2.21940911090616e-4, 2.21940966210002e-4, 2.21941015563856e-4, 2.21941060212507e-4, 2.2194110094593e-4, 2.21941138245375e-4, 2.21941172277981e-4, 2.21941202911484e-4
flux1:, 0.693390003716094, 2.03326569173892e-4, 2.03326543824315e-4, 2.03326514297527e-4, 2.0332648069944e-4, 2.03326442890406e-4, 2.03326400472289e-4, 2.0332635279357e-4, 2.03326298984158e-4, 2.03326238039393e-4, 2.03326168983948e-4, 2.03326091162134e-4, 2.03326004721817e-4, 2.0332591138332e-4, 2.03325815602994e-4, 2.03325726224462e-4, 2.0332565857897e-4, 2.03325636550399e-4, 2.03325692932307e-4, 2.03325863769543e-4, 2.03326167655117e-4, 2.0332655555468e-4, 2.03326823712203e-4, 2.03326554914715e-4, 2.03325401198418e-4, 2.03324287296246e-4, 2.03326203719124e-4, 2.03328394551475e-4, 2.03322316309424e-4, 2.0333044824845e-4, 2.03325416963104e-4, 2.03322059691594e-4, 2.03325416963104e-4, 2.0333044824845e-4, 2.03322316309424e-4, 2.03328394551475e-4, 2.03326203719124e-4, 2.03324287296246e-4, 2.03325401198418e-4, 2.03326554914715e-4, 2.03326823712203e-4, 2.0332655555468e-4, 2.03326167655117e-4, 2.03325863769543e-4, 2.03325692932307e-4, 2.033256365504e-4, 2.0332565857897e-4, 2.03325726224462e-4, 2.03325815602994e-4, 2.0332591138332e-4, 2.03326004721817e-4, 2.03326091162134e-4, 2.03326168983949e-4, 2.03326238039393e-4, 2.03326298984158e-4, 2.0332635279357e-4, 2.03326400472289e-4, 2.03326442890406e-4, 2.0332648069944e-4, 2.03326514297527e-4, 2.03326543824315e-4, 2.03326569173892e-4
flux1:, 0.693652452619847, 1.86108662325669e-4, 1.86108641290103e-4, 1.86108615543382e-4, 1.86108585170202e-4, 1.86108550055028e-4, 1.8610850987078e-4, 1.86108464083696e-4, 1.86108411984941e-4, 1.86108352766535e-4, 1.86108285669235e-4, 1.86108210244019e-4, 1.86108126787391e-4, 1.86108037032074e-4, 1.86107945190597e-4, 1.86107859433164e-4, 1.86107793760471e-4, 1.86107769826266e-4, 1.86107817187066e-4, 1.86107968074594e-4, 1.86108238529119e-4, 1.86108582895772e-4, 1.86108815165878e-4, 1.86108556902316e-4, 1.86107496433792e-4, 1.86106483713494e-4, 1.86108240860596e-4, 1.86110228039103e-4, 1.86104666086007e-4, 1.86112108704867e-4, 1.86107502599169e-4, 1.86104426275726e-4, 1.86107502599169e-4, 1.86112108704867e-4, 1.86104666086007e-4, 1.86110228039103e-4, 1.86108240860596e-4, 1.86106483713494e-4, 1.86107496433792e-4, 1.86108556902316e-4, 1.86108815165878e-4, 1.86108582895772e-4, 1.86108238529119e-4, 1.86107968074594e-4, 1.86107817187066e-4, 1.86107769826266e-4, 1.86107793760471e-4, 1.86107859433164e-4, 1.86107945190597e-4, 1.86108037032074e-4, 1.86108126787392e-4, 1.86108210244019e-4, 1.86108285669235e-4, 1.86108352766535e-4, 1.8610841198494e-4, 1.86108464083696e-4, 1.8610850987078e-4, 1.86108550055028e-4, 1.86108585170202e-4, 1.86108615543381e-4, 1.86108641290103e-4, 1.86108662325669e-4
flux1:, 0.693914901523601, 1.70198331841638e-4, 1.70198314310086e-4, 1.70198291749935e-4, 1.70198264228814e-4, 1.70198231651926e-4, 1.70198193752197e-4, 1.70198150094934e-4, 1.70198100106556e-4, 1.70198043143231e-4, 1.70197978624219e-4, 1.70197906267273e-4, 1.70197826479919e-4, 1.70197740979388e-4, 1.70197653727803e-4, 1.7019757225369e-4, 1.70197509320248e-4, 1.70197484531735e-4, 1.7019752449328e-4, 1.70197657988239e-4, 1.70197898802092e-4, 1.70198204493809e-4, 1.70198405421999e-4, 1.70198158643287e-4, 1.70197185314094e-4, 1.70196265858802e-4, 1.70197875822108e-4, 1.70199676827075e-4, 1.7019459207563e-4, 1.70201397951095e-4, 1.70197184922086e-4, 1.70194368559169e-4, 1.70197184922085e-4, 1.70201397951095e-4, 1.7019459207563e-4, 1.70199676827075e-4, 1.70197875822108e-4, 1.70196265858802e-4, 1.70197185314094e-4, 1.70198158643287e-4, 1.70198405421999e-4, 1.70198204493809e-4, 1.70197898802092e-4, 1.70197657988239e-4, 1.7019752449328e-4, 1.70197484531735e-4, 1.70197509320248e-4, 1.7019757225369e-4, 1.70197653727803e-4, 1.70197740979388e-4, 1.70197826479919e-4, 1.70197906267273e-4, 1.70197978624219e-4, 1.70198043143231e-4, 1.70198100106556e-4, 1.70198150094934e-4, 1.70198193752197e-4, 1.70198231651926e-4, 1.70198264228814e-4, 1.70198291749935e-4, 1.70198314310086e-4, 1.70198331841638e-4
flux1:, 0.694177350427354, 1.55510696700344e-4, 1.55510682021929e-4, 1.55510662183811e-4, 1.55510637239666e-4, 1.55510607111993e-4, 1.55510571583595e-4, 1.55510530302066e-4, 1.55510482805937e-4, 1.55510428586716e-4, 1.55510367209103e-4, 1.55510298522769e-4, 1.55510223013817e-4, 1.55510142360779e-4, 1.55510060271959e-4, 1.55509983666073e-4, 1.55509924156855e-4, 1.55509899466953e-4, 1.5550993351306e-4, 1.55510051963067e-4, 1.55510266614465e-4, 1.55510538073688e-4, 1.55510711776022e-4, 1.55510477233039e-4, 1.55509585258832e-4, 1.55508751708068e-4, 1.55510225822973e-4, 1.5551185683441e-4, 1.55507212731825e-4, 1.55513431017541e-4, 1.5550958103484e-4, 1.55507004977854e-4, 1.5550958103484e-4, 1.55513431017541e-4, 1.55507212731825e-4, 1.5551185683441e-4, 1.55510225822973e-4, 1.55508751708068e-4, 1.55509585258832e-4, 1.55510477233039e-4, 1.55510711776022e-4, 1.55510538073688e-4, 1.55510266614465e-4, 1.55510051963068e-4, 1.5550993351306e-4, 1.55509899466953e-4, 1.55509924156855e-4, 1.55509983666073e-4, 1.55510060271959e-4, 1.55510142360779e-4, 1.55510223013817e-4, 1.55510298522769e-4, 1.55510367209103e-4, 1.55510428586716e-4, 1.55510482805937e-4, 1.55510530302066e-4, 1.55510571583595e-4, 1.55510607111993e-4, 1.55510637239667e-4, 1.55510662183811e-4, 1.55510682021929e-4, 1.55510696700344e-4
flux1:, 0.694439799331107, 1.41965067202252e-4, 1.41965054873665e-4, 1.41965037409393e-4, 1.4196501485133e-4, 1.41964987135819e-4, 1.41964954086334e-4, 1.41964915417827e-4, 1.41964870760549e-4, 1.41964819716154e-4, 1.41964761966023e-4, 1.41964697461712e-4, 1.41964626740424e-4, 1.41964551423282e-4, 1.41964474964452e-4, 1.41964403704997e-4, 1.41964348192745e-4, 1.41964324425019e-4, 1.41964353872319e-4, 1.41964459391033e-4, 1.41964651029612e-4, 1.41964892276734e-4, 1.41965042439637e-4, 1.4196482067514e-4, 1.41964004558767e-4, 1.41963250051954e-4, 1.41964598909055e-4, 1.41966074867061e-4, 1.41961837256074e-4, 1.4196751384166e-4, 1.41963998839725e-4, 1.41961644701694e-4, 1.41963998839725e-4, 1.4196751384166e-4, 1.41961837256074e-4, 1.41966074867061e-4, 1.41964598909055e-4, 1.41963250051954e-4, 1.41964004558768e-4, 1.4196482067514e-4, 1.41965042439638e-4, 1.41964892276734e-4, 1.41964651029612e-4, 1.41964459391033e-4, 1.41964353872319e-4, 1.41964324425019e-4, 1.41964348192745e-4, 1.41964403704997e-4, 1.41964474964452e-4, 1.41964551423282e-4, 1.41964626740424e-4, 1.41964697461712e-4, 1.41964761966023e-4, 1.41964819716154e-4, 1.41964870760549e-4, 1.41964915417827e-4, 1.41964954086334e-4, 1.41964987135819e-4, 1.4196501485133e-4, 1.41965037409393e-4, 1.41965054873665e-4, 1.41965067202252e-4
flux1:, 0.69470224823486, 1.2948485579788e-4, 1.29484845444474e-4, 1.29484830103583e-4, 1.29484809806735e-4, 1.29484784500758e-4, 1.2948475404156e-4, 1.29484718198344e-4, 1.29484676675361e-4, 1.2948462916264e-4, 1.29484575433595e-4, 1.29484515516182e-4, 1.29484449975899e-4, 1.29484380361981e-4, 1.29484309877057e-4, 1.29484244317006e-4, 1.29484193243212e-4, 1.29484171073299e-4, 1.29484197054838e-4, 1.2948429151026e-4, 1.29484462952985e-4, 1.2948467759133e-4, 1.29484807481842e-4, 1.29484598832152e-4, 1.29483853336808e-4, 1.29483171467419e-4, 1.29484404932461e-4, 1.29485739601604e-4, 1.29481876589666e-4, 1.29487054260258e-4, 1.29483848035197e-4, 1.29481698633344e-4, 1.29483848035197e-4, 1.29487054260258e-4, 1.29481876589667e-4, 1.29485739601604e-4, 1.29484404932461e-4, 1.29483171467419e-4, 1.29483853336808e-4, 1.29484598832152e-4, 1.29484807481842e-4, 1.2948467759133e-4, 1.29484462952984e-4, 1.2948429151026e-4, 1.29484197054838e-4, 1.29484171073299e-4, 1.29484193243212e-4, 1.29484244317006e-4, 1.29484309877057e-4, 1.29484380361981e-4, 1.29484449975899e-4, 1.29484515516182e-4, 1.29484575433595e-4, 1.2948462916264e-4, 1.29484676675361e-4, 1.29484718198344e-4, 1.2948475404156e-4, 1.29484784500758e-4, 1.29484809806735e-4, 1.29484830103584e-4, 1.29484845444474e-4, 1.2948485579788e-4
flux1:, 0.694964697138614, 1.17997478330335e-4, 1.17997469683019e-4, 1.17997456291104e-4, 1.17997438176616e-4, 1.17997415293745e-4, 1.179973875236e-4, 1.17997354678336e-4, 1.17997316521021e-4, 1.17997272811545e-4, 1.17997223394532e-4, 1.179971683531e-4, 1.17997108262546e-4, 1.17997044589629e-4, 1.1799698029069e-4, 1.17996920649113e-4, 1.1799687431545e-4, 1.17996854263356e-4, 1.17996877723227e-4, 1.17996962736922e-4, 1.17997116474391e-4, 1.17997307704727e-4, 1.17997420189298e-4, 1.17997224793956e-4, 1.17996544924728e-4, 1.17995929703514e-4, 1.17997056943932e-4, 1.17998262980342e-4, 1.17994744816276e-4, 1.1799946341143e-4, 1.17996541522146e-4, 1.17994580816407e-4, 1.17996541522147e-4, 1.1799946341143e-4, 1.17994744816277e-4, 1.17998262980343e-4, 1.17997056943932e-4, 1.17995929703515e-4, 1.17996544924728e-4, 1.17997224793956e-4, 1.17997420189298e-4, 1.17997307704727e-4, 1.17997116474391e-4, 1.17996962736922e-4, 1.17996877723227e-4, 1.17996854263356e-4, 1.1799687431545e-4, 1.17996920649113e-4, 1.1799698029069e-4, 1.17997044589629e-4, 1.17997108262546e-4, 1.179971683531e-4, 1.17997223394532e-4, 1.17997272811545e-4, 1.17997316521021e-4, 1.17997354678336e-4, 1.179973875236e-4, 1.17997415293745e-4, 1.17997438176616e-4, 1.17997456291104e-4, 1.1799746968302e-4, 1.17997478330335e-4
flux1:, 0.695227146042367, 1.07434247031673e-4, 1.07434239902346e-4, 1.07434228338862e-4, 1.07434212354272e-4, 1.07434191907351e-4, 1.07434166898234e-4, 1.07434137172456e-4, 1.0743410253914e-4, 1.07434062812533e-4, 1.07434017891184e-4, 1.07433967895996e-4, 1.07433913397495e-4, 1.07433855772853e-4, 1.07433797739691e-4, 1.07433744101639e-4, 1.07433702670305e-4, 1.07433685101837e-4, 1.07433706798979e-4, 1.07433783754205e-4, 1.07433921965316e-4, 1.07434092607883e-4, 1.0743419017778e-4, 1.07434007995348e-4, 1.07433388987474e-4, 1.0743283481316e-4, 1.07433864329644e-4, 1.07434953349596e-4, 1.07431752307014e-4, 1.07436048877913e-4, 1.07433388551374e-4, 1.07431601584853e-4, 1.07433388551374e-4, 1.07436048877913e-4, 1.07431752307014e-4, 1.07434953349596e-4, 1.07433864329645e-4, 1.0743283481316e-4, 1.07433388987474e-4, 1.07434007995348e-4, 1.0743419017778e-4, 1.07434092607883e-4, 1.07433921965316e-4, 1.07433783754205e-4, 1.07433706798979e-4, 1.07433685101837e-4, 1.07433702670305e-4, 1.07433744101639e-4, 1.07433797739691e-4, 1.07433855772853e-4, 1.07433913397495e-4, 1.07433967895996e-4, 1.07434017891184e-4, 1.07434062812533e-4, 1.0743410253914e-4, 1.07434137172456e-4, 1.07434166898234e-4, 1.07434191907351e-4, 1.07434212354272e-4, 1.07434228338862e-4, 1.07434239902346e-4, 1.07434247031673e-4
flux1:, 0.69548959494612, 9.77302565432724e-5, 9.77302508010108e-5, 9.77302409785057e-5, 9.77302270801985e-5, 9.77302090671205e-5, 9.7730186853303e-5, 9.77301603097539e-5, 9.77301292811087e-5, 9.77300936232349e-5, 9.77300532745137e-5, 9.77300083797305e-5, 9.77299594935426e-5, 9.77299078994769e-5, 9.77298560859352e-5, 9.77298084093589e-5, 9.77297719106476e-5, 9.77297570461352e-5, 9.7729777565333e-5, 9.77298476220715e-5, 9.77299721950253e-5, 9.77301247170955e-5, 9.77302095185044e-5, 9.77300403467607e-5, 9.77294776589734e-5, 9.77289792948707e-5, 9.77299189565066e-5, 9.77309016053331e-5, 9.77279918721067e-5, 9.77319008361215e-5, 9.77294808765175e-5, 9.77278537178751e-5, 9.77294808765175e-5, 9.77319008361215e-5, 9.77279918721068e-5, 9.77309016053331e-5, 9.77299189565066e-5, 9.77289792948707e-5, 9.77294776589733e-5, 9.77300403467608e-5, 9.77302095185043e-5, 9.77301247170955e-5, 9.77299721950252e-5, 9.77298476220715e-5, 9.7729777565333e-5, 9.7729757046135e-5, 9.77297719106477e-5, 9.77298084093588e-5, 9.77298560859352e-5, 9.77299078994769e-5, 9.77299594935427e-5, 9.77300083797305e-5, 9.77300532745137e-5, 9.77300936232348e-5, 9.77301292811088e-5, 9.77301603097539e-5, 9.7730186853303e-5, 9.77302090671203e-5, 9.77302270801984e-5, 9.77302409785057e-5, 9.77302508010107e-5, 9.77302565432724e-5
flux1:, 0.695752043849873, 8.88242641588407e-5, 8.88242597085065e-5, 8.88242515546794e-5, 8.882423969355e-5, 8.88242240865706e-5, 8.882420465757e-5, 8.88241812966443e-5, 8.88241538754333e-5, 8.88241222811572e-5, 8.88240864807771e-5, 8.88240466321112e-5, 8.88240032658707e-5, 8.88239575704683e-5, 8.88239118161312e-5, 8.88238699442498e-5, 8.88238382896021e-5, 8.88238262180724e-5, 8.8823845986249e-5, 8.88239101011932e-5, 8.88240226588872e-5, 8.88241592059695e-5, 8.88242330730464e-5, 8.88240765719312e-5, 8.88235658833869e-5, 8.8823118438526e-5, 8.88239755201426e-5, 8.88248615404346e-5, 8.8822219113572e-5, 8.88257724053259e-5, 8.88235731068956e-5, 8.8822092794661e-5, 8.88235731068957e-5, 8.8825772405326e-5, 8.88222191135721e-5, 8.88248615404346e-5, 8.88239755201425e-5, 8.8823118438526e-5, 8.88235658833871e-5, 8.88240765719312e-5, 8.88242330730464e-5, 8.88241592059695e-5, 8.88240226588872e-5, 8.88239101011933e-5, 8.88238459862489e-5, 8.88238262180724e-5, 8.8823838289602e-5, 8.88238699442498e-5, 8.88239118161313e-5, 8.88239575704683e-5, 8.88240032658707e-5, 8.88240466321113e-5, 8.88240864807772e-5, 8.88241222811572e-5, 8.88241538754334e-5, 8.88241812966443e-5, 8.88242046575699e-5, 8.88242240865705e-5, 8.88242396935499e-5, 8.88242515546794e-5, 8.88242597085066e-5, 8.88242641588405e-5
flux1:, 0.696014492753627, 8.0658565414842e-5, 8.06585621791957e-5, 8.06585556226479e-5, 8.06585457335784e-5, 8.06585324725503e-5, 8.06585157700363e-5, 8.06584955302297e-5, 8.0658471645061e-5, 8.06584440250082e-5, 8.06584126568261e-5, 8.06583777031451e-5, 8.06583396652234e-5, 8.06582996370249e-5, 8.06582596827893e-5, 8.06582233603059e-5, 8.06581963591628e-5, 8.06581870562083e-5, 8.06582063622144e-5, 8.06582653119099e-5, 8.06583672399591e-5, 8.06584896689631e-5, 8.0658554158234e-5, 8.06584098741084e-5, 8.06579470835689e-5, 8.06575459970659e-5, 8.06583272176223e-5, 8.0659125515824e-5, 8.06567281011569e-5, 8.06599553193816e-5, 8.06579583827106e-5, 8.06566128715008e-5, 8.06579583827106e-5, 8.06599553193817e-5, 8.0656728101157e-5, 8.06591255158239e-5, 8.06583272176223e-5, 8.0657545997066e-5, 8.0657947083569e-5, 8.06584098741083e-5, 8.0658554158234e-5, 8.06584896689631e-5, 8.06583672399592e-5, 8.06582653119099e-5, 8.06582063622144e-5, 8.06581870562083e-5, 8.06581963591628e-5, 8.06582233603059e-5, 8.06582596827893e-5, 8.0658299637025e-5, 8.06583396652234e-5, 8.0658377703145e-5, 8.06584126568261e-5, 8.06584440250082e-5, 8.06584716450608e-5, 8.06584955302297e-5, 8.06585157700363e-5, 8.06585324725502e-5, 8.06585457335783e-5, 8.06585556226479e-5, 8.06585621791955e-5, 8.06585654148421e-5
flux1:, 0.69627694165738, 7.31788660789123e-5, 7.31788639848158e-5, 7.31788589448531e-5, 7.31788509401777e-5, 7.31788399296455e-5, 7.31788258480825e-5, 7.3178808610004e-5, 7.31787881224757e-5, 7.3178764313004e-5, 7.31787371814479e-5, 7.31787068892485e-5, 7.31786739048256e-5, 7.31786392300655e-5, 7.31786047361684e-5, 7.31785736278365e-5, 7.31785510067285e-5, 7.31785443544719e-5, 7.31785633707596e-5, 7.3178617776297e-5, 7.31787102521342e-5, 7.31788201650169e-5, 7.31788765897784e-5, 7.31787439797544e-5, 7.31783252058872e-5, 7.3177966233473e-5, 7.31786777944689e-5, 7.31793965051278e-5, 7.31772234213151e-5, 7.3180151970896e-5, 7.3178340422502e-5, 7.31771185311336e-5, 7.3178340422502e-5, 7.3180151970896e-5, 7.31772234213151e-5, 7.31793965051277e-5, 7.31786777944689e-5, 7.31779662334731e-5, 7.31783252058872e-5, 7.31787439797543e-5, 7.31788765897784e-5, 7.31788201650169e-5, 7.31787102521342e-5, 7.3178617776297e-5, 7.31785633707596e-5, 7.3178544354472e-5, 7.31785510067285e-5, 7.31785736278365e-5, 7.31786047361684e-5, 7.31786392300655e-5, 7.31786739048255e-5, 7.31787068892486e-5, 7.31787371814479e-5, 7.31787643130039e-5, 7.31787881224757e-5, 7.31788086100041e-5, 7.31788258480824e-5, 7.31788399296455e-5, 7.31788509401778e-5, 7.31788589448531e-5, 7.31788639848156e-5, 7.31788660789122e-5
flux1:, 0.696539390561133, 6.63341515113192e-5, 6.63341504801562e-5, 6.63341468606115e-5, 6.63341406273508e-5, 6.63341317371583e-5, 6.6334120127666e-5, 6.6334105720967e-5, 6.6334088435425e-5, 6.63340682109036e-5, 6.63340450554297e-5, 6.63340191250713e-5, 6.63339908537358e-5, 6.63339611549024e-5, 6.63339317200944e-5, 6.63339054302791e-5, 6.63338868527743e-5, 6.63338826605361e-5, 6.63339014653331e-5, 6.63339518172438e-5, 6.63340358389923e-5, 6.6334134615673e-5, 6.6334184079273e-5, 6.63340625346121e-5, 6.6333684116485e-5, 6.6333363318307e-5, 6.63340109413993e-5, 6.63346574884943e-5, 6.63326895749224e-5, 6.63353448036693e-5, 6.63337029187285e-5, 6.63325942802113e-5, 6.63337029187286e-5, 6.63353448036692e-5, 6.63326895749224e-5, 6.63346574884943e-5, 6.63340109413992e-5, 6.63333633183071e-5, 6.6333684116485e-5, 6.63340625346121e-5, 6.6334184079273e-5, 6.6334134615673e-5, 6.63340358389922e-5, 6.63339518172438e-5, 6.6333901465333e-5, 6.63338826605361e-5, 6.63338868527743e-5, 6.63339054302791e-5, 6.63339317200943e-5, 6.63339611549025e-5, 6.63339908537358e-5, 6.63340191250712e-5, 6.63340450554296e-5, 6.63340682109035e-5, 6.63340884354251e-5, 6.63341057209671e-5, 6.63341201276659e-5, 6.63341317371582e-5, 6.63341406273507e-5, 6.63341468606114e-5, 6.63341504801562e-5, 6.63341515113191e-5
flux1:, 0.696801839464887, 6.00765543004692e-5, 6.00765542425556e-5, 6.00765519292671e-5, 6.007654732967e-5, 6.00765403984889e-5, 6.00765310752284e-5, 6.00765192876739e-5, 6.00765049627229e-5, 6.00764880492022e-5, 6.00764685597827e-5, 6.00764466424398e-5, 6.00764226962306e-5, 6.0076397550828e-5, 6.00763727315485e-5, 6.00763508236263e-5, 6.007633590997e-5, 6.00763339344881e-5, 6.00763525333372e-5, 6.00763992155918e-5, 6.00764756296728e-5, 6.00765644592523e-5, 6.00766078863917e-5, 6.00764967542038e-5, 6.00761552512623e-5, 6.00758689802617e-5, 6.00764579434492e-5, 6.00770390983708e-5, 6.00752586266345e-5, 6.00776639564289e-5, 6.00761771845285e-5, 6.00751721979246e-5, 6.00761771845286e-5, 6.0077663956429e-5, 6.00752586266345e-5, 6.00770390983708e-5, 6.00764579434492e-5, 6.00758689802616e-5, 6.00761552512623e-5, 6.00764967542037e-5, 6.00766078863917e-5, 6.00765644592523e-5, 6.00764756296727e-5, 6.00763992155919e-5, 6.00763525333372e-5, 6.00763339344881e-5, 6.00763359099701e-5, 6.00763508236263e-5, 6.00763727315485e-5, 6.00763975508281e-5, 6.00764226962306e-5, 6.00764466424398e-5, 6.00764685597827e-5, 6.00764880492021e-5, 6.0076504962723e-5, 6.0076519287674e-5, 6.00765310752284e-5, 6.00765403984888e-5, 6.00765473296699e-5, 6.00765519292671e-5, 6.00765542425557e-5, 6.00765543004692e-5
flux1:, 0.69706428836864, 5.43612209993992e-5, 5.43612218118804e-5, 5.4361220673254e-5, 5.43612175479863e-5, 5.43612123890514e-5, 5.43612051373801e-5, 5.4361195725237e-5, 5.43611840861455e-5, 5.43611701755127e-5, 5.43611540082514e-5, 5.43611357226573e-5, 5.43611156836014e-5, 5.43610946421674e-5, 5.43610739707776e-5, 5.43610559854359e-5, 5.43610443309654e-5, 5.43610442952571e-5, 5.43610626410456e-5, 5.43611059533196e-5, 5.43611754800173e-5, 5.43612553895973e-5, 5.43612935550284e-5, 5.43611921577222e-5, 5.43608843487473e-5, 5.4360629239101e-5, 5.43611644110172e-5, 5.43616863469264e-5, 5.43600769356441e-5, 5.43622539877307e-5, 5.43609088815496e-5, 5.43599986656936e-5, 5.43609088815495e-5, 5.43622539877306e-5, 5.43600769356441e-5, 5.43616863469264e-5, 5.43611644110172e-5, 5.4360629239101e-5, 5.43608843487473e-5, 5.43611921577222e-5, 5.43612935550284e-5, 5.43612553895973e-5, 5.43611754800174e-5, 5.43611059533197e-5, 5.43610626410456e-5, 5.4361044295257e-5, 5.43610443309654e-5, 5.4361055985436e-5, 5.43610739707776e-5, 5.43610946421674e-5, 5.43611156836013e-5, 5.43611357226574e-5, 5.43611540082514e-5, 5.43611701755127e-5, 5.43611840861455e-5, 5.43611957252371e-5, 5.43612051373801e-5, 5.43612123890514e-5, 5.43612175479863e-5, 5.4361220673254e-5, 5.43612218118805e-5, 5.43612209993993e-5
flux1:, 0.697326737272393, 4.91461787180532e-5, 4.91461802856328e-5, 4.91461801755785e-5, 4.91461783488236e-5, 4.91461747571086e-5, 4.91461693427071e-5, 4.91461620416595e-5, 4.91461527928639e-5, 4.91461415567008e-5, 4.91461283487762e-5, 4.91461132969766e-5, 4.91460967333619e-5, 4.91460793359929e-5, 4.91460623373387e-5, 4.91460478090703e-5, 4.91460390007124e-5, 4.91460406109257e-5, 4.9146058621781e-5, 4.91460987994061e-5, 4.91461620558594e-5, 4.91462339364977e-5, 4.9146267490722e-5, 4.91461751428721e-5, 4.91458980235906e-5, 4.91456709788731e-5, 4.91461568508796e-5, 4.91466251933008e-5, 4.91451717261038e-5, 4.91471404403946e-5, 4.91459245872486e-5, 4.91451009363175e-5, 4.91459245872486e-5, 4.91471404403946e-5, 4.91451717261038e-5, 4.91466251933008e-5, 4.91461568508795e-5, 4.9145670978873e-5, 4.91458980235906e-5, 4.91461751428721e-5, 4.9146267490722e-5, 4.91462339364977e-5, 4.91461620558594e-5, 4.91460987994061e-5, 4.91460586217811e-5, 4.91460406109257e-5, 4.91460390007124e-5, 4.91460478090703e-5, 4.91460623373388e-5, 4.91460793359929e-5, 4.91460967333619e-5, 4.91461132969765e-5, 4.91461283487762e-5, 4.91461415567007e-5, 4.91461527928639e-5, 4.91461620416595e-5, 4.9146169342707e-5, 4.91461747571086e-5, 4.91461783488235e-5, 4.91461801755785e-5, 4.91461802856328e-5, 4.91461787180532e-5
flux1:, 0.697589186176146, 4.43922022557604e-5, 4.43922044535119e-5, 4.43922052160033e-5, 4.43922045017176e-5, 4.43922022618101e-5, 4.43921984400561e-5, 4.43921929759369e-5, 4.43921858129515e-5, 4.43921769154216e-5, 4.43921662987314e-5, 4.43921540802408e-5, 4.43921405610508e-5, 4.43921263518919e-5, 4.43921125576832e-5, 4.4392101028989e-5, 4.43920946593931e-5, 4.4392097619223e-5, 4.4392115193884e-5, 4.43921524251311e-5, 4.43922099454424e-5, 4.43922745749846e-5, 4.4392304066756e-5, 4.43922200892267e-5, 4.43919708684164e-5, 4.43917690492862e-5, 4.43922097652027e-5, 4.43926296388157e-5, 4.43913181854107e-5, 4.43930969337601e-5, 4.43919988899648e-5, 4.43912542308912e-5, 4.43919988899648e-5, 4.43930969337601e-5, 4.43913181854107e-5, 4.43926296388158e-5, 4.43922097652027e-5, 4.43917690492862e-5, 4.43919708684163e-5, 4.43922200892268e-5, 4.4392304066756e-5, 4.43922745749846e-5, 4.43922099454424e-5, 4.43921524251311e-5, 4.4392115193884e-5, 4.4392097619223e-5, 4.43920946593931e-5, 4.4392101028989e-5, 4.43921125576833e-5, 4.43921263518919e-5, 4.43921405610508e-5, 4.43921540802408e-5, 4.43921662987313e-5, 4.43921769154216e-5, 4.43921858129515e-5, 4.43921929759369e-5, 4.43921984400561e-5, 4.43922022618101e-5, 4.43922045017175e-5, 4.43922052160033e-5, 4.43922044535119e-5, 4.43922022557604e-5
flux1:, 0.6978516350799, 4.00626823900106e-5, 4.00626850875229e-5, 4.00626865620523e-5, 4.0062686770681e-5, 4.00626856646806e-5, 4.00626831896361e-5, 4.00626792883755e-5, 4.00626739085572e-5, 4.00626670178196e-5, 4.00626586308537e-5, 4.00626488547977e-5, 4.00626379619234e-5, 4.00626265012785e-5, 4.00626154619777e-5, 4.00626064950075e-5, 4.00626021740684e-5, 4.00626061965222e-5, 4.00626232270007e-5, 4.00626576675416e-5, 4.00627099198879e-5, 4.00627679826094e-5, 4.00627938782102e-5, 4.00627176095312e-5, 4.00624937035984e-5, 4.00623145149296e-5, 4.00627138983474e-5, 4.00630899700473e-5, 4.00619077103009e-5, 4.00635134037848e-5, 4.00625226318029e-5, 4.00618499835256e-5, 4.00625226318029e-5, 4.00635134037848e-5, 4.00619077103009e-5, 4.00630899700473e-5, 4.00627138983475e-5, 4.00623145149295e-5, 4.00624937035984e-5, 4.00627176095313e-5, 4.00627938782102e-5, 4.00627679826094e-5, 4.00627099198879e-5, 4.00626576675417e-5, 4.00626232270007e-5, 4.00626061965222e-5, 4.00626021740684e-5, 4.00626064950075e-5, 4.00626154619777e-5, 4.00626265012785e-5, 4.00626379619234e-5, 4.00626488547976e-5, 4.00626586308537e-5, 4.00626670178195e-5, 4.00626739085572e-5, 4.00626792883754e-5, 4.0062683189636e-5, 4.00626856646805e-5, 4.0062686770681e-5, 4.00626865620524e-5, 4.00626850875229e-5, 4.00626823900106e-5
flux1:, 0.698114083983653, 3.61234958720324e-5, 3.61234989381972e-5, 3.61235009654705e-5, 3.61235019105091e-5, 3.61235017253964e-5, 3.61235003579004e-5, 3.61234977542422e-5, 3.61234938660129e-5, 3.61234886638117e-5, 3.61234821614628e-5, 3.61234744564509e-5, 3.61234657944786e-5, 3.61234566683838e-5, 3.612344796248e-5, 3.61234411480172e-5, 3.61234385117247e-5, 3.61234433282029e-5, 3.61234597097222e-5, 3.61234914942856e-5, 3.61235388950758e-5, 3.61235909982059e-5, 3.61236136976052e-5, 3.61235445027179e-5, 3.61233435288285e-5, 3.61231846063127e-5, 3.61235461855338e-5, 3.61238827038899e-5, 3.61228178549271e-5, 3.61242660452241e-5, 3.61233728535768e-5, 3.61227657881165e-5, 3.61233728535768e-5, 3.61242660452241e-5, 3.61228178549271e-5, 3.61238827038899e-5, 3.61235461855338e-5, 3.61231846063128e-5, 3.61233435288285e-5, 3.61235445027179e-5, 3.61236136976052e-5, 3.6123590998206e-5, 3.61235388950758e-5, 3.61234914942856e-5, 3.61234597097222e-5, 3.61234433282029e-5, 3.61234385117247e-5, 3.61234411480172e-5, 3.61234479624801e-5, 3.61234566683838e-5, 3.61234657944786e-5, 3.61234744564509e-5, 3.61234821614627e-5, 3.61234886638117e-5, 3.61234938660129e-5, 3.61234977542422e-5, 3.61235003579004e-5, 3.61235017253963e-5, 3.61235019105091e-5, 3.61235009654705e-5, 3.61234989381972e-5, 3.61234958720324e-5
flux1:, 0.698376532887406, 3.25428776166382e-5, 3.25428809244799e-5, 3.25428833518124e-5, 3.25428848557364e-5, 3.25428853897851e-5, 3.2542884904288e-5, 3.25428833489691e-5, 3.25428806792447e-5, 3.25428768684862e-5, 3.2542871929659e-5, 3.25428659513086e-5, 3.25428591548425e-5, 3.25428519820955e-5, 3.25428452227978e-5, 3.2542840186653e-5, 3.25428389033566e-5, 3.2542844270154e-5, 3.25428599084926e-5, 3.25428891598548e-5, 3.25429320850997e-5, 3.25429787724233e-5, 3.25429986225265e-5, 3.25429358991091e-5, 3.25427556670349e-5, 3.25426148633447e-5, 3.25429418940556e-5, 3.25432427253679e-5, 3.25422844716969e-5, 3.25435894467158e-5, 3.25427849326413e-5, 3.2542237537992e-5, 3.25427849326413e-5, 3.25435894467158e-5, 3.2542284471697e-5, 3.25432427253679e-5, 3.25429418940556e-5, 3.25426148633447e-5, 3.25427556670349e-5, 3.25429358991091e-5, 3.25429986225265e-5, 3.25429787724232e-5, 3.25429320850997e-5, 3.25428891598548e-5, 3.25428599084926e-5, 3.2542844270154e-5, 3.25428389033567e-5, 3.25428401866531e-5, 3.25428452227978e-5, 3.25428519820955e-5, 3.25428591548425e-5, 3.25428659513085e-5, 3.25428719296589e-5, 3.25428768684862e-5, 3.25428806792447e-5, 3.25428833489692e-5, 3.2542884904288e-5, 3.25428853897851e-5, 3.25428848557364e-5, 3.25428833518124e-5, 3.254288092448e-5, 3.25428776166382e-5
flux1:, 0.698638981791159, 2.92912955138234e-5, 2.92912989449033e-5, 2.92913016309064e-5, 2.92913035301155e-5, 2.92913045980665e-5, 2.92913047879841e-5, 2.92913040532143e-5, 2.92913023529433e-5, 2.92912996632138e-5, 2.92912959962388e-5, 2.92912914323957e-5, 2.92912861710079e-5, 2.92912806077865e-5, 2.92912754472939e-5, 2.92912718542878e-5, 2.92912716285767e-5, 2.92912773310211e-5, 2.92912921474893e-5, 2.92913189830452e-5, 2.9291357777195e-5, 2.92913995399971e-5, 2.92914168452711e-5, 2.9291360027909e-5, 2.92911985308085e-5, 2.92910739014658e-5, 2.92913693873097e-5, 2.92916380484842e-5, 2.92907764751778e-5, 2.92919513491155e-5, 2.92912273439613e-5, 2.92907341887803e-5, 2.92912273439613e-5, 2.92919513491155e-5, 2.92907764751778e-5, 2.92916380484842e-5, 2.92913693873097e-5, 2.92910739014658e-5, 2.92911985308085e-5, 2.9291360027909e-5, 2.92914168452711e-5, 2.92913995399971e-5, 2.9291357777195e-5, 2.92913189830451e-5, 2.92912921474892e-5, 2.92912773310211e-5, 2.92912716285766e-5, 2.92912718542878e-5, 2.92912754472939e-5, 2.92912806077865e-5, 2.92912861710078e-5, 2.92912914323957e-5, 2.92912959962388e-5, 2.92912996632138e-5, 2.92913023529434e-5, 2.92913040532143e-5, 2.92913047879841e-5, 2.92913045980665e-5, 2.92913035301156e-5, 2.92913016309064e-5, 2.92912989449033e-5, 2.92912955138235e-5
flux1:, 0.698901430694913, 2.63413282325739e-5, 2.63413316806299e-5, 2.63413344989126e-5, 2.63413366474858e-5, 2.63413380843303e-5, 2.63413387658318e-5, 2.63413386490443e-5, 2.63413376968774e-5, 2.63413358879768e-5, 2.63413332339474e-5, 2.63413298077693e-5, 2.63413257887736e-5, 2.63413215310676e-5, 2.63413176626666e-5, 2.6341315218472e-5, 2.63413157929531e-5, 2.6341321647472e-5, 2.63413355818171e-5, 2.63413601180343e-5, 2.63413951005959e-5, 2.6341432386277e-5, 2.63414474170711e-5, 2.63413959795834e-5, 2.63412513839581e-5, 2.63411411730764e-5, 2.63414078843099e-5, 2.63416475728108e-5, 2.63408736017737e-5, 2.63419303998102e-5, 2.63412794171406e-5, 2.63408355172176e-5, 2.63412794171406e-5, 2.63419303998102e-5, 2.63408736017737e-5, 2.63416475728107e-5, 2.63414078843099e-5, 2.63411411730764e-5, 2.63412513839581e-5, 2.63413959795833e-5, 2.63414474170711e-5, 2.6341432386277e-5, 2.63413951005959e-5, 2.63413601180343e-5, 2.63413355818171e-5, 2.6341321647472e-5, 2.63413157929531e-5, 2.6341315218472e-5, 2.63413176626666e-5, 2.63413215310675e-5, 2.63413257887736e-5, 2.63413298077693e-5, 2.63413332339474e-5, 2.63413358879768e-5, 2.63413376968774e-5, 2.63413386490443e-5, 2.63413387658318e-5, 2.63413380843303e-5, 2.63413366474858e-5, 2.63413344989126e-5, 2.63413316806299e-5, 2.63413282325739e-5
flux1:, 0.699163879598666, 2.36675463336088e-5, 2.36675497072281e-5, 2.36675525489734e-5, 2.36675548211435e-5, 2.36675564844924e-5, 2.36675574987451e-5, 2.36675578246984e-5, 2.36675574289153e-5, 2.36675562925767e-5, 2.36675544268228e-5, 2.36675518979662e-5, 2.3667548867288e-5, 2.36675456514402e-5, 2.36675428097432e-5, 2.36675412609096e-5, 2.36675424162136e-5, 2.36675482706645e-5, 2.36675612822436e-5, 2.36675836373352e-5, 2.36676151076098e-5, 2.36676483263112e-5, 2.3667661325223e-5, 2.36676147814583e-5, 2.36674854165438e-5, 2.36673880426271e-5, 2.36676285330652e-5, 2.36678421541946e-5, 2.36671474835477e-5, 2.36680972214054e-5, 2.36675124078009e-5, 2.36671131942796e-5, 2.36675124078009e-5, 2.36680972214053e-5, 2.36671474835476e-5, 2.36678421541946e-5, 2.36676285330651e-5, 2.36673880426271e-5, 2.36674854165438e-5, 2.36676147814583e-5, 2.3667661325223e-5, 2.36676483263112e-5, 2.36676151076098e-5, 2.36675836373352e-5, 2.36675612822436e-5, 2.36675482706645e-5, 2.36675424162136e-5, 2.36675412609096e-5, 2.36675428097432e-5, 2.36675456514402e-5, 2.3667548867288e-5, 2.36675518979661e-5, 2.36675544268228e-5, 2.36675562925767e-5, 2.36675574289153e-5, 2.36675578246984e-5, 2.36675574987451e-5, 2.36675564844923e-5, 2.36675548211435e-5, 2.36675525489733e-5, 2.36675497072281e-5, 2.36675463336088e-5
flux1:, 0.699426328502419, 2.12463969571423e-5, 2.12464001813858e-5, 2.12464029567697e-5, 2.12464052481468e-5, 2.12464070192552e-5, 2.12464082332497e-5, 2.12464088546417e-5, 2.12464088535409e-5, 2.1246408213575e-5, 2.12464069455396e-5, 2.12464051097481e-5, 2.124640285121e-5, 2.12464004529012e-5, 2.12463984125675e-5, 2.12463975450803e-5, 2.12463990984499e-5, 2.12464048310634e-5, 2.12464168986303e-5, 2.1246437193795e-5, 2.12464654340829e-5, 2.12464949636723e-5, 2.12465061502934e-5, 2.12464640537138e-5, 2.1246348400551e-5, 2.12462624425234e-5, 2.12464790649786e-5, 2.12466692567428e-5, 2.12460463033358e-5, 2.12468990619357e-5, 2.12463741504532e-5, 2.12460154397774e-5, 2.12463741504531e-5, 2.12468990619357e-5, 2.12460463033358e-5, 2.12466692567428e-5, 2.12464790649786e-5, 2.12462624425234e-5, 2.1246348400551e-5, 2.12464640537138e-5, 2.12465061502934e-5, 2.12464949636723e-5, 2.12464654340829e-5, 2.12464371937951e-5, 2.12464168986303e-5, 2.12464048310634e-5, 2.12463990984499e-5, 2.12463975450803e-5, 2.12463984125675e-5, 2.12464004529012e-5, 2.124640285121e-5, 2.12464051097481e-5, 2.12464069455396e-5, 2.12464082135749e-5, 2.12464088535409e-5, 2.12464088546417e-5, 2.12464082332497e-5, 2.12464070192551e-5, 2.12464052481469e-5, 2.12464029567697e-5, 2.12464001813858e-5, 2.12463969571423e-5
[truncated: 34,022 more chars]
