# Supplementary material for: Spatial Resolution and Refractive Index Contrast of Resonant Photonic Crystal Surfaces for Biosensing
Source: IEEE Photonics J. Author manuscript; Available in PMC 2015 Sep 7. (PMC4561521; doi:10.1109/JPHOT.2015.2435699)
Supplement: fig6_data [file NIHMS64775-supplement-fig6_data.gz › Volumes/graham/MacBook_backup/PhD_folder_2015_06_02/paper_improvements/IEEE_J_Photonics/final_files/data_files/fig6/meep_data/15/t.dat]

flux1:	0.627777777777778	6.36170170117429e-7	6.31169631488526e-7	6.26447804060026e-7	6.21909024522292e-7	6.17613756380795e-7	6.13775286508187e-7	6.10682276661414e-7	6.08588578870758e-7	6.07621335400044e-7	6.07745875033164e-7	6.08798211808622e-7	6.10565193258421e-7	6.12872828246697e-7	6.15643826525499e-7	6.18903804510995e-7	6.22740722054125e-7	6.27241719048476e-7	6.32437291179979e-7	6.38272020501058e-7	6.44597939771174e-7	6.51168291824489e-7	6.57630271639858e-7	6.63608039283775e-7	6.69046836572627e-7	6.74599334362508e-7	6.80594087259356e-7	6.84888915836778e-7	6.89717484075898e-7	6.94097607984046e-7	7.00783464595728e-7	7.00098767205138e-7	6.98327316083719e-7	7.01718614212447e-7	7.01453978297702e-7	6.99945088496016e-7	6.97385060444881e-7	6.95123632717658e-7	6.91681925355484e-7	6.87360619332257e-7	6.82335947074994e-7	6.76562720566968e-7	6.70168854345766e-7	6.63462983074744e-7	6.56779784440827e-7	6.50366346453744e-7	6.44342418720916e-7	6.38714178180849e-7	6.33423063598126e-7
flux1:	0.628040226681531	7.26154649481822e-7	7.19593738549822e-7	7.13320001607783e-7	7.07230263853663e-7	7.01398027890987e-7	6.96080673850287e-7	6.91638177033954e-7	6.88406068141724e-7	6.86580665292101e-7	6.86165067863877e-7	6.86995174976627e-7	6.88828673471392e-7	6.91453501411453e-7	6.94767741454686e-7	6.98799905931929e-7	7.03666324206169e-7	7.09488393466865e-7	7.16307370949323e-7	7.24031822503347e-7	7.32431077313282e-7	7.41159279866792e-7	7.49793122526462e-7	7.57935275855786e-7	7.65522198346821e-7	7.73158847881149e-7	7.81108045611491e-7	7.87163774152066e-7	7.93764604590903e-7	7.99586409393411e-7	8.0794713984291e-7	8.07761658330937e-7	8.06118838037748e-7	8.10156248477473e-7	8.09829902144573e-7	8.07735270386122e-7	8.04388222829623e-7	8.0111758879564e-7	7.96266582514536e-7	7.90329565259056e-7	7.83471072437554e-7	7.75597374984272e-7	7.66905572286661e-7	7.57841061749472e-7	7.48857887604141e-7	7.40271027456305e-7	7.32225508416419e-7	7.24733335518411e-7	7.1774237098024e-7
flux1:	0.628302675585284	8.30937200160382e-7	8.2316021448377e-7	8.15650787967691e-7	8.08285170007089e-7	8.01141019711789e-7	7.94515710882477e-7	7.88839744652703e-7	7.84529886989082e-7	7.81848555250027e-7	7.80829644981514e-7	7.81299478294918e-7	7.82978275353882e-7	7.85612891806733e-7	7.89081449763361e-7	7.93426623666945e-7	7.98806338115165e-7	8.05385406235335e-7	8.13217614258936e-7	8.22173138060647e-7	8.31942048492383e-7	8.42098603184269e-7	8.52181134240061e-7	8.61791546884914e-7	8.70839932407593e-7	8.7985907077909e-7	8.89112029619422e-7	8.96399076888987e-7	9.04228498247404e-7	9.1109700879615e-7	9.20751072059351e-7	9.20760262903122e-7	9.19033462147603e-7	9.23641840311126e-7	9.23279385910829e-7	9.20703978688549e-7	9.16791963529285e-7	9.1287247470877e-7	9.07017012117896e-7	8.99950307695503e-7	8.91842052244155e-7	8.82512527011309e-7	8.72191000953054e-7	8.61446774760263e-7	8.50853249356578e-7	8.40789820937801e-7	8.31413667781655e-7	8.22723103375385e-7	8.14653032616732e-7
flux1:	0.628565124489038	9.53652255350639e-7	9.45197644535178e-7	9.36943273202522e-7	9.28728437073753e-7	9.20623097390443e-7	9.1295753760833e-7	9.06228715712217e-7	9.00930660801766e-7	8.97385563693564e-7	8.95649040807924e-7	8.95528221022607e-7	8.96699574517213e-7	8.98869428688567e-7	9.01904341795646e-7	9.05874794889624e-7	9.10993853081987e-7	9.17478139319448e-7	9.25396640721527e-7	9.34584551052818e-7	9.44667692531601e-7	9.5517284298384e-7	9.65638272681853e-7	9.75679649403639e-7	9.85156157695868e-7	9.94522487999642e-7	1.00413988625375e-6	1.01185263486031e-6	1.02009360141778e-6	1.02741249443649e-6	1.03778335146475e-6	1.0375238182627e-6	1.03538722793473e-6	1.04042215680834e-6	1.04002641113118e-6	1.03712597728923e-6	1.03294436619933e-6	1.02887435247869e-6	1.02260778662479e-6	1.01511402987083e-6	1.00659527926373e-6	9.96754562177433e-7	9.85806147817812e-7	9.74415406855846e-7	9.6326464129957e-7	9.5278898538891e-7	9.43141247141629e-7	9.34282061325001e-7	9.2610772194736e-7
flux1:	0.628827573392791	1.09722061905282e-6	1.08877331988233e-6	1.08039617136209e-6	1.07187380595992e-6	1.06325463540818e-6	1.05489190140209e-6	1.0473414310804e-6	1.04116707631587e-6	1.03674208630887e-6	1.03413435943241e-6	1.03312423135495e-6	1.03334194953228e-6	1.03445801069654e-6	1.03633848399295e-6	1.03909528148074e-6	1.04300770389385e-6	1.0483499205358e-6	1.05520944636268e-6	1.06339661283438e-6	1.07249983208341e-6	1.08204143101995e-6	1.09159852703339e-6	1.10080449427435e-6	1.10943898247682e-6	1.11789786240265e-6	1.12676007389127e-6	1.13389867789632e-6	1.1415482844169e-6	1.14858287910674e-6	1.15897118578467e-6	1.1578602148054e-6	1.15490108721582e-6	1.16017419719133e-6	1.15972747787692e-6	1.15669635821808e-6	1.15258185479299e-6	1.14894429991002e-6	1.14298640187813e-6	1.13590956333038e-6	1.12798393632098e-6	1.11877618057351e-6	1.10843446519365e-6	1.09767962262103e-6	1.08728162323994e-6	1.07771739312287e-6	1.0691170612147e-6	1.06137815649787e-6	1.05432987414735e-6
flux1:	0.629090022296544	1.26396054682733e-6	1.25627861204553e-6	1.24846849482835e-6	1.24024360175644e-6	1.23161619015787e-6	1.2229498727058e-6	1.21484808182573e-6	1.20793378243277e-6	1.20262123296477e-6	1.19898269292145e-6	1.19676822754625e-6	1.1955646089598e-6	1.19501526160034e-6	1.19499771310642e-6	1.19567592797664e-6	1.19740106653557e-6	1.20050600352669e-6	1.20510027852385e-6	1.2109861369728e-6	1.21775162024614e-6	1.22496362573509e-6	1.23227142741356e-6	1.23931669583834e-6	1.2457712915215e-6	1.2520198931855e-6	1.25898372226441e-6	1.26448195903826e-6	1.27048550561912e-6	1.27645928224173e-6	1.28615004392201e-6	1.28355261030983e-6	1.27931836397326e-6	1.28463986681542e-6	1.28411570943851e-6	1.28117066137083e-6	1.27746258922151e-6	1.27485413677221e-6	1.26996179959318e-6	1.26418022990925e-6	1.25788683178507e-6	1.25050908483206e-6	1.24208150460831e-6	1.23333154667059e-6	1.22508605493594e-6	1.21784503241563e-6	1.21169771777827e-6	1.20645533964759e-6	1.2018532885445e-6
flux1:	0.629352471200297	1.45527765603789e-6	1.44910300268249e-6	1.4425415046752e-6	1.43522250918495e-6	1.42710811578706e-6	1.41855745866102e-6	1.41020665182729e-6	1.40272414946204e-6	1.39655492944916e-6	1.39177089841191e-6	1.38809412420527e-6	1.38507658288483e-6	1.38234664617087e-6	1.37980384398737e-6	1.37766879166498e-6	1.37636199193016e-6	1.37627005885295e-6	1.3775275518978e-6	1.37995082982671e-6	1.38317123307142e-6	1.38684908470072e-6	1.39072774931442e-6	1.39443407892879e-6	1.39750962028768e-6	1.40040222265248e-6	1.40448465253485e-6	1.40736779880471e-6	1.41078197330773e-6	1.41499434763542e-6	1.42338460701001e-6	1.41869954516498e-6	1.41275984957703e-6	1.41799267559936e-6	1.41737556605327e-6	1.41473721538776e-6	1.41173732790267e-6	1.41068945923619e-6	1.40755183815919e-6	1.40385384371612e-6	1.40011787064434e-6	1.39564695926612e-6	1.39032541208817e-6	1.38483663645815e-6	1.38002683277257e-6	1.37639671884732e-6	1.37397842676407e-6	1.37247964967994e-6	1.37152212240717e-6
flux1:	0.629614920104051	1.67152225263749e-6	1.66748876736158e-6	1.66277225302156e-6	1.65691112175343e-6	1.64980520819961e-6	1.64179262473249e-6	1.6335239032312e-6	1.62569700252623e-6	1.61877806970477e-6	1.61283831469095e-6	1.60758059815975e-6	1.60253648898181e-6	1.59733314218296e-6	1.59189890220845e-6	1.58650720185705e-6	1.58163554637578e-6	1.57771241773866e-6	1.57489912403392e-6	1.57305134918855e-6	1.57188883248945e-6	1.57120721390402e-6	1.57085031240909e-6	1.57039579312221e-6	1.5692432967348e-6	1.56799793151884e-6	1.56855713889665e-6	1.56810568882746e-6	1.56826509846476e-6	1.57021225944568e-6	1.57693859340782e-6	1.56969037535905e-6	1.56170414608604e-6	1.56682041315065e-6	1.56612963060761e-6	1.56400321000293e-6	1.56193952126719e-6	1.56284394926078e-6	1.56197770765863e-6	1.5609386050774e-6	1.56042469220204e-6	1.55964460558611e-6	1.55831285251058e-6	1.55702363405821e-6	1.5566025372838e-6	1.55752673424112e-6	1.55975867086589e-6	1.5628943425704e-6	1.56643344003207e-6
flux1:	0.629877369007804	1.91208229329987e-6	1.9106357252535e-6	1.90820861972675e-6	1.90424897091131e-6	1.89858521148291e-6	1.89151701588163e-6	1.88368848620483e-6	1.87580954380291e-6	1.86835944373386e-6	1.86141310381967e-6	1.85466912480785e-6	1.84765751384567e-6	1.84001796740858e-6	1.83170882715711e-6	1.82304289795368e-6	1.81453236641778e-6	1.80662909492285e-6	1.79952086711864e-6	1.79312755981996e-6	1.78729768501188e-6	1.78199082330309e-6	1.77714039492807e-6	1.77223433682118e-6	1.76653355508498e-6	1.76090227067738e-6	1.75778251692206e-6	1.75367296143739e-6	1.75032982065288e-6	1.74980722846962e-6	1.75484928878202e-6	1.74476855898586e-6	1.73454303875496e-6	1.7396713521041e-6	1.73898308666133e-6	1.73753997897406e-6	1.73653946100089e-6	1.73959000241042e-6	1.74125191879574e-6	1.74313325051724e-6	1.74612689066484e-6	1.74938668446072e-6	1.75245795616305e-6	1.75581315490162e-6	1.76022005027224e-6	1.76610839612507e-6	1.77336317036298e-6	1.78147145781254e-6	1.78981716669402e-6
flux1:	0.630139817911557	2.17574122153708e-6	2.17708389853048e-6	2.17719217342575e-6	2.17543183213717e-6	2.17155445903512e-6	2.16580410689522e-6	2.15879629967699e-6	2.15123491554968e-6	2.14360620303037e-6	2.13599740928896e-6	2.12812241250373e-6	2.11953075724576e-6	2.10988630821676e-6	2.09917192836916e-6	2.08771722492413e-6	2.07603842154153e-6	2.06458714188889e-6	2.05357480079136e-6	2.04300614615018e-6	2.03288796473898e-6	2.02335451478618e-6	2.01440221830141e-6	2.00538951006755e-6	1.99545781618098e-6	1.9858247113656e-6	1.9794342159978e-6	1.97182853102088e-6	1.96523629369966e-6	1.96240199191548e-6	1.96613966223253e-6	1.95321534628375e-6	1.94074398747069e-6	1.94619602742515e-6	1.94565715537813e-6	1.94501853278164e-6	1.94509209169136e-6	1.95025330891174e-6	1.9543860780334e-6	1.95907573611213e-6	1.96541556932898e-6	1.97254542913602e-6	1.97986182523366e-6	1.98770108669707e-6	1.99674417169893e-6	2.00735255882168e-6	2.01933130603773e-6	2.03207251278061e-6	2.04486618749552e-6
flux1:	0.63040226681531	2.46127813219022e-6	2.46534768355275e-6	2.46801917612842e-6	2.46859108395759e-6	2.46673665848635e-6	2.46262873783058e-6	2.45683262904093e-6	2.45002908455229e-6	2.44270735233354e-6	2.43497846025396e-6	2.42659307040269e-6	2.41714073382231e-6	2.40631710236354e-6	2.39411755840557e-6	2.38085910788228e-6	2.36702646613958e-6	2.35304484130506e-6	2.33914358564988e-6	2.32542510613689e-6	2.31206807364771e-6	2.29937236401233e-6	2.28735965284004e-6	2.27522739143774e-6	2.2620308722229e-6	2.24941134028466e-6	2.24071120090236e-6	2.23027276494868e-6	2.22119143576395e-6	2.21657407087003e-6	2.21978187513144e-6	2.20427083204671e-6	2.18973899512769e-6	2.19600637196538e-6	2.19583404292968e-6	2.19605768770835e-6	2.19709890197189e-6	2.20410784825079e-6	2.21033044900163e-6	2.21733684568261e-6	2.22641352201657e-6	2.23671869215346e-6	2.24753583763345e-6	2.25907187006578e-6	2.27190495286218e-6	2.28631311181044e-6	2.30202421585255e-6	2.31835876763331e-6	2.33454868262342e-6
flux1:	0.630664715719064	2.76823271639435e-6	2.77471831172536e-6	2.77977205218728e-6	2.78264441356146e-6	2.78293255438852e-6	2.78072558378682e-6	2.77651967141344e-6	2.77095790347979e-6	2.76453061974014e-6	2.75738491529086e-6	2.74932842870007e-6	2.74000742594485e-6	2.72915157930802e-6	2.71675162028713e-6	2.70307956152453e-6	2.68855290662402e-6	2.67354502584584e-6	2.65829477188839e-6	2.64300426783568e-6	2.62801896064983e-6	2.61377692978715e-6	2.6002833232998e-6	2.58655796382308e-6	2.57161192002289e-6	2.55754230206012e-6	2.54793895293403e-6	2.535763849241e-6	2.52537699474215e-6	2.51982095439242e-6	2.52359352059357e-6	2.50598018139721e-6	2.4897326428745e-6	2.49744993246494e-6	2.49791352780182e-6	2.49898481401779e-6	2.50078186362063e-6	2.50918393363554e-6	2.51683100754045e-6	2.52533587966734e-6	2.53616246687853e-6	2.54850226465112e-6	2.56156921070398e-6	2.5754680424274e-6	2.59067443299678e-6	2.6073757692421e-6	2.62522986235011e-6	2.64351509048222e-6	2.6614506717872e-6
flux1:	0.630927164622817	3.09771093198439e-6	3.10610408530645e-6	3.11318601814775e-6	3.11817966497407e-6	3.12061128492472e-6	3.12047821138683e-6	3.11819360928881e-6	3.11435261469773e-6	3.10944672551874e-6	3.10367004092811e-6	3.09690270090619e-6	3.08885780004315e-6	3.07929524696126e-6	3.06818115855125e-6	3.05571194341222e-6	3.04220729711071e-6	3.02796757672978e-6	3.01323048516859e-6	2.99828787868533e-6	2.98362834532604e-6	2.96978729614465e-6	2.95671600687184e-6	2.94325886952222e-6	2.9284246198564e-6	2.91475127382846e-6	2.90590259974905e-6	2.89337002665323e-6	2.88311929069492e-6	2.87767041646469e-6	2.88328549495344e-6	2.86419281820653e-6	2.8466640516785e-6	2.85654054359983e-6	2.85792629321047e-6	2.85975431165728e-6	2.86201272989135e-6	2.87122683036125e-6	2.87943322617972e-6	2.88839755555446e-6	2.89974387001434e-6	2.91268800038275e-6	2.92641567446682e-6	2.94097310820603e-6	2.95675110044827e-6	2.97384873269868e-6	2.99186399089418e-6	3.01006408539063e-6	3.0277041081154e-6
flux1:	0.63118961352657	3.45308079876847e-6	3.46275178228171e-6	3.47139006682081e-6	3.47820880763373e-6	3.48267020649061e-6	3.4846772125213e-6	3.48455323536663e-6	3.4828410347876e-6	3.48003527421776e-6	3.47638479565073e-6	3.47185037843137e-6	3.46621349461967e-6	3.45925472734434e-6	3.45089575308693e-6	3.441233309581e-6	3.43046854761993e-6	3.41881487848552e-6	3.40649692117196e-6	3.39387495671679e-6	3.38154213535391e-6	3.37008470051629e-6	3.3593754388604e-6	3.34810462103126e-6	3.33531007231479e-6	3.32390714367218e-6	3.31746995907242e-6	3.30603119929777e-6	3.2973905935486e-6	3.29313755342748e-6	3.3018759851748e-6	3.28193880929131e-6	3.26355473432848e-6	3.27628450368439e-6	3.27884740795021e-6	3.28126726453026e-6	3.28363991159966e-6	3.29304299014898e-6	3.30086145652847e-6	3.30916915537046e-6	3.31974025346063e-6	3.33177986437896e-6	3.34447451286051e-6	3.35786470716494e-6	3.37228963735483e-6	3.38777226858811e-6	3.40386243771107e-6	3.41984354873552e-6	3.43505085732619e-6
flux1:	0.631452062430323	3.84040971400276e-6	3.85069626496181e-6	3.86036653066144e-6	3.86863510052734e-6	3.87490679400407e-6	3.87899319239658e-6	3.88112964076782e-6	3.8818091847646e-6	3.88153379914879e-6	3.8806106403463e-6	3.8790804905416e-6	3.87678557077559e-6	3.87351288773201e-6	3.86912283816016e-6	3.86359865341e-6	3.85701521731125e-6	3.84949413308097e-6	3.84123495458912e-6	3.83263668465039e-6	3.82435030152694e-6	3.81697042799381e-6	3.81028597316481e-6	3.80286948701436e-6	3.79379825719241e-6	3.78626007964155e-6	3.78362064054683e-6	3.77455963559685e-6	3.76878571840991e-6	3.76668203625104e-6	3.77963450669715e-6	3.75935504434836e-6	3.74042185888054e-6	3.75658780613237e-6	3.76049954305375e-6	3.76328182252252e-6	3.76540197928403e-6	3.77441938896642e-6	3.78095290847494e-6	3.78756928338135e-6	3.79619909037677e-6	3.80597842352434e-6	3.8161028029668e-6	3.82665974641461e-6	3.83798138248816e-6	3.85003543466661e-6	3.86233485409175e-6	3.8741983073126e-6	3.88507407001117e-6
flux1:	0.631714511334077	4.26852858768632e-6	4.27882176132827e-6	4.2890117878653e-6	4.29831604853717e-6	4.30608621198481e-6	4.31205019606952e-6	4.31636554575644e-6	4.31948593965814e-6	4.32192748479605e-6	4.32405541689616e-6	4.32598160609947e-6	4.32759328187178e-6	4.32866670382325e-6	4.32898920976357e-6	4.32842854111841e-6	4.32693925316226e-6	4.32455548287797e-6	4.32144108451362e-6	4.31800064794378e-6	4.31489730433151e-6	4.31270565916753e-6	4.31114792642111e-6	4.30872241993758e-6	4.30452648260388e-6	4.30188972678833e-6	4.30392601233985e-6	4.29813304794881e-6	4.29603518362301e-6	4.29673290567116e-6	4.31462885332593e-6	4.29423969718852e-6	4.27483991685694e-6	4.29483091976316e-6	4.30013509073094e-6	4.3030031955154e-6	4.3045169012221e-6	4.31270386982066e-6	4.31723067972883e-6	4.32134888697969e-6	4.32717560500811e-6	4.3337042626708e-6	4.340121824075e-6	4.34660573542129e-6	4.35353025646091e-6	4.3608346152303e-6	4.36800380153755e-6	4.37439902673956e-6	4.3795975748695e-6
flux1:	0.63197696023783	4.74867063230007e-6	4.75848373348979e-6	4.76874813228843e-6	4.77867322098703e-6	4.78755665453358e-6	4.79505279204786e-6	4.80125882163988e-6	4.80660683321414e-6	4.81163747320673e-6	4.81677195414298e-6	4.82217869669728e-6	4.82776889711042e-6	4.83329014363703e-6	4.83845070014674e-6	4.84301155139508e-6	4.84682413633958e-6	4.84984685562525e-6	4.85219993647891e-6	4.85426340924433e-6	4.85667829358156e-6	4.85999352302978e-6	4.86390374198555e-6	4.86687277972591e-6	4.86796380855628e-6	4.87051356271515e-6	4.87743608379954e-6	4.87523715216377e-6	4.87701208180417e-6	4.88073847963676e-6	4.90383147193937e-6	4.88319252405424e-6	4.86310916756261e-6	4.88706933361428e-6	4.89365584697213e-6	4.89631126369243e-6	4.89690580715586e-6	4.90400673059735e-6	4.90607651779462e-6	4.90722624848462e-6	4.90981797595434e-6	4.91262533403096e-6	4.91478328983241e-6	4.91658394144329e-6	4.91848947478175e-6	4.92043887690106e-6	4.92189384811737e-6	4.92225196391911e-6	4.92121611817992e-6
flux1:	0.632239409141583	5.29371379323188e-6	5.30272408710274e-6	5.31272235859434e-6	5.3228861436795e-6	5.33245024074824e-6	5.34100428845766e-6	5.34860669760245e-6	5.35569196018127e-6	5.3628404812815e-6	5.3705289648231e-6	5.37896694297107e-6	5.38806756502692e-6	5.39753328442639e-6	5.40699202286993e-6	5.41611336837699e-6	5.42466873230588e-6	5.43255622759626e-6	5.43984835610254e-6	5.44688040077528e-6	5.45425829969854e-6	5.46252825328356e-6	5.47141376259745e-6	5.47936846426199e-6	5.48533226392368e-6	5.49253435476018e-6	5.5038407372321e-6	5.50491784713925e-6	5.51008398148972e-6	5.51658690684776e-6	5.54462268828749e-6	5.5231741575898e-6	5.50186051586176e-6	5.52968526103203e-6	5.53729340386759e-6	5.53944787349208e-6	5.53887441677898e-6	5.54485059847201e-6	5.54433482245761e-6	5.54243339952854e-6	5.54184035166038e-6	5.54104270484386e-6	5.5390591255426e-6	5.53629739445378e-6	5.53334174533571e-6	5.53015513636194e-6	5.52617453801792e-6	5.5208146646238e-6	5.51388234525072e-6
flux1:	0.632501858045337	5.9171402563062e-6	5.92519882095182e-6	5.9347139704175e-6	5.94479490960623e-6	5.95459384554111e-6	5.96363845437484e-6	5.9719695616907e-6	5.98005210835714e-6	5.98852767012657e-6	5.99793424670978e-6	6.00851242531111e-6	6.02015965185184e-6	6.03252015800247e-6	6.04514226041199e-6	6.05761948807459e-6	6.06966441252862e-6	6.08112896980218e-6	6.09203836029778e-6	6.10267930431807e-6	6.11363874469399e-6	6.12551364001886e-6	6.13812220753097e-6	6.14990637565688e-6	6.15956417412585e-6	6.17014462432714e-6	6.18470365108459e-6	6.18812641129561e-6	6.19557654725879e-6	6.20415267059423e-6	6.23643192933925e-6	6.21321630038285e-6	6.18982116112439e-6	6.22120688164339e-6	6.22946179266288e-6	6.23087394991475e-6	6.22896331166101e-6	6.23398542783271e-6	6.23107256218616e-6	6.22640860357193e-6	6.22313123142592e-6	6.21939752252695e-6	6.21403418402253e-6	6.20754053965778e-6	6.20063811301506e-6	6.19332788522309e-6	6.18501276375459e-6	6.17509471903911e-6	6.16344934764435e-6
flux1:	0.63276430694909	6.63189640774669e-6	6.63900784790925e-6	6.64794667964162e-6	6.6577064720164e-6	6.66732356029038e-6	6.67625488637865e-6	6.68453896453175e-6	6.6927003793413e-6	6.70147076937145e-6	6.71146672347763e-6	6.7229621853416e-6	6.73583117879766e-6	6.74965133916724e-6	6.76389004367519e-6	6.77807185229791e-6	6.79186080708327e-6	6.80506977442385e-6	6.81768171615915e-6	6.82995207667989e-6	6.84249818488652e-6	6.85604948573257e-6	6.8705846278035e-6	6.88449976826816e-6	6.89611307966559e-6	6.90827820866601e-6	6.92453470874285e-6	6.92890329641718e-6	6.93707260608644e-6	6.94667763461127e-6	6.98220772209427e-6	6.95596083352787e-6	6.92940857923098e-6	6.96395231550008e-6	6.97243287985586e-6	6.97294541458735e-6	6.96961681642311e-6	6.97402474060702e-6	6.96916107092457e-6	6.96231312228974e-6	6.95719098050697e-6	6.9516117316599e-6	6.94413542231934e-6	6.93530654201888e-6	6.92597534376057e-6	6.91617886021467e-6	6.90526705608807e-6	6.89259246345539e-6	6.87805854826516e-6
flux1:	0.633026755852843	7.44937544757132e-6	7.45565488382665e-6	7.46403427735775e-6	7.4733361911244e-6	7.48243222141267e-6	7.49068294432115e-6	7.49812812274246e-6	7.50537899814759e-6	7.51329453089167e-6	7.52260351920244e-6	7.53363445860931e-6	7.54624512809322e-6	7.55994349888915e-6	7.57410793176624e-6	7.58818449335049e-6	7.60177950753757e-6	7.61466156334572e-6	7.62678054270758e-6	7.63840110042365e-6	7.65025346378495e-6	7.66330333287434e-6	7.67774603340939e-6	7.69186389829396e-6	7.70345118400889e-6	7.7152136460076e-6	7.73148121851298e-6	7.73515908273987e-6	7.74228232653687e-6	7.75170622795808e-6	7.78941801792183e-6	7.75871546865905e-6	7.72782907224685e-6	7.76516376876061e-6	7.77349268488134e-6	7.77306481167892e-6	7.76832777156374e-6	7.77256622068276e-6	7.76635286996565e-6	7.75805763268965e-6	7.7520990615396e-6	7.74598178538075e-6	7.7379381717992e-6	7.7284961518839e-6	7.7186006171383e-6	7.70830197407746e-6	7.69686740275137e-6	7.68356100225881e-6	7.66827687829822e-6
flux1:	0.633289204756596	8.37874101821028e-6	8.38435959591296e-6	8.39228482618588e-6	8.40110816703357e-6	8.40947098965366e-6	8.41659070454178e-6	8.42249501583476e-6	8.42790332489566e-6	8.43384770167716e-6	8.4412225959315e-6	8.45045602751193e-6	8.46141508349237e-6	8.47354015328068e-6	8.48610147308708e-6	8.49843361877162e-6	8.5100498986504e-6	8.52065311738907e-6	8.53017212158073e-6	8.53894334320182e-6	8.54792081357935e-6	8.55842333400977e-6	8.57090262462058e-6	8.58342975136438e-6	8.5931389931603e-6	8.60269180197031e-6	8.61748091925238e-6	8.6188766426998e-6	8.62328931447264e-6	8.63136584375264e-6	8.67035742135624e-6	8.63379030153627e-6	8.59743527566644e-6	8.63737732419549e-6	8.64531782964121e-6	8.64404723011469e-6	8.63799680349988e-6	8.64253944378011e-6	8.63560457067202e-6	8.62659913432657e-6	8.62078362602236e-6	8.61541275583788e-6	8.60835435753808e-6	8.60005234078644e-6	8.5914885188378e-6	8.58268068095106e-6	8.57277144372863e-6	8.56089944995018e-6	8.54692515340983e-6
flux1:	0.63355165366035	9.42676031693063e-6	9.43189165870293e-6	9.43953284827777e-6	9.44798290172714e-6	9.4555712293916e-6	9.46130172910941e-6	9.46515627919578e-6	9.467975546716e-6	9.47101817364536e-6	9.47541876700528e-6	9.48177576454762e-6	9.49001080553167e-6	9.49950316832743e-6	9.50938195800824e-6	9.51880999670086e-6	9.52714301835231e-6	9.53397837249226e-6	9.53923699423981e-6	9.54340730610556e-6	9.5477977233182e-6	9.5541999646008e-6	9.56334216511541e-6	9.57296749864373e-6	9.57943439536473e-6	9.58550194017968e-6	9.59782092534873e-6	9.5956667343994e-6	9.59609358471408e-6	9.60190508367693e-6	9.6416663742811e-6	9.5980125587532e-6	9.55523367076396e-6	9.59791453202033e-6	9.60545458297724e-6	9.60358335583284e-6	9.59638875433529e-6	9.60166512104111e-6	9.594535082005e-6	9.58540289142264e-6	9.58049388298662e-6	9.57690093600546e-6	9.57212050985779e-6	9.56644981090195e-6	9.56083164613315e-6	9.55518207477271e-6	9.54846519777158e-6	9.53966236212197e-6	9.52859630168275e-6
flux1:	0.633814102564103	1.05982255791958e-5	1.06030039526706e-5	1.06105751705506e-5	1.06188865512145e-5	1.0625859655215e-5	1.06301912683053e-5	1.06317619387218e-5	1.06315362282877e-5	1.06310584065055e-5	1.06317971253098e-5	1.06346167098789e-5	1.06395570599196e-5	1.06459461176374e-5	1.06527244057399e-5	1.06587958962184e-5	1.06632661720597e-5	1.06655699932455e-5	1.06656323171658e-5	1.06641840948963e-5	1.06630269400842e-5	1.06645388284038e-5	1.06697262070813e-5	1.06758827487753e-5	1.06785032690737e-5	1.0680598964564e-5	1.06901674788035e-5	1.06837399682367e-5	1.06795140525793e-5	1.06825517249127e-5	1.07231256630457e-5	1.06714816513372e-5	1.06216034024748e-5	1.06675577152615e-5	1.06749624596145e-5	1.06728631659699e-5	1.06647496794389e-5	1.067108820752e-5	1.06640818492278e-5	1.06551317971187e-5	1.06515361671853e-5	1.06503245826083e-5	1.06486449269302e-5	1.06465992171741e-5	1.06450053692953e-5	1.06435888874569e-5	1.06410700966551e-5	1.06362480044961e-5	1.06289275143651e-5
flux1:	0.634076551467856	1.18969292163328e-5	1.19014261725165e-5	1.19091690553611e-5	1.19176993058081e-5	1.1924424609082e-5	1.19276211769251e-5	1.19269924446036e-5	1.19236179545387e-5	1.19193888504246e-5	1.19162162051636e-5	1.19153451955173e-5	1.19170124093493e-5	1.1920506496913e-5	1.19245198577915e-5	1.1927588849791e-5	1.19284541703822e-5	1.19263166485466e-5	1.19211134496386e-5	1.191390959412e-5	1.19071344793574e-5	1.19038520184448e-5	1.19053368912756e-5	1.1908322331592e-5	1.19073819330501e-5	1.19059173051547e-5	1.19132467151892e-5	1.19024845498244e-5	1.18936514703684e-5	1.18938988314765e-5	1.19359455986537e-5	1.18757899390243e-5	1.18184570932189e-5	1.18686462089658e-5	1.18764638238452e-5	1.18746043916286e-5	1.18658287490842e-5	1.18734256321028e-5	1.18665916104538e-5	1.18577935632734e-5	1.18554953730981e-5	1.18567541805488e-5	1.1858414703927e-5	1.18603559791633e-5	1.18631851852865e-5	1.18663353837868e-5	1.18682088921076e-5	1.18674040120897e-5	1.18637509036629e-5
flux1:	0.634339000371609	1.33270426263168e-5	1.33312634936753e-5	1.33394343604679e-5	1.33486444112637e-5	1.33556772328924e-5	1.33582616017377e-5	1.33558319418949e-5	1.33495622475805e-5	1.33417492972086e-5	1.333486151921e-5	1.3330650926423e-5	1.33296381373086e-5	1.33310862449068e-5	1.33333732866625e-5	1.33345472015764e-5	1.33328568067562e-5	1.33271887831432e-5	1.33174942785652e-5	1.33052547966501e-5	1.32936461870259e-5	1.32865004542772e-5	1.32853479595219e-5	1.32862753666915e-5	1.32829034293162e-5	1.32791208965422e-5	1.3285440952077e-5	1.32709334326119e-5	1.32582171541236e-5	1.32561390847543e-5	1.33008886459774e-5	1.32320606066434e-5	1.31672058187706e-5	1.32229672768067e-5	1.32319811958369e-5	1.32308709024198e-5	1.32216908716139e-5	1.3230609125261e-5	1.32237179918297e-5	1.32147073207116e-5	1.32132889198359e-5	1.32166119325934e-5	1.32212731501526e-5	1.32269238968488e-5	1.32338852195289e-5	1.32411922702226e-5	1.3246850257992e-5	1.32492435687467e-5	1.32482885620616e-5
flux1:	0.634601449275363	1.48946564569297e-5	1.4898552669562e-5	1.49074097882236e-5	1.49178288685498e-5	1.49258626184005e-5	1.49285611418741e-5	1.49249881789887e-5	1.491638069074e-5	1.4905491592557e-5	1.48954578365243e-5	1.48886643263652e-5	1.48860049486039e-5	1.48867329202253e-5	1.48888470575251e-5	1.48897870894104e-5	1.48871833334891e-5	1.4879525756628e-5	1.48667722425266e-5	1.48508843980596e-5	1.48358779084254e-5	1.48264171975364e-5	1.4824284080778e-5	1.48248671431429e-5	1.48208193115473e-5	1.48165556537276e-5	1.48235976275657e-5	1.48064436378579e-5	1.4791078191116e-5	1.47875173004832e-5	1.48366184461338e-5	1.47592125466075e-5	1.46869524863451e-5	1.47498804977295e-5	1.47610113618758e-5	1.47611337432978e-5	1.47517738543679e-5	1.47619709706149e-5	1.47545632913111e-5	1.47447136721304e-5	1.47434600260039e-5	1.47480660532081e-5	1.47549292292619e-5	1.4763489391467e-5	1.47737260342372e-5	1.4784178874765e-5	1.47923780420136e-5	1.47964837585758e-5	1.4796568288005e-5
flux1:	0.634863898179116	1.66091925917082e-5	1.66126816984921e-5	1.66224683336827e-5	1.6634643132095e-5	1.66444334810194e-5	1.6648085822361e-5	1.66441893086441e-5	1.66340023276814e-5	1.66207695996133e-5	1.66083923045474e-5	1.66000023023875e-5	1.65969507575428e-5	1.65985000257106e-5	1.66022162135535e-5	1.6604826920439e-5	1.66032313010629e-5	1.65954442953258e-5	1.65814118012435e-5	1.65636122536494e-5	1.65469631897765e-5	1.65370106022565e-5	1.65358014422925e-5	1.65380128135885e-5	1.65353192194763e-5	1.65326417844317e-5	1.65423184021735e-5	1.65238823127453e-5	1.6507342235519e-5	1.65033441846445e-5	1.65586408343043e-5	1.64728357366203e-5	1.63933121716718e-5	1.64650887808272e-5	1.64792600534663e-5	1.64810016273475e-5	1.64716181851511e-5	1.64829953494404e-5	1.64744763923808e-5	1.64630269233377e-5	1.64610924421948e-5	1.64660214374644e-5	1.64740368172339e-5	1.64843981599643e-5	1.64967155611678e-5	1.65089561985258e-5	1.65181060705168e-5	1.65220920653437e-5	1.65212095840707e-5
flux1:	0.635126347082869	1.84844089676417e-5	1.84873923030213e-5	1.84983117659957e-5	1.85127427327388e-5	1.85250146938485e-5	1.8530462626139e-5	1.85271024304247e-5	1.85161628353233e-5	1.85013941739447e-5	1.8487530268332e-5	1.84785404370968e-5	1.84763058800145e-5	1.84801231316754e-5	1.84870943190619e-5	1.84931616159919e-5	1.84944068750412e-5	1.8488301478766e-5	1.84747468712644e-5	1.84567423204068e-5	1.84401352631592e-5	1.84313914582314e-5	1.84328605487351e-5	1.84385292876026e-5	1.84390755707353e-5	1.84398611738358e-5	1.84539067758905e-5	1.84355206252562e-5	1.84192059837676e-5	1.84158117273913e-5	1.84790944201652e-5	1.83849496419571e-5	1.8298144472685e-5	1.83803525240267e-5	1.83983422793383e-5	1.84019276532639e-5	1.83925772942063e-5	1.8405039379268e-5	1.83948020821589e-5	1.83810143436522e-5	1.83776190798407e-5	1.83819635669615e-5	1.83900821084915e-5	1.84010919409771e-5	1.84142385764012e-5	1.84268722087952e-5	1.84353837931198e-5	1.84374582202063e-5	1.84336675268535e-5
flux1:	0.635388795986622	2.05387893256994e-5	2.05411581481241e-5	2.05533391670795e-5	2.05704101504415e-5	2.05857614063038e-5	2.05937356875943e-5	2.05916882435572e-5	2.05807569561512e-5	2.05651826128501e-5	2.0550562098737e-5	2.05417595967765e-5	2.05412440034896e-5	2.05483811211328e-5	2.05598106172101e-5	2.05706593738787e-5	2.05761421403161e-5	2.05731314944793e-5	2.05614360642733e-5	2.05445438700295e-5	2.05292265902985e-5	2.05229009867938e-5	2.05282814234695e-5	2.0538710119616e-5	2.05438342336875e-5	2.05493750570623e-5	2.0569020103984e-5	2.05516946384523e-5	2.05366385707697e-5	2.05346903419613e-5	2.06074785079556e-5	2.05047409542531e-5	2.04103012263407e-5	2.05042558224736e-5	2.05265616476917e-5	2.05320053407452e-5	2.05226218573146e-5	2.05361360062342e-5	2.05236887959319e-5	2.05070040081332e-5	2.05016205185067e-5	2.05047444908434e-5	2.05121588368953e-5	2.05228744015396e-5	2.05358121266486e-5	2.05477043093377e-5	2.05543241033844e-5	2.05531078042471e-5	2.05449347289001e-5
flux1:	0.635651244890376	2.27952297795635e-5	2.27968539562797e-5	2.28103077401155e-5	2.28302178121984e-5	2.28490338888663e-5	2.2860060274408e-5	2.28599187947454e-5	2.28495829982445e-5	2.28337331335108e-5	2.28188130453959e-5	2.28105998248322e-5	2.28121917342216e-5	2.282307421057e-5	2.28394680691635e-5	2.28557079102874e-5	2.28661337788292e-5	2.28669783762028e-5	2.28578911041809e-5	2.28427792824579e-5	2.28293013230792e-5	2.28258511935365e-5	2.28355890657664e-5	2.28512692255077e-5	2.28614560832052e-5	2.28721738565148e-5	2.289792311522e-5	2.28821306143835e-5	2.28687952408719e-5	2.28688021127884e-5	2.29522086033711e-5	2.28401707007266e-5	2.27372792161393e-5	2.28439123649214e-5	2.28706552653462e-5	2.28777381836948e-5	2.28681218260247e-5	2.28827635787905e-5	2.28678392075765e-5	2.28480062747932e-5	2.28405009767321e-5	2.28422014534144e-5	2.28485242772656e-5	2.28584010046387e-5	2.28705036780586e-5	2.28809979321581e-5	2.28850545329986e-5	2.28798607300751e-5	2.28666057459476e-5
flux1:	0.635913693794129	2.52800796608905e-5	2.52807778412402e-5	2.52953513732187e-5	2.53180589138438e-5	2.53404551644094e-5	2.53547984683153e-5	2.53569189542105e-5	2.53475358506202e-5	2.53316756505788e-5	2.53165608282648e-5	2.53088577479041e-5	2.5312322065261e-5	2.5326630668034e-5	2.53476785471705e-5	2.53690892587712e-5	2.53843642256272e-5	2.53890675636758e-5	2.53826026571225e-5	2.53691892516777e-5	2.53573049647669e-5	2.53563406108437e-5	2.53699915774806e-5	2.53904768677404e-5	2.54052143251075e-5	2.54205434432386e-5	2.54521072068512e-5	2.5437685670387e-5	2.54258955605089e-5	2.54279931964516e-5	2.55227068355235e-5	2.54001485720048e-5	2.52874674601599e-5	2.54072909962257e-5	2.54381774524697e-5	2.54464516865159e-5	2.54362735082308e-5	2.54522527495368e-5	2.54348786955795e-5	2.54120305296491e-5	2.54027335415766e-5	2.54033126050072e-5	2.54086541548292e-5	2.54176253286591e-5	2.5428759827985e-5	2.54377658640923e-5	2.54392745395813e-5	2.54302362361475e-5	2.54121245321399e-5
flux1:	0.636176142697882	2.8021735113409e-5	2.80212305305351e-5	2.8036562975696e-5	2.80617512958255e-5	2.80875529184219e-5	2.81052118553799e-5	2.81097188592653e-5	2.81014261083894e-5	2.80855651327889e-5	2.80700137704777e-5	2.80622639828082e-5	2.80667485613739e-5	2.80834358362323e-5	2.81080425126738e-5	2.81336218825247e-5	2.81529140111662e-5	2.81607939607097e-5	2.81563092396097e-5	2.81438478290669e-5	2.81326092491293e-5	2.81329886999288e-5	2.81493004203443e-5	2.81732648429157e-5	2.81910915865648e-5	2.82095572492851e-5	2.82459533634637e-5	2.82321567939142e-5	2.82211908203763e-5	2.82252104551117e-5	2.83316078615362e-5	2.819683782888e-5	2.80725376723102e-5	2.82056939532155e-5	2.82400439449077e-5	2.82488641301996e-5	2.82376853302245e-5	2.82553490300914e-5	2.82358682405622e-5	2.82105349163104e-5	2.82002280170164e-5	2.82004628362086e-5	2.82053917147229e-5	2.82138210200014e-5	2.82242905507977e-5	2.82322213637641e-5	2.82318223875802e-5	2.82198401604152e-5	2.81979838186364e-5
flux1:	0.636438591601635	3.10490889810729e-5	3.10469592144414e-5	3.10624491056129e-5	3.10895199916437e-5	3.11182849579049e-5	3.11390412771285e-5	3.11458959166064e-5	3.11386905630794e-5	3.11226675047372e-5	3.11061817054119e-5	3.10974519310927e-5	3.11016071737562e-5	3.11190421814799e-5	3.11455003929021e-5	3.11736632097215e-5	3.11956224013532e-5	3.1205546105604e-5	3.12019898823606e-5	3.11893276440282e-5	3.11773513165223e-5	3.11774468559676e-5	3.11946106633753e-5	3.12200792448575e-5	3.12388144394248e-5	3.12582903498599e-5	3.129809805111e-5	3.12837861416936e-5	3.12726141441599e-5	3.12782518128519e-5	3.13966213968893e-5	3.12476103955044e-5	3.11094791516238e-5	3.12558705979235e-5	3.12927057270967e-5	3.13012797381938e-5	3.12885828337264e-5	3.13083965462536e-5	3.12874376235776e-5	3.12604982323581e-5	3.12503283046931e-5	3.12513491245697e-5	3.12567463248693e-5	3.12652631823723e-5	3.12756235352869e-5	3.12831931040418e-5	3.12819360496291e-5	3.12684577980642e-5	3.12446400757119e-5
flux1:	0.636701040505389	3.43901842758316e-5	3.43858154151168e-5	3.440060513946e-5	3.4428702095976e-5	3.44597840314598e-5	3.44832989309712e-5	3.44924190259848e-5	3.44862923527892e-5	3.44699202516621e-5	3.44519035309093e-5	3.4441060876729e-5	3.44432445765991e-5	3.44594521110166e-5	3.44857174172406e-5	3.45146020219453e-5	3.4537691506937e-5	3.45484256607706e-5	3.4544702205811e-5	3.45306581597098e-5	3.4516510810797e-5	3.45145910086496e-5	3.45306085208972e-5	3.45553101482789e-5	3.45724149256418e-5	3.4590505466702e-5	3.46322180124421e-5	3.4616147205251e-5	3.46037647778354e-5	3.46108184611994e-5	3.4741653453697e-5	3.45762329694086e-5	3.44218409421576e-5	3.45813122137002e-5	3.46194850146465e-5	3.46269324980897e-5	3.46121582626138e-5	3.46346725584267e-5	3.46130787015515e-5	3.45856663451036e-5	3.45770075768821e-5	3.45801139578747e-5	3.45869542110126e-5	3.45962084945189e-5	3.46069968924599e-5	3.46149217778515e-5	3.46139423754173e-5	3.46006236205088e-5	3.45769541680947e-5
flux1:	0.636963489409142	3.80713876912218e-5	3.80639428298044e-5	3.80769240286506e-5	3.81049815730959e-5	3.81376218701628e-5	3.81635629798274e-5	3.81749739885237e-5	3.81700773396576e-5	3.81533207480536e-5	3.81332695571994e-5	3.81191950638472e-5	3.81177164409585e-5	3.81306568896912e-5	3.81546634443071e-5	3.818247884011e-5	3.82053470838981e-5	3.82159489914028e-5	3.82113248696588e-5	3.81951073507748e-5	3.81777269195219e-5	3.81723704729013e-5	3.81854540940767e-5	3.8207218274614e-5	3.82202092429616e-5	3.82346723153374e-5	3.82770718495756e-5	3.82582254948404e-5	3.82440158928936e-5	3.82526408774435e-5	3.83969405002294e-5	3.82130222417341e-5	3.80399058688304e-5	3.82124403544812e-5	3.82507765339411e-5	3.82561818604621e-5	3.82387640761548e-5	3.82645746549103e-5	3.82433085931096e-5	3.82166920545479e-5	3.8210990686674e-5	3.82174498190221e-5	3.82265609612569e-5	3.8236952629871e-5	3.82483895015403e-5	3.82570601791843e-5	3.82572210348531e-5	3.82455412269842e-5	3.82240596557938e-5
flux1:	0.637225938312895	4.21172970148408e-5	4.21057060227998e-5	4.21155455038096e-5	4.21423558054756e-5	4.21757882288663e-5	4.22039636522673e-5	4.22179517237327e-5	4.22147606155715e-5	4.21979082528262e-5	4.21755964730414e-5	4.21573883502565e-5	4.21507369401824e-5	4.21585645704384e-5	4.21785121221885e-5	4.22038496284513e-5	4.22256615427889e-5	4.22358255727272e-5	4.2230287590598e-5	4.22118584104445e-5	4.21909162678804e-5	4.21813644865904e-5	4.21902814572704e-5	4.22073897474591e-5	4.22142118345205e-5	4.22233276500229e-5	4.22657984965857e-5	4.2243682526428e-5	4.2227725084107e-5	4.22386507013928e-5	4.23981635895079e-5	4.21939292653245e-5	4.19997508685847e-5	4.21856392978731e-5	4.22230614474656e-5	4.22255087815388e-5	4.22048986662476e-5	4.22346093793477e-5	4.22146554976834e-5	4.21901247463481e-5	4.21887628750324e-5	4.21996374006586e-5	4.22114938357378e-5	4.2222939766604e-5	4.22346713558674e-5	4.2243867392988e-5	4.22454430893994e-5	4.22363638070004e-5	4.22186806553988e-5
flux1:	0.637488387216649	4.65514410663985e-5	4.65344139631524e-5	4.65395956219002e-5	4.65638802935768e-5	4.65974284566695e-5	4.66279020195143e-5	4.66451386462822e-5	4.66445812236162e-5	4.66283771662135e-5	4.66039931232171e-5	4.65811146761788e-5	4.65681234818147e-5	4.65693664136907e-5	4.65839157476398e-5	4.66059568963018e-5	4.66266111537142e-5	4.66368929751656e-5	4.6631376312854e-5	4.66116776921591e-5	4.65877979453054e-5	4.65741640128441e-5	4.65784446598494e-5	4.65898565115563e-5	4.65891302889064e-5	4.65919316391274e-5	4.6634639647638e-5	4.66094749639641e-5	4.65927274326862e-5	4.66073836084933e-5	4.67847371518585e-5	4.65587518887813e-5	4.63413965482592e-5	4.6541341284311e-5	4.65769467201837e-5	4.65755291304707e-5	4.65512031528825e-5	4.65853996046522e-5	4.65676836430606e-5	4.65464636851101e-5	4.65506728568491e-5	4.65667183262216e-5	4.65813173042924e-5	4.65931104067139e-5	4.66040526049791e-5	4.66127676361921e-5	4.66152460775902e-5	4.66089882665159e-5	4.65960440661924e-5
flux1:	0.637750836120402	5.13976552098865e-5	5.13737164452015e-5	5.13725916181713e-5	5.13930655033504e-5	5.14262146318084e-5	5.14593792529201e-5	5.14809912433382e-5	5.14845127771128e-5	5.14702165067281e-5	5.14444214625039e-5	5.14167608363101e-5	5.13966684168697e-5	5.13902919814513e-5	5.13986271748393e-5	5.14172026661479e-5	5.14373862127314e-5	5.14492522839939e-5	5.14456834639924e-5	5.14266714207385e-5	5.1401452561981e-5	5.13847360500785e-5	5.1384696512593e-5	5.13900971236781e-5	5.13811834007245e-5	5.13774928799671e-5	5.14213868278321e-5	5.13941501682763e-5	5.13784570663645e-5	5.13989762242313e-5	5.1597658171168e-5	5.13488760823053e-5	5.11064600663889e-5	5.13215932285133e-5	5.13546695693776e-5	5.1348470763644e-5	5.13199193232108e-5	5.1359157606414e-5	5.13444989476024e-5	5.13277082270345e-5	5.13385505437196e-5	5.13602059011551e-5	5.13770566904584e-5	5.13878525847322e-5	5.13961751750025e-5	5.14025945936877e-5	5.14046415473496e-5	5.14006326513704e-5	5.13926289091169e-5
flux1:	0.638013285024155	5.66818583234632e-5	5.66493952747277e-5	5.66402328104822e-5	5.66556485692877e-5	5.66880778731381e-5	5.67246714160904e-5	5.67522394692164e-5	5.67617861004661e-5	5.67511453932242e-5	5.67250388371344e-5	5.66928674521037e-5	5.66652672368197e-5	5.66506099422393e-5	5.66523567885265e-5	5.66678449795214e-5	5.66889114539058e-5	5.6704598477585e-5	5.67057368176611e-5	5.66902056873386e-5	5.66660325538711e-5	5.66479309000844e-5	5.66445028615161e-5	5.66441617109469e-5	5.66270281601225e-5	5.66172915320505e-5	5.66639221889451e-5	5.66362196081958e-5	5.66241351754445e-5	5.66532206785856e-5	5.68774105945113e-5	5.66050640875855e-5	5.6335849231595e-5	5.65676633203473e-5	5.65976410778404e-5	5.65856961082572e-5	5.65523955749139e-5	5.65972068443668e-5	5.65863097148926e-5	5.65749671756504e-5	5.65933842591504e-5	5.66208562642876e-5	5.66390864026736e-5	5.66470248332946e-5	5.66502850442381e-5	5.66519263965479e-5	5.66515244146535e-5	5.66485280618054e-5	5.66450443155369e-5
flux1:	0.638275733927908	6.24338551060735e-5	6.23911722484442e-5	6.23722008327137e-5	6.23813677387462e-5	6.24129375485181e-5	6.24539961475926e-5	6.24894782786571e-5	6.2507398254564e-5	6.25025361324693e-5	6.2477533090796e-5	6.24413727912641e-5	6.24060647437936e-5	6.2382666653733e-5	6.23776905779375e-5	6.23907807639648e-5	6.24144786528183e-5	6.24366889869115e-5	6.24457936551731e-5	6.24370219381674e-5	6.24167027415172e-5	6.23992581199997e-5	6.23936637592657e-5	6.23881379447452e-5	6.23630597693302e-5	6.23480126742802e-5	6.23992073605829e-5	6.23730017428973e-5	6.23674565995362e-5	6.24081376005575e-5	6.26624188256404e-5	6.23658093559817e-5	6.20680401233606e-5	6.2318251796096e-5	6.23446102005524e-5	6.2325858606273e-5	6.22872344091074e-5	6.2338142327285e-5	6.23316221765903e-5	6.23266939571324e-5	6.23536063575628e-5	6.23870256910861e-5	6.24055811762053e-5	6.240851918332e-5	6.24039208462616e-5	6.23979114802416e-5	6.23926458001692e-5	6.23890452197748e-5	6.23893127946421e-5
flux1:	0.638538182831662	6.86887668833175e-5	6.8634137951417e-5	6.86035766714702e-5	6.86053533381961e-5	6.86360502745397e-5	6.86828057263754e-5	6.87283954548229e-5	6.87572715383283e-5	6.87605056811187e-5	6.87381504152674e-5	6.86985808317903e-5	6.86553646697257e-5	6.8622734740691e-5	6.86108707923003e-5	6.86222481220774e-5	6.86503582760933e-5	6.86818533155106e-5	6.87022412842944e-5	6.8703528823584e-5	6.86898323244083e-5	6.86749919339182e-5	6.8668341009342e-5	6.86580969430051e-5	6.86252653993393e-5	6.86055119752743e-5	6.86629776386845e-5	6.86402254399105e-5	6.8644101402508e-5	6.86994192110329e-5	6.89884292507475e-5	6.86666604196216e-5	6.83383599600933e-5	6.86087459185119e-5	6.86309024565555e-5	6.86041520123846e-5	6.85595445531567e-5	6.86170899685764e-5	6.86155221191015e-5	6.86179876670864e-5	6.86544132446918e-5	6.86940215551396e-5	6.87119153304137e-5	6.8707723912815e-5	6.86924510471202e-5	6.86758877557011e-5	6.86633192537483e-5	6.8657490380655e-5	6.8660756119417e-5
flux1:	0.638800631735415	7.54877634724298e-5	7.54194773171318e-5	7.53755552885017e-5	7.53688226028443e-5	7.5398674419777e-5	7.54524122868546e-5	7.55103529606506e-5	7.555279225982e-5	7.55664187199144e-5	7.55481734063259e-5	7.55056260277918e-5	7.54540910146001e-5	7.54114766396566e-5	7.53922618760069e-5	7.54022897398401e-5	7.54362524697807e-5	7.54794284199323e-5	7.55140126353794e-5	7.55282039314422e-5	7.55233961693785e-5	7.5512587000064e-5	7.55054954119509e-5	7.54905464110355e-5	7.54496853519825e-5	7.54252921446624e-5	7.54902396243524e-5	7.54725143090295e-5	7.54882135909872e-5	7.55609004310848e-5	7.58889926288751e-5	7.55407011995377e-5	7.51794747286228e-5	7.54717287628394e-5	7.54889508311021e-5	7.54528709693682e-5	7.54015179373696e-5	7.54662840072615e-5	7.54702554476516e-5	7.54811662023784e-5	7.55283189964689e-5	7.55746367005386e-5	7.55911874039324e-5	7.55780488757641e-5	7.55496066061783e-5	7.55199247935401e-5	7.54979712751416e-5	7.54886609068917e-5	7.54945518802473e-5
flux1:	0.639063080639168	8.28779166375838e-5	8.27943174608689e-5	8.27352882924187e-5	8.27189140262272e-5	8.27478914560395e-5	8.28097928236044e-5	8.28821762629396e-5	8.29405907568046e-5	8.2966670642131e-5	8.29537237706568e-5	8.29083142910877e-5	8.2847684404892e-5	8.27939090058079e-5	8.27663894048982e-5	8.27748668754824e-5	8.28154812004662e-5	8.28720149847807e-5	8.29229160455644e-5	8.29520081579975e-5	8.29574903271432e-5	8.29513099546272e-5	8.2943639368233e-5	8.29232988847019e-5	8.28733935046236e-5	8.28436036888331e-5	8.2916484609585e-5	8.29046692671468e-5	8.29337668120959e-5	8.30259799983886e-5	8.3396967825044e-5	8.30201104656723e-5	8.26230054240146e-5	8.29386646078313e-5	8.29500409126442e-5	8.29032013647085e-5	8.28442487896929e-5	8.29168802727857e-5	8.29270236109888e-5	8.29475268953153e-5	8.3006859783585e-5	8.30607864134987e-5	8.30757901298184e-5	8.3052433120249e-5	8.30089282873155e-5	8.29642077524481e-5	8.29314544151861e-5	8.29180779556998e-5	8.29268765883149e-5
flux1:	0.639325529542921	9.09111918107745e-5	9.08107195873485e-5	9.07348801010311e-5	9.07076890948061e-5	9.07356136318092e-5	9.08066045860134e-5	9.08951829503514e-5	9.09715940264641e-5	9.10117805636256e-5	9.10049164575662e-5	9.09563608179558e-5	9.08854447425875e-5	9.0818866795259e-5	9.07815359422266e-5	9.07875915133847e-5	9.08348522866492e-5	9.09054883633552e-5	9.0973795518477e-5	9.10187100305417e-5	9.10348378578782e-5	9.10329397495502e-5	9.10237348663512e-5	9.0996563986253e-5	9.09357855968934e-5	9.0898935517156e-5	9.09793604479002e-5	9.097347787467e-5	9.10165274024952e-5	9.11296893922716e-5	9.15467263551101e-5	9.11384685444113e-5	9.07019303410283e-5	9.1042405753984e-5	9.10469051500185e-5	9.09878677937452e-5	9.09204178124772e-5	9.10016301874586e-5	9.10186217489831e-5	9.10499283688576e-5	9.1123093195965e-5	9.1185905278604e-5	9.11996970284109e-5	9.11655203508092e-5	9.11058293070262e-5	9.10449803724535e-5	9.10008585594204e-5	9.09836514046816e-5	9.09964104777985e-5
flux1:	0.639587978446675	9.96427958234069e-5	9.95240363906507e-5	9.94297601288178e-5	9.9390522774839e-5	9.94169963719933e-5	9.94976249714004e-5	9.96036593075972e-5	9.9699552760912e-5	9.97549871463232e-5	9.97545458826259e-5	9.97021892716939e-5	9.96194639769756e-5	9.95380858159694e-5	9.94889840015914e-5	9.94911358161878e-5	9.95442418942481e-5	9.96287570032964e-5	9.97144788852953e-5	9.97750395955292e-5	9.9801164092375e-5	9.98023737527831e-5	9.97900319376054e-5	9.97540191749439e-5	9.96798887047103e-5	9.96335652706965e-5	9.97204317193961e-5	9.97196493175354e-5	9.97761781905173e-5	9.99109479960037e-5	1.0037656460805e-4	9.99332951681919e-5	9.94532367237435e-5	9.9819962177676e-5	9.98165902434305e-5	9.97440519208245e-5	9.96672484443776e-5	9.97578253102995e-5	9.97823365604857e-5	9.98256216362785e-5	9.99143372644331e-5	9.99875703061656e-5	1.00000956193271e-4	9.99560184676871e-5	9.9879816957425e-5	9.98026206273751e-5	9.9747426938819e-5	9.97274192165948e-5	9.97458836421153e-5
flux1:	0.639850427350428	1.09129257687431e-4	1.08991012885471e-4	1.08876806879748e-4	1.08824253883548e-4	1.08848619573815e-4	1.08938971368505e-4	1.09063130004727e-4	1.09179375803869e-4	1.09250665525771e-4	1.09256604248235e-4	1.09199569599939e-4	1.09103398686617e-4	1.09005121203494e-4	1.08942087498362e-4	1.08938461346237e-4	1.08995986954419e-4	1.09093326813872e-4	1.09195526889975e-4	1.0927063657664e-4	1.09305355127148e-4	1.0930800126964e-4	1.09290657427818e-4	1.09243617307326e-4	1.09153396919733e-4	1.09094819674886e-4	1.09186629792637e-4	1.09189435549445e-4	1.0925811846457e-4	1.09414487964801e-4	1.09930769353901e-4	1.09448234420224e-4	1.08920211557515e-4	1.09314897267074e-4	1.09302939668008e-4	1.09215912985124e-4	1.09129058617979e-4	1.092298388182e-4	1.09262440184789e-4	1.09318680583047e-4	1.09424518815255e-4	1.09509745151825e-4	1.0952381501991e-4	1.09468698083948e-4	1.0937636140713e-4	1.09283373513326e-4	1.09218141304843e-4	1.09196969295536e-4	1.09223317961931e-4
flux1:	0.640112876254181	1.19426697584797e-4	1.19268083294483e-4	1.19132671467984e-4	1.19065535442373e-4	1.19086868495397e-4	1.19186520566224e-4	1.19328827814926e-4	1.19465664325659e-4	1.19552940484616e-4	1.19564986645237e-4	1.19502424798191e-4	1.19391384294917e-4	1.19274371349035e-4	1.19195405780755e-4	1.1918406425434e-4	1.19244245685372e-4	1.19352785359923e-4	1.19469852108873e-4	1.19557813995939e-4	1.19599371049253e-4	1.19601765691002e-4	1.19577825216115e-4	1.19517951209744e-4	1.19409199878683e-4	1.19335757922513e-4	1.19431059559959e-4	1.19435563489468e-4	1.19514520650799e-4	1.19691997845635e-4	1.20260850245312e-4	1.1973437095409e-4	1.19153829891818e-4	1.19578782864687e-4	1.19558104217956e-4	1.19456114490224e-4	1.19358804953746e-4	1.19470663379272e-4	1.1951169004415e-4	1.19581455456682e-4	1.19705572675769e-4	1.19804110023426e-4	1.19819967482818e-4	1.19755550981635e-4	1.1964796393262e-4	1.19540327143485e-4	1.19466599877811e-4	1.19446208715042e-4	1.19482674267275e-4
flux1:	0.640375325157934	1.30589713746732e-4	1.30410287926658e-4	1.30252717307099e-4	1.30169793297839e-4	1.30186912911078e-4	1.30294915627139e-4	1.30454739163151e-4	1.3061180778142e-4	1.30714842153675e-4	1.30732711034926e-4	1.30664113993398e-4	1.30537375178086e-4	1.30400466430936e-4	1.30304132727961e-4	1.30283440914646e-4	1.3034450117183e-4	1.30462349348791e-4	1.30592317405759e-4	1.30691211213379e-4	1.30737951147895e-4	1.30738915961695e-4	1.30707632004084e-4	1.30634100962532e-4	1.30505288547552e-4	1.30415122608033e-4	1.30512974702994e-4	1.30517257510921e-4	1.30604390090751e-4	1.30802208035632e-4	1.31425638283973e-4	1.3085035423763e-4	1.30212898252457e-4	1.30671353411041e-4	1.30642705775772e-4	1.30525977499708e-4	1.30418235224877e-4	1.30542062816747e-4	1.30591460898957e-4	1.30674686179569e-4	1.30817540843481e-4	1.30930142069061e-4	1.30948607534871e-4	1.30875812648196e-4	1.30754150416158e-4	1.30633381237252e-4	1.30552962899589e-4	1.30535284047328e-4	1.30583740491666e-4
flux1:	0.640637774061688	1.42671188598723e-4	1.42471103570687e-4	1.42290861803866e-4	1.42191071402731e-4	1.42202555509772e-4	1.42317423414935e-4	1.42493480102519e-4	1.42669886525423e-4	1.42788238155281e-4	1.42811875017135e-4	1.42737401136527e-4	1.42595107300659e-4	1.42438205972822e-4	1.42323993719414e-4	1.42292935475512e-4	1.42353357748961e-4	1.42478612359508e-4	1.42619436785451e-4	1.42727444424042e-4	1.42778204620296e-4	1.42777527149845e-4	1.42739504463627e-4	1.42653013253521e-4	1.42504068804001e-4	1.42396572668537e-4	1.42496925295257e-4	1.42499341049856e-4	1.42592603992731e-4	1.42809885264044e-4	1.43490211028225e-4	1.42861282512431e-4	1.42162897236239e-4	1.426592974973e-4	1.42624587507135e-4	1.42494194362518e-4	1.42376582140948e-4	1.42513271005097e-4	1.42570447894931e-4	1.42666219460453e-4	1.42827319573124e-4	1.4295389886644e-4	1.42975247332897e-4	1.42894814351239e-4	1.4276036222582e-4	1.42628186764736e-4	1.42542951992412e-4	1.42529648171402e-4	1.4259126768203e-4
flux1:	0.640900222965441	1.55723109465439e-4	1.55503274504615e-4	1.55300400868215e-4	1.5518284011086e-4	1.55187022692385e-4	1.55306713196531e-4	1.55497070169136e-4	1.55691445021118e-4	1.55824602314842e-4	1.5585440614062e-4	1.55775164164211e-4	1.55618738778252e-4	1.55443104333926e-4	1.55311675721516e-4	1.55270042984744e-4	1.55328713272361e-4	1.55459585509209e-4	1.55609281032292e-4	1.55724867407603e-4	1.55779211456036e-4	1.55777927972288e-4	1.55735448293551e-4	1.55638573615948e-4	1.55471252667231e-4	1.55347380775537e-4	1.55451275201343e-4	1.55450622059502e-4	1.55548145845476e-4	1.55783961012865e-4	1.56523883332474e-4	1.55836592293947e-4	1.55073775578016e-4	1.55613947248222e-4	1.55576416929546e-4	1.55434375458449e-4	1.55308074520546e-4	1.5545851333977e-4	1.55522216649753e-4	1.55628604526235e-4	1.55806324045373e-4	1.55945767248873e-4	1.55969554385875e-4	1.55881909975554e-4	1.55735979383065e-4	1.55594279609034e-4	1.55506112946384e-4	1.55498469806395e-4	1.55573537716672e-4
flux1:	0.641162671869194	1.6979826000141e-4	1.69560493758852e-4	1.69335662721205e-4	1.69199613919402e-4	1.69194546373034e-4	1.69316408190167e-4	1.69518459470072e-4	1.69728994461223e-4	1.69876482749674e-4	1.69913474316307e-4	1.69831722185433e-4	1.69664059394738e-4	1.69472453634225e-4	1.69325723114524e-4	1.69274127416658e-4	1.69330295645648e-4	1.69465049994781e-4	1.6962163913162e-4	1.69743527627272e-4	1.69801755032655e-4	1.6980219469935e-4	1.69759295933311e-4	1.69656603834857e-4	1.69474595346648e-4	1.69336902931407e-4	1.69446435422909e-4	1.69441937473594e-4	1.69541944941162e-4	1.69795228696294e-4	1.70597730419153e-4	1.6984744259883e-4	1.69017204594549e-4	1.69608395161012e-4	1.69572687671798e-4	1.6942198520455e-4	1.69288829215298e-4	1.6945391254482e-4	1.69522158091709e-4	1.69636117908959e-4	1.69827608042434e-4	1.69977697123505e-4	1.70002706751618e-4	1.69907954148808e-4	1.69751927363441e-4	1.6960283124064e-4	1.6951373354693e-4	1.69512743949415e-4	1.69600686900935e-4
flux1:	0.641425120772948	1.84952421211926e-4	1.84699570383462e-4	1.84454127867961e-4	1.84299020391309e-4	1.84282386018364e-4	1.84403068140758e-4	1.84613476356484e-4	1.84837921719027e-4	1.8499935692684e-4	1.85045267204028e-4	1.84964499154194e-4	1.84790010738452e-4	1.84586675047016e-4	1.84427705024569e-4	1.84367399621727e-4	1.84420451117265e-4	1.84557154076243e-4	1.84718415683566e-4	1.84845348417516e-4	1.8490827032486e-4	1.8491384978349e-4	1.84876145221506e-4	1.84774030116924e-4	1.84582779013436e-4	1.84435179538434e-4	1.84553226449915e-4	1.8454431472262e-4	1.8464482945544e-4	1.84914154708432e-4	1.85782231790844e-4	1.84964215582642e-4	1.84063943565472e-4	1.84714717816001e-4	1.84686822185633e-4	1.84531381901197e-4	1.84393847513972e-4	1.84574500436239e-4	1.84644561737069e-4	1.84761919342985e-4	1.84963122917742e-4	1.85120580662546e-4	1.85144898554507e-4	1.85042932839553e-4	1.84878434426419e-4	1.84724545025639e-4	1.84636902515204e-4	1.84643543172102e-4	1.84743177246192e-4
flux1:	0.641687569676701	2.01246577991119e-4	2.00982579990253e-4	2.00718518113206e-4	2.00543832319315e-4	2.005128145499e-4	2.00628139236893e-4	2.00842745018668e-4	2.01078367359876e-4	2.01253451109575e-4	2.01310723516038e-4	2.01235640940391e-4	2.0106016141197e-4	2.00850636316037e-4	2.0068337073571e-4	2.00615914805656e-4	2.00664990392767e-4	2.00801109983621e-4	2.00964172265233e-4	2.0109450069952e-4	2.01163028914334e-4	2.01177844926524e-4	2.01152126958445e-4	2.0105841900046e-4	2.00864702603648e-4	2.00711991312894e-4	2.00841750091364e-4	2.0082768177912e-4	2.00926079641158e-4	2.01209329868216e-4	2.02145607486618e-4	2.01254741582147e-4	2.0028195550869e-4	2.01001976237761e-4	2.00989069350614e-4	2.00833666543477e-4	2.00694830044806e-4	2.00892047388929e-4	2.00960509022451e-4	2.01076027031939e-4	2.01281785773217e-4	2.01442422424159e-4	2.01463612390969e-4	2.01354330805119e-4	2.01183488555912e-4	2.01028208007099e-4	2.00945175542888e-4	2.00960827553043e-4	2.01070781952149e-4
flux1:	0.641950018580454	2.18748596121481e-4	2.18478469357354e-4	2.18198334700505e-4	2.18003455098892e-4	2.17954573437091e-4	2.18059390531453e-4	2.18273105977477e-4	2.18516619710737e-4	2.18705086341964e-4	2.1877680395933e-4	2.18713186724437e-4	2.18543763792483e-4	2.18334591911951e-4	2.18163483408995e-4	2.18090316761704e-4	2.18133859499674e-4	2.18265800021172e-4	2.18426667012204e-4	2.18557865805583e-4	2.18632510971021e-4	2.18660827407051e-4	2.18654548880531e-4	2.1857797930001e-4	2.18389330671006e-4	2.18236577763375e-4	2.18381025420252e-4	2.18360425410979e-4	2.18452927558187e-4	2.18746941458288e-4	2.19753262634615e-4	2.18783695581345e-4	2.17735746831943e-4	2.1853549080756e-4	2.18545714408971e-4	2.18395865138944e-4	2.18259340933275e-4	2.18474238108684e-4	2.18537105070592e-4	2.18644618537804e-4	2.18848848455367e-4	2.19007773037581e-4	2.19023108394991e-4	2.18906660183507e-4	2.1873239054923e-4	2.18580263921228e-4	2.18506179453258e-4	2.18533105355735e-4	2.18652334859146e-4
flux1:	0.642212467484207	2.37533928553618e-4	2.37263683257919e-4	2.36970425026849e-4	2.36754461036345e-4	2.36683401078691e-4	2.36771452868767e-4	2.36978166847458e-4	2.37225663645281e-4	2.37427201602888e-4	2.37516963937621e-4	2.37471474406311e-4	2.3731608980915e-4	2.37114463001281e-4	2.36944070481378e-4	2.36866089626644e-4	2.36901419792093e-4	2.37024101312152e-4	2.37177228382437e-4	2.37305452806077e-4	2.3738585491297e-4	2.37431606979026e-4	2.37452360346909e-4	2.37402004390495e-4	2.37226109262843e-4	2.37078058024094e-4	2.37239453609357e-4	2.37209890293907e-4	2.37291122650723e-4	2.37591404130633e-4	2.38668495916935e-4	2.37613338424599e-4	2.36487118856254e-4	2.37377590953745e-4	2.37419811267848e-4	2.37281655486027e-4	2.37151533786716e-4	2.37385404407341e-4	2.37438251357769e-4	2.37530851474919e-4	2.37726753992203e-4	2.3787860405963e-4	2.37885296482187e-4	2.37762304344978e-4	2.37588544104628e-4	2.37445533642607e-4	2.37386263604999e-4	2.37428033348041e-4	2.37556309483256e-4
flux1:	0.642474916387961	2.57685112364897e-4	2.57421585931089e-4	2.57118361427556e-4	2.56879964236973e-4	2.5678143680037e-4	2.56845269849866e-4	2.57037799058205e-4	2.57284705520852e-4	2.57498881472835e-4	2.57610661650794e-4	2.57590620141988e-4	2.5745789196156e-4	2.57271308583595e-4	2.57105945883907e-4	2.57023174811487e-4	2.57046196434769e-4	2.57152789855351e-4	2.57290824781643e-4	2.57410632131607e-4	2.57495245056945e-4	2.57561680841934e-4	2.57616793122902e-4	2.57601611372491e-4	2.57445809014323e-4	2.57306414529426e-4	2.57485968132047e-4	2.57443678467902e-4	2.57506421660063e-4	2.57807006740937e-4	2.58954322668806e-4	2.57805452706607e-4	2.56597179758572e-4	2.57589684625986e-4	2.57673279344867e-4	2.57553474665578e-4	2.57434271912182e-4	2.5768864588526e-4	2.57726785570274e-4	2.57797027530209e-4	2.57977305176761e-4	2.58116451873251e-4	2.58111823229066e-4	2.57983512490465e-4	2.57815323269025e-4	2.57688928880571e-4	2.57652049452663e-4	2.57713811320427e-4	2.57852083750073e-4
flux1:	0.642737365291714	2.79290086209811e-4	2.79040717495548e-4	2.78730680970658e-4	2.78467890888618e-4	2.78335558265114e-4	2.78366519280581e-4	2.78536638211297e-4	2.78777730579153e-4	2.79003942980244e-4	2.79141953968538e-4	2.7915512050396e-4	2.79054031434373e-4	2.78890019311903e-4	2.78733521213875e-4	2.78644952148962e-4	2.78650073322042e-4	2.78731978376409e-4	2.78845758762844e-4	2.78950085771456e-4	2.79036106348252e-4	2.79125652966929e-4	2.79221982653868e-4	2.79250552410547e-4	2.79121542308055e-4	2.78993753711015e-4	2.79191551056313e-4	2.79131405895147e-4	2.79166629633042e-4	2.79460179060714e-4	2.80675986686644e-4	2.79424027211223e-4	2.78129152840805e-4	2.79235164314794e-4	2.79369866391481e-4	2.7927549701539e-4	2.79172123761601e-4	2.79448818450788e-4	2.79467468399882e-4	2.79507582691836e-4	2.79664637663159e-4	2.79785337627511e-4	2.79766898055146e-4	2.79635089612675e-4	2.79478584278884e-4	2.79377751039036e-4	2.7937249678174e-4	2.79461016402499e-4	2.7961156235812e-4
flux1:	0.642999814195467	3.02439631606829e-4	3.02212196554628e-4	3.01898301993959e-4	3.01608460982086e-4	3.01434964744135e-4	3.0142331112189e-4	3.01561886150341e-4	3.01791382380438e-4	3.02028862239621e-4	3.02197450452497e-4	3.02251834618327e-4	3.02191513219364e-4	3.02057450859764e-4	3.01913093690216e-4	3.01816738466041e-4	3.01797048213123e-4	3.01844158158597e-4	3.01923008428248e-4	3.02003445211196e-4	3.02087022605684e-4	3.02201408077573e-4	3.02345375013226e-4	3.02425849976065e-4	3.02329651326875e-4	3.02215481413516e-4	3.02430696870415e-4	3.02346450885775e-4	3.0234367334234e-4	3.02621819581426e-4	3.03903554380507e-4	3.02538047717359e-4	3.0115130796772e-4	3.02382445809008e-4	3.02578249033011e-4	3.02516739646761e-4	3.02434478893308e-4	3.02735635442512e-4	3.02730066171638e-4	3.02732160619813e-4	3.02858269830737e-4	3.0295475806306e-4	3.02920181294406e-4	3.02787135931383e-4	3.02649211084533e-4	3.02584003517784e-4	3.02620957248865e-4	3.02744392312935e-4	3.02910716993362e-4
flux1:	0.64326226309922	3.27224455105565e-4	3.27026789971803e-4	3.26711637892936e-4	3.26391396577542e-4	3.26168511653986e-4	3.26103654773721e-4	3.26200893713187e-4	3.26412629119802e-4	3.26660491357307e-4	3.26864060310407e-4	3.26967762279459e-4	3.26957320524305e-4	3.26860359129238e-4	3.26730936458767e-4	3.26624085960925e-4	3.26571781458579e-4	3.26573023983003e-4	3.2660533608253e-4	3.26652673844919e-4	3.26729368843171e-4	3.26869963991735e-4	3.27067777420313e-4	3.27208048242834e-4	3.27150190262764e-4	3.27051043934354e-4	3.27282408163743e-4	3.27167219328102e-4	3.27115166613167e-4	3.27369094999111e-4	3.28713946980572e-4	3.27223706297893e-4	3.25739291347921e-4	3.2710737995755e-4	3.27374483669627e-4	3.27353494253587e-4	3.27297971407477e-4	3.27626068495034e-4	3.27591723840512e-4	3.27547974521529e-4	3.27635452035712e-4	3.27701994868446e-4	3.27649013091421e-4	3.27517150643597e-4	3.27405049447209e-4	3.27386116716798e-4	3.27476663015924e-4	3.27644093013671e-4	3.27830597092641e-4
flux1:	0.643524712002974	3.53732528420394e-4	3.53572266484541e-4	3.53258019704874e-4	3.52903458101147e-4	3.52622383730896e-4	3.52493266517919e-4	3.52539077695576e-4	3.52726753365064e-4	3.52984085476056e-4	3.53227034770693e-4	3.53388100732019e-4	3.53436507163873e-4	3.5338356647993e-4	3.53271584782024e-4	3.53151232166589e-4	3.53058242607656e-4	3.53002333715985e-4	3.52976358325575e-4	3.5298132728417e-4	3.53046728807863e-4	3.5321501168858e-4	3.53473000943872e-4	3.53680967167254e-4	3.53666821593766e-4	3.53583986133226e-4	3.53830413305697e-4	3.53677558334901e-4	3.53565036638549e-4	3.53786233815212e-4	3.55191883743163e-4	3.53565460911349e-4	3.51977251491819e-4	3.53494404874922e-4	3.53843151600571e-4	3.53870419968131e-4	3.53847537124034e-4	3.54205375506392e-4	3.54137964660811e-4	3.54040804684125e-4	3.54082177158664e-4	3.54113125703386e-4	3.54039393566004e-4	3.53910942337393e-4	3.53831707716381e-4	3.53869603518522e-4	3.54025211833375e-4	3.54245988927132e-4	3.54457467976738e-4
flux1:	0.643787160906727	3.82047260789709e-4	3.81931604334221e-4	3.81619989208461e-4	3.81226857647462e-4	3.80878639843492e-4	3.80674232549684e-4	3.80658669903545e-4	3.80816146596794e-4	3.81082106024222e-4	3.81368756047257e-4	3.81595015474834e-4	3.81710965094303e-4	3.81708754382112e-4	3.81616687463442e-4	3.81480040216588e-4	3.81338758454406e-4	3.81215066831859e-4	3.81119799439323e-4	3.81073869482866e-4	3.81124232304286e-4	3.81322236285824e-4	3.81647148220378e-4	3.81930969277783e-4	3.81966088915651e-4	3.81901241553648e-4	3.82162480141711e-4	3.81966148687212e-4	3.81782996952129e-4	3.8196406641923e-4	3.83429456419951e-4	3.81655637020611e-4	3.79957430874467e-4	3.81636090434428e-4	3.82076837408211e-4	3.82159935169702e-4	3.82175740082072e-4	3.82566393434257e-4	3.82461962717429e-4	3.82304285938317e-4	3.82292515051999e-4	3.82282411440148e-4	3.82185405366931e-4	3.82062057511431e-4	3.82021958945669e-4	3.82126405825452e-4	3.82357837785962e-4	3.82640855896033e-4	3.82881928904847e-4
flux1:	0.64404960981048	4.12246895793003e-4	4.12182438942526e-4	4.1187483875535e-4	4.11438912516404e-4	4.1101497766097e-4	4.10724860291246e-4	4.1063861638115e-4	4.10760213904713e-4	4.11034094957889e-4	4.11368558934181e-4	4.11667403402972e-4	4.11859137734086e-4	4.11914144567762e-4	4.11844675334961e-4	4.11689668781858e-4	4.11493687049322e-4	4.11293089595778e-4	4.11119118255462e-4	4.11015218516357e-4	4.11047972849124e-4	4.1127856959576e-4	4.11677688061632e-4	4.12045869371663e-4	4.12136181001185e-4	4.12091755401155e-4	4.12368916906762e-4	4.12124949632836e-4	4.11862924993212e-4	4.1199835801901e-4	4.13524374982013e-4	4.11592602948844e-4	4.09778250950882e-4	4.11631103260512e-4	4.12173971274305e-4	4.12319947261525e-4	4.12380412782956e-4	4.12807143544007e-4	4.12662141990022e-4	4.12437541862828e-4	4.12366327098947e-4	4.12310115078535e-4	4.12187135534345e-4	4.12069787886612e-4	4.12073810347419e-4	4.12253004516927e-4	4.1256954732259e-4	4.12922534469103e-4	4.13197106868202e-4
flux1:	0.644312058714234	4.44405240963476e-4	4.44397852589573e-4	4.44095490741037e-4	4.43613020973798e-4	4.43105788587453e-4	4.42720777482587e-4	4.42555677215039e-4	4.42636432793626e-4	4.42917660572543e-4	4.4330362536654e-4	4.43681691289625e-4	4.43956727182015e-4	4.4407512370425e-4	4.44031309820814e-4	4.43857043127533e-4	4.43601797797866e-4	4.43317416483135e-4	4.43057609748515e-4	4.42890639040639e-4	4.42904643830706e-4	4.43171538126803e-4	4.43652507697419e-4	4.44113702226964e-4	4.44265424480608e-4	4.44244702883042e-4	4.4454054831998e-4	4.44246997643358e-4	4.43900464040559e-4	4.43987267849625e-4	4.45577239827918e-4	4.43477889213163e-4	4.41541277097662e-4	4.43580998933262e-4	4.44235460649052e-4	4.44450362916172e-4	4.4456106557956e-4	4.45027208503554e-4	4.44838563544764e-4	4.44541624405755e-4	4.44405809548451e-4	4.44299187006979e-4	4.44147516786686e-4	4.44036162688179e-4	4.44087632513852e-4	4.44347670921189e-4	4.44756483281082e-4	4.45185405612822e-4	4.45496254348618e-4
flux1:	0.644574507617987	4.78593516461263e-4	4.78648287557301e-4	4.78352491595818e-4	4.77820727906176e-4	4.77224264074333e-4	4.76737035384125e-4	4.76486481119904e-4	4.76522321432818e-4	4.7681033505057e-4	4.7725072096866e-4	4.77713451680913e-4	4.78078194600619e-4	4.78265631859128e-4	4.78250956105412e-4	4.78057998847406e-4	4.77741258981284e-4	4.77369002472962e-4	4.77018954339101e-4	4.7678599937474e-4	4.76781463047008e-4	4.77088833390234e-4	4.77659127789784e-4	4.7822159029639e-4	4.78440804091126e-4	4.78447661897688e-4	4.78766581855505e-4	4.78424016918752e-4	4.77990355923276e-4	4.78028477402098e-4	4.79688428829967e-4	4.77412875929311e-4	4.75347721602664e-4	4.77586535768478e-4	4.78360837555311e-4	4.78649127905849e-4	4.78814832556351e-4	4.79323652899109e-4	4.79088870130118e-4	4.78715519430097e-4	4.78511608351018e-4	4.78351534617331e-4	4.78168778449613e-4	4.78062587446775e-4	4.78162980479156e-4	4.78507460680358e-4	4.7901308401722e-4	4.79521713268456e-4	4.79870241977296e-4
flux1:	0.64483695652174	5.14882824830072e-4	5.15004082590601e-4	5.14716616853286e-4	5.14134374014385e-4	5.13445045807457e-4	5.12850710193074e-4	5.12510033839165e-4	5.12497823965614e-4	5.12791823852703e-4	5.13288310391198e-4	5.13839394181124e-4	5.14298637541804e-4	5.14559928865218e-4	5.145782296386e-4	5.14368785814084e-4	5.13990963609405e-4	5.13529846132106e-4	5.1308805092423e-4	5.12788293384711e-4	5.12766357392949e-4	5.13118152627582e-4	5.13784205988356e-4	5.14454914837592e-4	5.14746793898463e-4	5.14785105701149e-4	5.15132804110046e-4	5.14744344087489e-4	5.14224075032139e-4	5.14216608922331e-4	5.1595527945443e-4	5.13495777126813e-4	5.11295257980778e-4	5.13744328092345e-4	5.14644778015655e-4	5.15008676918996e-4	5.15232854133361e-4	5.15787391083126e-4	5.15504685564898e-4	5.15052602424567e-4	5.14779367590776e-4	5.14564707916885e-4	5.14349303508755e-4	5.14246888810592e-4	5.14395827970295e-4	5.14825631188019e-4	5.15429675451606e-4	5.16019324323994e-4	5.1640548554618e-4
flux1:	0.645099405425493	5.53346568023955e-4	5.53537959322229e-4	5.53261413661291e-4	5.52629655728538e-4	5.5184675039574e-4	5.51143340279202e-4	5.50710028786333e-4	5.50647475899734e-4	5.50946028184887e-4	5.51498454417583e-4	5.52139160425908e-4	5.52695501466994e-4	5.53034228499983e-4	5.5308954241611e-4	5.52867499620176e-4	5.52431806971014e-4	5.51884069546476e-4	5.51351860207817e-4	5.50986222296799e-4	5.50948277898102e-4	5.51347258825159e-4	5.5211335769925e-4	5.52896900452368e-4	5.53264694445735e-4	5.53337496092425e-4	5.53720463005677e-4	5.53291590321372e-4	5.52688258063352e-4	5.52641481441032e-4	5.54470171308219e-4	5.51819577284764e-4	5.49475846440213e-4	5.52144581605812e-4	5.53174772734038e-4	5.53613592151412e-4	5.53897912157176e-4	5.54500820384608e-4	5.54169277355959e-4	5.53638337723867e-4	5.53297482750107e-4	5.53029742518712e-4	5.5278159821126e-4	5.52681434816938e-4	5.5287684655156e-4	5.53390075204447e-4	5.54091046855089e-4	5.54760431290387e-4	5.55182762996507e-4
flux1:	0.645361854329247	5.94062118265176e-4	5.94326767215731e-4	5.94064990734033e-4	5.93387408865146e-4	5.92513687864002e-4	5.91702528954788e-4	5.91176304226576e-4	5.91061712090038e-4	5.91362224094765e-4	5.91967895507449e-4	5.92696354053504e-4	5.93349582708924e-4	5.93767685095876e-4	5.93864063044059e-4	5.93634987033001e-4	5.93147499548321e-4	5.9251860206571e-4	5.91899935592204e-4	5.91470570419475e-4	5.91417440122275e-4	5.91864117758104e-4	5.92731215252438e-4	5.93628600156673e-4	5.94072532874483e-4	5.94181102481216e-4	5.9460601877015e-4	5.94144279460836e-4	5.934642245439e-4	5.93387540844476e-4	5.95319888057419e-4	5.92471337846553e-4	5.89975021859704e-4	5.9287039266385e-4	5.94030456592939e-4	5.94539988910848e-4	5.94883845719513e-4	5.95537248085961e-4	5.95157000123767e-4	5.94549724669801e-4	5.94146544589082e-4	5.93830622753157e-4	5.93551809732725e-4	5.93452737452522e-4	5.93691108042368e-4	5.94283120721657e-4	5.95076331063478e-4	5.95821486552323e-4	5.96277175055274e-4
flux1:	0.645624303233	6.37111198178684e-4	6.37451944090795e-4	6.37210514048759e-4	6.3649407752099e-4	6.35536242372865e-4	6.34622192679934e-4	6.34004942683049e-4	6.33836831989364e-4	6.34134933498001e-4	6.34787887709201e-4	6.35598380950789e-4	6.36344915543755e-4	6.36842340839971e-4	6.36983713639683e-4	6.36754864209297e-4	6.36224572590123e-4	6.35523148078367e-4	6.34824349480739e-4	6.34334113731163e-4	6.34265261144486e-4	6.34756914978705e-4	6.35721560049976e-4	6.36729149920542e-4	6.37245432329745e-4	6.37388486697986e-4	6.37861728318834e-4	6.37376455862427e-4	6.36628608412624e-4	6.36534502996407e-4	6.38586312885122e-4	6.35532945126959e-4	6.32872729442102e-4	6.35998706775434e-4	6.37284700530816e-4	6.37856730618037e-4	6.38256850426612e-4	6.3896221267972e-4	6.38534610480961e-4	6.37856570933945e-4	6.37400544148004e-4	6.37045423881185e-4	6.36740837114103e-4	6.36642568558927e-4	6.36919228660718e-4	6.37582705019125e-4	6.38460187845513e-4	6.392743575419e-4	6.39759227843838e-4
flux1:	0.645886752136753	6.82578715065746e-4	6.82998436161581e-4	6.82785151251023e-4	6.82040612574604e-4	6.81009665074694e-4	6.80001214937601e-4	6.79296787322652e-4	6.79073413956868e-4	6.79362296115834e-4	6.80052594793751e-4	6.80934934162685e-4	6.81767382906149e-4	6.8234187321671e-4	6.82532039071489e-4	6.82312477469137e-4	6.81751400825528e-4	6.80989259652493e-4	6.80218833625588e-4	6.79670877537564e-4	6.79583804635471e-4	6.80113756614132e-4	6.811673229764e-4	6.82276081312335e-4	6.82856233584926e-4	6.83029425295972e-4	6.8355681876137e-4	6.83059011280492e-4	6.82254838172455e-4	6.82158937161613e-4	6.84348167194955e-4	6.81082999381079e-4	6.78245397182478e-4	6.81602611802662e-4	6.83006129266807e-4	6.83628123434565e-4	6.84078301573676e-4	6.84836335615562e-4	6.84364082811732e-4	6.83624217871891e-4	6.83129463780041e-4	6.82748760430649e-4	6.82426664763858e-4	6.82330221515737e-4	6.82639593181968e-4	6.8336457101207e-4	6.84314952197075e-4	6.85188380909397e-4	6.85696732615519e-4
flux1:	0.646149201040506	7.30550160601284e-4	7.31052183610425e-4	7.30877566175382e-4	7.3011989953749e-4	7.29031381653871e-4	7.27940615927982e-4	7.27154496840429e-4	7.26873313052799e-4	7.27143088217556e-4	7.27856209440281e-4	7.28795276251052e-4	7.29702195276809e-4	7.30349270926197e-4	7.30592054325874e-4	7.30392885789039e-4	7.29816292759675e-4	7.29008534479787e-4	7.28177121898412e-4	7.27574695624711e-4	7.2746464514874e-4	7.28021919038573e-4	7.29150270070257e-4	7.30345461532339e-4	7.30976088725416e-4	7.31171933637624e-4	7.31758859084111e-4	7.31261297340922e-4	7.30414982678683e-4	7.30336268215256e-4	7.32683223270998e-4	7.29199239505779e-4	7.2616860587044e-4	7.29754291293507e-4	7.31262360027742e-4	7.31917363101639e-4	7.32408355978838e-4	7.3321895301136e-4	7.32706173472952e-4	7.31916967779099e-4	7.31402513686142e-4	7.31014815018885e-4	7.30687210129265e-4	7.30595229340396e-4	7.30930992113891e-4	7.3170484641993e-4	7.32713141577017e-4	7.3363274850011e-4	7.34156997675906e-4
flux1:	0.64641164994426	7.81108045192121e-4	7.81696630571116e-4	7.81574413716791e-4	7.80823161054564e-4	7.79697259631985e-4	7.78539687430799e-4	7.77678595398828e-4	7.77335706357327e-4	7.77572856664183e-4	7.78289260180004e-4	7.7926477536165e-4	7.80230673871687e-4	7.80943845118878e-4	7.81243440110894e-4	7.8107819305589e-4	7.80504930674546e-4	7.7967017161291e-4	7.78790673374586e-4	7.78137187516745e-4	7.77997199621088e-4	7.78566620968497e-4	7.79750269635357e-4	7.81011677938531e-4	7.81674760582675e-4	7.81883036673942e-4	7.82534891708444e-4	7.8205251512029e-4	7.8118137703101e-4	7.81142553123593e-4	7.83670278578111e-4	7.79960736057469e-4	7.76719539519614e-4	7.80527771508996e-4	7.82123053845454e-4	7.82789798784466e-4	7.83309375618596e-4	7.84171565659539e-4	7.83623775528763e-4	7.82801264291819e-4	7.82291082304963e-4	7.81920040098804e-4	7.81602805727995e-4	7.81519689184408e-4	7.81874854689456e-4	7.82682226653571e-4	7.83729588090928e-4	7.84678543485154e-4	7.85208688992906e-4
flux1:	0.646674098848013	8.34328097899807e-4	8.35008975576091e-4	8.34956539394414e-4	8.34236031223988e-4	8.33097530202544e-4	8.31891788954012e-4	8.30963216732223e-4	8.30552886640831e-4	8.30739866350359e-4	8.31434794245206e-4	8.32421364227362e-4	8.33426979108789e-4	8.34198180295203e-4	8.34559647781555e-4	8.34444742913007e-4	8.33897620625167e-4	8.33058287805807e-4	8.3214611451028e-4	8.31445420631201e-4	8.31266713056031e-4	8.31829419301819e-4	8.33044152911258e-4	8.34346786268479e-4	8.35020448080795e-4	8.35229004239826e-4	8.35951949255469e-4	8.35502425085391e-4	8.34627484882499e-4	8.34655422255939e-4	8.37390210275077e-4	8.334491101125e-4	8.29978419377234e-4	8.34000613283323e-4	8.35661886548517e-4	8.36315096458257e-4	8.36848235567376e-4	8.37760167175116e-4	8.37184133301704e-4	8.36347709813849e-4	8.35870505650904e-4	8.35544665599282e-4	8.35257480073263e-4	8.35189390678072e-4	8.35556309767704e-4	8.36379032229357e-4	8.37442511781642e-4	8.38399796076494e-4	8.38922789580713e-4
flux1:	0.646936547751766	8.90276059238447e-4	8.91056972475711e-4	8.91095681015338e-4	8.90435091833937e-4	8.89313151863181e-4	8.88080592140165e-4	8.87092328942601e-4	8.86606587411602e-4	8.86721634951945e-4	8.87365193798117e-4	8.88332655346563e-4	8.89355486282869e-4	8.9017568997885e-4	8.90605538034842e-4	8.90560757130872e-4	8.90066886735802e-4	8.89249477581048e-4	8.88322825962633e-4	8.87579617898542e-4	8.87352187238829e-4	8.87886441009492e-4	8.89104300375642e-4	8.90419469277278e-4	8.9107909234685e-4	8.9127491367673e-4	8.92076739497988e-4	8.91681086157817e-4	8.90827630333242e-4	8.90953762493218e-4	8.93925628617671e-4	8.89748244568818e-4	8.86028342366396e-4	8.90253927365055e-4	8.91956782594953e-4	8.92567628653664e-4	8.93096829945963e-4	8.94055764886548e-4	8.93459245300843e-4	8.92631266364968e-4	8.92220023358491e-4	8.91972405974465e-4	8.91738459057221e-4	8.91693197514662e-4	8.92063551372834e-4	8.92880646455397e-4	8.93933074560125e-4	8.94873139286782e-4	8.95372286854657e-4
flux1:	0.647198996655519	9.49005792855876e-4	9.49896991185222e-4	9.50052371308321e-4	9.49485564636954e-4	9.48413308954092e-4	9.47177466324194e-4	9.46137130324498e-4	9.45565522172649e-4	9.4558272384463e-4	9.46140273870532e-4	9.47054334794128e-4	9.48069401808825e-4	9.4892934045601e-4	9.49436087176524e-4	9.49484922610887e-4	9.49075885778767e-4	9.48311061319046e-4	9.47391082149311e-4	9.46611277547194e-4	9.46324573451209e-4	9.46806723263316e-4	9.47997173772096e-4	9.49293768327258e-4	9.49913263343881e-4	9.50083580214743e-4	9.5097449179467e-4	9.50657569894232e-4	9.49855500952119e-4	9.50116012162779e-4	9.53358970319007e-4	9.4894229954119e-4	9.44953310237097e-4	9.49370477655045e-4	9.51088157903524e-4	9.51624832808136e-4	9.52130515658538e-4	9.53132838331806e-4	9.52524216804963e-4	9.51729419474937e-4	9.5142071893803e-4	9.51288182760404e-4	9.51133722253254e-4	9.5112053265045e-4	9.51485371944993e-4	9.52273207620422e-4	9.53283301883845e-4	9.54175969705659e-4	9.5463051780116e-4
flux1:	0.647461445559273	0.00101055915690204	0.00101157376658174	0.00101187546463655	0.00101144058324424	0.00101045447164083	0.00100924043337842	0.00100815504120215	0.00100748455293951	0.00100737418340046	0.00100780703822549	0.00100863018686184	0.00100961094975754	0.00101050185427921	0.00101109646045082	0.00101126621959821	0.00101097793091788	0.00101030030714404	0.00100941102482693	0.00100860197992475	0.00100824549636142	0.00100865092029886	0.0010097820412437	0.00101102781963019	0.00101158084069406	0.0010117140576198	0.00101270716620954	0.00101249784423165	0.00101178161650909	0.00101221726569749	0.00101576923952083	0.00101111224163139	0.00100683466143914	0.00101143108865097	0.00101313539156941	0.00101356376762986	0.00101402473251665	0.00101506598273992	0.00101445382565638	0.00101371858479115	0.00101355173575063	0.00101357416254793	0.00101352791914838	0.0010135572723779	0.00101390716285211	0.00101463984456415	0.00101557264843894	0.00101638337880633	0.00101676843189216
flux1:	0.647723894463026	0.00107496766584663	0.00107612186114541	0.00107660331600924	0.00107634208051837	0.00107548106163803	0.00107431474082803	0.00107319033835519	0.00107240552388863	0.00107213467089084	0.0010724010904092	0.00107309372739307	0.0010740130934823	0.00107492735497068	0.00107562342133523	0.00107594497714534	0.00107581713479438	0.00107526466500085	0.00107443253941254	0.00107360298192987	0.00107316664308461	0.00107347054525092	0.00107451009675843	0.00107567282677611	0.00107613375233884	0.00107622001416658	0.00107733137762598	0.00107726221748612	0.00107667020224665	0.00107732566733142	0.00108122792467043	0.00107633145060551	0.00107174649974197	0.00107650998095593	0.00107817217476423	0.00107845653609248	0.00107885048700136	0.00107992543551619	0.0010793180123355	0.00107866948006225	0.00107868549614355	0.0010789048356363	0.00107899736225502	0.00107908075099323	0.00107940606051948	0.00108005610270737	0.00108087381811106	0.00108156442671816	0.00108185130799563
flux1:	0.647986343366779	0.00114225553093138	0.00114356843369783	0.00114426621654706	0.0011442229111982	0.0011435273577084	0.00114243469553211	0.00114127607355216	0.00114035939161854	0.0011398928559554	0.00113994929706899	0.00114047102977072	0.00114130237344147	0.00114223404492205	0.00114304769422615	0.00114355481158355	0.00114362987595041	0.00114324277207678	0.00114249585331706	0.00114165548251128	0.00114112976843287	0.00114130776737132	0.00114222406348641	0.00114327242877043	0.00114361700553818	0.00114364830423721	0.00114489644208542	0.00114500282726836	0.00114457603956361	0.00114549873785673	0.00114979481456382	0.00114466118853034	0.00113975095693839	0.00114466992031751	0.00114626166100169	0.0011463655244815	0.00114666967200988	0.00114777246810916	0.0011471772840792	0.00114664245788756	0.00114688291747775	0.00114734211859948	0.00114760506183837	0.00114775481417606	0.00114804614036399	0.00114858541698759	0.00114924864068748	0.00114977850228056	0.00114993561053611
flux1:	0.648248792270532	0.00121244329722157	0.00121393654612079	0.00121488933799388	0.00121510948509221	0.00121461993561418	0.00121362606397784	0.00121243658334651	0.00121136895083941	0.00121067039855676	0.00121047297504046	0.00121078400874337	0.00121150213269742	0.00121244721001512	0.00121339661216495	0.00121412483189989	0.00121444653579749	0.00121426574825839	0.00121363245263319	0.00121279123810059	0.00121216708123259	0.00121219561719093	0.00121295822209997	0.00121386249621522	0.00121406814369733	0.00121403797987338	0.00121544289744873	0.00121576162709757	0.00121554185722652	0.00121678028512203	0.00122151445698187	0.00121614674963739	0.0012108941696132	0.00121595811424062	0.00121745239395316	0.0012173394560062	0.00121753124134206	0.00121865566813153	0.00121807905794712	0.00121768382343853	0.00121818964317581	0.00121893148433701	0.00121939678295864	0.0012196258707407	0.0012198745679081	0.00122027549048647	0.00122074480380861	0.00122107250089597	0.00122106664731146
flux1:	0.648511241174286	0.00128555109009451	0.0012872480432623	0.0012884952492154	0.00128902400150763	0.00128877975555315	0.0012879081653231	0.00128668971882256	0.00128545127799553	0.00128448461157931	0.0012839907060465	0.00128405326588505	0.00128463524686209	0.00128559169602985	0.00128669623800244	0.00128768135660302	0.00128829281680737	0.00128835816559765	0.00128786577958904	0.00128703307225708	0.00128630163952161	0.00128615831125431	0.00128673866051042	0.00128747124269359	0.00128751711777869	0.00128741984067788	0.00128900170070592	0.00128956917481488	0.0012895966756012	0.001291198395793	0.0012964138428949	0.00129081494431082	0.0012852036790433	0.00129040361062005	0.00129177580028873	0.00129141105798638	0.0012914690483842	0.00129260892052803	0.00129205574389357	0.00129182393197823	0.00129263407599471	0.00129369989341233	0.0012943988783256	0.00129472066896825	0.00129491939802056	0.00129515622506136	0.00129539403227255	0.00129547935054055	0.00129527749410618
flux1:	0.648773690078039	0.00136160050157873	0.00136352506456348	0.00136510509483179	0.00136598540453598	0.00136602303921957	0.00136529481208789	0.00136404795311564	0.00136261904642444	0.00136134995508149	0.00136051992265827	0.0013602996452444	0.00136072552351216	0.00136169305091141	0.00136297219364543	0.00136424842644187	0.00136518998239595	0.0013655380922542	0.00136521117300338	0.00136439480336253	0.00136354733824293	0.00136321133773204	0.00136358344484436	0.00136411941661204	0.00136398641414104	0.00136381644533627	0.0013655941005269	0.00136644430085743	0.001366755263787	0.00136876473148999	0.00137450159754938	0.00136867324721035	0.00136268761902872	0.00136801658663382	0.00136924564863403	0.00136859673858299	0.00136850174025607	0.00136965146988053	0.00136912493549706	0.0013690774238825	0.00137022756512861	0.00137165587093629	0.00137261822990729	0.00137304611435908	0.00137318931720852	0.00137323946966864	0.00137321194302622	0.00137301806988553	0.00137258932180607
flux1:	0.649036138981792	0.00144061439411941	0.00144278949538532	0.00144473777568655	0.00144600842641533	0.0014463603231537	0.00144579349512405	0.00144451776506518	0.00144288010829966	0.00144127775403128	0.00144007665805833	0.00143954389978139	0.00143979718843232	0.00144077677517199	0.00144224867078271	0.0014438466210982	0.00144515356234516	0.00144581578916546	0.00144567466100057	0.00144488022537851	0.0014439081439691	0.0014433609720888	0.00144350239552034	0.00144382027889703	0.0014434911748363	0.00144324235282984	0.00144523198102963	0.00144639449054666	0.00144701857984795	0.00144947502605182	0.00145576859193116	0.00144971053718627	0.00144333562280117	0.00144878945212455	0.00144985938493376	0.00144889815947945	0.00144863457197023	0.00144978991077587	0.00144929153661017	0.00144944541429686	0.0014509665622919	0.00145279154630289	0.0014540441186608	0.00145459094821535	0.00145467514515343	0.0014545203946475	0.00145419937038477	0.00145369513381664	0.00145301287862985
flux1:	0.649298587885546	0.00152261432820821	0.00152506009373068	0.00152740689502432	0.00152910050489724	0.00152979348761706	0.0015294026168279	0.00152809710165581	0.00152623514258003	0.00152427393719903	0.00152267326054558	0.00152180427875581	0.00152187228328841	0.00152286552249171	0.00152454548275798	0.00152649005437427	0.00152819040786159	0.00152919094569046	0.00152925048505924	0.00152848100290011	0.00152737640957802	0.00152660302009868	0.0015264962291317	0.00152657909607932	0.00152603901423606	0.00152570426997687	0.00152791832589746	0.00152941661669015	0.00153037481180948	0.00153331038482605	0.00154018954609876	0.0015338989752208	0.00152712096433899	0.00153269924437322	0.00153360078029958	0.00153230510050038	0.00153186249980052	0.00153302144149752	0.00153255113981982	0.00153291894382058	0.00153483605689434	0.00153708597877642	0.00153865136217606	0.00153932864439899	0.00153935246951621	0.00153897988048218	0.00153834456117836	0.00153750655362382	0.00153655053983508
flux1:	0.649561036789299	0.00160761583723427	0.00161034754115959	0.00161311574094056	0.00161525685904296	0.00161631105018353	0.00161610705920307	0.0016147711996539	0.0016126736438249	0.00161033507052497	0.00160831434998715	0.00160709232177301	0.00160696627088603	0.00160797455541905	0.00160987346578907	0.00161218185071693	0.00161429438257706	0.00161564871084928	0.00161591756773433	0.00161517363353162	0.00161393034924551	0.00161292078729893	0.00161255498217518	0.00161239198481678	0.00161162928927606	0.00161120078041197	0.00161364740029364	0.00161549755843435	0.00161680048607542	0.00162023879614161	0.0016277249653524	0.0016211963013458	0.00161400315517573	0.00161971047229742	0.00162044298856983	0.00161879866410705	0.00161817355637762	0.00161933735729564	0.00161889361680454	0.00161948264497532	0.00162181325477904	0.00162450875577087	0.00162640373662677	0.0016272205732443	0.00162718449645152	0.00162658703660043	0.0016256253871688	0.00162443984905703	0.00162319813035863
flux1:	0.649823485693052	0.00169562225901246	0.00169864814753445	0.00170185104843111	0.00170445447086527	0.00170588246626152	0.00170587281771135	0.00170450748474686	0.0017021689606922	0.00169944339018042	0.00169699172391974	0.00169540757342106	0.00169508256784047	0.00169610617681634	0.00169822894154232	0.00170090879350961	0.00170344134289129	0.0017051551194045	0.00170563545128934	0.00170491591576344	0.00170353100903025	0.001702282499103	0.00170165582779873	0.00170124410645515	0.00170025170663123	0.00169972141931525	0.00170240430484716	0.00170461426477331	0.00170626109819045	0.00171021622705927	0.00171832268868261	0.00171154774875309	0.00170393011919989	0.00170977745854	0.00171035099394371	0.00170835375174478	0.00170755139459788	0.00170872564681907	0.0017083057746972	0.00170911747913834	0.00171187036984035	0.0017150227615566	0.00171725661825963	0.00171821840978001	0.00171812413765211	0.00171730091516832	0.00171601068346914	0.0017144750636835	0.00171294571330318
flux1:	0.650085934596805	0.00178661817217046	0.00178993727253254	0.00179357660922828	0.00179664603499335	0.00179845248326739	0.00179864172719991	0.00179725055453498	0.00179467337563205	0.00179156181941549	0.0017886791967954	0.00178673220501225	0.00178620699296379	0.00178724412065828	0.00178958820878901	0.00179263608220367	0.00179558429692497	0.00179765273593849	0.00179834044623502	0.00179764356134154	0.00179611926061443	0.0017946385820606	0.00179376057769459	0.00179310738379589	0.00179188431370187	0.00179124501301713	0.0017941637049065	0.0017967329589531	0.00179871084981666	0.00180318679842029	0.00181191845105711	0.00180488689369559	0.00179683919038254	0.00180284535677901	0.00180328256627469	0.00180093989307941	0.00179997604699546	0.00180117172267697	0.00180077210887535	0.00180180158129005	0.00180497558319219	0.00180858520064377	0.00181115796751769	0.00181226495304847	0.0018121145461725	0.00181107067785065	0.0018094600160621	0.0018075841704287	0.00180577673317619
flux1:	0.650348383500559	0.00188056359097254	0.00188416362759796	0.00188822789056644	0.00189175502216849	0.00189393666936377	0.00189432737184545	0.00189291831019858	0.00189011426995219	0.0018866300012454	0.00188332839991449	0.00188102657066502	0.00188030315760308	0.00188134892150835	0.00188390306606825	0.001887303168926	0.00189064966557423	0.00189305737704423	0.00189394277177068	0.00189326764477055	0.00189161341533049	0.00188991930659064	0.00188881327311598	0.00188793804518231	0.00188649107365843	0.00188573737878564	0.00188888773758735	0.00189180739507206	0.00189409131019775	0.00189908178505592	0.00190843513474503	0.00190113505251357	0.00189265649166092	0.00189884935832694	0.00189918720161027	0.00189651989013869	0.00189542234705837	0.00189665672850599	0.0018962731032694	0.00189750867586686	0.0019010916501208	0.00190514638145856	0.00190804719465152	0.00190929293308385	0.00190908771658531	0.00190783386942859	0.00190592156885243	0.00190372859157517	0.00190166526870662
flux1:	0.650610832404312	0.00197738991094426	0.00198124545716747	0.00198570865259915	0.00198967282315633	0.00199221905078459	0.00199281307736331	0.00199140010221521	0.00198839221411737	0.00198456217055578	0.00198086635768684	0.00197822651064881	0.00197730960895627	0.00197835506797923	0.00198109815709334	0.00198482144206948	0.00198853537709711	0.00199125659586918	0.0019923253168579	0.00199167345937709	0.00198990796979022	0.00198803324866778	0.00198673827171685	0.00198567434983373	0.00198401932112031	0.00198314862671232	0.00198652329344132	0.00198977631203779	0.00199232909782864	0.00199781749996403	0.00200778073932644	0.00200019922767591	0.00199129467878933	0.00199771206348162	0.00199800302062714	0.00199504625938086	0.00199385600335078	0.0019951534222462	0.00199478109398951	0.00199620409437135	0.00200017219862448	0.0020046463204806	0.00200785198869374	0.00200922191283897	0.00200896128298005	0.00200751295635425	0.00200532832948764	0.00200285502885529	0.00200057160169073
flux1:	0.650873281308065	0.00207699819956444	0.00208106919684462	0.00208589014759843	0.00209025852713406	0.00209315237405034	0.0020939524620383	0.00209255733091065	0.00208938139632942	0.00208524726055806	0.00208119522584533	0.00207824278448668	0.00207713910829045	0.00207817032036286	0.00208107051310175	0.00208507411905634	0.00208911113939977	0.0020921102512478	0.00209334432236674	0.00209272106377353	0.0020908737596824	0.00208886684979684	0.00208743911836878	0.00208623479128403	0.00208439740246758	0.00208341037976482	0.00208699900519269	0.0020905604199509	0.00209333292554177	0.00209929241493809	0.00210984544411686	0.00210196899362721	0.00209264946349564	0.00209933946382388	0.00209965210506903	0.00209645598742099	0.00209522787270216	0.00209662020206223	0.00209625428228473	0.0020978389944291	0.0021021563253184	0.00210700977651351	0.0021104837258429	0.00211195391055869	0.00211163415065598	0.00211001077442337	0.00210759322177417	0.00210489024830889	0.00210243673523296
flux1:	0.651135730211818	0.0021792598794547	0.00218349065580254	0.00218861292889086	0.00219334132935821	0.00219656094786942	0.00219757246139641	0.0021962263821996	0.00219293224409294	0.00218855108243369	0.00218419402337348	0.00218096246497444	0.00217967987822389	0.00218067703050547	0.0021836911332239	0.00218791819107804	0.00219222073486731	0.00219545301224171	0.00219683185009581	0.00219624741351885	0.00219435946218131	0.00219228507622026	0.00219079827018764	0.00218951692099245	0.00218753271681769	0.00218643320773643	0.00219022231621738	0.00219405935000097	0.00219699050559832	0.00220338406887266	0.00221449838226662	0.00220631300137216	0.00219659565669542	0.00220361634320484	0.00220403514513232	0.00220066452772027	0.00219946740694555	0.0022009942764379	0.00220062991618226	0.00220234380775892	0.00220696251256902	0.00221214072879107	0.00221583246088072	0.00221736873919084	0.00221698195308539	0.002215205870968	0.00221260415908926	0.00220973577525209	0.00220717678738264
flux1:	0.651398179115572	0.00228401928355731	0.00228833819742562	0.0022936907193946	0.00229872498240316	0.00230224543991025	0.00230347816586195	0.00230222320989073	0.00229887553211344	0.0022943198632618	0.00228972164303737	0.00228625158337701	0.00228479811782831	0.0022857347725642	0.00228880792233087	0.00229318775239295	0.00229768568911904	0.00230109817905199	0.00230259946572719	0.00230206957202377	0.00230019402966554	0.00229813286636677	0.00229667748162185	0.00229539671998023	0.00229331021278225	0.00229210446197489	0.002296076937096	0.00230014897762988	0.00230316583232607	0.00230994636853761	0.00232158483033043	0.00231307589472144	0.00230298361179614	0.00231040206585298	0.00231102644973213	0.00230756015223395	0.00230647644084458	0.0023081851735807	0.00230781784654307	0.00230962212130946	0.00231448305625881	0.00231991746452404	0.00232376264222306	0.00232532018231906	0.00232485343683948	0.00232294882874273	0.00232022008716307	0.00231726354113473	0.00231467826403127
flux1:	0.651660628019325	0.00239109711043166	0.00239541693274666	0.00240091532477576	0.00240619323943747	0.00240998854188043	0.00241145835767377	0.00241034843483735	0.00240702684230762	0.0024023840130582	0.00239762002280261	0.00239395792265485	0.00239234069758563	0.00239318321143729	0.00239624892843299	0.00240069767521591	0.00240530930255721	0.0024088418522442	0.00241044223186893	0.00240998818549102	0.00240818935147394	0.00240623679295707	0.00240491841640915	0.00240372823245693	0.00240159120877882	0.00240028653355168	0.0024044208508592	0.00240867939943177	0.00241169724594376	0.00241880778320071	0.00243092441997429	0.00242207634209541	0.00241163686452198	0.00241952763847685	0.00242047029066994	0.00241699968577323	0.00241612439713615	0.00241806968714722	0.00241769555356469	0.00241954607377361	0.00242458006014219	0.00243018929664514	0.00243411053505866	0.00243563396034715	0.0024350687051185	0.00243306048426131	0.00243026891124124	0.00242731335392846	0.00242479504866731
flux1:	0.651923076923078	0.00250029358758465	0.00250451270991475	0.00251006133890167	0.00251551500108015	0.00251956018649077	0.00252129041630674	0.00252039163103654	0.00251719006013249	0.00251256082819075	0.00250771621221163	0.00250391271866144	0.0025021368160203	0.00250284400798097	0.00250582469364972	0.00251024646161258	0.0025148799027693	0.00251846635144414	0.00252014197747012	0.00251979027724484	0.00251814230931998	0.00251640623066014	0.00251534291154643	0.00251434302741893	0.00251221224921169	0.00251081538931605	0.0025150848421901	0.00251947364645877	0.00252239646618849	0.00252977070348831	0.00254231072595871	0.00253310661872693	0.00252235147995653	0.00253079462913653	0.00253217923015986	0.00252880631210096	0.00252824562970093	0.00253048898847415	0.00253010535933727	0.00253195395636693	0.00253708364948677	0.00254277552141779	0.00254668391947913	0.00254810801885692	0.00254741982825485	0.0025453325355249	0.00254254779428523	0.0025396926688995	0.00253734756789671
flux1:	0.652185525826831	0.00261139022414611	0.00261539474300063	0.00262088944327895	0.00262644793338333	0.00263072106556444	0.00263274334329779	0.00263213357052179	0.00262915871476251	0.00262465498210238	0.00261982222815466	0.00261593020091292	0.00261399757661122	0.00261452073609334	0.00261732870304917	0.00262161726494658	0.00262617232551506	0.00262974192082081	0.00263146892970539	0.00263125051601468	0.00262983546524479	0.00262843336239285	0.00262775232603793	0.00262704902488934	0.00262498363866067	0.00262349912295954	0.00262787136006276	0.00263232700856089	0.00263504852860868	0.00264261193875396	0.00265551224269789	0.0026459337938605	0.00263489720166276	0.00264397607503529	0.00264593459907016	0.0026427696339257	0.00264263909624191	0.00264524809145477	0.00264485398558934	0.00264665013950873	0.00265179248257175	0.00265746664799008	0.00266126405153801	0.00266251509283617	0.00266167375557265	0.00265953046940812	0.00265682576338459	0.00265417860789915	0.00265212408796834
flux1:	0.652447974730585	0.00272414939398136	0.0027278160695344	0.00273314744336284	0.0027387396696338	0.00274322355539431	0.00274557803172442	0.00274534559405376	0.00274271438714218	0.00273845608992561	0.00273373204476627	0.00272980436335649	0.00272771290413723	0.00272799624245202	0.00273053536083401	0.00273457650339536	0.00273894704263298	0.00274242614541709	0.00274418115168909	0.0027441304336225	0.00274303589813701	0.0027420915843307	0.00274192557919691	0.00274162833612827	0.00273968734333501	0.00273811623367463	0.0027425534290051	0.00274700668655026	0.00274941233013343	0.00275708404450168	0.00277027441890803	0.00276030218286156	0.00274902005663879	0.00275881902735364	0.00276148877151007	0.00275864762131369	0.00275906998094017	0.00276211727240041	0.00276171402407773	0.00276340684938988	0.00276847603852911	0.00277402733297379	0.00277760927923971	0.00277860690895202	0.00277757687825236	0.00277539816524292	0.00277284800457905	0.00277052164130492	0.00276888359203625
flux1:	0.652710423634338	0.00283831155829891	0.0028415115826839	0.00284656873901518	0.00285212626938762	0.00285680972907797	0.00285954449622493	0.00285978588370141	0.00285762203631986	0.00285373327383357	0.00284921571123735	0.00284530300739426	0.00284304586802866	0.0028430275189983	0.00284519554859366	0.00284887009481009	0.00285294693892519	0.00285626105762425	0.0028580217493455	0.00285817554446477	0.00285749213112184	0.00285713223889971	0.00285761579019378	0.00285783400606256	0.00285607411266487	0.00285441342859174	0.00285887333241785	0.00286325142660423	0.00286522135445251	0.00287291697554786	0.00288632216348464	0.00287593641458941	0.00286444571426411	0.00287504798521831	0.00287856845113635	0.00287616963275253	0.00287727242014665	0.0028808345725281	0.00288042641179465	0.00288196684403026	0.00288687768851781	0.00289219998689809	0.00289545924552076	0.00289611893436333	0.00289486014596905	0.00289266309350194	0.00289034080242834	0.00288844994251099	0.00288735930924283
flux1:	0.652972872538091	0.00295359057975175	0.00295619402052324	0.00296086856515556	0.00296632825591626	0.00297120679643784	0.00297437645468895	0.00297519310163614	0.00297362279226404	0.00297022735859848	0.00296601129353756	0.00296215979616611	0.00295972516730065	0.00295933883217839	0.00296103047854282	0.00296421798212058	0.0029678923584419	0.00297096850525713	0.00297271437072583	0.00297311084032345	0.00297292956831716	0.00297328003126814	0.00297454580223037	0.00297538585738046	0.00297385991773639	0.00297210291940491	0.00297654090234184	0.00298077084128147	0.00298218413621365	0.00298981950034189	0.00300336212923112	0.00299254431655152	0.00298088271551318	0.00299236826151579	0.00299687795359536	0.0029950394538848	0.00299695223941829	0.00300110826732014	0.00300070276786063	0.00300204581177554	0.00300671733889568	0.00301170780968467	0.00301453840861924	0.00301477438514831	0.00301324344925073	0.00301104084229182	0.00300901590153585	0.0030076732572715	0.00300726181615025
flux1:	0.653235321441844	0.00306966813996521	0.00307154885575512	0.00307573890725318	0.00308104513344901	0.00308612090456748	0.00308978425496637	0.00309127846674006	0.003090425369793	0.00308764192649124	0.00308381592403041	0.00308006563217974	0.0030774370884686	0.00307661439369003	0.00307772508022338	0.00308030812947085	0.00308347553639882	0.00308624483112575	0.00308795797866113	0.00308863556700979	0.00308904526460901	0.0030902278596599	0.00309240321607616	0.0030939659387801	0.00309272206317242	0.00309085940116853	0.00309523143197755	0.00309924426722158	0.00309998413486365	0.00310747989845648	0.00312108414758388	0.00310981886828838	0.00309802472374955	0.00311046835124906	0.00311610149484115	0.00311493733087973	0.00311778865091657	0.00312261823878602	0.00312222651699553	0.00312333339891857	0.00312769253176896	0.00313225611980725	0.00313455772607313	0.00313428632807318	0.00313243810116276	0.00313023782449711	0.003128573185652	0.0031278852492605	0.00312828075498579
flux1:	0.653497770345598	0.00318618860423704	0.00318722937063073	0.0031908433510964	0.00319594965407086	0.00320123061080756	0.00320544752262023	0.00320771771918002	0.00320769762456043	0.00320563480809341	0.003202277567528	0.00319866097123738	0.00319581852713407	0.00319449211940406	0.0031949224086722	0.00319679141079818	0.00319935576939454	0.00320175614656579	0.0032034221064805	0.00320441841445444	0.00320550307390325	0.00320763200868951	0.00321083577268927	0.00321321428827807	0.00321229552936618	0.00321031709734248	0.00321458342475878	0.0032183192055248	0.00321827888805074	0.00322556566802672	0.00323916140445779	0.00322743870029032	0.00321555118773273	0.00322902062845675	0.00323590376820767	0.00323552026936224	0.00323943417624057	0.00324501552207165	0.00324465208171774	0.00324549215083323	0.00324947728191155	0.00325353124696162	0.00325521376117781	0.00325435712457992	0.00325214666421218	0.00324995142306444	0.00324870096420398	0.00324876366689372	0.00325008458873777
flux1:	0.653760219249351	0.00330275568492404	0.00330285322741149	0.00330581317021005	0.0033106831628417	0.00331618140616387	0.0033210089696386	0.00332414447403252	0.00332505980052634	0.00332381158503959	0.00332098908020434	0.00331753062373046	0.00331445257787077	0.00331255992085724	0.00331222045225726	0.00331327870315764	0.00331515657387974	0.00331713539008936	0.00331874373045198	0.00332009419471595	0.00332193018684035	0.00332510864612031	0.00332944794279874	0.00333272576778318	0.00333217017675273	0.00333006736577916	0.00333419654375358	0.00333760957576127	0.00333669854059684	0.00334372223285708	0.00335724925328477	0.00334506695896313	0.00333312618649989	0.00334768011254595	0.00335592854243925	0.00335642034956953	0.00336151257026606	0.00336791983216272	0.00336760198296213	0.00336815423008052	0.00337171852448654	0.00337519686428696	0.00337618508261981	0.00337467507797198	0.00337205997445628	0.00336986742576668	0.00336907373281429	0.00336996823360796	0.00337231835116225
flux1:	0.654022668153104	0.00341893191794917	0.00341800153182978	0.00342024566285246	0.00342485307278544	0.00343058239449973	0.00343607052348072	0.00344014616475376	0.00344208068870115	0.00344172231613346	0.00343948573767851	0.00343620216309685	0.0034328677429431	0.00343035550747305	0.0034291722511847	0.00342934103918359	0.00343046564286148	0.00343198194752186	0.00343352650945929	0.00343526273711969	0.00343791576740567	0.00344223231022603	0.00344779937952677	0.00345204857786967	0.00345188935701296	0.00344965734172871	0.00345363017564908	0.00345669412975888	0.00345484403122782	0.00346157088587764	0.00347498287309536	0.00346234872667034	0.00345039564540453	0.00346608151156732	0.00347579552223417	0.00347724135020589	0.00348361509525599	0.00349091547280738	0.00349066230476823	0.00349091640923392	0.00349403069630355	0.00349688829301524	0.00349712648830849	0.00349490880338089	0.00349185186567262	0.00348965523726903	0.00348934789034668	0.00349113675508019	0.00349459991501735
flux1:	0.654285117056858	0.00353424134810723	0.00353222079564729	0.00353370518122198	0.00353803296490192	0.00354400567726758	0.00355019236851381	0.00355526318680274	0.00355827729509576	0.00355886204149037	0.003557246718494	0.00355414834430238	0.00355054107658874	0.00354736993876113	0.00354528950549026	0.0035445129582891	0.00354483772258254	0.00354586395620419	0.00354734253031297	0.00354949016606727	0.00355301188863586	0.00355853662490032	0.00356540550329909	0.003570684743446	0.00357095023494798	0.00356858993749968	0.00357240295037232	0.00357511537835628	0.00357228531158467	0.00357870636938592	0.00359197421528378	0.00357890748476002	0.00356698346552841	0.00358383514927757	0.00359509615175179	0.00359755443798708	0.00360529598345867	0.00361354653428845	0.00361337749434042	0.00361333436294515	0.00361598950917246	0.00361820585340292	0.00361766212658774	0.003614700379415	0.0036111726279859	0.00360896187401967	0.00360915639257448	0.00361188040918418	0.00361651574630533
flux1:	0.654547565960611	0.00364817505423918	0.00364502746665464	0.00364572657768149	0.00364976510029448	0.00365598828349078	0.00366289476843971	0.00366899110571402	0.00367311784188303	0.00367467481680818	0.00367370020201274	0.00367079309115193	0.0036669047309103	0.00366305431939851	0.0036600490196519	0.00365829838811189	0.00365779975381366	0.00365832267601455	0.00365973600012657	0.00366231207787963	0.00366673637029335	0.00367351693745682	0.00368174000499383	0.00368809244311948	0.00368880578163295	0.00368632525629506	0.00368999337319246	0.00369237927749325	0.00368855994544406	0.00369469453165504	0.00370780878430747	0.00369434126328245	0.00368248730774623	0.00370052261517463	0.00371338929904657	0.00371689394824342	0.00372606820418261	0.00373531256787925	0.00373524574937037	0.00373491756554499	0.00373712625802307	0.00373870862108955	0.00373737887250444	0.00373365862180091	0.00372964251042053	0.0037274060115532	0.00372810357005633	0.0037317794102703	0.0037376173131683
flux1:	0.654810014864364	0.00376019841383048	0.00375591398571646	0.00375582009947657	0.00375956444392325	0.00376603579285408	0.00377366183370556	0.00378078507113131	0.00378602718334843	0.00378856027043691	0.00378823096940583	0.00378551983833378	0.00378135460303146	0.00377682827867404	0.00377290060142861	0.00377017768518547	0.00376885695042585	0.00376887767101875	0.00377022772296368	0.00377323756450875	0.0037785765888857	0.00378663407807672	0.00379623859625429	0.00380368964318355	0.00380486804112869	0.00380228317681726	0.00380584147913893	0.00380795572936495	0.00380317230194658	0.0038090704099666	0.00382204274599851	0.00380821910115185	0.00379647477353185	0.0038156929878574	0.0038301977728927	0.00383475428662824	0.00384540064587031	0.00385566590808354	0.00385571621448727	0.00385512606102638	0.00385692396224751	0.00385790990125441	0.00385582126795247	0.00385135376803491	0.00384684652171157	0.00384457329188302	0.00384576126488166	0.00385038015097088	0.00385741921102076
flux1:	0.655072463768117	0.00386975848871974	0.00386435482874074	0.00386347627095838	0.00386692280827576	0.00387362630268942	0.00388194589046276	0.00389006505963037	0.00389639319113968	0.00389988114642792	0.00390018887229795	0.00389768050338703	0.00389325929274664	0.00388808841035768	0.00388327459433785	0.0038796140528055	0.00387749810234339	0.00387703118254672	0.00387831885380856	0.00388175270236554	0.00388799301105701	0.00389731812777997	0.00390830303146179	0.00391685820496089	0.00391851199888436	0.00391584661024992	0.00391935118121491	0.00392127973786293	0.00391559335964962	0.00392133690590751	0.00393420067703029	0.00392007826082705	0.00390848053654581	0.00392886027690376	0.00394500639456841	0.0039505887241469	0.00396271753613185	0.00397401150095569	0.00397418887188834	0.00397337001718769	0.00397481627307848	0.00397527536215014	0.00397248896144569	0.00396731448807166	0.00396233140891776	0.00396001372172034	0.00396166705908836	0.00396719453452111	0.0039753996641269
flux1:	0.655334912671871	0.00397628974776556	0.00396981083404372	0.00396816914744581	0.00397131156708941	0.00397821322448485	0.00398717093521006	0.0039962203930521	0.00400357249039957	0.0040079701357407	0.00400889639333525	0.00400660325130115	0.00400196749931509	0.00399621480092206	0.00399058720465069	0.00398605755958205	0.00398319841211708	0.00398227010460196	0.00398349245158526	0.00398732214211373	0.00399442119913088	0.00400497105354767	0.00401730436978101	0.00402694755244928	0.00402907927480632	0.00402636480133641	0.0040298928288639	0.00403175288452504	0.00402526094325199	0.00403096400154701	0.00404377402083099	0.0040294223614894	0.00401800466181427	0.00403950236877457	0.00405726194080218	0.00406381040680215	0.00407740042723058	0.00408970956627588	0.00409001745058291	0.00408901239204515	0.00409018948264472	0.00409022416671831	0.00408683697939012	0.00408102753363278	0.00407560509335843	0.00407324139431015	0.00407532477002286	0.0040817016109734	0.00409100345980481
flux1:	0.655597361575624	0.0040792165891443	0.00407173036361579	0.00406935656912202	0.00407218162602066	0.00407922562413998	0.00408873388303216	0.00409861220521647	0.00410689416670769	0.00411213455880215	0.00411365381564702	0.00411159754454212	0.00410681235483915	0.00410057417829019	0.00409424221624281	0.00408894543256927	0.00408541863041172	0.00408406442070252	0.00408521177922251	0.00408938782596161	0.00409727138085686	0.0041089673569367	0.00412258467432553	0.00413327715634498	0.00413588097240635	0.00413315609015111	0.00413680547684343	0.00413874472153508	0.00413158008734672	0.00413738828581294	0.00415022007722388	0.0041357202994441	0.00412451199579497	0.00414706134952381	0.0041663748007816	0.0041737953763347	0.00418879249905959	0.00420208080790257	0.00420251503546298	0.00420137437509638	0.0042023872923548	0.00420213275934605	0.00419827848099895	0.00419193966367028	0.00418613817403378	0.00418373610381081	0.00418620672831266	0.00419335097331912	0.00420364671419205
flux1:	0.655859810479377	0.00417795174907559	0.00416954646663189	0.00416647665427545	0.00416895993678043	0.00417606540992429	0.00418600290285525	0.00419657312045329	0.00420566067060396	0.00421165809668461	0.00421374118786572	0.00421195568077001	0.00420711193998131	0.00420051899451498	0.00419362849066372	0.00418769811247288	0.00418360006367832	0.0041818617473128	0.00418291504650328	0.00418736455313439	0.00419592530348558	0.00420865243626956	0.00422345682084382	0.00423513748511602	0.00423819932553877	0.00423550977368025	0.00423939850477917	0.00424159374305859	0.00423392320736366	0.0042400124778493	0.00425296119868544	0.00423840560102251	0.00422743222108358	0.00425094472480646	0.00427172177641349	0.0042798869372694	0.00429620442441465	0.00431041334652619	0.00431096149466275	0.00430974268750582	0.00431071741250755	0.00431034038009961	0.00430618907069291	0.00429946091395598	0.00429336654816199	0.0042909458688188	0.00429375680836852	0.00430156682810193	0.00431272232898287
flux1:	0.65612225938313	0.00427189055815816	0.00426267008042852	0.00425894062541585	0.00426104268076357	0.00426810149901728	0.00427831295384299	0.00428940423145797	0.00429914598486053	0.00430579963094935	0.00430841716564084	0.00430695094895493	0.00430216618806422	0.00429538274086904	0.00428811364867986	0.00428171155737786	0.00427715601077481	0.00427507858089003	0.00427600719597931	0.00428063295766358	0.00428973086431593	0.00430333905687917	0.00431920270198002	0.00433178960369246	0.00433528822568397	0.00433268705746916	0.00433695249576415	0.00433960778622408	0.00433162986820639	0.00433820467721508	0.00435138384248155	0.00433687576584202	0.00432616002406995	0.00435052686069545	0.00437264920974589	0.00438140042721954	0.00439892073205559	0.00441397021936031	0.00441461150395806	0.00441337748097271	0.00441445872202841	0.00441415504344834	0.00440991141850548	0.00440296796882831	0.00439669390109262	0.00439428909481608	0.00439739290238344	0.00440575138089106	0.0044176047257504
flux1:	0.656384708286884	0.00436040193921196	0.00435048022816146	0.00434612297060434	0.00434778613908039	0.00435466196805273	0.00436495950084218	0.00437637032532656	0.00438659198779551	0.0043937901352347	0.00439691571384533	0.00439583345953906	0.00439125132745764	0.00438447274997218	0.00437703528825334	0.00437034723081856	0.00436546111233408	0.00436308973719882	0.00436385017662413	0.00436853125055554	0.00437799573569992	0.00439230298546963	0.00440907070976425	0.00442246412983281	0.00442637317143429	0.00442392147594566	0.00442871960844928	0.00443206397896574	0.00442400614771994	0.00443129722916231	0.0044448372423303	0.00443049123060858	0.00442005486084388	0.00444514997814173	0.00446847560707052	0.00447762742227573	0.00449620556887609	0.00451199625398494	0.00451270191498641	0.00451151955176958	0.00451286770526607	0.00451285872146554	0.00450875895965078	0.00450180643181085	0.0044954928727428	0.00449315517317468	0.00449650760563974	0.00450528625835845	0.00451765252570615
flux1:	0.656647157190637	0.00444281781854366	0.00443231294144926	0.00442735069435963	0.00442849699687587	0.00443502590333088	0.0044451920801603	0.00445669498919161	0.00446720462428522	0.00447482924139718	0.00447844233811966	0.00447782539395924	0.00447361370462491	0.00446706242987913	0.0044596917751394	0.00445292187411819	0.0044478407353748	0.00444521807736049	0.0044457537173512	0.0044503476050401	0.00445998168915921	0.0044747792943725	0.00449227379445341	0.00450636063962861	0.00451065152819483	0.0045084194746019	0.00451392396715666	0.00451820861646629	0.00451032383442759	0.0045185853200424	0.00453263168121847	0.00451857379294704	0.00450844001289355	0.00453412424366695	0.00455849314581947	0.00456783864007195	0.00458730700824186	0.00460372338409125	0.0046044574943894	0.00460339588756845	0.0046051832040988	0.00460571081372558	0.00460201780871716	0.00459529117794623	0.00458910411338478	0.00458690273566519	0.00459046631285976	0.00459953112550464	0.00461220827826004
flux1:	0.65690960609439	0.0045184230625096	0.00450745106675588	0.00450189382399024	0.00450242421735316	0.00450841702901933	0.00451820972682308	0.00452955754762355	0.00454015180161134	0.00454808339619614	0.00455217179673625	0.00455211769011627	0.00454846508871044	0.00454238511803347	0.00453533486644413	0.00452869936504491	0.0045235626933843	0.00452072676787762	0.00452096874243228	0.00452531517583723	0.00453490142553446	0.00454996094207636	0.00456798950315509	0.00458264872698155	0.00458729411025951	0.00458536198793019	0.00459176275678081	0.00459725752775159	0.0045898199014127	0.00459932564351648	0.00461403660295223	0.00460040461909321	0.0045906009396604	0.00461672684902838	0.00464196783666975	0.0046512852252357	0.00467145950881408	0.00468837396111628	0.00468909457672452	0.0046882231087742	0.00469062909293328	0.00469194957907997	0.00468894664060678	0.0046827046109128	0.00467683310369156	0.0046748554637365	0.00467860261867369	0.00468781935645519	0.00470059504080173
flux1:	0.657172054998143	0.00458644804509234	0.00457511709635857	0.00456895929798555	0.00456875455545217	0.00457400109874442	0.00458316015522004	0.00459409364040089	0.00460456476112199	0.00461268733658541	0.00461724903390135	0.00461786994769875	0.00461498130196588	0.00460963146172111	0.00460316612156981	0.00459688663571489	0.00459183325325485	0.00458881595947242	0.00458868520417974	0.00459261138451468	0.004601919380468	0.00461700093248745	0.00463536314085151	0.00465047171066371	0.00465544894215463	0.00465390775496054	0.00466140868182474	0.00466839752513721	0.00466169679350479	0.00467273563164564	0.00468827901713822	0.00467522223633988	0.00466578327095853	0.00469220036657518	0.00471813856427567	0.00472719860175915	0.00474788467428153	0.00476516219746142	0.00476582278730546	0.00476520900814832	0.00476841515055068	0.0047707918922961	0.00476877499938092	0.00476329337915204	0.00475794536719992	0.00475629612515274	0.00476021170442546	0.00476945141601701	0.00478211041272019
flux1:	0.657434503901897	0.00464606549623229	0.00463447069242978	0.00462768986668913	0.00462661325752085	0.00463088848530786	0.00463914400900694	0.00464940064952869	0.00465954405400006	0.00466774996550927	0.00467279440452642	0.00467421463960482	0.00467230529498678	0.00466795147891737	0.0046623382770511	0.00465663482435599	0.00465179856963611	0.00464862495757047	0.00464803530960345	0.00465136233438386	0.0046601572526712	0.00467501869474718	0.00469351460793446	0.00470895347484177	0.00471424763804756	0.00471319879288818	0.00472201422157554	0.00473078938873693	0.00472512401600333	0.00473799377614858	0.00475454276613735	0.00474222110270669	0.0047331910467451	0.00475975099924551	0.00478621562643292	0.00479478952296585	0.00481579095583175	0.00483329440091912	0.00483384553994037	0.00483355296226349	0.00483773698898557	0.0048414322883476	0.0048407011099862	0.00483626473573639	0.00483166135315714	0.00483046018044381	0.00483454308155204	0.00484368731067084	0.0048560193345213
flux1:	0.65769695280565	0.00469639248017782	0.00468461174922929	0.0046771687852291	0.00467507061714659	0.00467814250456427	0.0046852245788816	0.00469454825150054	0.004704170301889	0.00471236474686574	0.00471791327916915	0.00472026571350938	0.0047195547607009	0.0047164614054426	0.0047119616935009	0.00470704575305643	0.00470255160054498	0.00469923988008482	0.00469810206687204	0.00470065221176948	0.00470870405691113	0.00472311045469098	0.00474154868272888	0.00475720823745097	0.00476281424995463	0.00476236796972873	0.00477271773573103	0.0047835725551687	0.00477924132735789	0.00479424146222404	0.00481196920128444	0.00480055140171039	0.00479198593634158	0.00481854752980149	0.00484537963261995	0.0048532472289781	0.00487437325042179	0.00489196899120872	0.00489236035609083	0.00489244633576788	0.00489777624948562	0.00490304260758293	0.00490389062057562	0.00490078408660602	0.00489715264054149	0.00489653069173433	0.00490079447067911	0.00490973989350849	0.00492154740047501
flux1:	0.657959401709403	0.00473649740038397	0.00472458885506633	0.00471643006726292	0.0047131540243278	0.00471479296316067	0.0047204423348193	0.0047285933184198	0.00473751887257203	0.00474562368861607	0.00475170906574803	0.00475513060882629	0.00475583331173065	0.00475425435259315	0.0047511148899138	0.00474718272458726	0.00474314346236867	0.00473970571893942	0.00473793203020913	0.00473953653103214	0.00474662956554909	0.0047603625024922	0.00477856773005873	0.00479435233972961	0.00480027582798712	0.0048005481044217	0.00481265104758454	0.00482587133124625	0.00482316356851404	0.00484058653232544	0.00485965967069822	0.00484932062128741	0.00484128812847422	0.00486772177236124	0.00489478165432406	0.0049017396695755	0.00492281340547024	0.00494037734803805	0.00494056010136821	0.00494107403532409	0.00494770229602901	0.00495477355974066	0.00495747769539421	0.00495597525844988	0.00495354110382991	0.00495363626757642	0.00495810861345663	0.00496677084420056	0.00497787648637556
flux1:	0.658221850613157	0.00476541105728948	0.00475341210858701	0.00474447313412684	0.00473986419754142	0.00473985347228655	0.00474383268370258	0.00475059747599849	0.00475867670896957	0.00476663311394472	0.00477329783414406	0.00477792387617845	0.004780243413592	0.00478041296848092	0.00477885734923267	0.0047760838020309	0.00477259736157069	0.0047690409193026	0.00476655034907068	0.00476705734815399	0.00477299931794876	0.00478586562926071	0.00480368524088155	0.00481951663329571	0.00482577348087361	0.00482688162639723	0.00484094778286922	0.00485680214671615	0.00485598689395629	0.00487610855841911	0.00489668000436635	0.00488759727977387	0.00488017940163336	0.00490637115485716	0.00493354534737608	0.00493941556861163	0.00496028244257822	0.00497770632213867	0.00497763598863969	0.00497861809057011	0.00498667632390058	0.00499575917961983	0.0050005695051341	0.00500092462464368	0.00499990227928392	0.00500085337798131	0.00500557442658427	0.00501389077538731	0.00502414414389987
flux1:	0.65848429951691	0.0047821402181009	0.00477006863718215	0.00476028006534012	0.0047541936573053	0.00475234045493703	0.00475444478019512	0.00475964508512158	0.00476675905454758	0.00477452897020475	0.00478182231899248	0.00478778020663037	0.00479189890813596	0.0047940219521846	0.00479424244388449	0.00479277540745259	0.00478992292302792	0.0047862522881035	0.00478297594537867	0.00478225830968111	0.00478688914395188	0.00479872879546005	0.00481603841885565	0.00483185787077868	0.0048384725702676	0.0048405296792991	0.00485675159147437	0.00487548120205131	0.0048767959985129	0.0048998656135208	0.00492206697117567	0.00491441692881813	0.00490770862712175	0.00493356377759888	0.0049607714542722	0.00496540876067471	0.00498594492881804	0.00500314281967357	0.00500278273272519	0.00500426362783442	0.00501385824189326	0.00502512454294583	0.00503225451647391	0.00503468954961646	0.00503527347113717	0.00503721366631744	0.00504223320438511	0.00505016422810703	0.00505944754435626
flux1:	0.658746748420663	0.00478568204403711	0.0047735390151359	0.00476283349367231	0.00475514534866762	0.00475129165608563	0.00475135915028055	0.00475485940528106	0.004760923873574	0.00476848954192777	0.00477646324625648	0.00478386489143491	0.00478993520687763	0.00479417853642859	0.00479632861024513	0.00479628436528368	0.00479412903191579	0.00479034834773283	0.00478623495350324	0.00478419771835847	0.00478739746009381	0.0047980903969122	0.00481479831531201	0.00483056776669332	0.00483757089857076	0.00484067973301324	0.00485922350282237	0.00488103193284574	0.004884671934223	0.00491090227208442	0.00493483655564063	0.0049287903751552	0.00492289971178592	0.00494834599438849	0.00497554474398197	0.00497884483229302	0.0049989654749889	0.0050158803763592	0.00501520569920628	0.00501720700720077	0.00502841603833708	0.00504199641081769	0.00505161423383865	0.00505631082132048	0.00505866631475552	0.00506171604415213	0.00506708973163808	0.0050746194829752	0.00508285193689167
flux1:	0.659009197324416	0.00477503810037726	0.00476281313234718	0.00475113354197681	0.00474174970044835	0.00473578239310248	0.00473370237729458	0.00473541525893906	0.00474038239668065	0.00474774413232289	0.00475644668378389	0.00476538053191674	0.0047735160643211	0.00477999990525142	0.00478418776322592	0.00478564738373481	0.00478423417495078	0.00478035011711183	0.00477537141607006	0.00477195863947476	0.00477365441398812	0.00478312627354312	0.00479917674446262	0.00481487906408555	0.00482230434241961	0.00482655126941765	0.00484754806977283	0.00487259201821368	0.00487870031174145	0.00490825867460702	0.00493399391317023	0.00492971398757887	0.0049247618348717	0.0049497523437367	0.00497694316791271	0.00497884977230962	0.00499851696414058	0.00501512722107351	0.00501412943161119	0.00501666538873221	0.00502953678752966	0.00504551586814126	0.00505773739489521	0.0050648280449579	0.00506908277992591	0.00507334259542003	0.00507912739701166	0.00508626234507644	0.00509340283225137
flux1:	0.65927164622817	0.00474922746312552	0.00473690484246968	0.00472421299382929	0.00471307924393919	0.00470493867571139	0.00470065805910217	0.00470054754409439	0.00470440531589308	0.00471157742802111	0.0047210473110702	0.00473157004582895	0.00474183708757739	0.00475062776869172	0.0047569111996731	0.00475991822179028	0.00475927451356881	0.00475529953675098	0.00474945544382825	0.00474465625822676	0.00474482809807916	0.00475305469860814	0.00476843023667716	0.00478406888643599	0.00479195022779408	0.00479739983598009	0.00482093856710673	0.00484932015397135	0.00485798004993916	0.0048909807537505	0.00491854502171546	0.00491618202238083	0.00491230182324875	0.00493681758625774	0.00496404888900937	0.00496456017972269	0.00498378992663017	0.00500011511841679	0.00499880670758367	0.00500188673091723	0.00501643815633357	0.00503485168699583	0.00504973524657819	0.0050592965557192	0.00506553314493189	0.00507107683503175	0.0050773258996616	0.00508409256041264	0.0050901406343136
flux1:	0.659534095131923	0.00470729943947756	0.00469486573291935	0.00468115093698772	0.00466826101106685	0.00465794748174168	0.00465147446332397	0.00464955621672571	0.00465232547363687	0.00465933061500051	0.00466958887564311	0.00468171739516657	0.0046941275138065	0.00470523168178668	0.00471361459106445	0.00471817412605945	0.004718311241936	0.00471426705558083	0.00470759032456929	0.00470144394291985	0.00470012925648585	0.0047071397357254	0.0047218623716709	0.00473746065686461	0.0047458296454357	0.00475252055129633	0.0047786421888021	0.00481040337783158	0.00482163328777804	0.0048581320733044	0.00488751031372441	0.00488720109146872	0.00488453864313275	0.00490859069956664	0.00493596091221049	0.00493513464081219	0.0049540025408071	0.00497010834630545	0.00496852734466062	0.00497215929106924	0.00498837932607356	0.00500921318276413	0.00502675654042196	0.00503880439072963	0.00504705442401294	0.00505392279257386	0.00506068004978558	0.00506712142523743	0.00507211635399304
flux1:	0.659796544035676	0.00464834737982152	0.00463579935196816	0.00462108615926224	0.00460648802799058	0.00459406562544323	0.0045854705042019	0.0045818095937297	0.00458353913458582	0.00459040155637495	0.0046014443298896	0.00461514865982837	0.00462965295368036	0.00464301382808174	0.00465344476765813	0.00465952419646225	0.0046604398344043	0.00465636092815925	0.00464892107543791	0.00464152045359058	0.00463881686379234	0.00464469526966652	0.00465882670587598	0.00467442667922769	0.0046833106422994	0.00469125279908511	0.00471994675954022	0.00475506622407257	0.00476881747998595	0.00480880807482109	0.00483994086292236	0.00484180714856232	0.00484052021659468	0.00486415090868284	0.00489180928407913	0.00488976615295773	0.00490841103909548	0.00492441250031146	0.00492262634491369	0.0049268200914236	0.00494467065374154	0.00496786174407863	0.00498800129371992	0.00500248825430817	0.00501272810571286	0.0050209237474079	0.00502821850559744	0.00503438948717369	0.00503840738603061
flux1:	0.660058992939429	0.00457152571801813	0.0045588779389032	0.0045432323447329	0.00452703204273937	0.00451262952019755	0.00450204255374595	0.00449674871790096	0.00449750879959659	0.0045042471730143	0.00451603891819295	0.00453123679601815	0.00454772245172481	0.00456321858432745	0.00457559154618344	0.00458312285433778	0.00458480427690964	0.0045807412444797	0.00457264739610065	0.0045641411915218	0.00456020740429069	0.00456509245864542	0.00457873293685092	0.00459439388159256	0.00460381459746809	0.00461298818241617	0.00464419077817796	0.00468258325458943	0.00469874093529848	0.00474215374660868	0.00477493791419609	0.0047790855893999	0.00477934301410492	0.00480262610859305	0.00483077115967613	0.00482769586115948	0.00484632075595158	0.00486238333614176	0.00486049154603519	0.00486526244361237	0.00488468206404362	0.00491012091098232	0.00493273307006402	0.00494954812049029	0.00496169676401826	0.00497118013649442	0.00497902197633237	0.00498498392303402	0.00498813302455521
flux1:	0.660321441843183	0.0044760725408581	0.00446336393269106	0.00444689740864928	0.00442925996298184	0.00441306850036866	0.00440067496150697	0.00439389585902365	0.00439377079878114	0.00440039137127581	0.00441285960134939	0.0044294134464451	0.00444770315934277	0.00446515005711514	0.00447930767277092	0.00448819136944577	0.00449061913980251	0.00448664147231379	0.00447804374461394	0.00446863616552139	0.00446369048326505	0.00446777318488664	0.00448105880169676	0.00449685509744405	0.00450682798242225	0.0045171837185609	0.00455077854072365	0.00459229646416513	0.00461068303053678	0.00465738573632951	0.00469167659261614	0.0046981951617106	0.00470017503666587	0.00472321426684778	0.0047520893480775	0.00474822876763666	0.00476709853840006	0.00478343642655767	0.00478157158531335	0.00478694332924069	0.00480785092305398	0.00483538567574038	0.00486029036081981	0.00487926096098144	0.00489317995482557	0.00490386700700109	0.0049122412702196	0.00491805602991812	0.00492047025544751
flux1:	0.660583890746936	0.00436133958176542	0.0043486381992468	0.0043315090312132	0.00431265623693747	0.0042949241305457	0.00428095689617515	0.00427286990925282	0.00427195050498744	0.00427844136929511	0.00429147360794758	0.00430919047025395	0.00432904512676027	0.00434819992004644	0.00436393903946151	0.00437404945996912	0.00437720139921679	0.00437339935228016	0.00436448834474926	0.00435443647767976	0.00434875257881716	0.00435227131355804	0.00436536949861576	0.00438138761148605	0.00439192111832327	0.00440338173322977	0.00443920163667787	0.00448363867180895	0.00450402001875702	0.00455381968565154	0.00458943446207714	0.00459839630015778	0.00460228280927653	0.00462520848955772	0.00465509413946058	0.00465075235389866	0.00467018761300281	0.00468705886515414	0.00468538551367145	0.00469139203287174	0.00471369080037161	0.00474313238229693	0.00477009838425669	0.00479099484452467	0.00480649058110644	0.00481825216238177	0.00482711634539037	0.00483284004895195	0.00483467115607187
flux1:	0.660846339650689	0.00422683062587017	0.00421423607603506	0.00419664765617657	0.00417685263641058	0.00415787714566522	0.00414260729541858	0.00413341053440733	0.00413178702174885	0.00413811418373031	0.00415155770896198	0.00417019257140679	0.00419131735107539	0.00421188645223438	0.00422896586954955	0.00424015750461274	0.00424401244877411	0.00424049754937519	0.00423150154236722	0.00422110979898007	0.00421500947940486	0.00421824238236119	0.00423134531221947	0.00424767967134907	0.00425877460673397	0.00427123707244034	0.00430906736776288	0.00435616336046687	0.00437825679842961	0.00443090310718335	0.00446762523877739	0.00447908423308329	0.00448506283298429	0.00450802634499845	0.00453922921623009	0.00453475912915418	0.00455512615624872	0.00457282447074329	0.00457153567782749	0.00457822175918252	0.00460180290951257	0.00463293102140512	0.00466168306896205	0.00468422512362261	0.00470105339198324	0.00471371663756323	0.00472299800963448	0.00472867502976758	0.00473008372671193
flux1:	0.661108788554442	0.00407224810283784	0.00405989117668699	0.00404208709663743	0.00402166578249199	0.00400178252328013	0.0039855085176841	0.00397541167847354	0.00397316785062609	0.00397927360095894	0.00399293829037474	0.00401220081231266	0.00403425457381476	0.00405590400487887	0.00407405388470622	0.00408616823593894	0.00409070910398175	0.00408761287114335	0.00407879239328644	0.00406840383798672	0.00406224655955009	0.00406550102937132	0.00407881688901301	0.00409556451747212	0.00410721305445843	0.0041205512942335	0.00416013377948269	0.00420958066593777	0.004233064347895	0.00428825355043522	0.00432583747546312	0.00433982680271567	0.00434807761337269	0.00437124377206553	0.00440408224435852	0.00439987395769283	0.00442157070020294	0.00444041386980744	0.00443972544395373	0.00444714595037263	0.00447189202642714	0.00450446174931688	0.00453468903377979	0.00455855447887607	0.00457642733794707	0.00458977919303796	0.00459937396221097	0.00460503148320134	0.00460617801249338
flux1:	0.661371237458196	0.00389754641377614	0.00388558570576964	0.00386784171381797	0.00384714156972399	0.00382671197345641	0.00380974802449138	0.00379896369259143	0.00379617265278074	0.00380197650755064	0.00381564080232215	0.00383520527288271	0.00385781278371125	0.0038801805930849	0.00389911296262542	0.0039119853194718	0.00391720098751986	0.00391467150657968	0.00390631107178415	0.0038962955772693	0.00389046488186916	0.00389406436481788	0.00390780656911509	0.00392506050768917	0.00393724480920202	0.00395131267487518	0.00399235024121984	0.00404379853400863	0.00406832192000936	0.00412570125593446	0.00416387753775219	0.00418040649536473	0.00419109597633349	0.00421463351722532	0.00424942037528268	0.00424588665619435	0.00426932514706319	0.00428964047766805	0.00428978297637133	0.00429800065717801	0.00432378832156946	0.00435753709097471	0.00438890300463436	0.00441373821098516	0.00443233311185655	0.00444612610836116	0.00445590044123366	0.00446154411805356	0.00446257890299448
flux1:	0.661633686361949	0.00370298958335472	0.00369160509718472	0.00367421819797333	0.00365360468970428	0.00363300214434731	0.0036156663936589	0.00360440229071578	0.00360112411687633	0.00360652633207264	0.00361994603815952	0.00363946400677663	0.00366223030645565	0.00368494028505128	0.00370435982782752	0.00371782532119153	0.0037237108468061	0.00372190696542971	0.00371430397120988	0.0037050433835612	0.00369993048496581	0.00370419889550885	0.00371857360954832	0.00373641536837755	0.0037491059078787	0.00376374038091142	0.00380590205568582	0.00385896763934152	0.00388416269293936	0.00394333511549968	0.00398181582007968	0.00400086580585023	0.00401413699977926	0.00403820763876681	0.0040752304538081	0.00407278987857092	0.00409837565387986	0.00412048285115262	0.00412169170095572	0.00413077370002324	0.00415747589627931	0.00419213061933041	0.00422428341504629	0.00424971545104138	0.00426868645707233	0.00428264677453842	0.00429243992259002	0.00429805110131836	0.00429910610230773
flux1:	0.661896135265702	0.00348921037083801	0.00347859433326398	0.00346186951079701	0.00344171096052334	0.00342130631666133	0.00340390941105705	0.00339236196339888	0.00338864337341433	0.00339353079775114	0.00340645018536079	0.00342556499557356	0.00344809098723845	0.00347076676828801	0.00349038111088287	0.00350427943914116	0.00351083429900204	0.00350991739833434	0.00350336840977142	0.00349523916265604	0.00349122428830878	0.003496468674556	0.003511661181274	0.00353015262967585	0.00354330644309342	0.003558331139102	0.00360125753521098	0.00365552859504721	0.00368102148187891	0.00374155063505116	0.00378003498645563	0.0038015548508206	0.0038175166242157	0.00384226328705788	0.00388176332626192	0.00388082183227936	0.00390893110410772	0.00393312327848172	0.00393562741701998	0.00394564063797132	0.00397312805067869	0.00400841210030925	0.00404099609865261	0.00406664608371471	0.00408563690715766	0.00409947462225289	0.00410910430316255	0.00411463921357519	0.00411582063917552
flux1:	0.662158584169456	0.00325726809580321	0.0032476134109551	0.00323184863450779	0.00321250022528427	0.00319264739030322	0.00317548200235317	0.0031638314969585	0.00315970743666249	0.00316396127686275	0.00317612575499525	0.00319448805790889	0.00321638633022597	0.00323866493487611	0.00325819367135004	0.00327237201897365	0.00327959620760609	0.00327971972920658	0.00327450462274901	0.00326785849106467	0.0032652907771123	0.00327178303448488	0.00328794364944931	0.00330711886451273	0.00332067804568578	0.00333590715577482	0.00337921633217335	0.00343426026724251	0.00345968333000028	0.00352109874052639	0.00355927908743094	0.00358318012850732	0.00360189589988265	0.00362743077329999	0.00366958135199038	0.00367051298970261	0.00370146841854867	0.0037279919354987	0.00373200141966271	0.00374300690471486	0.00377114860574802	0.00380678835011508	0.00383945520363341	0.0038649523619847	0.00388361076292185	0.00389703201450796	0.00390630203543107	0.00391169324161493	0.00391307618955707
flux1:	0.662421033073209	0.00300870303902679	0.00300019000399095	0.00298566032436996	0.00296744810204757	0.00294847046027851	0.00293180225055484	0.00292020974281831	0.00291570669242929	0.00291921164067241	0.00293038118761968	0.00294766446506463	0.0029685743630225	0.00299011833757988	0.00300930018279076	0.00302361404950513	0.00303150211870126	0.00303279927432025	0.00302916395559638	0.00302430785273365	0.00302348476703011	0.00303144332267389	0.00304867362072376	0.0030685312316169	0.00308242196095433	0.00309766471322831	0.00314095839171524	0.00319632850303094	0.00322133219566598	0.00328313457933324	0.00332070262316953	0.00334685344508402	0.00336832985441727	0.00339472287029826	0.00343960805720725	0.00344273571009557	0.00347678163629705	0.00350581555291766	0.00351150855756599	0.00352355499230477	0.00355221809406533	0.00358794852225367	0.00362036791084546	0.00364536362161964	0.00366335651192255	0.0036760770909565	0.00368478698722478	0.00368994719449134	0.0036915726577429
flux1:	0.662683481976962	0.00274558609910999	0.00273836816147189	0.00272530981576029	0.00270851558468028	0.00269069396811279	0.00267475442395905	0.00266336047380496	0.0026585011811155	0.00266115529358277	0.0026711178112907	0.00268703298680178	0.00270663406286649	0.00272714152602312	0.00274573920796816	0.00276005111324237	0.00276858448537428	0.00277115481525882	0.00276929342910068	0.00276646930567066	0.00276761666685093	0.00277718908727729	0.00279552917569677	0.00281602565762528	0.00283015792626454	0.0028452234954045	0.00288809342785842	0.00294333503389027	0.00296759931795589	0.00302926575886271	0.00306591883072884	0.00309414015636328	0.00311831601625767	0.00314558426482547	0.00319317877505194	0.00319875553467397	0.0032360334999977	0.00326766930815705	0.00327517889665185	0.003288295298501	0.0033173433714766	0.00335291229067429	0.00338478129956725	0.00340896227368322	0.00342599066300565	0.00343775030192322	0.00344570651868597	0.0034505345996584	0.00345240907181648
flux1:	0.662945930880715	0.00247056304030124	0.00246475250403361	0.00245334801355593	0.00243819602628735	0.00242175891181591	0.00240674041726908	0.00239566564536734	0.00239047493260288	0.00239219963375222	0.00240078344240045	0.00241509177480309	0.0024331149318715	0.00245232707951517	0.00247012983902176	0.00248430613005149	0.00249344426300955	0.00249733991270597	0.00249737761109141	0.0024967435938217	0.00249999726627592	0.00251124468745994	0.00253066214967006	0.0025517063597659	0.00256597434492195	0.00258067690693413	0.00262271097892137	0.00267736642984862	0.00270061090632349	0.00276159949056061	0.00279704645913876	0.00282710582238696	0.00285384154358568	0.00288193996031246	0.00293209096554778	0.00294028275026276	0.00298080811198273	0.0030150304906479	0.00302443151004832	0.00303861913363487	0.00306790912556547	0.00310307937158687	0.003134129735525	0.00315722933319798	0.00317304208524372	0.00318361850689271	0.003190646405574	0.00319503525290641	0.0031971329275845
flux1:	0.663208379784469	0.00218689275987256	0.00218254743003295	0.00217291268994036	0.00215955898118545	0.00214467549573346	0.00213072887585925	0.00212007623427882	0.00211458747009308	0.00211533706443318	0.00212242183338645	0.00213494543865685	0.00215118128582635	0.0021688871485907	0.00218571097450391	0.00219961721107382	0.00220928839874667	0.00221450113258636	0.00221647854528173	0.00221809246232696	0.00222348274867009	0.00223636691470287	0.00225674789089752	0.00227819694102551	0.00229247975368517	0.00230664313406079	0.00234743058470973	0.00240104248669429	0.00242303432144785	0.00248278765208694	0.00251675385669015	0.00254835995694395	0.00257742751577672	0.00260624104988145	0.0026586525494934	0.00266952248460467	0.00271316293757047	0.00274983223904805	0.00276112871561343	0.00277635225186756	0.0028057297085918	0.00284027887120259	0.00287028129723436	0.00289208797627665	0.00290649325618926	0.00291571489141698	0.00292167065871601	0.00292551623363965	0.00292778354585656
flux1:	0.663470828688222	0.00189847823806619	0.00189559002611113	0.00188776433497835	0.00187628943555564	0.00186306559987997	0.00185030022916875	0.00184015875685238	0.00183442051741032	0.0018341905961771	0.00183971609071483	0.00185034559080196	0.00186464973743482	0.00188068821651492	0.0018963741721874	0.00190986975931476	0.00191996249663128	0.00192641254479491	0.00193027310593716	0.00193407948933502	0.00194151913653726	0.00195589269435266	0.00197703540618117	0.00199869179022161	0.00201285411950021	0.00202631528801575	0.00206545029287736	0.00211756218488528	0.00213812076040799	0.00219606771480021	0.0022282982100125	0.00226109465565123	0.00229216812472004	0.00232150552026173	0.00237572589050695	0.00238922095893986	0.00243567786483288	0.00247451514483442	0.00248762865269841	0.00250380693471734	0.00253309949388573	0.00256681683862651	0.00259558177684596	0.00261594376685254	0.00262881709414078	0.0026365733315866	0.00264135474802379	0.00264456551266692	0.00264692755215607
flux1:	0.663733277591975	0.00160988712343136	0.00160837359912937	0.00160231345254772	0.00159271903403209	0.00158119746518067	0.00156968383039155	0.00156013350896298	0.00155421586532428	0.00155304998845043	0.001557022082804	0.00156572101562121	0.00157801620598278	0.00159227560232148	0.0016066867722884	0.00161961964268757	0.00162997555588722	0.00163750339730198	0.00164308462525552	0.00164890617958315	0.00165818278932583	0.00167378335911578	0.00169539426914958	0.00171700405899261	0.00173089614271218	0.00174350673663663	0.00178058960466806	0.00183074341562545	0.00184974067416279	0.0019052958422687	0.00193555626651448	0.00196911451289056	0.00200176124816958	0.00203135058120674	0.00208676397252897	0.00210270451286093	0.00215149809252666	0.00219207364137904	0.00220683328883561	0.00222382994672933	0.00225283935652008	0.00228551993038335	0.0023128944574926	0.00233172000601538	0.00234300800632523	0.00234925592782287	0.00235281094897948	0.00235531678044287	0.00235768494962788
flux1:	0.663995726495728	0.00132635644657493	0.00132605620444248	0.00132163347067164	0.00131384321513043	0.00130400624258999	0.0012937806153829	0.00128489776609446	0.00127889753919089	0.00127689156050286	0.00127938503002419	0.00128619077199689	0.00129646590749676	0.00130888130161951	0.0013218989988996	0.00133410120700053	0.00134451054695022	0.001352872666971	0.00135990238579071	0.00136743678189443	0.00137821029300376	0.00139465874414402	0.00141635149946591	0.00143760343326495	0.00145105983816278	0.00146268499732719	0.00149732041631117	0.00154505030540147	0.00156240598270382	0.00161496647427236	0.00164304104188408	0.00167685256135387	0.00171052533834025	0.0017400115577251	0.00179583393080293	0.00181390668923204	0.00186436633382668	0.00190609284574114	0.00192222774140055	0.00193984254172346	0.00196833581907318	0.00199977213365823	0.00202563303031363	0.00204288595519682	0.00205260522910431	0.00205737201885953	0.00205970425188072	0.00206146395800508	0.002063744172958
flux1:	0.664258175399482	0.00105377323512915	0.0010544457322469	0.001051450541644	0.00104531521565547	0.00103709106728759	0.00102816169691106	0.00102002419354121	0.00101406844155295	0.00101137185369564	0.00101252953520109	0.00101755060487067	0.00102585682747989	0.00103640577223756	0.0010479257046937	0.00105921078951183	0.0010694114166764	0.00107828095634839	0.00108637929654386	0.00109520200272199	0.00110700780526198	0.00112381112594195	0.00114510847804118	0.00116563389734133	0.00117847080988844	0.00118898489700311	0.00122077702779244	0.0012655996711589	0.00128127106054621	0.00133021077881643	0.00135589723669639	0.00138936532369128	0.001423396015053	0.00145234090203834	0.00150762163887337	0.00152737723065126	0.00157863836970479	0.00162077004134343	0.00163790531198247	0.0016558672183151	0.00168356794734323	0.00171354008527096	0.00173778367685027	0.00175347444559569	0.00176170541607204	0.00176508599523588	0.0017662564095448	0.00176726310147306	0.00176936384849864
flux1:	0.664520624303235	7.98620544825766e-4	7.99950762368143e-4	7.98099089188971e-4	7.93405452451778e-4	7.866768677596e-4	7.79030889040206e-4	7.7172234689387e-4	7.65969335190912e-4	7.62783080314207e-4	7.62811115669245e-4	7.6622087481654e-4	7.72665019375435e-4	7.81362096817259e-4	7.91291212869214e-4	8.01454133098812e-4	8.11134799637299e-4	8.20107842440905e-4	8.28795673239301e-4	8.38369375253312e-4	8.5062751722672e-4	8.67186660383665e-4	8.87525662158755e-4	9.06899489195267e-4	9.18910575905286e-4	9.28189806855489e-4	9.56734537091295e-4	9.98136520597755e-4	0.00101210301425301	0.00105676501252287	0.00107986685432099	0.00111229890831102	0.00114589463351138	0.00117377977188784	0.00122740990029881	0.00124826563987781	0.0012992746878518	0.00134091359128427	0.00135857115268922	0.00137653437673691	0.00140311547918418	0.00143138088975807	0.00145391070861656	0.00146808378648011	0.00147495989499472	0.00147710978351937	0.00147723434788004	0.0014775181531609	0.00147935780515383
flux1:	0.664783073206988	5.67877453462381e-4	5.69485351633553e-4	5.68430875667131e-4	5.64913710822128e-4	5.59528086118941e-4	5.53138201148195e-4	5.46750287070612e-4	5.41387283797958e-4	5.37957648241246e-4	5.37116738814948e-4	5.39143717845239e-4	5.43879609103738e-4	5.50770497513448e-4	5.59025235188209e-4	5.6784559087854e-4	5.76654158805329e-4	5.85262186627591e-4	5.93976410078559e-4	6.03667385117799e-4	6.15698221906965e-4	6.31321306889244e-4	6.50062217320329e-4	6.67805446429074e-4	6.7875678034885e-4	6.86669335002899e-4	7.11544579540754e-4	7.48968199936451e-4	7.61211547883016e-4	8.00899626184389e-4	8.21216344652734e-4	8.51817899206749e-4	8.8406086660546e-4	9.10294330916491e-4	9.61022380003745e-4	9.82271425662819e-4	0.00103180022818505	0.00107191117987251	0.00108951643714216	0.00110706083444682	0.00113214033458108	0.00115842488536479	0.0011791386149044	0.00119185729763795	0.00119755041959757	0.00119867430264924	0.00119791764103964	0.00119754552551406	0.00119905846425244
flux1:	0.665045522110741	3.68862641320024e-4	3.7031695071174e-4	3.69666400427131e-4	3.67022660348891e-4	3.62802671755938e-4	3.57632651008984e-4	3.52264784504696e-4	3.47502260149131e-4	3.4411077455192e-4	3.42703695606446e-4	3.4361905983178e-4	3.46837345634478e-4	3.51993154115023e-4	3.58499811520982e-4	3.65748948923795e-4	3.73305976311036e-4	3.81034766482671e-4	3.89150634846965e-4	3.98252211422213e-4	4.09298690426261e-4	4.23219890445688e-4	4.39659305958513e-4	4.55243738055482e-4	4.64868718601316e-4	4.71263446886199e-4	4.92018921112544e-4	5.248482720098e-4	5.35330171135419e-4	5.69301327617492e-4	5.86617918718944e-4	6.14489994030502e-4	6.44342405522356e-4	6.68269861882568e-4	7.14726151694808e-4	7.35553717986197e-4	7.82224567172266e-4	8.19659354894306e-4	8.36554771130382e-4	8.53191806407923e-4	8.76333089237399e-4	9.00325041782849e-4	9.19102436112431e-4	9.30432728571659e-4	9.35136093731325e-4	9.35472999867877e-4	9.34038545982047e-4	9.3311130515017e-4	9.34252552994436e-4
flux1:	0.665307971014495	2.09014794429175e-4	2.09850267724384e-4	2.0918111967551e-4	2.07085001461114e-4	2.03838629612604e-4	1.99846821582811e-4	1.95602823108737e-4	1.91665019456999e-4	1.88614720233564e-4	1.86970768355144e-4	1.87073801295658e-4	1.88991265184743e-4	1.92504010759444e-4	1.97201932018528e-4	2.02654374458641e-4	2.08572246670774e-4	2.14887165455645e-4	2.21747450023513e-4	2.29510378698434e-4	2.38766908123966e-4	2.50171205745307e-4	2.63559917902754e-4	2.76416012444649e-4	2.84411531917778e-4	2.89106805754473e-4	3.05255089154906e-4	3.32804695258605e-4	3.41443855538793e-4	3.68903477359203e-4	3.8298069938752e-4	4.07122156010491e-4	4.33437476060222e-4	4.54358199662027e-4	4.95087918745247e-4	5.1459490525849e-4	5.56916560747029e-4	5.90447772045761e-4	6.05913768954045e-4	6.21098899532587e-4	6.41816679821746e-4	6.63165107067481e-4	6.79858583214679e-4	6.89853834463924e-4	6.93763998543543e-4	6.93570315746669e-4	6.91687761985306e-4	6.90334495347563e-4	6.91082697755346e-4
flux1:	0.665570419918248	9.5609278618941e-5	9.53461780750159e-5	9.42253746094628e-5	9.23430878627027e-5	8.9872107722749e-5	8.70124519168741e-5	8.39941297740569e-5	8.11064760530552e-5	7.87054125545257e-5	7.71629423917261e-5	7.67658066633705e-5	7.76153497638692e-5	7.95955402254375e-5	8.24437404282673e-5	8.58931768371642e-5	8.98006398720432e-5	9.41778992079129e-5	9.91283230589073e-5	1.04797478327777e-4	1.11444967959659e-4	1.19498672679685e-4	1.29064570285241e-4	1.38593255313604e-4	1.44618501130426e-4	1.47392994508549e-4	1.58403851710957e-4	1.79912217269421e-4	1.86563349712625e-4	2.06665032354269e-4	2.17232002881156e-4	2.36548404236012e-4	2.58089967108491e-4	2.75277898950629e-4	3.08782642170648e-4	3.26016418353885e-4	3.62430679967134e-4	3.90794526333643e-4	4.04077487600558e-4	4.17229201165524e-4	4.35001882804379e-4	4.53320631054203e-4	4.67749978688149e-4	4.76437901335996e-4	4.79737377204765e-4	4.79269093853665e-4	4.77180131281575e-4	4.75550689948684e-4	4.75909384195015e-4
flux1:	0.665832868822001	3.54188791208646e-5	3.35832610916342e-5	3.15855563013432e-5	2.95886808632208e-5	2.76949797568663e-5	2.59154596685801e-5	2.42136630965807e-5	2.25880890531674e-5	2.11315065371983e-5	2.00201751733785e-5	1.94335436120764e-5	1.94561980212442e-5	2.00334857484724e-5	2.10211781559985e-5	2.2300941624139e-5	2.38724896597943e-5	2.58354601072438e-5	2.82652995088691e-5	3.1121621098361e-5	3.43677914686674e-5	3.82542669236586e-5	4.32302302554592e-5	4.88192580523867e-5	5.2498429118137e-5	5.30855720413166e-5	5.83853507956924e-5	7.30155514371237e-5	7.74527176211596e-5	8.93043042490143e-5	9.60548571782367e-5	1.09374893389754e-4	1.2484224154318e-4	1.37571664011021e-4	1.62358246502596e-4	1.76349575923134e-4	2.05286886216282e-4	2.27233418669559e-4	2.37579727504241e-4	2.48104684433373e-4	2.62393047362983e-4	2.77270705100715e-4	2.89222872370046e-4	2.96596262921961e-4	2.99438274188571e-4	2.98933817548484e-4	2.96877228427704e-4	2.95133210731568e-4	2.95130358991076e-4
flux1:	0.666095317725754	3.43358927175623e-5	3.04792214860918e-5	2.72038996872334e-5	2.47805216874404e-5	2.32700358135304e-5	2.25090260851107e-5	2.21932463348532e-5	2.20129749757726e-5	2.17660604202356e-5	2.13907329458431e-5	2.09120646891743e-5	2.03524150449632e-5	1.96801367466328e-5	1.88413282952777e-5	1.78488808415336e-5	1.68379468948881e-5	1.59970597527277e-5	1.5383226749195e-5	1.47892026311529e-5	1.3912653673191e-5	1.2872113473615e-5	1.2528301233258e-5	1.35732669332131e-5	1.4503114348846e-5	1.25906441113814e-5	1.15681191795861e-5	1.84169920547144e-5	2.03234333422955e-5	2.30002859663006e-5	2.55941252020451e-5	3.16939517157347e-5	3.9756525183937e-5	4.73313042716299e-5	6.19657417495211e-5	7.17700249458176e-5	9.17114674809551e-5	1.06059560235269e-4	1.12753730069739e-4	1.20076608121111e-4	1.30347912708304e-4	1.41363467306645e-4	1.50597727530112e-4	1.56609712616777e-4	1.59106208620224e-4	1.58771079352946e-4	1.56968181978878e-4	1.55273051449741e-4	1.54958820912387e-4
flux1:	0.666357766629508	9.6982089715906e-5	9.06988935665101e-5	8.57839213861927e-5	8.26471622402068e-5	8.13317137287703e-5	8.1513181803628e-5	8.26212497757724e-5	8.40270309919199e-5	8.5210359815587e-5	8.58387277587914e-5	8.57448994769468e-5	8.48510682356894e-5	8.311512715024e-5	8.05469807643366e-5	7.72713749642925e-5	7.35456780872093e-5	6.96398247667203e-5	6.55921006657704e-5	6.10384374252527e-5	5.54342989133767e-5	4.88058541863239e-5	4.2485114388761e-5	3.84146163008493e-5	3.61771314696509e-5	3.14125916659199e-5	2.34319204560274e-5	2.15485577017305e-5	2.0514521684072e-5	1.30802462796961e-5	1.11493796146339e-5	8.7843724934592e-6	8.12131020337874e-6	9.90603566711752e-6	1.30697276246035e-5	1.78100190875072e-5	2.73520857927658e-5	3.30456830402578e-5	3.54498757646526e-5	3.90457320724021e-5	4.48015108922245e-5	5.15445735183626e-5	5.78026593812847e-5	6.23667027131535e-5	6.45803348385097e-5	6.45744488444716e-5	6.3215740295833e-5	6.17245845273658e-5	6.11673538649955e-5
flux1:	0.666620215533261	2.26340415627009e-4	2.17283076143983e-4	2.10416209951313e-4	2.06310256987405e-4	2.05008044960502e-4	2.06036961668536e-4	2.08566661498821e-4	2.11646522777891e-4	2.14426287777879e-4	2.16282024912623e-4	2.16827647031643e-4	2.1585649499237e-4	2.13288451237511e-4	2.09172473537932e-4	2.03723104946149e-4	1.97299855455017e-4	1.90236553277403e-4	1.82541012706077e-4	1.73691505887127e-4	1.62915842829303e-4	1.50179310713373e-4	1.37333747382892e-4	1.2763745094649e-4	1.21817302373574e-4	1.13819598801654e-4	9.82401969023279e-5	8.66534346551662e-5	8.21827221325597e-5	6.37166854685142e-5	5.68769926454602e-5	4.48195459537911e-5	3.41635500984884e-5	2.96144206555801e-5	2.01589427217787e-5	1.90676890692289e-5	1.69854871855042e-5	1.31470233949748e-5	1.07387357289034e-5	1.01651297730922e-5	1.09702865931979e-5	1.3064080920623e-5	1.60842121363234e-5	1.90785324344369e-5	2.10188216800054e-5	2.14471367865547e-5	2.06807850858081e-5	1.95301656372029e-5	1.8810765452377e-5
flux1:	0.666882664437014	4.23446230497485e-4	4.1133651871151e-4	4.02263422526916e-4	3.96967647121042e-4	3.95503503975265e-4	3.97263005236796e-4	4.01167409273853e-4	4.05951774475814e-4	4.10436454195501e-4	4.13699142922756e-4	4.15121177851094e-4	4.14348590143091e-4	4.11242027778232e-4	4.0586637261694e-4	3.98500628276979e-4	3.89578655804469e-4	3.79469678535255e-4	3.6812681782943e-4	3.5485792511181e-4	3.38667548776086e-4	3.19481972303845e-4	2.99708087237491e-4	2.83965777089745e-4	2.74171356385799e-4	2.6254768536535e-4	2.38749947017154e-4	2.1650351099707e-4	2.08028594450392e-4	1.77658727414848e-4	1.65525914426118e-4	1.42607143381504e-4	1.20789734980789e-4	1.09482789708292e-4	8.64794275575727e-5	7.8935694623358e-5	6.42399933601934e-5	5.02167413180037e-5	4.26212945342672e-5	3.75471758199397e-5	3.30576564396412e-5	3.01825226024419e-5	2.97157661677876e-5	3.09913405189917e-5	3.26148528862767e-5	3.35215486543449e-5	3.34442078120628e-5	3.27425145273333e-5	3.19468060420102e-5
flux1:	0.667145113340768	6.87175206542801e-4	6.71812757889463e-4	6.60342698704415e-4	6.53674815388537e-4	6.51881499960338e-4	6.54233255393936e-4	6.59421241003069e-4	6.65884681328778e-4	6.72129018522265e-4	6.76941154907403e-4	6.79469462212695e-4	6.79204603440275e-4	6.75932925742815e-4	6.69713303656257e-4	6.60860053421937e-4	6.49845406518728e-4	6.37034182861561e-4	6.22287954639568e-4	6.04719300678953e-4	5.83103355663873e-4	5.57338860469862e-4	5.30408285403833e-4	5.08317476617166e-4	4.94203780603618e-4	4.78570526798885e-4	4.45985543354333e-4	4.1217861260452e-4	3.99083350734411e-4	3.56022063000082e-4	3.38230777835156e-4	3.03383469229383e-4	2.69378640167268e-4	2.51033000816126e-4	2.13813326567826e-4	1.993725013343e-4	1.71356266915536e-4	1.4675571490328e-4	1.33770472458484e-4	1.23999000227432e-4	1.13985321665544e-4	1.05900370943673e-4	1.01727547484799e-4	1.01118589019107e-4	1.0233264995776e-4	1.03698902777629e-4	1.04349207005556e-4	1.04167956545859e-4	1.03378038540353e-4
flux1:	0.667407562244521	0.00101415916717843	9.95427609709352e-4	9.81437685622663e-4	9.73257080808433e-4	9.70978787274155e-4	9.73767647681893e-4	9.80110392592596e-4	9.88180373300605e-4	9.96196465472384e-4	0.00100267669933694	0.00100654898848839	0.00100715035789671	0.00100418326872382	9.97679261514898e-4	9.87954666011074e-4	9.75475964061209e-4	9.60552947168514e-4	9.42906917212735e-4	9.21419027940422e-4	8.94618792007208e-4	8.62378417620276e-4	8.28261161759578e-4	7.99660600516944e-4	7.80951763084635e-4	7.60957436368962e-4	7.19098323810498e-4	6.72928635245568e-4	6.54576937217085e-4	5.98157572618403e-4	5.7438217602294e-4	5.26682129611739e-4	4.79645438723974e-4	4.54139619565229e-4	4.02324040536233e-4	3.80737614431202e-4	3.39008458575328e-4	3.03719667100324e-4	2.85327625895595e-4	2.70810661410329e-4	2.55175003949816e-4	2.41735803014451e-4	2.33683227109998e-4	2.3101897196495e-4	2.31688332425883e-4	2.33433616405875e-4	2.34788673858073e-4	2.35155289429726e-4	2.34439892956665e-4
flux1:	0.667670011148274	0.00139885039212087	0.00137672219512204	0.00136016122746199	0.00135037351414397	0.00134747241598107	0.0013505357622993	0.00135787910970197	0.00136745099967842	0.00137722510420023	0.00138548566742593	0.00139096422982583	0.00139285441781049	0.00139076965880184	0.00138469282452347	0.00137490479504204	0.00136181472194221	0.00134561723731395	0.00132583451372451	0.00130107057070402	0.00126958438912506	0.00123121294958153	0.00119009037756171	0.00115497686481803	0.00113148603814025	0.00110683406472336	0.00105532627885458	9.96132601228722e-4	9.71900954290761e-4	9.01612147264054e-4	8.71587574790145e-4	8.10290633437307e-4	7.49591203371873e-4	7.16971223703342e-4	6.50483463332311e-4	6.21707460937127e-4	5.66203655372841e-4	5.20402810044049e-4	4.96774286002532e-4	4.77617214195434e-4	4.56402543188815e-4	4.37573274247793e-4	4.2552597117029e-4	4.20642778530611e-4	4.20598689544935e-4	4.22585531957164e-4	4.24560772601592e-4	4.25453527579685e-4	4.24858475106357e-4
flux1:	0.667932460052027	0.0018337403043716	0.00180828150515335	0.00178917463163671	0.00177773815382443	0.00177410421266131	0.00177728560128513	0.00178546717276064	0.00179642366507655	0.00180793619270598	0.0018181014310966	0.00182548816879816	0.00182916361890406	0.00182865023880941	0.00182386041786554	0.0018149983917591	0.00180235830855032	0.00178595217145083	0.00176503666132551	0.00173788601739847	0.00170245721882765	0.00165853508341437	0.0016108005228016	0.00156933696105322	0.00154098146033803	0.00151145069677697	0.00145005881826007	0.0013773597012332	0.00134667129654405	0.00126218684063821	0.00122572814270061	0.0011503006794406	0.00107554426310838	0.00103602316457686	9.55089935172279e-4	9.19281718013634e-4	8.50270952183541e-4	7.94410853357529e-4	7.65893265919296e-4	7.42349930540594e-4	7.15740604446561e-4	6.91599941530297e-4	6.75511540790231e-4	6.68264642906106e-4	6.67315957249567e-4	6.69358145398562e-4	6.71810940289723e-4	6.73156892546119e-4	6.72696799152926e-4
flux1:	0.668194908955781	0.00230972178492119	0.00228109753171974	0.00225955216447269	0.00224648661894445	0.00224205015396199	0.00224521597899481	0.00225408496392164	0.00226631711468278	0.00227956244465709	0.0022917847162547	0.00230143059426036	0.00230746259706653	0.00230931228694955	0.00230679910532129	0.00230000667870503	0.00228905244675972	0.00227369391972938	0.00225285183596398	0.00222441441326762	0.00218600137825295	0.00213732227069449	0.00208356817898894	0.00203608153317117	0.00200289167674699	0.00196835285813922	0.00189700173946073	0.00181052785750417	0.00177288611465846	0.00167408846199381	0.00163110790976877	0.00154124923519633	0.00145229141714927	0.00140624070532465	0.00131137721900489	0.00126888159552414	0.00118694326746493	0.00112172806867765	0.00108882513197296	0.0010612838302644	0.00102959820455225	0.00100033902265863	9.80238170439749e-4	9.70512810705522e-4	9.68458931487708e-4	9.7033323960436e-4	9.73070736930162e-4	9.74747555161431e-4	9.74400153990769e-4
flux1:	0.668457357859534	0.00281656788803141	0.00278504921825436	0.00276126242458749	0.00274665907262941	0.00274140482961218	0.00274446195621768	0.00275389879889909	0.00276732531976443	0.00278232770757041	0.00279679682103538	0.00280910209728177	0.00281812580556603	0.00282320972530423	0.00282405747920779	0.00282058687122911	0.0028126755877731	0.0027997539636002	0.00278033625079076	0.0027518686527572	0.00271159782183228	0.00265913120594492	0.00260012310010125	0.00254709198603503	0.00250921280718186	0.00246963970672124	0.00238842851147245	0.0022881465886578	0.00224316613462464	0.00213016230666402	0.00208068332045992	0.0019763392656935	0.0018732887941982	0.00182122313835937	0.00171320637246205	0.00166453299640869	0.00157052629915692	0.00149687419793184	0.00146021694630888	0.00142917943538952	0.00139285590820342	0.00135877973820254	0.00133477345767475	0.00132249551107297	0.00131914115706481	0.00132060266182645	0.00132339421062523	0.0013252367293342	0.00132494123220262
flux1:	0.668719806763287	0.00334348583072433	0.00330945736259709	0.00328372398686576	0.00326775621616591	0.00326173703546802	0.00326464884989244	0.00327458174129283	0.00328916311980397	0.00330598520752692	0.00332292814185818	0.0033383306324041	0.00335102010989016	0.00336025013612396	0.00336558597413272	0.00336673518990966	0.00336327452148403	0.00335423762362123	0.00333766593984431	0.00331051198531694	0.0032696163359082	0.00321445652768219	0.00315109524514947	0.00309312798004819	0.00305081384602565	0.00300628861259315	0.00291549703471122	0.00280162413861219	0.00274905766425693	0.00262218704748033	0.00256635455174858	0.00244772223225516	0.00233093528932113	0.0022734923881063	0.00215332498663301	0.00209911976120163	0.00199414094984315	0.00191313854187367	0.00187345137528255	0.00183950752405688	0.00179908612571898	0.00176059383403916	0.00173286866622195	0.00171801504371424	0.00171318681856963	0.00171398773631007	0.00171658203813845	0.00171839412235959	0.00171805482056778
flux1:	0.66898225566704	0.00387969590938669	0.00384366329442882	0.00381638340377253	0.00379931580828443	0.00379266359870421	0.00379546178533117	0.00380587703682576	0.00382162156829215	0.00384036286942137	0.00386003172158929	0.0038789818761376	0.00389601097200165	0.00391028627573244	0.00392121369901231	0.00392824941744213	0.00393061336429428	0.00392688033664467	0.00391456119718518	0.00389007141221899	0.00384981859733959	0.00379312422675987	0.0037263993728709	0.00366420439018534	0.00361780740825631	0.0035685202484091	0.00346860695623548	0.0033416147633219	0.00328137458019164	0.00314120869110687	0.00307929575283241	0.00294682010687958	0.00281688689145044	0.00275480464966992	0.00262367286594532	0.0025646863761178	0.00245001922168156	0.00236287170814432	0.00232093691725498	0.00228473788020611	0.0022408397713207	0.00219842017369344	0.00216724206196197	0.00214985118882049	0.00214341577640413	0.00214332745142175	0.00214547417244575	0.00214704601017461	0.00214654185986362
flux1:	0.669244704570794	0.00441498192528634	0.00437757715742742	0.00434926081542738	0.00433145461796142	0.00432438629582584	0.00432717594665755	0.00433811998880171	0.00435507984357307	0.00437586396741765	0.00439851177621698	0.00442143528552896	0.00444342624153537	0.00446356830501958	0.00448109021578215	0.00449516157701651	0.00450459853545077	0.00450746617698539	0.00450069958022251	0.00448014572240963	0.00444176143099021	0.00438469007611987	0.00431562854658825	0.00424997994459073	0.00419993374106762	0.00414617771547442	0.00403777171634514	0.00389838106954169	0.00383055455628961	0.00367788930568805	0.00361030002925439	0.00346466307505705	0.00332238832765848	0.00325648135905173	0.00311571046660168	0.00305276629845053	0.00292982978695464	0.00283781111753191	0.00279443509996917	0.00275666765606667	0.00270997472821025	0.00266419270231447	0.00262990641019585	0.00261008882051138	0.00260197227921432	0.00260080949300993	0.00260228450733533	0.00260341480650407	0.0026026150569685
flux1:	0.669507153474547	0.0049401633512998	0.00490214552890917	0.00487341261829156	0.00485532526198474	0.00484814165409529	0.0048510980246529	0.00486266985565935	0.0048809267354126	0.00490387784273307	0.00492972388771976	0.0049569746331118	0.00498443846625851	0.0050111197458363	0.00503605725809442	0.00505810754118249	0.00507564814547432	0.00508619844847185	0.00508608850555834	0.00507058021758856	0.00503517318601009	0.00497881674505664	0.00490843084948312	0.00484013238954222	0.00478693331828511	0.00472909544935895	0.00461298153929364	0.00446214816736408	0.00438700659236565	0.00422284782261988	0.00415011645495799	0.00399222030418064	0.00383859933557407	0.00376973634669212	0.00362074649423041	0.00355471171273034	0.00342500856089273	0.00332941494383345	0.00328539860395144	0.00324676264580576	0.00319799885801773	0.00314948403890205	0.00311251245149095	0.00309046109996155	0.0030806682461594	0.003078314462582	0.00307894725204362	0.00307946907685127	0.00307825416954397
flux1:	0.6697696023783	0.0054474493993318	0.00540969843180079	0.00538127135692036	0.00536344847790066	0.00535652488981423	0.00535988114630021	0.00537221539408982	0.00539185692933563	0.00541706769610201	0.00544625575425043	0.00547806379739191	0.00551133830296847	0.00554501138320753	0.00557792602836724	0.0056086103757308	0.0056349835097736	0.00565400073094008	0.00566137629202423	0.00565178730229929	0.00562028262799625	0.00556560916018741	0.00549484901642469	0.00542470003799552	0.00536888805165928	0.00530743814474976	0.00518453785985083	0.0050234304781495	0.00494143090855941	0.00476697403501718	0.00468976012153674	0.00452070466527354	0.00435689613043471	0.00428597905627881	0.00413024373155591	0.00406200290069616	0.0039270715561296	0.00382918070619682	0.00378529547840896	0.00374648568456141	0.00369640093858635	0.0036458373728675	0.00360668042823162	0.00358267978290023	0.00357131213488003	0.00356774374716817	0.00356744486067552	0.00356725311382002	0.0035655392256503
flux1:	0.670032051282053	0.00593064994442466	0.00589415106586071	0.00586683869946989	0.0058498974378268	0.00584366556619213	0.00584769206923073	0.00586093421535471	0.00588202376016839	0.00590951866746066	0.00594207319878544	0.00597849385885892	0.00601768621274213	0.00605852116112503	0.00609964868504221	0.0061392662932121	0.0061748316495093	0.00620273700505525	0.00621808987710104	0.00621500068052227	0.00618808758509351	0.00613589488572742	0.00606560937210823	0.00599437582701761	0.00593651711627244	0.00587199567752149	0.00574334520588344	0.00557331738151547	0.00548509756368032	0.00530170208046917	0.00522078137676755	0.00504183731378302	0.00486913351213254	0.00479707851435355	0.0046360867862579	0.0045665199057003	0.00442789157006845	0.00432892879966022	0.00428589854764491	0.00424759021236649	0.00419694664538113	0.00414506300592131	0.0041042953794833	0.00407872785818672	0.00406599818220195	0.00406130540780712	0.00406009141044925	0.00405916938580926	0.00405693425449888
flux1:	0.670294500185807	0.00638523577860224	0.00635105357418112	0.00632572572602862	0.00631032934340147	0.00630525132131394	0.00631022817351947	0.00632450468868651	0.00634704831947021	0.00637674710877389	0.00641253315612793	0.00645340376119574	0.00649834491772126	0.0065461824208347	0.00659538589902697	0.00664383431540674	0.00668853884675736	0.00672534971442952	0.00674879676993617	0.00675245942762323	0.00673055840350272	0.00668144350976622	0.00661235318678768	0.00654074635114056	0.00648141945688381	0.0064144258786899	0.0062811522648964	0.00610370945128491	0.00601007571421885	0.00581923521081601	0.00573548598110574	0.00554806360379016	0.00536785863060291	0.00529557839991677	0.00513080113368562	0.00506076493627362	0.00491992601951613	0.00482103704407688	0.00477952498873293	0.004742363029052	0.00469192278140143	0.00463948208311509	0.00459774826479569	0.0045710962546094	0.00455733754106302	0.00455173943812153	0.00454975257501272	0.0045481946938497	0.00454550188109334
flux1:	0.67055694908956	0.00680825836417232	0.0067775002354155	0.00675505309380852	0.00674187799827292	0.00673841443559325	0.00674459999342131	0.00675998695073599	0.00678390206977789	0.00681558850966283	0.00685428106249617	0.0068991915470371	0.0069494088204403	0.00700373549313833	0.00706048395923993	0.00711724131450999	0.00717060491865273	0.00721592332674988	0.00724719670373383	0.00725752540248112	0.00724077786312944	0.00719512512105639	0.00712780926336063	0.00705647374528667	0.00699626024435454	0.00692744208130708	0.00679073882102842	0.00660750190770939	0.00650941034232961	0.00631271860774891	0.00622710300200088	0.0060327170081895	0.00584647276947555	0.00577485914442818	0.00560771862583445	0.00553803001569428	0.00539638951374468	0.0052986188650338	0.00525921789034211	0.00522380739159252	0.00517432036844908	0.00512210774017494	0.00508011294110894	0.00505295461179551	0.0050386214114098	0.00503247265475113	0.0050299926014861	0.00502802049349402	0.00502503911518608
flux1:	0.670819397993313	0.00719815461627658	0.00717192503587859	0.00715323929229879	0.00714293665027979	0.00714151139727735	0.00714911005462955	0.00716560408037485	0.00719069395271935	0.00722399458154535	0.00726506223669957	0.00731334440105725	0.00736805684357838	0.00742800695510887	0.00749138328682137	0.00755552162659366	0.00761665462423305	0.00766968702132473	0.00770815392750415	0.00772474244629617	0.00771302377822668	0.00767101220956127	0.00760591056967646	0.00753542211344113	0.00747490225866755	0.00740494600093706	0.00726604884572661	0.00707871548666517	0.00697724691608868	0.00677636074961124	0.00668990119118177	0.00649013183487251	0.00629934187198891	0.00622924769762227	0.00606108970502329	0.00599250985086753	0.00585137060438593	0.00575564399630331	0.00571886832634947	0.00568576476235447	0.00563795477809359	0.00558676184537505	0.0055452573374857	0.00551825479355008	0.00550391530788356	0.00549770289636201	0.00549514849565712	0.00549311802678424	0.00549013525410422
flux1:	0.671081846897066	0.00755447318546279	0.00753382149420026	0.00751971600305605	0.0075128709702942	0.00751383585476585	0.00752296855100807	0.00754046369730515	0.00756640151871887	0.00760077782369248	0.00764348390107734	0.00769422202875443	0.00775236070426284	0.00781674572852037	0.0078854844653673	0.00795571414317941	0.00802336588384124	0.00808297303825387	0.00812768370666732	0.00814984823425049	0.00814280277360819	0.00810443148081051	0.0080418598145368	0.00797273224134997	0.00791248519742685	0.00784210853070318	0.00770227205725262	0.00751257697505655	0.00740890655704344	0.00720550608656349	0.00711925702048679	0.00691570818533761	0.00672185947976994	0.00665407891400885	0.00648614631164415	0.00641936409967849	0.00627989682238537	0.00618700578046437	0.00615328217984161	0.00612297970589725	0.00607752772403097	0.00602813257697155	0.00598789462117066	0.00596177362963597	0.00594809175680169	0.0059424206943034	0.0059403404484818	0.00593873809527615	0.00593616238324152
flux1:	0.67134429580082	0.00787756391347546	0.00786342955290905	0.00785461421013363	0.00785170629805174	0.00785530918138016	0.00786598975350254	0.00788426308597311	0.00791058791546176	0.00794534367566008	0.00798876577224188	0.00804082873357311	0.00810108109398436	0.00816844536037039	0.00824099785390377	0.00831573963204512	0.00838837430419661	0.00845314707383458	0.00850290653742124	0.00852974969739748	0.00852684390526488	0.00849197237627198	0.00843214927903434	0.00836484883619234	0.0083054564819587	0.00823540165632903	0.00809587693454066	0.00790555236218335	0.00780091502567762	0.00759666263841254	0.00751167854000523	0.00730593378847055	0.00711046720415196	0.0070457142909806	0.00687912166142972	0.0068147358216295	0.00667795517220461	0.00658854270422141	0.00655819999576224	0.00653111692046601	0.00648864083437191	0.00644178334093192	0.00640358573454438	0.00637910723973064	0.00636681483443864	0.00636238293445711	0.00636143413234994	0.00636086215727483	0.00635921609915596
flux1:	0.671606744704573	0.00816827123380988	0.00816143098287514	0.0081584628798399	0.00815983100695584	0.00816619016238984	0.00817830991535518	0.00819701744515784	0.00822314275649791	0.00825744630553113	0.00830051294796139	0.00835260530395865	0.00841348004322445	0.00848217779799556	0.00855679908234807	0.00863427761447162	0.00871017048314857	0.00877852452956359	0.00883198145450496	0.00886247124280023	0.00886305950239152	0.00883145814306502	0.00877453954440544	0.00870950407445309	0.00865155681155509	0.00858258446168706	0.00844459799359873	0.00825533539664919	0.00815098865727118	0.00794748801049849	0.00786478914645313	0.00765836737863576	0.00746263805387639	0.00740152420385977	0.00723723378342147	0.00717573391057235	0.00704247661581132	0.00695702355252479	0.00693028024385686	0.00690674180852232	0.0068677732181186	0.00682412646472527	0.00678870780078733	0.00676663255233889	0.00675649332245733	0.00675405647915666	0.0067549740309998	0.00675612507534497	0.00675602787165453
flux1:	0.671869193608326	0.00842766589308423	0.00842868775063747	0.00843193449885648	0.00843774984991789	0.00844683694788136	0.00846015879240171	0.00847884205046118	0.00850407603469541	0.00853699531710305	0.00857853627896235	0.00862926364969743	0.00868917007087844	0.0087574568980055	0.0088323063526146	0.00891065651045531	0.00898800174704149	0.00905828239678357	0.00911402655139221	0.00914708244376036	0.00915047867215323	0.00912188388087275	0.00906800075271438	0.00900566053209053	0.00894976319938445	0.00888264578299976	0.00874737977280055	0.00856079396199551	0.00845797992043167	0.00825673683023815	0.00817727478835713	0.00797158771087512	0.00777682738997146	0.00771983927378049	0.00755863932645287	0.00750038703730382	0.007371292976511	0.00729010565556529	0.00726705661974462	0.00724727635391094	0.00721223588820375	0.0071723755990328	0.00714040339636976	0.00712145209240058	0.00711421964370182	0.00711455001387955	0.00711810717390495	0.00712172998325695	0.00712387058776976
flux1:	0.67213164251208	0.00865683891821884	0.00866604671375761	0.00867566015541704	0.00868590915031497	0.00869754216203655	0.00871170454054281	0.0087298068187332	0.00875338217459533	0.00878392898629563	0.00882273430411978	0.00887067673111497	0.00892801116951407	0.00899414131212965	0.00906738790044046	0.00914476426396377	0.00922178454713389	0.00929237217383285	0.0093490314228555	0.00938360934487586	0.00938915714686766	0.00936332486600175	0.00931261940248961	0.0092534162887012	0.0092001921591175	0.00913570611477116	0.00900428005206577	0.00882187671128741	0.00872178515176851	0.00852417235608094	0.00844879770286252	0.00824511171710254	0.00805239554789465	0.00799987563190208	0.00784236318752233	0.00778757557104675	0.00766307358342314	0.00758627455110116	0.00756687878033436	0.00755094073017474	0.00752011442632301	0.00748448912182569	0.00745652385834281	0.00744133605569522	0.00743770943535023	0.00744154981584133	0.00744851382488943	0.00745537269578854	0.0074604756004009
flux1:	0.672394091415833	0.00885676922888051	0.00887422092611115	0.00889012334803436	0.00890460193870562	0.0089184481989567	0.00893297797161825	0.00894986824515067	0.00897097824585174	0.0089981571898693	0.00903303917041446	0.0090768256032939	0.0091300570112059	0.00919237787002935	0.00926230064647335	0.00933698054683662	0.00941202882104352	0.00948143543050255	0.00953776351095889	0.00957293174043122	0.00958006618005709	0.00955681814974323	0.0095094738990711	0.00945387558398334	0.00940396652384144	0.00934288229024756	0.00921633576847924	0.00903948325929784	0.00894321769141344	0.00875044546722188	0.00867987996569997	0.00847928521028102	0.00828950577656723	0.00824163814265202	0.00808820853196426	0.00803694665402889	0.00791724741584089	0.00784477154787666	0.00782884376363072	0.0078166885897451	0.00779020846192091	0.00775911367652794	0.00773557626566333	0.00772467177724258	0.00772525231312025	0.00773327044666745	0.00774435660351249	0.00775518766949131	0.00776397389477164
flux1:	0.672656540319586	0.00902826385185861	0.009053745008472	0.00907562863557731	0.00909394797231938	0.0091095366396853	0.00912386928934931	0.00913887122990933	0.00915670847836248	0.0091795660367973	0.00920941867582313	0.00924779610275511	0.00929554354477271	0.00935257950802428	0.00941765516643372	0.00948812691029224	0.00955977202990358	0.00962672111056012	0.0096816687956289	0.00971666812275186	0.00972496329374944	0.009704221151548	0.00966048329310088	0.00960898996931052	0.00956305116093447	0.00950612034482073	0.00938539698842666	0.00921530304347931	0.00912385126159451	0.00893694560085046	0.00887176117895353	0.008675150220559	0.00848900142106014	0.00844580549631791	0.00829665118638927	0.00824881654478766	0.00813391500969082	0.00806551371697862	0.00805272289445546	0.00804414104148713	0.00802197310704357	0.00799553306114762	0.00797667933699614	0.00797042582527252	0.00797567903305506	0.00798842556692082	0.00800425327965553	0.00801972088491876	0.00803286699440546
flux1:	0.672918989223339	0.00917195928883221	0.00920499149170102	0.00923233066222955	0.00925393308011778	0.00927067544104153	0.00928418048009183	0.00929660382747934	0.00931039831877073	0.00932806800475836	0.0093519191538824	0.00938381115008759	0.00942490752234389	0.00947542711294004	0.00953439839137942	0.00959942847924618	0.00966651871554913	0.00973000264800175	0.00978276703639273	0.00981705046148752	0.00982624875274391	0.00980805255301799	0.00976823563503565	0.00972137719313945	0.00968006533819301	0.00962800456347985	0.0095139369094339	0.00935163051471734	0.00926584081614352	0.0090856303372145	0.00902623644915578	0.00883429449056432	0.00865226728199794	0.00861360161238526	0.00846872240351887	0.00842406381556693	0.0083137533261407	0.00824900920890506	0.00823888676220469	0.00823352153330925	0.00821546414214695	0.0081936238018272	0.00817952908650325	0.00817811905513539	0.00818834488778647	0.00820621825499591	0.00822727225096338	0.00824792840840094	0.0082660262722583
flux1:	0.673181438127093	0.00928836565285239	0.00932822822449701	0.00936030245536784	0.00938448588214958	0.0094017014572202	0.00941371081045959	0.00942288265545925	0.00943193645349417	0.00944367709830561	0.0094607301992732	0.00948528151620551	0.00951881997610987	0.00956188274467609	0.0096138041454748	0.00967248006241521	0.00973418125152264	0.0097934933176708	0.00984354259225923	0.00987679222831499	0.00988681328386732	0.00987132278177435	0.00983580464340294	0.00979412755493204	0.00975808215390694	0.00971155346944028	0.00960484866268081	0.00945116710016784	0.00937173077172082	0.00919884282353066	0.00914548305882903	0.00895869057584103	0.00878108160946893	0.00874665888287634	0.00860588459074099	0.00856401705096553	0.00845791631647174	0.00839626975905832	0.00838822924133395	0.008385591684112	0.00837128604900627	0.00835381554881805	0.00834437141889744	0.00834781086687504	0.00836312468874723	0.00838634536766111	0.00841294454067706	0.0084391939225503	0.00846271359399045
flux1:	0.673443887030846	0.00937793242227156	0.0094236945290831	0.00945961983911719	0.00948556822265572	0.00950251448226658	0.00951235183542502	0.00951764596135074	0.00952136277718044	0.00952658837184135	0.00953625231176231	0.00955285820676883	0.00957822017888914	0.00961320239721257	0.00965746248688522	0.00970921055284401	0.00976501859224376	0.00981975949139706	0.00986683321478518	0.00989895457081114	0.0099098841760757	0.00989736312765774	0.00986656527537239	0.00983060948375664	0.0098004275793214	0.00976001573813573	0.00966124198271455	0.00951682272127501	0.00944426286187985	0.00927912846895794	0.00923188634607675	0.00905053389359097	0.00887746681048607	0.00884688008716003	0.00870990551257431	0.00867034119593725	0.00856793399415467	0.00850872185518409	0.00850209066548391	0.0085015868095189	0.00849054028297812	0.00847705235966531	0.00847197643921307	0.00848008621118113	0.00850041173312253	0.00852900730930608	0.00856128279560229	0.00859335499139214	0.00862261254488039
flux1:	0.673706335934599	0.00944111597103045	0.00949167562303537	0.0095304410981662	0.00955725833125662	0.00957316198098829	0.0095801715231465	0.009581034688901	0.00957894368798897	0.009577244544101	0.00957915182827336	0.00958747275667231	0.00960433855087586	0.00963093913641196	0.00966726121804446	0.00971184160291191	0.00976157164530594	0.00981163302092107	0.00985572052239914	0.00988681666146342	0.00989887788357371	0.00988966344199642	0.00986401967282862	0.00983428700364208	0.0098104926207412	0.00977668005192346	0.00968625393142236	0.00955153087662537	0.00948619716279554	0.00932906368739427	0.00928787665724353	0.00911209036152588	0.00894354814619275	0.00891630686612895	0.00878273733708919	0.00874492733585729	0.00864561322257384	0.00858811816408997	0.00858218011576938	0.00858314949210213	0.00857477057411409	0.00856475015439821	0.00856360832826534	0.00857603785403286	0.00860111204358566	0.00863491341846673	0.00867279657793401	0.00871072662196652	0.00874585826741067
flux1:	0.673968784838352	0.0094784336212293	0.00953256000281927	0.00957306667740083	0.00959981172678012	0.00961389989609281	0.00961747341170674	0.00961344815305764	0.00960522219117046	0.00959637824585971	0.00959039293673626	0.0095903566681759	0.00959870136120586	0.00961693123087523	0.00964535607004747	0.00968283904899168	0.00972659575096424	0.00977212523406032	0.00981342659426705	0.00984375651930427	0.00985726715567439	0.00985172799717262	0.00983164440269779	0.00980856109845082	0.00979157143631281	0.00976471227410488	0.00968288731912169	0.00955809090366048	0.00950015959989387	0.00935110938564934	0.00931578930000405	0.00914556445821998	0.00898142998413825	0.00895700300116574	0.00882640728942159	0.00878979109897435	0.00869294383697214	0.00863645120107662	0.00863049714639514	0.00863225990984117	0.00862590243506109	0.00861874606226115	0.00862098513556777	0.00863723699698907	0.00866662585908975	0.00870527398628643	0.00874849417030538	0.00879211172236863	0.00883305506808326
flux1:	0.674231233742106	0.00949049553005172	0.00954687159531462	0.00958797121666803	0.0096136926471607	0.00962522279200392	0.00962482453773388	0.00961556856079486	0.00960103758185928	0.00958502526125343	0.00957124279513349	0.00956303676627319	0.00956311484282229	0.00957327383431866	0.00959412914794384	0.00962485777626373	0.00966299212121246	0.00970434559680259	0.00974322095389039	0.00977314778642819	0.00978846935672141	0.00978695728947579	0.009772767796509	0.00975664466564629	0.00974673580834342	0.00972703086447714	0.00965388807850739	0.0095390488047424	0.0094885272130065	0.00934750011904635	0.009317757901167	0.00915299730420247	0.00899309823130192	0.00897096007704853	0.00884292628271633	0.00880698474127301	0.00871201384374215	0.00865587159134864	0.0086492538767371	0.00865116249308371	0.00864617516976198	0.00864123675847267	0.00864622448273131	0.00866568725058292	0.00869881050855791	0.00874177231706302	0.00878986373276274	0.00883879087300111	0.00888527393090845
flux1:	0.674493682645859	0.009478012757977	0.00953527591733039	0.00957580791581768	0.00959957660722854	0.0096078643964964	0.00960305352112083	0.00958835596795211	0.00956751641091815	0.00954451051642394	0.0095232515249482	0.00950730824978119	0.00949963052704089	0.0095022760926866	0.00951613763105104	0.00954068220328193	0.00957374067466559	0.00961142780868661	0.0096483411157464	0.00967827610965638	0.00969576016453701	0.00969856055490891	0.00969048275434456	0.00968147699533654	0.00967875241473729	0.00966622740321368	0.00960166880874848	0.00949662411351235	0.00945335874172125	0.00932017642492289	0.00929564848053968	0.00913620168048767	0.00898035533529369	0.00896003130997618	0.00883422057611656	0.00879852713102845	0.00870493707532078	0.00864861338581255	0.00864079896534374	0.00864228953260856	0.008638066183891	0.00863470483271788	0.00864177352487615	0.00866375969378763	0.00869992188132294	0.00874651363115041	0.00879883030631205	0.00885248770337127	0.00890402612031371
flux1:	0.674756131549612	0.00944178594757066	0.00949856574974934	0.00953739157293569	0.00955833101404065	0.00956277581059586	0.00955322618500072	0.00953302095006371	0.0095060417292572	0.00947641337976836	0.00944821309859471	0.00942519083484518	0.00941049652761252	0.0094064077268008	0.00941405611714785	0.00943316515659347	0.00946183648597487	0.00949646508636545	0.00953192809103906	0.00956227628208001	0.0095822136839309	0.00958950003558711	0.00958759615477431	0.00958567909291157	0.00959004443238332	0.00958453399565603	0.00952828055383661	0.00943268518607587	0.00939637314698163	0.00927076319433896	0.00925103723139178	0.00909673704572225	0.00894479091498639	0.00892589653782551	0.00880208933835396	0.00876635430506478	0.00867379576837933	0.00861692863019477	0.0086075453556039	0.00860818334781221	0.00860420896376579	0.00860183433606723	0.00861032411258971	0.00863410978048706	0.00867253510679302	0.00872195131491988	0.00877768910271266	0.00883531028858138	0.00889121329389562
flux1:	0.675018580453365	0.00938268309961779	0.00943763583559326	0.00947367053883529	0.00949098452649849	0.0094910922357242	0.0094766094574778	0.00945098538936229	0.00941821045393573	0.00938252137379699	0.00934811532482207	0.00931887517850139	0.00929810085766186	0.00928824001395475	0.00929061635019668	0.0093051676991122	0.00933023127638609	0.00936245499368073	0.00939697623935712	0.00942808868114391	0.0094506668027863	0.00946246426783048	0.00946661173811627	0.00947154644701872	0.00948269392670844	0.00948383398816344	0.00943542939124189	0.00934876978280137	0.00931897322963227	0.00920059171865165	0.00918523005908176	0.00903592312142357	0.0088877871243374	0.00887005797541531	0.00874818825971195	0.00871229121511728	0.00862059917908096	0.00856303275348277	0.00855190375769434	0.00855141936540667	0.00854730744746955	0.0085454185674906	0.00855471650064113	0.00857957966873417	0.00861944819772181	0.00867079440589856	0.00872901906246526	0.00878967260453823	0.00884905818587041
flux1:	0.675281029357119	0.00930161641335735	0.00935345732128981	0.00938569878902908	0.00939869658135018	0.00939409961495846	0.00937463469895594	0.00934384206083183	0.00930578889007321	0.00926478151541803	0.00922508718218708	0.00919066673474294	0.00916491272250691	0.00915038581085663	0.00914854760517436	0.00915950177443618	0.00918178038196011	0.00921225284519925	0.00924629513140971	0.00927843138650678	0.0093037030028858	0.00931986457114318	0.0093297397661459	0.00934107183367949	0.00935847707323809	0.00936570769497458	0.00932452945220311	0.00924614272276413	0.00922230638745605	0.00911075805540897	0.00909931713246556	0.00895488617919821	0.00881055387697878	0.00879386286273418	0.00867403648710663	0.00863804305304804	0.00854725778181926	0.00848906146239546	0.00847622362504717	0.00847453287486612	0.00847005048813336	0.00846826462964412	0.00847783683250652	0.00850309175731775	0.00854357485103603	0.00859590277580255	0.00865558328177807	0.00871820266312467	0.00878002240063922
flux1:	0.675543478260872	0.009199527082866	0.00924706116723562	0.00927461748335671	0.00928273643160948	0.0092732103627088	0.00924886932742977	0.00921332147008565	0.00917067433120233	0.00912525656850324	0.00908135003502976	0.00904293271353929	0.00901342647685125	0.00899544220598538	0.00899052010353714	0.0089988767224015	0.00901919484972735	0.00904853186493409	0.00908248010173078	0.00911578315421148	0.00914364933934448	0.00916384706998299	0.00917892452682996	0.00919598811154996	0.00921892123506561	0.00923150147339593	0.00919678035646344	0.00912587854409406	0.00910735057547922	0.00900220638458586	0.00899425180919777	0.00885462849463538	0.0087141857088539	0.00869854615177468	0.00858104164108598	0.00854520252940584	0.00845557111198667	0.00839703889657934	0.00838274299127417	0.00837995232294843	0.00837503063115164	0.00837310016416466	0.0083825147939149	0.00840754057695679	0.00844783406999545	0.00850017795862405	0.00856022432148766	0.00862364521273136	0.00868671891177384
flux1:	0.675805927164625	0.00907738384889113	0.00911953618928856	0.00914165147380068	0.00914447692577231	0.00912995317175904	0.00910100149707607	0.0090612704721019	0.0090148670381068	0.00896609025716686	0.00891917647895158	0.00887805550767214	0.00884611111776647	0.00882593804148312	0.0088190929109167	0.00882585016161377	0.00884499803466817	0.0088737481945778	0.00890788817378642	0.0089423724178252	0.00897258019136627	0.00899631227833601	0.00901588019118147	0.00903782009685119	0.00906537173276627	0.00908240698888999	0.00905325526570071	0.0089889550716528	0.00897501131004493	0.00887582368851383	0.00887094091974081	0.00873610911738919	0.00859972987790804	0.00858528438452594	0.00847053594013744	0.00843526804007623	0.00834722619231578	0.00828885601788351	0.00827354808204879	0.00826994184596414	0.00826467149935035	0.00826248793122231	0.00827142820673464	0.00829569061867452	0.00833504469119462	0.00838645790109393	0.00844576258160742	0.00850876684031607	0.00857182654589984
flux1:	0.676068376068379	0.00893619688794487	0.00897204275433694	0.00898812130776175	0.0089854032205402	0.00896597687994863	0.00893283775164523	0.00888964266914604	0.00884045278052554	0.00878948187736175	0.00874085752202507	0.0086983935209652	0.00866536637663931	0.00864428734811323	0.00863666714916442	0.00864278363723062	0.00866148642261064	0.00869010956178666	0.00872461702561719	0.00876016864368098	0.00879232261613834	0.00881893548623647	0.00884212663724854	0.00886793555040969	0.00889905688462675	0.00891953803204639	0.00889498604436481	0.00883634383414954	0.00882621538549609	0.00873253171758744	0.0087303328853298	0.00860032349714449	0.00846825463329317	0.00845525122987989	0.00834381579155322	0.00830966703583572	0.00822380292747891	0.00816625773065611	0.00815054321632039	0.00814655539076391	0.00814116775467745	0.00813875356606392	0.00814702096608381	0.00817008724260633	0.00820783235024875	0.00825742321067527	0.00831490502956371	0.00837627018624917	0.00843801234945465
flux1:	0.676330824972132	0.00877704431405864	0.00880583856783036	0.00881546654536094	0.00880713188249113	0.00878306376208714	0.00874630919696311	0.00870049655365334	0.00864959252697678	0.00859766764955939	0.00854867626957845	0.0085062483828939	0.00847348512931359	0.00845274899459428	0.00844544519471753	0.00845180381929706	0.00847069529008667	0.00849954774468511	0.00853448636181727	0.00857087436363117	0.00860446035589282	0.00863318355049832	0.00865901929114068	0.00868758775246641	0.00872114229674009	0.00874399456642928	0.00872303419745575	0.00866908527560083	0.00866198879439672	0.0085733637872579	0.00857349152638047	0.0084483706524797	0.00832090750174346	0.00830966585054424	0.00820217769065704	0.00816977918822327	0.00808678293496219	0.00803083712248896	0.00801543122067561	0.00801160430274517	0.0080064409499291	0.00800393101223023	0.00801143972028063	0.0080329866441074	0.00806855509414371	0.00811552099058129	0.00817016992146014	0.00822872216695151	0.00828786574863837
flux1:	0.676593273875885	0.00860110512797144	0.00862230947444035	0.00862527271264659	0.00861143244548347	0.00858314440981445	0.00854347878607046	0.00849599471784815	0.00844451357444317	0.00839290424614305	0.00834488478111219	0.00830383646344443	0.00827262121278966	0.00825339266830273	0.00824739679815093	0.00825477074199955	0.00827437094866888	0.00830369652016008	0.00833902300163877	0.00837591851677731	0.00841033618510673	0.00844032661598391	0.00846777019950396	0.00849794549758114	0.00853276888216919	0.00855690726973861	0.00853853984256041	0.00848834022949197	0.00848350976396959	0.0083995171492319	0.00840164639374515	0.00828149922467814	0.00815895572949739	0.00814982719325325	0.00804694476785722	0.0080169550216448	0.00793755893135153	0.00788403543633971	0.00786970439125484	0.0078666396872732	0.00786211366290582	0.00785972890196028	0.00786649320476725	0.0078863091583838	0.00791925199613156	0.0079629103882984	0.00801383111998779	0.00806849902170035	0.00812384631240881
flux1:	0.676855722779638	0.00840969055984185	0.00842299644909704	0.00841929264966145	0.00840024212977888	0.00836830521106535	0.00832654136603368	0.00827839670351911	0.00822749584383794	0.00817744953115294	0.00813168053351282	0.00809326252817764	0.00806476183082996	0.00804807158239601	0.00804423354595181	0.00805325529871232	0.00807395231828073	0.00810387808825957	0.00813945263883546	0.00817645374622047	0.00821105468644542	0.00824144608834701	0.00826946072768908	0.00830010988545281	0.00833507295716511	0.00835945995926298	0.00834274526590234	0.00829541349452658	0.00829213220186872	0.00821237589837249	0.00821621447691934	0.00810112742852809	0.00798380425097725	0.00797713005998782	0.00787948052191776	0.00785252730435094	0.00777744282157092	0.00772714680787865	0.00771464588389776	0.00771295017445445	0.00770950317120146	0.00770751963796055	0.00771363632921216	0.00773161817102303	0.00776161700766036	0.00780143184374099	0.00784788353071181	0.00789774903889764	0.00794824513268816
flux1:	0.677118171683392	0.00820426571603022	0.00820961025843565	0.00819945362124075	0.00817566529167469	0.00814078049055007	0.00809780929690514	0.00805003926194292	0.00800084822805754	0.00795353661663843	0.00791117985603044	0.00787649414960785	0.00785170435499935	0.00783840280267022	0.00783739350502233	0.00784852861333209	0.00787056504415883	0.00790110158633744	0.00793670208999809	0.00797336148197519	0.00800748912613669	0.00803744221440999	0.00806504880125909	0.00809512030528989	0.00812919026147459	0.00815289120616748	0.0081369938405959	0.00809174980196499	0.00808937942735988	0.00801350389326405	0.00801879252212997	0.00790883596341773	0.00779699016158455	0.00779306192254279	0.00770118875526309	0.00767781431796283	0.00760767178428008	0.0075613272508007	0.00755134120169216	0.00755157491830584	0.00754963462878897	0.00754835123723563	0.00755397914188858	0.00757012476977763	0.00759699812041298	0.00763259995423152	0.00767402931036632	0.00771837223823069	0.00776315860998107
flux1:	0.677380620587145	0.00798645514665922	0.00798402744444146	0.00796784410024369	0.00793995196705123	0.00790292428929132	0.00785967935690523	0.00781330055460337	0.00776687238137775	0.00772333948939109	0.00768538743411096	0.00765533677166009	0.00763503815848024	0.00762575650330827	0.00762803795733103	0.0076415657192086	0.00766503104051328	0.00769607695979711	0.00773141561893489	0.00776726865910016	0.00780029648225268	0.00782904547238675	0.00785537499023842	0.00788395396853599	0.00791624828014438	0.00793847949408884	0.0079227085652631	0.00787890628532697	0.00787691212352701	0.00780461126806985	0.00781112323367797	0.00770633672965506	0.00760015606030119	0.0075991823628423	0.00751350104160915	0.00749411580206474	0.00742941264502673	0.00738760767618656	0.00738069909722357	0.00738333073631956	0.00738327230881407	0.00738298024381847	0.00738831881277711	0.00740271620123155	0.00742641989504542	0.00745761805199947	0.00749368300015482	0.00753201520931868	0.00757047285722698
flux1:	0.677643069490898	0.0077580289336167	0.00774826476655964	0.00772667797773745	0.00769545391635491	0.00765716083377079	0.00761458057853194	0.0075705484547796	0.00752781452826075	0.00748893110055431	0.00745616299133685	0.00743141067196441	0.00741613280607177	0.00741125552608629	0.00741706165418458	0.00743306506402946	0.00745789512873943	0.00748924608793809	0.00752398755953674	0.00755857871252807	0.00758994377247869	0.00761683549158622	0.00764117177356864	0.00766752396374015	0.00769735245808989	0.0077175180482563	0.00770135673508022	0.00765850822485162	0.0076564774155176	0.00758750121732637	0.00759504175634531	0.00749542315710168	0.00739500729459292	0.00739708930968151	0.00731785483586783	0.00730270360553817	0.00724376547342001	0.00720691077122162	0.00720348067883854	0.00720885127935356	0.00721096607177222	0.0072119223341684	0.00721719093999478	0.00723000434085825	0.00725062568120584	0.0072774111197532	0.00730799265558924	0.00734007872094561	0.00737185692199713
flux1:	0.677905518394651	0.00752086946659476	0.00750443324621556	0.00747823824164398	0.00744456097000258	0.00740591706187837	0.00736490672841551	0.00732407677102646	0.0072858089881885	0.00725223728163918	0.00722518801214765	0.00720613207029817	0.00719613418390905	0.00719578617826825	0.00720511695922344	0.00722348378570996	0.00724946848314586	0.00728083087393767	0.00731461118974679	0.00734751729281865	0.00737674684669471	0.0074012695823203	0.00742307912610543	0.0074466801234125	0.00747357174979456	0.00749128582586241	0.00747440808566978	0.00743219607511032	0.00742984753893418	0.00736400549150676	0.00737241067757255	0.00727790973678695	0.00718325975331431	0.00718837760661525	0.00711566634607564	0.00710480969778274	0.0070517675283194	0.00702007130535849	0.00702033483947941	0.00702863510177508	0.00703310893035232	0.00703551577481638	0.00704093494551089	0.00705238888381751	0.00707013450818817	0.00709267259900151	0.00711787335833027	0.00714373550847989	0.00716876337265942
flux1:	0.678167967298405	0.00727692247098605	0.0072546766471114	0.00722480599811687	0.00718962429310128	0.00715154422563178	0.00711294048485536	0.00707603611527107	0.00704281947015553	0.00701499158434326	0.0069939364298124	0.00698070100317242	0.00697596984671177	0.0069800202633267	0.00699265074145137	0.00701308672116434	0.00703988624749266	0.00707089541232355	0.00710334109331145	0.00713419043559895	0.00716092022062231	0.00718272059544265	0.00720166752337444	0.00722221531933454	0.00724592767263171	0.00726102027780783	0.00724329324019437	0.00720157161150765	0.0071987566692765	0.00713591736306906	0.00714505223177368	0.00705556882778468	0.00696658529583051	0.00697459578741038	0.00690830246195302	0.00690161417391174	0.00685439842320437	0.00682785894111004	0.00683183741672525	0.00684309861245961	0.00685000056461947	0.00685399180375589	0.00685976723202013	0.00687012893575796	0.00688530674199507	0.0069039199880425	0.00692404914242601	0.00694395566940335	0.00696243524913724
flux1:	0.678430416202158	0.00702813841558147	0.00700110187972332	0.00696858334388957	0.00693287569227853	0.00689623786360052	0.0068607783206067	0.00682836769991	0.00680058530544235	0.00677869677416609	0.00676365333775479	0.00675609822119339	0.00675636401943867	0.00676444705540779	0.00677995120319848	0.00680200510059187	0.00682917441217723	0.00685941688324889	0.00689016366678472	0.00691865029744609	0.0069426339367346	0.00696152133519274	0.00697746711183696	0.00699487764204169	0.00701538907806323	0.00702789575058696	0.0070093677647333	0.0069681497131752	0.00696484334839439	0.00690492987374535	0.00691468556677449	0.00683007209914573	0.00674656127273196	0.0067572063481015	0.00669705547400803	0.00669423533797234	0.00665258681752986	0.00663100204274057	0.00663853089675484	0.00665262928824277	0.00666191105185558	0.0066675454422637	0.00667385524980187	0.00668341622312167	0.0066964122353333	0.0067115538806199	0.00672709928129121	0.00674153720813805	0.00675391872277806
flux1:	0.678692865105911	0.00677641172272807	0.00674570998498704	0.0067116195815046	0.00667635284553366	0.00664196593906895	0.00661026533039526	0.00658274830518263	0.00656057947587047	0.00654459814297929	0.00653534498457334	0.00653309235881518	0.00653786149870925	0.00654941257669748	0.00656720033848474	0.00659029927292417	0.0066173193345801	0.00664635802951209	0.0066750685617263	0.00670096163978637	0.00672207145413429	0.00673801072195512	0.00675099973310072	0.00676538683707138	0.00678287275601043	0.0067930092973536	0.00677388506185011	0.00673332026283647	0.00672960395828617	0.00667258530539322	0.00668287516529978	0.00660294235077286	0.00652462914927596	0.00653755353178055	0.00648312324519908	0.00648372307455501	0.0064472182531233	0.00643021047942136	0.00644096115826029	0.00645763437171307	0.00646913904484695	0.00647640031180172	0.00648338575604933	0.0064924433096521	0.00650369487018913	0.00651591525537808	0.00652750501658935	0.00653713938165865	0.00654408090512235
flux1:	0.678955314009665	0.00652352508404531	0.00649033590923688	0.00645574951369157	0.00642183929759226	0.00639041366501793	0.00636294778960811	0.00634055309263577	0.00632398368424291	0.00631367221387853	0.0063097817950523	0.00631225722437346	0.00632085844111371	0.00633516243239337	0.00635452675984134	0.006378018974926	0.00640433253951323	0.00643173336693976	0.00645811313311571	0.00648126145431458	0.00649948165935105	0.00651257582445317	0.0065228092098613	0.00653445186209828	0.00654924824481875	0.00655737370965979	0.00653797920166507	0.00649832237362381	0.00649436032921043	0.00644023947746583	0.00645099422981234	0.00637551933368564	0.00630206534812119	0.0063168410110171	0.00626759620166198	0.00627105576986907	0.0062391431576988	0.00622619518092517	0.00623970784785076	0.00625858065347807	0.00627205922927135	0.00628086177421724	0.00628862136130132	0.00629746100569533	0.00630742810229639	0.00631733637671635	0.00632569314667958	0.00633131658311548	0.00633363206377266
flux1:	0.679217762913418	0.00627110480101284	0.00623660343850698	0.00620255032070416	0.00617082553746907	0.00614295083015017	0.00612004846440143	0.006102840237979	0.00609168319102488	0.00608663217057253	0.00608751428070758	0.00609399759667031	0.00610563700676323	0.00612188387745959	0.00614205345512348	0.00616525482264656	0.00619030386167127	0.0062156618616959	0.00623947259550289	0.00625980468912568	0.00627521848413434	0.00628568400883919	0.00629348508617217	0.00630278581762047	0.00631534419123461	0.00632191615768745	0.00630265702155581	0.0062642310876819	0.00626024228089381	0.00620904211255274	0.006220204476164	0.00614894097238675	0.00607996545979084	0.00609612019880561	0.00605145127263433	0.00605714024644012	0.0060291837027191	0.00601968233888886	0.0060354055475567	0.00605602187071965	0.00607115509451171	0.00608135408661416	0.00608994088831006	0.00609882052767536	0.00610795731137244	0.00611618157879666	0.00612207342972659	0.00612455059734181	0.00612315112014767
flux1:	0.679480211817171	0.00602059080798533	0.00598589888195541	0.00595332034678117	0.00592449403941591	0.00590062390358723	0.0058824662183564	0.00587035810135233	0.00586428125045123	0.00586394893933802	0.00586889987862783	0.00587858072717996	0.00589240029717029	0.00590974289970539	0.00592993573027349	0.00595217589324779	0.00597543755925704	0.0059984006161246	0.00601947048875872	0.00603699087706222	0.00604976325752542	0.00605790076464805	0.00606367589397176	0.00607111487739775	0.00608195344260069	0.00608748014831018	0.00606879768475897	0.00603195514451115	0.00602818403222583	0.00597993249259064	0.00599145170965758	0.00592413943202992	0.00585924124694872	0.00587628851924835	0.00583555195179432	0.00584281368902971	0.00581813822352697	0.00581142068244585	0.005828753903896	0.00585061165485821	0.00586703474194771	0.00587843912271316	0.00588786097041691	0.00589699777136068	0.0059057263343834	0.00591287541582069	0.00591706749392798	0.00591727923863764	0.00591311286401329
flux1:	0.679742660720924	0.00577322241582104	0.00573936398810555	0.00570907966908889	0.00568372751003151	0.00566417154477642	0.0056507979715839	0.00564357249177942	0.00564213029425607	0.00564588476503474	0.00565413735877812	0.00566617008830381	0.00568130411971652	0.00569891291994452	0.0057183860657046	0.005739050290216	0.00576006847555831	0.00578035682395603	0.00579858688400156	0.00581336924237988	0.00582372748420441	0.00582989098313378	0.00583408977002571	0.00584017905453591	0.0058498346871286	0.0058548285845302	0.00583715745357316	0.00580224353265958	0.00579893217297187	0.00575364818032143	0.0057654750196759	0.00570185000721396	0.00564062860341184	0.00565809599740232	0.00562065309168457	0.00562884642291712	0.00560678228121127	0.00560218112337703	0.00562051620652277	0.00564310165335694	0.00566042941956364	0.00567281633340093	0.0056830384650233	0.00569259910207968	0.00570128735109367	0.00570791707381972	0.00571112786244138	0.00570991970571697	0.00570391499009319
flux1:	0.680005109624678	0.00553003837198949	0.00549790575446471	0.00547058925551136	0.00544913642578618	0.00543405905423023	0.00542537820193421	0.00542270908735712	0.00542537501480476	0.00543253472758479	0.00544330471814866	0.00545685789740919	0.00547248281304064	0.0054895930903655	0.00550768460395055	0.00552624808551837	0.00554465821278735	0.00556207838926699	0.00557744498970071	0.00558962303614464	0.00559783671666245	0.00560240411186958	0.00560548246366354	0.00561072435108934	0.00561970963553638	0.00562464636590791	0.00560837761030064	0.00557569829289381	0.00557306230507002	0.00553074377777406	0.00554282652267964	0.00548262993630649	0.00542470390415841	0.00544215803791876	0.00540740888890717	0.00541594461898997	0.00539586607178306	0.00539274910991019	0.00541150732882333	0.00543432618996619	0.00545217644125737	0.00546530572012201	0.00547625538013999	0.00548635009110381	0.00549529510014263	0.00550188141403203	0.00550474673544701	0.00550288549643744	0.00549590298046997
flux1:	0.680267558528431	0.00529188800586332	0.00526221874148814	0.00523838335627001	0.00522109979045269	0.00521052527244851	0.00520632939116077	0.00520780463153029	0.00521400149188054	0.00522387113916277	0.00523639651941654	0.00525069354942051	0.00526606752606247	0.00528201585120931	0.00529817612635706	0.00531422855259314	0.00532977408487551	0.00534422657804819	0.00535677984856863	0.00536653682162033	0.00537289898981123	0.0053762461427164	0.00537863496173744	0.00538348762473926	0.00539225610143322	0.00539754192199651	0.00538299403140024	0.0053527912803575	0.00535100142977652	0.00531161647491562	0.00532389827082496	0.00526688393649596	0.00521190596371522	0.00522897220129284	0.00519638268694772	0.00520475242527814	0.00518610860997021	0.00518391104963207	0.00520257323606295	0.00522517634856737	0.00524318984020096	0.00525681738712389	0.0052683898281474	0.00527907038322458	0.0052884880117511	0.00529540839106462	0.00529845522945584	0.00529659639804874	0.00528939109247113
flux1:	0.680530007432184	0.00505944927832008	0.00503281450947057	0.00501280880681201	0.00499981216663038	0.00499363471521871	0.00499361631331898	0.00499876028221814	0.00500788656310272	0.00501978614213403	0.00503335734687188	0.00504770613836058	0.00506219670687811	0.00507644505534324	0.00509025627014232	0.0051035156896622	0.0051160558338943	0.00512753635703248	0.00513739510291841	0.00514495265352398	0.00514976338295004	0.00515224330577096	0.00515432464919287	0.00515917694796534	0.00516809852123198	0.00517404800273447	0.00516144761978262	0.00513388309445407	0.00513305349547332	0.00509653535458698	0.00510895309206716	0.00505489338907086	0.00500256098809231	0.00501893702889175	0.00498805757625488	0.00499585350545343	0.00497818975378825	0.0049764369599234	0.0049945652089116	0.00501656743332024	0.00503442327381359	0.00504831247604805	0.00506037779054789	0.00507163914070754	0.00508166004869257	0.00508918369292771	0.0050928147297312	0.00509148183329818	0.0050846782486094
flux1:	0.680792456335937	0.00483324953542741	0.00481005290318834	0.00479406516855655	0.00478533043749934	0.00478332829081187	0.00478709777117211	0.0047953913401306	0.00480684261378099	0.00482012891154499	0.00483410922351256	0.0048479204851186	0.0048610198385887	0.00487316727402315	0.0048843510440565	0.00489466732519587	0.00490417635700822	0.00491277129324463	0.00492011497015493	0.00492572219437502	0.00492927530038883	0.00493120328923805	0.00493329478963437	0.00493845102229154	0.004947798168222	0.00495462269481324	0.00494409538265917	0.00491924292369591	0.00491942602227265	0.00488567187572162	0.00489815656076185	0.00484684651598147	0.0047969083020169	0.00481237135953491	0.0047828471564	0.00478977235155146	0.00477274153957917	0.00477106192420843	0.00478831236545819	0.00480940421479244	0.00482683018492748	0.00484076081025275	0.00485317104307855	0.00486495611872901	0.00487562770101035	0.00488391414333377	0.00488840273540643	0.00488797858343423	0.00488205836577934
flux1:	0.681054905239691	0.00461368553358046	0.0045941709320787	0.00458224088201316	0.00457761518471784	0.00457946750348946	0.00458657101564809	0.00459746922134616	0.00461065455092245	0.00462473535093277	0.00463857216826569	0.00465136723847045	0.00466269640040746	0.00467247961993565	0.00468089420838907	0.00468824340524022	0.00469480282552085	0.00470067988386349	0.00470573846758923	0.00470966165199795	0.00471223488734739	0.00471387965356937	0.00471622701646349	0.00472190120276864	0.00473184541202176	0.00473965183593843	0.00473122224608102	0.00470906845927097	0.00471025620932859	0.00467912948317311	0.00469160784517056	0.00464286741511165	0.00459512510735378	0.00460953298253667	0.00458110612086639	0.00458697592579325	0.00457034037592501	0.00456846890053798	0.00458459593437794	0.00460454817020093	0.00462132598742484	0.00463510034519043	0.00464769640645637	0.00465990333219583	0.00467119661328589	0.00468030160267869	0.00468579596129204	0.00468652449682271	0.00468182545456042
flux1:	0.681317354143444	0.00440104057255007	0.00438530659172866	0.00437734246673593	0.00437656360786164	0.00438186917403622	0.00439180619922633	0.00440475354859423	0.00441910753987024	0.00443344971105559	0.00444667827887188	0.00445808844653192	0.00446739246519262	0.00447467746022327	0.00448030674831264	0.00448477839485685	0.00448856363879668	0.0044919590476848	0.00449500166708427	0.00449751512446692	0.00449936373962117	0.00450094396199447	0.00450372055306309	0.00451003893718803	0.00452065587110275	0.00452945374268256	0.00452305367326843	0.00450350522536322	0.00450563530373558	0.00447697077017656	0.00448936771351519	0.00444304234009088	0.00439734896978006	0.00441063579257448	0.00438314046605418	0.00438787613810446	0.00437150139149178	0.00436927496838206	0.00438412808564045	0.00440279013604025	0.00441875616663961	0.00443220261851841	0.00444482062917601	0.00445731152955099	0.0044691317629037	0.0044790187911068	0.00448555344731817	0.00448755011648832	0.00448427450139698
flux1:	0.681579803047197	0.00419549799376194	0.00418351673404334	0.00417931581825337	0.00418203307821262	0.00419032991530711	0.00420257034653233	0.00421701418226574	0.00423200574191679	0.00424613884896213	0.00425838057653279	0.00426814036748797	0.00427527722136577	0.00428004478465844	0.00428298161381473	0.00428476128139956	0.00428602490126645	0.00428722853771017	0.00428855167208653	0.00428992983763255	0.0042912830504286	0.00429296831096955	0.00429628029475824	0.00430329014771902	0.0043145713667812	0.00432428656388531	0.00431976886358925	0.00430266467047997	0.00430563024130799	0.00427924099837395	0.00429148243865105	0.00424744205587548	0.00420369708570029	0.00421586481822425	0.00418921711251011	0.00419283341653529	0.0041766757193884	0.00417402232157489	0.00418753710914979	0.00420483058563678	0.00421987285304529	0.00423284701046661	0.00424532385623938	0.00425793445308489	0.00427013407354328	0.00428068970444554	0.00428820202399357	0.00429147015936962	0.00428969957941746
flux1:	0.68184225195095	0.00399715154258252	0.00398878963227238	0.00398806040047539	0.00399385627618388	0.00400464145623478	0.00401864206935564	0.00403404453903902	0.00404918350630267	0.00406270066939208	0.00407365822408858	0.00408159518025832	0.00408652110563409	0.00408884891572504	0.00408927538575696	0.00408862478245612	0.00408767793736222	0.00408701766874209	0.0040869335554707	0.00408744432319195	0.00408850401893959	0.00409041883511118	0.0040943140626114	0.00410199660072056	0.00411386547204694	0.00412435781946387	0.0041215138940113	0.00410664024995329	0.00411030170268112	0.00408598707276156	0.00409800271746452	0.00405613946507236	0.00401428165158475	0.00402538861089114	0.00399957261339169	0.00400216126804333	0.00398625086051258	0.00398317439274207	0.00399535955521371	0.0040112683603294	0.0040253208977809	0.00403770502217469	0.00404988304386174	0.00406243236690787	0.00407482503207238	0.00408587624218833	0.00409422576704949	0.00409867645777586	0.00409839074105733
flux1:	0.682104700854704	0.0038060139118171	0.00380105392002901	0.00380343830717245	0.00381185009646693	0.0038245991144759	0.00383981934386842	0.00385566843695727	0.00387051108725646	0.00388306857343791	0.00389251963445674	0.00389854275859014	0.00390129633053408	0.00390133995810376	0.00389950689044282	0.00389674343363926	0.00389393721361537	0.00389176347366814	0.00389058917133768	0.00389048830555295	0.00389142919774941	0.00389365882451309	0.00389813767688167	0.00390642296671756	0.00391875244291834	0.00392983501124215	0.00392841379754449	0.00391552062828065	0.00391971784452814	0.00389727132652911	0.00390899704926139	0.00386922201267797	0.00382922088223724	0.00383936856124256	0.00381442049869859	0.0038161313745337	0.00380055365556258	0.00379711662003084	0.00380803884019088	0.0038225973746072	0.00383563302233128	0.00384733423692281	0.00385906512059373	0.00387136483178583	0.00388373950805461	0.00389507150272961	0.00390406017954749	0.00390953339942751	0.00391063102780944
flux1:	0.682367149758457	0.00362202506484527	0.00362018597784133	0.00362528062818407	0.00363582098345138	0.00365000615853905	0.00366592301657871	0.0036817429117132	0.0036958969750232	0.00370721353411757	0.00371500453239203	0.00371909295805876	0.00371977961845427	0.00371775417052864	0.003713961358139	0.00370943863392816	0.00370514632086381	0.00370181762589512	0.00369986498065395	0.00369939135911013	0.00370036187739256	0.00370295869471426	0.00370798532488382	0.00371676735193164	0.00372939766259557	0.00374085579152861	0.00374058240478063	0.00372939915520784	0.00373396314832473	0.00371317975381084	0.00372455934516722	0.00368679868313648	0.00364864545377396	0.00365796482081231	0.00363395675015368	0.00363497853381163	0.0036198549495147	0.00361616070991978	0.00362592897204617	0.00363920980115454	0.00365123246777502	0.00366218039200371	0.00367332841724746	0.00368519144057585	0.00369732577673751	0.00370869912247664	0.00371809092856255	0.00372437619820914	0.00372669446364624
flux1:	0.68262959866221	0.0034450617044138	0.00344601762300054	0.00345339333890923	0.00346556912749087	0.00348067653695816	0.00349679839449166	0.00351215907453729	0.00352528847872865	0.00353514488042778	0.00354118540159717	0.00354337814064535	0.00354215614006896	0.00353831955108783	0.00353289776730814	0.00352698773217985	0.00352158866057702	0.00351745847022636	0.00351502507975038	0.00351439652196254	0.00351551983521045	0.00351850940915129	0.00352402220667274	0.00353317275069421	0.00354592755741648	0.00355753615802064	0.00355812889253412	0.00354837898970348	0.00355314213014148	0.00353382467699225	0.00354481090197932	0.00350900173684808	0.00347270041917064	0.00348133869354637	0.00345836297959672	0.00345890470998815	0.00344437484454161	0.00344055092003023	0.00344930159045467	0.00346140366360365	0.00347244088766299	0.00348258522490543	0.0034930300666167	0.00350427837753096	0.00351595089602685	0.00352711721378108	0.00353665619706222	0.0035435116393751	0.00354684530622559
flux1:	0.682892047565963	0.00327494864530779	0.00327834528698977	0.00328756421184494	0.00330089320166096	0.00331643768771507	0.00333231651433029	0.00334684234097393	0.00335867149114494	0.00336691020861113	0.003371168140701	0.00337155511461212	0.00336862317498807	0.00336326151715751	0.00335655667843901	0.00334963397294656	0.00334349928560712	0.00333890438152585	0.00333626556758512	0.00333567506828606	0.00333704986083912	0.00334043610609988	0.00334635665767725	0.00335573714154716	0.00336843726896887	0.0033799755152601	0.00338116038929412	0.00337257366287378	0.00337737807605091	0.0033593422511086	0.00336989727198807	0.00333598369859141	0.00330154296687505	0.00330965163642448	0.00328780710699479	0.00328808162017448	0.00327428753095756	0.00327047091280834	0.00327835448019697	0.00328939266596835	0.00329948906527976	0.00330879752988785	0.00331843678454735	0.00332890831714883	0.00333990918639522	0.00335062500561683	0.00336005121601639	0.00336722040812498	0.00337133826159757
flux1:	0.683154496469717	0.00311147207271403	0.00311694097723547	0.00312757128715834	0.00314159632347556	0.00315713415473259	0.00317237574911986	0.00318575251080561	0.00319606963650414	0.00320259425674787	0.00320509133425886	0.00320380542657031	0.00319939195159657	0.00319280667615684	0.00318516614096599	0.00317759454666193	0.00317107489801418	0.00316632532350135	0.00316372711553199	0.00316333941900589	0.00316504027365637	0.00316880948849878	0.00317504973673863	0.00318452070528535	0.00319699507794312	0.00320825810644239	0.00320978059865755	0.00320210341916349	0.00320680745776976	0.00318988565053468	0.00319998096218363	0.00316791047930499	0.00313533673871335	0.00314306134034941	0.00312244166750047	0.00312265161324216	0.00310972501471045	0.00310605006318386	0.00311322004915748	0.00312331641163684	0.00313252833791432	0.00314098512571718	0.00314973665565827	0.00315929132091725	0.00316943162004524	0.00317947024750939	0.00318853338410816	0.00319575982844962	0.00320041895605096
flux1:	0.68341694537347	0.00295439394242808	0.00296156446917578	0.00297319251075069	0.00298749297185434	0.00300263181215544	0.00301690356452419	0.00302888346130314	0.00303754245303131	0.00304231622997727	0.00304312341885175	0.00304033305057896	0.00303468646528943	0.00302718324934822	0.00301894402622931	0.00301106493334377	0.00300448009015588	0.00299985066384506	0.00299750384720199	0.00299745243423923	0.00299952989403704	0.00300365373037659	0.00301012138317745	0.00301954965653041	0.00303164347555615	0.00304245110598402	0.00304408507806324	0.00303708824181125	0.00304157115266225	0.00302561518085107	0.00303523124194396	0.00300495183072563	0.00297424373690508	0.00298171569095684	0.00296240024711674	0.00296272700621902	0.00295077952402903	0.00294736862603451	0.00295397283595719	0.00296324977592718	0.00297164124010064	0.0029792460591376	0.00298705013858551	0.00299557492104099	0.0030046943661626	0.00301385575890256	0.00302232655937915	0.00302936585034536	0.00303432378978166
flux1:	0.683679394277223	0.00280346628375899	0.00281197556913299	0.00282421547860108	0.00283841590646316	0.00285282185258387	0.00286585768181637	0.00287626179536396	0.00288318201494248	0.00288622502022421	0.00288545720385477	0.00288135892973776	0.00287473871280111	0.00286661756289289	0.00285809618043201	0.00285021892606131	0.00284384922926127	0.00283957269003308	0.00283764805382949	0.00283803273595908	0.0028405132821153	0.00284495091675176	0.00285155339175106	0.00286081718736625	0.00287239763797527	0.00288260037805187	0.00288415438988581	0.00287763892441749	0.00288180393933523	0.00286668682974094	0.00287581255879484	0.0028472705356232	0.00281841506529154	0.00282574565914235	0.00280779286317275	0.0028083884278468	0.00279750485051738	0.00279446173557824	0.00280063576237327	0.00280921091625009	0.00281685064861206	0.00282361816507943	0.0028304392977653	0.00283785233525754	0.00284582542278384	0.00285394408471677	0.00286162354939698	0.00286825340317435	0.00287327839497781
flux1:	0.683941843180977	0.00265844400395603	0.0026679450500571	0.00268044594647367	0.00269422185432773	0.00270762345063547	0.00271922573561721	0.00272794372828814	0.0027331074808761	0.00273449200818904	0.00273230162490854	0.00272711242228974	0.00271978054890008	0.00271132694573163	0.00270281085030906	0.00269520488257299	0.0026892846165715	0.00268554653238659	0.0026841715266954	0.00268505692243456	0.00268794319449927	0.00269264306530675	0.00269929035786221	0.00270828278273507	0.00271924267325213	0.00272872537850534	0.00273004668669959	0.00272384778616421	0.00272762388006781	0.00271324084823899	0.00272187310129193	0.00269501177225018	0.00266798181063945	0.00267525827720381	0.00265870128709137	0.00265968297798727	0.00264991724091098	0.0026473226762376	0.00265318541006958	0.00266116805437232	0.00266812743404103	0.00267408687752653	0.00267991506639967	0.00268616854947958	0.00269290902197066	0.00269985990603173	0.00270658641704483	0.00271261470005826	0.00271749424484075
flux1:	0.68420429208473	0.00251909497531283	0.00252926300881552	0.00254171389318618	0.00255479486088591	0.00256698417023405	0.00257702271733904	0.00258400976442121	0.00258745740323219	0.00258730157349468	0.00258387114186565	0.00257782033243363	0.00257003308701468	0.00256151016317778	0.00255325067957244	0.00254613963320603	0.00254085244203997	0.00253778807607226	0.00253704512347396	0.00253846030831517	0.00254173189768215	0.00254663336531704	0.00255324021945105	0.00256187152226855	0.00257213124633829	0.0025808148018569	0.00258179132120064	0.00257578058319755	0.00257912309140452	0.00256539180686193	0.00257353488260463	0.00254829393686444	0.00252304724808622	0.00253033078165935	0.00251517530186489	0.00251662308006119	0.00250799661977257	0.00250590612797065	0.00251155695644492	0.00251904560642726	0.002525397143522	0.002530591770689	0.00253544297915777	0.00254052466578091	0.0025459881594495	0.00255169049928142	0.00255734482061632	0.00256261561639108	0.00256716341823773
flux1:	0.684466740988483	0.00238520664009676	0.00239574384815974	0.00240787638051987	0.00242004665916287	0.00243087764431005	0.00243928596188015	0.00244455719018485	0.00244638011835278	0.00244483993446937	0.00244037369661712	0.00243369471335132	0.00242569506970014	0.00241733700794429	0.00240954404564047	0.0024031019125745	0.00239857845264519	0.00239627178825559	0.00239619846817986	0.00239813803725174	0.00240175311388161	0.00240678832650631	0.00241327599877267	0.00242147488189323	0.00243098301264588	0.00243882433338314	0.00243938477930512	0.00243347084739944	0.00243636105675523	0.00242322121673202	0.00243088636633345	0.00240720187885961	0.00238368126130932	0.00239100675182973	0.00237723068902429	0.00237918676468355	0.00237168885957349	0.00237013210255731	0.00237564949059357	0.00238273039437272	0.0023885464691567	0.00239303260866428	0.00239694817264009	0.00240088132312395	0.00240506604799348	0.00240948501076102	0.00241399309256701	0.00241839075111049	0.00242245199928413
flux1:	0.684729189892236	0.00225658896416685	0.00226722770631472	0.00227881708125045	0.00228991403267904	0.00229929865706418	0.00230606800362961	0.00230969093474997	0.0023100230092307	0.00230728335007607	0.00230199849005198	0.00229492090134077	0.00228693182974257	0.00227893878611057	0.00227177754190054	0.00226612713928547	0.00226244513232032	0.00226093019398908	0.00226152142423173	0.00226394809205464	0.00226784599796812	0.00227294210579843	0.00227923988341465	0.00228695405389587	0.00229568677176871	0.00230267732979213	0.00230278969324894	0.00229691735438237	0.00229936111580065	0.00228677330631333	0.00229397817675041	0.0022717830537783	0.00224991745247806	0.00225729468937577	0.00224484938993405	0.00224731981104163	0.00224090955027365	0.00223989107017479	0.00224533225867346	0.00225207854945928	0.00225743018778343	0.00226127567135012	0.00226432050142788	0.00226716210802604	0.00227010746230545	0.0022732535383584	0.00227658704030107	0.00228003810895662	0.00228349296747588
flux1:	0.68499163879599	0.00213307415748943	0.00214357877614878	0.002154442972271	0.00216435375460759	0.00217225632357823	0.00217742812890231	0.00217951376889792	0.00217852175526325	0.00217478693184075	0.00216890493791015	0.0021616472219351	0.00215386632613335	0.00214640118399518	0.00213999105127558	0.00213520491050366	0.00213239164902423	0.00213165612095376	0.0021328683106426	0.00213571701683134	0.00213982180723751	0.0021449035309552	0.00215095003812584	0.00215814606827989	0.00216610553553733	0.00217226855672439	0.00217193702688713	0.00216608479960387	0.00216811017920443	0.00215605399465922	0.00216282191688365	0.00214204661220852	0.0021217529573759	0.00212916904447247	0.00211798186038426	0.00212093976471936	0.00211554933142277	0.00211505040263546	0.0021204520315979	0.00212692338338739	0.0021318789524615	0.00213516085743888	0.0021374203969546	0.00213925770546211	0.00214104083693856	0.00214296697351806	0.00214514148668531	0.00214761445411599	0.00215037962696202
flux1:	0.685254087699743	0.00201451402618681	0.00202468142667194	0.002034679157139	0.00204333612205968	0.00204976644104882	0.00205342375162941	0.00205411701351318	0.00205199077112384	0.00204747527809922	0.0020412140017905	0.00203397751735411	0.00202657332414149	0.00201976047231554	0.00201417622542099	0.00201027986074134	0.00200831703881263	0.00200830799822905	0.00201006496597288	0.0020132482877904	0.00201747305247925	0.00202246548651623	0.00202820971815988	0.00203487221925789	0.00204208397153438	0.0020474704248599	0.00204673088802652	0.00204090717760772	0.00204256118121928	0.00203103260722392	0.00203739165606229	0.00201796500778073	0.00199915056527332	0.00200657328822228	0.0019965512289832	0.00199994144413944	0.00199548043870175	0.00199546183898919	0.00200084135914753	0.00200708407017752	0.00201170788665649	0.00201450964835387	0.00201608570206112	0.0020170311793073	0.00201776166250935	0.00201855829650981	0.00201962937573287	0.00202113227130323	0.00202316059538408
flux1:	0.685516536603496	0.00190077604071818	0.00191043526664009	0.00191946299265078	0.00192683827463497	0.00193184419484184	0.00193410276848168	0.00193357286467228	0.0019305158688021	0.00192543586642226	0.00191900270662335	0.00191196715577968	0.00190507720480487	0.00189900333758702	0.00189427845034575	0.00189125575092874	0.00189008628181448	0.00189071766556095	0.00189291793900271	0.00189633246186362	0.00190058414257475	0.00190541559351843	0.00191081757132544	0.00191694767199484	0.0019234571092621	0.00192814064430048	0.00192705494947879	0.00192129293331993	0.00192263740037066	0.00191164553115343	0.00191762732623946	0.00189947740320712	0.00188204244852734	0.00188942433855608	0.00188045856593377	0.0018842032366184	0.00188056378680322	0.00188096932349841	0.00188632709433424	0.00189237457860078	0.00189672550915429	0.0018991335801067	0.00190013927149762	0.00190032433325988	0.00190013730270182	0.00189992562341343	0.00189998291536395	0.00190055897063768	0.00190183713828219
flux1:	0.685778985507249	0.00179173917499158	0.0018007502468354	0.00180873862220925	0.00181483837164739	0.00181849823263677	0.00181949781496004	0.00181792913686837	0.00181414979842927	0.00180871569039622	0.00180230214060698	0.00179562261112436	0.00178935327282757	0.00178406998393066	0.00178020171715552	0.00177800199156425	0.00177753827677488	0.00177869952776006	0.00178122449978819	0.00178475769127885	0.00178894204345281	0.00179354667562608	0.00179857763004019	0.00180419078947836	0.00181005890694815	0.00181412996759052	0.00181277924379629	0.00180713076379344	0.00180823761460749	0.00179780085946838	0.00180343913353373	0.00178649402718153	0.00177033468223629	0.0017776175209247	0.00176958842971834	0.00177359333713334	0.00177065573995585	0.00177141636491531	0.00177673834003361	0.00178261203024473	0.00178674221741233	0.00178884253420543	0.00178939676036041	0.00178896470813318	0.00178801294054395	0.00178693687999342	0.00178609680800133	0.00178581856580694	0.00178636325467098
flux1:	0.686041434411003	0.00168729032937455	0.00169554262548364	0.00170245271163945	0.00170731135678972	0.00170972673393177	0.00170962291798788	0.00170720676276373	0.00170291082874947	0.00169732110875811	0.00169109870257496	0.00168490417047932	0.00167933191338129	0.00167485965645991	0.00167181536358064	0.00167036140011757	0.00167049437425408	0.00167205960378681	0.00167478194241182	0.00167831903086778	0.00168234536764163	0.00168666545007424	0.00169130748269689	0.00169643074062446	0.00170172932270236	0.00170528875363433	0.00170376616464578	0.00169829501432662	0.00169924112557547	0.00168938313696475	0.00169471215465497	0.00167890069400244	0.00166391178908798	0.00167103129894465	0.00166381390505748	0.0016679751248627	0.0016656137461816	0.00166665206591422	0.00167191294281342	0.00167762359791841	0.00168157745488193	0.00168345200808428	0.00168367381979025	0.00168277251616937	0.00168121805670533	0.00167943562608542	0.00167783322958125	0.00167679563555721	0.00167664848149578
flux1:	0.686303883314756	0.00158732177996196	0.00159473221210981	0.00160055174027546	0.00160422656850952	0.00160551561127786	0.00160447253781658	0.00160139988332541	0.00159678403315486	0.00159122040218504	0.00158533792479766	0.00157973093888407	0.00157490462316136	0.00157123748587435	0.00156896148240431	0.0015681579100181	0.00156876613298753	0.00157060310810873	0.00157339481493593	0.00157682519468256	0.00158061059305207	0.00158459820220521	0.00158884345679495	0.00159351230248671	0.00159831888274935	0.0016014714218594	0.00159987482212447	0.00159464989616037	0.00159551194819318	0.00158625755752583	0.00159131051082413	0.00157656290824862	0.00156264074828171	0.00156953121628035	0.00156300055302333	0.00156721108529367	0.00156530021887397	0.00156653516728286	0.00157170183887524	0.00157725121386118	0.00158106480418901	0.00158278859097707	0.00158279192399774	0.00158156675014124	0.00157957270797445	0.00157724734672327	0.0015750279394482	0.00157334103496179	0.0015725629836287
flux1:	0.686566332218509	0.00149172970105073	0.00149824087364232	0.00150298074397312	0.0015055469856758	0.0015058385111433	0.00150402253705488	0.00150047793431849	0.00149572456040511	0.00149034820136585	0.0014849299363752	0.00147998712971654	0.00147593085196053	0.00147304156488292	0.00147146190794169	0.00147120316707117	0.00147216128057714	0.00147413960691183	0.00147687919171686	0.00148010195611768	0.00148357468648336	0.00148719279873299	0.00149104224292081	0.00149529734980471	0.00149969029160687	0.00150253838131822	0.00150096336821379	0.00149605216924447	0.00149690183726643	0.00148827329968224	0.00149308082541412	0.0014793292738448	0.00146637419837696	0.00147297278919955	0.00146700900445971	0.00147116501131556	0.00146958438406137	0.00147093579090775	0.00147597089581687	0.00148135368430987	0.00148505454796019	0.00148669312786803	0.00148658225200315	0.00148516983522556	0.00148289292615606	0.00148018549415244	0.00147749678472846	0.0014752786182723	0.0014739442101977
flux1:	0.686828781122262	0.0014004134851565	0.00140599194011773	0.00140968305011998	0.00141122954525209	0.00141065794690659	0.0014082323101891	0.00140438887482197	0.00139966196573516	0.00139461081561722	0.00138975557824372	0.00138552866470626	0.00138224472382318	0.00138008940102824	0.00137912402693369	0.00137930138134424	0.00138048738015279	0.00138248538770248	0.00138506375851031	0.00138799208162998	0.00139109412359766	0.00139431711083226	0.00139777908501021	0.00140166318615462	0.00140571724432468	0.00140835558216251	0.00140688941181724	0.00140235237448182	0.00140325221372919	0.00139526603486559	0.00139985499198074	0.00138703423114879	0.00137495286530641	0.00138120340238449	0.00137569626214056	0.00137970257452643	0.00137834219141209	0.00137973496519623	0.00138460030780166	0.00138980622440938	0.00139341364509665	0.0013950214323245	0.00139488738214368	0.00139341046892143	0.00139099476591902	0.00138805669519603	0.00138504190928308	0.00138241219549945	0.00138060427345369
flux1:	0.687091230026016	0.00131327540346776	0.00131790996053219	0.00132060036443448	0.00132122580622838	0.00131992676238864	0.0013170472110513	0.00131306265477316	0.00130850468501364	0.0013038915614673	0.00129967232075078	0.00129618932241691	0.00129366099973841	0.00129218326198266	0.00129174510778849	0.00129225232032587	0.00129355328341644	0.00129546330846269	0.001297788142667	0.00130035236784756	0.00130304097720775	0.00130585458130607	0.00130894329290844	0.00131249845699268	0.00131628113514008	0.0013187923153595	0.00131750906196136	0.00131339506032738	0.00131439536532749	0.0013070599164479	0.00131145252843851	0.00129950038302925	0.00128820748554564	0.00129406351393498	0.00128891605655	0.00129269066486598	0.00129145472361018	0.00129282238345676	0.00129748199396713	0.00130249783650862	0.00130602348435082	0.00130764281431213	0.00130756093998747	0.00130612464119098	0.0013036968299611	0.00130066478181414	0.00129745715725244	0.00129453205706394	0.00129233724951578
flux1:	0.687353678929769	0.00123022013511751	0.00123392025926405	0.00123567259064347	0.00123548228254763	0.00123358920458844	0.0012304005312782	0.00122641417220756	0.00122214392844826	0.00121805542617681	0.00121451941295664	0.00121178599506378	0.00120998000678687	0.0012091143320646	0.00120911528073067	0.00120985279831185	0.00121116894311996	0.00121290090015561	0.00121489943362333	0.00121704885937881	0.0012192972367503	0.00122169813388124	0.00122443226066225	0.00122769776965824	0.00123126669602476	0.00123371817898319	0.00123267538360288	0.00122901865130398	0.00123015546284084	0.00122346949784397	0.0012276829164687	0.00121654078931542	0.00120596061837029	0.00121138761413871	0.00120651876455594	0.00120999608699145	0.00120880575974787	0.00121009310031556	0.00121451573468671	0.0012193272648125	0.00122277610535976	0.00122443702710903	0.00122446567847449	0.00122315515597218	0.00122082141106016	0.00121781358869195	0.00121453241589043	0.00121142061968336	0.00120892578044426
flux1:	0.687616127833522	0.00115115382735101	0.00115394790762765	0.00115483695955355	0.0011539399936559	0.00115158113841902	0.00114821456189157	0.00114434527091783	0.00114045658698993	0.00113695272991384	0.00113412202916768	0.00113212295311148	0.00113099159725397	0.00113066593232943	0.00113101962626467	0.00113189732957259	0.00113314445516822	0.00113462777504637	0.0011362480961435	0.00113795155750028	0.00113974872738917	0.00114174379850597	0.00114414531869322	0.0011471562591606	0.00115055768272352	0.00115300018568928	0.00115223708190506	0.0011490556174417	0.00115034992653066	0.00114430201248181	0.00114834830354827	0.00113796158970908	0.00112802873000473	0.00113300538321622	0.00112835142098917	0.00113148424167748	0.0011302792130452	0.00113144396503904	0.00113560490210701	0.00114019840816646	0.00114356975213495	0.00114529043604104	0.00114547068795095	0.00114435021029662	0.00114219463792633	0.0011393087174967	0.00113605690300038	0.00113285700858346	0.00113014661701394
flux1:	0.687878576737275	0.00107598257659424	0.00107791599202267	0.00107802634517124	0.00107653311016506	0.00107382928493195	0.00107040062982624	0.00106674569062103	0.00106330709817544	0.00106042178690325	0.0010582944892039	0.00105699529477218	0.00105647843913043	0.00105661624988992	0.00105723997509953	0.00105817871011376	0.00105928925036408	0.00106047339843661	0.00106168444320385	0.00106292985842079	0.0010642798950762	0.00106588529945856	0.00106797860202895	0.00107076517964519	0.00107403355897426	0.00107650081497269	0.00107603806056715	0.00107333343889788	0.00107479151572758	0.0010693602951431	0.00107324679638945	0.0010635651750219	0.00105422480076265	0.00105874336774462	0.00105425823798761	0.00105701831374757	0.00105575706981388	0.0010567705155413	0.00106065258583829	0.00106501603958189	0.00106830461769786	0.00107009223633408	0.00107044849203783	0.00106956168109517	0.00106764614241048	0.00106495863536886	0.00106182160901514	0.00105862063098266	0.00105577501361397
flux1:	0.688141025641029	0.00100461047011428	0.00100574334814186	0.00100516696358395	0.00100318691046905	0.00100024971226264	9.96858346717605e-4	9.93493212933484e-4	9.90548523073091e-4	9.88290832900243e-4	9.8684284726851e-4	9.86191917833608e-4	9.86219034235419e-4	9.86741046545727e-4	9.87556974832725e-4	9.88489174090459e-4	9.89412170703484e-4	9.9026603726657e-4	9.91056541689487e-4	9.91849627432931e-4	9.92770364584641e-4	9.94010478877412e-4	9.95821739316014e-4	9.98409230813699e-4	0.0010015677731476	0.00100407747657326	0.0010039181871381	0.00100167657527425	0.00100329125127704	9.98446383761151e-4	0.00100217634770088	9.93153911333138e-4	9.84361497414461e-4	9.88427285627595e-4	9.84081835612406e-4	9.86459272490338e-4	9.85118240033506e-4	9.85964843950427e-4	9.89558708711742e-4	9.93682487899825e-4	9.96879466658e-4	9.98731405860006e-4	9.99272682296189e-4	9.98643712345278e-4	9.97008759550584e-4	9.94575524859197e-4	9.91621211629396e-4	9.88493962141752e-4	9.85588109368666e-4
flux1:	0.688403474544782	9.36937528216749e-4	9.37342160015806e-4	9.36175899838118e-4	9.33815524069536e-4	9.30746068248366e-4	9.27474555630898e-4	9.24453471961001e-4	9.22023277019638e-4	9.20379631486186e-4	9.19567232879162e-4	9.1949837393217e-4	9.19990809697404e-4	9.20816688642231e-4	9.21752771813662e-4	9.22622488020693e-4	9.23322812565626e-4	9.23833286522301e-4	9.24209963952497e-4	9.24572321759533e-4	9.25093665950402e-4	9.25999914169418e-4	9.27556665130239e-4	9.29965850264615e-4	9.33027775314341e-4	9.35583442470031e-4	9.35715231326366e-4	9.33909325200995e-4	9.35661990932228e-4	9.31365582305074e-4	9.34938998306958e-4	9.26534193333459e-4	9.18254726917367e-4	9.2188483497102e-4	9.17665139574103e-4	9.1966672663553e-4	9.18238450747886e-4	9.189146538197e-4	9.22218429825465e-4	9.26095639908871e-4	9.29189536765331e-4	9.3109481609066e-4	9.31816517064757e-4	9.31452012889261e-4	9.30118643734156e-4	9.27976235370904e-4	9.2525577930491e-4	9.22264830916233e-4	9.1936756109015e-4
flux1:	0.688665923448535	8.72857985382841e-4	8.7261593499885e-4	8.70959027670668e-4	8.68320057456421e-4	8.65208157056213e-4	8.62122560471024e-4	8.59479974910588e-4	8.57564002391669e-4	8.5650117736705e-4	8.5626428448052e-4	8.56699866185471e-4	8.57573466709803e-4	8.5862361176957e-4	8.59614360987932e-4	8.60376985665935e-4	8.60834100395743e-4	8.61004106638909e-4	8.60989293761274e-4	8.60956047909332e-4	8.61117990831351e-4	8.61727562623075e-4	8.63058356226931e-4	8.65306235636247e-4	8.68276498039432e-4	8.70869927161491e-4	8.712676147196e-4	8.6985918267478e-4	8.71722238052546e-4	8.67930558218125e-4	8.71345048711135e-4	8.63520423605836e-4	8.55727205053598e-4	8.58948684885488e-4	8.54853682142913e-4	8.56500430727811e-4	8.54991041601844e-4	8.55503432818493e-4	8.58521816824627e-4	8.6214829477681e-4	8.65125793620869e-4	8.67066609849666e-4	8.67952619808432e-4	8.67844021415112e-4	8.66815976447088e-4	8.64983532083091e-4	8.62532484717245e-4	8.59728457488596e-4	8.56901719491434e-4
flux1:	0.688928372352288	8.12259323281309e-4	8.11458336928098e-4	8.09409852469455e-4	8.06587656574817e-4	8.03511411320162e-4	8.00662160857059e-4	7.98414802207482e-4	7.96994977965151e-4	7.96463798690473e-4	7.96729872401349e-4	7.97584473963517e-4	7.98752555422146e-4	7.99950077597293e-4	8.00937357695516e-4	8.01559206422302e-4	8.0176567737855e-4	8.01611897807798e-4	8.01240867114164e-4	8.00858001989365e-4	8.00708406418945e-4	8.01062849238229e-4	8.0219690352376e-4	8.04297509303554e-4	8.07174716744682e-4	8.0978873558882e-4	8.1041739840011e-4	8.0936012932421e-4	8.11299633261826e-4	8.07964944717907e-4	8.1121664684955e-4	8.03938430523661e-4	7.96611581108314e-4	7.99459214941214e-4	7.95497903241783e-4	7.96822070169279e-4	7.95248319199161e-4	7.95611429920679e-4	7.983545075274e-4	8.01728620796728e-4	8.0457531998419e-4	8.06528661690971e-4	8.07553630787255e-4	8.07679835164083e-4	8.06946211479452e-4	8.05427645679309e-4	8.03267397717364e-4	8.00689387231797e-4	7.97987573157789e-4
flux1:	0.689190821256042	7.55022330314878e-4	7.53753202715451e-4	7.51409635149523e-4	7.48491875555326e-4	7.45517619647099e-4	7.42940820295471e-4	7.41090261290679e-4	7.40134265256608e-4	7.40073767308971e-4	7.40762114266977e-4	7.41946491952716e-4	7.43323042006902e-4	7.44595868134794e-4	7.45529721981235e-4	7.45987564322469e-4	7.45947452318304e-4	7.45497881028892e-4	7.44815968327359e-4	7.441374840189e-4	7.43729707820544e-4	7.43873386242296e-4	7.44840130977516e-4	7.46805270578593e-4	7.49583574342905e-4	7.52194805724127e-4	7.53012880970057e-4	7.52255281155345e-4	7.54233585806995e-4	7.5130594336721e-4	7.54390313570076e-4	7.47627869667263e-4	7.40752679508086e-4	7.43266569598991e-4	7.39455019754583e-4	7.40496892541189e-4	7.38883033621024e-4	7.39116998893563e-4	7.41598924268315e-4	7.44721283548055e-4	7.47422422443255e-4	7.49361728002514e-4	7.5049345524259e-4	7.50823593907896e-4	7.50361610000851e-4	7.49147948411648e-4	7.47287267376017e-4	7.44963322636674e-4	7.424325592157e-4
flux1:	0.689453270159795	7.0102225027071e-4	6.99375826832696e-4	6.96828892671673e-4	6.938944472494e-4	6.91076992532822e-4	6.88796025065127e-4	6.87331512115796e-4	6.86796556473209e-4	6.87138314537365e-4	6.88164500849695e-4	6.89589611692196e-4	6.91092499423476e-4	6.92375449817715e-4	6.93214871296497e-4	6.93495394832895e-4	6.93222573878563e-4	6.92513997675651e-4	6.91573653297447e-4	6.90658639495604e-4	6.90049065248812e-4	6.90027504603841e-4	6.90855983874814e-4	6.92695813658459e-4	6.95366611856766e-4	6.97948054599556e-4	6.98910284381391e-4	6.98398431308431e-4	7.00376639712419e-4	6.97805567348504e-4	7.00718074932398e-4	6.94443293596214e-4	6.88008544785994e-4	6.90231700754386e-4	6.8659011282723e-4	6.8739480808926e-4	6.85769566861328e-4	6.85897866690464e-4	6.88135574692047e-4	6.91008761939735e-4	6.93549965898788e-4	6.95446805862723e-4	6.96648651690742e-4	6.97144903218141e-4	6.96922704820896e-4	6.95994464175647e-4	6.9443107948329e-4	6.92378725016063e-4	6.90056200001537e-4
flux1:	0.689715719063548	6.50130851945719e-4	6.48195335803338e-4	6.45530087270638e-4	6.42648257989185e-4	6.40031359565645e-4	6.38058616075622e-4	6.3695993311041e-4	6.36796474293386e-4	6.37468777159082e-4	6.3874882340293e-4	6.4032959441032e-4	6.41883520980461e-4	6.43120151574688e-4	6.43833668952024e-4	6.4393281224733e-4	6.43449217010155e-4	6.42524675217537e-4	6.41382524906028e-4	6.40292247947103e-4	6.39537799749302e-4	6.39395964623808e-4	6.40114104244287e-4	6.41837492712626e-4	6.4439085809211e-4	6.46914156439154e-4	6.4797423138016e-4	6.4765425940463e-4	6.49594401582655e-4	6.4733039388754e-4	6.5006709454773e-4	6.44253788183336e-4	6.38250175465011e-4	6.40226256057891e-4	6.36776249101064e-4	6.37390729400703e-4	6.35784550046734e-4	6.35831991692476e-4	6.37844060242915e-4	6.40472438975364e-4	6.42840500168793e-4	6.44666257399011e-4	6.4589952582373e-4	6.4651988688732e-4	6.46499321603375e-4	6.45828888913446e-4	6.44551121471321e-4	6.42777976711691e-4	6.40691414175803e-4
flux1:	0.689978167967302	6.02219059049743e-4	6.00077754762614e-4	5.97371079587839e-4	5.94601087297857e-4	5.92218056832796e-4	5.90556662039797e-4	5.89796813784062e-4	5.89951932281878e-4	5.90883505825051e-4	5.92337554995049e-4	5.9399610219881e-4	5.95535030717161e-4	5.96679030024837e-4	5.97244953789937e-4	5.97167030889745e-4	5.96500821132969e-4	5.95407087438685e-4	5.9412108416963e-4	5.92916187658986e-4	5.92071935498597e-4	5.91852527004459e-4	5.92486321790596e-4	5.94101020373376e-4	5.96526829955566e-4	5.98964173830016e-4	6.00077002821342e-4	5.99897252745148e-4	6.01764124019824e-4	5.99759950330257e-4	6.02317946998327e-4	5.96941310182712e-4	5.91360057385151e-4	5.93131386315191e-4	5.89893657441625e-4	5.90364115920717e-4	5.88806812640922e-4	5.88797853577339e-4	5.90603581809046e-4	5.92993214090827e-4	5.95176893635062e-4	5.96904395418923e-4	5.9813062021321e-4	5.9883156536891e-4	5.98970869931095e-4	5.98524855989062e-4	5.97513313039972e-4	5.96017883946642e-4	5.94185299338232e-4
flux1:	0.690240616871055	5.57159669692888e-4	5.54889240321195e-4	5.52208783772763e-4	5.49599536324731e-4	5.47473936645308e-4	5.46119335599532e-4	5.45666882992629e-4	5.46087125403239e-4	5.47210173380989e-4	5.48765393450771e-4	5.50433462077934e-4	5.51902324806209e-4	5.52918305480921e-4	5.53324532664942e-4	5.53081098266281e-4	5.52264745133659e-4	5.51049884609601e-4	5.49676640537142e-4	5.48414569891337e-4	5.47531537746876e-4	5.47273417573146e-4	5.47846126627266e-4	5.49358807233524e-4	5.51647599253021e-4	5.53973250338515e-4	5.55096833246093e-4	5.55009637784442e-4	5.56772278101569e-4	5.54984083760508e-4	5.57361888950413e-4	5.5239806681568e-4	5.47229805840471e-4	5.48835740633897e-4	5.45828176374834e-4	5.46197881412949e-4	5.44716760435282e-4	5.44674211949704e-4	5.46292929240817e-4	5.48451582832083e-4	5.50442387499385e-4	5.52047420990374e-4	5.53230476745655e-4	5.53969430517081e-4	5.54225771436306e-4	5.53967310225171e-4	5.53196658441066e-4	5.51969361397245e-4	5.50399203355013e-4
flux1:	0.690503065774808	5.14829689663677e-4	5.12498943479509e-4	5.099024512426e-4	5.07492561516324e-4	5.05638933952888e-4	5.04580271478254e-4	5.04401220144008e-4	5.05034784617104e-4	5.06287216120188e-4	5.07879803537301e-4	5.09500304234811e-4	5.10855881903572e-4	5.1171949141796e-4	5.11962827812054e-4	5.11571284762302e-4	5.10639619803595e-4	5.09350696113021e-4	5.07943095452788e-4	5.06675862781843e-4	5.05799161750592e-4	5.05536018835396e-4	5.06067469763309e-4	5.07483707333862e-4	5.09627316844539e-4	5.11818786446223e-4	5.12915695759124e-4	5.12878794560583e-4	5.14511607571799e-4	5.12899810386537e-4	5.15097622261512e-4	5.10523410158998e-4	5.05757355627839e-4	5.07233049445491e-4	5.0446932401405e-4	5.04776964971074e-4	5.03395431010882e-4	5.03339533571434e-4	5.04790114768853e-4	5.06727313185232e-4	5.08520176310525e-4	5.09982800873816e-4	5.11090746411367e-4	5.11828279642436e-4	5.12160074106886e-4	5.12051019316462e-4	5.11491818800795e-4	5.10516254490203e-4	5.09207985522319e-4
flux1:	0.690765514678561	4.75111899981005e-4	4.72781069377844e-4	4.70316119208642e-4	4.68134145491042e-4	4.66558745312711e-4	4.65780013798035e-4	4.65839232397651e-4	4.66637474623455e-4	4.67964297218337e-4	4.69540565196162e-4	4.71068198982107e-4	4.72279178028336e-4	4.72976551234759e-4	4.7306159371813e-4	4.72543605082937e-4	4.71531912767985e-4	4.70212941434413e-4	4.68818140593461e-4	4.67590541276712e-4	4.66757938436244e-4	4.66517302448069e-4	4.67023396377814e-4	4.68347671188043e-4	4.70339699772194e-4	4.72378614822953e-4	4.73417102735134e-4	4.73394687454426e-4	4.74878205766748e-4	4.73408180915738e-4	4.7542807791973e-4	4.71220752629749e-4	4.66844174122346e-4	4.68219737109444e-4	4.65708393355723e-4	4.65986927710777e-4	4.64723551098951e-4	4.64671380013903e-4	4.65971918261607e-4	4.6769897158678e-4	4.69292759122037e-4	4.70598324037611e-4	4.71604881373321e-4	4.72306536795741e-4	4.72675466697554e-4	4.72678411449385e-4	4.72298954013071e-4	4.71553394105261e-4	4.70498492451049e-4
flux1:	0.691027963582315	4.3789545015566e-4	4.3561588755733e-4	4.33319957944714e-4	4.31384840645436e-4	4.30086380527148e-4	4.29567360403879e-4	4.29829574896699e-4	4.30747899075724e-4	4.3210185714451e-4	4.3361850025246e-4	4.35019572951075e-4	4.36065888196786e-4	4.36592553617233e-4	4.36530246254627e-4	4.35910064847902e-4	4.34852328262003e-4	4.33542580503353e-4	4.32200493447074e-4	4.3104886514492e-4	4.30289871084314e-4	4.30092546944532e-4	4.30585028586767e-4	4.31820801708343e-4	4.33656964208877e-4	4.35529653065186e-4	4.36484398580321e-4	4.36447787246709e-4	4.37769090925142e-4	4.36411630453015e-4	4.38257680659627e-4	4.34394944278974e-4	4.30392913097867e-4	4.31692954068807e-4	4.29436935293996e-4	4.29712908771801e-4	4.28580907109802e-4	4.28546051885278e-4	4.29713633818181e-4	4.31243590600341e-4	4.3264136223854e-4	4.33781149928796e-4	4.34666732641375e-4	4.35304390087685e-4	4.35677018002398e-4	4.35757046329959e-4	4.35525107619788e-4	4.34984106222376e-4	4.3416740447081e-4
flux1:	0.691290412486068	4.03075472283464e-4	4.00889670519639e-4	3.9879048710984e-4	3.97112160832886e-4	3.96082581826162e-4	3.95799634086121e-4	3.96230094075147e-4	3.97228356771749e-4	3.98569968051936e-4	3.99993673550701e-4	4.01245279385185e-4	4.02116922728374e-4	4.02476336088503e-4	4.0228235945337e-4	4.015852148145e-4	4.00512631824998e-4	3.99245382869204e-4	3.97987724047317e-4	3.96939302466379e-4	3.96274818141049e-4	3.96134772655059e-4	3.96621290354584e-4	3.97771174366836e-4	3.99449544491467e-4	4.01147362211077e-4	4.01999866545579e-4	4.01927804594619e-4	4.03080599758953e-4	4.01812129173783e-4	4.03490404410403e-4	3.99950409581642e-4	3.9630578023904e-4	3.97549291787731e-4	3.95545875468525e-4	3.95839169118162e-4	3.94846248209914e-4	3.94838708882943e-4	3.95889245030318e-4	3.97236723138139e-4	3.98445703487167e-4	3.99417146935697e-4	4.00169379278198e-4	4.00722093040921e-4	4.0107100137442e-4	4.01197079042144e-4	4.01081477354008e-4	4.00717486009442e-4	4.0011871376265e-4
flux1:	0.691552861389821	3.70551901166229e-4	3.68493748242534e-4	3.66609851651902e-4	3.6519001694168e-4	3.64415316289091e-4	3.64342102611758e-4	3.64907039492498e-4	3.65949624972903e-4	3.67246804664555e-4	3.68553420306747e-4	3.69642212755104e-4	3.70337721785496e-4	3.70539624448315e-4	3.70232789254421e-4	3.69483469207775e-4	3.68423338773389e-4	3.67225123582532e-4	3.66075039194713e-4	3.65147916630313e-4	3.64590429478602e-4	3.64515112510139e-4	3.64999551014057e-4	3.66065565700135e-4	3.67586721240772e-4	3.69106122809765e-4	3.69844758027013e-4	3.69723346935737e-4	3.70707715063253e-4	3.69510253380488e-4	3.71028737356365e-4	3.67790158172958e-4	3.64483736611813e-4	3.65684276079075e-4	3.63925351592719e-4	3.64249300613919e-4	3.63397799379776e-4	3.6342405288186e-4	3.64372133729764e-4	3.65553015217605e-4	3.66584265957936e-4	3.67390730043842e-4	3.68004439793765e-4	3.68458718548983e-4	3.68763123323329e-4	3.68909054901652e-4	3.68880915746285e-4	3.68665773206749e-4	3.68261150737851e-4
flux1:	0.691815310293574	3.40227822352051e-4	3.38323017854894e-4	3.36664505669234e-4	3.35497547215222e-4	3.34958690254929e-4	3.35066892014118e-4	3.35733884162909e-4	3.36789606390157e-4	3.38017065990733e-4	3.39190532064838e-4	3.40111296527456e-4	3.40636129417833e-4	3.40694915439337e-4	3.40295709458295e-4	3.3951744229638e-4	3.38492480880413e-4	3.37382873408417e-4	3.36355140353665e-4	3.35558780059158e-4	3.35113048276941e-4	3.3510408539507e-4	3.35587117428781e-4	3.36570994677915e-4	3.37938048877073e-4	3.39280414372677e-4	3.39900134691098e-4	3.39722401292387e-4	3.40544240184664e-4	3.39405102265504e-4	3.40773487232708e-4	3.37815603523264e-4	3.34826453245286e-4	3.35992566619872e-4	3.3446519524082e-4	3.34827020338083e-4	3.34114308548942e-4	3.3417751175239e-4	3.35036280597559e-4	3.36067285411944e-4	3.36935108752559e-4	3.37585271545675e-4	3.38061988913337e-4	3.38411537117485e-4	3.38657372182423e-4	3.38802288707861e-4	3.38835942787916e-4	3.38742129723788e-4	3.38505869193563e-4
flux1:	0.692077759197328	3.12007728615517e-4	3.10274313625494e-4	3.08843720034475e-4	3.07917755719921e-4	3.07591685665723e-4	3.0785177111515e-4	3.08590103457091e-4	3.09632058235122e-4	3.10770632182282e-4	3.11801849628914e-4	3.12556054446294e-4	3.12921016792051e-4	3.12854248351549e-4	3.123836380589e-4	3.11597330611307e-4	3.10625425619954e-4	3.09617303990016e-4	3.08719023380261e-4	3.08055233859768e-4	3.07719354675808e-4	3.0777351343867e-4	3.0825329167332e-4	3.09156780336297e-4	3.10375282519879e-4	3.11546503268142e-4	3.12048242217091e-4	3.11813382057426e-4	3.12483576037208e-4	3.11394835590649e-4	3.12624212486976e-4	3.09926984213988e-4	3.07232825775324e-4	3.08368659647498e-4	3.07055853660844e-4	3.07457343869022e-4	3.06876425591269e-4	3.06976733580873e-4	3.07757785002232e-4	3.08655963826787e-4	3.09377102431927e-4	3.09884015492001e-4	3.10231058716588e-4	3.10476049068377e-4	3.10655567056939e-4	3.10783956916146e-4	3.10857443660371e-4	3.10859032096003e-4	3.10764637343017e-4
flux1:	0.692340208101081	2.85796040646358e-4	2.84245017010332e-4	2.83038301442003e-4	2.82336339014379e-4	2.82197076881217e-4	2.82579132699331e-4	2.8336019582553e-4	2.84365637770954e-4	2.85401637516558e-4	2.86287387345769e-4	2.86881831039066e-4	2.87101660434192e-4	2.86928811128428e-4	2.86407339878465e-4	2.85631168925132e-4	2.84725521503829e-4	2.83825731533844e-4	2.83057399675342e-4	2.82521636258121e-4	2.82288365731416e-4	2.82398678876685e-4	2.82871580877116e-4	2.83696702585228e-4	2.84774398919492e-4	2.8578424762971e-4	2.86174045052067e-4	2.85886398070599e-4	2.86419774974814e-4	2.85377529231736e-4	2.86479989323049e-4	2.84024109539187e-4	2.81601775727763e-4	2.82707822310434e-4	2.81589479247151e-4	2.82027863576161e-4	2.81568140519296e-4	2.81703125071963e-4	2.82416448184968e-4	2.83198650559203e-4	2.83791372803562e-4	2.84171311311037e-4	2.84400578093943e-4	2.84546568178788e-4	2.84657551533788e-4	2.84758896403585e-4	2.84854095393413e-4	2.84927372750128e-4	2.8494867771269e-4
flux1:	0.692602657004834	2.61496153076065e-4	2.60132184769547e-4	2.59139803548134e-4	2.58640970319009e-4	2.58660772892215e-4	2.59135380512967e-4	2.59933109328231e-4	2.60883375769656e-4	2.61808012933575e-4	2.62549980695241e-4	2.62995590149563e-4	2.63087741281892e-4	2.62829185772695e-4	2.62276353167011e-4	2.61525656124376e-4	2.60695221183346e-4	2.59905514347513e-4	2.59262326480277e-4	2.58845168875514e-4	2.58703350975533e-4	2.58860278563937e-4	2.59321623697247e-4	2.60070842922232e-4	2.61017304222157e-4	2.61878631238657e-4	2.62166557341045e-4	2.61834398231645e-4	2.62248549703302e-4	2.6125204752941e-4	2.62240226088489e-4	2.60007152131415e-4	2.57833068271909e-4	2.5890698938123e-4	2.57960916554368e-4	2.58429859857034e-4	2.58078006694061e-4	2.58243159609802e-4	2.58897146372589e-4	2.59579523751938e-4	2.60062691690537e-4	2.60333920339676e-4	2.60460526153204e-4	2.60517160701099e-4	2.60561870424954e-4	2.60629987988869e-4	2.60732445396641e-4	2.60856241700428e-4	2.60968178794691e-4
flux1:	0.692865105908588	2.39010129941158e-4	2.37832325527658e-4	2.37040357639424e-4	2.36721156326598e-4	2.36871678669442e-4	2.37410785908386e-4	2.38202100264442e-4	2.39082560228106e-4	2.39891431608141e-4	2.40495338649142e-4	2.40806119872047e-4	2.40789741068921e-4	2.40465961349067e-4	2.39899826122565e-4	2.39187202339907e-4	2.38437308088143e-4	2.37755413920481e-4	2.37228649229292e-4	2.36917305510807e-4	2.36853277321741e-4	2.37045804714392e-4	2.37490480564728e-4	2.38166772142138e-4	2.38992915159516e-4	2.39720732102312e-4	2.39919695511663e-4	2.39553938591899e-4	2.39867993311981e-4	2.38918702648436e-4	2.39805304109356e-4	2.37777274918817e-4	2.3582793960609e-4	2.36865417203825e-4	2.36068381474142e-4	2.36559038300735e-4	2.36299937656482e-4	2.36489237518274e-4	2.37090768952924e-4	2.37688363890775e-4	2.38080574060127e-4	2.3826215110009e-4	2.38303057232684e-4	2.38282705605754e-4	2.38266710632228e-4	2.38298928518757e-4	2.38397475816185e-4	2.38553259461523e-4	2.38732391384386e-4
flux1:	0.693127554812341	2.18239028201005e-4	2.17241798985738e-4	2.16633090216047e-4	2.16468624278487e-4	2.16722019921624e-4	2.17299740866005e-4	2.1806492855017e-4	2.18864908449531e-4	2.19557505350468e-4	2.20032315851302e-4	2.20224425722676e-4	2.2011948656364e-4	2.19750438193475e-4	2.19187366691455e-4	2.18522888771551e-4	2.17855915257616e-4	2.17276614437854e-4	2.16854965106105e-4	2.16634673187647e-4	2.16633537890272e-4	2.16850132948384e-4	2.17273094273879e-4	2.1787991363672e-4	2.18597459673299e-4	2.19207985471071e-4	2.1933252328056e-4	2.18945447967514e-4	2.19178891086841e-4	2.18279585767083e-4	2.19076932892938e-4	2.17236984035642e-4	2.15489429554261e-4	2.16484993405449e-4	2.1581373270423e-4	2.16315793012692e-4	2.16133473576234e-4	2.16339985548253e-4	2.16894595663869e-4	2.17421050685389e-4	2.17739917370607e-4	2.17850638751895e-4	2.17823395301043e-4	2.17739861112165e-4	2.17670885116551e-4	2.176671722819e-4	2.17753444679077e-4	2.1792527047193e-4	2.18150144160124e-4
flux1:	0.693390003716094	1.99083706104497e-4	1.9825768244525e-4	1.9781296453343e-4	1.97778072273367e-4	1.98107962141058e-4	1.98701236402894e-4	1.99424215627334e-4	2.00136847693931e-4	2.00716043945329e-4	2.01073206908333e-4	2.01164104419362e-4	2.00990626201151e-4	2.005952044458e-4	2.00049689747331e-4	1.99441134959428e-4	1.98857149733673e-4	1.98373239927626e-4	1.98043978388011e-4	1.97899210617182e-4	1.97945904816591e-4	1.98175289893005e-4	1.98571919647012e-4	1.99113099702264e-4	1.99734025039503e-4	2.00243773634187e-4	2.00308920328108e-4	1.99913016221467e-4	2.00084640602374e-4	1.99238579655011e-4	1.99958225732913e-4	1.9829021275649e-4	1.96722426758085e-4	1.97670214592482e-4	1.97102352580141e-4	1.97605016630959e-4	1.97483536478434e-4	1.97700006501856e-4	1.98212108978417e-4	1.98679506577819e-4	1.98941128484928e-4	1.98998681646208e-4	1.9892037784023e-4	1.98787787352321e-4	1.98674684621724e-4	1.98636848159257e-4	1.98704800092045e-4	1.98879191444128e-4	1.99130578533753e-4
flux1:	0.693652452619847	1.81445898292479e-4	1.80778871557928e-4	1.80477808078161e-4	1.80548048412469e-4	1.80930299393051e-4	1.81519355193772e-4	1.82187768099704e-4	1.82809721130298e-4	1.83281206056928e-4	1.83533901978003e-4	1.8354154796236e-4	1.8331890114181e-4	1.82914463120245e-4	1.82398961503824e-4	1.81852001281163e-4	1.81349284306246e-4	1.80952369695986e-4	1.80702289809327e-4	1.80617707794464e-4	1.80697827949798e-4	1.8092955385086e-4	1.8129589800753e-4	1.8177550793062e-4	1.82311541677414e-4	1.82736523726547e-4	1.82756841984594e-4	1.82363852762059e-4	1.82490909357865e-4	1.81701165107958e-4	1.82353598706915e-4	1.80842234822435e-4	1.7943352636473e-4	1.80327939168013e-4	1.79842753461498e-4	1.80335581193333e-4	1.80259802101501e-4	1.80479202661495e-4	1.809523530693e-4	1.81371176699931e-4	1.81589797204505e-4	1.81610156382237e-4	1.8149662946883e-4	1.81328564185633e-4	1.81180497798544e-4	1.81111520011936e-4	1.81157008672392e-4	1.81322836968322e-4	1.81583913336834e-4
flux1:	0.693914901523601	1.65229321673703e-4	1.64707166867384e-4	1.64529278117875e-4	1.64681722603788e-4	1.65094996569036e-4	1.65663586971292e-4	1.66268702444705e-4	1.66799780920514e-4	1.67171428580635e-4	1.67333814209604e-4	1.6727591190131e-4	1.67022169248219e-4	1.66624095772926e-4	1.66148859007565e-4	1.65667180985005e-4	1.65242611528401e-4	1.64923690198982e-4	1.64739801595073e-4	1.64700949200621e-4	1.64801336801077e-4	1.6502617171862e-4	1.65359074025164e-4	1.65781277416986e-4	1.66243493624304e-4	1.66598587189616e-4	1.665874190011e-4	1.6620763515732e-4	1.66305223785189e-4	1.65574191638144e-4	1.66168649950582e-4	1.6479955755523e-4	1.63530852435647e-4	1.64367077235199e-4	1.63946084983879e-4	1.64419677883385e-4	1.64375886163011e-4	1.64591872861157e-4	1.65029032512572e-4	1.65408221874713e-4	1.65596066054136e-4	1.65593125198563e-4	1.65458437509727e-4	1.65267332281387e-4	1.65093184406975e-4	1.64996734763927e-4	1.65017207526068e-4	1.65165602609351e-4	1.65422096596647e-4
flux1:	0.694177350427354	1.5034061153984e-4	1.49948139983052e-4	1.49873566658525e-4	1.50087370669533e-4	1.50513430753206e-4	1.51048842700991e-4	1.51585278486938e-4	1.52027906997539e-4	1.52309102013261e-4	1.52395573814395e-4	1.52288868925395e-4	1.52020230066361e-4	1.51641539831938e-4	1.51214453785209e-4	1.50799826108086e-4	1.5044914222543e-4	1.50199004493742e-4	1.50068996970752e-4	1.50062753011931e-4	1.50171864674356e-4	1.50382027842402e-4	1.5067919582951e-4	1.51048139192913e-4	1.5144667347136e-4	1.51745194097855e-4	1.51714159686536e-4	1.51355976711861e-4	1.51436688963056e-4	1.50765786094168e-4	1.51310177990205e-4	1.50069947231213e-4	1.48924000581426e-4	1.49698384856928e-4	1.4932572616022e-4	1.49772216260572e-4	1.49748560927777e-4	1.49955807898884e-4	1.50359575904353e-4	1.50706641097023e-4	1.50873893995362e-4	1.50859305345254e-4	1.50715464132586e-4	1.50512253061078e-4	1.50320257052524e-4	1.50200374914501e-4	1.50194661104437e-4	1.50318955896905e-4	1.50559268653738e-4
flux1:	0.694439799331107	1.36689960848217e-4	1.36411655832827e-4	1.36421735275721e-4	1.36678483276406e-4	1.37102271320614e-4	1.37595136310527e-4	1.38060439145177e-4	1.38419075703759e-4	1.38620039942386e-4	1.38644558393833e-4	1.38504237544611e-4	1.38234560690102e-4	1.37885610838031e-4	1.37512074376339e-4	1.37164387791896e-4	1.36882356484469e-4	1.36691835059358e-4	1.36604356068508e-4	1.36619190273721e-4	1.36727294379946e-4	1.36916570950961e-4	1.37176601434593e-4	1.37496351253772e-4	1.37840251333265e-4	1.38093724682794e-4	1.38052464916418e-4	1.37722191534338e-4	1.37795989476187e-4	1.37185526296691e-4	1.37686452716435e-4	1.36562695929498e-4	1.35524214717481e-4	1.36234489332647e-4	1.35897107269316e-4	1.36310446623294e-4	1.36297184646226e-4	1.3649158116859e-4	1.36864368596936e-4	1.37185527563592e-4	1.37340409743115e-4	1.37323579495689e-4	1.37180450706602e-4	1.36974415182669e-4	1.36771969118743e-4	1.36632883267032e-4	1.36601062729507e-4	1.36696750006695e-4	1.3691202987037e-4
flux1:	0.69470224823486	1.2419142522379e-4	1.24012026000623e-4	1.24089673299295e-4	1.24373515272687e-4	1.24783037582532e-4	1.25226994917872e-4	1.25621136788424e-4	1.2590167443127e-4	1.2603285099645e-4	1.26008377148213e-4	1.25847611005712e-4	1.25588094741674e-4	1.25276409677848e-4	1.24959297246458e-4	1.24676631708992e-4	1.24457180478119e-4	1.24317306393915e-4	1.24262106578397e-4	1.24288191374503e-4	1.24387437049341e-4	1.24551208640041e-4	1.24773592101264e-4	1.25048123579082e-4	1.25345322639556e-4	1.25563437875314e-4	1.2551956846629e-4	1.25221444097557e-4	1.25295736074776e-4	1.24744927012844e-4	1.25207776468986e-4	1.24189165983026e-4	1.23244840242551e-4	1.23890200166843e-4	1.23577833733985e-4	1.239538961039e-4	1.2394345416646e-4	1.24122162035567e-4	1.24466294338969e-4	1.24766605281942e-4	1.24915503403388e-4	1.24903691599512e-4	1.24769048999307e-4	1.24567808440347e-4	1.24361413821843e-4	1.24207448389579e-4	1.24150753815803e-4	1.24215419528769e-4	1.24399560960954e-4
flux1:	0.694964697138614	1.12762939302344e-4	1.12667857667633e-4	1.12797763573883e-4	1.13095378136153e-4	1.13481452190237e-4	1.13872727058255e-4	1.1419758216533e-4	1.14406799923695e-4	1.14478348475797e-4	1.14416438665623e-4	1.14246108810784e-4	1.14005158966537e-4	1.13735421994426e-4	1.13475167277331e-4	1.13253925491546e-4	1.13090283279394e-4	1.1299239982098e-4	1.12960399912564e-4	1.12989627807249e-4	1.13074027013915e-4	1.13209244351007e-4	1.13394356416943e-4	1.1362758296042e-4	1.13884968152906e-4	1.14075671741415e-4	1.14034898752102e-4	1.13771263860416e-4	1.13851125024957e-4	1.13358196020164e-4	1.13787288102917e-4	1.12863566797419e-4	1.12002015370027e-4	1.12583077964063e-4	1.12288098683965e-4	1.12624620795898e-4	1.1261150040385e-4	1.12772888508246e-4	1.13090636613142e-4	1.13374108960579e-4	1.13521728550494e-4	1.13520206556152e-4	1.13399860560615e-4	1.13209446706137e-4	1.1300471470123e-4	1.12840229332243e-4	1.12760937976662e-4	1.12794135247728e-4	1.12943673952367e-4
flux1:	0.695227146042367	1.02326148335911e-4	1.02301723395289e-4	1.02470398399298e-4	1.02770830116997e-4	1.03126750631823e-4	1.03463708563874e-4	1.03722568843761e-4	1.03867681284452e-4	1.03889122803061e-4	1.03799708791109e-4	1.03628337225321e-4	1.03411633366542e-4	1.03185855812906e-4	1.02980675255164e-4	1.02815808665463e-4	1.02700689108115e-4	1.02636562604774e-4	1.02619882990091e-4	1.02645828185882e-4	1.02711180998096e-4	1.0281629463205e-4	1.02965372794684e-4	1.03161195740646e-4	1.033847348995e-4	1.03554414967729e-4	1.03520753028109e-4	1.03292311620344e-4	1.03380792855948e-4	1.02943142350306e-4	1.03341892410901e-4	1.02503850915395e-4	1.01715494194757e-4	1.0223416223183e-4	1.01951294749112e-4	1.02247695255467e-4	1.02228260413665e-4	1.02371746336319e-4	1.02665299817479e-4	1.02934980473296e-4	1.03084501533112e-4	1.03096733714138e-4	1.02994696629647e-4	1.02819663623076e-4	1.0262134202314e-4	1.02450664743031e-4	1.02351946151533e-4	1.02354985667891e-4	1.02468873787972e-4
flux1:	0.69548959494612	9.28061824412546e-5	9.28397983963982e-5	9.3035504254781e-5	9.33299266497901e-5	9.36511054544271e-5	9.39338336047705e-5	9.41310035523313e-5	9.42193363934069e-5	9.41993606642105e-5	9.40907157646375e-5	9.39245884953904e-5	9.37353371738667e-5	9.35531929707547e-5	9.33994424548453e-5	9.3284771336826e-5	9.32106093651641e-5	9.31725560191977e-5	9.31645328839135e-5	9.31823807635972e-5	9.32261614592294e-5	9.33010169656638e-5	9.34161142438484e-5	9.35784688354576e-5	9.37733570170518e-5	9.39270684295352e-5	9.39031055086734e-5	9.37092247635338e-5	9.38076985573867e-5	9.34220752984032e-5	9.3793158076205e-5	9.30325783890644e-5	9.23094558824222e-5	9.27687160296689e-5	9.2494686728729e-5	9.27518058644329e-5	9.27239983342308e-5	9.28498344170088e-5	9.31212392698892e-5	9.33792819895186e-5	9.35325117152343e-5	9.35603435937625e-5	9.3479004934617e-5	9.33225450914343e-5	9.31345372570322e-5	9.29618670460077e-5	9.2847572286294e-5	9.28232239955175e-5	9.29024886881239e-5
flux1:	0.695752043849873	8.41314889134074e-5	8.42115941120872e-5	8.44242087909833e-5	8.47056605739803e-5	8.49892830727592e-5	8.52192307504143e-5	8.53597196244642e-5	8.53985132559448e-5	8.53449350709985e-5	8.52237989962981e-5	8.50672474024165e-5	8.4906582093722e-5	8.47658693872034e-5	8.46585020065253e-5	8.45871072994555e-5	8.45463377988922e-5	8.45273655170019e-5	8.45225599003689e-5	8.4529013633624e-5	8.45502246734175e-5	8.45959225758204e-5	8.46798283192352e-5	8.48127047262313e-5	8.49834981666251e-5	8.51251866922193e-5	8.51123500902186e-5	8.49513550452425e-5	8.50598581943839e-5	8.47225302511506e-5	8.50680274953749e-5	8.43775986041141e-5	8.37131521707449e-5	8.41168392586975e-5	8.38499948593103e-5	8.40697965900881e-5	8.40328225730862e-5	8.41418647512153e-5	8.43929518529808e-5	8.4640684280323e-5	8.4798211549985e-5	8.48420606663636e-5	8.47823629413256e-5	8.4646416753351e-5	8.44717837198316e-5	8.4301060406311e-5	8.41754592815511e-5	8.41275813521113e-5	8.41748909702192e-5
flux1:	0.696014492753627	7.62337985118577e-5	7.63498692219202e-5	7.65707282670116e-5	7.68338600585482e-5	7.70785848948449e-5	7.72582755052103e-5	7.73475823869451e-5	7.7343901702175e-5	7.72637286134745e-5	7.71355414775202e-5	7.69913239471582e-5	7.68587913721693e-5	7.67559632783601e-5	7.6689037364069e-5	7.66536838107268e-5	7.66390339682621e-5	7.66329825729256e-5	7.6627175269359e-5	7.66203384430538e-5	7.66193330000576e-5	7.66380519424051e-5	7.66941732330306e-5	7.68015991406094e-5	7.6952315326727e-5	7.70850128261546e-5	7.70838067896342e-5	7.69532444192464e-5	7.70707919765723e-5	7.67776939001526e-5	7.70992190970386e-5	7.64724345752462e-5	7.58612785073346e-5	7.62138321210011e-5	7.59537634074909e-5	7.61390356137485e-5	7.60930605949758e-5	7.61865528983964e-5	7.64188810563374e-5	7.66568851803534e-5	7.68182465833612e-5	7.68773013959718e-5	7.68389192833989e-5	7.67242832331115e-5	7.65652367390625e-5	7.63999932170615e-5	7.62674835167244e-5	7.62006118706666e-5	7.62197908807094e-5
flux1:	0.69627694165738	6.90482479649542e-5	6.91907370151769e-5	6.94124850190609e-5	6.96533398203103e-5	6.98590514353247e-5	6.99918599408517e-5	7.00358295088868e-5	6.9996542415105e-5	6.98961029982339e-5	6.97652872457701e-5	6.9635003740159e-5	6.95290676598718e-5	6.94597662735774e-5	6.94269449031478e-5	6.94204869841651e-5	6.94252458151508e-5	6.94269012621972e-5	6.94170598937257e-5	6.93962895625702e-5	6.93745618773375e-5	6.93693460800703e-5	6.94015498386251e-5	6.948753150365e-5	6.96217073049645e-5	6.97476852796548e-5	6.97578873614665e-5	6.96547503576555e-5	6.97796095667695e-5	6.95264657116008e-5	6.98252660773636e-5	6.92563157272017e-5	6.86940124847764e-5	6.90002462634038e-5	6.87474423219847e-5	6.89015209728176e-5	6.88473983999453e-5	6.89267960261962e-5	6.91416266021063e-5	6.93698445205774e-5	6.95337111009861e-5	6.9606146162968e-5	6.95876780797872e-5	6.94941222822817e-5	6.93520263046519e-5	6.91952483853069e-5	6.90600713399052e-5	6.89790125583914e-5	6.89745550557763e-5
flux1:	0.696539390561133	6.25136282203081e-5	6.26739283170261e-5	6.28904008339863e-5	6.31062368400051e-5	6.32738463244088e-5	6.33638239455485e-5	6.33685414784971e-5	6.33003227247247e-5	6.31854022159322e-5	6.30556322994297e-5	6.29401078414025e-5	6.28586060210947e-5	6.28181386305129e-5	6.28131261006613e-5	6.28288513893298e-5	6.28470818335336e-5	6.28522410123309e-5	6.28364462738354e-5	6.28021721648158e-5	6.27621179681404e-5	6.27366353302857e-5	6.27490591870254e-5	6.28174882112425e-5	6.29382003551378e-5	6.30590830795311e-5	6.30799005629948e-5	6.30008135745561e-5	6.31307379780106e-5	6.29131675664144e-5	6.31902082266692e-5	6.26738753561436e-5	6.21567313410395e-5	6.24216281954303e-5	6.21771758284444e-5	6.23037082806958e-5	6.22427552778092e-5	6.23095970245434e-5	6.25079074780727e-5	6.27257769436937e-5	6.28901655541807e-5	6.29733783080025e-5	6.29725587412183e-5	6.28989674271093e-5	6.27743675482066e-5	6.26283883907695e-5	6.24943853911332e-5	6.24038556120251e-5	6.23804860367802e-5
flux1:	0.696801839464887	5.65726891720836e-5	5.67431262570743e-5	5.69492682129148e-5	5.71384200230342e-5	5.72697003429408e-5	5.73214232131066e-5	5.72931172153675e-5	5.72024389839295e-5	5.70783783984472e-5	5.69527907983299e-5	5.68523790087568e-5	5.67928852254853e-5	5.67765976707515e-5	5.6793473155992e-5	5.68253504780371e-5	5.68520199039868e-5	5.6857490847904e-5	5.68348154924779e-5	5.67883267571642e-5	5.67329815898466e-5	5.669126495303e-5	5.66881119646378e-5	5.67426529911625e-5	5.68525141211285e-5	5.69693623895985e-5	5.6999559390366e-5	5.69409375884859e-5	5.70733683873767e-5	5.68869810216284e-5	5.71430182070737e-5	5.66745914211262e-5	5.61994816160687e-5	5.64280211712647e-5	5.61933544485931e-5	5.62961069806882e-5	5.62299288650179e-5	5.62857580890852e-5	5.64682917834295e-5	5.66749072876234e-5	5.68374125989288e-5	5.69282802538508e-5	5.69422153284256e-5	5.68867578494334e-5	5.67794523126401e-5	5.66459020708059e-5	5.65163400659288e-5	5.64206833263383e-5	5.63830024556661e-5
flux1:	0.69706428836864	5.11724147426191e-5	5.13462717231403e-5	5.15380859774728e-5	5.16998518656948e-5	5.17972901722826e-5	5.18157108745493e-5	5.1760639586266e-5	5.16537233980931e-5	5.15254557643315e-5	5.14067727864741e-5	5.13215534511132e-5	5.12816199523655e-5	5.12851449867081e-5	5.13185747995342e-5	5.13613932173641e-5	5.13924137817861e-5	5.13959486364731e-5	5.13662925148398e-5	5.13095009666907e-5	5.12422702036266e-5	5.11884592359978e-5	5.11737958126099e-5	5.12177743423328e-5	5.13189220760913e-5	5.14323030499756e-5	5.14703123696915e-5	5.14285036932332e-5	5.15607474418072e-5	5.14012367125767e-5	5.16368860354889e-5	5.12120902987587e-5	5.07763149781121e-5	5.09733339748823e-5	5.07500315988661e-5	5.08327386151748e-5	5.07630955168927e-5	5.08094198630708e-5	5.09767613276782e-5	5.11710487674484e-5	5.13290840647583e-5	5.14242307898479e-5	5.14496510035941e-5	5.14099819421371e-5	5.1319138115232e-5	5.11989577623707e-5	5.10764372344204e-5	5.09794413410468e-5	5.09316787200071e-5
flux1:	0.697326737272393	4.62641890206104e-5	4.64357478608885e-5	4.66102592851474e-5	4.67447988510525e-5	4.68114507048377e-5	4.68017392866981e-5	4.67260502318677e-5	4.66087721723258e-5	4.6480790624589e-5	4.63713550916156e-5	4.63012248329832e-5	4.62785059703434e-5	4.62978888847082e-5	4.63432212284008e-5	4.63926256136242e-5	4.64248124201573e-5	4.6424983581828e-5	4.63888778072839e-5	4.63240733780214e-5	4.62484720369737e-5	4.61865753755177e-5	4.61641523239418e-5	4.62004613671301e-5	4.62945570102671e-5	4.64046148328802e-5	4.64486467920506e-5	4.64200661281403e-5	4.65494557818608e-5	4.64126946025751e-5	4.66284978089767e-5	4.62434450616568e-5	4.58446170654969e-5	4.60146998233399e-5	4.58043238330441e-5	4.58705716898646e-5	4.57992760954565e-5	4.58375513661176e-5	4.59902114668344e-5	4.61710995868988e-5	4.632212878392e-5	4.64181865321365e-5	4.64517023592655e-5	4.64251796323953e-5	4.63494881650269e-5	4.62430030090568e-5	4.61294468343732e-5	4.6034257258796e-5	4.59801320597565e-5
flux1:	0.697589186176146	4.18038004446675e-5	4.19683832974065e-5	4.21236006126389e-5	4.2231828577785e-5	4.22711649573739e-5	4.22385363744856e-5	4.21481022510406e-5	4.20258607852381e-5	4.1902132856016e-5	4.18038719207666e-5	4.17485488297772e-5	4.17408281873706e-5	4.17725525333705e-5	4.18258174104053e-5	4.18782626777577e-5	4.19092310504721e-5	4.19052710719323e-5	4.18636713591418e-5	4.17932894284224e-5	4.17127109705564e-5	4.16464069495523e-5	4.16195203064279e-5	4.16505601848232e-5	4.17388090039067e-5	4.18453459971779e-5	4.18935009590369e-5	4.18747587677911e-5	4.19988005818837e-5	4.18809366354076e-5	4.20774267541243e-5	4.17285825526955e-5	4.13645404711569e-5	4.15119349501237e-5	4.13159032198082e-5	4.13690403775902e-5	4.12978739629829e-5	4.13294969916905e-5	4.14679917430021e-5	4.1634562544039e-5	4.17763038650559e-5	4.18701465983975e-5	4.19084872863682e-5	4.18923897889343e-5	4.18302393044185e-5	4.17372760635675e-5	4.16339837817869e-5	4.15431003926211e-5	4.14857755589966e-5
flux1:	0.6978516350799	3.77512683105339e-5	3.79052570527969e-5	3.80401165863211e-5	3.81235835082898e-5	3.8139329228717e-5	3.80888641996824e-5	3.79891102030921e-5	3.78666788898299e-5	3.77505351763146e-5	3.76648856940668e-5	3.76238629534021e-5	3.76290200138694e-5	3.76699690744052e-5	3.77278174491445e-5	3.77804731373157e-5	3.78085037465828e-5	3.78001345920313e-5	3.77542262474144e-5	3.76806463879755e-5	3.75981772039795e-5	3.75306668894562e-5	3.75020690559123e-5	3.7529727716252e-5	3.76129256358324e-5	3.7715496949334e-5	3.77658812775751e-5	3.77539030143169e-5	3.78704067303139e-5	3.77679517234919e-5	3.79457133831783e-5	3.76298736495848e-5	3.72986149468293e-5	3.74271701213865e-5	3.72466564245775e-5	3.72897229887875e-5	3.72203638510841e-5	3.7246662424117e-5	3.73715721488592e-5	3.75231753018879e-5	3.76537592787308e-5	3.77426911915871e-5	3.77829060834201e-5	3.77746294129664e-5	3.7724279507376e-5	3.76443037237657e-5	3.75520467721039e-5	3.746737767926e-5	3.74094805236987e-5
flux1:	0.698114083983653	3.40705140029009e-5	3.42113317465756e-5	3.43256130228389e-5	3.43863704708342e-5	3.43823398601832e-5	3.43188132960581e-5	3.42145577521653e-5	3.40959513602325e-5	3.39899822955121e-5	3.39178151474687e-5	3.38903030914641e-5	3.39062593642946e-5	3.39536523042483e-5	3.40132711510401e-5	3.40639096088871e-5	3.4087810574662e-5	3.40750868024122e-5	3.40261213028784e-5	3.39515128408194e-5	3.38698034465491e-5	3.38037227772401e-5	3.37755868144018e-5	3.38012602782245e-5	3.38798645121155e-5	3.39778821835278e-5	3.40287211514338e-5	3.40208492468588e-5	3.41280351337932e-5	3.40379387969574e-5	3.41976585396546e-5	3.39119298774012e-5	3.3611558335452e-5	3.37246798808491e-5	3.3560537913741e-5	3.35962105128012e-5	3.35301664566368e-5	3.35523798088583e-5	3.3664380886743e-5	3.38007030010131e-5	3.39187732077377e-5	3.40006565551672e-5	3.40402619199307e-5	3.40374727399283e-5	3.39972033966691e-5	3.392945272256e-5	3.38485835798205e-5	3.37715266785577e-5	3.37152046909233e-5
flux1:	0.698376532887406	3.07289290702333e-5	3.08549752907918e-5	3.09491861051093e-5	3.09896404708842e-5	3.09695810638329e-5	3.08973150502113e-5	3.07926458546508e-5	3.06810269763849e-5	3.05870183497179e-5	3.05285947960692e-5	3.05134857576153e-5	3.05381647895667e-5	3.05895007489501e-5	3.06485348939078e-5	3.06954305499438e-5	3.07144197187939e-5	3.0697603957372e-5	3.06467804178581e-5	3.05730030713338e-5	3.04941994587992e-5	3.04315895340446e-5	3.04055219818612e-5	3.04301677727398e-5	3.05043829963615e-5	3.05972202866274e-5	3.06469576421066e-5	3.06410260398909e-5	3.07376008265155e-5	3.06573004707169e-5	3.07998016173867e-5	3.05415796871663e-5	3.02702630822389e-5	3.03708860246342e-5	3.02235965421119e-5	3.02541476928646e-5	3.01926960118048e-5	3.02119455067026e-5	3.03118134970934e-5	3.04329003700278e-5	3.0537653267156e-5	3.06109693803498e-5	3.06480310826196e-5	3.06487670411179e-5	3.06169878663956e-5	3.05605810970222e-5	3.04911328662796e-5	3.04226587478788e-5	3.03696421888585e-5
flux1:	0.698638981791159	2.76969073817796e-5	2.78074479270944e-5	2.78826842145053e-5	2.7905448237421e-5	2.78729048662554e-5	2.77956613402559e-5	2.76938655863704e-5	2.75915109166242e-5	2.75104387065713e-5	2.74654203425448e-5	2.74612984047581e-5	2.74926217180432e-5	2.75456530305016e-5	2.76021531861117e-5	2.76440095698333e-5	2.76576300626443e-5	2.76371096863591e-5	2.75855056015783e-5	2.75140650417109e-5	2.74397957834425e-5	2.7382123303796e-5	2.73592150007286e-5	2.73834268702493e-5	2.74532952730371e-5	2.75403799466848e-5	2.75877532592835e-5	2.75821259391742e-5	2.76673208632725e-5	2.75947597555065e-5	2.77210177574146e-5	2.74879604238876e-5	2.72438963975991e-5	2.73344747172312e-5	2.72041168586803e-5	2.72313904348542e-5	2.71755282875541e-5	2.71927829871183e-5	2.7281371874341e-5	2.73876089347054e-5	2.74787775133973e-5	2.75426236763895e-5	2.75757752648859e-5	2.75784863876638e-5	2.75537976988445e-5	2.75078077430366e-5	2.74495688697771e-5	2.73902869639792e-5	2.73419381923533e-5
flux1:	0.698901430694913	2.49474071227773e-5	2.50424291347474e-5	2.51002207833097e-5	2.51079740943316e-5	2.50661840386581e-5	2.4987106685056e-5	2.48906617408876e-5	2.47989952225877e-5	2.47310862979449e-5	2.46986049683142e-5	2.47038070781389e-5	2.47397326167924e-5	2.47924735477228e-5	2.48448761497479e-5	2.48807847207834e-5	2.48888554727123e-5	2.4865099225802e-5	2.48136458903236e-5	2.47456962651764e-5	2.46771044523416e-5	2.4625319299525e-5	2.46062203689694e-5	2.463031103495e-5	2.46957943755082e-5	2.47766805420823e-5	2.48207640112605e-5	2.48143330230986e-5	2.48879007495572e-5	2.48215128669952e-5	2.49326496717566e-5	2.47226443458968e-5	2.45040343334975e-5	2.45865480777935e-5	2.44727964714977e-5	2.44982019444464e-5	2.44486130872243e-5	2.4464657897084e-5	2.45428643306656e-5	2.46349259122103e-5	2.47127187752179e-5	2.47667518638893e-5	2.47951566827626e-5	2.47986935883344e-5	2.47799010481355e-5	2.47433899282651e-5	2.46959489855929e-5	2.46461494738775e-5	2.46034901258294e-5
flux1:	0.699163879598666	2.24555924787541e-5	2.25356402738175e-5	2.25777969284251e-5	2.25731662656607e-5	2.25249918175502e-5	2.24465989809375e-5	2.2357222634056e-5	2.22769098091885e-5	2.22217607418897e-5	2.22005397633117e-5	2.22132596263571e-5	2.22518547568056e-5	2.23026185200559e-5	2.23497505032465e-5	2.23791741826779e-5	2.23817674073806e-5	2.23553123178462e-5	2.2304803308799e-5	2.22411831948641e-5	2.21789882877625e-5	2.21336029735645e-5	2.21186077120833e-5	2.21426875514365e-5	2.22037318289203e-5	2.22781434904816e-5	2.2318354699297e-5	2.23104988386285e-5	2.23726708998154e-5	2.23113346538123e-5	2.24085937272261e-5	2.22197208141676e-5	2.20247531251109e-5	2.21007332236216e-5	2.20028814601034e-5	2.2027409031491e-5	2.19844520878807e-5	2.19998665587161e-5	2.20685895660762e-5	2.21473704824426e-5	2.22123822895067e-5	2.22567258032216e-5	2.22799986108275e-5	2.22835606135321e-5	2.22696534709111e-5	2.22416764100786e-5	2.22044414743607e-5	2.21641157675072e-5	2.21278338218343e-5
flux1:	0.699426328502419	2.019857990138e-5	2.02645900578475e-5	2.02930606123379e-5	2.02785273263224e-5	2.02264265194154e-5	2.01506490829206e-5	2.0069396785339e-5	2.00004839438417e-5	1.99572188552263e-5	1.9945725521115e-5	1.99641406994352e-5	2.0003671512101e-5	2.00511189431543e-5	2.00922122631035e-5	2.01149793522862e-5	2.01124108011859e-5	2.00838648297257e-5	2.0034982248798e-5	1.99762681075254e-5	1.99208418255377e-5	1.98820181341653e-5	1.9871147649421e-5	1.98951906666884e-5	1.99517682978201e-5	2.00196127518894e-5	2.00556855608489e-5	2.00461964882421e-5	2.00976079435396e-5	2.00405760108824e-5	2.01252825190691e-5	1.99557785610545e-5	1.97826220083406e-5	1.98531918143087e-5	1.97702007109272e-5	1.97944575715593e-5	1.97581785507307e-5	1.97733324445967e-5	1.98334381604811e-5	1.98999810315034e-5	1.99530912920608e-5	1.99882247013209e-5	2.00063317509168e-5	2.00093923776977e-5	1.99995006591765e-5	1.99790923306869e-5	1.99512961917879e-5	1.99201461747386e-5	1.98905930031891e-5
flux1:	0.699688777406172	1.81552867428514e-5	1.82084389716665e-5	1.82251953211991e-5	1.82030333537831e-5	1.81490641315958e-5	1.80773161506312e-5	1.80047069224925e-5	1.79467822094623e-5	1.79142244712066e-5	1.79108282546482e-5	1.79332259979311e-5	1.79722404920761e-5	1.80154203273397e-5	1.80501183253757e-5	1.80664104777683e-5	1.80592270199566e-5	1.80292722342414e-5	1.79826155024979e-5	1.79291776735463e-5	1.78806199739053e-5	1.78482510529549e-5	1.78413253277519e-5	1.78652181864109e-5	1.79173474293227e-5	1.79787018279499e-5	1.80106327892378e-5	1.799961979369e-5	1.80412118084581e-5	1.79880272722514e-5	1.80615398991783e-5	1.79097645598961e-5	1.77565734191074e-5	1.78225043847927e-5	1.77530707654377e-5	1.77773360931584e-5	1.77475043070202e-5	1.77625724595317e-5	1.78148705076641e-5	1.78702998045251e-5	1.79125749993949e-5	1.793922309145e-5	1.79523792959988e-5	1.79546072883392e-5	1.79479545997811e-5	1.79341126003613e-5	1.79148176373842e-5	1.78922670210321e-5	1.78694581642437e-5
flux1:	0.699951226309926	1.63063574077451e-5	1.63479530603889e-5	1.63549038160456e-5	1.63271466788282e-5	1.62729956772137e-5	1.62062622958667e-5	1.61424126081146e-5	1.60947651032884e-5	1.60715976228347e-5	1.60747093365438e-5	1.60995882851161e-5	1.61369732038521e-5	1.61753365001052e-5	1.62036770461101e-5	1.62139979479014e-5	1.62029500926601e-5	1.61723343734575e-5	1.61284397758671e-5	1.60804897211826e-5	1.60386949389418e-5	1.6012475422088e-5	1.60091709530294e-5	1.60327452635809e-5	1.60804908785993e-5	1.61355693344664e-5	1.61635485037695e-5	1.6151335309844e-5	1.61842484670461e-5	1.61346584830219e-5	1.61983200536856e-5	1.60627305120481e-5	1.59276603151683e-5	1.59894375965924e-5	1.59320768253471e-5	1.59563705209454e-5	1.59325333822954e-5	1.59475282695563e-5	1.59927624891472e-5	1.60382321988251e-5	1.60708419671566e-5	1.60898777713216e-5	1.60984559311295e-5	1.60996467403331e-5	1.60955128322369e-5	1.60871914060651e-5	1.6075306309039e-5	1.60605260884061e-5	1.60441584181555e-5
flux1:	0.700213675213679	1.46341287765111e-5	1.46655024756132e-5	1.46644370182984e-5	1.4632868487693e-5	1.45798936517009e-5	1.45188208858702e-5	1.44635678742405e-5	1.44253244595057e-5	1.44102185218593e-5	1.44183919823582e-5	1.44445238130149e-5	1.4479522108797e-5	1.45129005349352e-5	1.45352678521624e-5	1.45403858801991e-5	1.45263790747038e-5	1.44958901914133e-5	1.44552348829654e-5	1.4412857652688e-5	1.43775658683101e-5	1.4357047236188e-5	1.43569404655511e-5	1.43799919127007e-5	1.44234538163317e-5	1.44725646566044e-5	1.44969028380665e-5	1.44839295209716e-5	1.4509400548236e-5	1.44632776626618e-5	1.45183711025695e-5	1.43975059710018e-5	1.42787381090827e-5	1.43366307257932e-5	1.4289764614074e-5	1.43139228535712e-5	1.42954721861468e-5	1.4310289010107e-5	1.43491412972064e-5	1.43857985590417e-5	1.44099513851754e-5	1.44223205117704e-5	1.44267817936041e-5	1.44268089954686e-5	1.44245109382994e-5	1.44206329014197e-5	1.44149484803741e-5	1.4406903608638e-5	1.43963966371304e-5
flux1:	0.700476124117432	1.31225945113297e-5	1.31450579703932e-5	1.31376166586133e-5	1.31037776790256e-5	1.30530543095009e-5	1.29980282683183e-5	1.29510290015831e-5	1.29212561674117e-5	1.29129575724966e-5	1.29249449506895e-5	1.29513900129153e-5	1.29835758040458e-5	1.30121229971782e-5	1.30291689080242e-5	1.30300351475909e-5	1.30140610673136e-5	1.29844836627713e-5	1.29474739242796e-5	1.29106452788242e-5	1.2881478754885e-5	1.2866111059388e-5	1.28687106974262e-5	1.28910103782257e-5	1.29303079120778e-5	1.29738107223458e-5	1.29948739586732e-5	1.2981614431817e-5	1.30008868290036e-5	1.29581653054635e-5	1.3005879736053e-5	1.28983527297235e-5	1.27941244895034e-5	1.28482542428987e-5	1.28102956035188e-5	1.28340455248589e-5	1.28202866216483e-5	1.28347534853484e-5	1.28678565242492e-5	1.28968196137276e-5	1.29137183415038e-5	1.29203865838038e-5	1.29212350006708e-5	1.29200244906908e-5	1.29189187649217e-5	1.29184070608389e-5	1.29176518066249e-5	1.29151694556326e-5	1.2909731572551e-5
flux1:	0.700738573021185	1.17573360456366e-5	1.17721480659398e-5	1.17598114876081e-5	1.17250154022237e-5	1.1677377558502e-5	1.16285855905231e-5	1.15893862546143e-5	1.15671528257848e-5	1.15645239643468e-5	1.15792863724786e-5	1.16053676632031e-5	1.16345853694862e-5	1.16586896399516e-5	1.16712332041244e-5	1.16688835686087e-5	1.16519391643924e-5	1.16240010055515e-5	1.15909496755218e-5	1.1559541726657e-5	1.15360298366863e-5	1.15251934388094e-5	1.15299660682332e-5	1.15512694815803e-5	1.15865279611826e-5	1.16247981794313e-5	1.16429571976293e-5	1.16298586213992e-5	1.16441140188383e-5	1.16047448325397e-5	1.16461542380168e-5	1.15506559908732e-5	1.14592918420797e-5	1.15096956357635e-5	1.14791217703878e-5	1.15021481688887e-5	1.14923631363872e-5	1.1506288405074e-5	1.15342415665578e-5	1.15565879590611e-5	1.15674015730502e-5	1.15693226691128e-5	1.15670806705613e-5	1.15646045277888e-5	1.15641062300629e-5	1.15659303574962e-5	1.15688400747095e-5	1.15706932365212e-5	1.15694066539855e-5
flux1:	0.701001021924939	1.0525403301127e-5	1.0533757091583e-5	1.05178463423132e-5	1.04831958580989e-5	1.04392685549994e-5	1.03967403340213e-5	1.0364816329455e-5	1.03492212949693e-5	1.03512464983369e-5	1.03679300042537e-5	1.03931779867125e-5	1.04194597192278e-5	1.0439642871733e-5	1.04485629689423e-5	1.04440179415955e-5	1.04270241263252e-5	1.0401341562839e-5	1.03724426731543e-5	1.03462244582395e-5	1.03278223529645e-5	1.03208541884542e-5	1.03272472883613e-5	1.03473050613228e-5	1.03786489797091e-5	1.04120546462816e-5	1.04276528595031e-5	1.04150986888436e-5	1.04254115139159e-5	1.03893359111288e-5	1.04253903606319e-5	1.03406954374167e-5	1.02606353199917e-5	1.03073167378872e-5	1.02827262875007e-5	1.03047249066667e-5	1.02982236534492e-5	1.03114338401882e-5	1.03348166616672e-5	1.0351575946596e-5	1.03574219884504e-5	1.03555193775988e-5	1.03507178981866e-5	1.03470006678541e-5	1.03466117446305e-5	1.03498399308489e-5	1.03552312634828e-5	1.03602266833069e-5	1.03621396879143e-5
flux1:	0.701263470828692	9.41514588539382e-6	9.4181645027729e-6	9.39984544407943e-6	9.36624713196707e-6	9.32646851656844e-6	9.29009993999428e-6	9.26487348203813e-6	9.25504899049789e-6	9.26081620027178e-6	9.27870862261062e-6	9.30279374551698e-6	9.32627244471693e-6	9.34309199541506e-6	9.34922915315105e-6	9.34340586798323e-6	9.32713859153955e-6	9.30417186182935e-6	9.27948108512959e-6	9.25812086668572e-6	9.24422710404217e-6	9.24044534977252e-6	9.24791046339605e-6	9.26648270836527e-6	9.29403707553623e-6	9.32292877719096e-6	9.33626831565305e-6	9.32456255355969e-6	9.33187662225447e-6	9.29901509330164e-6	9.33054246421203e-6	9.25551802057426e-6	9.18533906334909e-6	9.22830679109305e-6	9.20845718940783e-6	9.22917165274566e-6	9.22532671522489e-6	9.23769074425896e-6	9.25706991655605e-6	9.26921695323032e-6	9.27114878160822e-6	9.2663043268581e-6	9.25947926039106e-6	9.25460776469975e-6	9.25394449210856e-6	9.25779082740119e-6	9.26462682940276e-6	9.27168443788811e-6	9.27589738318428e-6
flux1:	0.701525919732445	8.41601106156412e-6	8.4147435607496e-6	8.39503030952814e-6	8.36320521032991e-6	8.32784101266901e-6	8.29740701126607e-6	8.27825188386852e-6	8.27335406521917e-6	8.28202774269544e-6	8.30051254356786e-6	8.32318229624858e-6	8.34401716235038e-6	8.3579875241607e-6	8.36206908650483e-6	8.35571806105598e-6	8.34076219005376e-6	8.32078913847555e-6	8.30021688794373e-6	8.28329142663885e-6	8.27326828735651e-6	8.27199763444739e-6	8.28001443521623e-6	8.29688830020098e-6	8.3207868692443e-6	8.34549877215115e-6	8.35684074083706e-6	8.34620806160929e-6	8.35133076008707e-6	8.32158245428595e-6	8.34929732755324e-6	8.28291008486989e-6	8.22133945275601e-6	8.26063202836287e-6	8.24445770551926e-6	8.26369980289703e-6	8.26196436801035e-6	8.27340316286919e-6	8.28933127403083e-6	8.29777673264693e-6	8.29677122900342e-6	8.2898149750472e-6	8.28150293559258e-6	8.27563157702352e-6	8.2744424868694e-6	8.27829942278541e-6	8.28573667843073e-6	8.29394906312335e-6	8.29968171401944e-6
flux1:	0.701788368636199	7.51833457572652e-6	7.51374859435748e-6	7.49350434132304e-6	7.46399567696983e-6	7.43315009040834e-6	7.40831358224262e-6	7.39455695031579e-6	7.39375647511743e-6	7.40455484807635e-6	7.42307555185299e-6	7.44410903503973e-6	7.46243516321424e-6	7.47397823988868e-6	7.47657566856208e-6	7.47024935661884e-6	7.45698107369592e-6	7.4400937655762e-6	7.42341438754114e-6	7.4104276413621e-6	7.40362551188797e-6	7.40422320383128e-6	7.4123233258163e-6	7.42733145290999e-6	7.44772863654917e-6	7.46858641260023e-6	7.478159715277e-6	7.46875485775915e-6	7.47236304633511e-6	7.44561024240386e-6	7.4701262683741e-6	7.41144536318401e-6	7.35736349221313e-6	7.39306159086177e-6	7.37967554049555e-6	7.39733092859524e-6	7.39724223139296e-6	7.40772549913554e-6	7.42073225085225e-6	7.42630991361465e-6	7.42325352219536e-6	7.4149509681684e-6	7.40567974993259e-6	7.39902603953722e-6	7.39719457979744e-6	7.40064465965009e-6	7.40805526441599e-6	7.41671972784993e-6	7.42335156473466e-6
flux1:	0.702050817539952	6.71315270209947e-6	6.70612268722323e-6	6.68605854630625e-6	6.65923909204869e-6	6.63286661828356e-6	6.61318996418026e-6	6.6041189964869e-6	6.60659988991997e-6	6.61878509283031e-6	6.63682812432229e-6	6.6560148013437e-6	6.67192210961489e-6	6.6813507175454e-6	6.68287092793587e-6	6.67692481539389e-6	6.66552250097775e-6	6.65164631763359e-6	6.63852280526962e-6	6.62893334034984e-6	6.62471812091066e-6	6.62659911908095e-6	6.63438732793402e-6	6.64742398636732e-6	6.66450645147874e-6	6.68183716559663e-6	6.68984996358259e-6	6.68177014925417e-6	6.68442185864081e-6	6.66053493389592e-6	6.68237742248463e-6	6.63057198866966e-6	6.58300699828773e-6	6.6152357137948e-6	6.60391866897936e-6	6.61994166468941e-6	6.62111388309528e-6	6.63064809817615e-6	6.64122669410706e-6	6.64467893738916e-6	6.64035234106668e-6	6.63138857463251e-6	6.62166102058095e-6	6.61448979155058e-6	6.61202020572139e-6	6.61482558641274e-6	6.62179244917043e-6	6.6304136950782e-6	6.63749443619285e-6
flux1:	0.702313266443705	5.99205885852408e-6	5.98335204816023e-6	5.96402638893039e-6	5.94010849821255e-6	5.91803033288925e-6	5.9029932999444e-6	5.89787069447758e-6	5.90284110032174e-6	5.91572497842365e-6	5.93282229880989e-6	5.94996460774015e-6	5.96350396886428e-6	5.97103441852479e-6	5.97174032584157e-6	5.96636116014056e-6	5.95683935905658e-6	5.94576967101616e-6	5.93578975262858e-6	5.929043464627e-6	5.92682411307517e-6	5.92948267883989e-6	5.93665255577768e-6	5.94768429937678e-6	5.96167857223364e-6	5.97581816378353e-6	5.9824671428227e-6	5.97576287185982e-6	5.97790999883109e-6	5.95675000031946e-6	5.97636652853039e-6	5.93069823862656e-6	5.88881351607404e-6	5.91773774402497e-6	5.90791983175483e-6	5.92232166671524e-6	5.92443323695667e-6	5.93304580087077e-6	5.94163828383546e-6	5.9436025025807e-6	5.93866610550656e-6	5.92962864331622e-6	5.91990172489839e-6	5.91250012696591e-6	5.90948919632733e-6	5.91156220012292e-6	5.91785129703425e-6	5.92611836480918e-6	5.93335181711156e-6
flux1:	0.702575715347458	5.34711781897005e-6	5.33738177188401e-6	5.31920307108332e-6	5.29825372075637e-6	5.28018039844619e-6	5.26920561265878e-6	5.26729406605775e-6	5.27400778107563e-6	5.28697066250151e-6	5.30271776711075e-6	5.31765135006674e-6	5.3288600252055e-6	5.33464468771984e-6	5.33469510284806e-6	5.329946406113e-6	5.32220371766559e-6	5.3136521886191e-6	5.30636933021157e-6	5.30193249565775e-6	5.30118497149997e-6	5.30420982164675e-6	5.31055163669814e-6	5.31962031027123e-6	5.33079398208459e-6	5.34208949712882e-6	5.34756410505049e-6	5.34224593180569e-6	5.34424499269292e-6	5.32566286452806e-6	5.3434309818945e-6	5.30324290086542e-6	5.26632053898896e-6	5.29213658271779e-6	5.28337599616695e-6	5.29621067875574e-6	5.29899062893915e-6	5.30671493776099e-6	5.31370027246798e-6	5.31469937576623e-6	5.30968265942373e-6	5.3010463622511e-6	5.29170939768511e-6	5.28435742107047e-6	5.28095783819544e-6	5.28231933975819e-6	5.28783653846526e-6	5.2955819781894e-6	5.30279101493757e-6
flux1:	0.702838164251212	4.77083792546009e-6	4.7605935984913e-6	4.7438292881112e-6	4.72579113988827e-6	4.71135099554144e-6	4.70383500913045e-6	4.70442727841586e-6	4.71221114044153e-6	4.72472700534865e-6	4.73880802827134e-6	4.75142973549721e-6	4.76036495371212e-6	4.7645328088169e-6	4.76402945603898e-6	4.75990256861296e-6	4.75377283965348e-6	4.74741437568902e-6	4.74238661272987e-6	4.73977409586925e-6	4.7400582403614e-6	4.74313918741139e-6	4.74853883394311e-6	4.75575627502153e-6	4.76441213300147e-6	4.77321783035318e-6	4.77769890245258e-6	4.77374004482248e-6	4.7758600487475e-6	4.75969329159337e-6	4.77592560155938e-6	4.74062937311387e-6	4.70805224666338e-6	4.73097827305916e-6	4.72294045707391e-6	4.73429146227699e-6	4.7375081683621e-6	4.74437308710229e-6	4.75006086922852e-6	4.75050038634062e-6	4.74579800907452e-6	4.73791571603712e-6	4.72927239609758e-6	4.72221480884392e-6	4.71859740546402e-6	4.7193315927249e-6	4.72407366927176e-6	4.73122523204451e-6	4.73830826138551e-6
flux1:	0.703100613154965	4.25619001470291e-6	4.24583327366979e-6	4.23062567001914e-6	4.21534348198632e-6	4.20411460705454e-6	4.19946070484467e-6	4.20190991348428e-6	4.21019027740397e-6	4.22185018724711e-6	4.23406068462643e-6	4.24435379716541e-6	4.25112308481817e-6	4.2538164425455e-6	4.25284642206754e-6	4.24930612218873e-6	4.24460326408094e-6	4.24011562842411e-6	4.23693618240199e-6	4.23573072164708e-6	4.23669782044027e-6	4.2396231763647e-6	4.2440525598466e-6	4.24958797430204e-6	4.25605211002487e-6	4.2627204301946e-6	4.26637455338438e-6	4.26371090766546e-6	4.26613906798016e-6	4.25220771485674e-6	4.26715545288424e-6	4.23621895747856e-6	4.20745380907272e-6	4.22772097600952e-6	4.22016041466904e-6	4.23013011658044e-6	4.23358423685736e-6	4.23960968062819e-6	4.24424083422813e-6	4.24441387929953e-6	4.24029027907273e-6	4.23339191619144e-6	4.22565014735156e-6	4.21907524753389e-6	4.21539692370657e-6	4.21561066048555e-6	4.21961989393785e-6	4.22615489678914e-6	4.23304426301449e-6
flux1:	0.703363062058718	3.79665368062368e-6	3.78646616611733e-6	3.77285481777066e-6	3.76010506106328e-6	3.751647278819e-6	3.74929538581274e-6	3.75303992678087e-6	3.76136169339139e-6	3.77188815391985e-6	3.78214754504338e-6	3.79019563594239e-6	3.79497496497587e-6	3.79637337652595e-6	3.79503840841567e-6	3.79205517704854e-6	3.78860479752669e-6	3.78569551379994e-6	3.78401143824717e-6	3.78387193041186e-6	3.78526246204755e-6	3.78790806222112e-6	3.79140877316052e-6	3.7954710935265e-6	3.80007733842443e-6	3.80494705227747e-6	3.8079192147122e-6	3.8064492037677e-6	3.80929618377031e-6	3.79740029472549e-6	3.81125687140747e-6	3.78419411402864e-6	3.75877725355447e-6	3.77662244189286e-6	3.76936773452833e-6	3.77807016225648e-6	3.78159185264546e-6	3.78679030541993e-6	3.79054444521395e-6	3.79064419870398e-6	3.78724682519817e-6	3.78144805630939e-6	3.77471990463245e-6	3.76874869466785e-6	3.76513098220648e-6	3.76492393775875e-6	3.76825347955982e-6	3.77416376997865e-6	3.78079436670588e-6
flux1:	0.703625510962471	3.38626850599883e-6	3.37643658471792e-6	3.36438479030303e-6	3.35390540413379e-6	3.34778857181127e-6	3.34723813484288e-6	3.35181676950278e-6	3.35985040564012e-6	3.36909800883143e-6	3.3774469659018e-6	3.38343167568769e-6	3.38646676019663e-6	3.38679361833303e-6	3.3852219064023e-6	3.38278721500544e-6	3.38044218916034e-6	3.37886078706364e-6	3.37837875969283e-6	3.37903778104133e-6	3.38067067279821e-6	3.38298275488856e-6	3.38564586333944e-6	3.38846413681586e-6	3.39153778390723e-6	3.39492218218827e-6	3.3973295358125e-6	3.39691614923754e-6	3.40022272334034e-6	3.39014317366352e-6	3.40304900125135e-6	3.37941326061255e-6	3.35693957493302e-6	3.37259988652715e-6	3.36554170003067e-6	3.37309813134684e-6	3.37654736237236e-6	3.38092966703154e-6	3.38393737248331e-6	3.38407527845541e-6	3.38145490152402e-6	3.37677442839692e-6	3.37108621053682e-6	3.36577308120734e-6	3.3622934463374e-6	3.36174201031667e-6	3.36443579711413e-6	3.36970762652885e-6	3.37600033848078e-6
flux1:	0.703887959866225	3.01967015869721e-6	3.01030888303185e-6	2.99973111755619e-6	2.99124816534032e-6	2.98707379029293e-6	2.98789701289203e-6	2.99295205032392e-6	3.00048703913528e-6	3.00842836348775e-6	3.01501060892015e-6	3.01919318814527e-6	3.02078409113992e-6	3.02029632736592e-6	3.01863766550141e-6	3.01676313170242e-6	3.01540422098326e-6	3.01494126366364e-6	3.01542236898929e-6	3.01667523637289e-6	3.01843138099302e-6	3.02040641055086e-6	3.02235159259382e-6	3.02415647769759e-6	3.02600010899719e-6	3.02817783432067e-6	3.03010683679052e-6	3.03058340067863e-6	3.03432990310776e-6	3.02583328799942e-6	3.03788267865269e-6	3.0172630901215e-6	2.99737822400942e-6	3.01108688759411e-6	3.00416775387519e-6	3.01070404340743e-6	3.01397216019631e-6	3.01755508131609e-6	3.01991246429321e-6	3.02013936444416e-6	3.01827461670514e-6	3.01465753174012e-6	3.00996796798728e-6	3.00531142643964e-6	3.0020064413375e-6	3.00116105560357e-6	3.00324828140174e-6	3.00785737230123e-6	3.0137178024709e-6
flux1:	0.704150408769978	2.69209766143797e-6	2.68327567806561e-6	2.67406245487309e-6	2.66731101504287e-6	2.66472549730987e-6	2.66657032654645e-6	2.67183940124465e-6	2.67876571650529e-6	2.68546504431283e-6	2.69049691482623e-6	2.69318749607355e-6	2.69366090190132e-6	2.69262632643564e-6	2.69103500760879e-6	2.689739859138e-6	2.68926561904636e-6	2.68974253054513e-6	2.69098985156348e-6	2.69267887793145e-6	2.69448240444795e-6	2.69614711392621e-6	2.69750402773209e-6	2.69851287203462e-6	2.69939634969307e-6	2.70060658668715e-6	2.70211465631988e-6	2.70329463246084e-6	2.70741361714481e-6	2.7002609429306e-6	2.7115111486716e-6	2.69353211536011e-6	2.67592708069151e-6	2.68791018945009e-6	2.68111500920999e-6	2.68675942277697e-6	2.6897700617484e-6	2.69258304947942e-6	2.69436583199971e-6	2.69469295185641e-6	2.69351565411508e-6	2.69085921027138e-6	2.68708204686697e-6	2.68304205341327e-6	2.67991915414244e-6	2.67881186546249e-6	2.6803128352289e-6	2.68423144698429e-6	2.68956073084882e-6
flux1:	0.704412857673731	2.39936677040023e-6	2.39112815037313e-6	2.38316543754821e-6	2.37790318548512e-6	2.37660259434631e-6	2.37918684665212e-6	2.3844861053258e-6	2.3907678136518e-6	2.39634787065611e-6	2.40008171890392e-6	2.4016029899172e-6	2.40127913864988e-6	2.39994847303646e-6	2.39856085742911e-6	2.3978541643775e-6	2.39816606250967e-6	2.39942106394996e-6	2.40126476079056e-6	2.4032627613628e-6	2.40506349320924e-6	2.40645791245934e-6	2.40735191249815e-6	2.40775884917772e-6	2.40791440451025e-6	2.40835693703824e-6	2.40947842392996e-6	2.411168276601e-6	2.41555975121559e-6	2.4095175607254e-6	2.41999932971148e-6	2.40432162630309e-6	2.38872880841124e-6	2.3992023648735e-6	2.39254878658151e-6	2.3974293981157e-6	2.4001373835707e-6	2.40222655352856e-6	2.40350135789892e-6	2.40391843512882e-6	2.40333641540166e-6	2.40151440172941e-6	2.39854133178258e-6	2.39505882927053e-6	2.39211202121718e-6	2.39076936494553e-6	2.39170756609796e-6	2.39491814500011e-6	2.39963027036374e-6
flux1:	0.704675306577484	2.13781301472633e-6	2.13019293774534e-6	2.12337444611195e-6	2.11938775545676e-6	2.11911551657791e-6	2.12221501667789e-6	2.12741795783011e-6	2.13306437358993e-6	2.13767246632367e-6	2.14036096944422e-6	2.14101374157569e-6	2.14017567336799e-6	2.13875681623223e-6	2.13767075393822e-6	2.13753508158887e-6	2.13852378953876e-6	2.14039912968467e-6	2.14268336992618e-6	2.14487994331495e-6	2.14663971101039e-6	2.14780498799403e-6	2.14834814083204e-6	2.14831946358807e-6	2.14794164318916e-6	2.14778110215911e-6	2.14853622319745e-6	2.15054945248185e-6	2.15509718620887e-6	2.14994913194524e-6	2.15967766091462e-6	2.14599990014216e-6	2.1321894574568e-6	2.14135643285637e-6	2.13488481935961e-6	2.13912605416389e-6	2.14151371795618e-6	2.14294206510762e-6	2.1437735579229e-6	2.1442622998828e-6	2.14417724336963e-6	2.14305980591992e-6	2.14077991591804e-6	2.13779426318573e-6	2.13501901879368e-6	2.13347502287823e-6	2.13388976368372e-6	2.13639914071808e-6	2.14043846148841e-6
flux1:	0.704937755481238	1.90421460283532e-6	1.89724741036538e-6	1.89147954836961e-6	1.88858322880896e-6	1.88912312077631e-6	1.89255742160234e-6	1.89757395672145e-6	1.90261371641963e-6	1.90639321317388e-6	1.90826089319456e-6	1.90829801632552e-6	1.90716952264705e-6	1.90581020705635e-6	1.90507207275025e-6	1.90545377636111e-6	1.90699121755416e-6	1.90932556661413e-6	1.91190040919647e-6	1.91419328412375e-6	1.91587753725786e-6	1.91684914597421e-6	1.91713637033106e-6	1.91681040637937e-6	1.91605969044054e-6	1.91543244265516e-6	1.91583712829972e-6	1.91800717296837e-6	1.92259413022204e-6	1.91815089444574e-6	1.92713586940677e-6	1.91519514001647e-6	1.9029710646574e-6	1.91101847469443e-6	1.90478174319983e-6	1.90850022278149e-6	1.91057145340782e-6	1.91141542851823e-6	1.9118690721921e-6	1.91241128598148e-6	1.91273038954137e-6	1.91219738551151e-6	1.91051053340078e-6	1.90797163305508e-6	1.90537522063968e-6	1.90368026190793e-6	1.90363514377477e-6	1.90548414542e-6	1.90883765126373e-6
flux1:	0.705200204384991	1.69570883214764e-6	1.68942873851787e-6	1.68462942321221e-6	1.68266213837656e-6	1.68382939369431e-6	1.6874484773315e-6	1.69220804823596e-6	1.69667019917933e-6	1.69974154840008e-6	1.70096765928069e-6	1.70058028776254e-6	1.69931633773092e-6	1.69809864680052e-6	1.69770110179337e-6	1.69850998792923e-6	1.70044943867317e-6	1.70307727378586e-6	1.70579681326061e-6	1.70808898486964e-6	1.70966379571929e-6	1.71046959265463e-6	1.71057883923442e-6	1.71006885088398e-6	1.70907723435682e-6	1.7080989780753e-6	1.7081734656417e-6	1.71036338318327e-6	1.71488439085981e-6	1.71099024426004e-6	1.71924379967179e-6	1.70881467925742e-6	1.69801018800393e-6	1.70510643642443e-6	1.69916048308271e-6	1.70246076768634e-6	1.70423376509923e-6	1.7045772689233e-6	1.70471843471239e-6	1.7052992946939e-6	1.70594082168226e-6	1.70588829163764e-6	1.70471142437191e-6	1.70258500041868e-6	1.70019021232045e-6	1.69841327209178e-6	1.69799767831028e-6	1.69926302307203e-6	1.70196398885488e-6
flux1:	0.705462653288744	1.50971548716107e-6	1.5041517706045e-6	1.50024528375724e-6	1.49906309021573e-6	1.50069615316572e-6	1.5043706270988e-6	1.508811715736e-6	1.51271586410447e-6	1.51516882940061e-6	1.51588289245336e-6	1.51519999595911e-6	1.51389018634272e-6	1.51283719349348e-6	1.51272772814434e-6	1.51384598012232e-6	1.51602999757571e-6	1.51878762353764e-6	1.52151386300096e-6	1.52371574445113e-6	1.52514913129561e-6	1.5258108902167e-6	1.52580576647073e-6	1.52520417452779e-6	1.52408095942632e-6	1.5228532288894e-6	1.52262767909659e-6	1.52473521505523e-6	1.52910547862962e-6	1.52564053294765e-6	1.5331823619411e-6	1.52407403229496e-6	1.51454636537613e-6	1.52083923608813e-6	1.51523482485953e-6	1.51820584897747e-6	1.51970588650657e-6	1.51963327375862e-6	1.51952413814876e-6	1.52013189437146e-6	1.52102582823998e-6	1.5213665504092e-6	1.52063357698353e-6	1.51889985077166e-6	1.51674206326082e-6	1.5149660717307e-6	1.51428918023556e-6	1.51507702418245e-6	1.5171992726619e-6
flux1:	0.705725102192497	1.34387748949526e-6	1.3390469424392e-6	1.335957438909e-6	1.33542772731675e-6	1.33738247496073e-6	1.34099846851913e-6	1.34506501430039e-6	1.34842031975596e-6	1.35031650898195e-6	1.35060493821909e-6	1.34970398467953e-6	1.34838658172824e-6	1.34747849504888e-6	1.34757610502462e-6	1.3488739319137e-6	1.35114775530927e-6	1.35388381346234e-6	1.35649429019005e-6	1.35852901073976e-6	1.35979476801284e-6	1.36033143371007e-6	1.36026461483444e-6	1.35964703285566e-6	1.35848345788666e-6	1.35709779764852e-6	1.35661404186612e-6	1.35857169086852e-6	1.36273057717653e-6	1.35960870994195e-6	1.36646810654196e-6	1.35851981481314e-6	1.35014483088085e-6	1.35576049110905e-6	1.35053737443213e-6	1.35325029928661e-6	1.35450373285994e-6	1.35409348347735e-6	1.35378935412728e-6	1.35441319039378e-6	1.35549885140897e-6	1.35615890799762e-6	1.35581598994362e-6	1.35446349078344e-6	1.35258269409308e-6	1.3508945706511e-6	1.35007352454659e-6	1.35050633677384e-6	1.35215081686328e-6
flux1:	0.705987551096251	1.19602392725061e-6	1.19192356314604e-6	1.18956964138704e-6	1.18956714517295e-6	1.19171436215957e-6	1.19517295148804e-6	1.19881651019687e-6	1.20162739820268e-6	1.20301009092198e-6	1.20293020052262e-6	1.20185479242029e-6	1.2005368650571e-6	1.19973212743769e-6	1.1999477398593e-6	1.20130169476e-6	1.20352849484579e-6	1.20611579307231e-6	1.20851221951606e-6	1.21032170848203e-6	1.21140372077561e-6	1.21183469366954e-6	1.2117507832471e-6	1.21117886200065e-6	1.2100508390738e-6	1.20859019893446e-6	1.20789969951819e-6	1.20967037366886e-6	1.21358076141262e-6	1.21074404424518e-6	1.21695921353217e-6	1.21003471232335e-6	1.20270181981206e-6	1.20774505055578e-6	1.20292875221617e-6	1.2054366665611e-6	1.2064670477784e-6	1.20578740303392e-6	1.20533391190401e-6	1.2059616066896e-6	1.20718423856004e-6	1.2080979145856e-6	1.2080966815683e-6	1.2071138042284e-6	1.20554431948155e-6	1.2040225811902e-6	1.20316789508739e-6	1.2033679572701e-6	1.20464509952767e-6
flux1:	0.706250000000004	1.0641549851355e-6	1.06075750464276e-6	1.05904954830091e-6	1.059455206758e-6	1.06168108519236e-6	1.06490095774888e-6	1.06808626771761e-6	1.07036155955862e-6	1.07126870964338e-6	1.07086535348116e-6	1.06964467552823e-6	1.06832303812895e-6	1.06757920576842e-6	1.06783499224293e-6	1.06914456485358e-6	1.07121869928529e-6	1.07356409264484e-6	1.07567928816799e-6	1.07722892760858e-6	1.07812423591131e-6	1.07847144101961e-6	1.07840851117803e-6	1.07793124150476e-6	1.07690017970297e-6	1.07543787840774e-6	1.07459685048508e-6	1.07616656578208e-6	1.0798108166214e-6	1.07722187367699e-6	1.08283728160072e-6	1.0768190731545e-6	1.07042701828823e-6	1.0749826679879e-6	1.07058390611352e-6	1.07292339601793e-6	1.07374997822132e-6	1.07285719925415e-6	1.0722892731496e-6	1.07290588563972e-6	1.07421388505314e-6	1.07531902843996e-6	1.0756102044498e-6	1.07497726522659e-6	1.07373814166829e-6	1.07244134584635e-6	1.07164312863812e-6	1.07171656387464e-6	1.07272859407243e-6
[truncated: 13 more columns]
