# Supplementary material for: Spatial Resolution and Refractive Index Contrast of Resonant Photonic Crystal Surfaces for Biosensing
Source: IEEE Photonics J. Author manuscript; Available in PMC 2015 Sep 7. (PMC4561521; doi:10.1109/JPHOT.2015.2435699)
Supplement: fig6_data [file NIHMS64775-supplement-fig6_data.gz › Volumes/graham/MacBook_backup/PhD_folder_2015_06_02/paper_improvements/IEEE_J_Photonics/final_files/data_files/fig6/meep_data/15/t.out]

-----------
Initializing structure...
Working in 2D dimensions.
Computational cell is 150 x 10 x 0 with resolution 25
     block, center = (0,-2.56637,0)
          size (150,4.86726,1e+20)
          axes (1,0,0), (0,1,0), (0,0,1)
          dielectric constant epsilon diagonal = (2.0736,2.0736,2.0736)
     block, center = (0,2.43363,0)
          size (150,5.13274,1e+20)
          axes (1,0,0), (0,1,0), (0,0,1)
          dielectric constant epsilon diagonal = (2.00506,2.00506,2.00506)
     block, center = (-37.5,0.309735,0)
          size (75,0.884956,1e+20)
          axes (1,0,0), (0,1,0), (0,0,1)
          dielectric constant epsilon diagonal = (2.0164,2.0164,2.0164)
     block, center = (74.5,0,0)
          size (0.65,0.265487,1e+20)
          axes (1,0,0), (0,1,0), (0,0,1)
          dielectric constant epsilon diagonal = (4,4,4)
     block, center = (73.5,0,0)
          size (0.65,0.265487,1e+20)
          axes (1,0,0), (0,1,0), (0,0,1)
          dielectric constant epsilon diagonal = (4,4,4)
     block, center = (72.5,0,0)
          size (0.65,0.265487,1e+20)
          axes (1,0,0), (0,1,0), (0,0,1)
          dielectric constant epsilon diagonal = (4,4,4)
     block, center = (71.5,0,0)
          size (0.65,0.265487,1e+20)
          axes (1,0,0), (0,1,0), (0,0,1)
          dielectric constant epsilon diagonal = (4,4,4)
     block, center = (70.5,0,0)
          size (0.65,0.265487,1e+20)
          axes (1,0,0), (0,1,0), (0,0,1)
          dielectric constant epsilon diagonal = (4,4,4)
     block, center = (69.5,0,0)
          size (0.65,0.265487,1e+20)
          axes (1,0,0), (0,1,0), (0,0,1)
          dielectric constant epsilon diagonal = (4,4,4)
     block, center = (68.5,0,0)
          size (0.65,0.265487,1e+20)
          axes (1,0,0), (0,1,0), (0,0,1)
          dielectric constant epsilon diagonal = (4,4,4)
     block, center = (67.5,0,0)
          size (0.65,0.265487,1e+20)
          axes (1,0,0), (0,1,0), (0,0,1)
          dielectric constant epsilon diagonal = (4,4,4)
     block, center = (66.5,0,0)
          size (0.65,0.265487,1e+20)
          axes (1,0,0), (0,1,0), (0,0,1)
          dielectric constant epsilon diagonal = (4,4,4)
     block, center = (65.5,0,0)
          size (0.65,0.265487,1e+20)
          axes (1,0,0), (0,1,0), (0,0,1)
          dielectric constant epsilon diagonal = (4,4,4)
     block, center = (64.5,0,0)
          size (0.65,0.265487,1e+20)
          axes (1,0,0), (0,1,0), (0,0,1)
          dielectric constant epsilon diagonal = (4,4,4)
     block, center = (63.5,0,0)
          size (0.65,0.265487,1e+20)
          axes (1,0,0), (0,1,0), (0,0,1)
          dielectric constant epsilon diagonal = (4,4,4)
     block, center = (62.5,0,0)
          size (0.65,0.265487,1e+20)
          axes (1,0,0), (0,1,0), (0,0,1)
          dielectric constant epsilon diagonal = (4,4,4)
     block, center = (61.5,0,0)
          size (0.65,0.265487,1e+20)
          axes (1,0,0), (0,1,0), (0,0,1)
          dielectric constant epsilon diagonal = (4,4,4)
     block, center = (60.5,0,0)
          size (0.65,0.265487,1e+20)
          axes (1,0,0), (0,1,0), (0,0,1)
          dielectric constant epsilon diagonal = (4,4,4)
     block, center = (59.5,0,0)
          size (0.65,0.265487,1e+20)
          axes (1,0,0), (0,1,0), (0,0,1)
          dielectric constant epsilon diagonal = (4,4,4)
     block, center = (58.5,0,0)
          size (0.65,0.265487,1e+20)
          axes (1,0,0), (0,1,0), (0,0,1)
          dielectric constant epsilon diagonal = (4,4,4)
     block, center = (57.5,0,0)
          size (0.65,0.265487,1e+20)
          axes (1,0,0), (0,1,0), (0,0,1)
          dielectric constant epsilon diagonal = (4,4,4)
     block, center = (56.5,0,0)
          size (0.65,0.265487,1e+20)
          axes (1,0,0), (0,1,0), (0,0,1)
          dielectric constant epsilon diagonal = (4,4,4)
     block, center = (55.5,0,0)
          size (0.65,0.265487,1e+20)
          axes (1,0,0), (0,1,0), (0,0,1)
          dielectric constant epsilon diagonal = (4,4,4)
     block, center = (54.5,0,0)
          size (0.65,0.265487,1e+20)
          axes (1,0,0), (0,1,0), (0,0,1)
          dielectric constant epsilon diagonal = (4,4,4)
     block, center = (53.5,0,0)
          size (0.65,0.265487,1e+20)
          axes (1,0,0), (0,1,0), (0,0,1)
          dielectric constant epsilon diagonal = (4,4,4)
     block, center = (52.5,0,0)
          size (0.65,0.265487,1e+20)
          axes (1,0,0), (0,1,0), (0,0,1)
          dielectric constant epsilon diagonal = (4,4,4)
     block, center = (51.5,0,0)
          size (0.65,0.265487,1e+20)
          axes (1,0,0), (0,1,0), (0,0,1)
          dielectric constant epsilon diagonal = (4,4,4)
     block, center = (50.5,0,0)
          size (0.65,0.265487,1e+20)
          axes (1,0,0), (0,1,0), (0,0,1)
          dielectric constant epsilon diagonal = (4,4,4)
     block, center = (49.5,0,0)
          size (0.65,0.265487,1e+20)
          axes (1,0,0), (0,1,0), (0,0,1)
          dielectric constant epsilon diagonal = (4,4,4)
     block, center = (48.5,0,0)
          size (0.65,0.265487,1e+20)
          axes (1,0,0), (0,1,0), (0,0,1)
          dielectric constant epsilon diagonal = (4,4,4)
     block, center = (47.5,0,0)
          size (0.65,0.265487,1e+20)
          axes (1,0,0), (0,1,0), (0,0,1)
          dielectric constant epsilon diagonal = (4,4,4)
     block, center = (46.5,0,0)
          size (0.65,0.265487,1e+20)
          axes (1,0,0), (0,1,0), (0,0,1)
          dielectric constant epsilon diagonal = (4,4,4)
     block, center = (45.5,0,0)
          size (0.65,0.265487,1e+20)
          axes (1,0,0), (0,1,0), (0,0,1)
          dielectric constant epsilon diagonal = (4,4,4)
     block, center = (44.5,0,0)
          size (0.65,0.265487,1e+20)
          axes (1,0,0), (0,1,0), (0,0,1)
          dielectric constant epsilon diagonal = (4,4,4)
     block, center = (43.5,0,0)
          size (0.65,0.265487,1e+20)
          axes (1,0,0), (0,1,0), (0,0,1)
          dielectric constant epsilon diagonal = (4,4,4)
     block, center = (42.5,0,0)
          size (0.65,0.265487,1e+20)
          axes (1,0,0), (0,1,0), (0,0,1)
          dielectric constant epsilon diagonal = (4,4,4)
     block, center = (41.5,0,0)
          size (0.65,0.265487,1e+20)
          axes (1,0,0), (0,1,0), (0,0,1)
          dielectric constant epsilon diagonal = (4,4,4)
     block, center = (40.5,0,0)
          size (0.65,0.265487,1e+20)
          axes (1,0,0), (0,1,0), (0,0,1)
          dielectric constant epsilon diagonal = (4,4,4)
     block, center = (39.5,0,0)
          size (0.65,0.265487,1e+20)
          axes (1,0,0), (0,1,0), (0,0,1)
          dielectric constant epsilon diagonal = (4,4,4)
     block, center = (38.5,0,0)
          size (0.65,0.265487,1e+20)
          axes (1,0,0), (0,1,0), (0,0,1)
          dielectric constant epsilon diagonal = (4,4,4)
     block, center = (37.5,0,0)
          size (0.65,0.265487,1e+20)
          axes (1,0,0), (0,1,0), (0,0,1)
          dielectric constant epsilon diagonal = (4,4,4)
     block, center = (36.5,0,0)
          size (0.65,0.265487,1e+20)
          axes (1,0,0), (0,1,0), (0,0,1)
          dielectric constant epsilon diagonal = (4,4,4)
     block, center = (35.5,0,0)
          size (0.65,0.265487,1e+20)
          axes (1,0,0), (0,1,0), (0,0,1)
          dielectric constant epsilon diagonal = (4,4,4)
     block, center = (34.5,0,0)
          size (0.65,0.265487,1e+20)
          axes (1,0,0), (0,1,0), (0,0,1)
          dielectric constant epsilon diagonal = (4,4,4)
     block, center = (33.5,0,0)
          size (0.65,0.265487,1e+20)
          axes (1,0,0), (0,1,0), (0,0,1)
          dielectric constant epsilon diagonal = (4,4,4)
     block, center = (32.5,0,0)
          size (0.65,0.265487,1e+20)
          axes (1,0,0), (0,1,0), (0,0,1)
          dielectric constant epsilon diagonal = (4,4,4)
     block, center = (31.5,0,0)
          size (0.65,0.265487,1e+20)
          axes (1,0,0), (0,1,0), (0,0,1)
          dielectric constant epsilon diagonal = (4,4,4)
     block, center = (30.5,0,0)
          size (0.65,0.265487,1e+20)
          axes (1,0,0), (0,1,0), (0,0,1)
          dielectric constant epsilon diagonal = (4,4,4)
     block, center = (29.5,0,0)
          size (0.65,0.265487,1e+20)
          axes (1,0,0), (0,1,0), (0,0,1)
          dielectric constant epsilon diagonal = (4,4,4)
     block, center = (28.5,0,0)
          size (0.65,0.265487,1e+20)
          axes (1,0,0), (0,1,0), (0,0,1)
          dielectric constant epsilon diagonal = (4,4,4)
     block, center = (27.5,0,0)
          size (0.65,0.265487,1e+20)
          axes (1,0,0), (0,1,0), (0,0,1)
          dielectric constant epsilon diagonal = (4,4,4)
     block, center = (26.5,0,0)
          size (0.65,0.265487,1e+20)
          axes (1,0,0), (0,1,0), (0,0,1)
          dielectric constant epsilon diagonal = (4,4,4)
     block, center = (25.5,0,0)
          size (0.65,0.265487,1e+20)
          axes (1,0,0), (0,1,0), (0,0,1)
          dielectric constant epsilon diagonal = (4,4,4)
     block, center = (24.5,0,0)
          size (0.65,0.265487,1e+20)
          axes (1,0,0), (0,1,0), (0,0,1)
          dielectric constant epsilon diagonal = (4,4,4)
     block, center = (23.5,0,0)
          size (0.65,0.265487,1e+20)
          axes (1,0,0), (0,1,0), (0,0,1)
          dielectric constant epsilon diagonal = (4,4,4)
     block, center = (22.5,0,0)
          size (0.65,0.265487,1e+20)
          axes (1,0,0), (0,1,0), (0,0,1)
          dielectric constant epsilon diagonal = (4,4,4)
     block, center = (21.5,0,0)
          size (0.65,0.265487,1e+20)
          axes (1,0,0), (0,1,0), (0,0,1)
          dielectric constant epsilon diagonal = (4,4,4)
     block, center = (20.5,0,0)
          size (0.65,0.265487,1e+20)
          axes (1,0,0), (0,1,0), (0,0,1)
          dielectric constant epsilon diagonal = (4,4,4)
     block, center = (19.5,0,0)
          size (0.65,0.265487,1e+20)
          axes (1,0,0), (0,1,0), (0,0,1)
          dielectric constant epsilon diagonal = (4,4,4)
     block, center = (18.5,0,0)
          size (0.65,0.265487,1e+20)
          axes (1,0,0), (0,1,0), (0,0,1)
          dielectric constant epsilon diagonal = (4,4,4)
     block, center = (17.5,0,0)
          size (0.65,0.265487,1e+20)
          axes (1,0,0), (0,1,0), (0,0,1)
          dielectric constant epsilon diagonal = (4,4,4)
     block, center = (16.5,0,0)
          size (0.65,0.265487,1e+20)
          axes (1,0,0), (0,1,0), (0,0,1)
          dielectric constant epsilon diagonal = (4,4,4)
     block, center = (15.5,0,0)
          size (0.65,0.265487,1e+20)
          axes (1,0,0), (0,1,0), (0,0,1)
          dielectric constant epsilon diagonal = (4,4,4)
     block, center = (14.5,0,0)
          size (0.65,0.265487,1e+20)
          axes (1,0,0), (0,1,0), (0,0,1)
          dielectric constant epsilon diagonal = (4,4,4)
     block, center = (13.5,0,0)
          size (0.65,0.265487,1e+20)
          axes (1,0,0), (0,1,0), (0,0,1)
          dielectric constant epsilon diagonal = (4,4,4)
     block, center = (12.5,0,0)
          size (0.65,0.265487,1e+20)
          axes (1,0,0), (0,1,0), (0,0,1)
          dielectric constant epsilon diagonal = (4,4,4)
     block, center = (11.5,0,0)
          size (0.65,0.265487,1e+20)
          axes (1,0,0), (0,1,0), (0,0,1)
          dielectric constant epsilon diagonal = (4,4,4)
     block, center = (10.5,0,0)
          size (0.65,0.265487,1e+20)
          axes (1,0,0), (0,1,0), (0,0,1)
          dielectric constant epsilon diagonal = (4,4,4)
     block, center = (9.5,0,0)
          size (0.65,0.265487,1e+20)
          axes (1,0,0), (0,1,0), (0,0,1)
          dielectric constant epsilon diagonal = (4,4,4)
     block, center = (8.5,0,0)
          size (0.65,0.265487,1e+20)
          axes (1,0,0), (0,1,0), (0,0,1)
          dielectric constant epsilon diagonal = (4,4,4)
     block, center = (7.5,0,0)
          size (0.65,0.265487,1e+20)
          axes (1,0,0), (0,1,0), (0,0,1)
          dielectric constant epsilon diagonal = (4,4,4)
     block, center = (6.5,0,0)
          size (0.65,0.265487,1e+20)
          axes (1,0,0), (0,1,0), (0,0,1)
          dielectric constant epsilon diagonal = (4,4,4)
     block, center = (5.5,0,0)
          size (0.65,0.265487,1e+20)
          axes (1,0,0), (0,1,0), (0,0,1)
          dielectric constant epsilon diagonal = (4,4,4)
     block, center = (4.5,0,0)
          size (0.65,0.265487,1e+20)
          axes (1,0,0), (0,1,0), (0,0,1)
          dielectric constant epsilon diagonal = (4,4,4)
     block, center = (3.5,0,0)
          size (0.65,0.265487,1e+20)
          axes (1,0,0), (0,1,0), (0,0,1)
          dielectric constant epsilon diagonal = (4,4,4)
     block, center = (2.5,0,0)
          size (0.65,0.265487,1e+20)
          axes (1,0,0), (0,1,0), (0,0,1)
          dielectric constant epsilon diagonal = (4,4,4)
     block, center = (1.5,0,0)
          size (0.65,0.265487,1e+20)
          axes (1,0,0), (0,1,0), (0,0,1)
          dielectric constant epsilon diagonal = (4,4,4)
     block, center = (0.5,0,0)
          size (0.65,0.265487,1e+20)
          axes (1,0,0), (0,1,0), (0,0,1)
          dielectric constant epsilon diagonal = (4,4,4)
     block, center = (-0.5,0,0)
          size (0.65,0.265487,1e+20)
          axes (1,0,0), (0,1,0), (0,0,1)
          dielectric constant epsilon diagonal = (4,4,4)
     block, center = (-1.5,0,0)
          size (0.65,0.265487,1e+20)
          axes (1,0,0), (0,1,0), (0,0,1)
          dielectric constant epsilon diagonal = (4,4,4)
     block, center = (-2.5,0,0)
          size (0.65,0.265487,1e+20)
          axes (1,0,0), (0,1,0), (0,0,1)
          dielectric constant epsilon diagonal = (4,4,4)
     block, center = (-3.5,0,0)
          size (0.65,0.265487,1e+20)
          axes (1,0,0), (0,1,0), (0,0,1)
          dielectric constant epsilon diagonal = (4,4,4)
     block, center = (-4.5,0,0)
          size (0.65,0.265487,1e+20)
          axes (1,0,0), (0,1,0), (0,0,1)
          dielectric constant epsilon diagonal = (4,4,4)
     block, center = (-5.5,0,0)
          size (0.65,0.265487,1e+20)
          axes (1,0,0), (0,1,0), (0,0,1)
          dielectric constant epsilon diagonal = (4,4,4)
     block, center = (-6.5,0,0)
          size (0.65,0.265487,1e+20)
          axes (1,0,0), (0,1,0), (0,0,1)
          dielectric constant epsilon diagonal = (4,4,4)
     block, center = (-7.5,0,0)
          size (0.65,0.265487,1e+20)
          axes (1,0,0), (0,1,0), (0,0,1)
          dielectric constant epsilon diagonal = (4,4,4)
     block, center = (-8.5,0,0)
          size (0.65,0.265487,1e+20)
          axes (1,0,0), (0,1,0), (0,0,1)
          dielectric constant epsilon diagonal = (4,4,4)
     block, center = (-9.5,0,0)
          size (0.65,0.265487,1e+20)
          axes (1,0,0), (0,1,0), (0,0,1)
          dielectric constant epsilon diagonal = (4,4,4)
     block, center = (-10.5,0,0)
          size (0.65,0.265487,1e+20)
          axes (1,0,0), (0,1,0), (0,0,1)
          dielectric constant epsilon diagonal = (4,4,4)
     block, center = (-11.5,0,0)
          size (0.65,0.265487,1e+20)
          axes (1,0,0), (0,1,0), (0,0,1)
          dielectric constant epsilon diagonal = (4,4,4)
     block, center = (-12.5,0,0)
          size (0.65,0.265487,1e+20)
          axes (1,0,0), (0,1,0), (0,0,1)
          dielectric constant epsilon diagonal = (4,4,4)
     block, center = (-13.5,0,0)
          size (0.65,0.265487,1e+20)
          axes (1,0,0), (0,1,0), (0,0,1)
          dielectric constant epsilon diagonal = (4,4,4)
     block, center = (-14.5,0,0)
          size (0.65,0.265487,1e+20)
          axes (1,0,0), (0,1,0), (0,0,1)
          dielectric constant epsilon diagonal = (4,4,4)
     block, center = (-15.5,0,0)
          size (0.65,0.265487,1e+20)
          axes (1,0,0), (0,1,0), (0,0,1)
          dielectric constant epsilon diagonal = (4,4,4)
     block, center = (-16.5,0,0)
          size (0.65,0.265487,1e+20)
          axes (1,0,0), (0,1,0), (0,0,1)
          dielectric constant epsilon diagonal = (4,4,4)
     block, center = (-17.5,0,0)
          size (0.65,0.265487,1e+20)
          axes (1,0,0), (0,1,0), (0,0,1)
          dielectric constant epsilon diagonal = (4,4,4)
     block, center = (-18.5,0,0)
          size (0.65,0.265487,1e+20)
          axes (1,0,0), (0,1,0), (0,0,1)
          dielectric constant epsilon diagonal = (4,4,4)
     block, center = (-19.5,0,0)
          size (0.65,0.265487,1e+20)
          axes (1,0,0), (0,1,0), (0,0,1)
          dielectric constant epsilon diagonal = (4,4,4)
     block, center = (-20.5,0,0)
          size (0.65,0.265487,1e+20)
          axes (1,0,0), (0,1,0), (0,0,1)
          dielectric constant epsilon diagonal = (4,4,4)
     block, center = (-21.5,0,0)
          size (0.65,0.265487,1e+20)
          axes (1,0,0), (0,1,0), (0,0,1)
          dielectric constant epsilon diagonal = (4,4,4)
     block, center = (-22.5,0,0)
          size (0.65,0.265487,1e+20)
          axes (1,0,0), (0,1,0), (0,0,1)
          dielectric constant epsilon diagonal = (4,4,4)
     block, center = (-23.5,0,0)
          size (0.65,0.265487,1e+20)
          axes (1,0,0), (0,1,0), (0,0,1)
          dielectric constant epsilon diagonal = (4,4,4)
     block, center = (-24.5,0,0)
          size (0.65,0.265487,1e+20)
          axes (1,0,0), (0,1,0), (0,0,1)
          dielectric constant epsilon diagonal = (4,4,4)
     block, center = (-25.5,0,0)
          size (0.65,0.265487,1e+20)
          axes (1,0,0), (0,1,0), (0,0,1)
          dielectric constant epsilon diagonal = (4,4,4)
     block, center = (-26.5,0,0)
          size (0.65,0.265487,1e+20)
          axes (1,0,0), (0,1,0), (0,0,1)
          dielectric constant epsilon diagonal = (4,4,4)
     block, center = (-27.5,0,0)
          size (0.65,0.265487,1e+20)
          axes (1,0,0), (0,1,0), (0,0,1)
          dielectric constant epsilon diagonal = (4,4,4)
     block, center = (-28.5,0,0)
          size (0.65,0.265487,1e+20)
          axes (1,0,0), (0,1,0), (0,0,1)
          dielectric constant epsilon diagonal = (4,4,4)
     block, center = (-29.5,0,0)
          size (0.65,0.265487,1e+20)
          axes (1,0,0), (0,1,0), (0,0,1)
          dielectric constant epsilon diagonal = (4,4,4)
     block, center = (-30.5,0,0)
          size (0.65,0.265487,1e+20)
          axes (1,0,0), (0,1,0), (0,0,1)
          dielectric constant epsilon diagonal = (4,4,4)
     block, center = (-31.5,0,0)
          size (0.65,0.265487,1e+20)
          axes (1,0,0), (0,1,0), (0,0,1)
          dielectric constant epsilon diagonal = (4,4,4)
     block, center = (-32.5,0,0)
          size (0.65,0.265487,1e+20)
          axes (1,0,0), (0,1,0), (0,0,1)
          dielectric constant epsilon diagonal = (4,4,4)
     block, center = (-33.5,0,0)
          size (0.65,0.265487,1e+20)
          axes (1,0,0), (0,1,0), (0,0,1)
          dielectric constant epsilon diagonal = (4,4,4)
     block, center = (-34.5,0,0)
          size (0.65,0.265487,1e+20)
          axes (1,0,0), (0,1,0), (0,0,1)
          dielectric constant epsilon diagonal = (4,4,4)
     block, center = (-35.5,0,0)
          size (0.65,0.265487,1e+20)
          axes (1,0,0), (0,1,0), (0,0,1)
          dielectric constant epsilon diagonal = (4,4,4)
     block, center = (-36.5,0,0)
          size (0.65,0.265487,1e+20)
          axes (1,0,0), (0,1,0), (0,0,1)
          dielectric constant epsilon diagonal = (4,4,4)
     block, center = (-37.5,0,0)
          size (0.65,0.265487,1e+20)
          axes (1,0,0), (0,1,0), (0,0,1)
          dielectric constant epsilon diagonal = (4,4,4)
     block, center = (-38.5,0,0)
          size (0.65,0.265487,1e+20)
          axes (1,0,0), (0,1,0), (0,0,1)
          dielectric constant epsilon diagonal = (4,4,4)
     block, center = (-39.5,0,0)
          size (0.65,0.265487,1e+20)
          axes (1,0,0), (0,1,0), (0,0,1)
          dielectric constant epsilon diagonal = (4,4,4)
     block, center = (-40.5,0,0)
          size (0.65,0.265487,1e+20)
          axes (1,0,0), (0,1,0), (0,0,1)
          dielectric constant epsilon diagonal = (4,4,4)
     block, center = (-41.5,0,0)
          size (0.65,0.265487,1e+20)
          axes (1,0,0), (0,1,0), (0,0,1)
          dielectric constant epsilon diagonal = (4,4,4)
     block, center = (-42.5,0,0)
          size (0.65,0.265487,1e+20)
          axes (1,0,0), (0,1,0), (0,0,1)
          dielectric constant epsilon diagonal = (4,4,4)
     block, center = (-43.5,0,0)
          size (0.65,0.265487,1e+20)
          axes (1,0,0), (0,1,0), (0,0,1)
          dielectric constant epsilon diagonal = (4,4,4)
     block, center = (-44.5,0,0)
          size (0.65,0.265487,1e+20)
          axes (1,0,0), (0,1,0), (0,0,1)
          dielectric constant epsilon diagonal = (4,4,4)
     block, center = (-45.5,0,0)
          size (0.65,0.265487,1e+20)
          axes (1,0,0), (0,1,0), (0,0,1)
          dielectric constant epsilon diagonal = (4,4,4)
     block, center = (-46.5,0,0)
          size (0.65,0.265487,1e+20)
          axes (1,0,0), (0,1,0), (0,0,1)
          dielectric constant epsilon diagonal = (4,4,4)
     block, center = (-47.5,0,0)
          size (0.65,0.265487,1e+20)
          axes (1,0,0), (0,1,0), (0,0,1)
          dielectric constant epsilon diagonal = (4,4,4)
     block, center = (-48.5,0,0)
          size (0.65,0.265487,1e+20)
          axes (1,0,0), (0,1,0), (0,0,1)
          dielectric constant epsilon diagonal = (4,4,4)
     block, center = (-49.5,0,0)
          size (0.65,0.265487,1e+20)
          axes (1,0,0), (0,1,0), (0,0,1)
          dielectric constant epsilon diagonal = (4,4,4)
     block, center = (-50.5,0,0)
          size (0.65,0.265487,1e+20)
          axes (1,0,0), (0,1,0), (0,0,1)
          dielectric constant epsilon diagonal = (4,4,4)
     block, center = (-51.5,0,0)
          size (0.65,0.265487,1e+20)
          axes (1,0,0), (0,1,0), (0,0,1)
          dielectric constant epsilon diagonal = (4,4,4)
     block, center = (-52.5,0,0)
          size (0.65,0.265487,1e+20)
          axes (1,0,0), (0,1,0), (0,0,1)
          dielectric constant epsilon diagonal = (4,4,4)
     block, center = (-53.5,0,0)
          size (0.65,0.265487,1e+20)
          axes (1,0,0), (0,1,0), (0,0,1)
          dielectric constant epsilon diagonal = (4,4,4)
     block, center = (-54.5,0,0)
          size (0.65,0.265487,1e+20)
          axes (1,0,0), (0,1,0), (0,0,1)
          dielectric constant epsilon diagonal = (4,4,4)
     block, center = (-55.5,0,0)
          size (0.65,0.265487,1e+20)
          axes (1,0,0), (0,1,0), (0,0,1)
          dielectric constant epsilon diagonal = (4,4,4)
     block, center = (-56.5,0,0)
          size (0.65,0.265487,1e+20)
          axes (1,0,0), (0,1,0), (0,0,1)
          dielectric constant epsilon diagonal = (4,4,4)
     block, center = (-57.5,0,0)
          size (0.65,0.265487,1e+20)
          axes (1,0,0), (0,1,0), (0,0,1)
          dielectric constant epsilon diagonal = (4,4,4)
     block, center = (-58.5,0,0)
          size (0.65,0.265487,1e+20)
          axes (1,0,0), (0,1,0), (0,0,1)
          dielectric constant epsilon diagonal = (4,4,4)
     block, center = (-59.5,0,0)
          size (0.65,0.265487,1e+20)
          axes (1,0,0), (0,1,0), (0,0,1)
          dielectric constant epsilon diagonal = (4,4,4)
     block, center = (-60.5,0,0)
          size (0.65,0.265487,1e+20)
          axes (1,0,0), (0,1,0), (0,0,1)
          dielectric constant epsilon diagonal = (4,4,4)
     block, center = (-61.5,0,0)
          size (0.65,0.265487,1e+20)
          axes (1,0,0), (0,1,0), (0,0,1)
          dielectric constant epsilon diagonal = (4,4,4)
     block, center = (-62.5,0,0)
          size (0.65,0.265487,1e+20)
          axes (1,0,0), (0,1,0), (0,0,1)
          dielectric constant epsilon diagonal = (4,4,4)
     block, center = (-63.5,0,0)
          size (0.65,0.265487,1e+20)
          axes (1,0,0), (0,1,0), (0,0,1)
          dielectric constant epsilon diagonal = (4,4,4)
     block, center = (-64.5,0,0)
          size (0.65,0.265487,1e+20)
          axes (1,0,0), (0,1,0), (0,0,1)
          dielectric constant epsilon diagonal = (4,4,4)
     block, center = (-65.5,0,0)
          size (0.65,0.265487,1e+20)
          axes (1,0,0), (0,1,0), (0,0,1)
          dielectric constant epsilon diagonal = (4,4,4)
     block, center = (-66.5,0,0)
          size (0.65,0.265487,1e+20)
          axes (1,0,0), (0,1,0), (0,0,1)
          dielectric constant epsilon diagonal = (4,4,4)
     block, center = (-67.5,0,0)
          size (0.65,0.265487,1e+20)
          axes (1,0,0), (0,1,0), (0,0,1)
          dielectric constant epsilon diagonal = (4,4,4)
     block, center = (-68.5,0,0)
          size (0.65,0.265487,1e+20)
          axes (1,0,0), (0,1,0), (0,0,1)
          dielectric constant epsilon diagonal = (4,4,4)
     block, center = (-69.5,0,0)
          size (0.65,0.265487,1e+20)
          axes (1,0,0), (0,1,0), (0,0,1)
          dielectric constant epsilon diagonal = (4,4,4)
     block, center = (-70.5,0,0)
          size (0.65,0.265487,1e+20)
          axes (1,0,0), (0,1,0), (0,0,1)
          dielectric constant epsilon diagonal = (4,4,4)
     block, center = (-71.5,0,0)
          size (0.65,0.265487,1e+20)
          axes (1,0,0), (0,1,0), (0,0,1)
          dielectric constant epsilon diagonal = (4,4,4)
     block, center = (-72.5,0,0)
          size (0.65,0.265487,1e+20)
          axes (1,0,0), (0,1,0), (0,0,1)
          dielectric constant epsilon diagonal = (4,4,4)
     block, center = (-73.5,0,0)
          size (0.65,0.265487,1e+20)
          axes (1,0,0), (0,1,0), (0,0,1)
          dielectric constant epsilon diagonal = (4,4,4)
     block, center = (-74.5,0,0)
          size (0.65,0.265487,1e+20)
          axes (1,0,0), (0,1,0), (0,0,1)
          dielectric constant epsilon diagonal = (4,4,4)
time for set_epsilon = 8.12519 s
-----------
Meep: using output directory "t-out"
creating output file "t-out/eps-000000.00.h5"...
Meep progress: 2.5/377.433631896973 = 0.7% done in 4.0s, 601.0s to go
on time step 130 (time=2.6), 0.0309668 s/step
Meep progress: 5.28/377.433631896973 = 1.4% done in 8.0s, 565.4s to go
on time step 269 (time=5.38), 0.0288786 s/step
Meep progress: 8.14/377.433631896973 = 2.2% done in 12.0s, 546.5s to go
on time step 411 (time=8.22), 0.0281721 s/step
Meep progress: 10.9/377.433631896973 = 2.9% done in 16.1s, 540.1s to go
on time step 549 (time=10.98), 0.0290662 s/step
Meep progress: 13.84/377.433631896973 = 3.7% done in 20.1s, 527.6s to go
on time step 696 (time=13.92), 0.0273054 s/step
Meep progress: 16.88/377.433631896973 = 4.5% done in 24.1s, 514.8s to go
on time step 848 (time=16.96), 0.0264432 s/step
Meep progress: 19.92/377.433631896973 = 5.3% done in 28.1s, 504.6s to go
on time step 1000 (time=20), 0.0263932 s/step
Meep progress: 22.94/377.433631896973 = 6.1% done in 32.1s, 496.4s to go
on time step 1151 (time=23.02), 0.0265644 s/step
Meep progress: 25.96/377.433631896973 = 6.9% done in 36.1s, 489.4s to go
on time step 1302 (time=26.04), 0.0266522 s/step
Meep progress: 28.96/377.433631896973 = 7.7% done in 40.2s, 483.3s to go
on time step 1452 (time=29.04), 0.0268262 s/step
Meep progress: 31.94/377.433631896973 = 8.5% done in 44.2s, 478.0s to go
on time step 1601 (time=32.02), 0.0269687 s/step
Meep progress: 34.98/377.433631896973 = 9.3% done in 48.2s, 471.9s to go
on time step 1753 (time=35.06), 0.0264035 s/step
Meep progress: 37.88/377.433631896973 = 10.0% done in 52.2s, 468.2s to go
on time step 1897 (time=37.94), 0.0277825 s/step
Meep progress: 40.78/377.433631896973 = 10.8% done in 56.2s, 464.3s to go
on time step 2042 (time=40.84), 0.0277206 s/step
Meep progress: 43.8/377.433631896973 = 11.6% done in 60.3s, 459.0s to go
on time step 2193 (time=43.86), 0.0265317 s/step
Meep progress: 46.82/377.433631896973 = 12.4% done in 64.3s, 453.9s to go
on time step 2344 (time=46.88), 0.0266045 s/step
Meep progress: 49.84/377.433631896973 = 13.2% done in 68.3s, 448.9s to go
on time step 2495 (time=49.9), 0.0266295 s/step
Meep progress: 52.82/377.433631896973 = 14.0% done in 72.3s, 444.4s to go
on time step 2644 (time=52.88), 0.0269788 s/step
Meep progress: 55.7/377.433631896973 = 14.8% done in 76.3s, 440.9s to go
on time step 2788 (time=55.76), 0.0278994 s/step
Meep progress: 58.6/377.433631896973 = 15.5% done in 80.3s, 437.1s to go
on time step 2933 (time=58.66), 0.0276357 s/step
Meep progress: 61.54/377.433631896973 = 16.3% done in 84.3s, 432.9s to go
on time step 3080 (time=61.6), 0.0272545 s/step
Meep progress: 64.46/377.433631896973 = 17.1% done in 88.3s, 428.9s to go
on time step 3227 (time=64.54), 0.0273661 s/step
Meep progress: 67.44/377.433631896973 = 17.9% done in 92.4s, 424.6s to go
on time step 3375 (time=67.5), 0.027033 s/step
Meep progress: 70.4/377.433631896973 = 18.7% done in 96.4s, 420.3s to go
on time step 3523 (time=70.46), 0.0270321 s/step
Meep progress: 73.06/377.433631896973 = 19.4% done in 100.4s, 418.2s to go
on time step 3655 (time=73.1), 0.0303113 s/step
Meep progress: 75.58/377.433631896973 = 20.0% done in 104.4s, 416.9s to go
on time step 3781 (time=75.62), 0.0317691 s/step
Meep progress: 78.16/377.433631896973 = 20.7% done in 108.4s, 415.1s to go
on time step 3910 (time=78.2), 0.0310704 s/step
Meep progress: 81.12/377.433631896973 = 21.5% done in 112.4s, 410.7s to go
on time step 4058 (time=81.16), 0.0272074 s/step
Meep progress: 84.02/377.433631896973 = 22.3% done in 116.5s, 406.7s to go
on time step 4203 (time=84.06), 0.0277379 s/step
Meep progress: 86.88/377.433631896973 = 23.0% done in 120.5s, 402.9s to go
on time step 4346 (time=86.92), 0.0280379 s/step
Meep progress: 89.76/377.433631896973 = 23.8% done in 124.5s, 398.9s to go
on time step 4490 (time=89.8), 0.0278348 s/step
Meep progress: 92.68/377.433631896973 = 24.6% done in 128.5s, 394.8s to go
on time step 4636 (time=92.72), 0.0275572 s/step
Meep progress: 95.62/377.433631896973 = 25.3% done in 132.5s, 390.5s to go
on time step 4783 (time=95.66), 0.0272444 s/step
Meep progress: 98.64/377.433631896973 = 26.1% done in 136.5s, 385.8s to go
on time step 4934 (time=98.68), 0.0265293 s/step
Meep progress: 101.66/377.433631896973 = 26.9% done in 140.5s, 381.2s to go
on time step 5085 (time=101.7), 0.0265852 s/step
Meep progress: 104.68/377.433631896973 = 27.7% done in 144.5s, 376.6s to go
on time step 5236 (time=104.72), 0.0266253 s/step
Meep progress: 107.68/377.433631896973 = 28.5% done in 148.6s, 372.2s to go
on time step 5386 (time=107.72), 0.0267549 s/step
Meep progress: 110.68/377.433631896973 = 29.3% done in 152.6s, 367.7s to go
on time step 5536 (time=110.72), 0.0267812 s/step
Meep progress: 113.6/377.433631896973 = 30.1% done in 156.6s, 363.7s to go
on time step 5682 (time=113.64), 0.0274924 s/step
Meep progress: 116.44/377.433631896973 = 30.9% done in 160.6s, 360.0s to go
on time step 5824 (time=116.48), 0.0282092 s/step
Meep progress: 119.4/377.433631896973 = 31.6% done in 164.6s, 355.7s to go
on time step 5972 (time=119.44), 0.0270302 s/step
Meep progress: 122.38/377.433631896973 = 32.4% done in 168.6s, 351.4s to go
on time step 6121 (time=122.42), 0.0269049 s/step
Meep progress: 125.38/377.433631896973 = 33.2% done in 172.6s, 347.0s to go
on time step 6271 (time=125.42), 0.0266742 s/step
Meep progress: 128.38/377.433631896973 = 34.0% done in 176.6s, 342.6s to go
on time step 6421 (time=128.42), 0.0267982 s/step
Meep progress: 131.4/377.433631896973 = 34.8% done in 180.6s, 338.2s to go
on time step 6572 (time=131.44), 0.0265218 s/step
Meep progress: 134.44/377.433631896973 = 35.6% done in 184.6s, 333.7s to go
on time step 6724 (time=134.48), 0.0263947 s/step
Meep progress: 137.48/377.433631896973 = 36.4% done in 188.7s, 329.3s to go
on time step 6876 (time=137.52), 0.0263792 s/step
Meep progress: 140.52/377.433631896973 = 37.2% done in 192.7s, 324.8s to go
on time step 7028 (time=140.56), 0.0264295 s/step
Meep progress: 143.52/377.433631896973 = 38.0% done in 196.7s, 320.5s to go
on time step 7178 (time=143.56), 0.0267049 s/step
Meep progress: 146.52/377.433631896973 = 38.8% done in 200.7s, 316.3s to go
on time step 7329 (time=146.58), 0.0266627 s/step
Meep progress: 149.52/377.433631896973 = 39.6% done in 204.7s, 312.0s to go
on time step 7479 (time=149.58), 0.0266932 s/step
Meep progress: 152.54/377.433631896973 = 40.4% done in 208.7s, 307.7s to go
on time step 7630 (time=152.6), 0.0265873 s/step
Meep progress: 155.42/377.433631896973 = 41.2% done in 212.7s, 303.8s to go
on time step 7774 (time=155.48), 0.0278818 s/step
Meep progress: 158.38/377.433631896973 = 42.0% done in 216.7s, 299.7s to go
on time step 7922 (time=158.44), 0.0271188 s/step
Meep progress: 161.4/377.433631896973 = 42.8% done in 220.7s, 295.5s to go
on time step 8072 (time=161.44), 0.0266709 s/step
Meep progress: 164.4/377.433631896973 = 43.6% done in 224.8s, 291.3s to go
on time step 8222 (time=164.44), 0.0268333 s/step
Meep progress: 167.42/377.433631896973 = 44.4% done in 228.8s, 287.0s to go
on time step 8372 (time=167.44), 0.0266683 s/step
Meep progress: 170.3/377.433631896973 = 45.1% done in 232.8s, 283.2s to go
on time step 8516 (time=170.32), 0.0278012 s/step
Meep progress: 173.22/377.433631896973 = 45.9% done in 236.8s, 279.2s to go
on time step 8662 (time=173.24), 0.0274436 s/step
Meep progress: 176.18/377.433631896973 = 46.7% done in 240.8s, 275.1s to go
on time step 8810 (time=176.2), 0.0271722 s/step
Meep progress: 179.08/377.433631896973 = 47.4% done in 244.8s, 271.2s to go
on time step 8955 (time=179.1), 0.0276868 s/step
Meep progress: 181.96/377.433631896973 = 48.2% done in 248.9s, 267.3s to go
on time step 9099 (time=181.98), 0.0277948 s/step
Meep progress: 184.92/377.433631896973 = 49.0% done in 252.9s, 263.3s to go
on time step 9247 (time=184.94), 0.0271389 s/step
Meep progress: 187.8/377.433631896973 = 49.8% done in 256.9s, 259.4s to go
on time step 9391 (time=187.82), 0.0277883 s/step
Meep progress: 190.7/377.433631896973 = 50.5% done in 260.9s, 255.5s to go
on time step 9536 (time=190.72), 0.0277392 s/step
Meep progress: 193.6/377.433631896973 = 51.3% done in 264.9s, 251.5s to go
on time step 9681 (time=193.62), 0.0277088 s/step
Meep progress: 196.5/377.433631896973 = 52.1% done in 268.9s, 247.6s to go
on time step 9826 (time=196.52), 0.0277741 s/step
Meep progress: 199.38/377.433631896973 = 52.8% done in 272.9s, 243.7s to go
on time step 9970 (time=199.4), 0.0278044 s/step
Meep progress: 202.3/377.433631896973 = 53.6% done in 277.0s, 239.8s to go
on time step 10116 (time=202.32), 0.027575 s/step
Meep progress: 205.26/377.433631896973 = 54.4% done in 281.0s, 235.7s to go
on time step 10265 (time=205.3), 0.0270235 s/step
Meep progress: 208.3/377.433631896973 = 55.2% done in 285.0s, 231.4s to go
on time step 10416 (time=208.32), 0.0264905 s/step
Meep progress: 211.32/377.433631896973 = 56.0% done in 289.0s, 227.2s to go
on time step 10567 (time=211.34), 0.0265063 s/step
Meep progress: 214.36/377.433631896973 = 56.8% done in 293.0s, 222.9s to go
on time step 10719 (time=214.38), 0.0264835 s/step
Meep progress: 217.24/377.433631896973 = 57.6% done in 297.0s, 219.0s to go
on time step 10863 (time=217.26), 0.0278281 s/step
Meep progress: 220.12/377.433631896973 = 58.3% done in 301.0s, 215.1s to go
on time step 11007 (time=220.14), 0.0279072 s/step
Meep progress: 222.78/377.433631896973 = 59.0% done in 305.1s, 211.8s to go
on time step 11140 (time=222.8), 0.0301702 s/step
Meep progress: 225.82/377.433631896973 = 59.8% done in 309.1s, 207.5s to go
on time step 11292 (time=225.84), 0.0264851 s/step
Meep progress: 228.84/377.433631896973 = 60.6% done in 313.1s, 203.3s to go
on time step 11443 (time=228.86), 0.0265397 s/step
Meep progress: 231.86/377.433631896973 = 61.4% done in 317.1s, 199.1s to go
on time step 11594 (time=231.88), 0.0265226 s/step
Meep progress: 234.9/377.433631896973 = 62.2% done in 321.1s, 194.9s to go
on time step 11746 (time=234.92), 0.0264647 s/step
Meep progress: 237.8/377.433631896973 = 63.0% done in 325.1s, 190.9s to go
on time step 11891 (time=237.82), 0.0276413 s/step
Meep progress: 240.66/377.433631896973 = 63.8% done in 329.2s, 187.1s to go
on time step 12034 (time=240.68), 0.0281441 s/step
Meep progress: 243.52/377.433631896973 = 64.5% done in 333.2s, 183.2s to go
on time step 12177 (time=243.54), 0.0280894 s/step
Meep progress: 246.38/377.433631896973 = 65.3% done in 337.2s, 179.4s to go
on time step 12320 (time=246.4), 0.028084 s/step
Meep progress: 249.32/377.433631896973 = 66.1% done in 341.2s, 175.3s to go
on time step 12467 (time=249.34), 0.0273356 s/step
Meep progress: 252.28/377.433631896973 = 66.8% done in 345.2s, 171.3s to go
on time step 12615 (time=252.3), 0.0271938 s/step
Meep progress: 255.18/377.433631896973 = 67.6% done in 349.3s, 167.3s to go
on time step 12760 (time=255.2), 0.0277371 s/step
Meep progress: 258.08/377.433631896973 = 68.4% done in 353.3s, 163.4s to go
on time step 12905 (time=258.1), 0.0276986 s/step
Meep progress: 261.0/377.433631896973 = 69.2% done in 357.3s, 159.4s to go
on time step 13051 (time=261.02), 0.0275441 s/step
Meep progress: 263.88/377.433631896973 = 69.9% done in 361.3s, 155.5s to go
on time step 13195 (time=263.9), 0.0278177 s/step
Meep progress: 266.8/377.433631896973 = 70.7% done in 365.3s, 151.5s to go
on time step 13341 (time=266.82), 0.0275662 s/step
Meep progress: 269.82/377.433631896973 = 71.5% done in 369.3s, 147.3s to go
on time step 13492 (time=269.84), 0.0265067 s/step
Meep progress: 272.76/377.433631896973 = 72.3% done in 373.3s, 143.3s to go
on time step 13639 (time=272.78), 0.0273884 s/step
Meep progress: 275.8/377.433631896973 = 73.1% done in 377.4s, 139.1s to go
on time step 13791 (time=275.82), 0.0264403 s/step
Meep progress: 278.82/377.433631896973 = 73.9% done in 381.4s, 134.9s to go
on time step 13941 (time=278.82), 0.0266735 s/step
Meep progress: 281.78/377.433631896973 = 74.7% done in 385.4s, 130.8s to go
on time step 14089 (time=281.78), 0.0271408 s/step
Meep progress: 284.68/377.433631896973 = 75.4% done in 389.4s, 126.9s to go
on time step 14234 (time=284.68), 0.0276787 s/step
Meep progress: 287.58/377.433631896973 = 76.2% done in 393.4s, 122.9s to go
on time step 14379 (time=287.58), 0.0276546 s/step
Meep progress: 290.62/377.433631896973 = 77.0% done in 397.4s, 118.7s to go
on time step 14531 (time=290.62), 0.0263951 s/step
Meep progress: 293.64/377.433631896973 = 77.8% done in 401.5s, 114.6s to go
on time step 14682 (time=293.64), 0.0265136 s/step
Meep progress: 296.68/377.433631896973 = 78.6% done in 405.5s, 110.4s to go
on time step 14834 (time=296.68), 0.0264704 s/step
Meep progress: 299.72/377.433631896973 = 79.4% done in 409.5s, 106.2s to go
on time step 14986 (time=299.72), 0.0264698 s/step
Meep progress: 302.78/377.433631896973 = 80.2% done in 413.5s, 102.0s to go
on time step 15139 (time=302.78), 0.026311 s/step
Meep progress: 305.84/377.433631896973 = 81.0% done in 417.5s, 97.7s to go
on time step 15292 (time=305.84), 0.0261994 s/step
Meep progress: 308.9/377.433631896973 = 81.8% done in 421.5s, 93.5s to go
on time step 15445 (time=308.9), 0.0262222 s/step
Meep progress: 311.94/377.433631896973 = 82.6% done in 425.6s, 89.3s to go
on time step 15597 (time=311.94), 0.026425 s/step
Meep progress: 314.98/377.433631896973 = 83.5% done in 429.6s, 85.2s to go
on time step 15749 (time=314.98), 0.0264651 s/step
Meep progress: 318.02/377.433631896973 = 84.3% done in 433.6s, 81.0s to go
on time step 15901 (time=318.02), 0.0264179 s/step
Meep progress: 321.04/377.433631896973 = 85.1% done in 437.6s, 76.9s to go
on time step 16052 (time=321.04), 0.0265315 s/step
Meep progress: 324.0/377.433631896973 = 85.8% done in 441.6s, 72.8s to go
on time step 16200 (time=324), 0.0272036 s/step
Meep progress: 327.04/377.433631896973 = 86.6% done in 445.6s, 68.7s to go
on time step 16352 (time=327.04), 0.0264229 s/step
Meep progress: 330.08/377.433631896973 = 87.5% done in 449.7s, 64.5s to go
on time step 16504 (time=330.08), 0.0263983 s/step
Meep progress: 333.1/377.433631896973 = 88.3% done in 453.7s, 60.4s to go
on time step 16655 (time=333.1), 0.0265188 s/step
Meep progress: 336.14/377.433631896973 = 89.1% done in 457.7s, 56.2s to go
on time step 16807 (time=336.14), 0.0263758 s/step
Meep progress: 339.18/377.433631896973 = 89.9% done in 461.7s, 52.1s to go
on time step 16959 (time=339.18), 0.026372 s/step
Meep progress: 342.2/377.433631896973 = 90.7% done in 465.7s, 47.9s to go
on time step 17110 (time=342.2), 0.0266001 s/step
Meep progress: 345.16/377.433631896973 = 91.4% done in 469.7s, 43.9s to go
on time step 17258 (time=345.16), 0.0270518 s/step
Meep progress: 348.08/377.433631896973 = 92.2% done in 473.7s, 39.9s to go
on time step 17404 (time=348.08), 0.0275494 s/step
Meep progress: 350.98/377.433631896973 = 93.0% done in 477.7s, 36.0s to go
on time step 17549 (time=350.98), 0.0276086 s/step
Meep progress: 353.88/377.433631896973 = 93.8% done in 481.7s, 32.1s to go
on time step 17694 (time=353.88), 0.0276366 s/step
Meep progress: 356.8/377.433631896973 = 94.5% done in 485.7s, 28.1s to go
on time step 17840 (time=356.8), 0.0274254 s/step
Meep progress: 359.86/377.433631896973 = 95.3% done in 489.8s, 23.9s to go
on time step 17993 (time=359.86), 0.0262259 s/step
Meep progress: 362.92/377.433631896973 = 96.2% done in 493.8s, 19.7s to go
on time step 18146 (time=362.92), 0.0262464 s/step
Meep progress: 365.96/377.433631896973 = 97.0% done in 497.8s, 15.6s to go
on time step 18298 (time=365.96), 0.0263423 s/step
Meep progress: 369.0/377.433631896973 = 97.8% done in 501.8s, 11.5s to go
on time step 18450 (time=369), 0.0263633 s/step
Meep progress: 372.06/377.433631896973 = 98.6% done in 505.8s, 7.3s to go
on time step 18603 (time=372.06), 0.0262295 s/step
Meep progress: 375.14/377.433631896973 = 99.4% done in 509.8s, 3.1s to go
on time step 18757 (time=375.14), 0.0261406 s/step
run 0 finished at t = 377.44 (18872 timesteps)
flux1:, 0.627777777777778, 6.36170170117429e-7, 6.31169631488526e-7, 6.26447804060026e-7, 6.21909024522292e-7, 6.17613756380795e-7, 6.13775286508187e-7, 6.10682276661414e-7, 6.08588578870758e-7, 6.07621335400044e-7, 6.07745875033164e-7, 6.08798211808622e-7, 6.10565193258421e-7, 6.12872828246697e-7, 6.15643826525499e-7, 6.18903804510995e-7, 6.22740722054125e-7, 6.27241719048476e-7, 6.32437291179979e-7, 6.38272020501058e-7, 6.44597939771174e-7, 6.51168291824489e-7, 6.57630271639858e-7, 6.63608039283775e-7, 6.69046836572627e-7, 6.74599334362508e-7, 6.80594087259356e-7, 6.84888915836778e-7, 6.89717484075898e-7, 6.94097607984046e-7, 7.00783464595728e-7, 7.00098767205138e-7, 6.98327316083719e-7, 7.01718614212447e-7, 7.01453978297702e-7, 6.99945088496016e-7, 6.97385060444881e-7, 6.95123632717658e-7, 6.91681925355484e-7, 6.87360619332257e-7, 6.82335947074994e-7, 6.76562720566968e-7, 6.70168854345766e-7, 6.63462983074744e-7, 6.56779784440827e-7, 6.50366346453744e-7, 6.44342418720916e-7, 6.38714178180849e-7, 6.33423063598126e-7, 6.28414193203297e-7, 6.23703253064749e-7, 6.19415873197453e-7, 6.15778676916683e-7, 6.13058943493327e-7, 6.11473794602644e-7, 6.11107869392718e-7, 6.11879099873886e-7, 6.13572915822431e-7, 6.15934384179612e-7, 6.18779666138742e-7, 6.22075216406602e-7, 6.2594240002425e-7
flux1:, 0.628040226681531, 7.26154649481822e-7, 7.19593738549822e-7, 7.13320001607783e-7, 7.07230263853663e-7, 7.01398027890987e-7, 6.96080673850287e-7, 6.91638177033954e-7, 6.88406068141724e-7, 6.86580665292101e-7, 6.86165067863877e-7, 6.86995174976627e-7, 6.88828673471392e-7, 6.91453501411453e-7, 6.94767741454686e-7, 6.98799905931929e-7, 7.03666324206169e-7, 7.09488393466865e-7, 7.16307370949323e-7, 7.24031822503347e-7, 7.32431077313282e-7, 7.41159279866792e-7, 7.49793122526462e-7, 7.57935275855786e-7, 7.65522198346821e-7, 7.73158847881149e-7, 7.81108045611491e-7, 7.87163774152066e-7, 7.93764604590903e-7, 7.99586409393411e-7, 8.0794713984291e-7, 8.07761658330937e-7, 8.06118838037748e-7, 8.10156248477473e-7, 8.09829902144573e-7, 8.07735270386122e-7, 8.04388222829623e-7, 8.0111758879564e-7, 7.96266582514536e-7, 7.90329565259056e-7, 7.83471072437554e-7, 7.75597374984272e-7, 7.66905572286661e-7, 7.57841061749472e-7, 7.48857887604141e-7, 7.40271027456305e-7, 7.32225508416419e-7, 7.24733335518411e-7, 7.1774237098024e-7, 7.11216675614182e-7, 7.05207320106292e-7, 6.9988806811029e-7, 6.95535761528843e-7, 6.92455120707504e-7, 6.90874252441328e-7, 6.90855862860872e-7, 6.92267489828895e-7, 6.94830173915677e-7, 6.982294069846e-7, 7.022416023144e-7, 7.06817723658514e-7, 7.12079598949315e-7
flux1:, 0.628302675585284, 8.30937200160382e-7, 8.2316021448377e-7, 8.15650787967691e-7, 8.08285170007089e-7, 8.01141019711789e-7, 7.94515710882477e-7, 7.88839744652703e-7, 7.84529886989082e-7, 7.81848555250027e-7, 7.80829644981514e-7, 7.81299478294918e-7, 7.82978275353882e-7, 7.85612891806733e-7, 7.89081449763361e-7, 7.93426623666945e-7, 7.98806338115165e-7, 8.05385406235335e-7, 8.13217614258936e-7, 8.22173138060647e-7, 8.31942048492383e-7, 8.42098603184269e-7, 8.52181134240061e-7, 8.61791546884914e-7, 8.70839932407593e-7, 8.7985907077909e-7, 8.89112029619422e-7, 8.96399076888987e-7, 9.04228498247404e-7, 9.1109700879615e-7, 9.20751072059351e-7, 9.20760262903122e-7, 9.19033462147603e-7, 9.23641840311126e-7, 9.23279385910829e-7, 9.20703978688549e-7, 9.16791963529285e-7, 9.1287247470877e-7, 9.07017012117896e-7, 8.99950307695503e-7, 8.91842052244155e-7, 8.82512527011309e-7, 8.72191000953054e-7, 8.61446774760263e-7, 8.50853249356578e-7, 8.40789820937801e-7, 8.31413667781655e-7, 8.22723103375385e-7, 8.14653032616732e-7, 8.07172049433258e-7, 8.00358576615261e-7, 7.94431544140301e-7, 7.89717695093111e-7, 7.86559395452335e-7, 7.85195384468249e-7, 7.8566562919922e-7, 7.87786987451387e-7, 7.91217623243855e-7, 7.95587744040937e-7, 8.0064131569508e-7, 8.06323483030489e-7, 8.12767337182755e-7
flux1:, 0.628565124489038, 9.53652255350639e-7, 9.45197644535178e-7, 9.36943273202522e-7, 9.28728437073753e-7, 9.20623097390443e-7, 9.1295753760833e-7, 9.06228715712217e-7, 9.00930660801766e-7, 8.97385563693564e-7, 8.95649040807924e-7, 8.95528221022607e-7, 8.96699574517213e-7, 8.98869428688567e-7, 9.01904341795646e-7, 9.05874794889624e-7, 9.10993853081987e-7, 9.17478139319448e-7, 9.25396640721527e-7, 9.34584551052818e-7, 9.44667692531601e-7, 9.5517284298384e-7, 9.65638272681853e-7, 9.75679649403639e-7, 9.85156157695868e-7, 9.94522487999642e-7, 1.00413988625375e-6, 1.01185263486031e-6, 1.02009360141778e-6, 1.02741249443649e-6, 1.03778335146475e-6, 1.0375238182627e-6, 1.03538722793473e-6, 1.04042215680834e-6, 1.04002641113118e-6, 1.03712597728923e-6, 1.03294436619933e-6, 1.02887435247869e-6, 1.02260778662479e-6, 1.01511402987083e-6, 1.00659527926373e-6, 9.96754562177433e-7, 9.85806147817812e-7, 9.74415406855846e-7, 9.6326464129957e-7, 9.5278898538891e-7, 9.43141247141629e-7, 9.34282061325001e-7, 9.2610772194736e-7, 9.18569720286991e-7, 9.11758863049102e-7, 9.05930471371584e-7, 9.01456436819436e-7, 8.98713770964905e-7, 8.97949267033743e-7, 8.99177920442559e-7, 9.02164939447034e-7, 9.0650721866789e-7, 9.11784903050817e-7, 9.17718603538517e-7, 9.24259926415116e-7, 9.31567336876639e-7
flux1:, 0.628827573392791, 1.09722061905282e-6, 1.08877331988233e-6, 1.08039617136209e-6, 1.07187380595992e-6, 1.06325463540818e-6, 1.05489190140209e-6, 1.0473414310804e-6, 1.04116707631587e-6, 1.03674208630887e-6, 1.03413435943241e-6, 1.03312423135495e-6, 1.03334194953228e-6, 1.03445801069654e-6, 1.03633848399295e-6, 1.03909528148074e-6, 1.04300770389385e-6, 1.0483499205358e-6, 1.05520944636268e-6, 1.06339661283438e-6, 1.07249983208341e-6, 1.08204143101995e-6, 1.09159852703339e-6, 1.10080449427435e-6, 1.10943898247682e-6, 1.11789786240265e-6, 1.12676007389127e-6, 1.13389867789632e-6, 1.1415482844169e-6, 1.14858287910674e-6, 1.15897118578467e-6, 1.1578602148054e-6, 1.15490108721582e-6, 1.16017419719133e-6, 1.15972747787692e-6, 1.15669635821808e-6, 1.15258185479299e-6, 1.14894429991002e-6, 1.14298640187813e-6, 1.13590956333038e-6, 1.12798393632098e-6, 1.11877618057351e-6, 1.10843446519365e-6, 1.09767962262103e-6, 1.08728162323994e-6, 1.07771739312287e-6, 1.0691170612147e-6, 1.06137815649787e-6, 1.05432987414735e-6, 1.04788065194063e-6, 1.04211367912619e-6, 1.03730694694289e-6, 1.0338683642132e-6, 1.03220295478869e-6, 1.03256013146324e-6, 1.03492561705276e-6, 1.03901074054559e-6, 1.04435229021992e-6, 1.05048589585988e-6, 1.05711888182547e-6, 1.06422304551034e-6, 1.07199807392708e-6
flux1:, 0.629090022296544, 1.26396054682733e-6, 1.25627861204553e-6, 1.24846849482835e-6, 1.24024360175644e-6, 1.23161619015787e-6, 1.2229498727058e-6, 1.21484808182573e-6, 1.20793378243277e-6, 1.20262123296477e-6, 1.19898269292145e-6, 1.19676822754625e-6, 1.1955646089598e-6, 1.19501526160034e-6, 1.19499771310642e-6, 1.19567592797664e-6, 1.19740106653557e-6, 1.20050600352669e-6, 1.20510027852385e-6, 1.2109861369728e-6, 1.21775162024614e-6, 1.22496362573509e-6, 1.23227142741356e-6, 1.23931669583834e-6, 1.2457712915215e-6, 1.2520198931855e-6, 1.25898372226441e-6, 1.26448195903826e-6, 1.27048550561912e-6, 1.27645928224173e-6, 1.28615004392201e-6, 1.28355261030983e-6, 1.27931836397326e-6, 1.28463986681542e-6, 1.28411570943851e-6, 1.28117066137083e-6, 1.27746258922151e-6, 1.27485413677221e-6, 1.26996179959318e-6, 1.26418022990925e-6, 1.25788683178507e-6, 1.25050908483206e-6, 1.24208150460831e-6, 1.23333154667059e-6, 1.22508605493594e-6, 1.21784503241563e-6, 1.21169771777827e-6, 1.20645533964759e-6, 1.2018532885445e-6, 1.19773107776085e-6, 1.19414258450939e-6, 1.1913718025981e-6, 1.18984997770184e-6, 1.18999995284915e-6, 1.19206523670529e-6, 1.1959957001252e-6, 1.20144524746716e-6, 1.20789130376877e-6, 1.21483073436226e-6, 1.22196807153379e-6, 1.22930927768808e-6, 1.23711090077674e-6
flux1:, 0.629352471200297, 1.45527765603789e-6, 1.44910300268249e-6, 1.4425415046752e-6, 1.43522250918495e-6, 1.42710811578706e-6, 1.41855745866102e-6, 1.41020665182729e-6, 1.40272414946204e-6, 1.39655492944916e-6, 1.39177089841191e-6, 1.38809412420527e-6, 1.38507658288483e-6, 1.38234664617087e-6, 1.37980384398737e-6, 1.37766879166498e-6, 1.37636199193016e-6, 1.37627005885295e-6, 1.3775275518978e-6, 1.37995082982671e-6, 1.38317123307142e-6, 1.38684908470072e-6, 1.39072774931442e-6, 1.39443407892879e-6, 1.39750962028768e-6, 1.40040222265248e-6, 1.40448465253485e-6, 1.40736779880471e-6, 1.41078197330773e-6, 1.41499434763542e-6, 1.42338460701001e-6, 1.41869954516498e-6, 1.41275984957703e-6, 1.41799267559936e-6, 1.41737556605327e-6, 1.41473721538776e-6, 1.41173732790267e-6, 1.41068945923619e-6, 1.40755183815919e-6, 1.40385384371612e-6, 1.40011787064434e-6, 1.39564695926612e-6, 1.39032541208817e-6, 1.38483663645815e-6, 1.38002683277257e-6, 1.37639671884732e-6, 1.37397842676407e-6, 1.37247964967994e-6, 1.37152212240717e-6, 1.37085586925319e-6, 1.37048638144492e-6, 1.37068692851842e-6, 1.37189739321461e-6, 1.37454530494944e-6, 1.37885691980371e-6, 1.38473773366274e-6, 1.3917799312567e-6, 1.39940256914891e-6, 1.40707015017099e-6, 1.41449517240886e-6, 1.42173092213693e-6, 1.42910421402017e-6
flux1:, 0.629614920104051, 1.67152225263749e-6, 1.66748876736158e-6, 1.66277225302156e-6, 1.65691112175343e-6, 1.64980520819961e-6, 1.64179262473249e-6, 1.6335239032312e-6, 1.62569700252623e-6, 1.61877806970477e-6, 1.61283831469095e-6, 1.60758059815975e-6, 1.60253648898181e-6, 1.59733314218296e-6, 1.59189890220845e-6, 1.58650720185705e-6, 1.58163554637578e-6, 1.57771241773866e-6, 1.57489912403392e-6, 1.57305134918855e-6, 1.57188883248945e-6, 1.57120721390402e-6, 1.57085031240909e-6, 1.57039579312221e-6, 1.5692432967348e-6, 1.56799793151884e-6, 1.56855713889665e-6, 1.56810568882746e-6, 1.56826509846476e-6, 1.57021225944568e-6, 1.57693859340782e-6, 1.56969037535905e-6, 1.56170414608604e-6, 1.56682041315065e-6, 1.56612963060761e-6, 1.56400321000293e-6, 1.56193952126719e-6, 1.56284394926078e-6, 1.56197770765863e-6, 1.5609386050774e-6, 1.56042469220204e-6, 1.55964460558611e-6, 1.55831285251058e-6, 1.55702363405821e-6, 1.5566025372838e-6, 1.55752673424112e-6, 1.55975867086589e-6, 1.5628943425704e-6, 1.56643344003207e-6, 1.57002636940745e-6, 1.57361832751939e-6, 1.5774583774378e-6, 1.58198033252262e-6, 1.58760145619633e-6, 1.59451736442771e-6, 1.60257960206605e-6, 1.611314735571e-6, 1.62008593304346e-6, 1.62833332552308e-6, 1.6357886175116e-6, 1.64256398680911e-6, 1.6490658998071e-6
flux1:, 0.629877369007804, 1.91208229329987e-6, 1.9106357252535e-6, 1.90820861972675e-6, 1.90424897091131e-6, 1.89858521148291e-6, 1.89151701588163e-6, 1.88368848620483e-6, 1.87580954380291e-6, 1.86835944373386e-6, 1.86141310381967e-6, 1.85466912480785e-6, 1.84765751384567e-6, 1.84001796740858e-6, 1.83170882715711e-6, 1.82304289795368e-6, 1.81453236641778e-6, 1.80662909492285e-6, 1.79952086711864e-6, 1.79312755981996e-6, 1.78729768501188e-6, 1.78199082330309e-6, 1.77714039492807e-6, 1.77223433682118e-6, 1.76653355508498e-6, 1.76090227067738e-6, 1.75778251692206e-6, 1.75367296143739e-6, 1.75032982065288e-6, 1.74980722846962e-6, 1.75484928878202e-6, 1.74476855898586e-6, 1.73454303875496e-6, 1.7396713521041e-6, 1.73898308666133e-6, 1.73753997897406e-6, 1.73653946100089e-6, 1.73959000241042e-6, 1.74125191879574e-6, 1.74313325051724e-6, 1.74612689066484e-6, 1.74938668446072e-6, 1.75245795616305e-6, 1.75581315490162e-6, 1.76022005027224e-6, 1.76610839612507e-6, 1.77336317036298e-6, 1.78147145781254e-6, 1.78981716669402e-6, 1.79795537497149e-6, 1.80577011923198e-6, 1.81347912238751e-6, 1.82149758006985e-6, 1.83021720208058e-6, 1.83978877661607e-6, 1.85000060805548e-6, 1.86031167424835e-6, 1.87003475582082e-6, 1.8785963699673e-6, 1.88575961498437e-6, 1.8917051007308e-6, 1.89692304584689e-6
flux1:, 0.630139817911557, 2.17574122153708e-6, 2.17708389853048e-6, 2.17719217342575e-6, 2.17543183213717e-6, 2.17155445903512e-6, 2.16580410689522e-6, 2.15879629967699e-6, 2.15123491554968e-6, 2.14360620303037e-6, 2.13599740928896e-6, 2.12812241250373e-6, 2.11953075724576e-6, 2.10988630821676e-6, 2.09917192836916e-6, 2.08771722492413e-6, 2.07603842154153e-6, 2.06458714188889e-6, 2.05357480079136e-6, 2.04300614615018e-6, 2.03288796473898e-6, 2.02335451478618e-6, 2.01440221830141e-6, 2.00538951006755e-6, 1.99545781618098e-6, 1.9858247113656e-6, 1.9794342159978e-6, 1.97182853102088e-6, 1.96523629369966e-6, 1.96240199191548e-6, 1.96613966223253e-6, 1.95321534628375e-6, 1.94074398747069e-6, 1.94619602742515e-6, 1.94565715537813e-6, 1.94501853278164e-6, 1.94509209169136e-6, 1.95025330891174e-6, 1.9543860780334e-6, 1.95907573611213e-6, 1.96541556932898e-6, 1.97254542913602e-6, 1.97986182523366e-6, 1.98770108669707e-6, 1.99674417169893e-6, 2.00735255882168e-6, 2.01933130603773e-6, 2.03207251278061e-6, 2.04486618749552e-6, 2.05719267143552e-6, 2.06888734776353e-6, 2.08013807280218e-6, 2.09133296609204e-6, 2.102824202449e-6, 2.1147042881365e-6, 2.12669085339451e-6, 2.13817683822203e-6, 2.1484345993816e-6, 2.15689161064187e-6, 2.16335596549838e-6, 2.16808409703355e-6, 2.17164826041312e-6
flux1:, 0.63040226681531, 2.46127813219022e-6, 2.46534768355275e-6, 2.46801917612842e-6, 2.46859108395759e-6, 2.46673665848635e-6, 2.46262873783058e-6, 2.45683262904093e-6, 2.45002908455229e-6, 2.44270735233354e-6, 2.43497846025396e-6, 2.42659307040269e-6, 2.41714073382231e-6, 2.40631710236354e-6, 2.39411755840557e-6, 2.38085910788228e-6, 2.36702646613958e-6, 2.35304484130506e-6, 2.33914358564988e-6, 2.32542510613689e-6, 2.31206807364771e-6, 2.29937236401233e-6, 2.28735965284004e-6, 2.27522739143774e-6, 2.2620308722229e-6, 2.24941134028466e-6, 2.24071120090236e-6, 2.23027276494868e-6, 2.22119143576395e-6, 2.21657407087003e-6, 2.21978187513144e-6, 2.20427083204671e-6, 2.18973899512769e-6, 2.19600637196538e-6, 2.19583404292968e-6, 2.19605768770835e-6, 2.19709890197189e-6, 2.20410784825079e-6, 2.21033044900163e-6, 2.21733684568261e-6, 2.22641352201657e-6, 2.23671869215346e-6, 2.24753583763345e-6, 2.25907187006578e-6, 2.27190495286218e-6, 2.28631311181044e-6, 2.30202421585255e-6, 2.31835876763331e-6, 2.33454868262342e-6, 2.35003559246595e-6, 2.36463222642811e-6, 2.37850753479575e-6, 2.39201952863692e-6, 2.40546972369166e-6, 2.4188812179243e-6, 2.4318968823255e-6, 2.44384994127231e-6, 2.45398764522708e-6, 2.46175730210315e-6, 2.46702720468763e-6, 2.4701349537618e-6, 2.47172760702035e-6
flux1:, 0.630664715719064, 2.76823271639435e-6, 2.77471831172536e-6, 2.77977205218728e-6, 2.78264441356146e-6, 2.78293255438852e-6, 2.78072558378682e-6, 2.77651967141344e-6, 2.77095790347979e-6, 2.76453061974014e-6, 2.75738491529086e-6, 2.74932842870007e-6, 2.74000742594485e-6, 2.72915157930802e-6, 2.71675162028713e-6, 2.70307956152453e-6, 2.68855290662402e-6, 2.67354502584584e-6, 2.65829477188839e-6, 2.64300426783568e-6, 2.62801896064983e-6, 2.61377692978715e-6, 2.6002833232998e-6, 2.58655796382308e-6, 2.57161192002289e-6, 2.55754230206012e-6, 2.54793895293403e-6, 2.535763849241e-6, 2.52537699474215e-6, 2.51982095439242e-6, 2.52359352059357e-6, 2.50598018139721e-6, 2.4897326428745e-6, 2.49744993246494e-6, 2.49791352780182e-6, 2.49898481401779e-6, 2.50078186362063e-6, 2.50918393363554e-6, 2.51683100754045e-6, 2.52533587966734e-6, 2.53616246687853e-6, 2.54850226465112e-6, 2.56156921070398e-6, 2.5754680424274e-6, 2.59067443299678e-6, 2.6073757692421e-6, 2.62522986235011e-6, 2.64351509048222e-6, 2.6614506717872e-6, 2.6784872203417e-6, 2.69445194246009e-6, 2.70951453939412e-6, 2.72400578368207e-6, 2.7381694758338e-6, 2.75195188083385e-6, 2.76492144410606e-6, 2.77636327098966e-6, 2.78552010390694e-6, 2.79188186043293e-6, 2.7953935126001e-6, 2.79647734496997e-6, 2.79584356979968e-6
flux1:, 0.630927164622817, 3.09771093198439e-6, 3.10610408530645e-6, 3.11318601814775e-6, 3.11817966497407e-6, 3.12061128492472e-6, 3.12047821138683e-6, 3.11819360928881e-6, 3.11435261469773e-6, 3.10944672551874e-6, 3.10367004092811e-6, 3.09690270090619e-6, 3.08885780004315e-6, 3.07929524696126e-6, 3.06818115855125e-6, 3.05571194341222e-6, 3.04220729711071e-6, 3.02796757672978e-6, 3.01323048516859e-6, 2.99828787868533e-6, 2.98362834532604e-6, 2.96978729614465e-6, 2.95671600687184e-6, 2.94325886952222e-6, 2.9284246198564e-6, 2.91475127382846e-6, 2.90590259974905e-6, 2.89337002665323e-6, 2.88311929069492e-6, 2.87767041646469e-6, 2.88328549495344e-6, 2.86419281820653e-6, 2.8466640516785e-6, 2.85654054359983e-6, 2.85792629321047e-6, 2.85975431165728e-6, 2.86201272989135e-6, 2.87122683036125e-6, 2.87943322617972e-6, 2.88839755555446e-6, 2.89974387001434e-6, 2.91268800038275e-6, 2.92641567446682e-6, 2.94097310820603e-6, 2.95675110044827e-6, 2.97384873269868e-6, 2.99186399089418e-6, 3.01006408539063e-6, 3.0277041081154e-6, 3.0442967695058e-6, 3.0597274049794e-6, 3.07419240429866e-6, 3.08800358772241e-6, 3.10134470983834e-6, 3.11408234334304e-6, 3.12571557941741e-6, 3.1354977098564e-6, 3.14269154471883e-6, 3.14685479062312e-6, 3.14802590774373e-6, 3.146713807045e-6, 3.14367757211851e-6
flux1:, 0.63118961352657, 3.45308079876847e-6, 3.46275178228171e-6, 3.47139006682081e-6, 3.47820880763373e-6, 3.48267020649061e-6, 3.4846772125213e-6, 3.48455323536663e-6, 3.4828410347876e-6, 3.48003527421776e-6, 3.47638479565073e-6, 3.47185037843137e-6, 3.46621349461967e-6, 3.45925472734434e-6, 3.45089575308693e-6, 3.441233309581e-6, 3.43046854761993e-6, 3.41881487848552e-6, 3.40649692117196e-6, 3.39387495671679e-6, 3.38154213535391e-6, 3.37008470051629e-6, 3.3593754388604e-6, 3.34810462103126e-6, 3.33531007231479e-6, 3.32390714367218e-6, 3.31746995907242e-6, 3.30603119929777e-6, 3.2973905935486e-6, 3.29313755342748e-6, 3.3018759851748e-6, 3.28193880929131e-6, 3.26355473432848e-6, 3.27628450368439e-6, 3.27884740795021e-6, 3.28126726453026e-6, 3.28363991159966e-6, 3.29304299014898e-6, 3.30086145652847e-6, 3.30916915537046e-6, 3.31974025346063e-6, 3.33177986437896e-6, 3.34447451286051e-6, 3.35786470716494e-6, 3.37228963735483e-6, 3.38777226858811e-6, 3.40386243771107e-6, 3.41984354873552e-6, 3.43505085732619e-6, 3.44910999530149e-6, 3.46200849259958e-6, 3.4739980146751e-6, 3.4853837734777e-6, 3.49629183450485e-6, 3.50651088240656e-6, 3.51547977970167e-6, 3.52243922690392e-6, 3.52669809220424e-6, 3.52790694938718e-6, 3.52621341098565e-6, 3.52221367169959e-6, 3.51670101255574e-6
flux1:, 0.631452062430323, 3.84040971400276e-6, 3.85069626496181e-6, 3.86036653066144e-6, 3.86863510052734e-6, 3.87490679400407e-6, 3.87899319239658e-6, 3.88112964076782e-6, 3.8818091847646e-6, 3.88153379914879e-6, 3.8806106403463e-6, 3.8790804905416e-6, 3.87678557077559e-6, 3.87351288773201e-6, 3.86912283816016e-6, 3.86359865341e-6, 3.85701521731125e-6, 3.84949413308097e-6, 3.84123495458912e-6, 3.83263668465039e-6, 3.82435030152694e-6, 3.81697042799381e-6, 3.81028597316481e-6, 3.80286948701436e-6, 3.79379825719241e-6, 3.78626007964155e-6, 3.78362064054683e-6, 3.77455963559685e-6, 3.76878571840991e-6, 3.76668203625104e-6, 3.77963450669715e-6, 3.75935504434836e-6, 3.74042185888054e-6, 3.75658780613237e-6, 3.76049954305375e-6, 3.76328182252252e-6, 3.76540197928403e-6, 3.77441938896642e-6, 3.78095290847494e-6, 3.78756928338135e-6, 3.79619909037677e-6, 3.80597842352434e-6, 3.8161028029668e-6, 3.82665974641461e-6, 3.83798138248816e-6, 3.85003543466661e-6, 3.86233485409175e-6, 3.8741983073126e-6, 3.88507407001117e-6, 3.89474148738936e-6, 3.90332833089519e-6, 3.91116865954897e-6, 3.91857552155582e-6, 3.92562355448133e-6, 3.93202917697558e-6, 3.93718239714219e-6, 3.94033050185419e-6, 3.94085225258128e-6, 3.93851291168029e-6, 3.93358207702738e-6, 3.9267430169895e-6, 3.91881061366436e-6
flux1:, 0.631714511334077, 4.26852858768632e-6, 4.27882176132827e-6, 4.2890117878653e-6, 4.29831604853717e-6, 4.30608621198481e-6, 4.31205019606952e-6, 4.31636554575644e-6, 4.31948593965814e-6, 4.32192748479605e-6, 4.32405541689616e-6, 4.32598160609947e-6, 4.32759328187178e-6, 4.32866670382325e-6, 4.32898920976357e-6, 4.32842854111841e-6, 4.32693925316226e-6, 4.32455548287797e-6, 4.32144108451362e-6, 4.31800064794378e-6, 4.31489730433151e-6, 4.31270565916753e-6, 4.31114792642111e-6, 4.30872241993758e-6, 4.30452648260388e-6, 4.30188972678833e-6, 4.30392601233985e-6, 4.29813304794881e-6, 4.29603518362301e-6, 4.29673290567116e-6, 4.31462885332593e-6, 4.29423969718852e-6, 4.27483991685694e-6, 4.29483091976316e-6, 4.30013509073094e-6, 4.3030031955154e-6, 4.3045169012221e-6, 4.31270386982066e-6, 4.31723067972883e-6, 4.32134888697969e-6, 4.32717560500811e-6, 4.3337042626708e-6, 4.340121824075e-6, 4.34660573542129e-6, 4.35353025646091e-6, 4.3608346152303e-6, 4.36800380153755e-6, 4.37439902673956e-6, 4.3795975748695e-6, 4.3835570976658e-6, 4.38657227351718e-6, 4.38908151471336e-6, 4.39142010448152e-6, 4.39361993989113e-6, 4.39533275802854e-6, 4.39591045419917e-6, 4.39462219218745e-6, 4.3909342482874e-6, 4.38474194570749e-6, 4.37644546936537e-6, 4.36681481968447e-6, 4.35667841978668e-6
flux1:, 0.63197696023783, 4.74867063230007e-6, 4.75848373348979e-6, 4.76874813228843e-6, 4.77867322098703e-6, 4.78755665453358e-6, 4.79505279204786e-6, 4.80125882163988e-6, 4.80660683321414e-6, 4.81163747320673e-6, 4.81677195414298e-6, 4.82217869669728e-6, 4.82776889711042e-6, 4.83329014363703e-6, 4.83845070014674e-6, 4.84301155139508e-6, 4.84682413633958e-6, 4.84984685562525e-6, 4.85219993647891e-6, 4.85426340924433e-6, 4.85667829358156e-6, 4.85999352302978e-6, 4.86390374198555e-6, 4.86687277972591e-6, 4.86796380855628e-6, 4.87051356271515e-6, 4.87743608379954e-6, 4.87523715216377e-6, 4.87701208180417e-6, 4.88073847963676e-6, 4.90383147193937e-6, 4.88319252405424e-6, 4.86310916756261e-6, 4.88706933361428e-6, 4.89365584697213e-6, 4.89631126369243e-6, 4.89690580715586e-6, 4.90400673059735e-6, 4.90607651779462e-6, 4.90722624848462e-6, 4.90981797595434e-6, 4.91262533403096e-6, 4.91478328983241e-6, 4.91658394144329e-6, 4.91848947478175e-6, 4.92043887690106e-6, 4.92189384811737e-6, 4.92225196391911e-6, 4.92121611817992e-6, 4.9189275441841e-6, 4.91586015272214e-6, 4.91257117875782e-6, 4.90943062052378e-6, 4.90643671898456e-6, 4.90318328222964e-6, 4.89899046904974e-6, 4.89315648923378e-6, 4.88524270711982e-6, 4.87528096429168e-6, 4.86380588144736e-6, 4.85167500715251e-6, 4.8397290398711e-6
flux1:, 0.632239409141583, 5.29371379323188e-6, 5.30272408710274e-6, 5.31272235859434e-6, 5.3228861436795e-6, 5.33245024074824e-6, 5.34100428845766e-6, 5.34860669760245e-6, 5.35569196018127e-6, 5.3628404812815e-6, 5.3705289648231e-6, 5.37896694297107e-6, 5.38806756502692e-6, 5.39753328442639e-6, 5.40699202286993e-6, 5.41611336837699e-6, 5.42466873230588e-6, 5.43255622759626e-6, 5.43984835610254e-6, 5.44688040077528e-6, 5.45425829969854e-6, 5.46252825328356e-6, 5.47141376259745e-6, 5.47936846426199e-6, 5.48533226392368e-6, 5.49253435476018e-6, 5.5038407372321e-6, 5.50491784713925e-6, 5.51008398148972e-6, 5.51658690684776e-6, 5.54462268828749e-6, 5.5231741575898e-6, 5.50186051586176e-6, 5.52968526103203e-6, 5.53729340386759e-6, 5.53944787349208e-6, 5.53887441677898e-6, 5.54485059847201e-6, 5.54433482245761e-6, 5.54243339952854e-6, 5.54184035166038e-6, 5.54104270484386e-6, 5.5390591255426e-6, 5.53629739445378e-6, 5.53334174533571e-6, 5.53015513636194e-6, 5.52617453801792e-6, 5.5208146646238e-6, 5.51388234525072e-6, 5.50568927718006e-6, 5.49688701760412e-6, 5.48815835742963e-6, 5.47991738884018e-6, 5.4721358147148e-6, 5.46435191725805e-6, 5.45585193166366e-6, 5.44595815356159e-6, 5.43432172468648e-6, 5.42110756697195e-6, 5.40698473547445e-6, 5.39290235047345e-6, 5.37972083665589e-6
flux1:, 0.632501858045337, 5.9171402563062e-6, 5.92519882095182e-6, 5.9347139704175e-6, 5.94479490960623e-6, 5.95459384554111e-6, 5.96363845437484e-6, 5.9719695616907e-6, 5.98005210835714e-6, 5.98852767012657e-6, 5.99793424670978e-6, 6.00851242531111e-6, 6.02015965185184e-6, 6.03252015800247e-6, 6.04514226041199e-6, 6.05761948807459e-6, 6.06966441252862e-6, 6.08112896980218e-6, 6.09203836029778e-6, 6.10267930431807e-6, 6.11363874469399e-6, 6.12551364001886e-6, 6.13812220753097e-6, 6.14990637565688e-6, 6.15956417412585e-6, 6.17014462432714e-6, 6.18470365108459e-6, 6.18812641129561e-6, 6.19557654725879e-6, 6.20415267059423e-6, 6.23643192933925e-6, 6.21321630038285e-6, 6.18982116112439e-6, 6.22120688164339e-6, 6.22946179266288e-6, 6.23087394991475e-6, 6.22896331166101e-6, 6.23398542783271e-6, 6.23107256218616e-6, 6.22640860357193e-6, 6.22313123142592e-6, 6.21939752252695e-6, 6.21403418402253e-6, 6.20754053965778e-6, 6.20063811301506e-6, 6.19332788522309e-6, 6.18501276375459e-6, 6.17509471903911e-6, 6.16344934764435e-6, 6.15053253709011e-6, 6.13716218140442e-6, 6.12414781193271e-6, 6.11195367821525e-6, 6.10052766250785e-6, 6.08934668403714e-6, 6.0776481466144e-6, 6.06475820715887e-6, 6.05039843617425e-6, 6.03485457840356e-6, 6.01892894291454e-6, 6.00367235124347e-6, 5.98998262310201e-6
flux1:, 0.63276430694909, 6.63189640774669e-6, 6.63900784790925e-6, 6.64794667964162e-6, 6.6577064720164e-6, 6.66732356029038e-6, 6.67625488637865e-6, 6.68453896453175e-6, 6.6927003793413e-6, 6.70147076937145e-6, 6.71146672347763e-6, 6.7229621853416e-6, 6.73583117879766e-6, 6.74965133916724e-6, 6.76389004367519e-6, 6.77807185229791e-6, 6.79186080708327e-6, 6.80506977442385e-6, 6.81768171615915e-6, 6.82995207667989e-6, 6.84249818488652e-6, 6.85604948573257e-6, 6.8705846278035e-6, 6.88449976826816e-6, 6.89611307966559e-6, 6.90827820866601e-6, 6.92453470874285e-6, 6.92890329641718e-6, 6.93707260608644e-6, 6.94667763461127e-6, 6.98220772209427e-6, 6.95596083352787e-6, 6.92940857923098e-6, 6.96395231550008e-6, 6.97243287985586e-6, 6.97294541458735e-6, 6.96961681642311e-6, 6.97402474060702e-6, 6.96916107092457e-6, 6.96231312228974e-6, 6.95719098050697e-6, 6.9516117316599e-6, 6.94413542231934e-6, 6.93530654201888e-6, 6.92597534376057e-6, 6.91617886021467e-6, 6.90526705608807e-6, 6.89259246345539e-6, 6.87805854826516e-6, 6.86223490366693e-6, 6.84609228316583e-6, 6.83056705648222e-6, 6.81617719839048e-6, 6.80284286007323e-6, 6.78996171281713e-6, 6.77669114807768e-6, 6.76232399376414e-6, 6.74661982432793e-6, 6.72996748362559e-6, 6.71330461842813e-6, 6.69780361963807e-6, 6.68442861112905e-6
flux1:, 0.633026755852843, 7.44937544757132e-6, 7.45565488382665e-6, 7.46403427735775e-6, 7.4733361911244e-6, 7.48243222141267e-6, 7.49068294432115e-6, 7.49812812274246e-6, 7.50537899814759e-6, 7.51329453089167e-6, 7.52260351920244e-6, 7.53363445860931e-6, 7.54624512809322e-6, 7.55994349888915e-6, 7.57410793176624e-6, 7.58818449335049e-6, 7.60177950753757e-6, 7.61466156334572e-6, 7.62678054270758e-6, 7.63840110042365e-6, 7.65025346378495e-6, 7.66330333287434e-6, 7.67774603340939e-6, 7.69186389829396e-6, 7.70345118400889e-6, 7.7152136460076e-6, 7.73148121851298e-6, 7.73515908273987e-6, 7.74228232653687e-6, 7.75170622795808e-6, 7.78941801792183e-6, 7.75871546865905e-6, 7.72782907224685e-6, 7.76516376876061e-6, 7.77349268488134e-6, 7.77306481167892e-6, 7.76832777156374e-6, 7.77256622068276e-6, 7.76635286996565e-6, 7.75805763268965e-6, 7.7520990615396e-6, 7.74598178538075e-6, 7.7379381717992e-6, 7.7284961518839e-6, 7.7186006171383e-6, 7.70830197407746e-6, 7.69686740275137e-6, 7.68356100225881e-6, 7.66827687829822e-6, 7.65167485320599e-6, 7.63487265451434e-6, 7.61893854859283e-6, 7.60444699064591e-6, 7.59127810366166e-6, 7.5787171705293e-6, 7.5657917183024e-6, 7.55170719752306e-6, 7.53621883395926e-6, 7.5198007710602e-6, 7.50353713477609e-6, 7.48875548957061e-6, 7.47652689335297e-6
flux1:, 0.633289204756596, 8.37874101821028e-6, 8.38435959591296e-6, 8.39228482618588e-6, 8.40110816703357e-6, 8.40947098965366e-6, 8.41659070454178e-6, 8.42249501583476e-6, 8.42790332489566e-6, 8.43384770167716e-6, 8.4412225959315e-6, 8.45045602751193e-6, 8.46141508349237e-6, 8.47354015328068e-6, 8.48610147308708e-6, 8.49843361877162e-6, 8.5100498986504e-6, 8.52065311738907e-6, 8.53017212158073e-6, 8.53894334320182e-6, 8.54792081357935e-6, 8.55842333400977e-6, 8.57090262462058e-6, 8.58342975136438e-6, 8.5931389931603e-6, 8.60269180197031e-6, 8.61748091925238e-6, 8.6188766426998e-6, 8.62328931447264e-6, 8.63136584375264e-6, 8.67035742135624e-6, 8.63379030153627e-6, 8.59743527566644e-6, 8.63737732419549e-6, 8.64531782964121e-6, 8.64404723011469e-6, 8.63799680349988e-6, 8.64253944378011e-6, 8.63560457067202e-6, 8.62659913432657e-6, 8.62078362602236e-6, 8.61541275583788e-6, 8.60835435753808e-6, 8.60005234078644e-6, 8.5914885188378e-6, 8.58268068095106e-6, 8.57277144372863e-6, 8.56089944995018e-6, 8.54692515340983e-6, 8.53159357312794e-6, 8.51618129809258e-6, 8.50190500384447e-6, 8.48939972597745e-6, 8.47848380469292e-6, 8.46827965024488e-6, 8.45761562192075e-6, 8.44554092498789e-6, 8.43175915065757e-6, 8.41681857287592e-6, 8.40197629642363e-6, 8.38876613914151e-6, 8.37841828496229e-6
flux1:, 0.63355165366035, 9.42676031693063e-6, 9.43189165870293e-6, 9.43953284827777e-6, 9.44798290172714e-6, 9.4555712293916e-6, 9.46130172910941e-6, 9.46515627919578e-6, 9.467975546716e-6, 9.47101817364536e-6, 9.47541876700528e-6, 9.48177576454762e-6, 9.49001080553167e-6, 9.49950316832743e-6, 9.50938195800824e-6, 9.51880999670086e-6, 9.52714301835231e-6, 9.53397837249226e-6, 9.53923699423981e-6, 9.54340730610556e-6, 9.5477977233182e-6, 9.5541999646008e-6, 9.56334216511541e-6, 9.57296749864373e-6, 9.57943439536473e-6, 9.58550194017968e-6, 9.59782092534873e-6, 9.5956667343994e-6, 9.59609358471408e-6, 9.60190508367693e-6, 9.6416663742811e-6, 9.5980125587532e-6, 9.55523367076396e-6, 9.59791453202033e-6, 9.60545458297724e-6, 9.60358335583284e-6, 9.59638875433529e-6, 9.60166512104111e-6, 9.594535082005e-6, 9.58540289142264e-6, 9.58049388298662e-6, 9.57690093600546e-6, 9.57212050985779e-6, 9.56644981090195e-6, 9.56083164613315e-6, 9.55518207477271e-6, 9.54846519777158e-6, 9.53966236212197e-6, 9.52859630168275e-6, 9.51611997854043e-6, 9.50370700266827e-6, 9.49275596809784e-6, 9.4839700320842e-6, 9.47707431309073e-6, 9.47096000794672e-6, 9.46416870606125e-6, 9.45551349850777e-6, 9.44460025106821e-6, 9.43205373649811e-6, 9.41935153549642e-6, 9.40830494429374e-6, 9.40036608361619e-6
flux1:, 0.633814102564103, 1.05982255791958e-5, 1.06030039526706e-5, 1.06105751705506e-5, 1.06188865512145e-5, 1.0625859655215e-5, 1.06301912683053e-5, 1.06317619387218e-5, 1.06315362282877e-5, 1.06310584065055e-5, 1.06317971253098e-5, 1.06346167098789e-5, 1.06395570599196e-5, 1.06459461176374e-5, 1.06527244057399e-5, 1.06587958962184e-5, 1.06632661720597e-5, 1.06655699932455e-5, 1.06656323171658e-5, 1.06641840948963e-5, 1.06630269400842e-5, 1.06645388284038e-5, 1.06697262070813e-5, 1.06758827487753e-5, 1.06785032690737e-5, 1.0680598964564e-5, 1.06901674788035e-5, 1.06837399682367e-5, 1.06795140525793e-5, 1.06825517249127e-5, 1.07231256630457e-5, 1.06714816513372e-5, 1.06216034024748e-5, 1.06675577152615e-5, 1.06749624596145e-5, 1.06728631659699e-5, 1.06647496794389e-5, 1.067108820752e-5, 1.06640818492278e-5, 1.06551317971187e-5, 1.06515361671853e-5, 1.06503245826083e-5, 1.06486449269302e-5, 1.06465992171741e-5, 1.06450053692953e-5, 1.06435888874569e-5, 1.06410700966551e-5, 1.06362480044961e-5, 1.06289275143651e-5, 1.06201251579113e-5, 1.06115807839434e-5, 1.06049286007585e-5, 1.06009523260035e-5, 1.05992434271619e-5, 1.05983770809706e-5, 1.05965054177655e-5, 1.05921197549297e-5, 1.05846896394722e-5, 1.05749380344372e-5, 1.05646351682684e-5, 1.05559619096705e-5, 1.05506638306429e-5
flux1:, 0.634076551467856, 1.18969292163328e-5, 1.19014261725165e-5, 1.19091690553611e-5, 1.19176993058081e-5, 1.1924424609082e-5, 1.19276211769251e-5, 1.19269924446036e-5, 1.19236179545387e-5, 1.19193888504246e-5, 1.19162162051636e-5, 1.19153451955173e-5, 1.19170124093493e-5, 1.1920506496913e-5, 1.19245198577915e-5, 1.1927588849791e-5, 1.19284541703822e-5, 1.19263166485466e-5, 1.19211134496386e-5, 1.191390959412e-5, 1.19071344793574e-5, 1.19038520184448e-5, 1.19053368912756e-5, 1.1908322331592e-5, 1.19073819330501e-5, 1.19059173051547e-5, 1.19132467151892e-5, 1.19024845498244e-5, 1.18936514703684e-5, 1.18938988314765e-5, 1.19359455986537e-5, 1.18757899390243e-5, 1.18184570932189e-5, 1.18686462089658e-5, 1.18764638238452e-5, 1.18746043916286e-5, 1.18658287490842e-5, 1.18734256321028e-5, 1.18665916104538e-5, 1.18577935632734e-5, 1.18554953730981e-5, 1.18567541805488e-5, 1.1858414703927e-5, 1.18603559791633e-5, 1.18631851852865e-5, 1.18663353837868e-5, 1.18682088921076e-5, 1.18674040120897e-5, 1.18637509036629e-5, 1.18585175359329e-5, 1.18538097966575e-5, 1.18515711011737e-5, 1.18526833712933e-5, 1.18565566065499e-5, 1.18613521286677e-5, 1.18647200254234e-5, 1.18647444508593e-5, 1.18607329995174e-5, 1.18535512338392e-5, 1.18453594099317e-5, 1.18388189381127e-5, 1.18360459758513e-5
flux1:, 0.634339000371609, 1.33270426263168e-5, 1.33312634936753e-5, 1.33394343604679e-5, 1.33486444112637e-5, 1.33556772328924e-5, 1.33582616017377e-5, 1.33558319418949e-5, 1.33495622475805e-5, 1.33417492972086e-5, 1.333486151921e-5, 1.3330650926423e-5, 1.33296381373086e-5, 1.33310862449068e-5, 1.33333732866625e-5, 1.33345472015764e-5, 1.33328568067562e-5, 1.33271887831432e-5, 1.33174942785652e-5, 1.33052547966501e-5, 1.32936461870259e-5, 1.32865004542772e-5, 1.32853479595219e-5, 1.32862753666915e-5, 1.32829034293162e-5, 1.32791208965422e-5, 1.3285440952077e-5, 1.32709334326119e-5, 1.32582171541236e-5, 1.32561390847543e-5, 1.33008886459774e-5, 1.32320606066434e-5, 1.31672058187706e-5, 1.32229672768067e-5, 1.32319811958369e-5, 1.32308709024198e-5, 1.32216908716139e-5, 1.3230609125261e-5, 1.32237179918297e-5, 1.32147073207116e-5, 1.32132889198359e-5, 1.32166119325934e-5, 1.32212731501526e-5, 1.32269238968488e-5, 1.32338852195289e-5, 1.32411922702226e-5, 1.3246850257992e-5, 1.32492435687467e-5, 1.32482885620616e-5, 1.32456178399661e-5, 1.32438272485283e-5, 1.32452585216989e-5, 1.32509134586556e-5, 1.32599677891206e-5, 1.32700635217105e-5, 1.3278233127297e-5, 1.32820748065997e-5, 1.32807253004668e-5, 1.32752599631228e-5, 1.32683482578624e-5, 1.32632567777991e-5, 1.32625506092028e-5
flux1:, 0.634601449275363, 1.48946564569297e-5, 1.4898552669562e-5, 1.49074097882236e-5, 1.49178288685498e-5, 1.49258626184005e-5, 1.49285611418741e-5, 1.49249881789887e-5, 1.491638069074e-5, 1.4905491592557e-5, 1.48954578365243e-5, 1.48886643263652e-5, 1.48860049486039e-5, 1.48867329202253e-5, 1.48888470575251e-5, 1.48897870894104e-5, 1.48871833334891e-5, 1.4879525756628e-5, 1.48667722425266e-5, 1.48508843980596e-5, 1.48358779084254e-5, 1.48264171975364e-5, 1.4824284080778e-5, 1.48248671431429e-5, 1.48208193115473e-5, 1.48165556537276e-5, 1.48235976275657e-5, 1.48064436378579e-5, 1.4791078191116e-5, 1.47875173004832e-5, 1.48366184461338e-5, 1.47592125466075e-5, 1.46869524863451e-5, 1.47498804977295e-5, 1.47610113618758e-5, 1.47611337432978e-5, 1.47517738543679e-5, 1.47619709706149e-5, 1.47545632913111e-5, 1.47447136721304e-5, 1.47434600260039e-5, 1.47480660532081e-5, 1.47549292292619e-5, 1.4763489391467e-5, 1.47737260342372e-5, 1.4784178874765e-5, 1.47923780420136e-5, 1.47964837585758e-5, 1.4796568288005e-5, 1.47947548023625e-5, 1.47942649922471e-5, 1.47979351308308e-5, 1.48069098432094e-5, 1.48200758003009e-5, 1.48344496729265e-5, 1.48463359368124e-5, 1.48527807509604e-5, 1.48527594377664e-5, 1.48476434935428e-5, 1.48407450252688e-5, 1.48360656489123e-5, 1.48366931331813e-5
flux1:, 0.634863898179116, 1.66091925917082e-5, 1.66126816984921e-5, 1.66224683336827e-5, 1.6634643132095e-5, 1.66444334810194e-5, 1.6648085822361e-5, 1.66441893086441e-5, 1.66340023276814e-5, 1.66207695996133e-5, 1.66083923045474e-5, 1.66000023023875e-5, 1.65969507575428e-5, 1.65985000257106e-5, 1.66022162135535e-5, 1.6604826920439e-5, 1.66032313010629e-5, 1.65954442953258e-5, 1.65814118012435e-5, 1.65636122536494e-5, 1.65469631897765e-5, 1.65370106022565e-5, 1.65358014422925e-5, 1.65380128135885e-5, 1.65353192194763e-5, 1.65326417844317e-5, 1.65423184021735e-5, 1.65238823127453e-5, 1.6507342235519e-5, 1.65033441846445e-5, 1.65586408343043e-5, 1.64728357366203e-5, 1.63933121716718e-5, 1.64650887808272e-5, 1.64792600534663e-5, 1.64810016273475e-5, 1.64716181851511e-5, 1.64829953494404e-5, 1.64744763923808e-5, 1.64630269233377e-5, 1.64610924421948e-5, 1.64660214374644e-5, 1.64740368172339e-5, 1.64843981599643e-5, 1.64967155611678e-5, 1.65089561985258e-5, 1.65181060705168e-5, 1.65220920653437e-5, 1.65212095840707e-5, 1.65181944739114e-5, 1.65170256027069e-5, 1.6521125417134e-5, 1.6531801417997e-5, 1.65475977367025e-5, 1.65648072874398e-5, 1.65789103088928e-5, 1.65863530930574e-5, 1.65859767792479e-5, 1.65795475577409e-5, 1.65711567327566e-5, 1.65656646901112e-5, 1.65667439402427e-5
flux1:, 0.635126347082869, 1.84844089676417e-5, 1.84873923030213e-5, 1.84983117659957e-5, 1.85127427327388e-5, 1.85250146938485e-5, 1.8530462626139e-5, 1.85271024304247e-5, 1.85161628353233e-5, 1.85013941739447e-5, 1.8487530268332e-5, 1.84785404370968e-5, 1.84763058800145e-5, 1.84801231316754e-5, 1.84870943190619e-5, 1.84931616159919e-5, 1.84944068750412e-5, 1.8488301478766e-5, 1.84747468712644e-5, 1.84567423204068e-5, 1.84401352631592e-5, 1.84313914582314e-5, 1.84328605487351e-5, 1.84385292876026e-5, 1.84390755707353e-5, 1.84398611738358e-5, 1.84539067758905e-5, 1.84355206252562e-5, 1.84192059837676e-5, 1.84158117273913e-5, 1.84790944201652e-5, 1.83849496419571e-5, 1.8298144472685e-5, 1.83803525240267e-5, 1.83983422793383e-5, 1.84019276532639e-5, 1.83925772942063e-5, 1.8405039379268e-5, 1.83948020821589e-5, 1.83810143436522e-5, 1.83776190798407e-5, 1.83819635669615e-5, 1.83900821084915e-5, 1.84010919409771e-5, 1.84142385764012e-5, 1.84268722087952e-5, 1.84353837931198e-5, 1.84374582202063e-5, 1.84336675268535e-5, 1.84274604316422e-5, 1.84236810096204e-5, 1.84264112656002e-5, 1.84371335044482e-5, 1.84540003640627e-5, 1.84724987701887e-5, 1.84872117409693e-5, 1.84939610896697e-5, 1.84914967041839e-5, 1.84820810255468e-5, 1.84707107420694e-5, 1.84632095058901e-5, 1.84638767751465e-5
flux1:, 0.635388795986622, 2.05387893256994e-5, 2.05411581481241e-5, 2.05533391670795e-5, 2.05704101504415e-5, 2.05857614063038e-5, 2.05937356875943e-5, 2.05916882435572e-5, 2.05807569561512e-5, 2.05651826128501e-5, 2.0550562098737e-5, 2.05417595967765e-5, 2.05412440034896e-5, 2.05483811211328e-5, 2.05598106172101e-5, 2.05706593738787e-5, 2.05761421403161e-5, 2.05731314944793e-5, 2.05614360642733e-5, 2.05445438700295e-5, 2.05292265902985e-5, 2.05229009867938e-5, 2.05282814234695e-5, 2.0538710119616e-5, 2.05438342336875e-5, 2.05493750570623e-5, 2.0569020103984e-5, 2.05516946384523e-5, 2.05366385707697e-5, 2.05346903419613e-5, 2.06074785079556e-5, 2.05047409542531e-5, 2.04103012263407e-5, 2.05042558224736e-5, 2.05265616476917e-5, 2.05320053407452e-5, 2.05226218573146e-5, 2.05361360062342e-5, 2.05236887959319e-5, 2.05070040081332e-5, 2.05016205185067e-5, 2.05047444908434e-5, 2.05121588368953e-5, 2.05228744015396e-5, 2.05358121266486e-5, 2.05477043093377e-5, 2.05543241033844e-5, 2.05531078042471e-5, 2.05449347289001e-5, 2.05340280012316e-5, 2.05261632289269e-5, 2.05261231311161e-5, 2.05355628511119e-5, 2.0552201822099e-5, 2.05706631238986e-5, 2.05845915807476e-5, 2.05891876367043e-5, 2.05831659187173e-5, 2.05693799185807e-5, 2.05538335103904e-5, 2.05433851781446e-5, 2.05429748794691e-5
flux1:, 0.635651244890376, 2.27952297795635e-5, 2.27968539562797e-5, 2.28103077401155e-5, 2.28302178121984e-5, 2.28490338888663e-5, 2.2860060274408e-5, 2.28599187947454e-5, 2.28495829982445e-5, 2.28337331335108e-5, 2.28188130453959e-5, 2.28105998248322e-5, 2.28121917342216e-5, 2.282307421057e-5, 2.28394680691635e-5, 2.28557079102874e-5, 2.28661337788292e-5, 2.28669783762028e-5, 2.28578911041809e-5, 2.28427792824579e-5, 2.28293013230792e-5, 2.28258511935365e-5, 2.28355890657664e-5, 2.28512692255077e-5, 2.28614560832052e-5, 2.28721738565148e-5, 2.289792311522e-5, 2.28821306143835e-5, 2.28687952408719e-5, 2.28688021127884e-5, 2.29522086033711e-5, 2.28401707007266e-5, 2.27372792161393e-5, 2.28439123649214e-5, 2.28706552653462e-5, 2.28777381836948e-5, 2.28681218260247e-5, 2.28827635787905e-5, 2.28678392075765e-5, 2.28480062747932e-5, 2.28405009767321e-5, 2.28422014534144e-5, 2.28485242772656e-5, 2.28584010046387e-5, 2.28705036780586e-5, 2.28809979321581e-5, 2.28850545329986e-5, 2.28798607300751e-5, 2.28666057459476e-5, 2.28502971768699e-5, 2.2837651261991e-5, 2.28341477465661e-5, 2.28415929464563e-5, 2.28572403997192e-5, 2.28748228478415e-5, 2.28870458562582e-5, 2.28885237375071e-5, 2.28780030349659e-5, 2.28590079834068e-5, 2.2838614581741e-5, 2.28247421081017e-5, 2.28229470049165e-5
flux1:, 0.635913693794129, 2.52800796608905e-5, 2.52807778412402e-5, 2.52953513732187e-5, 2.53180589138438e-5, 2.53404551644094e-5, 2.53547984683153e-5, 2.53569189542105e-5, 2.53475358506202e-5, 2.53316756505788e-5, 2.53165608282648e-5, 2.53088577479041e-5, 2.5312322065261e-5, 2.5326630668034e-5, 2.53476785471705e-5, 2.53690892587712e-5, 2.53843642256272e-5, 2.53890675636758e-5, 2.53826026571225e-5, 2.53691892516777e-5, 2.53573049647669e-5, 2.53563406108437e-5, 2.53699915774806e-5, 2.53904768677404e-5, 2.54052143251075e-5, 2.54205434432386e-5, 2.54521072068512e-5, 2.5437685670387e-5, 2.54258955605089e-5, 2.54279931964516e-5, 2.55227068355235e-5, 2.54001485720048e-5, 2.52874674601599e-5, 2.54072909962257e-5, 2.54381774524697e-5, 2.54464516865159e-5, 2.54362735082308e-5, 2.54522527495368e-5, 2.54348786955795e-5, 2.54120305296491e-5, 2.54027335415766e-5, 2.54033126050072e-5, 2.54086541548292e-5, 2.54176253286591e-5, 2.5428759827985e-5, 2.54377658640923e-5, 2.54392745395813e-5, 2.54302362361475e-5, 2.54121245321399e-5, 2.53906831469544e-5, 2.53735101869636e-5, 2.53667240267006e-5, 2.53722353757432e-5, 2.53868086540779e-5, 2.54032962305356e-5, 2.54135099182216e-5, 2.54115499693689e-5, 2.53962733913393e-5, 2.53719347086283e-5, 2.53467011589898e-5, 2.53295229753856e-5, 2.53265030586116e-5
flux1:, 0.636176142697882, 2.8021735113409e-5, 2.80212305305351e-5, 2.8036562975696e-5, 2.80617512958255e-5, 2.80875529184219e-5, 2.81052118553799e-5, 2.81097188592653e-5, 2.81014261083894e-5, 2.80855651327889e-5, 2.80700137704777e-5, 2.80622639828082e-5, 2.80667485613739e-5, 2.80834358362323e-5, 2.81080425126738e-5, 2.81336218825247e-5, 2.81529140111662e-5, 2.81607939607097e-5, 2.81563092396097e-5, 2.81438478290669e-5, 2.81326092491293e-5, 2.81329886999288e-5, 2.81493004203443e-5, 2.81732648429157e-5, 2.81910915865648e-5, 2.82095572492851e-5, 2.82459533634637e-5, 2.82321567939142e-5, 2.82211908203763e-5, 2.82252104551117e-5, 2.83316078615362e-5, 2.819683782888e-5, 2.80725376723102e-5, 2.82056939532155e-5, 2.82400439449077e-5, 2.82488641301996e-5, 2.82376853302245e-5, 2.82553490300914e-5, 2.82358682405622e-5, 2.82105349163104e-5, 2.82002280170164e-5, 2.82004628362086e-5, 2.82053917147229e-5, 2.82138210200014e-5, 2.82242905507977e-5, 2.82322213637641e-5, 2.82318223875802e-5, 2.82198401604152e-5, 2.81979838186364e-5, 2.81726261553076e-5, 2.81521158669398e-5, 2.81430905872039e-5, 2.81474887730604e-5, 2.81615707965549e-5, 2.81773577658554e-5, 2.81858649765073e-5, 2.81807928412059e-5, 2.81612019662438e-5, 2.81321162805207e-5, 2.81027636003481e-5, 2.80830328932904e-5, 2.80794500478296e-5
flux1:, 0.636438591601635, 3.10490889810729e-5, 3.10469592144414e-5, 3.10624491056129e-5, 3.10895199916437e-5, 3.11182849579049e-5, 3.11390412771285e-5, 3.11458959166064e-5, 3.11386905630794e-5, 3.11226675047372e-5, 3.11061817054119e-5, 3.10974519310927e-5, 3.11016071737562e-5, 3.11190421814799e-5, 3.11455003929021e-5, 3.11736632097215e-5, 3.11956224013532e-5, 3.1205546105604e-5, 3.12019898823606e-5, 3.11893276440282e-5, 3.11773513165223e-5, 3.11774468559676e-5, 3.11946106633753e-5, 3.12200792448575e-5, 3.12388144394248e-5, 3.12582903498599e-5, 3.129809805111e-5, 3.12837861416936e-5, 3.12726141441599e-5, 3.12782518128519e-5, 3.13966213968893e-5, 3.12476103955044e-5, 3.11094791516238e-5, 3.12558705979235e-5, 3.12927057270967e-5, 3.13012797381938e-5, 3.12885828337264e-5, 3.13083965462536e-5, 3.12874376235776e-5, 3.12604982323581e-5, 3.12503283046931e-5, 3.12513491245697e-5, 3.12567463248693e-5, 3.12652631823723e-5, 3.12756235352869e-5, 3.12831931040418e-5, 3.12819360496291e-5, 3.12684577980642e-5, 3.12446400757119e-5, 3.1217324943917e-5, 3.11954092443779e-5, 3.11858670404607e-5, 3.11905540060712e-5, 3.12052169078235e-5, 3.12211338897242e-5, 3.1228676173939e-5, 3.12213067146881e-5, 3.11984040933158e-5, 3.11657854348674e-5, 3.11336604812742e-5, 3.11126999948155e-5, 3.11096699595273e-5
flux1:, 0.636701040505389, 3.43901842758316e-5, 3.43858154151168e-5, 3.440060513946e-5, 3.4428702095976e-5, 3.44597840314598e-5, 3.44832989309712e-5, 3.44924190259848e-5, 3.44862923527892e-5, 3.44699202516621e-5, 3.44519035309093e-5, 3.4441060876729e-5, 3.44432445765991e-5, 3.44594521110166e-5, 3.44857174172406e-5, 3.45146020219453e-5, 3.4537691506937e-5, 3.45484256607706e-5, 3.4544702205811e-5, 3.45306581597098e-5, 3.4516510810797e-5, 3.45145910086496e-5, 3.45306085208972e-5, 3.45553101482789e-5, 3.45724149256418e-5, 3.4590505466702e-5, 3.46322180124421e-5, 3.4616147205251e-5, 3.46037647778354e-5, 3.46108184611994e-5, 3.4741653453697e-5, 3.45762329694086e-5, 3.44218409421576e-5, 3.45813122137002e-5, 3.46194850146465e-5, 3.46269324980897e-5, 3.46121582626138e-5, 3.46346725584267e-5, 3.46130787015515e-5, 3.45856663451036e-5, 3.45770075768821e-5, 3.45801139578747e-5, 3.45869542110126e-5, 3.45962084945189e-5, 3.46069968924599e-5, 3.46149217778515e-5, 3.46139423754173e-5, 3.46006236205088e-5, 3.45769541680947e-5, 3.45500433891928e-5, 3.45290689621605e-5, 3.45210959217079e-5, 3.45277494005818e-5, 3.45442537978903e-5, 3.45612692098738e-5, 3.45687321470586e-5, 3.45600851020282e-5, 3.45351699950711e-5, 3.45006157800214e-5, 3.44674947655348e-5, 3.44470397475951e-5, 3.4446010269579e-5
flux1:, 0.636963489409142, 3.80713876912218e-5, 3.80639428298044e-5, 3.80769240286506e-5, 3.81049815730959e-5, 3.81376218701628e-5, 3.81635629798274e-5, 3.81749739885237e-5, 3.81700773396576e-5, 3.81533207480536e-5, 3.81332695571994e-5, 3.81191950638472e-5, 3.81177164409585e-5, 3.81306568896912e-5, 3.81546634443071e-5, 3.818247884011e-5, 3.82053470838981e-5, 3.82159489914028e-5, 3.82113248696588e-5, 3.81951073507748e-5, 3.81777269195219e-5, 3.81723704729013e-5, 3.81854540940767e-5, 3.8207218274614e-5, 3.82202092429616e-5, 3.82346723153374e-5, 3.82770718495756e-5, 3.82582254948404e-5, 3.82440158928936e-5, 3.82526408774435e-5, 3.83969405002294e-5, 3.82130222417341e-5, 3.80399058688304e-5, 3.82124403544812e-5, 3.82507765339411e-5, 3.82561818604621e-5, 3.82387640761548e-5, 3.82645746549103e-5, 3.82433085931096e-5, 3.82166920545479e-5, 3.8210990686674e-5, 3.82174498190221e-5, 3.82265609612569e-5, 3.8236952629871e-5, 3.82483895015403e-5, 3.82570601791843e-5, 3.82572210348531e-5, 3.82455412269842e-5, 3.82240596557938e-5, 3.81999218094922e-5, 3.81822634977983e-5, 3.81779358647935e-5, 3.81881457300942e-5, 3.82075812603662e-5, 3.82264411995437e-5, 3.82344934989154e-5, 3.82254380737279e-5, 3.8199768250696e-5, 3.81649521691396e-5, 3.81327762787332e-5, 3.81147583614197e-5, 3.81173390313286e-5
flux1:, 0.637225938312895, 4.21172970148408e-5, 4.21057060227998e-5, 4.21155455038096e-5, 4.21423558054756e-5, 4.21757882288663e-5, 4.22039636522673e-5, 4.22179517237327e-5, 4.22147606155715e-5, 4.21979082528262e-5, 4.21755964730414e-5, 4.21573883502565e-5, 4.21507369401824e-5, 4.21585645704384e-5, 4.21785121221885e-5, 4.22038496284513e-5, 4.22256615427889e-5, 4.22358255727272e-5, 4.2230287590598e-5, 4.22118584104445e-5, 4.21909162678804e-5, 4.21813644865904e-5, 4.21902814572704e-5, 4.22073897474591e-5, 4.22142118345205e-5, 4.22233276500229e-5, 4.22657984965857e-5, 4.2243682526428e-5, 4.2227725084107e-5, 4.22386507013928e-5, 4.23981635895079e-5, 4.21939292653245e-5, 4.19997508685847e-5, 4.21856392978731e-5, 4.22230614474656e-5, 4.22255087815388e-5, 4.22048986662476e-5, 4.22346093793477e-5, 4.22146554976834e-5, 4.21901247463481e-5, 4.21887628750324e-5, 4.21996374006586e-5, 4.22114938357378e-5, 4.2222939766604e-5, 4.22346713558674e-5, 4.2243867392988e-5, 4.22454430893994e-5, 4.22363638070004e-5, 4.22186806553988e-5, 4.2199327467841e-5, 4.21870306111175e-5, 4.21880676100199e-5, 4.22029969168815e-5, 4.22259448582103e-5, 4.22468307339536e-5, 4.22555748526121e-5, 4.22464784362536e-5, 4.22209288888965e-5, 4.21872850739451e-5, 4.21578842039232e-5, 4.21442028371811e-5, 4.21519838933322e-5
flux1:, 0.637488387216649, 4.65514410663985e-5, 4.65344139631524e-5, 4.65395956219002e-5, 4.65638802935768e-5, 4.65974284566695e-5, 4.66279020195143e-5, 4.66451386462822e-5, 4.66445812236162e-5, 4.66283771662135e-5, 4.66039931232171e-5, 4.65811146761788e-5, 4.65681234818147e-5, 4.65693664136907e-5, 4.65839157476398e-5, 4.66059568963018e-5, 4.66266111537142e-5, 4.66368929751656e-5, 4.6631376312854e-5, 4.66116776921591e-5, 4.65877979453054e-5, 4.65741640128441e-5, 4.65784446598494e-5, 4.65898565115563e-5, 4.65891302889064e-5, 4.65919316391274e-5, 4.6634639647638e-5, 4.66094749639641e-5, 4.65927274326862e-5, 4.66073836084933e-5, 4.67847371518585e-5, 4.65587518887813e-5, 4.63413965482592e-5, 4.6541341284311e-5, 4.65769467201837e-5, 4.65755291304707e-5, 4.65512031528825e-5, 4.65853996046522e-5, 4.65676836430606e-5, 4.65464636851101e-5, 4.65506728568491e-5, 4.65667183262216e-5, 4.65813173042924e-5, 4.65931104067139e-5, 4.66040526049791e-5, 4.66127676361921e-5, 4.66152460775902e-5, 4.66089882665159e-5, 4.65960440661924e-5, 4.65828814544166e-5, 4.65774146239076e-5, 4.6584937833985e-5, 4.66050872474329e-5, 4.6631383408956e-5, 4.66536656921011e-5, 4.66623784222335e-5, 4.66528367499008e-5, 4.66276293207219e-5, 4.65960958691599e-5, 4.65709603765601e-5, 4.65632922828683e-5, 4.6577693493319e-5
flux1:, 0.637750836120402, 5.13976552098865e-5, 5.13737164452015e-5, 5.13725916181713e-5, 5.13930655033504e-5, 5.14262146318084e-5, 5.14593792529201e-5, 5.14809912433382e-5, 5.14845127771128e-5, 5.14702165067281e-5, 5.14444214625039e-5, 5.14167608363101e-5, 5.13966684168697e-5, 5.13902919814513e-5, 5.13986271748393e-5, 5.14172026661479e-5, 5.14373862127314e-5, 5.14492522839939e-5, 5.14456834639924e-5, 5.14266714207385e-5, 5.1401452561981e-5, 5.13847360500785e-5, 5.1384696512593e-5, 5.13900971236781e-5, 5.13811834007245e-5, 5.13774928799671e-5, 5.14213868278321e-5, 5.13941501682763e-5, 5.13784570663645e-5, 5.13989762242313e-5, 5.1597658171168e-5, 5.13488760823053e-5, 5.11064600663889e-5, 5.13215932285133e-5, 5.13546695693776e-5, 5.1348470763644e-5, 5.13199193232108e-5, 5.1359157606414e-5, 5.13444989476024e-5, 5.13277082270345e-5, 5.13385505437196e-5, 5.13602059011551e-5, 5.13770566904584e-5, 5.13878525847322e-5, 5.13961751750025e-5, 5.14025945936877e-5, 5.14046415473496e-5, 5.14006326513704e-5, 5.13926289091169e-5, 5.13863780717197e-5, 5.13885519949439e-5, 5.1403007065528e-5, 5.1428138925061e-5, 5.14567944538573e-5, 5.14789423085625e-5, 5.14859670869929e-5, 5.14746783012719e-5, 5.14492431161126e-5, 5.14201216620503e-5, 5.14002724327465e-5, 5.13999618548214e-5, 5.14221468603432e-5
flux1:, 0.638013285024155, 5.66818583234632e-5, 5.66493952747277e-5, 5.66402328104822e-5, 5.66556485692877e-5, 5.66880778731381e-5, 5.67246714160904e-5, 5.67522394692164e-5, 5.67617861004661e-5, 5.67511453932242e-5, 5.67250388371344e-5, 5.66928674521037e-5, 5.66652672368197e-5, 5.66506099422393e-5, 5.66523567885265e-5, 5.66678449795214e-5, 5.66889114539058e-5, 5.6704598477585e-5, 5.67057368176611e-5, 5.66902056873386e-5, 5.66660325538711e-5, 5.66479309000844e-5, 5.66445028615161e-5, 5.66441617109469e-5, 5.66270281601225e-5, 5.66172915320505e-5, 5.66639221889451e-5, 5.66362196081958e-5, 5.66241351754445e-5, 5.66532206785856e-5, 5.68774105945113e-5, 5.66050640875855e-5, 5.6335849231595e-5, 5.65676633203473e-5, 5.65976410778404e-5, 5.65856961082572e-5, 5.65523955749139e-5, 5.65972068443668e-5, 5.65863097148926e-5, 5.65749671756504e-5, 5.65933842591504e-5, 5.66208562642876e-5, 5.66390864026736e-5, 5.66470248332946e-5, 5.66502850442381e-5, 5.66519263965479e-5, 5.66515244146535e-5, 5.66485280618054e-5, 5.66450443155369e-5, 5.66458482793431e-5, 5.66559174638809e-5, 5.66771760660282e-5, 5.67064181585546e-5, 5.67357215026388e-5, 5.67553953730568e-5, 5.67582170658859e-5, 5.67430329446162e-5, 5.67160354705082e-5, 5.66889989864309e-5, 5.66749845958579e-5, 5.66830389222009e-5, 5.67139157372954e-5
flux1:, 0.638275733927908, 6.24338551060735e-5, 6.23911722484442e-5, 6.23722008327137e-5, 6.23813677387462e-5, 6.24129375485181e-5, 6.24539961475926e-5, 6.24894782786571e-5, 6.2507398254564e-5, 6.25025361324693e-5, 6.2477533090796e-5, 6.24413727912641e-5, 6.24060647437936e-5, 6.2382666653733e-5, 6.23776905779375e-5, 6.23907807639648e-5, 6.24144786528183e-5, 6.24366889869115e-5, 6.24457936551731e-5, 6.24370219381674e-5, 6.24167027415172e-5, 6.23992581199997e-5, 6.23936637592657e-5, 6.23881379447452e-5, 6.23630597693302e-5, 6.23480126742802e-5, 6.23992073605829e-5, 6.23730017428973e-5, 6.23674565995362e-5, 6.24081376005575e-5, 6.26624188256404e-5, 6.23658093559817e-5, 6.20680401233606e-5, 6.2318251796096e-5, 6.23446102005524e-5, 6.2325858606273e-5, 6.22872344091074e-5, 6.2338142327285e-5, 6.23316221765903e-5, 6.23266939571324e-5, 6.23536063575628e-5, 6.23870256910861e-5, 6.24055811762053e-5, 6.240851918332e-5, 6.24039208462616e-5, 6.23979114802416e-5, 6.23926458001692e-5, 6.23890452197748e-5, 6.23893127946421e-5, 6.23969994224275e-5, 6.24149187974338e-5, 6.24425354489524e-5, 6.24746425121812e-5, 6.25024248969277e-5, 6.25167392806238e-5, 6.25122334226614e-5, 6.24903836535257e-5, 6.24599158117238e-5, 6.24341641968078e-5, 6.24261848444698e-5, 6.24433751409171e-5, 6.24836826594895e-5
flux1:, 0.638538182831662, 6.86887668833175e-5, 6.8634137951417e-5, 6.86035766714702e-5, 6.86053533381961e-5, 6.86360502745397e-5, 6.86828057263754e-5, 6.87283954548229e-5, 6.87572715383283e-5, 6.87605056811187e-5, 6.87381504152674e-5, 6.86985808317903e-5, 6.86553646697257e-5, 6.8622734740691e-5, 6.86108707923003e-5, 6.86222481220774e-5, 6.86503582760933e-5, 6.86818533155106e-5, 6.87022412842944e-5, 6.8703528823584e-5, 6.86898323244083e-5, 6.86749919339182e-5, 6.8668341009342e-5, 6.86580969430051e-5, 6.86252653993393e-5, 6.86055119752743e-5, 6.86629776386845e-5, 6.86402254399105e-5, 6.8644101402508e-5, 6.86994192110329e-5, 6.89884292507475e-5, 6.86666604196216e-5, 6.83383599600933e-5, 6.86087459185119e-5, 6.86309024565555e-5, 6.86041520123846e-5, 6.85595445531567e-5, 6.86170899685764e-5, 6.86155221191015e-5, 6.86179876670864e-5, 6.86544132446918e-5, 6.86940215551396e-5, 6.87119153304137e-5, 6.8707723912815e-5, 6.86924510471202e-5, 6.86758877557011e-5, 6.86633192537483e-5, 6.8657490380655e-5, 6.8660756119417e-5, 6.86751900009486e-5, 6.87009599572161e-5, 6.87345196197343e-5, 6.87682322046347e-5, 6.87922407989157e-5, 6.8798146321945e-5, 6.87829568309905e-5, 6.87514048833857e-5, 6.87153027632332e-5, 6.86898323062476e-5, 6.86879600018545e-5, 6.87149995710135e-5, 6.87654574250417e-5
flux1:, 0.638800631735415, 7.54877634724298e-5, 7.54194773171318e-5, 7.53755552885017e-5, 7.53688226028443e-5, 7.5398674419777e-5, 7.54524122868546e-5, 7.55103529606506e-5, 7.555279225982e-5, 7.55664187199144e-5, 7.55481734063259e-5, 7.55056260277918e-5, 7.54540910146001e-5, 7.54114766396566e-5, 7.53922618760069e-5, 7.54022897398401e-5, 7.54362524697807e-5, 7.54794284199323e-5, 7.55140126353794e-5, 7.55282039314422e-5, 7.55233961693785e-5, 7.5512587000064e-5, 7.55054954119509e-5, 7.54905464110355e-5, 7.54496853519825e-5, 7.54252921446624e-5, 7.54902396243524e-5, 7.54725143090295e-5, 7.54882135909872e-5, 7.55609004310848e-5, 7.58889926288751e-5, 7.55407011995377e-5, 7.51794747286228e-5, 7.54717287628394e-5, 7.54889508311021e-5, 7.54528709693682e-5, 7.54015179373696e-5, 7.54662840072615e-5, 7.54702554476516e-5, 7.54811662023784e-5, 7.55283189964689e-5, 7.55746367005386e-5, 7.55911874039324e-5, 7.55780488757641e-5, 7.55496066061783e-5, 7.55199247935401e-5, 7.54979712751416e-5, 7.54886609068917e-5, 7.54945518802473e-5, 7.55159839799136e-5, 7.5549992786053e-5, 7.55894600999659e-5, 7.5623874710592e-5, 7.56421710695129e-5, 7.56368773869533e-5, 7.56078483550672e-5, 7.55637088184298e-5, 7.55199314605955e-5, 7.54938577395591e-5, 7.54982980056726e-5, 7.55360505759229e-5, 7.55975308405634e-5
flux1:, 0.639063080639168, 8.28779166375838e-5, 8.27943174608689e-5, 8.27352882924187e-5, 8.27189140262272e-5, 8.27478914560395e-5, 8.28097928236044e-5, 8.28821762629396e-5, 8.29405907568046e-5, 8.2966670642131e-5, 8.29537237706568e-5, 8.29083142910877e-5, 8.2847684404892e-5, 8.27939090058079e-5, 8.27663894048982e-5, 8.27748668754824e-5, 8.28154812004662e-5, 8.28720149847807e-5, 8.29229160455644e-5, 8.29520081579975e-5, 8.29574903271432e-5, 8.29513099546272e-5, 8.2943639368233e-5, 8.29232988847019e-5, 8.28733935046236e-5, 8.28436036888331e-5, 8.2916484609585e-5, 8.29046692671468e-5, 8.29337668120959e-5, 8.30259799983886e-5, 8.3396967825044e-5, 8.30201104656723e-5, 8.26230054240146e-5, 8.29386646078313e-5, 8.29500409126442e-5, 8.29032013647085e-5, 8.28442487896929e-5, 8.29168802727857e-5, 8.29270236109888e-5, 8.29475268953153e-5, 8.3006859783585e-5, 8.30607864134987e-5, 8.30757901298184e-5, 8.3052433120249e-5, 8.30089282873155e-5, 8.29642077524481e-5, 8.29314544151861e-5, 8.29180779556998e-5, 8.29268765883149e-5, 8.29561979848942e-5, 8.29994668827071e-5, 8.30454428871173e-5, 8.30803006837999e-5, 8.30915935690352e-5, 8.30729442202765e-5, 8.30275193362927e-5, 8.29684534683521e-5, 8.29154437486869e-5, 8.28883045125488e-5, 8.28996327465021e-5, 8.29492907630968e-5, 8.30229596376649e-5
flux1:, 0.639325529542921, 9.09111918107745e-5, 9.08107195873485e-5, 9.07348801010311e-5, 9.07076890948061e-5, 9.07356136318092e-5, 9.08066045860134e-5, 9.08951829503514e-5, 9.09715940264641e-5, 9.10117805636256e-5, 9.10049164575662e-5, 9.09563608179558e-5, 9.08854447425875e-5, 9.0818866795259e-5, 9.07815359422266e-5, 9.07875915133847e-5, 9.08348522866492e-5, 9.09054883633552e-5, 9.0973795518477e-5, 9.10187100305417e-5, 9.10348378578782e-5, 9.10329397495502e-5, 9.10237348663512e-5, 9.0996563986253e-5, 9.09357855968934e-5, 9.0898935517156e-5, 9.09793604479002e-5, 9.097347787467e-5, 9.10165274024952e-5, 9.11296893922716e-5, 9.15467263551101e-5, 9.11384685444113e-5, 9.07019303410283e-5, 9.1042405753984e-5, 9.10469051500185e-5, 9.09878677937452e-5, 9.09204178124772e-5, 9.10016301874586e-5, 9.10186217489831e-5, 9.10499283688576e-5, 9.1123093195965e-5, 9.1185905278604e-5, 9.11996970284109e-5, 9.11655203508092e-5, 9.11058293070262e-5, 9.10449803724535e-5, 9.10008585594204e-5, 9.09836514046816e-5, 9.09964104777985e-5, 9.10352362298899e-5, 9.10894911066517e-5, 9.1143300131837e-5, 9.11791160922887e-5, 9.11829499010869e-5, 9.11496699358877e-5, 9.10861806534863e-5, 9.10106928271373e-5, 9.09476463435367e-5, 9.09196150939204e-5, 9.09389242756241e-5, 9.10021004249968e-5, 9.10894793397617e-5
flux1:, 0.639587978446675, 9.96427958234069e-5, 9.95240363906507e-5, 9.94297601288178e-5, 9.9390522774839e-5, 9.94169963719933e-5, 9.94976249714004e-5, 9.96036593075972e-5, 9.9699552760912e-5, 9.97549871463232e-5, 9.97545458826259e-5, 9.97021892716939e-5, 9.96194639769756e-5, 9.95380858159694e-5, 9.94889840015914e-5, 9.94911358161878e-5, 9.95442418942481e-5, 9.96287570032964e-5, 9.97144788852953e-5, 9.97750395955292e-5, 9.9801164092375e-5, 9.98023737527831e-5, 9.97900319376054e-5, 9.97540191749439e-5, 9.96798887047103e-5, 9.96335652706965e-5, 9.97204317193961e-5, 9.97196493175354e-5, 9.97761781905173e-5, 9.99109479960037e-5, 1.0037656460805e-4, 9.99332951681919e-5, 9.94532367237435e-5, 9.9819962177676e-5, 9.98165902434305e-5, 9.97440519208245e-5, 9.96672484443776e-5, 9.97578253102995e-5, 9.97823365604857e-5, 9.98256216362785e-5, 9.99143372644331e-5, 9.99875703061656e-5, 1.00000956193271e-4, 9.99560184676871e-5, 9.9879816957425e-5, 9.98026206273751e-5, 9.9747426938819e-5, 9.97274192165948e-5, 9.97458836421153e-5, 9.97964307688522e-5, 9.98639615300781e-5, 9.99275264383379e-5, 9.99655139890053e-5, 9.99622645412417e-5, 9.99140297707609e-5, 9.98318192363215e-5, 9.97394011238585e-5, 9.96663916387803e-5, 9.96383537515547e-5, 9.96672694253839e-5, 9.97459612905476e-5, 9.98488705309592e-5
flux1:, 0.639850427350428, 1.09129257687431e-4, 1.08991012885471e-4, 1.08876806879748e-4, 1.08824253883548e-4, 1.08848619573815e-4, 1.08938971368505e-4, 1.09063130004727e-4, 1.09179375803869e-4, 1.09250665525771e-4, 1.09256604248235e-4, 1.09199569599939e-4, 1.09103398686617e-4, 1.09005121203494e-4, 1.08942087498362e-4, 1.08938461346237e-4, 1.08995986954419e-4, 1.09093326813872e-4, 1.09195526889975e-4, 1.0927063657664e-4, 1.09305355127148e-4, 1.0930800126964e-4, 1.09290657427818e-4, 1.09243617307326e-4, 1.09153396919733e-4, 1.09094819674886e-4, 1.09186629792637e-4, 1.09189435549445e-4, 1.0925811846457e-4, 1.09414487964801e-4, 1.09930769353901e-4, 1.09448234420224e-4, 1.08920211557515e-4, 1.09314897267074e-4, 1.09302939668008e-4, 1.09215912985124e-4, 1.09129058617979e-4, 1.092298388182e-4, 1.09262440184789e-4, 1.09318680583047e-4, 1.09424518815255e-4, 1.09509745151825e-4, 1.0952381501991e-4, 1.09468698083948e-4, 1.0937636140713e-4, 1.09283373513326e-4, 1.09218141304843e-4, 1.09196969295536e-4, 1.09223317961931e-4, 1.09288089333502e-4, 1.09371405825549e-4, 1.09446916229603e-4, 1.09488706834629e-4, 1.09479378561633e-4, 1.09416695569108e-4, 1.0931606390628e-4, 1.09207170356653e-4, 1.0912511596675e-4, 1.09098592938757e-4, 1.09139142596247e-4, 1.09235558170024e-4, 1.09355929803753e-4
flux1:, 0.640112876254181, 1.19426697584797e-4, 1.19268083294483e-4, 1.19132671467984e-4, 1.19065535442373e-4, 1.19086868495397e-4, 1.19186520566224e-4, 1.19328827814926e-4, 1.19465664325659e-4, 1.19552940484616e-4, 1.19564986645237e-4, 1.19502424798191e-4, 1.19391384294917e-4, 1.19274371349035e-4, 1.19195405780755e-4, 1.1918406425434e-4, 1.19244245685372e-4, 1.19352785359923e-4, 1.19469852108873e-4, 1.19557813995939e-4, 1.19599371049253e-4, 1.19601765691002e-4, 1.19577825216115e-4, 1.19517951209744e-4, 1.19409199878683e-4, 1.19335757922513e-4, 1.19431059559959e-4, 1.19435563489468e-4, 1.19514520650799e-4, 1.19691997845635e-4, 1.20260850245312e-4, 1.1973437095409e-4, 1.19153829891818e-4, 1.19578782864687e-4, 1.19558104217956e-4, 1.19456114490224e-4, 1.19358804953746e-4, 1.19470663379272e-4, 1.1951169004415e-4, 1.19581455456682e-4, 1.19705572675769e-4, 1.19804110023426e-4, 1.19819967482818e-4, 1.19755550981635e-4, 1.1964796393262e-4, 1.19540327143485e-4, 1.19466599877811e-4, 1.19446208715042e-4, 1.19482674267275e-4, 1.19564006864384e-4, 1.19665347575427e-4, 1.19754772596767e-4, 1.19801975595601e-4, 1.19787838663575e-4, 1.19711768034006e-4, 1.1959376697425e-4, 1.19469649071526e-4, 1.19380143711996e-4, 1.19357089891156e-4, 1.19411450191314e-4, 1.19527714958572e-4, 1.19667290757179e-4
flux1:, 0.640375325157934, 1.30589713746732e-4, 1.30410287926658e-4, 1.30252717307099e-4, 1.30169793297839e-4, 1.30186912911078e-4, 1.30294915627139e-4, 1.30454739163151e-4, 1.3061180778142e-4, 1.30714842153675e-4, 1.30732711034926e-4, 1.30664113993398e-4, 1.30537375178086e-4, 1.30400466430936e-4, 1.30304132727961e-4, 1.30283440914646e-4, 1.3034450117183e-4, 1.30462349348791e-4, 1.30592317405759e-4, 1.30691211213379e-4, 1.30737951147895e-4, 1.30738915961695e-4, 1.30707632004084e-4, 1.30634100962532e-4, 1.30505288547552e-4, 1.30415122608033e-4, 1.30512974702994e-4, 1.30517257510921e-4, 1.30604390090751e-4, 1.30802208035632e-4, 1.31425638283973e-4, 1.3085035423763e-4, 1.30212898252457e-4, 1.30671353411041e-4, 1.30642705775772e-4, 1.30525977499708e-4, 1.30418235224877e-4, 1.30542062816747e-4, 1.30591460898957e-4, 1.30674686179569e-4, 1.30817540843481e-4, 1.30930142069061e-4, 1.30948607534871e-4, 1.30875812648196e-4, 1.30754150416158e-4, 1.30633381237252e-4, 1.30552962899589e-4, 1.30535284047328e-4, 1.30583740491666e-4, 1.30683310978878e-4, 1.30804096704625e-4, 1.30908630357093e-4, 1.30962314856346e-4, 1.30944457069878e-4, 1.3085624846395e-4, 1.30722389422031e-4, 1.30584846203354e-4, 1.30489916652223e-4, 1.30472447390594e-4, 1.30542625587276e-4, 1.30680422496592e-4, 1.30840380241757e-4
flux1:, 0.640637774061688, 1.42671188598723e-4, 1.42471103570687e-4, 1.42290861803866e-4, 1.42191071402731e-4, 1.42202555509772e-4, 1.42317423414935e-4, 1.42493480102519e-4, 1.42669886525423e-4, 1.42788238155281e-4, 1.42811875017135e-4, 1.42737401136527e-4, 1.42595107300659e-4, 1.42438205972822e-4, 1.42323993719414e-4, 1.42292935475512e-4, 1.42353357748961e-4, 1.42478612359508e-4, 1.42619436785451e-4, 1.42727444424042e-4, 1.42778204620296e-4, 1.42777527149845e-4, 1.42739504463627e-4, 1.42653013253521e-4, 1.42504068804001e-4, 1.42396572668537e-4, 1.42496925295257e-4, 1.42499341049856e-4, 1.42592603992731e-4, 1.42809885264044e-4, 1.43490211028225e-4, 1.42861282512431e-4, 1.42162897236239e-4, 1.426592974973e-4, 1.42624587507135e-4, 1.42494194362518e-4, 1.42376582140948e-4, 1.42513271005097e-4, 1.42570447894931e-4, 1.42666219460453e-4, 1.42827319573124e-4, 1.4295389886644e-4, 1.42975247332897e-4, 1.42894814351239e-4, 1.4276036222582e-4, 1.42628186764736e-4, 1.42542951992412e-4, 1.42529648171402e-4, 1.4259126768203e-4, 1.42709662084477e-4, 1.42850002603543e-4, 1.42969547280593e-4, 1.4302974643415e-4, 1.43008634191971e-4, 1.42909362098092e-4, 1.42761322685871e-4, 1.42612454417935e-4, 1.4251432466665e-4, 1.42504456520116e-4, 1.42591983837868e-4, 1.42752198274554e-4, 1.42932769772104e-4
flux1:, 0.640900222965441, 1.55723109465439e-4, 1.55503274504615e-4, 1.55300400868215e-4, 1.5518284011086e-4, 1.55187022692385e-4, 1.55306713196531e-4, 1.55497070169136e-4, 1.55691445021118e-4, 1.55824602314842e-4, 1.5585440614062e-4, 1.55775164164211e-4, 1.55618738778252e-4, 1.55443104333926e-4, 1.55311675721516e-4, 1.55270042984744e-4, 1.55328713272361e-4, 1.55459585509209e-4, 1.55609281032292e-4, 1.55724867407603e-4, 1.55779211456036e-4, 1.55777927972288e-4, 1.55735448293551e-4, 1.55638573615948e-4, 1.55471252667231e-4, 1.55347380775537e-4, 1.55451275201343e-4, 1.55450622059502e-4, 1.55548145845476e-4, 1.55783961012865e-4, 1.56523883332474e-4, 1.55836592293947e-4, 1.55073775578016e-4, 1.55613947248222e-4, 1.55576416929546e-4, 1.55434375458449e-4, 1.55308074520546e-4, 1.5545851333977e-4, 1.55522216649753e-4, 1.55628604526235e-4, 1.55806324045373e-4, 1.55945767248873e-4, 1.55969554385875e-4, 1.55881909975554e-4, 1.55735979383065e-4, 1.55594279609034e-4, 1.55506112946384e-4, 1.55498469806395e-4, 1.55573537716672e-4, 1.55709981398878e-4, 1.55868334816956e-4, 1.56001122217785e-4, 1.56066456131085e-4, 1.56041596340952e-4, 1.55931884364828e-4, 1.5577129844516e-4, 1.5561334533747e-4, 1.55514291985303e-4, 1.5551377830871e-4, 1.55619496934462e-4, 1.55801944227865e-4, 1.56002095407468e-4
flux1:, 0.641162671869194, 1.6979826000141e-4, 1.69560493758852e-4, 1.69335662721205e-4, 1.69199613919402e-4, 1.69194546373034e-4, 1.69316408190167e-4, 1.69518459470072e-4, 1.69728994461223e-4, 1.69876482749674e-4, 1.69913474316307e-4, 1.69831722185433e-4, 1.69664059394738e-4, 1.69472453634225e-4, 1.69325723114524e-4, 1.69274127416658e-4, 1.69330295645648e-4, 1.69465049994781e-4, 1.6962163913162e-4, 1.69743527627272e-4, 1.69801755032655e-4, 1.6980219469935e-4, 1.69759295933311e-4, 1.69656603834857e-4, 1.69474595346648e-4, 1.69336902931407e-4, 1.69446435422909e-4, 1.69441937473594e-4, 1.69541944941162e-4, 1.69795228696294e-4, 1.70597730419153e-4, 1.6984744259883e-4, 1.69017204594549e-4, 1.69608395161012e-4, 1.69572687671798e-4, 1.6942198520455e-4, 1.69288829215298e-4, 1.6945391254482e-4, 1.69522158091709e-4, 1.69636117908959e-4, 1.69827608042434e-4, 1.69977697123505e-4, 1.70002706751618e-4, 1.69907954148808e-4, 1.69751927363441e-4, 1.6960283124064e-4, 1.6951373354693e-4, 1.69512743949415e-4, 1.69600686900935e-4, 1.69752997930985e-4, 1.69926051225988e-4, 1.70068471456487e-4, 1.70135958874962e-4, 1.70105729777686e-4, 1.69985628908043e-4, 1.69814023889159e-4, 1.69649353508832e-4, 1.69551716202073e-4, 1.69562043444253e-4, 1.69686053246548e-4, 1.69889354085227e-4, 1.70106589397535e-4
flux1:, 0.641425120772948, 1.84952421211926e-4, 1.84699570383462e-4, 1.84454127867961e-4, 1.84299020391309e-4, 1.84282386018364e-4, 1.84403068140758e-4, 1.84613476356484e-4, 1.84837921719027e-4, 1.8499935692684e-4, 1.85045267204028e-4, 1.84964499154194e-4, 1.84790010738452e-4, 1.84586675047016e-4, 1.84427705024569e-4, 1.84367399621727e-4, 1.84420451117265e-4, 1.84557154076243e-4, 1.84718415683566e-4, 1.84845348417516e-4, 1.8490827032486e-4, 1.8491384978349e-4, 1.84876145221506e-4, 1.84774030116924e-4, 1.84582779013436e-4, 1.84435179538434e-4, 1.84553226449915e-4, 1.8454431472262e-4, 1.8464482945544e-4, 1.84914154708432e-4, 1.85782231790844e-4, 1.84964215582642e-4, 1.84063943565472e-4, 1.84714717816001e-4, 1.84686822185633e-4, 1.84531381901197e-4, 1.84393847513972e-4, 1.84574500436239e-4, 1.84644561737069e-4, 1.84761919342985e-4, 1.84963122917742e-4, 1.85120580662546e-4, 1.85144898554507e-4, 1.85042932839553e-4, 1.84878434426419e-4, 1.84724545025639e-4, 1.84636902515204e-4, 1.84643543172102e-4, 1.84743177246192e-4, 1.84907957898385e-4, 1.85090750271157e-4, 1.85237415256996e-4, 1.85302502078328e-4, 1.85264180803768e-4, 1.85133228168294e-4, 1.84952134824546e-4, 1.84783403334892e-4, 1.84689776818698e-4, 1.84712351112061e-4, 1.84854149681179e-4, 1.85075790928983e-4, 1.85306122026449e-4
flux1:, 0.641687569676701, 2.01246577991119e-4, 2.00982579990253e-4, 2.00718518113206e-4, 2.00543832319315e-4, 2.005128145499e-4, 2.00628139236893e-4, 2.00842745018668e-4, 2.01078367359876e-4, 2.01253451109575e-4, 2.01310723516038e-4, 2.01235640940391e-4, 2.0106016141197e-4, 2.00850636316037e-4, 2.0068337073571e-4, 2.00615914805656e-4, 2.00664990392767e-4, 2.00801109983621e-4, 2.00964172265233e-4, 2.0109450069952e-4, 2.01163028914334e-4, 2.01177844926524e-4, 2.01152126958445e-4, 2.0105841900046e-4, 2.00864702603648e-4, 2.00711991312894e-4, 2.00841750091364e-4, 2.0082768177912e-4, 2.00926079641158e-4, 2.01209329868216e-4, 2.02145607486618e-4, 2.01254741582147e-4, 2.0028195550869e-4, 2.01001976237761e-4, 2.00989069350614e-4, 2.00833666543477e-4, 2.00694830044806e-4, 2.00892047388929e-4, 2.00960509022451e-4, 2.01076027031939e-4, 2.01281785773217e-4, 2.01442422424159e-4, 2.01463612390969e-4, 2.01354330805119e-4, 2.01183488555912e-4, 2.01028208007099e-4, 2.00945175542888e-4, 2.00960827553043e-4, 2.01070781952149e-4, 2.01243810650548e-4, 2.01430069407321e-4, 2.01574086577752e-4, 2.01630870997662e-4, 2.01580838872222e-4, 2.01438277206488e-4, 2.01249490723559e-4, 2.01079955928068e-4, 2.00993543127885e-4, 2.01030050915955e-4, 2.01188857747829e-4, 2.01425438253573e-4, 2.01663525234574e-4
flux1:, 0.641950018580454, 2.18748596121481e-4, 2.18478469357354e-4, 2.18198334700505e-4, 2.18003455098892e-4, 2.17954573437091e-4, 2.18059390531453e-4, 2.18273105977477e-4, 2.18516619710737e-4, 2.18705086341964e-4, 2.1877680395933e-4, 2.18713186724437e-4, 2.18543763792483e-4, 2.18334591911951e-4, 2.18163483408995e-4, 2.18090316761704e-4, 2.18133859499674e-4, 2.18265800021172e-4, 2.18426667012204e-4, 2.18557865805583e-4, 2.18632510971021e-4, 2.18660827407051e-4, 2.18654548880531e-4, 2.1857797930001e-4, 2.18389330671006e-4, 2.18236577763375e-4, 2.18381025420252e-4, 2.18360425410979e-4, 2.18452927558187e-4, 2.18746941458288e-4, 2.19753262634615e-4, 2.18783695581345e-4, 2.17735746831943e-4, 2.1853549080756e-4, 2.18545714408971e-4, 2.18395865138944e-4, 2.18259340933275e-4, 2.18474238108684e-4, 2.18537105070592e-4, 2.18644618537804e-4, 2.18848848455367e-4, 2.19007773037581e-4, 2.19023108394991e-4, 2.18906660183507e-4, 2.1873239054923e-4, 2.18580263921228e-4, 2.18506179453258e-4, 2.18533105355735e-4, 2.18652334859146e-4, 2.18829076595864e-4, 2.19011690699358e-4, 2.19145079106454e-4, 2.19186670507295e-4, 2.19120735042006e-4, 2.18965830697172e-4, 2.1877175809106e-4, 2.18605677256566e-4, 2.1853073683736e-4, 2.1858361764138e-4, 2.18758829764172e-4, 2.19006451202149e-4, 2.19245890568699e-4
flux1:, 0.642212467484207, 2.37533928553618e-4, 2.37263683257919e-4, 2.36970425026849e-4, 2.36754461036345e-4, 2.36683401078691e-4, 2.36771452868767e-4, 2.36978166847458e-4, 2.37225663645281e-4, 2.37427201602888e-4, 2.37516963937621e-4, 2.37471474406311e-4, 2.3731608980915e-4, 2.37114463001281e-4, 2.36944070481378e-4, 2.36866089626644e-4, 2.36901419792093e-4, 2.37024101312152e-4, 2.37177228382437e-4, 2.37305452806077e-4, 2.3738585491297e-4, 2.37431606979026e-4, 2.37452360346909e-4, 2.37402004390495e-4, 2.37226109262843e-4, 2.37078058024094e-4, 2.37239453609357e-4, 2.37209890293907e-4, 2.37291122650723e-4, 2.37591404130633e-4, 2.38668495916935e-4, 2.37613338424599e-4, 2.36487118856254e-4, 2.37377590953745e-4, 2.37419811267848e-4, 2.37281655486027e-4, 2.37151533786716e-4, 2.37385404407341e-4, 2.37438251357769e-4, 2.37530851474919e-4, 2.37726753992203e-4, 2.3787860405963e-4, 2.37885296482187e-4, 2.37762304344978e-4, 2.37588544104628e-4, 2.37445533642607e-4, 2.37386263604999e-4, 2.37428033348041e-4, 2.37556309483256e-4, 2.37732437233043e-4, 2.37903967063064e-4, 2.38018121338317e-4, 2.38037043416573e-4, 2.37950789093784e-4, 2.37783158623639e-4, 2.37587158127501e-4, 2.37430171832745e-4, 2.37372460039914e-4, 2.37445394849814e-4, 2.37637087045041e-4, 2.37891817741706e-4, 2.38125522599893e-4
flux1:, 0.642474916387961, 2.57685112364897e-4, 2.57421585931089e-4, 2.57118361427556e-4, 2.56879964236973e-4, 2.5678143680037e-4, 2.56845269849866e-4, 2.57037799058205e-4, 2.57284705520852e-4, 2.57498881472835e-4, 2.57610661650794e-4, 2.57590620141988e-4, 2.5745789196156e-4, 2.57271308583595e-4, 2.57105945883907e-4, 2.57023174811487e-4, 2.57046196434769e-4, 2.57152789855351e-4, 2.57290824781643e-4, 2.57410632131607e-4, 2.57495245056945e-4, 2.57561680841934e-4, 2.57616793122902e-4, 2.57601611372491e-4, 2.57445809014323e-4, 2.57306414529426e-4, 2.57485968132047e-4, 2.57443678467902e-4, 2.57506421660063e-4, 2.57807006740937e-4, 2.58954322668806e-4, 2.57805452706607e-4, 2.56597179758572e-4, 2.57589684625986e-4, 2.57673279344867e-4, 2.57553474665578e-4, 2.57434271912182e-4, 2.5768864588526e-4, 2.57726785570274e-4, 2.57797027530209e-4, 2.57977305176761e-4, 2.58116451873251e-4, 2.58111823229066e-4, 2.57983512490465e-4, 2.57815323269025e-4, 2.57688928880571e-4, 2.57652049452663e-4, 2.57713811320427e-4, 2.57852083750073e-4, 2.58023902896962e-4, 2.58177022692578e-4, 2.58263127210662e-4, 2.58251672178358e-4, 2.58140747756132e-4, 2.57960597486196e-4, 2.5776720795748e-4, 2.57626601229527e-4, 2.57593695220293e-4, 2.57691999102725e-4, 2.57901365445508e-4, 2.58159688245549e-4, 2.58380290051162e-4
flux1:, 0.642737365291714, 2.79290086209811e-4, 2.79040717495548e-4, 2.78730680970658e-4, 2.78467890888618e-4, 2.78335558265114e-4, 2.78366519280581e-4, 2.78536638211297e-4, 2.78777730579153e-4, 2.79003942980244e-4, 2.79141953968538e-4, 2.7915512050396e-4, 2.79054031434373e-4, 2.78890019311903e-4, 2.78733521213875e-4, 2.78644952148962e-4, 2.78650073322042e-4, 2.78731978376409e-4, 2.78845758762844e-4, 2.78950085771456e-4, 2.79036106348252e-4, 2.79125652966929e-4, 2.79221982653868e-4, 2.79250552410547e-4, 2.79121542308055e-4, 2.78993753711015e-4, 2.79191551056313e-4, 2.79131405895147e-4, 2.79166629633042e-4, 2.79460179060714e-4, 2.80675986686644e-4, 2.79424027211223e-4, 2.78129152840805e-4, 2.79235164314794e-4, 2.79369866391481e-4, 2.7927549701539e-4, 2.79172123761601e-4, 2.79448818450788e-4, 2.79467468399882e-4, 2.79507582691836e-4, 2.79664637663159e-4, 2.79785337627511e-4, 2.79766898055146e-4, 2.79635089612675e-4, 2.79478584278884e-4, 2.79377751039036e-4, 2.7937249678174e-4, 2.79461016402499e-4, 2.7961156235812e-4, 2.79776254968127e-4, 2.7990404755742e-4, 2.79953364886788e-4, 2.79903826252089e-4, 2.79764096152404e-4, 2.79572298035828e-4, 2.79387273922011e-4, 2.79272021297575e-4, 2.79273423721791e-4, 2.79404240453093e-4, 2.79633879643361e-4, 2.79893037479072e-4, 2.80093238877588e-4
flux1:, 0.642999814195467, 3.02439631606829e-4, 3.02212196554628e-4, 3.01898301993959e-4, 3.01608460982086e-4, 3.01434964744135e-4, 3.0142331112189e-4, 3.01561886150341e-4, 3.01791382380438e-4, 3.02028862239621e-4, 3.02197450452497e-4, 3.02251834618327e-4, 3.02191513219364e-4, 3.02057450859764e-4, 3.01913093690216e-4, 3.01816738466041e-4, 3.01797048213123e-4, 3.01844158158597e-4, 3.01923008428248e-4, 3.02003445211196e-4, 3.02087022605684e-4, 3.02201408077573e-4, 3.02345375013226e-4, 3.02425849976065e-4, 3.02329651326875e-4, 3.02215481413516e-4, 3.02430696870415e-4, 3.02346450885775e-4, 3.0234367334234e-4, 3.02621819581426e-4, 3.03903554380507e-4, 3.02538047717359e-4, 3.0115130796772e-4, 3.02382445809008e-4, 3.02578249033011e-4, 3.02516739646761e-4, 3.02434478893308e-4, 3.02735635442512e-4, 3.02730066171638e-4, 3.02732160619813e-4, 3.02858269830737e-4, 3.0295475806306e-4, 3.02920181294406e-4, 3.02787135931383e-4, 3.02649211084533e-4, 3.02584003517784e-4, 3.02620957248865e-4, 3.02744392312935e-4, 3.02910716993362e-4, 3.03066367091711e-4, 3.03162433365466e-4, 3.03166432460126e-4, 3.03071184279578e-4, 3.02898711620255e-4, 3.02696678594546e-4, 3.02526785582224e-4, 3.02447325153207e-4, 3.02494285722826e-4, 3.02666514411055e-4, 3.02920488611136e-4, 3.03178663311185e-4, 3.03351488456459e-4
flux1:, 0.64326226309922, 3.27224455105565e-4, 3.27026789971803e-4, 3.26711637892936e-4, 3.26391396577542e-4, 3.26168511653986e-4, 3.26103654773721e-4, 3.26200893713187e-4, 3.26412629119802e-4, 3.26660491357307e-4, 3.26864060310407e-4, 3.26967762279459e-4, 3.26957320524305e-4, 3.26860359129238e-4, 3.26730936458767e-4, 3.26624085960925e-4, 3.26571781458579e-4, 3.26573023983003e-4, 3.2660533608253e-4, 3.26652673844919e-4, 3.26729368843171e-4, 3.26869963991735e-4, 3.27067777420313e-4, 3.27208048242834e-4, 3.27150190262764e-4, 3.27051043934354e-4, 3.27282408163743e-4, 3.27167219328102e-4, 3.27115166613167e-4, 3.27369094999111e-4, 3.28713946980572e-4, 3.27223706297893e-4, 3.25739291347921e-4, 3.2710737995755e-4, 3.27374483669627e-4, 3.27353494253587e-4, 3.27297971407477e-4, 3.27626068495034e-4, 3.27591723840512e-4, 3.27547974521529e-4, 3.27635452035712e-4, 3.27701994868446e-4, 3.27649013091421e-4, 3.27517150643597e-4, 3.27405049447209e-4, 3.27386116716798e-4, 3.27476663015924e-4, 3.27644093013671e-4, 3.27830597092641e-4, 3.27976011274456e-4, 3.2803440897701e-4, 3.2798474951618e-4, 3.2783619045112e-4, 3.27627070184167e-4, 3.27416446337788e-4, 3.27269026102627e-4, 3.27236761160729e-4, 3.2734180301502e-4, 3.27565735119205e-4, 3.27849374902921e-4, 3.28105670942168e-4, 3.28244589035505e-4
flux1:, 0.643524712002974, 3.53732528420394e-4, 3.53572266484541e-4, 3.53258019704874e-4, 3.52903458101147e-4, 3.52622383730896e-4, 3.52493266517919e-4, 3.52539077695576e-4, 3.52726753365064e-4, 3.52984085476056e-4, 3.53227034770693e-4, 3.53388100732019e-4, 3.53436507163873e-4, 3.5338356647993e-4, 3.53271584782024e-4, 3.53151232166589e-4, 3.53058242607656e-4, 3.53002333715985e-4, 3.52976358325575e-4, 3.5298132728417e-4, 3.53046728807863e-4, 3.5321501168858e-4, 3.53473000943872e-4, 3.53680967167254e-4, 3.53666821593766e-4, 3.53583986133226e-4, 3.53830413305697e-4, 3.53677558334901e-4, 3.53565036638549e-4, 3.53786233815212e-4, 3.55191883743163e-4, 3.53565460911349e-4, 3.51977251491819e-4, 3.53494404874922e-4, 3.53843151600571e-4, 3.53870419968131e-4, 3.53847537124034e-4, 3.54205375506392e-4, 3.54137964660811e-4, 3.54040804684125e-4, 3.54082177158664e-4, 3.54113125703386e-4, 3.54039393566004e-4, 3.53910942337393e-4, 3.53831707716381e-4, 3.53869603518522e-4, 3.54025211833375e-4, 3.54245988927132e-4, 3.54457467976738e-4, 3.54591854703723e-4, 3.54606929530561e-4, 3.54495366585991e-4, 3.54285795085463e-4, 3.54035905217079e-4, 3.53818138192778e-4, 3.53700505629127e-4, 3.53727089391381e-4, 3.53903284812818e-4, 3.54189983970296e-4, 3.54509460739775e-4, 3.54763707448639e-4, 3.54862639702504e-4
flux1:, 0.643787160906727, 3.82047260789709e-4, 3.81931604334221e-4, 3.81619989208461e-4, 3.81226857647462e-4, 3.80878639843492e-4, 3.80674232549684e-4, 3.80658669903545e-4, 3.80816146596794e-4, 3.81082106024222e-4, 3.81368756047257e-4, 3.81595015474834e-4, 3.81710965094303e-4, 3.81708754382112e-4, 3.81616687463442e-4, 3.81480040216588e-4, 3.81338758454406e-4, 3.81215066831859e-4, 3.81119799439323e-4, 3.81073869482866e-4, 3.81124232304286e-4, 3.81322236285824e-4, 3.81647148220378e-4, 3.81930969277783e-4, 3.81966088915651e-4, 3.81901241553648e-4, 3.82162480141711e-4, 3.81966148687212e-4, 3.81782996952129e-4, 3.8196406641923e-4, 3.83429456419951e-4, 3.81655637020611e-4, 3.79957430874467e-4, 3.81636090434428e-4, 3.82076837408211e-4, 3.82159935169702e-4, 3.82175740082072e-4, 3.82566393434257e-4, 3.82461962717429e-4, 3.82304285938317e-4, 3.82292515051999e-4, 3.82282411440148e-4, 3.82185405366931e-4, 3.82062057511431e-4, 3.82021958945669e-4, 3.82126405825452e-4, 3.82357837785962e-4, 3.82640855896033e-4, 3.82881928904847e-4, 3.83004532534285e-4, 3.82970736886728e-4, 3.82789042326284e-4, 3.82510562432151e-4, 3.82215336956758e-4, 3.81991239485186e-4, 3.81910019517138e-4, 3.82006525575922e-4, 3.82266614182545e-4, 3.82627118481995e-4, 3.82988848869782e-4, 3.83241271788907e-4, 3.83294522553537e-4
flux1:, 0.64404960981048, 4.12246895793003e-4, 4.12182438942526e-4, 4.1187483875535e-4, 4.11438912516404e-4, 4.1101497766097e-4, 4.10724860291246e-4, 4.1063861638115e-4, 4.10760213904713e-4, 4.11034094957889e-4, 4.11368558934181e-4, 4.11667403402972e-4, 4.11859137734086e-4, 4.11914144567762e-4, 4.11844675334961e-4, 4.11689668781858e-4, 4.11493687049322e-4, 4.11293089595778e-4, 4.11119118255462e-4, 4.11015218516357e-4, 4.11047972849124e-4, 4.1127856959576e-4, 4.11677688061632e-4, 4.12045869371663e-4, 4.12136181001185e-4, 4.12091755401155e-4, 4.12368916906762e-4, 4.12124949632836e-4, 4.11862924993212e-4, 4.1199835801901e-4, 4.13524374982013e-4, 4.11592602948844e-4, 4.09778250950882e-4, 4.11631103260512e-4, 4.12173971274305e-4, 4.12319947261525e-4, 4.12380412782956e-4, 4.12807143544007e-4, 4.12662141990022e-4, 4.12437541862828e-4, 4.12366327098947e-4, 4.12310115078535e-4, 4.12187135534345e-4, 4.12069787886612e-4, 4.12073810347419e-4, 4.12253004516927e-4, 4.1256954732259e-4, 4.12922534469103e-4, 4.13197106868202e-4, 4.13306900468599e-4, 4.13218702839276e-4, 4.12958707640951e-4, 4.12603274071756e-4, 4.12257613451991e-4, 4.12027037590003e-4, 4.11987570458161e-4, 4.12163677941977e-4, 4.12519149637028e-4, 4.12963605449414e-4, 4.13373579459345e-4, 4.13624414619063e-4, 4.13626585613061e-4
flux1:, 0.644312058714234, 4.44405240963476e-4, 4.44397852589573e-4, 4.44095490741037e-4, 4.43613020973798e-4, 4.43105788587453e-4, 4.42720777482587e-4, 4.42555677215039e-4, 4.42636432793626e-4, 4.42917660572543e-4, 4.4330362536654e-4, 4.43681691289625e-4, 4.43956727182015e-4, 4.4407512370425e-4, 4.44031309820814e-4, 4.43857043127533e-4, 4.43601797797866e-4, 4.43317416483135e-4, 4.43057609748515e-4, 4.42890639040639e-4, 4.42904643830706e-4, 4.43171538126803e-4, 4.43652507697419e-4, 4.44113702226964e-4, 4.44265424480608e-4, 4.44244702883042e-4, 4.4454054831998e-4, 4.44246997643358e-4, 4.43900464040559e-4, 4.43987267849625e-4, 4.45577239827918e-4, 4.43477889213163e-4, 4.41541277097662e-4, 4.43580998933262e-4, 4.44235460649052e-4, 4.44450362916172e-4, 4.4456106557956e-4, 4.45027208503554e-4, 4.44838563544764e-4, 4.44541624405755e-4, 4.44405809548451e-4, 4.44299187006979e-4, 4.44147516786686e-4, 4.44036162688179e-4, 4.44087632513852e-4, 4.44347670921189e-4, 4.44756483281082e-4, 4.45185405612822e-4, 4.45496254348618e-4, 4.45591776295594e-4, 4.45443744372059e-4, 4.45097586146429e-4, 4.44657278788448e-4, 4.44255698242054e-4, 4.44017434719934e-4, 4.44023372667075e-4, 4.44286694152506e-4, 4.44746962010234e-4, 4.4528380333588e-4, 4.45746932690638e-4, 4.45996060508864e-4, 4.45942007415609e-4
flux1:, 0.644574507617987, 4.78593516461263e-4, 4.78648287557301e-4, 4.78352491595818e-4, 4.77820727906176e-4, 4.77224264074333e-4, 4.76737035384125e-4, 4.76486481119904e-4, 4.76522321432818e-4, 4.7681033505057e-4, 4.7725072096866e-4, 4.77713451680913e-4, 4.78078194600619e-4, 4.78265631859128e-4, 4.78250956105412e-4, 4.78057998847406e-4, 4.77741258981284e-4, 4.77369002472962e-4, 4.77018954339101e-4, 4.7678599937474e-4, 4.76781463047008e-4, 4.77088833390234e-4, 4.77659127789784e-4, 4.7822159029639e-4, 4.78440804091126e-4, 4.78447661897688e-4, 4.78766581855505e-4, 4.78424016918752e-4, 4.77990355923276e-4, 4.78028477402098e-4, 4.79688428829967e-4, 4.77412875929311e-4, 4.75347721602664e-4, 4.77586535768478e-4, 4.78360837555311e-4, 4.78649127905849e-4, 4.78814832556351e-4, 4.79323652899109e-4, 4.79088870130118e-4, 4.78715519430097e-4, 4.78511608351018e-4, 4.78351534617331e-4, 4.78168778449613e-4, 4.78062587446775e-4, 4.78162980479156e-4, 4.78507460680358e-4, 4.7901308401722e-4, 4.79521713268456e-4, 4.79870241977296e-4, 4.79949619507638e-4, 4.79736716664655e-4, 4.79297332677865e-4, 4.78764907306652e-4, 4.78301982005375e-4, 4.78053959443523e-4, 4.78107144558754e-4, 4.78462796406364e-4, 4.79034560663607e-4, 4.79669827224107e-4, 4.8018939152307e-4, 4.80436048684285e-4, 4.80320920737746e-4
flux1:, 0.64483695652174, 5.14882824830072e-4, 5.15004082590601e-4, 5.14716616853286e-4, 5.14134374014385e-4, 5.13445045807457e-4, 5.12850710193074e-4, 5.12510033839165e-4, 5.12497823965614e-4, 5.12791823852703e-4, 5.13288310391198e-4, 5.13839394181124e-4, 5.14298637541804e-4, 5.14559928865218e-4, 5.145782296386e-4, 5.14368785814084e-4, 5.13990963609405e-4, 5.13529846132106e-4, 5.1308805092423e-4, 5.12788293384711e-4, 5.12766357392949e-4, 5.13118152627582e-4, 5.13784205988356e-4, 5.14454914837592e-4, 5.14746793898463e-4, 5.14785105701149e-4, 5.15132804110046e-4, 5.14744344087489e-4, 5.14224075032139e-4, 5.14216608922331e-4, 5.1595527945443e-4, 5.13495777126813e-4, 5.11295257980778e-4, 5.13744328092345e-4, 5.14644778015655e-4, 5.15008676918996e-4, 5.15232854133361e-4, 5.15787391083126e-4, 5.15504685564898e-4, 5.15052602424567e-4, 5.14779367590776e-4, 5.14564707916885e-4, 5.14349303508755e-4, 5.14246888810592e-4, 5.14395827970295e-4, 5.14825631188019e-4, 5.15429675451606e-4, 5.16019324323994e-4, 5.1640548554618e-4, 5.16466633977675e-4, 5.16184711814303e-4, 5.15646559208613e-4, 5.15016262172185e-4, 5.14487370063674e-4, 5.14227172368639e-4, 5.14327831995956e-4, 5.14778297388706e-4, 5.15465156659662e-4, 5.16202003057303e-4, 5.16779233868977e-4, 5.17021826474017e-4, 5.16841196028606e-4
flux1:, 0.645099405425493, 5.53346568023955e-4, 5.53537959322229e-4, 5.53261413661291e-4, 5.52629655728538e-4, 5.5184675039574e-4, 5.51143340279202e-4, 5.50710028786333e-4, 5.50647475899734e-4, 5.50946028184887e-4, 5.51498454417583e-4, 5.52139160425908e-4, 5.52695501466994e-4, 5.53034228499983e-4, 5.5308954241611e-4, 5.52867499620176e-4, 5.52431806971014e-4, 5.51884069546476e-4, 5.51351860207817e-4, 5.50986222296799e-4, 5.50948277898102e-4, 5.51347258825159e-4, 5.5211335769925e-4, 5.52896900452368e-4, 5.53264694445735e-4, 5.53337496092425e-4, 5.53720463005677e-4, 5.53291590321372e-4, 5.52688258063352e-4, 5.52641481441032e-4, 5.54470171308219e-4, 5.51819577284764e-4, 5.49475846440213e-4, 5.52144581605812e-4, 5.53174772734038e-4, 5.53613592151412e-4, 5.53897912157176e-4, 5.54500820384608e-4, 5.54169277355959e-4, 5.53638337723867e-4, 5.53297482750107e-4, 5.53029742518712e-4, 5.5278159821126e-4, 5.52681434816938e-4, 5.5287684655156e-4, 5.53390075204447e-4, 5.54091046855089e-4, 5.54760431290387e-4, 5.55182762996507e-4, 5.55223695726216e-4, 5.54870108301194e-4, 5.54230033440422e-4, 5.53498606222192e-4, 5.52900906216118e-4, 5.52626563474629e-4, 5.52773797939652e-4, 5.53319073997849e-4, 5.54121384831327e-4, 5.54959782606249e-4, 5.55593579487414e-4, 5.55829578152745e-4, 5.5557962693389e-4
flux1:, 0.645361854329247, 5.94062118265176e-4, 5.94326767215731e-4, 5.94064990734033e-4, 5.93387408865146e-4, 5.92513687864002e-4, 5.91702528954788e-4, 5.91176304226576e-4, 5.91061712090038e-4, 5.91362224094765e-4, 5.91967895507449e-4, 5.92696354053504e-4, 5.93349582708924e-4, 5.93767685095876e-4, 5.93864063044059e-4, 5.93634987033001e-4, 5.93147499548321e-4, 5.9251860206571e-4, 5.91899935592204e-4, 5.91470570419475e-4, 5.91417440122275e-4, 5.91864117758104e-4, 5.92731215252438e-4, 5.93628600156673e-4, 5.94072532874483e-4, 5.94181102481216e-4, 5.9460601877015e-4, 5.94144279460836e-4, 5.934642245439e-4, 5.93387540844476e-4, 5.95319888057419e-4, 5.92471337846553e-4, 5.89975021859704e-4, 5.9287039266385e-4, 5.94030456592939e-4, 5.94539988910848e-4, 5.94883845719513e-4, 5.95537248085961e-4, 5.95157000123767e-4, 5.94549724669801e-4, 5.94146544589082e-4, 5.93830622753157e-4, 5.93551809732725e-4, 5.93452737452522e-4, 5.93691108042368e-4, 5.94283120721657e-4, 5.95076331063478e-4, 5.95821486552323e-4, 5.96277175055274e-4, 5.96296320434368e-4, 5.95870542914048e-4, 5.95128674976588e-4, 5.94296424120126e-4, 5.9362995387533e-4, 5.93340906549229e-4, 5.93533388008999e-4, 5.94171353866022e-4, 5.95086288521801e-4, 5.96022876129289e-4, 5.9670960639937e-4, 5.96935465619907e-4, 5.96613158202267e-4
flux1:, 0.645624303233, 6.37111198178684e-4, 6.37451944090795e-4, 6.37210514048759e-4, 6.3649407752099e-4, 6.35536242372865e-4, 6.34622192679934e-4, 6.34004942683049e-4, 6.33836831989364e-4, 6.34134933498001e-4, 6.34787887709201e-4, 6.35598380950789e-4, 6.36344915543755e-4, 6.36842340839971e-4, 6.36983713639683e-4, 6.36754864209297e-4, 6.36224572590123e-4, 6.35523148078367e-4, 6.34824349480739e-4, 6.34334113731163e-4, 6.34265261144486e-4, 6.34756914978705e-4, 6.35721560049976e-4, 6.36729149920542e-4, 6.37245432329745e-4, 6.37388486697986e-4, 6.37861728318834e-4, 6.37376455862427e-4, 6.36628608412624e-4, 6.36534502996407e-4, 6.38586312885122e-4, 6.35532945126959e-4, 6.32872729442102e-4, 6.35998706775434e-4, 6.37284700530816e-4, 6.37856730618037e-4, 6.38256850426612e-4, 6.3896221267972e-4, 6.38534610480961e-4, 6.37856570933945e-4, 6.37400544148004e-4, 6.37045423881185e-4, 6.36740837114103e-4, 6.36642568558927e-4, 6.36919228660718e-4, 6.37582705019125e-4, 6.38460187845513e-4, 6.392743575419e-4, 6.39759227843838e-4, 6.39755635106586e-4, 6.39259751746679e-4, 6.38420273315743e-4, 6.37492053906108e-4, 6.36760799499612e-4, 6.36458900109634e-4, 6.3669566383088e-4, 6.37422569427542e-4, 6.38444287199565e-4, 6.39472292471742e-4, 6.4020560052426e-4, 6.40416621956691e-4, 6.40019775706951e-4
flux1:, 0.645886752136753, 6.82578715065746e-4, 6.82998436161581e-4, 6.82785151251023e-4, 6.82040612574604e-4, 6.81009665074694e-4, 6.80001214937601e-4, 6.79296787322652e-4, 6.79073413956868e-4, 6.79362296115834e-4, 6.80052594793751e-4, 6.80934934162685e-4, 6.81767382906149e-4, 6.8234187321671e-4, 6.82532039071489e-4, 6.82312477469137e-4, 6.81751400825528e-4, 6.80989259652493e-4, 6.80218833625588e-4, 6.79670877537564e-4, 6.79583804635471e-4, 6.80113756614132e-4, 6.811673229764e-4, 6.82276081312335e-4, 6.82856233584926e-4, 6.83029425295972e-4, 6.8355681876137e-4, 6.83059011280492e-4, 6.82254838172455e-4, 6.82158937161613e-4, 6.84348167194955e-4, 6.81082999381079e-4, 6.78245397182478e-4, 6.81602611802662e-4, 6.83006129266807e-4, 6.83628123434565e-4, 6.84078301573676e-4, 6.84836335615562e-4, 6.84364082811732e-4, 6.83624217871891e-4, 6.83129463780041e-4, 6.82748760430649e-4, 6.82426664763858e-4, 6.82330221515737e-4, 6.82639593181968e-4, 6.8336457101207e-4, 6.84314952197075e-4, 6.85188380909397e-4, 6.85696732615519e-4, 6.85670064883859e-4, 6.85109003976163e-4, 6.84180659418335e-4, 6.83166622762473e-4, 6.82379409315551e-4, 6.82069817901541e-4, 6.82351016578278e-4, 6.83161980906151e-4, 6.84281819347581e-4, 6.85390973682548e-4, 6.86161524192613e-4, 6.86351584712885e-4, 6.8587874676701e-4
flux1:, 0.646149201040506, 7.30550160601284e-4, 7.31052183610425e-4, 7.30877566175382e-4, 7.3011989953749e-4, 7.29031381653871e-4, 7.27940615927982e-4, 7.27154496840429e-4, 7.26873313052799e-4, 7.27143088217556e-4, 7.27856209440281e-4, 7.28795276251052e-4, 7.29702195276809e-4, 7.30349270926197e-4, 7.30592054325874e-4, 7.30392885789039e-4, 7.29816292759675e-4, 7.29008534479787e-4, 7.28177121898412e-4, 7.27574695624711e-4, 7.2746464514874e-4, 7.28021919038573e-4, 7.29150270070257e-4, 7.30345461532339e-4, 7.30976088725416e-4, 7.31171933637624e-4, 7.31758859084111e-4, 7.31261297340922e-4, 7.30414982678683e-4, 7.30336268215256e-4, 7.32683223270998e-4, 7.29199239505779e-4, 7.2616860587044e-4, 7.29754291293507e-4, 7.31262360027742e-4, 7.31917363101639e-4, 7.32408355978838e-4, 7.3321895301136e-4, 7.32706173472952e-4, 7.31916967779099e-4, 7.31402513686142e-4, 7.31014815018885e-4, 7.30687210129265e-4, 7.30595229340396e-4, 7.30930992113891e-4, 7.3170484641993e-4, 7.32713141577017e-4, 7.3363274850011e-4, 7.34156997675906e-4, 7.34107253227369e-4, 7.33488688077592e-4, 7.32484927927092e-4, 7.31400916015271e-4, 7.30571994433755e-4, 7.30263845149871e-4, 7.3059135482664e-4, 7.31480779666998e-4, 7.3268739111673e-4, 7.33863776932749e-4, 7.34658881981233e-4, 7.34819974926953e-4, 7.34270043452133e-4
flux1:, 0.64641164994426, 7.81108045192121e-4, 7.81696630571116e-4, 7.81574413716791e-4, 7.80823161054564e-4, 7.79697259631985e-4, 7.78539687430799e-4, 7.77678595398828e-4, 7.77335706357327e-4, 7.77572856664183e-4, 7.78289260180004e-4, 7.7926477536165e-4, 7.80230673871687e-4, 7.80943845118878e-4, 7.81243440110894e-4, 7.8107819305589e-4, 7.80504930674546e-4, 7.7967017161291e-4, 7.78790673374586e-4, 7.78137187516745e-4, 7.77997199621088e-4, 7.78566620968497e-4, 7.79750269635357e-4, 7.81011677938531e-4, 7.81674760582675e-4, 7.81883036673942e-4, 7.82534891708444e-4, 7.8205251512029e-4, 7.8118137703101e-4, 7.81142553123593e-4, 7.83670278578111e-4, 7.79960736057469e-4, 7.76719539519614e-4, 7.80527771508996e-4, 7.82123053845454e-4, 7.82789798784466e-4, 7.83309375618596e-4, 7.84171565659539e-4, 7.83623775528763e-4, 7.82801264291819e-4, 7.82291082304963e-4, 7.81920040098804e-4, 7.81602805727995e-4, 7.81519689184408e-4, 7.81874854689456e-4, 7.82682226653571e-4, 7.83729588090928e-4, 7.84678543485154e-4, 7.85208688992906e-4, 7.85135653364635e-4, 7.8446954992145e-4, 7.83408268413015e-4, 7.82275792095392e-4, 7.81425046143724e-4, 7.81131806722387e-4, 7.8150961427937e-4, 7.82471460184058e-4, 7.83750861209347e-4, 7.84976679346541e-4, 7.85779807648631e-4, 7.85901395411269e-4, 7.85272970977159e-4
flux1:, 0.646674098848013, 8.34328097899807e-4, 8.35008975576091e-4, 8.34956539394414e-4, 8.34236031223988e-4, 8.33097530202544e-4, 8.31891788954012e-4, 8.30963216732223e-4, 8.30552886640831e-4, 8.30739866350359e-4, 8.31434794245206e-4, 8.32421364227362e-4, 8.33426979108789e-4, 8.34198180295203e-4, 8.34559647781555e-4, 8.34444742913007e-4, 8.33897620625167e-4, 8.33058287805807e-4, 8.3214611451028e-4, 8.31445420631201e-4, 8.31266713056031e-4, 8.31829419301819e-4, 8.33044152911258e-4, 8.34346786268479e-4, 8.35020448080795e-4, 8.35229004239826e-4, 8.35951949255469e-4, 8.35502425085391e-4, 8.34627484882499e-4, 8.34655422255939e-4, 8.37390210275077e-4, 8.334491101125e-4, 8.29978419377234e-4, 8.34000613283323e-4, 8.35661886548517e-4, 8.36315096458257e-4, 8.36848235567376e-4, 8.37760167175116e-4, 8.37184133301704e-4, 8.36347709813849e-4, 8.35870505650904e-4, 8.35544665599282e-4, 8.35257480073263e-4, 8.35189390678072e-4, 8.35556309767704e-4, 8.36379032229357e-4, 8.37442511781642e-4, 8.38399796076494e-4, 8.38922789580713e-4, 8.38825287004161e-4, 8.38123146972936e-4, 8.37026037375151e-4, 8.35871839699309e-4, 8.35024598013964e-4, 8.3476410026141e-4, 8.35198456164181e-4, 8.36226380417776e-4, 8.3756193600467e-4, 8.38815236600521e-4, 8.39605462820526e-4, 8.39673700668149e-4, 8.38964214833458e-4
flux1:, 0.646936547751766, 8.90276059238447e-4, 8.91056972475711e-4, 8.91095681015338e-4, 8.90435091833937e-4, 8.89313151863181e-4, 8.88080592140165e-4, 8.87092328942601e-4, 8.86606587411602e-4, 8.86721634951945e-4, 8.87365193798117e-4, 8.88332655346563e-4, 8.89355486282869e-4, 8.9017568997885e-4, 8.90605538034842e-4, 8.90560757130872e-4, 8.90066886735802e-4, 8.89249477581048e-4, 8.88322825962633e-4, 8.87579617898542e-4, 8.87352187238829e-4, 8.87886441009492e-4, 8.89104300375642e-4, 8.90419469277278e-4, 8.9107909234685e-4, 8.9127491367673e-4, 8.92076739497988e-4, 8.91681086157817e-4, 8.90827630333242e-4, 8.90953762493218e-4, 8.93925628617671e-4, 8.89748244568818e-4, 8.86028342366396e-4, 8.90253927365055e-4, 8.91956782594953e-4, 8.92567628653664e-4, 8.93096829945963e-4, 8.94055764886548e-4, 8.93459245300843e-4, 8.92631266364968e-4, 8.92220023358491e-4, 8.91972405974465e-4, 8.91738459057221e-4, 8.91693197514662e-4, 8.92063551372834e-4, 8.92880646455397e-4, 8.93933074560125e-4, 8.94873139286782e-4, 8.95372286854657e-4, 8.95247354941392e-4, 8.94521262952777e-4, 8.93412876569378e-4, 8.9226814291277e-4, 8.91454638096967e-4, 8.91248811980181e-4, 8.91748183856407e-4, 8.92835590881714e-4, 8.94208006540015e-4, 8.95462480430094e-4, 8.9621398918123e-4, 8.96210939722777e-4, 8.95415668901067e-4
flux1:, 0.647198996655519, 9.49005792855876e-4, 9.49896991185222e-4, 9.50052371308321e-4, 9.49485564636954e-4, 9.48413308954092e-4, 9.47177466324194e-4, 9.46137130324498e-4, 9.45565522172649e-4, 9.4558272384463e-4, 9.46140273870532e-4, 9.47054334794128e-4, 9.48069401808825e-4, 9.4892934045601e-4, 9.49436087176524e-4, 9.49484922610887e-4, 9.49075885778767e-4, 9.48311061319046e-4, 9.47391082149311e-4, 9.46611277547194e-4, 9.46324573451209e-4, 9.46806723263316e-4, 9.47997173772096e-4, 9.49293768327258e-4, 9.49913263343881e-4, 9.50083580214743e-4, 9.5097449179467e-4, 9.50657569894232e-4, 9.49855500952119e-4, 9.50116012162779e-4, 9.53358970319007e-4, 9.4894229954119e-4, 9.44953310237097e-4, 9.49370477655045e-4, 9.51088157903524e-4, 9.51624832808136e-4, 9.52130515658538e-4, 9.53132838331806e-4, 9.52524216804963e-4, 9.51729419474937e-4, 9.5142071893803e-4, 9.51288182760404e-4, 9.51133722253254e-4, 9.5112053265045e-4, 9.51485371944993e-4, 9.52273207620422e-4, 9.53283301883845e-4, 9.54175969705659e-4, 9.5463051780116e-4, 9.5447266153538e-4, 9.53734282999623e-4, 9.52640919363092e-4, 9.51540238659959e-4, 9.50794797082309e-4, 9.50669179913843e-4, 9.51244078638662e-4, 9.5238416734386e-4, 9.5377159580089e-4, 9.5499655843574e-4, 9.55678355761784e-4, 9.55581356012907e-4, 9.54692475394049e-4
flux1:, 0.647461445559273, 0.00101055915690204, 0.00101157376658174, 0.00101187546463655, 0.00101144058324424, 0.00101045447164083, 0.00100924043337842, 0.00100815504120215, 0.00100748455293951, 0.00100737418340046, 0.00100780703822549, 0.00100863018686184, 0.00100961094975754, 0.00101050185427921, 0.00101109646045082, 0.00101126621959821, 0.00101097793091788, 0.00101030030714404, 0.00100941102482693, 0.00100860197992475, 0.00100824549636142, 0.00100865092029886, 0.0010097820412437, 0.00101102781963019, 0.00101158084069406, 0.0010117140576198, 0.00101270716620954, 0.00101249784423165, 0.00101178161650909, 0.00101221726569749, 0.00101576923952083, 0.00101111224163139, 0.00100683466143914, 0.00101143108865097, 0.00101313539156941, 0.00101356376762986, 0.00101402473251665, 0.00101506598273992, 0.00101445382565638, 0.00101371858479115, 0.00101355173575063, 0.00101357416254793, 0.00101352791914838, 0.0010135572723779, 0.00101390716285211, 0.00101463984456415, 0.00101557264843894, 0.00101638337880633, 0.00101676843189216, 0.00101656911434162, 0.00101582879890198, 0.00101477736832183, 0.00101375756613574, 0.00101311762852655, 0.00101310073489608, 0.00101376349533639, 0.00101494939469253, 0.00101632776834646, 0.00101748847290804, 0.00101806446592332, 0.00101784582265485, 0.00101685167594568
flux1:, 0.647723894463026, 0.00107496766584663, 0.00107612186114541, 0.00107660331600924, 0.00107634208051837, 0.00107548106163803, 0.00107431474082803, 0.00107319033835519, 0.00107240552388863, 0.00107213467089084, 0.0010724010904092, 0.00107309372739307, 0.0010740130934823, 0.00107492735497068, 0.00107562342133523, 0.00107594497714534, 0.00107581713479438, 0.00107526466500085, 0.00107443253941254, 0.00107360298192987, 0.00107316664308461, 0.00107347054525092, 0.00107451009675843, 0.00107567282677611, 0.00107613375233884, 0.00107622001416658, 0.00107733137762598, 0.00107726221748612, 0.00107667020224665, 0.00107732566733142, 0.00108122792467043, 0.00107633145060551, 0.00107174649974197, 0.00107650998095593, 0.00107817217476423, 0.00107845653609248, 0.00107885048700136, 0.00107992543551619, 0.0010793180123355, 0.00107866948006225, 0.00107868549614355, 0.0010789048356363, 0.00107899736225502, 0.00107908075099323, 0.00107940606051948, 0.00108005610270737, 0.00108087381811106, 0.00108156442671816, 0.00108185130799563, 0.00108159880533819, 0.00108086492826269, 0.00107988191188218, 0.00107898086425289, 0.0010784859262095, 0.00107860855079815, 0.00107937313086771, 0.00108059819071421, 0.00108194186212079, 0.00108300024804616, 0.00108342982554917, 0.00108305699364147, 0.00108194174349568
flux1:, 0.647986343366779, 0.00114225553093138, 0.00114356843369783, 0.00114426621654706, 0.0011442229111982, 0.0011435273577084, 0.00114243469553211, 0.00114127607355216, 0.00114035939161854, 0.0011398928559554, 0.00113994929706899, 0.00114047102977072, 0.00114130237344147, 0.00114223404492205, 0.00114304769422615, 0.00114355481158355, 0.00114362987595041, 0.00114324277207678, 0.00114249585331706, 0.00114165548251128, 0.00114112976843287, 0.00114130776737132, 0.00114222406348641, 0.00114327242877043, 0.00114361700553818, 0.00114364830423721, 0.00114489644208542, 0.00114500282726836, 0.00114457603956361, 0.00114549873785673, 0.00114979481456382, 0.00114466118853034, 0.00113975095693839, 0.00114466992031751, 0.00114626166100169, 0.0011463655244815, 0.00114666967200988, 0.00114777246810916, 0.0011471772840792, 0.00114664245788756, 0.00114688291747775, 0.00114734211859948, 0.00114760506183837, 0.00114775481417606, 0.00114804614036399, 0.00114858541698759, 0.00114924864068748, 0.00114977850228056, 0.00114993561053611, 0.00114961530477982, 0.00114889393135154, 0.00114800452375922, 0.00114726002571543, 0.00114695055350964, 0.001147245042256, 0.00114812686081212, 0.00114938511368188, 0.00115066782794028, 0.00115158374883225, 0.00115182293483831, 0.00115125927957795, 0.00115000306167297
flux1:, 0.648248792270532, 0.00121244329722157, 0.00121393654612079, 0.00121488933799388, 0.00121510948509221, 0.00121461993561418, 0.00121362606397784, 0.00121243658334651, 0.00121136895083941, 0.00121067039855676, 0.00121047297504046, 0.00121078400874337, 0.00121150213269742, 0.00121244721001512, 0.00121339661216495, 0.00121412483189989, 0.00121444653579749, 0.00121426574825839, 0.00121363245263319, 0.00121279123810059, 0.00121216708123259, 0.00121219561719093, 0.00121295822209997, 0.00121386249621522, 0.00121406814369733, 0.00121403797987338, 0.00121544289744873, 0.00121576162709757, 0.00121554185722652, 0.00121678028512203, 0.00122151445698187, 0.00121614674963739, 0.0012108941696132, 0.00121595811424062, 0.00121745239395316, 0.0012173394560062, 0.00121753124134206, 0.00121865566813153, 0.00121807905794712, 0.00121768382343853, 0.00121818964317581, 0.00121893148433701, 0.00121939678295864, 0.0012196258707407, 0.0012198745679081, 0.00122027549048647, 0.00122074480380861, 0.00122107250089597, 0.00122106664731146, 0.00122066176370047, 0.00121995666149408, 0.00121918412801949, 0.00121863284328435, 0.00121854917465052, 0.00121904865077693, 0.00122006442831375, 0.00122135117143263, 0.00122254731802325, 0.00122328021030267, 0.00122328337918639, 0.0012224895462519, 0.00122106918493424
flux1:, 0.648511241174286, 0.00128555109009451, 0.0012872480432623, 0.0012884952492154, 0.00128902400150763, 0.00128877975555315, 0.0012879081653231, 0.00128668971882256, 0.00128545127799553, 0.00128448461157931, 0.0012839907060465, 0.00128405326588505, 0.00128463524686209, 0.00128559169602985, 0.00128669623800244, 0.00128768135660302, 0.00128829281680737, 0.00128835816559765, 0.00128786577958904, 0.00128703307225708, 0.00128630163952161, 0.00128615831125431, 0.00128673866051042, 0.00128747124269359, 0.00128751711777869, 0.00128741984067788, 0.00128900170070592, 0.00128956917481488, 0.0012895966756012, 0.001291198395793, 0.0012964138428949, 0.00129081494431082, 0.0012852036790433, 0.00129040361062005, 0.00129177580028873, 0.00129141105798638, 0.0012914690483842, 0.00129260892052803, 0.00129205574389357, 0.00129182393197823, 0.00129263407599471, 0.00129369989341233, 0.0012943988783256, 0.00129472066896825, 0.00129491939802056, 0.00129515622506136, 0.00129539403227255, 0.00129547935054055, 0.00129527749410618, 0.00129477022634383, 0.00129408319171844, 0.00129344842097832, 0.00129312489365406, 0.00129330608960392, 0.00129404357436283, 0.00129521108583507, 0.00129652346664277, 0.00129760948090391, 0.00129812034845316, 0.00129784240105505, 0.00129677823235508, 0.00129516850081066
flux1:, 0.648773690078039, 0.00136160050157873, 0.00136352506456348, 0.00136510509483179, 0.00136598540453598, 0.00136602303921957, 0.00136529481208789, 0.00136404795311564, 0.00136261904642444, 0.00136134995508149, 0.00136051992265827, 0.0013602996452444, 0.00136072552351216, 0.00136169305091141, 0.00136297219364543, 0.00136424842644187, 0.00136518998239595, 0.0013655380922542, 0.00136521117300338, 0.00136439480336253, 0.00136354733824293, 0.00136321133773204, 0.00136358344484436, 0.00136411941661204, 0.00136398641414104, 0.00136381644533627, 0.0013655941005269, 0.00136644430085743, 0.001366755263787, 0.00136876473148999, 0.00137450159754938, 0.00136867324721035, 0.00136268761902872, 0.00136801658663382, 0.00136924564863403, 0.00136859673858299, 0.00136850174025607, 0.00136965146988053, 0.00136912493549706, 0.0013690774238825, 0.00137022756512861, 0.00137165587093629, 0.00137261822990729, 0.00137304611435908, 0.00137318931720852, 0.00137323946966864, 0.00137321194302622, 0.00137301806988553, 0.00137258932180607, 0.00137196224043491, 0.00137129366221455, 0.00137081485771735, 0.00137075053607581, 0.00137123312208683, 0.00137224046045929, 0.00137357807283042, 0.00137491551360347, 0.00137587123784008, 0.00137612475695113, 0.0013755235798781, 0.0013741504365799, 0.00137232577497637
flux1:, 0.649036138981792, 0.00144061439411941, 0.00144278949538532, 0.00144473777568655, 0.00144600842641533, 0.0014463603231537, 0.00144579349512405, 0.00144451776506518, 0.00144288010829966, 0.00144127775403128, 0.00144007665805833, 0.00143954389978139, 0.00143979718843232, 0.00144077677517199, 0.00144224867078271, 0.0014438466210982, 0.00144515356234516, 0.00144581578916546, 0.00144567466100057, 0.00144488022537851, 0.0014439081439691, 0.0014433609720888, 0.00144350239552034, 0.00144382027889703, 0.0014434911748363, 0.00144324235282984, 0.00144523198102963, 0.00144639449054666, 0.00144701857984795, 0.00144947502605182, 0.00145576859193116, 0.00144971053718627, 0.00144333562280117, 0.00144878945212455, 0.00144985938493376, 0.00144889815947945, 0.00144863457197023, 0.00144978991077587, 0.00144929153661017, 0.00144944541429686, 0.0014509665622919, 0.00145279154630289, 0.0014540441186608, 0.00145459094821535, 0.00145467514515343, 0.0014545203946475, 0.00145419937038477, 0.00145369513381664, 0.00145301287862985, 0.00145225049530003, 0.00145160005974139, 0.0014512925017232, 0.00145151471814038, 0.00145233125133853, 0.0014536377513751, 0.00145516361208384, 0.00145652789348756, 0.00145733767993595, 0.00145730418910117, 0.00145634317053349, 0.00145462647178321, 0.00145256302660201
flux1:, 0.649298587885546, 0.00152261432820821, 0.00152506009373068, 0.00152740689502432, 0.00152910050489724, 0.00152979348761706, 0.0015294026168279, 0.00152809710165581, 0.00152623514258003, 0.00152427393719903, 0.00152267326054558, 0.00152180427875581, 0.00152187228328841, 0.00152286552249171, 0.00152454548275798, 0.00152649005437427, 0.00152819040786159, 0.00152919094569046, 0.00152925048505924, 0.00152848100290011, 0.00152737640957802, 0.00152660302009868, 0.0015264962291317, 0.00152657909607932, 0.00152603901423606, 0.00152570426997687, 0.00152791832589746, 0.00152941661669015, 0.00153037481180948, 0.00153331038482605, 0.00154018954609876, 0.0015338989752208, 0.00152712096433899, 0.00153269924437322, 0.00153360078029958, 0.00153230510050038, 0.00153186249980052, 0.00153302144149752, 0.00153255113981982, 0.00153291894382058, 0.00153483605689434, 0.00153708597877642, 0.00153865136217606, 0.00153932864439899, 0.00153935246951621, 0.00153897988048218, 0.00153834456117836, 0.00153750655362382, 0.00153655053983508, 0.0015356409053023, 0.00153500835477402, 0.00153488417773033, 0.00153541505029939, 0.00153659247704067, 0.00153822320254527, 0.00153995397477488, 0.00154134882161986, 0.00154200217266779, 0.00154165931260729, 0.00154030967706972, 0.00153822144367438, 0.00153589926931994
flux1:, 0.649561036789299, 0.00160761583723427, 0.00161034754115959, 0.00161311574094056, 0.00161525685904296, 0.00161631105018353, 0.00161610705920307, 0.0016147711996539, 0.0016126736438249, 0.00161033507052497, 0.00160831434998715, 0.00160709232177301, 0.00160696627088603, 0.00160797455541905, 0.00160987346578907, 0.00161218185071693, 0.00161429438257706, 0.00161564871084928, 0.00161591756773433, 0.00161517363353162, 0.00161393034924551, 0.00161292078729893, 0.00161255498217518, 0.00161239198481678, 0.00161162928927606, 0.00161120078041197, 0.00161364740029364, 0.00161549755843435, 0.00161680048607542, 0.00162023879614161, 0.0016277249653524, 0.0016211963013458, 0.00161400315517573, 0.00161971047229742, 0.00162044298856983, 0.00161879866410705, 0.00161817355637762, 0.00161933735729564, 0.00161889361680454, 0.00161948264497532, 0.00162181325477904, 0.00162450875577087, 0.00162640373662677, 0.0016272205732443, 0.00162718449645152, 0.00162658703660043, 0.0016256253871688, 0.00162443984905703, 0.00162319813035863, 0.00162213437235747, 0.0016215202611908, 0.00162158822932149, 0.0016224434953835, 0.0016240013168412, 0.00162597503314131, 0.00162792413690462, 0.00162935421046188, 0.00162984580520214, 0.00162917961657676, 0.0016274223696365, 0.00162494357799133, 0.00162234884930228
flux1:, 0.649823485693052, 0.00169562225901246, 0.00169864814753445, 0.00170185104843111, 0.00170445447086527, 0.00170588246626152, 0.00170587281771135, 0.00170450748474686, 0.0017021689606922, 0.00169944339018042, 0.00169699172391974, 0.00169540757342106, 0.00169508256784047, 0.00169610617681634, 0.00169822894154232, 0.00170090879350961, 0.00170344134289129, 0.0017051551194045, 0.00170563545128934, 0.00170491591576344, 0.00170353100903025, 0.001702282499103, 0.00170165582779873, 0.00170124410645515, 0.00170025170663123, 0.00169972141931525, 0.00170240430484716, 0.00170461426477331, 0.00170626109819045, 0.00171021622705927, 0.00171832268868261, 0.00171154774875309, 0.00170393011919989, 0.00170977745854, 0.00171035099394371, 0.00170835375174478, 0.00170755139459788, 0.00170872564681907, 0.0017083057746972, 0.00170911747913834, 0.00171187036984035, 0.0017150227615566, 0.00171725661825963, 0.00171821840978001, 0.00171812413765211, 0.00171730091516832, 0.00171601068346914, 0.0017144750636835, 0.00171294571330318, 0.00171172746166018, 0.00171113389589917, 0.00171139920724396, 0.00171258705615933, 0.00171453538718268, 0.00171686223784324, 0.00171903764172267, 0.00172050693140755, 0.00172083597228098, 0.0017198413332132, 0.00171766866732364, 0.00171479126339482, 0.00171191837879278
flux1:, 0.650085934596805, 0.00178661817217046, 0.00178993727253254, 0.00179357660922828, 0.00179664603499335, 0.00179845248326739, 0.00179864172719991, 0.00179725055453498, 0.00179467337563205, 0.00179156181941549, 0.0017886791967954, 0.00178673220501225, 0.00178620699296379, 0.00178724412065828, 0.00178958820878901, 0.00179263608220367, 0.00179558429692497, 0.00179765273593849, 0.00179834044623502, 0.00179764356134154, 0.00179611926061443, 0.0017946385820606, 0.00179376057769459, 0.00179310738379589, 0.00179188431370187, 0.00179124501301713, 0.0017941637049065, 0.0017967329589531, 0.00179871084981666, 0.00180318679842029, 0.00181191845105711, 0.00180488689369559, 0.00179683919038254, 0.00180284535677901, 0.00180328256627469, 0.00180093989307941, 0.00179997604699546, 0.00180117172267697, 0.00180077210887535, 0.00180180158129005, 0.00180497558319219, 0.00180858520064377, 0.00181115796751769, 0.00181226495304847, 0.0018121145461725, 0.00181107067785065, 0.0018094600160621, 0.0018075841704287, 0.00180577673317619, 0.0018044114203681, 0.00180384280989643, 0.00180430700611224, 0.00180582703333085, 0.00180816470658647, 0.00181084377908038, 0.00181324547944005, 0.00181475518577153, 0.00181492409824855, 0.00181360447531355, 0.00181102056538571, 0.00180774904822975, 0.00180460254576405
flux1:, 0.650348383500559, 0.00188056359097254, 0.00188416362759796, 0.00188822789056644, 0.00189175502216849, 0.00189393666936377, 0.00189432737184545, 0.00189291831019858, 0.00189011426995219, 0.0018866300012454, 0.00188332839991449, 0.00188102657066502, 0.00188030315760308, 0.00188134892150835, 0.00188390306606825, 0.001887303168926, 0.00189064966557423, 0.00189305737704423, 0.00189394277177068, 0.00189326764477055, 0.00189161341533049, 0.00188991930659064, 0.00188881327311598, 0.00188793804518231, 0.00188649107365843, 0.00188573737878564, 0.00188888773758735, 0.00189180739507206, 0.00189409131019775, 0.00189908178505592, 0.00190843513474503, 0.00190113505251357, 0.00189265649166092, 0.00189884935832694, 0.00189918720161027, 0.00189651989013869, 0.00189542234705837, 0.00189665672850599, 0.0018962731032694, 0.00189750867586686, 0.0019010916501208, 0.00190514638145856, 0.00190804719465152, 0.00190929293308385, 0.00190908771658531, 0.00190783386942859, 0.00190592156885243, 0.00190372859157517, 0.00190166526870662, 0.00190016932171534, 0.00189963319998785, 0.0019002942883353, 0.00190213673015519, 0.00190484964721642, 0.00190786665031426, 0.00191048405430339, 0.00191203014533937, 0.00191204275765053, 0.00191040933325587, 0.00190743052698323, 0.00190378306958266, 0.00190037931710346
flux1:, 0.650610832404312, 0.00197738991094426, 0.00198124545716747, 0.00198570865259915, 0.00198967282315633, 0.00199221905078459, 0.00199281307736331, 0.00199140010221521, 0.00198839221411737, 0.00198456217055578, 0.00198086635768684, 0.00197822651064881, 0.00197730960895627, 0.00197835506797923, 0.00198109815709334, 0.00198482144206948, 0.00198853537709711, 0.00199125659586918, 0.0019923253168579, 0.00199167345937709, 0.00198990796979022, 0.00198803324866778, 0.00198673827171685, 0.00198567434983373, 0.00198401932112031, 0.00198314862671232, 0.00198652329344132, 0.00198977631203779, 0.00199232909782864, 0.00199781749996403, 0.00200778073932644, 0.00200019922767591, 0.00199129467878933, 0.00199771206348162, 0.00199800302062714, 0.00199504625938086, 0.00199385600335078, 0.0019951534222462, 0.00199478109398951, 0.00199620409437135, 0.00200017219862448, 0.0020046463204806, 0.00200785198869374, 0.00200922191283897, 0.00200896128298005, 0.00200751295635425, 0.00200532832948764, 0.00200285502885529, 0.00200057160169073, 0.00199897154646298, 0.00199847951510611, 0.00199933241170463, 0.00200147782834335, 0.00200453777880473, 0.00200786308897131, 0.00201067256822404, 0.00201224325549971, 0.00201210265615128, 0.0020101729642929, 0.00200682743094124, 0.00200283654777955, 0.00199920519027866
flux1:, 0.650873281308065, 0.00207699819956444, 0.00208106919684462, 0.00208589014759843, 0.00209025852713406, 0.00209315237405034, 0.0020939524620383, 0.00209255733091065, 0.00208938139632942, 0.00208524726055806, 0.00208119522584533, 0.00207824278448668, 0.00207713910829045, 0.00207817032036286, 0.00208107051310175, 0.00208507411905634, 0.00208911113939977, 0.0020921102512478, 0.00209334432236674, 0.00209272106377353, 0.0020908737596824, 0.00208886684979684, 0.00208743911836878, 0.00208623479128403, 0.00208439740246758, 0.00208341037976482, 0.00208699900519269, 0.0020905604199509, 0.00209333292554177, 0.00209929241493809, 0.00210984544411686, 0.00210196899362721, 0.00209264946349564, 0.00209933946382388, 0.00209965210506903, 0.00209645598742099, 0.00209522787270216, 0.00209662020206223, 0.00209625428228473, 0.0020978389944291, 0.0021021563253184, 0.00210700977651351, 0.0021104837258429, 0.00211195391055869, 0.00211163415065598, 0.00211001077442337, 0.00210759322177417, 0.00210489024830889, 0.00210243673523296, 0.00210077021550221, 0.00210033904496121, 0.00210137641949763, 0.00210379596781879, 0.00210716011972229, 0.00211074744937022, 0.00211371034250618, 0.0021152837480428, 0.00211499005376931, 0.00211278629274106, 0.00210911322370578, 0.00210482600961365, 0.00210101115309547
flux1:, 0.651135730211818, 0.0021792598794547, 0.00218349065580254, 0.00218861292889086, 0.00219334132935821, 0.00219656094786942, 0.00219757246139641, 0.0021962263821996, 0.00219293224409294, 0.00218855108243369, 0.00218419402337348, 0.00218096246497444, 0.00217967987822389, 0.00218067703050547, 0.0021836911332239, 0.00218791819107804, 0.00219222073486731, 0.00219545301224171, 0.00219683185009581, 0.00219624741351885, 0.00219435946218131, 0.00219228507622026, 0.00219079827018764, 0.00218951692099245, 0.00218753271681769, 0.00218643320773643, 0.00219022231621738, 0.00219405935000097, 0.00219699050559832, 0.00220338406887266, 0.00221449838226662, 0.00220631300137216, 0.00219659565669542, 0.00220361634320484, 0.00220403514513232, 0.00220066452772027, 0.00219946740694555, 0.0022009942764379, 0.00220062991618226, 0.00220234380775892, 0.00220696251256902, 0.00221214072879107, 0.00221583246088072, 0.00221736873919084, 0.00221698195308539, 0.002215205870968, 0.00221260415908926, 0.00220973577525209, 0.00220717678738264, 0.00220549345920053, 0.00220514632628305, 0.00220635987137952, 0.00220901625007884, 0.00221262746086222, 0.00221641335728076, 0.00221947466898459, 0.00222101693888517, 0.00222056520092409, 0.00221811239195625, 0.0022141608440022, 0.00220963879575353, 0.00220569987752989
flux1:, 0.651398179115572, 0.00228401928355731, 0.00228833819742562, 0.0022936907193946, 0.00229872498240316, 0.00230224543991025, 0.00230347816586195, 0.00230222320989073, 0.00229887553211344, 0.0022943198632618, 0.00228972164303737, 0.00228625158337701, 0.00228479811782831, 0.0022857347725642, 0.00228880792233087, 0.00229318775239295, 0.00229768568911904, 0.00230109817905199, 0.00230259946572719, 0.00230206957202377, 0.00230019402966554, 0.00229813286636677, 0.00229667748162185, 0.00229539671998023, 0.00229331021278225, 0.00229210446197489, 0.002296076937096, 0.00230014897762988, 0.00230316583232607, 0.00230994636853761, 0.00232158483033043, 0.00231307589472144, 0.00230298361179614, 0.00231040206585298, 0.00231102644973213, 0.00230756015223395, 0.00230647644084458, 0.0023081851735807, 0.00230781784654307, 0.00230962212130946, 0.00231448305625881, 0.00231991746452404, 0.00232376264222306, 0.00232532018231906, 0.00232485343683948, 0.00232294882874273, 0.00232022008716307, 0.00231726354113473, 0.00231467826403127, 0.00231304047621979, 0.00231280825515272, 0.00231419032862985, 0.00231703939740701, 0.00232082741284157, 0.00232473172056105, 0.00232781969972022, 0.00232928376801911, 0.0023286622056107, 0.00232598633628428, 0.00232181378036583, 0.00231713217862865, 0.00231314442704403
flux1:, 0.651660628019325, 0.00239109711043166, 0.00239541693274666, 0.00240091532477576, 0.00240619323943747, 0.00240998854188043, 0.00241145835767377, 0.00241034843483735, 0.00240702684230762, 0.0024023840130582, 0.00239762002280261, 0.00239395792265485, 0.00239234069758563, 0.00239318321143729, 0.00239624892843299, 0.00240069767521591, 0.00240530930255721, 0.0024088418522442, 0.00241044223186893, 0.00240998818549102, 0.00240818935147394, 0.00240623679295707, 0.00240491841640915, 0.00240372823245693, 0.00240159120877882, 0.00240028653355168, 0.0024044208508592, 0.00240867939943177, 0.00241169724594376, 0.00241880778320071, 0.00243092441997429, 0.00242207634209541, 0.00241163686452198, 0.00241952763847685, 0.00242047029066994, 0.00241699968577323, 0.00241612439713615, 0.00241806968714722, 0.00241769555356469, 0.00241954607377361, 0.00242458006014219, 0.00243018929664514, 0.00243411053505866, 0.00243563396034715, 0.0024350687051185, 0.00243306048426131, 0.00243026891124124, 0.00242731335392846, 0.00242479504866731, 0.00242327817119382, 0.00242320063105283, 0.00242474614103183, 0.00242773912586751, 0.00243162263937017, 0.00243554996456236, 0.00243857665719864, 0.00243990178923032, 0.00243909047923425, 0.00243621672327272, 0.00243188732210338, 0.00242713411129305, 0.00242318844896873
flux1:, 0.651923076923078, 0.00250029358758465, 0.00250451270991475, 0.00251006133890167, 0.00251551500108015, 0.00251956018649077, 0.00252129041630674, 0.00252039163103654, 0.00251719006013249, 0.00251256082819075, 0.00250771621221163, 0.00250391271866144, 0.0025021368160203, 0.00250284400798097, 0.00250582469364972, 0.00251024646161258, 0.0025148799027693, 0.00251846635144414, 0.00252014197747012, 0.00251979027724484, 0.00251814230931998, 0.00251640623066014, 0.00251534291154643, 0.00251434302741893, 0.00251221224921169, 0.00251081538931605, 0.0025150848421901, 0.00251947364645877, 0.00252239646618849, 0.00252977070348831, 0.00254231072595871, 0.00253310661872693, 0.00252235147995653, 0.00253079462913653, 0.00253217923015986, 0.00252880631210096, 0.00252824562970093, 0.00253048898847415, 0.00253010535933727, 0.00253195395636693, 0.00253708364948677, 0.00254277552141779, 0.00254668391947913, 0.00254810801885692, 0.00254741982825485, 0.0025453325355249, 0.00254254779428523, 0.0025396926688995, 0.00253734756789671, 0.00253603979872571, 0.002536166511848, 0.00253787484887205, 0.00254096096437775, 0.00254485041738885, 0.00254869253760401, 0.00255155531926493, 0.00255266748409782, 0.00255163757191303, 0.00254858863007537, 0.002544171233925, 0.00253944530943445, 0.0025356475218892
flux1:, 0.652185525826831, 0.00261139022414611, 0.00261539474300063, 0.00262088944327895, 0.00262644793338333, 0.00263072106556444, 0.00263274334329779, 0.00263213357052179, 0.00262915871476251, 0.00262465498210238, 0.00261982222815466, 0.00261593020091292, 0.00261399757661122, 0.00261452073609334, 0.00261732870304917, 0.00262161726494658, 0.00262617232551506, 0.00262974192082081, 0.00263146892970539, 0.00263125051601468, 0.00262983546524479, 0.00262843336239285, 0.00262775232603793, 0.00262704902488934, 0.00262498363866067, 0.00262349912295954, 0.00262787136006276, 0.00263232700856089, 0.00263504852860868, 0.00264261193875396, 0.00265551224269789, 0.0026459337938605, 0.00263489720166276, 0.00264397607503529, 0.00264593459907016, 0.0026427696339257, 0.00264263909624191, 0.00264524809145477, 0.00264485398558934, 0.00264665013950873, 0.00265179248257175, 0.00265746664799008, 0.00266126405153801, 0.00266251509283617, 0.00266167375557265, 0.00265953046940812, 0.00265682576338459, 0.00265417860789915, 0.00265212408796834, 0.00265112556492859, 0.00265151631035606, 0.00265339309090547, 0.00265652235228492, 0.0026603232834351, 0.00266396236557675, 0.0026665463790015, 0.00266735943224888, 0.00266607287866502, 0.00266286745569391, 0.00265843329489925, 0.00265384210787052, 0.0026503111010112
flux1:, 0.652447974730585, 0.00272414939398136, 0.0027278160695344, 0.00273314744336284, 0.0027387396696338, 0.00274322355539431, 0.00274557803172442, 0.00274534559405376, 0.00274271438714218, 0.00273845608992561, 0.00273373204476627, 0.00272980436335649, 0.00272771290413723, 0.00272799624245202, 0.00273053536083401, 0.00273457650339536, 0.00273894704263298, 0.00274242614541709, 0.00274418115168909, 0.0027441304336225, 0.00274303589813701, 0.0027420915843307, 0.00274192557919691, 0.00274162833612827, 0.00273968734333501, 0.00273811623367463, 0.0027425534290051, 0.00274700668655026, 0.00274941233013343, 0.00275708404450168, 0.00277027441890803, 0.00276030218286156, 0.00274902005663879, 0.00275881902735364, 0.00276148877151007, 0.00275864762131369, 0.00275906998094017, 0.00276211727240041, 0.00276171402407773, 0.00276340684938988, 0.00276847603852911, 0.00277402733297379, 0.00277760927923971, 0.00277860690895202, 0.00277757687825236, 0.00277539816524292, 0.00277284800457905, 0.00277052164130492, 0.00276888359203625, 0.00276830466462584, 0.00276902912429896, 0.00277108750428853, 0.00277421347517047, 0.00277783018231743, 0.00278114261775215, 0.00278332398701733, 0.00278374160071762, 0.00278215145374084, 0.00277880288493321, 0.00277442296005466, 0.00277007938982157, 0.00276694440610715
flux1:, 0.652710423634338, 0.00283831155829891, 0.0028415115826839, 0.00284656873901518, 0.00285212626938762, 0.00285680972907797, 0.00285954449622493, 0.00285978588370141, 0.00285762203631986, 0.00285373327383357, 0.00284921571123735, 0.00284530300739426, 0.00284304586802866, 0.0028430275189983, 0.00284519554859366, 0.00284887009481009, 0.00285294693892519, 0.00285626105762425, 0.0028580217493455, 0.00285817554446477, 0.00285749213112184, 0.00285713223889971, 0.00285761579019378, 0.00285783400606256, 0.00285607411266487, 0.00285441342859174, 0.00285887333241785, 0.00286325142660423, 0.00286522135445251, 0.00287291697554786, 0.00288632216348464, 0.00287593641458941, 0.00286444571426411, 0.00287504798521831, 0.00287856845113635, 0.00287616963275253, 0.00287727242014665, 0.0028808345725281, 0.00288042641179465, 0.00288196684403026, 0.00288687768851781, 0.00289219998689809, 0.00289545924552076, 0.00289611893436333, 0.00289486014596905, 0.00289266309350194, 0.00289034080242834, 0.00288844994251099, 0.00288735930924283, 0.00288731788422265, 0.00288845447711075, 0.00289071582327957, 0.00289379805410811, 0.00289713732277458, 0.00289999796543504, 0.00290164763223585, 0.00290156589194541, 0.00289961707560755, 0.00289613214598885, 0.00289187437376581, 0.00288789289806246, 0.00288528965302267
flux1:, 0.652972872538091, 0.00295359057975175, 0.00295619402052324, 0.00296086856515556, 0.00296632825591626, 0.00297120679643784, 0.00297437645468895, 0.00297519310163614, 0.00297362279226404, 0.00297022735859848, 0.00296601129353756, 0.00296215979616611, 0.00295972516730065, 0.00295933883217839, 0.00296103047854282, 0.00296421798212058, 0.0029678923584419, 0.00297096850525713, 0.00297271437072583, 0.00297311084032345, 0.00297292956831716, 0.00297328003126814, 0.00297454580223037, 0.00297538585738046, 0.00297385991773639, 0.00297210291940491, 0.00297654090234184, 0.00298077084128147, 0.00298218413621365, 0.00298981950034189, 0.00300336212923112, 0.00299254431655152, 0.00298088271551318, 0.00299236826151579, 0.00299687795359536, 0.0029950394538848, 0.00299695223941829, 0.00300110826732014, 0.00300070276786063, 0.00300204581177554, 0.00300671733889568, 0.00301170780968467, 0.00301453840861924, 0.00301477438514831, 0.00301324344925073, 0.00301104084229182, 0.00300901590153585, 0.0030076732572715, 0.00300726181615025, 0.00300787977209831, 0.00300951354558293, 0.00301200731133492, 0.00301501326168829, 0.00301798793256077, 0.00302027453087929, 0.00302126255891813, 0.00302057315550887, 0.00301820379344405, 0.00301458184516547, 0.00301050810117907, 0.00300700040391173, 0.00300506623185747
flux1:, 0.653235321441844, 0.00306966813996521, 0.00307154885575512, 0.00307573890725318, 0.00308104513344901, 0.00308612090456748, 0.00308978425496637, 0.00309127846674006, 0.003090425369793, 0.00308764192649124, 0.00308381592403041, 0.00308006563217974, 0.0030774370884686, 0.00307661439369003, 0.00307772508022338, 0.00308030812947085, 0.00308347553639882, 0.00308624483112575, 0.00308795797866113, 0.00308863556700979, 0.00308904526460901, 0.0030902278596599, 0.00309240321607616, 0.0030939659387801, 0.00309272206317242, 0.00309085940116853, 0.00309523143197755, 0.00309924426722158, 0.00309998413486365, 0.00310747989845648, 0.00312108414758388, 0.00310981886828838, 0.00309802472374955, 0.00311046835124906, 0.00311610149484115, 0.00311493733087973, 0.00311778865091657, 0.00312261823878602, 0.00312222651699553, 0.00312333339891857, 0.00312769253176896, 0.00313225611980725, 0.00313455772607313, 0.00313428632807318, 0.00313243810116276, 0.00313023782449711, 0.003128573185652, 0.0031278852492605, 0.00312828075498579, 0.00312967951224282, 0.0031318990989202, 0.00313466182818861, 0.00313756812543463, 0.00314010031319464, 0.00314169795056733, 0.00314189816030444, 0.00314049212372606, 0.00313763545022424, 0.00313386793359404, 0.00313003122259992, 0.0031271014987446, 0.00312596973894375
flux1:, 0.653497770345598, 0.00318618860423704, 0.00318722937063073, 0.0031908433510964, 0.00319594965407086, 0.00320123061080756, 0.00320544752262023, 0.00320771771918002, 0.00320769762456043, 0.00320563480809341, 0.003202277567528, 0.00319866097123738, 0.00319581852713407, 0.00319449211940406, 0.0031949224086722, 0.00319679141079818, 0.00319935576939454, 0.00320175614656579, 0.0032034221064805, 0.00320441841445444, 0.00320550307390325, 0.00320763200868951, 0.00321083577268927, 0.00321321428827807, 0.00321229552936618, 0.00321031709734248, 0.00321458342475878, 0.0032183192055248, 0.00321827888805074, 0.00322556566802672, 0.00323916140445779, 0.00322743870029032, 0.00321555118773273, 0.00322902062845675, 0.00323590376820767, 0.00323552026936224, 0.00323943417624057, 0.00324501552207165, 0.00324465208171774, 0.00324549215083323, 0.00324947728191155, 0.00325353124696162, 0.00325521376117781, 0.00325435712457992, 0.00325214666421218, 0.00324995142306444, 0.00324870096420398, 0.00324876366689372, 0.00325008458873777, 0.00325238000848538, 0.00325527374623034, 0.00325834721099993, 0.00326114016447819, 0.0032631639881282, 0.00326396937688975, 0.00326326419158898, 0.0032610361305539, 0.00325762306787482, 0.00325369373764869, 0.00325013579667249, 0.00324787611866407, 0.00324767010523524
flux1:, 0.653760219249351, 0.00330275568492404, 0.00330285322741149, 0.00330581317021005, 0.0033106831628417, 0.00331618140616387, 0.0033210089696386, 0.00332414447403252, 0.00332505980052634, 0.00332381158503959, 0.00332098908020434, 0.00331753062373046, 0.00331445257787077, 0.00331255992085724, 0.00331222045225726, 0.00331327870315764, 0.00331515657387974, 0.00331713539008936, 0.00331874373045198, 0.00332009419471595, 0.00332193018684035, 0.00332510864612031, 0.00332944794279874, 0.00333272576778318, 0.00333217017675273, 0.00333006736577916, 0.00333419654375358, 0.00333760957576127, 0.00333669854059684, 0.00334372223285708, 0.00335724925328477, 0.00334506695896313, 0.00333312618649989, 0.00334768011254595, 0.00335592854243925, 0.00335642034956953, 0.00336151257026606, 0.00336791983216272, 0.00336760198296213, 0.00336815423008052, 0.00337171852448654, 0.00337519686428696, 0.00337618508261981, 0.00337467507797198, 0.00337205997445628, 0.00336986742576668, 0.00336907373281429, 0.00336996823360796, 0.00337231835116225, 0.00337561520846652, 0.00337926659939285, 0.00338269515110439, 0.00338537050346766, 0.0033868342326328, 0.00338675973104451, 0.00338504512287135, 0.00338189793297403, 0.00337786041346151, 0.00337374638452942, 0.00337049605935183, 0.00336898223446376, 0.00336980934888565
flux1:, 0.654022668153104, 0.00341893191794917, 0.00341800153182978, 0.00342024566285246, 0.00342485307278544, 0.00343058239449973, 0.00343607052348072, 0.00344014616475376, 0.00344208068870115, 0.00344172231613346, 0.00343948573767851, 0.00343620216309685, 0.0034328677429431, 0.00343035550747305, 0.0034291722511847, 0.00342934103918359, 0.00343046564286148, 0.00343198194752186, 0.00343352650945929, 0.00343526273711969, 0.00343791576740567, 0.00344223231022603, 0.00344779937952677, 0.00345204857786967, 0.00345188935701296, 0.00344965734172871, 0.00345363017564908, 0.00345669412975888, 0.00345484403122782, 0.00346157088587764, 0.00347498287309536, 0.00346234872667034, 0.00345039564540453, 0.00346608151156732, 0.00347579552223417, 0.00347724135020589, 0.00348361509525599, 0.00349091547280738, 0.00349066230476823, 0.00349091640923392, 0.00349403069630355, 0.00349688829301524, 0.00349712648830849, 0.00349490880338089, 0.00349185186567262, 0.00348965523726903, 0.00348934789034668, 0.00349113675508019, 0.00349459991501735, 0.00349898623728897, 0.0035034689782191, 0.00350729625140862, 0.00350985819816297, 0.00351072575219295, 0.00350970298426869, 0.00350689339713773, 0.00350274337009533, 0.00349801844307805, 0.00349369228437114, 0.00349076500057523, 0.00349005335574655, 0.00349199964006662
flux1:, 0.654285117056858, 0.00353424134810723, 0.00353222079564729, 0.00353370518122198, 0.00353803296490192, 0.00354400567726758, 0.00355019236851381, 0.00355526318680274, 0.00355827729509576, 0.00355886204149037, 0.003557246718494, 0.00355414834430238, 0.00355054107658874, 0.00354736993876113, 0.00354528950549026, 0.0035445129582891, 0.00354483772258254, 0.00354586395620419, 0.00354734253031297, 0.00354949016606727, 0.00355301188863586, 0.00355853662490032, 0.00356540550329909, 0.003570684743446, 0.00357095023494798, 0.00356858993749968, 0.00357240295037232, 0.00357511537835628, 0.00357228531158467, 0.00357870636938592, 0.00359197421528378, 0.00357890748476002, 0.00356698346552841, 0.00358383514927757, 0.00359509615175179, 0.00359755443798708, 0.00360529598345867, 0.00361354653428845, 0.00361337749434042, 0.00361333436294515, 0.00361598950917246, 0.00361820585340292, 0.00361766212658774, 0.003614700379415, 0.0036111726279859, 0.00360896187401967, 0.00360915639257448, 0.00361188040918418, 0.00361651574630533, 0.00362205732778303, 0.00362743017728634, 0.00363169532160835, 0.00363415486272994, 0.00363440661686013, 0.0036323895686306, 0.00362842266053794, 0.00362320486690965, 0.00361773955074326, 0.00361317250907238, 0.00361057107872923, 0.00361069655043295, 0.00361382235234064
flux1:, 0.654547565960611, 0.00364817505423918, 0.00364502746665464, 0.00364572657768149, 0.00364976510029448, 0.00365598828349078, 0.00366289476843971, 0.00366899110571402, 0.00367311784188303, 0.00367467481680818, 0.00367370020201274, 0.00367079309115193, 0.0036669047309103, 0.00366305431939851, 0.0036600490196519, 0.00365829838811189, 0.00365779975381366, 0.00365832267601455, 0.00365973600012657, 0.00366231207787963, 0.00366673637029335, 0.00367351693745682, 0.00368174000499383, 0.00368809244311948, 0.00368880578163295, 0.00368632525629506, 0.00368999337319246, 0.00369237927749325, 0.00368855994544406, 0.00369469453165504, 0.00370780878430747, 0.00369434126328245, 0.00368248730774623, 0.00370052261517463, 0.00371338929904657, 0.00371689394824342, 0.00372606820418261, 0.00373531256787925, 0.00373524574937037, 0.00373491756554499, 0.00373712625802307, 0.00373870862108955, 0.00373737887250444, 0.00373365862180091, 0.00372964251042053, 0.0037274060115532, 0.00372810357005633, 0.0037317794102703, 0.0037376173131683, 0.00374435270984179, 0.00375065446632695, 0.00375538810198552, 0.00375776080768614, 0.00375739366604009, 0.00375436111351854, 0.00374920211118406, 0.00374287584533276, 0.00373663257222541, 0.00373179888685568, 0.00372951575831224, 0.00373049154581947, 0.00373482857692612
flux1:, 0.654810014864364, 0.00376019841383048, 0.00375591398571646, 0.00375582009947657, 0.00375956444392325, 0.00376603579285408, 0.00377366183370556, 0.00378078507113131, 0.00378602718334843, 0.00378856027043691, 0.00378823096940583, 0.00378551983833378, 0.00378135460303146, 0.00377682827867404, 0.00377290060142861, 0.00377017768518547, 0.00376885695042585, 0.00376887767101875, 0.00377022772296368, 0.00377323756450875, 0.0037785765888857, 0.00378663407807672, 0.00379623859625429, 0.00380368964318355, 0.00380486804112869, 0.00380228317681726, 0.00380584147913893, 0.00380795572936495, 0.00380317230194658, 0.0038090704099666, 0.00382204274599851, 0.00380821910115185, 0.00379647477353185, 0.0038156929878574, 0.0038301977728927, 0.00383475428662824, 0.00384540064587031, 0.00385566590808354, 0.00385571621448727, 0.00385512606102638, 0.00385692396224751, 0.00385790990125441, 0.00385582126795247, 0.00385135376803491, 0.00384684652171157, 0.00384457329188302, 0.00384576126488166, 0.00385038015097088, 0.00385741921102076, 0.00386535549470811, 0.00387260035188876, 0.00387782044889198, 0.00388012373133625, 0.00387915042791926, 0.00387510753163384, 0.00386875293718751, 0.00386130692185917, 0.00385426929499876, 0.00384915140798148, 0.00384717229804414, 0.00384899117652707, 0.00385454122784591
flux1:, 0.655072463768117, 0.00386975848871974, 0.00386435482874074, 0.00386347627095838, 0.00386692280827576, 0.00387362630268942, 0.00388194589046276, 0.00389006505963037, 0.00389639319113968, 0.00389988114642792, 0.00390018887229795, 0.00389768050338703, 0.00389325929274664, 0.00388808841035768, 0.00388327459433785, 0.0038796140528055, 0.00387749810234339, 0.00387703118254672, 0.00387831885380856, 0.00388175270236554, 0.00388799301105701, 0.00389731812777997, 0.00390830303146179, 0.00391685820496089, 0.00391851199888436, 0.00391584661024992, 0.00391935118121491, 0.00392127973786293, 0.00391559335964962, 0.00392133690590751, 0.00393420067703029, 0.00392007826082705, 0.00390848053654581, 0.00392886027690376, 0.00394500639456841, 0.0039505887241469, 0.00396271753613185, 0.00397401150095569, 0.00397418887188834, 0.00397337001718769, 0.00397481627307848, 0.00397527536215014, 0.00397248896144569, 0.00396731448807166, 0.00396233140891776, 0.00396001372172034, 0.00396166705908836, 0.00396719453452111, 0.0039753996641269, 0.00398450917662055, 0.00399268270407604, 0.00399839058489806, 0.00400064057707853, 0.00399908817316962, 0.00399406706464002, 0.00398654741442025, 0.00397800438355466, 0.00397018284631076, 0.00396477715905953, 0.00396308583111581, 0.00396572304266893, 0.00397245844042007
flux1:, 0.655334912671871, 0.00397628974776556, 0.00396981083404372, 0.00396816914744581, 0.00397131156708941, 0.00397821322448485, 0.00398717093521006, 0.0039962203930521, 0.00400357249039957, 0.0040079701357407, 0.00400889639333525, 0.00400660325130115, 0.00400196749931509, 0.00399621480092206, 0.00399058720465069, 0.00398605755958205, 0.00398319841211708, 0.00398227010460196, 0.00398349245158526, 0.00398732214211373, 0.00399442119913088, 0.00400497105354767, 0.00401730436978101, 0.00402694755244928, 0.00402907927480632, 0.00402636480133641, 0.0040298928288639, 0.00403175288452504, 0.00402526094325199, 0.00403096400154701, 0.00404377402083099, 0.0040294223614894, 0.00401800466181427, 0.00403950236877457, 0.00405726194080218, 0.00406381040680215, 0.00407740042723058, 0.00408970956627588, 0.00409001745058291, 0.00408901239204515, 0.00409018948264472, 0.00409022416671831, 0.00408683697939012, 0.00408102753363278, 0.00407560509335843, 0.00407324139431015, 0.00407532477002286, 0.0040817016109734, 0.00409100345980481, 0.00410122176484097, 0.00411027773888121, 0.00411645440360589, 0.00411866256300332, 0.00411657013176642, 0.00411062933108312, 0.00410201069673405, 0.00409243092971262, 0.0040838678600745, 0.00407819056114445, 0.00407677435867437, 0.00408019183348124, 0.00408805756096399
flux1:, 0.655597361575624, 0.0040792165891443, 0.00407173036361579, 0.00406935656912202, 0.00407218162602066, 0.00407922562413998, 0.00408873388303216, 0.00409861220521647, 0.00410689416670769, 0.00411213455880215, 0.00411365381564702, 0.00411159754454212, 0.00410681235483915, 0.00410057417829019, 0.00409424221624281, 0.00408894543256927, 0.00408541863041172, 0.00408406442070252, 0.00408521177922251, 0.00408938782596161, 0.00409727138085686, 0.0041089673569367, 0.00412258467432553, 0.00413327715634498, 0.00413588097240635, 0.00413315609015111, 0.00413680547684343, 0.00413874472153508, 0.00413158008734672, 0.00413738828581294, 0.00415022007722388, 0.0041357202994441, 0.00412451199579497, 0.00414706134952381, 0.0041663748007816, 0.0041737953763347, 0.00418879249905959, 0.00420208080790257, 0.00420251503546298, 0.00420137437509638, 0.0042023872923548, 0.00420213275934605, 0.00419827848099895, 0.00419193966367028, 0.00418613817403378, 0.00418373610381081, 0.00418620672831266, 0.00419335097331912, 0.00420364671419205, 0.00421487190083542, 0.00422473018839241, 0.00423133316492849, 0.00423350274715178, 0.0042309182794615, 0.00422414082845965, 0.00421452478237837, 0.00420400816700337, 0.00419478187711078, 0.00418887429298081, 0.00418772993064384, 0.00419188146246256, 0.00420079874358882
flux1:, 0.655859810479377, 0.00417795174907559, 0.00416954646663189, 0.00416647665427545, 0.00416895993678043, 0.00417606540992429, 0.00418600290285525, 0.00419657312045329, 0.00420566067060396, 0.00421165809668461, 0.00421374118786572, 0.00421195568077001, 0.00420711193998131, 0.00420051899451498, 0.00419362849066372, 0.00418769811247288, 0.00418360006367832, 0.0041818617473128, 0.00418291504650328, 0.00418736455313439, 0.00419592530348558, 0.00420865243626956, 0.00422345682084382, 0.00423513748511602, 0.00423819932553877, 0.00423550977368025, 0.00423939850477917, 0.00424159374305859, 0.00423392320736366, 0.0042400124778493, 0.00425296119868544, 0.00423840560102251, 0.00422743222108358, 0.00425094472480646, 0.00427172177641349, 0.0042798869372694, 0.00429620442441465, 0.00431041334652619, 0.00431096149466275, 0.00430974268750582, 0.00431071741250755, 0.00431034038009961, 0.00430618907069291, 0.00429946091395598, 0.00429336654816199, 0.0042909458688188, 0.00429375680836852, 0.00430156682810193, 0.00431272232898287, 0.00432481577607319, 0.00433536145231274, 0.00434232238149973, 0.00434444496723717, 0.00434142159668112, 0.00433391187078148, 0.00432343371592452, 0.00431211997864923, 0.0043023471302903, 0.00429628004404731, 0.00429541911381596, 0.00430025603989449, 0.00431012709221531
flux1:, 0.65612225938313, 0.00427189055815816, 0.00426267008042852, 0.00425894062541585, 0.00426104268076357, 0.00426810149901728, 0.00427831295384299, 0.00428940423145797, 0.00429914598486053, 0.00430579963094935, 0.00430841716564084, 0.00430695094895493, 0.00430216618806422, 0.00429538274086904, 0.00428811364867986, 0.00428171155737786, 0.00427715601077481, 0.00427507858089003, 0.00427600719597931, 0.00428063295766358, 0.00428973086431593, 0.00430333905687917, 0.00431920270198002, 0.00433178960369246, 0.00433528822568397, 0.00433268705746916, 0.00433695249576415, 0.00433960778622408, 0.00433162986820639, 0.00433820467721508, 0.00435138384248155, 0.00433687576584202, 0.00432616002406995, 0.00435052686069545, 0.00437264920974589, 0.00438140042721954, 0.00439892073205559, 0.00441397021936031, 0.00441461150395806, 0.00441337748097271, 0.00441445872202841, 0.00441415504344834, 0.00440991141850548, 0.00440296796882831, 0.00439669390109262, 0.00439428909481608, 0.00439739290238344, 0.00440575138089106, 0.0044176047257504, 0.00443039339177018, 0.00444147724767427, 0.00444870041977992, 0.00445075272166483, 0.00444734444539391, 0.00443922371317678, 0.00442804889655603, 0.00441611575395891, 0.00440595179561421, 0.00439982823934957, 0.00439928191022618, 0.00440475882966597, 0.00441547245291967
flux1:, 0.656384708286884, 0.00436040193921196, 0.00435048022816146, 0.00434612297060434, 0.00434778613908039, 0.00435466196805273, 0.00436495950084218, 0.00437637032532656, 0.00438659198779551, 0.0043937901352347, 0.00439691571384533, 0.00439583345953906, 0.00439125132745764, 0.00438447274997218, 0.00437703528825334, 0.00437034723081856, 0.00436546111233408, 0.00436308973719882, 0.00436385017662413, 0.00436853125055554, 0.00437799573569992, 0.00439230298546963, 0.00440907070976425, 0.00442246412983281, 0.00442637317143429, 0.00442392147594566, 0.00442871960844928, 0.00443206397896574, 0.00442400614771994, 0.00443129722916231, 0.0044448372423303, 0.00443049123060858, 0.00442005486084388, 0.00444514997814173, 0.00446847560707052, 0.00447762742227573, 0.00449620556887609, 0.00451199625398494, 0.00451270191498641, 0.00451151955176958, 0.00451286770526607, 0.00451285872146554, 0.00450875895965078, 0.00450180643181085, 0.0044954928727428, 0.00449315517317468, 0.00449650760563974, 0.00450528625835845, 0.00451765252570615, 0.00453093277870726, 0.0045423733431141, 0.00454973540136977, 0.00455167661661966, 0.00454793377107141, 0.0045393346915276, 0.00452765346820972, 0.00451531261039755, 0.00450494998767367, 0.00449890613238177, 0.00449872859978862, 0.00450480869804718, 0.00451624636050386
flux1:, 0.656647157190637, 0.00444281781854366, 0.00443231294144926, 0.00442735069435963, 0.00442849699687587, 0.00443502590333088, 0.0044451920801603, 0.00445669498919161, 0.00446720462428522, 0.00447482924139718, 0.00447844233811966, 0.00447782539395924, 0.00447361370462491, 0.00446706242987913, 0.0044596917751394, 0.00445292187411819, 0.0044478407353748, 0.00444521807736049, 0.0044457537173512, 0.0044503476050401, 0.00445998168915921, 0.0044747792943725, 0.00449227379445341, 0.00450636063962861, 0.00451065152819483, 0.0045084194746019, 0.00451392396715666, 0.00451820861646629, 0.00451032383442759, 0.0045185853200424, 0.00453263168121847, 0.00451857379294704, 0.00450844001289355, 0.00453412424366695, 0.00455849314581947, 0.00456783864007195, 0.00458730700824186, 0.00460372338409125, 0.0046044574943894, 0.00460339588756845, 0.0046051832040988, 0.00460571081372558, 0.00460201780871716, 0.00459529117794623, 0.00458910411338478, 0.00458690273566519, 0.00459046631285976, 0.00459953112550464, 0.00461220827826004, 0.00462575122340393, 0.00463733837980718, 0.00464468939050803, 0.00464645938970031, 0.00464242421233004, 0.00463348457867478, 0.00462150514960389, 0.00460899614360557, 0.00459866021188157, 0.00459286413353052, 0.00459313448968701, 0.00459979410304715, 0.00461183620606023
flux1:, 0.65690960609439, 0.0045184230625096, 0.00450745106675588, 0.00450189382399024, 0.00450242421735316, 0.00450841702901933, 0.00451820972682308, 0.00452955754762355, 0.00454015180161134, 0.00454808339619614, 0.00455217179673625, 0.00455211769011627, 0.00454846508871044, 0.00454238511803347, 0.00453533486644413, 0.00452869936504491, 0.0045235626933843, 0.00452072676787762, 0.00452096874243228, 0.00452531517583723, 0.00453490142553446, 0.00454996094207636, 0.00456798950315509, 0.00458264872698155, 0.00458729411025951, 0.00458536198793019, 0.00459176275678081, 0.00459725752775159, 0.0045898199014127, 0.00459932564351648, 0.00461403660295223, 0.00460040461909321, 0.0045906009396604, 0.00461672684902838, 0.00464196783666975, 0.0046512852252357, 0.00467145950881408, 0.00468837396111628, 0.00468909457672452, 0.0046882231087742, 0.00469062909293328, 0.00469194957907997, 0.00468894664060678, 0.0046827046109128, 0.00467683310369156, 0.0046748554637365, 0.00467860261867369, 0.00468781935645519, 0.00470059504080173, 0.00471415323743685, 0.00472565345583473, 0.00473281950686143, 0.00473433814914392, 0.00473004080538188, 0.00472089694354388, 0.00470883743474929, 0.00469641981024119, 0.00468636256112504, 0.00468101082872381, 0.0046818331550707, 0.00468906528648223, 0.00470159730872605
flux1:, 0.657172054998143, 0.00458644804509234, 0.00457511709635857, 0.00456895929798555, 0.00456875455545217, 0.00457400109874442, 0.00458316015522004, 0.00459409364040089, 0.00460456476112199, 0.00461268733658541, 0.00461724903390135, 0.00461786994769875, 0.00461498130196588, 0.00460963146172111, 0.00460316612156981, 0.00459688663571489, 0.00459183325325485, 0.00458881595947242, 0.00458868520417974, 0.00459261138451468, 0.004601919380468, 0.00461700093248745, 0.00463536314085151, 0.00465047171066371, 0.00465544894215463, 0.00465390775496054, 0.00466140868182474, 0.00466839752513721, 0.00466169679350479, 0.00467273563164564, 0.00468827901713822, 0.00467522223633988, 0.00466578327095853, 0.00469220036657518, 0.00471813856427567, 0.00472719860175915, 0.00474788467428153, 0.00476516219746142, 0.00476582278730546, 0.00476520900814832, 0.00476841515055068, 0.0047707918922961, 0.00476877499938092, 0.00476329337915204, 0.00475794536719992, 0.00475629612515274, 0.00476021170442546, 0.00476945141601701, 0.00478211041272019, 0.00479542580026888, 0.00480658892816792, 0.00481337635549184, 0.00481454418925077, 0.00480999965710521, 0.0048007799512402, 0.00478885971468697, 0.00477680364332776, 0.00476729552143208, 0.0047626077090233, 0.00476410931457513, 0.00477192588271073, 0.00478484411407181
flux1:, 0.657434503901897, 0.00464606549623229, 0.00463447069242978, 0.00462768986668913, 0.00462661325752085, 0.00463088848530786, 0.00463914400900694, 0.00464940064952869, 0.00465954405400006, 0.00466774996550927, 0.00467279440452642, 0.00467421463960482, 0.00467230529498678, 0.00466795147891737, 0.0046623382770511, 0.00465663482435599, 0.00465179856963611, 0.00464862495757047, 0.00464803530960345, 0.00465136233438386, 0.0046601572526712, 0.00467501869474718, 0.00469351460793446, 0.00470895347484177, 0.00471424763804756, 0.00471319879288818, 0.00472201422157554, 0.00473078938873693, 0.00472512401600333, 0.00473799377614858, 0.00475454276613735, 0.00474222110270669, 0.0047331910467451, 0.00475975099924551, 0.00478621562643292, 0.00479478952296585, 0.00481579095583175, 0.00483329440091912, 0.00483384553994037, 0.00483355296226349, 0.00483773698898557, 0.0048414322883476, 0.0048407011099862, 0.00483626473573639, 0.00483166135315714, 0.00483046018044381, 0.00483454308155204, 0.00484368731067084, 0.0048560193345213, 0.00486883211110051, 0.00487939957860989, 0.0048856008344943, 0.00488630137799998, 0.00488150755519499, 0.00487232659183658, 0.00486075737554862, 0.00484933346227229, 0.00484065367819894, 0.00483686503081755, 0.00483919286173342, 0.00484762551756482, 0.00486084208177482
flux1:, 0.65769695280565, 0.00469639248017782, 0.00468461174922929, 0.0046771687852291, 0.00467507061714659, 0.00467814250456427, 0.0046852245788816, 0.00469454825150054, 0.004704170301889, 0.00471236474686574, 0.00471791327916915, 0.00472026571350938, 0.0047195547607009, 0.0047164614054426, 0.0047119616935009, 0.00470704575305643, 0.00470255160054498, 0.00469923988008482, 0.00469810206687204, 0.00470065221176948, 0.00470870405691113, 0.00472311045469098, 0.00474154868272888, 0.00475720823745097, 0.00476281424995463, 0.00476236796972873, 0.00477271773573103, 0.0047835725551687, 0.00477924132735789, 0.00479424146222404, 0.00481196920128444, 0.00480055140171039, 0.00479198593634158, 0.00481854752980149, 0.00484537963261995, 0.0048532472289781, 0.00487437325042179, 0.00489196899120872, 0.00489236035609083, 0.00489244633576788, 0.00489777624948562, 0.00490304260758293, 0.00490389062057562, 0.00490078408660602, 0.00489715264054149, 0.00489653069173433, 0.00490079447067911, 0.00490973989350849, 0.00492154740047501, 0.00493360552646818, 0.0049433197245269, 0.00494872079685274, 0.00494882449865236, 0.00494376182899034, 0.00493471562255206, 0.00492369317352018, 0.00491316193513036, 0.00490558776566696, 0.00490294034196842, 0.00490625566320524, 0.00491535504279063, 0.00492880188238347
flux1:, 0.657959401709403, 0.00473649740038397, 0.00472458885506633, 0.00471643006726292, 0.0047131540243278, 0.00471479296316067, 0.0047204423348193, 0.0047285933184198, 0.00473751887257203, 0.00474562368861607, 0.00475170906574803, 0.00475513060882629, 0.00475583331173065, 0.00475425435259315, 0.0047511148899138, 0.00474718272458726, 0.00474314346236867, 0.00473970571893942, 0.00473793203020913, 0.00473953653103214, 0.00474662956554909, 0.0047603625024922, 0.00477856773005873, 0.00479435233972961, 0.00480027582798712, 0.0048005481044217, 0.00481265104758454, 0.00482587133124625, 0.00482316356851404, 0.00484058653232544, 0.00485965967069822, 0.00484932062128741, 0.00484128812847422, 0.00486772177236124, 0.00489478165432406, 0.0049017396695755, 0.00492281340547024, 0.00494037734803805, 0.00494056010136821, 0.00494107403532409, 0.00494770229602901, 0.00495477355974066, 0.00495747769539421, 0.00495597525844988, 0.00495354110382991, 0.00495363626757642, 0.00495810861345663, 0.00496677084420056, 0.00497787648637556, 0.00498894542409657, 0.00499755992037055, 0.0050019490979818, 0.00500131895909506, 0.00499595177149753, 0.00498711446038461, 0.00497681108989554, 0.00496741270382591, 0.00496120831192883, 0.00495994098584792, 0.00496441249125748, 0.00497424580012112, 0.00498787727285976
flux1:, 0.658221850613157, 0.00476541105728948, 0.00475341210858701, 0.00474447313412684, 0.00473986419754142, 0.00473985347228655, 0.00474383268370258, 0.00475059747599849, 0.00475867670896957, 0.00476663311394472, 0.00477329783414406, 0.00477792387617845, 0.004780243413592, 0.00478041296848092, 0.00477885734923267, 0.0047760838020309, 0.00477259736157069, 0.0047690409193026, 0.00476655034907068, 0.00476705734815399, 0.00477299931794876, 0.00478586562926071, 0.00480368524088155, 0.00481951663329571, 0.00482577348087361, 0.00482688162639723, 0.00484094778286922, 0.00485680214671615, 0.00485598689395629, 0.00487610855841911, 0.00489668000436635, 0.00488759727977387, 0.00488017940163336, 0.00490637115485716, 0.00493354534737608, 0.00493941556861163, 0.00496028244257822, 0.00497770632213867, 0.00497763598863969, 0.00497861809057011, 0.00498667632390058, 0.00499575917961983, 0.0050005695051341, 0.00500092462464368, 0.00499990227928392, 0.00500085337798131, 0.00500557442658427, 0.00501389077538731, 0.00502414414389987, 0.00503401640021142, 0.00504130657251268, 0.0050444842364313, 0.00504298294586899, 0.00503726257108466, 0.00502868486469872, 0.00501924343030653, 0.00501118830227596, 0.00500659361573506, 0.00500693135616431, 0.00501272691188126, 0.00502337377279141, 0.00503716750803454
flux1:, 0.65848429951691, 0.0047821402181009, 0.00477006863718215, 0.00476028006534012, 0.0047541936573053, 0.00475234045493703, 0.00475444478019512, 0.00475964508512158, 0.00476675905454758, 0.00477452897020475, 0.00478182231899248, 0.00478778020663037, 0.00479189890813596, 0.0047940219521846, 0.00479424244388449, 0.00479277540745259, 0.00478992292302792, 0.0047862522881035, 0.00478297594537867, 0.00478225830968111, 0.00478688914395188, 0.00479872879546005, 0.00481603841885565, 0.00483185787077868, 0.0048384725702676, 0.0048405296792991, 0.00485675159147437, 0.00487548120205131, 0.0048767959985129, 0.0048998656135208, 0.00492206697117567, 0.00491441692881813, 0.00490770862712175, 0.00493356377759888, 0.0049607714542722, 0.00496540876067471, 0.00498594492881804, 0.00500314281967357, 0.00500278273272519, 0.00500426362783442, 0.00501385824189326, 0.00502512454294583, 0.00503225451647391, 0.00503468954961646, 0.00503527347113717, 0.00503721366631744, 0.00504223320438511, 0.00505016422810703, 0.00505944754435626, 0.00506795155987897, 0.00507372515947776, 0.00507551417400834, 0.00507301247702881, 0.00506688206534136, 0.00505859158999368, 0.00505012124348212, 0.00504358187890285, 0.00504080204979339, 0.00504294492402679, 0.00505022220674333, 0.00506176876753889, 0.00507572447736358
flux1:, 0.658746748420663, 0.00478568204403711, 0.0047735390151359, 0.00476283349367231, 0.00475514534866762, 0.00475129165608563, 0.00475135915028055, 0.00475485940528106, 0.004760923873574, 0.00476848954192777, 0.00477646324625648, 0.00478386489143491, 0.00478993520687763, 0.00479417853642859, 0.00479632861024513, 0.00479628436528368, 0.00479412903191579, 0.00479034834773283, 0.00478623495350324, 0.00478419771835847, 0.00478739746009381, 0.0047980903969122, 0.00481479831531201, 0.00483056776669332, 0.00483757089857076, 0.00484067973301324, 0.00485922350282237, 0.00488103193284574, 0.004884671934223, 0.00491090227208442, 0.00493483655564063, 0.0049287903751552, 0.00492289971178592, 0.00494834599438849, 0.00497554474398197, 0.00497884483229302, 0.0049989654749889, 0.0050158803763592, 0.00501520569920628, 0.00501720700720077, 0.00502841603833708, 0.00504199641081769, 0.00505161423383865, 0.00505631082132048, 0.00505866631475552, 0.00506171604415213, 0.00506708973163808, 0.0050746194829752, 0.00508285193689167, 0.00508985986520088, 0.00509396697763968, 0.0050942231673031, 0.0050906090629645, 0.00508400988367404, 0.00507601343281775, 0.00506858736206301, 0.00506369194477361, 0.00506288788349048, 0.00506700025823318, 0.0050758966265821, 0.00508842803129661, 0.00510256408112143
flux1:, 0.659009197324416, 0.00477503810037726, 0.00476281313234718, 0.00475113354197681, 0.00474174970044835, 0.00473578239310248, 0.00473370237729458, 0.00473541525893906, 0.00474038239668065, 0.00474774413232289, 0.00475644668378389, 0.00476538053191674, 0.0047735160643211, 0.00477999990525142, 0.00478418776322592, 0.00478564738373481, 0.00478423417495078, 0.00478035011711183, 0.00477537141607006, 0.00477195863947476, 0.00477365441398812, 0.00478312627354312, 0.00479917674446262, 0.00481487906408555, 0.00482230434241961, 0.00482655126941765, 0.00484754806977283, 0.00487259201821368, 0.00487870031174145, 0.00490825867460702, 0.00493399391317023, 0.00492971398757887, 0.0049247618348717, 0.0049497523437367, 0.00497694316791271, 0.00497884977230962, 0.00499851696414058, 0.00501512722107351, 0.00501412943161119, 0.00501666538873221, 0.00502953678752966, 0.00504551586814126, 0.00505773739489521, 0.0050648280449579, 0.00506908277992591, 0.00507334259542003, 0.00507912739701166, 0.00508626234507644, 0.00509340283225137, 0.0050988367752084, 0.00510117862772929, 0.00509980076240946, 0.00509498902273043, 0.00508786789375754, 0.0050801554466268, 0.00507381071232151, 0.00507063870497023, 0.0050719191499708, 0.00507811959781822, 0.00508874163450275, 0.00510233311178689, 0.00511668083245945
flux1:, 0.65927164622817, 0.00474922746312552, 0.00473690484246968, 0.00472421299382929, 0.00471307924393919, 0.00470493867571139, 0.00470065805910217, 0.00470054754409439, 0.00470440531589308, 0.00471157742802111, 0.0047210473110702, 0.00473157004582895, 0.00474183708757739, 0.00475062776869172, 0.0047569111996731, 0.00475991822179028, 0.00475927451356881, 0.00475529953675098, 0.00474945544382825, 0.00474465625822676, 0.00474482809807916, 0.00475305469860814, 0.00476843023667716, 0.00478406888643599, 0.00479195022779408, 0.00479739983598009, 0.00482093856710673, 0.00484932015397135, 0.00485798004993916, 0.0048909807537505, 0.00491854502171546, 0.00491618202238083, 0.00491230182324875, 0.00493681758625774, 0.00496404888900937, 0.00496456017972269, 0.00498378992663017, 0.00500011511841679, 0.00499880670758367, 0.00500188673091723, 0.00501643815633357, 0.00503485168699583, 0.00504973524657819, 0.0050592965557192, 0.00506553314493189, 0.00507107683503175, 0.0050773258996616, 0.00508409256041264, 0.0050901406343136, 0.00509397694442005, 0.00509451301894393, 0.00509145169568881, 0.00508539312064087, 0.00507771050330928, 0.00507026074509577, 0.00506500018845313, 0.00506358017629536, 0.00506699572415591, 0.00507534817943549, 0.00508776145548554, 0.00510246846173467, 0.00511706441709615
flux1:, 0.659534095131923, 0.00470729943947756, 0.00469486573291935, 0.00468115093698772, 0.00466826101106685, 0.00465794748174168, 0.00465147446332397, 0.00464955621672571, 0.00465232547363687, 0.00465933061500051, 0.00466958887564311, 0.00468171739516657, 0.0046941275138065, 0.00470523168178668, 0.00471361459106445, 0.00471817412605945, 0.004718311241936, 0.00471426705558083, 0.00470759032456929, 0.00470144394291985, 0.00470012925648585, 0.0047071397357254, 0.0047218623716709, 0.00473746065686461, 0.0047458296454357, 0.00475252055129633, 0.0047786421888021, 0.00481040337783158, 0.00482163328777804, 0.0048581320733044, 0.00488751031372441, 0.00488720109146872, 0.00488453864313275, 0.00490859069956664, 0.00493596091221049, 0.00493513464081219, 0.0049540025408071, 0.00497010834630545, 0.00496852734466062, 0.00497215929106924, 0.00498837932607356, 0.00500921318276413, 0.00502675654042196, 0.00503880439072963, 0.00504705442401294, 0.00505392279257386, 0.00506068004978558, 0.00506712142523743, 0.00507211635399304, 0.00507438768044159, 0.00507314063052235, 0.00506840543993776, 0.00506109521644931, 0.00505283342322857, 0.00504562038567228, 0.00504141646442864, 0.00504172636808863, 0.00504726584196082, 0.00505777257490702, 0.00507199229613524, 0.00508784034202226, 0.00510271702481532
flux1:, 0.659796544035676, 0.00464834737982152, 0.00463579935196816, 0.00462108615926224, 0.00460648802799058, 0.00459406562544323, 0.0045854705042019, 0.0045818095937297, 0.00458353913458582, 0.00459040155637495, 0.0046014443298896, 0.00461514865982837, 0.00462965295368036, 0.00464301382808174, 0.00465344476765813, 0.00465952419646225, 0.0046604398344043, 0.00465636092815925, 0.00464892107543791, 0.00464152045359058, 0.00463881686379234, 0.00464469526966652, 0.00465882670587598, 0.00467442667922769, 0.0046833106422994, 0.00469125279908511, 0.00471994675954022, 0.00475506622407257, 0.00476881747998595, 0.00480880807482109, 0.00483994086292236, 0.00484180714856232, 0.00484052021659468, 0.00486415090868284, 0.00489180928407913, 0.00488976615295773, 0.00490841103909548, 0.00492441250031146, 0.00492262634491369, 0.0049268200914236, 0.00494467065374154, 0.00496786174407863, 0.00498800129371992, 0.00500248825430817, 0.00501272810571286, 0.0050209237474079, 0.00502821850559744, 0.00503438948717369, 0.00503840738603061, 0.00503920222772589, 0.00503626016819703, 0.00502992456931715, 0.00502140909307219, 0.00501258000001688, 0.00500558034796233, 0.00500238064649816, 0.00500435032562518, 0.00501193979312805, 0.00502453676707407, 0.00504052003990991, 0.00505749499445488, 0.0050726706701185
flux1:, 0.660058992939429, 0.00457152571801813, 0.0045588779389032, 0.0045432323447329, 0.00452703204273937, 0.00451262952019755, 0.00450204255374595, 0.00449674871790096, 0.00449750879959659, 0.0045042471730143, 0.00451603891819295, 0.00453123679601815, 0.00454772245172481, 0.00456321858432745, 0.00457559154618344, 0.00458312285433778, 0.00458480427690964, 0.0045807412444797, 0.00457264739610065, 0.0045641411915218, 0.00456020740429069, 0.00456509245864542, 0.00457873293685092, 0.00459439388159256, 0.00460381459746809, 0.00461298818241617, 0.00464419077817796, 0.00468258325458943, 0.00469874093529848, 0.00474215374660868, 0.00477493791419609, 0.0047790855893999, 0.00477934301410492, 0.00480262610859305, 0.00483077115967613, 0.00482769586115948, 0.00484632075595158, 0.00486238333614176, 0.00486049154603519, 0.00486526244361237, 0.00488468206404362, 0.00491012091098232, 0.00493273307006402, 0.00494954812049029, 0.00496169676401826, 0.00497118013649442, 0.00497902197633237, 0.00498498392303402, 0.00498813302455521, 0.00498759266116728, 0.00498310850126756, 0.00497531190343382, 0.00496569345303395, 0.00495634508790703, 0.00494954550815217, 0.00494727956376193, 0.00495079571808158, 0.00496030037100682, 0.0049748554945509, 0.00499249596631535, 0.00501053573647782, 0.00502600434657293
flux1:, 0.660321441843183, 0.0044760725408581, 0.00446336393269106, 0.00444689740864928, 0.00442925996298184, 0.00441306850036866, 0.00440067496150697, 0.00439389585902365, 0.00439377079878114, 0.00440039137127581, 0.00441285960134939, 0.0044294134464451, 0.00444770315934277, 0.00446515005711514, 0.00447930767277092, 0.00448819136944577, 0.00449061913980251, 0.00448664147231379, 0.00447804374461394, 0.00446863616552139, 0.00446369048326505, 0.00446777318488664, 0.00448105880169676, 0.00449685509744405, 0.00450682798242225, 0.0045171837185609, 0.00455077854072365, 0.00459229646416513, 0.00461068303053678, 0.00465738573632951, 0.00469167659261614, 0.0046981951617106, 0.00470017503666587, 0.00472321426684778, 0.0047520893480775, 0.00474822876763666, 0.00476709853840006, 0.00478343642655767, 0.00478157158531335, 0.00478694332924069, 0.00480785092305398, 0.00483538567574038, 0.00486029036081981, 0.00487926096098144, 0.00489317995482557, 0.00490386700700109, 0.0049122412702196, 0.00491805602991812, 0.00492047025544751, 0.00491878305651593, 0.00491297068114442, 0.0049039173457515, 0.00489335607206506, 0.00488357746690513, 0.00487698157368996, 0.00487556856645843, 0.00488048171153892, 0.00489171068227805, 0.00490802535322197, 0.0049271509188525, 0.00494613941530135, 0.00496186155333679
flux1:, 0.660583890746936, 0.00436133958176542, 0.0043486381992468, 0.0043315090312132, 0.00431265623693747, 0.0042949241305457, 0.00428095689617515, 0.00427286990925282, 0.00427195050498744, 0.00427844136929511, 0.00429147360794758, 0.00430919047025395, 0.00432904512676027, 0.00434819992004644, 0.00436393903946151, 0.00437404945996912, 0.00437720139921679, 0.00437339935228016, 0.00436448834474926, 0.00435443647767976, 0.00434875257881716, 0.00435227131355804, 0.00436536949861576, 0.00438138761148605, 0.00439192111832327, 0.00440338173322977, 0.00443920163667787, 0.00448363867180895, 0.00450402001875702, 0.00455381968565154, 0.00458943446207714, 0.00459839630015778, 0.00460228280927653, 0.00462520848955772, 0.00465509413946058, 0.00465075235389866, 0.00467018761300281, 0.00468705886515414, 0.00468538551367145, 0.00469139203287174, 0.00471369080037161, 0.00474313238229693, 0.00477009838425669, 0.00479099484452467, 0.00480649058110644, 0.00481825216238177, 0.00482711634539037, 0.00483284004895195, 0.00483467115607187, 0.00483206441621129, 0.00482519168335508, 0.00481514621100154, 0.00480385902059579, 0.00479378277600803, 0.00478741693640506, 0.00478677370886082, 0.00479290686402865, 0.0048056208777099, 0.00482343503399822, 0.00484380914751943, 0.0048635733523684, 0.00487946931154866
flux1:, 0.660846339650689, 0.00422683062587017, 0.00421423607603506, 0.00419664765617657, 0.00417685263641058, 0.00415787714566522, 0.00414260729541858, 0.00413341053440733, 0.00413178702174885, 0.00413811418373031, 0.00415155770896198, 0.00417019257140679, 0.00419131735107539, 0.00421188645223438, 0.00422896586954955, 0.00424015750461274, 0.00424401244877411, 0.00424049754937519, 0.00423150154236722, 0.00422110979898007, 0.00421500947940486, 0.00421824238236119, 0.00423134531221947, 0.00424767967134907, 0.00425877460673397, 0.00427123707244034, 0.00430906736776288, 0.00435616336046687, 0.00437825679842961, 0.00443090310718335, 0.00446762523877739, 0.00447908423308329, 0.00448506283298429, 0.00450802634499845, 0.00453922921623009, 0.00453475912915418, 0.00455512615624872, 0.00457282447074329, 0.00457153567782749, 0.00457822175918252, 0.00460180290951257, 0.00463293102140512, 0.00466168306896205, 0.00468422512362261, 0.00470105339198324, 0.00471371663756323, 0.00472299800963448, 0.00472867502976758, 0.00473008372671193, 0.00472681333616396, 0.00471919204540528, 0.00470847140011955, 0.00469672746802069, 0.00468652957634462, 0.0046804470826473, 0.00468049589445331, 0.00468765447891509, 0.0047015760357716, 0.0047205766895106, 0.00474190358006935, 0.00476221433127988, 0.0047781600917949
flux1:, 0.661108788554442, 0.00407224810283784, 0.00405989117668699, 0.00404208709663743, 0.00402166578249199, 0.00400178252328013, 0.0039855085176841, 0.00397541167847354, 0.00397316785062609, 0.00397927360095894, 0.00399293829037474, 0.00401220081231266, 0.00403425457381476, 0.00405590400487887, 0.00407405388470622, 0.00408616823593894, 0.00409070910398175, 0.00408761287114335, 0.00407879239328644, 0.00406840383798672, 0.00406224655955009, 0.00406550102937132, 0.00407881688901301, 0.00409556451747212, 0.00410721305445843, 0.0041205512942335, 0.00416013377948269, 0.00420958066593777, 0.004233064347895, 0.00428825355043522, 0.00432583747546312, 0.00433982680271567, 0.00434807761337269, 0.00437124377206553, 0.00440408224435852, 0.00439987395769283, 0.00442157070020294, 0.00444041386980744, 0.00443972544395373, 0.00444714595037263, 0.00447189202642714, 0.00450446174931688, 0.00453468903377979, 0.00455855447887607, 0.00457642733794707, 0.00458977919303796, 0.00459937396221097, 0.00460503148320134, 0.00460617801249338, 0.00460251643570428, 0.00459448962216165, 0.00458345185454498, 0.00457156469184251, 0.00456146130572586, 0.00455574438430858, 0.0045564197761491, 0.00456440208135454, 0.00457922764992187, 0.00459906060534243, 0.00462099439607712, 0.00464157121543382, 0.00465739800365301
flux1:, 0.661371237458196, 0.00389754641377614, 0.00388558570576964, 0.00386784171381797, 0.00384714156972399, 0.00382671197345641, 0.00380974802449138, 0.00379896369259143, 0.00379617265278074, 0.00380197650755064, 0.00381564080232215, 0.00383520527288271, 0.00385781278371125, 0.0038801805930849, 0.00389911296262542, 0.0039119853194718, 0.00391720098751986, 0.00391467150657968, 0.00390631107178415, 0.0038962955772693, 0.00389046488186916, 0.00389406436481788, 0.00390780656911509, 0.00392506050768917, 0.00393724480920202, 0.00395131267487518, 0.00399235024121984, 0.00404379853400863, 0.00406832192000936, 0.00412570125593446, 0.00416387753775219, 0.00418040649536473, 0.00419109597633349, 0.00421463351722532, 0.00424942037528268, 0.00424588665619435, 0.00426932514706319, 0.00428964047766805, 0.00428978297637133, 0.00429800065717801, 0.00432378832156946, 0.00435753709097471, 0.00438890300463436, 0.00441373821098516, 0.00443233311185655, 0.00444612610836116, 0.00445590044123366, 0.00446154411805356, 0.00446257890299448, 0.004458802087744, 0.00445072919210359, 0.00443975924335787, 0.004428075458841, 0.00441831646559227, 0.00441307571470445, 0.00441432986439011, 0.00442293737432553, 0.00443835087831344, 0.0044586350543901, 0.00448079245189061, 0.00450131240315876, 0.00451681014799461
flux1:, 0.661633686361949, 0.00370298958335472, 0.00369160509718472, 0.00367421819797333, 0.00365360468970428, 0.00363300214434731, 0.0036156663936589, 0.00360440229071578, 0.00360112411687633, 0.00360652633207264, 0.00361994603815952, 0.00363946400677663, 0.00366223030645565, 0.00368494028505128, 0.00370435982782752, 0.00371782532119153, 0.0037237108468061, 0.00372190696542971, 0.00371430397120988, 0.0037050433835612, 0.00369993048496581, 0.00370419889550885, 0.00371857360954832, 0.00373641536837755, 0.0037491059078787, 0.00376374038091142, 0.00380590205568582, 0.00385896763934152, 0.00388416269293936, 0.00394333511549968, 0.00398181582007968, 0.00400086580585023, 0.00401413699977926, 0.00403820763876681, 0.0040752304538081, 0.00407278987857092, 0.00409837565387986, 0.00412048285115262, 0.00412169170095572, 0.00413077370002324, 0.00415747589627931, 0.00419213061933041, 0.00422428341504629, 0.00424971545104138, 0.00426868645707233, 0.00428264677453842, 0.00429243992259002, 0.00429805110131836, 0.00429910610230773, 0.0042954800591387, 0.00428772069842618, 0.00427721387958071, 0.0042660989974336, 0.0042569584593916, 0.00425232945135974, 0.00425413546271, 0.00426318224770618, 0.00427886897563311, 0.00429921250440016, 0.00432118840745063, 0.00434129862078099, 0.00435622329438778
flux1:, 0.661896135265702, 0.00348921037083801, 0.00347859433326398, 0.00346186951079701, 0.00344171096052334, 0.00342130631666133, 0.00340390941105705, 0.00339236196339888, 0.00338864337341433, 0.00339353079775114, 0.00340645018536079, 0.00342556499557356, 0.00344809098723845, 0.00347076676828801, 0.00349038111088287, 0.00350427943914116, 0.00351083429900204, 0.00350991739833434, 0.00350336840977142, 0.00349523916265604, 0.00349122428830878, 0.003496468674556, 0.003511661181274, 0.00353015262967585, 0.00354330644309342, 0.003558331139102, 0.00360125753521098, 0.00365552859504721, 0.00368102148187891, 0.00374155063505116, 0.00378003498645563, 0.0038015548508206, 0.0038175166242157, 0.00384226328705788, 0.00388176332626192, 0.00388082183227936, 0.00390893110410772, 0.00393312327848172, 0.00393562741701998, 0.00394564063797132, 0.00397312805067869, 0.00400841210030925, 0.00404099609865261, 0.00406664608371471, 0.00408563690715766, 0.00409947462225289, 0.00410910430316255, 0.00411463921357519, 0.00411582063917552, 0.00411258849645679, 0.0041054856920425, 0.00409582961806151, 0.00408565152917379, 0.00407741526484563, 0.00407355222720918, 0.0040759049036824, 0.00408522533269563, 0.00410088531466492, 0.00412090240050834, 0.00414228750855416, 0.00416162068856678, 0.00417570519099414
flux1:, 0.662158584169456, 0.00325726809580321, 0.0032476134109551, 0.00323184863450779, 0.00321250022528427, 0.00319264739030322, 0.00317548200235317, 0.0031638314969585, 0.00315970743666249, 0.00316396127686275, 0.00317612575499525, 0.00319448805790889, 0.00321638633022597, 0.00323866493487611, 0.00325819367135004, 0.00327237201897365, 0.00327959620760609, 0.00327971972920658, 0.00327450462274901, 0.00326785849106467, 0.0032652907771123, 0.00327178303448488, 0.00328794364944931, 0.00330711886451273, 0.00332067804568578, 0.00333590715577482, 0.00337921633217335, 0.00343426026724251, 0.00345968333000028, 0.00352109874052639, 0.00355927908743094, 0.00358318012850732, 0.00360189589988265, 0.00362743077329999, 0.00366958135199038, 0.00367051298970261, 0.00370146841854867, 0.0037279919354987, 0.00373200141966271, 0.00374300690471486, 0.00377114860574802, 0.00380678835011508, 0.00383945520363341, 0.0038649523619847, 0.00388361076292185, 0.00389703201450796, 0.00390630203543107, 0.00391169324161493, 0.00391307618955707, 0.00391044652857141, 0.00390431032068738, 0.00389586621987143, 0.00388697703599546, 0.00387992783271249, 0.00387699453044245, 0.00387990835090476, 0.00388936246099441, 0.00390472235911235, 0.00392404978812083, 0.00394444910395429, 0.00396264108671417, 0.00397560905142757
flux1:, 0.662421033073209, 0.00300870303902679, 0.00300019000399095, 0.00298566032436996, 0.00296744810204757, 0.00294847046027851, 0.00293180225055484, 0.00292020974281831, 0.00291570669242929, 0.00291921164067241, 0.00293038118761968, 0.00294766446506463, 0.0029685743630225, 0.00299011833757988, 0.00300930018279076, 0.00302361404950513, 0.00303150211870126, 0.00303279927432025, 0.00302916395559638, 0.00302430785273365, 0.00302348476703011, 0.00303144332267389, 0.00304867362072376, 0.0030685312316169, 0.00308242196095433, 0.00309766471322831, 0.00314095839171524, 0.00319632850303094, 0.00322133219566598, 0.00328313457933324, 0.00332070262316953, 0.00334685344508402, 0.00336832985441727, 0.00339472287029826, 0.00343960805720725, 0.00344273571009557, 0.00347678163629705, 0.00350581555291766, 0.00351150855756599, 0.00352355499230477, 0.00355221809406533, 0.00358794852225367, 0.00362036791084546, 0.00364536362161964, 0.00366335651192255, 0.0036760770909565, 0.00368478698722478, 0.00368994719449134, 0.0036915726577429, 0.00368970985799293, 0.0036848022394262, 0.00367788664158801, 0.00367060387519569, 0.00366500502810664, 0.00366316319476179, 0.00366666742260844, 0.00367614345314896, 0.00369096610854187, 0.00370927830429024, 0.00372832934072609, 0.00374503760069511, 0.00375661928162975
flux1:, 0.662683481976962, 0.00274558609910999, 0.00273836816147189, 0.00272530981576029, 0.00270851558468028, 0.00269069396811279, 0.00267475442395905, 0.00266336047380496, 0.0026585011811155, 0.00266115529358277, 0.0026711178112907, 0.00268703298680178, 0.00270663406286649, 0.00272714152602312, 0.00274573920796816, 0.00276005111324237, 0.00276858448537428, 0.00277115481525882, 0.00276929342910068, 0.00276646930567066, 0.00276761666685093, 0.00277718908727729, 0.00279552917569677, 0.00281602565762528, 0.00283015792626454, 0.0028452234954045, 0.00288809342785842, 0.00294333503389027, 0.00296759931795589, 0.00302926575886271, 0.00306591883072884, 0.00309414015636328, 0.00311831601625767, 0.00314558426482547, 0.00319317877505194, 0.00319875553467397, 0.0032360334999977, 0.00326766930815705, 0.00327517889665185, 0.003288295298501, 0.0033173433714766, 0.00335291229067429, 0.00338478129956725, 0.00340896227368322, 0.00342599066300565, 0.00343775030192322, 0.00344570651868597, 0.0034505345996584, 0.00345240907181648, 0.00345142625346345, 0.00344794828789256, 0.0034428161141349, 0.00343740421248072, 0.00343348226460905, 0.0034328781613868, 0.00343700926924561, 0.00344642310421844, 0.00346051407058319, 0.00347753570424162, 0.00349492522577446, 0.00350984716500824, 0.00351979642354225
flux1:, 0.662945930880715, 0.00247056304030124, 0.00246475250403361, 0.00245334801355593, 0.00243819602628735, 0.00242175891181591, 0.00240674041726908, 0.00239566564536734, 0.00239047493260288, 0.00239219963375222, 0.00240078344240045, 0.00241509177480309, 0.0024331149318715, 0.00245232707951517, 0.00247012983902176, 0.00248430613005149, 0.00249344426300955, 0.00249733991270597, 0.00249737761109141, 0.0024967435938217, 0.00249999726627592, 0.00251124468745994, 0.00253066214967006, 0.0025517063597659, 0.00256597434492195, 0.00258067690693413, 0.00262271097892137, 0.00267736642984862, 0.00270061090632349, 0.00276159949056061, 0.00279704645913876, 0.00282710582238696, 0.00285384154358568, 0.00288193996031246, 0.00293209096554778, 0.00294028275026276, 0.00298080811198273, 0.0030150304906479, 0.00302443151004832, 0.00303861913363487, 0.00306790912556547, 0.00310307937158687, 0.003134129735525, 0.00315722933319798, 0.00317304208524372, 0.00318361850689271, 0.003190646405574, 0.00319503525290641, 0.0031971329275845, 0.00319708788117917, 0.00319516974254104, 0.00319199977681615, 0.00318865309162116, 0.00318658079522889, 0.00318733069927176, 0.00319212256368743, 0.00320141411219614, 0.00321462476909157, 0.00323014013622846, 0.00324561838587223, 0.0032585082590051, 0.00326661959689594
flux1:, 0.663208379784469, 0.00218689275987256, 0.00218254743003295, 0.00217291268994036, 0.00215955898118545, 0.00214467549573346, 0.00213072887585925, 0.00212007623427882, 0.00211458747009308, 0.00211533706443318, 0.00212242183338645, 0.00213494543865685, 0.00215118128582635, 0.0021688871485907, 0.00218571097450391, 0.00219961721107382, 0.00220928839874667, 0.00221450113258636, 0.00221647854528173, 0.00221809246232696, 0.00222348274867009, 0.00223636691470287, 0.00225674789089752, 0.00227819694102551, 0.00229247975368517, 0.00230664313406079, 0.00234743058470973, 0.00240104248669429, 0.00242303432144785, 0.00248278765208694, 0.00251675385669015, 0.00254835995694395, 0.00257742751577672, 0.00260624104988145, 0.0026586525494934, 0.00266952248460467, 0.00271316293757047, 0.00274983223904805, 0.00276112871561343, 0.00277635225186756, 0.0028057297085918, 0.00284027887120259, 0.00287028129723436, 0.00289208797627665, 0.00290649325618926, 0.00291571489141698, 0.00292167065871601, 0.00292551623363965, 0.00292778354585656, 0.00292867781413538, 0.00292837230940606, 0.00292725593579672, 0.00292608420987013, 0.00292596483216591, 0.00292814045411301, 0.00293361304806347, 0.00294273990869644, 0.00295496706502849, 0.00296882571866745, 0.00298221728060204, 0.00299290070757877, 0.00299902527953975
flux1:, 0.663470828688222, 0.00189847823806619, 0.00189559002611113, 0.00188776433497835, 0.00187628943555564, 0.00186306559987997, 0.00185030022916875, 0.00184015875685238, 0.00183442051741032, 0.0018341905961771, 0.00183971609071483, 0.00185034559080196, 0.00186464973743482, 0.00188068821651492, 0.0018963741721874, 0.00190986975931476, 0.00191996249663128, 0.00192641254479491, 0.00193027310593716, 0.00193407948933502, 0.00194151913653726, 0.00195589269435266, 0.00197703540618117, 0.00199869179022161, 0.00201285411950021, 0.00202631528801575, 0.00206545029287736, 0.00211756218488528, 0.00213812076040799, 0.00219606771480021, 0.0022282982100125, 0.00226109465565123, 0.00229216812472004, 0.00232150552026173, 0.00237572589050695, 0.00238922095893986, 0.00243567786483288, 0.00247451514483442, 0.00248762865269841, 0.00250380693471734, 0.00253309949388573, 0.00256681683862651, 0.00259558177684596, 0.00261594376685254, 0.00262881709414078, 0.0026365733315866, 0.00264135474802379, 0.00264456551266692, 0.00264692755215607, 0.00264870860407, 0.00264998854436711, 0.00265092249639303, 0.00265193989768547, 0.00265379404651936, 0.00265740903602119, 0.0026635565990792, 0.00267248567121434, 0.00268366791306672, 0.00269578636711201, 0.00270699707658284, 0.00271538225565051, 0.00271944183356844
flux1:, 0.663733277591975, 0.00160988712343136, 0.00160837359912937, 0.00160231345254772, 0.00159271903403209, 0.00158119746518067, 0.00156968383039155, 0.00156013350896298, 0.00155421586532428, 0.00155304998845043, 0.001557022082804, 0.00156572101562121, 0.00157801620598278, 0.00159227560232148, 0.0016066867722884, 0.00161961964268757, 0.00162997555588722, 0.00163750339730198, 0.00164308462525552, 0.00164890617958315, 0.00165818278932583, 0.00167378335911578, 0.00169539426914958, 0.00171700405899261, 0.00173089614271218, 0.00174350673663663, 0.00178058960466806, 0.00183074341562545, 0.00184974067416279, 0.0019052958422687, 0.00193555626651448, 0.00196911451289056, 0.00200176124816958, 0.00203135058120674, 0.00208676397252897, 0.00210270451286093, 0.00215149809252666, 0.00219207364137904, 0.00220683328883561, 0.00222382994672933, 0.00225283935652008, 0.00228551993038335, 0.0023128944574926, 0.00233172000601538, 0.00234300800632523, 0.00234925592782287, 0.00235281094897948, 0.00235531678044287, 0.00235768494962788, 0.00236025119072891, 0.00236301077555076, 0.0023658944768142, 0.00236901311089945, 0.00237276925031357, 0.00237776804949432, 0.00238454792098421, 0.00239324591627272, 0.00240335729331872, 0.00241371695530665, 0.00242273656761715, 0.00242882151139046, 0.00243081945787954
flux1:, 0.663995726495728, 0.00132635644657493, 0.00132605620444248, 0.00132163347067164, 0.00131384321513043, 0.00130400624258999, 0.0012937806153829, 0.00128489776609446, 0.00127889753919089, 0.00127689156050286, 0.00127938503002419, 0.00128619077199689, 0.00129646590749676, 0.00130888130161951, 0.0013218989988996, 0.00133410120700053, 0.00134451054695022, 0.001352872666971, 0.00135990238579071, 0.00136743678189443, 0.00137821029300376, 0.00139465874414402, 0.00141635149946591, 0.00143760343326495, 0.00145105983816278, 0.00146268499732719, 0.00149732041631117, 0.00154505030540147, 0.00156240598270382, 0.00161496647427236, 0.00164304104188408, 0.00167685256135387, 0.00171052533834025, 0.0017400115577251, 0.00179583393080293, 0.00181390668923204, 0.00186436633382668, 0.00190609284574114, 0.00192222774140055, 0.00193984254172346, 0.00196833581907318, 0.00199977213365823, 0.00202563303031363, 0.00204288595519682, 0.00205260522910431, 0.00205737201885953, 0.00205970425188072, 0.00206146395800508, 0.002063744172958, 0.00206695238872858, 0.00207101258063264, 0.00207565046782725, 0.00208067915086986, 0.00208616890195567, 0.00209241923137191, 0.0020997426645979, 0.00210816670416984, 0.0021172086546255, 0.00212585048515461, 0.00213275113678174, 0.00213662650641239, 0.00213665495306159
flux1:, 0.664258175399482, 0.00105377323512915, 0.0010544457322469, 0.001051450541644, 0.00104531521565547, 0.00103709106728759, 0.00102816169691106, 0.00102002419354121, 0.00101406844155295, 0.00101137185369564, 0.00101252953520109, 0.00101755060487067, 0.00102585682747989, 0.00103640577223756, 0.0010479257046937, 0.00105921078951183, 0.0010694114166764, 0.00107828095634839, 0.00108637929654386, 0.00109520200272199, 0.00110700780526198, 0.00112381112594195, 0.00114510847804118, 0.00116563389734133, 0.00117847080988844, 0.00118898489700311, 0.00122077702779244, 0.0012655996711589, 0.00128127106054621, 0.00133021077881643, 0.00135589723669639, 0.00138936532369128, 0.001423396015053, 0.00145234090203834, 0.00150762163887337, 0.00152737723065126, 0.00157863836970479, 0.00162077004134343, 0.00163790531198247, 0.0016558672183151, 0.00168356794734323, 0.00171354008527096, 0.00173778367685027, 0.00175347444559569, 0.00176170541607204, 0.00176508599523588, 0.0017662564095448, 0.00176726310147306, 0.00176936384849864, 0.00177303858573916, 0.00177815628381921, 0.00178426529515941, 0.00179091416615644, 0.00179787333299728, 0.00180516352217146, 0.00181288983100149, 0.00182097945798499, 0.00182897211304265, 0.00183598881519262, 0.00184091963481736, 0.00184276703668547, 0.00184100966210389
flux1:, 0.664520624303235, 7.98620544825766e-4, 7.99950762368143e-4, 7.98099089188971e-4, 7.93405452451778e-4, 7.866768677596e-4, 7.79030889040206e-4, 7.7172234689387e-4, 7.65969335190912e-4, 7.62783080314207e-4, 7.62811115669245e-4, 7.6622087481654e-4, 7.72665019375435e-4, 7.81362096817259e-4, 7.91291212869214e-4, 8.01454133098812e-4, 8.11134799637299e-4, 8.20107842440905e-4, 8.28795673239301e-4, 8.38369375253312e-4, 8.5062751722672e-4, 8.67186660383665e-4, 8.87525662158755e-4, 9.06899489195267e-4, 9.18910575905286e-4, 9.28189806855489e-4, 9.56734537091295e-4, 9.98136520597755e-4, 0.00101210301425301, 0.00105676501252287, 0.00107986685432099, 0.00111229890831102, 0.00114589463351138, 0.00117377977188784, 0.00122740990029881, 0.00124826563987781, 0.0012992746878518, 0.00134091359128427, 0.00135857115268922, 0.00137653437673691, 0.00140311547918418, 0.00143138088975807, 0.00145391070861656, 0.00146808378648011, 0.00147495989499472, 0.00147710978351937, 0.00147723434788004, 0.0014775181531609, 0.00147935780515383, 0.00148330215488787, 0.00148918282102933, 0.00149640500074778, 0.00150429628609667, 0.00151237229628098, 0.00152041448197737, 0.00152834977977669, 0.00153602174379624, 0.001542995899325, 0.00154852268885314, 0.00155170122618912, 0.00155178715589853, 0.00154851722973244
flux1:, 0.664783073206988, 5.67877453462381e-4, 5.69485351633553e-4, 5.68430875667131e-4, 5.64913710822128e-4, 5.59528086118941e-4, 5.53138201148195e-4, 5.46750287070612e-4, 5.41387283797958e-4, 5.37957648241246e-4, 5.37116738814948e-4, 5.39143717845239e-4, 5.43879609103738e-4, 5.50770497513448e-4, 5.59025235188209e-4, 5.6784559087854e-4, 5.76654158805329e-4, 5.85262186627591e-4, 5.93976410078559e-4, 6.03667385117799e-4, 6.15698221906965e-4, 6.31321306889244e-4, 6.50062217320329e-4, 6.67805446429074e-4, 6.7875678034885e-4, 6.86669335002899e-4, 7.11544579540754e-4, 7.48968199936451e-4, 7.61211547883016e-4, 8.00899626184389e-4, 8.21216344652734e-4, 8.51817899206749e-4, 8.8406086660546e-4, 9.10294330916491e-4, 9.61022380003745e-4, 9.82271425662819e-4, 0.00103180022818505, 0.00107191117987251, 0.00108951643714216, 0.00110706083444682, 0.00113214033458108, 0.00115842488536479, 0.0011791386149044, 0.00119185729763795, 0.00119755041959757, 0.00119867430264924, 0.00119791764103964, 0.00119754552551406, 0.00119905846425244, 0.00120306570004777, 0.00120937894066762, 0.0012172988451673, 0.00122598375243625, 0.0012347498463274, 0.00124318974168139, 0.00125109129695042, 0.00125823835283748, 0.00126422942150818, 0.00126843459058591, 0.00127013600370364, 0.00126880195988607, 0.00126437566110672
flux1:, 0.665045522110741, 3.68862641320024e-4, 3.7031695071174e-4, 3.69666400427131e-4, 3.67022660348891e-4, 3.62802671755938e-4, 3.57632651008984e-4, 3.52264784504696e-4, 3.47502260149131e-4, 3.4411077455192e-4, 3.42703695606446e-4, 3.4361905983178e-4, 3.46837345634478e-4, 3.51993154115023e-4, 3.58499811520982e-4, 3.65748948923795e-4, 3.73305976311036e-4, 3.81034766482671e-4, 3.89150634846965e-4, 3.98252211422213e-4, 4.09298690426261e-4, 4.23219890445688e-4, 4.39659305958513e-4, 4.55243738055482e-4, 4.64868718601316e-4, 4.71263446886199e-4, 4.92018921112544e-4, 5.248482720098e-4, 5.35330171135419e-4, 5.69301327617492e-4, 5.86617918718944e-4, 6.14489994030502e-4, 6.44342405522356e-4, 6.68269861882568e-4, 7.14726151694808e-4, 7.35553717986197e-4, 7.82224567172266e-4, 8.19659354894306e-4, 8.36554771130382e-4, 8.53191806407923e-4, 8.76333089237399e-4, 9.00325041782849e-4, 9.19102436112431e-4, 9.30432728571659e-4, 9.35136093731325e-4, 9.35472999867877e-4, 9.34038545982047e-4, 9.3311130515017e-4, 9.34252552994436e-4, 9.38118077782261e-4, 9.44515522224951e-4, 9.52681809597108e-4, 9.61663118476493e-4, 9.70639159231653e-4, 9.79072640946622e-4, 9.8665948405047e-4, 9.93154174475441e-4, 9.98199312296592e-4, 0.00100127584822436, 0.00100182099638202, 9.99470615774756e-4, 9.94316028872578e-4
flux1:, 0.665307971014495, 2.09014794429175e-4, 2.09850267724384e-4, 2.0918111967551e-4, 2.07085001461114e-4, 2.03838629612604e-4, 1.99846821582811e-4, 1.95602823108737e-4, 1.91665019456999e-4, 1.88614720233564e-4, 1.86970768355144e-4, 1.87073801295658e-4, 1.88991265184743e-4, 1.92504010759444e-4, 1.97201932018528e-4, 2.02654374458641e-4, 2.08572246670774e-4, 2.14887165455645e-4, 2.21747450023513e-4, 2.29510378698434e-4, 2.38766908123966e-4, 2.50171205745307e-4, 2.63559917902754e-4, 2.76416012444649e-4, 2.84411531917778e-4, 2.89106805754473e-4, 3.05255089154906e-4, 3.32804695258605e-4, 3.41443855538793e-4, 3.68903477359203e-4, 3.8298069938752e-4, 4.07122156010491e-4, 4.33437476060222e-4, 4.54358199662027e-4, 4.95087918745247e-4, 5.1459490525849e-4, 5.56916560747029e-4, 5.90447772045761e-4, 6.05913768954045e-4, 6.21098899532587e-4, 6.41816679821746e-4, 6.63165107067481e-4, 6.79858583214679e-4, 6.89853834463924e-4, 6.93763998543543e-4, 6.93570315746669e-4, 6.91687761985306e-4, 6.90334495347563e-4, 6.91082697755346e-4, 6.94615739213496e-4, 7.00750376129487e-4, 7.08700620667416e-4, 7.17460067293348e-4, 7.26139287363998e-4, 7.34135467733233e-4, 7.41105344285802e-4, 7.46809301678865e-4, 7.50948624356971e-4, 7.53108054010205e-4, 7.5285174757966e-4, 7.49936092669134e-4, 7.44538694065402e-4
flux1:, 0.665570419918248, 9.5609278618941e-5, 9.53461780750159e-5, 9.42253746094628e-5, 9.23430878627027e-5, 8.9872107722749e-5, 8.70124519168741e-5, 8.39941297740569e-5, 8.11064760530552e-5, 7.87054125545257e-5, 7.71629423917261e-5, 7.67658066633705e-5, 7.76153497638692e-5, 7.95955402254375e-5, 8.24437404282673e-5, 8.58931768371642e-5, 8.98006398720432e-5, 9.41778992079129e-5, 9.91283230589073e-5, 1.04797478327777e-4, 1.11444967959659e-4, 1.19498672679685e-4, 1.29064570285241e-4, 1.38593255313604e-4, 1.44618501130426e-4, 1.47392994508549e-4, 1.58403851710957e-4, 1.79912217269421e-4, 1.86563349712625e-4, 2.06665032354269e-4, 2.17232002881156e-4, 2.36548404236012e-4, 2.58089967108491e-4, 2.75277898950629e-4, 3.08782642170648e-4, 3.26016418353885e-4, 3.62430679967134e-4, 3.90794526333643e-4, 4.04077487600558e-4, 4.17229201165524e-4, 4.35001882804379e-4, 4.53320631054203e-4, 4.67749978688149e-4, 4.76437901335996e-4, 4.79737377204765e-4, 4.79269093853665e-4, 4.77180131281575e-4, 4.75550689948684e-4, 4.75909384195015e-4, 4.7894384308347e-4, 4.8448978216639e-4, 4.91777196660899e-4, 4.99806240278576e-4, 5.07686622558144e-4, 5.14816400483298e-4, 5.20868505458718e-4, 5.25647226971404e-4, 5.28929592302897e-4, 5.30398973875445e-4, 5.29719599095939e-4, 5.26721909086035e-4, 5.21607717810326e-4
flux1:, 0.665832868822001, 3.54188791208646e-5, 3.35832610916342e-5, 3.15855563013432e-5, 2.95886808632208e-5, 2.76949797568663e-5, 2.59154596685801e-5, 2.42136630965807e-5, 2.25880890531674e-5, 2.11315065371983e-5, 2.00201751733785e-5, 1.94335436120764e-5, 1.94561980212442e-5, 2.00334857484724e-5, 2.10211781559985e-5, 2.2300941624139e-5, 2.38724896597943e-5, 2.58354601072438e-5, 2.82652995088691e-5, 3.1121621098361e-5, 3.43677914686674e-5, 3.82542669236586e-5, 4.32302302554592e-5, 4.88192580523867e-5, 5.2498429118137e-5, 5.30855720413166e-5, 5.83853507956924e-5, 7.30155514371237e-5, 7.74527176211596e-5, 8.93043042490143e-5, 9.60548571782367e-5, 1.09374893389754e-4, 1.2484224154318e-4, 1.37571664011021e-4, 1.62358246502596e-4, 1.76349575923134e-4, 2.05286886216282e-4, 2.27233418669559e-4, 2.37579727504241e-4, 2.48104684433373e-4, 2.62393047362983e-4, 2.77270705100715e-4, 2.89222872370046e-4, 2.96596262921961e-4, 2.99438274188571e-4, 2.98933817548484e-4, 2.96877228427704e-4, 2.95133210731568e-4, 2.95130358991076e-4, 2.97534162309351e-4, 3.02205601557444e-4, 3.08426008100811e-4, 3.15258073999256e-4, 3.21876441944665e-4, 3.27744818623887e-4, 3.32607011440903e-4, 3.36349369200824e-4, 3.38842620227949e-4, 3.3986519126812e-4, 3.39156725529312e-4, 3.36577967362708e-4, 3.32295776899987e-4
flux1:, 0.666095317725754, 3.43358927175623e-5, 3.04792214860918e-5, 2.72038996872334e-5, 2.47805216874404e-5, 2.32700358135304e-5, 2.25090260851107e-5, 2.21932463348532e-5, 2.20129749757726e-5, 2.17660604202356e-5, 2.13907329458431e-5, 2.09120646891743e-5, 2.03524150449632e-5, 1.96801367466328e-5, 1.88413282952777e-5, 1.78488808415336e-5, 1.68379468948881e-5, 1.59970597527277e-5, 1.5383226749195e-5, 1.47892026311529e-5, 1.3912653673191e-5, 1.2872113473615e-5, 1.2528301233258e-5, 1.35732669332131e-5, 1.4503114348846e-5, 1.25906441113814e-5, 1.15681191795861e-5, 1.84169920547144e-5, 2.03234333422955e-5, 2.30002859663006e-5, 2.55941252020451e-5, 3.16939517157347e-5, 3.9756525183937e-5, 4.73313042716299e-5, 6.19657417495211e-5, 7.17700249458176e-5, 9.17114674809551e-5, 1.06059560235269e-4, 1.12753730069739e-4, 1.20076608121111e-4, 1.30347912708304e-4, 1.41363467306645e-4, 1.50597727530112e-4, 1.56609712616777e-4, 1.59106208620224e-4, 1.58771079352946e-4, 1.56968181978878e-4, 1.55273051449741e-4, 1.54958820912387e-4, 1.56641085940944e-4, 1.60209121613518e-4, 1.650262387496e-4, 1.70268114297473e-4, 1.75234450356782e-4, 1.79514229365113e-4, 1.82972698408265e-4, 1.85613708284767e-4, 1.87418591015104e-4, 1.88258023033326e-4, 1.8792507420615e-4, 1.86271461076833e-4, 1.83375624584396e-4
flux1:, 0.666357766629508, 9.6982089715906e-5, 9.06988935665101e-5, 8.57839213861927e-5, 8.26471622402068e-5, 8.13317137287703e-5, 8.1513181803628e-5, 8.26212497757724e-5, 8.40270309919199e-5, 8.5210359815587e-5, 8.58387277587914e-5, 8.57448994769468e-5, 8.48510682356894e-5, 8.311512715024e-5, 8.05469807643366e-5, 7.72713749642925e-5, 7.35456780872093e-5, 6.96398247667203e-5, 6.55921006657704e-5, 6.10384374252527e-5, 5.54342989133767e-5, 4.88058541863239e-5, 4.2485114388761e-5, 3.84146163008493e-5, 3.61771314696509e-5, 3.14125916659199e-5, 2.34319204560274e-5, 2.15485577017305e-5, 2.0514521684072e-5, 1.30802462796961e-5, 1.11493796146339e-5, 8.7843724934592e-6, 8.12131020337874e-6, 9.90603566711752e-6, 1.30697276246035e-5, 1.78100190875072e-5, 2.73520857927658e-5, 3.30456830402578e-5, 3.54498757646526e-5, 3.90457320724021e-5, 4.48015108922245e-5, 5.15445735183626e-5, 5.78026593812847e-5, 6.23667027131535e-5, 6.45803348385097e-5, 6.45744488444716e-5, 6.3215740295833e-5, 6.17245845273658e-5, 6.11673538649955e-5, 6.20826673970403e-5, 6.43885338298112e-5, 6.75555067787815e-5, 7.09153046280923e-5, 7.39444177864584e-5, 7.64083798278756e-5, 7.83370886901802e-5, 7.98817595293452e-5, 8.11480176333879e-5, 8.20955681207013e-5, 8.25515254502563e-5, 8.23247900770946e-5, 8.13598517580862e-5
flux1:, 0.666620215533261, 2.26340415627009e-4, 2.17283076143983e-4, 2.10416209951313e-4, 2.06310256987405e-4, 2.05008044960502e-4, 2.06036961668536e-4, 2.08566661498821e-4, 2.11646522777891e-4, 2.14426287777879e-4, 2.16282024912623e-4, 2.16827647031643e-4, 2.1585649499237e-4, 2.13288451237511e-4, 2.09172473537932e-4, 2.03723104946149e-4, 1.97299855455017e-4, 1.90236553277403e-4, 1.82541012706077e-4, 1.73691505887127e-4, 1.62915842829303e-4, 1.50179310713373e-4, 1.37333747382892e-4, 1.2763745094649e-4, 1.21817302373574e-4, 1.13819598801654e-4, 9.82401969023279e-5, 8.66534346551662e-5, 8.21827221325597e-5, 6.37166854685142e-5, 5.68769926454602e-5, 4.48195459537911e-5, 3.41635500984884e-5, 2.96144206555801e-5, 2.01589427217787e-5, 1.90676890692289e-5, 1.69854871855042e-5, 1.31470233949748e-5, 1.07387357289034e-5, 1.01651297730922e-5, 1.09702865931979e-5, 1.3064080920623e-5, 1.60842121363234e-5, 1.90785324344369e-5, 2.10188216800054e-5, 2.14471367865547e-5, 2.06807850858081e-5, 1.95301656372029e-5, 1.8810765452377e-5, 1.89599669008828e-5, 1.99233861693162e-5, 2.12985388988603e-5, 2.26076076869435e-5, 2.35451164052481e-5, 2.40934635903538e-5, 2.44802733339466e-5, 2.50257962270918e-5, 2.59682953289953e-5, 2.73514631571142e-5, 2.90191890656501e-5, 3.07098308400388e-5, 3.21978737565744e-5
flux1:, 0.666882664437014, 4.23446230497485e-4, 4.1133651871151e-4, 4.02263422526916e-4, 3.96967647121042e-4, 3.95503503975265e-4, 3.97263005236796e-4, 4.01167409273853e-4, 4.05951774475814e-4, 4.10436454195501e-4, 4.13699142922756e-4, 4.15121177851094e-4, 4.14348590143091e-4, 4.11242027778232e-4, 4.0586637261694e-4, 3.98500628276979e-4, 3.89578655804469e-4, 3.79469678535255e-4, 3.6812681782943e-4, 3.5485792511181e-4, 3.38667548776086e-4, 3.19481972303845e-4, 2.99708087237491e-4, 2.83965777089745e-4, 2.74171356385799e-4, 2.6254768536535e-4, 2.38749947017154e-4, 2.1650351099707e-4, 2.08028594450392e-4, 1.77658727414848e-4, 1.65525914426118e-4, 1.42607143381504e-4, 1.20789734980789e-4, 1.09482789708292e-4, 8.64794275575727e-5, 7.8935694623358e-5, 6.42399933601934e-5, 5.02167413180037e-5, 4.26212945342672e-5, 3.75471758199397e-5, 3.30576564396412e-5, 3.01825226024419e-5, 2.97157661677876e-5, 3.09913405189917e-5, 3.26148528862767e-5, 3.35215486543449e-5, 3.34442078120628e-5, 3.27425145273333e-5, 3.19468060420102e-5, 3.13738680490132e-5, 3.09954627622396e-5, 3.05505415936889e-5, 2.97769572767021e-5, 2.86167148770193e-5, 2.72966031486457e-5, 2.62628219667912e-5, 2.60160399896807e-5, 2.69282919441848e-5, 2.91189722893954e-5, 3.24327815257668e-5, 3.65158178500878e-5, 4.09467746695494e-5
flux1:, 0.667145113340768, 6.87175206542801e-4, 6.71812757889463e-4, 6.60342698704415e-4, 6.53674815388537e-4, 6.51881499960338e-4, 6.54233255393936e-4, 6.59421241003069e-4, 6.65884681328778e-4, 6.72129018522265e-4, 6.76941154907403e-4, 6.79469462212695e-4, 6.79204603440275e-4, 6.75932925742815e-4, 6.69713303656257e-4, 6.60860053421937e-4, 6.49845406518728e-4, 6.37034182861561e-4, 6.22287954639568e-4, 6.04719300678953e-4, 5.83103355663873e-4, 5.57338860469862e-4, 5.30408285403833e-4, 5.08317476617166e-4, 4.94203780603618e-4, 4.78570526798885e-4, 4.45985543354333e-4, 4.1217861260452e-4, 3.99083350734411e-4, 3.56022063000082e-4, 3.38230777835156e-4, 3.03383469229383e-4, 2.69378640167268e-4, 2.51033000816126e-4, 2.13813326567826e-4, 1.993725013343e-4, 1.71356266915536e-4, 1.4675571490328e-4, 1.33770472458484e-4, 1.23999000227432e-4, 1.13985321665544e-4, 1.05900370943673e-4, 1.01727547484799e-4, 1.01118589019107e-4, 1.0233264995776e-4, 1.03698902777629e-4, 1.04349207005556e-4, 1.04167956545859e-4, 1.03378038540353e-4, 1.02162978165198e-4, 1.00520166497234e-4, 9.83398904385625e-5, 9.55917255237662e-5, 9.2482329693294e-5, 8.94967064756796e-5, 8.73070440875804e-5, 8.65941582297954e-5, 8.78564063261375e-5, 9.12761202139828e-5, 9.66832002097255e-5, 1.03615251190589e-4, 1.11439692756531e-4
flux1:, 0.667407562244521, 0.00101415916717843, 9.95427609709352e-4, 9.81437685622663e-4, 9.73257080808433e-4, 9.70978787274155e-4, 9.73767647681893e-4, 9.80110392592596e-4, 9.88180373300605e-4, 9.96196465472384e-4, 0.00100267669933694, 0.00100654898848839, 0.00100715035789671, 0.00100418326872382, 9.97679261514898e-4, 9.87954666011074e-4, 9.75475964061209e-4, 9.60552947168514e-4, 9.42906917212735e-4, 9.21419027940422e-4, 8.94618792007208e-4, 8.62378417620276e-4, 8.28261161759578e-4, 7.99660600516944e-4, 7.80951763084635e-4, 7.60957436368962e-4, 7.19098323810498e-4, 6.72928635245568e-4, 6.54576937217085e-4, 5.98157572618403e-4, 5.7438217602294e-4, 5.26682129611739e-4, 4.79645438723974e-4, 4.54139619565229e-4, 4.02324040536233e-4, 3.80737614431202e-4, 3.39008458575328e-4, 3.03719667100324e-4, 2.85327625895595e-4, 2.70810661410329e-4, 2.55175003949816e-4, 2.41735803014451e-4, 2.33683227109998e-4, 2.3101897196495e-4, 2.31688332425883e-4, 2.33433616405875e-4, 2.34788673858073e-4, 2.35155289429726e-4, 2.34439892956665e-4, 2.32688104089191e-4, 2.2992453100335e-4, 2.2619703901901e-4, 2.21714462410439e-4, 2.1695335091524e-4, 2.12657098516551e-4, 2.09717631045265e-4, 2.08983507400469e-4, 2.11062682476777e-4, 2.16182332592419e-4, 2.24141382683921e-4, 2.34357339908588e-4, 2.4598055162064e-4
flux1:, 0.667670011148274, 0.00139885039212087, 0.00137672219512204, 0.00136016122746199, 0.00135037351414397, 0.00134747241598107, 0.0013505357622993, 0.00135787910970197, 0.00136745099967842, 0.00137722510420023, 0.00138548566742593, 0.00139096422982583, 0.00139285441781049, 0.00139076965880184, 0.00138469282452347, 0.00137490479504204, 0.00136181472194221, 0.00134561723731395, 0.00132583451372451, 0.00130107057070402, 0.00126958438912506, 0.00123121294958153, 0.00119009037756171, 0.00115497686481803, 0.00113148603814025, 0.00110683406472336, 0.00105532627885458, 9.96132601228722e-4, 9.71900954290761e-4, 9.01612147264054e-4, 8.71587574790145e-4, 8.10290633437307e-4, 7.49591203371873e-4, 7.16971223703342e-4, 6.50483463332311e-4, 6.21707460937127e-4, 5.66203655372841e-4, 5.20402810044049e-4, 4.96774286002532e-4, 4.77617214195434e-4, 4.56402543188815e-4, 4.37573274247793e-4, 4.2552597117029e-4, 4.20642778530611e-4, 4.20598689544935e-4, 4.22585531957164e-4, 4.24560772601592e-4, 4.25453527579685e-4, 4.24858475106357e-4, 4.22687397969071e-4, 4.18996697895282e-4, 4.13995418009166e-4, 4.08131754823378e-4, 4.0214653378191e-4, 3.97029042577388e-4, 3.93871804750749e-4, 3.93667063161792e-4, 3.97106474946367e-4, 4.04438335550429e-4, 4.15413156681262e-4, 4.29320369557387e-4, 4.45096000645308e-4
flux1:, 0.667932460052027, 0.0018337403043716, 0.00180828150515335, 0.00178917463163671, 0.00177773815382443, 0.00177410421266131, 0.00177728560128513, 0.00178546717276064, 0.00179642366507655, 0.00180793619270598, 0.0018181014310966, 0.00182548816879816, 0.00182916361890406, 0.00182865023880941, 0.00182386041786554, 0.0018149983917591, 0.00180235830855032, 0.00178595217145083, 0.00176503666132551, 0.00173788601739847, 0.00170245721882765, 0.00165853508341437, 0.0016108005228016, 0.00156933696105322, 0.00154098146033803, 0.00151145069677697, 0.00145005881826007, 0.0013773597012332, 0.00134667129654405, 0.00126218684063821, 0.00122572814270061, 0.0011503006794406, 0.00107554426310838, 0.00103602316457686, 9.55089935172279e-4, 9.19281718013634e-4, 8.50270952183541e-4, 7.94410853357529e-4, 7.65893265919296e-4, 7.42349930540594e-4, 7.15740604446561e-4, 6.91599941530297e-4, 6.75511540790231e-4, 6.68264642906106e-4, 6.67315957249567e-4, 6.69358145398562e-4, 6.71810940289723e-4, 6.73156892546119e-4, 6.72696799152926e-4, 6.70221355343417e-4, 6.65826792638269e-4, 6.59885242367361e-4, 6.53078304485202e-4, 6.46396269347871e-4, 6.41050926345468e-4, 6.38305062376104e-4, 6.39260300357295e-4, 6.44657879579436e-4, 6.5473819820883e-4, 6.69184324737848e-4, 6.87152294925917e-4, 7.07373662565444e-4
flux1:, 0.668194908955781, 0.00230972178492119, 0.00228109753171974, 0.00225955216447269, 0.00224648661894445, 0.00224205015396199, 0.00224521597899481, 0.00225408496392164, 0.00226631711468278, 0.00227956244465709, 0.0022917847162547, 0.00230143059426036, 0.00230746259706653, 0.00230931228694955, 0.00230679910532129, 0.00230000667870503, 0.00228905244675972, 0.00227369391972938, 0.00225285183596398, 0.00222441441326762, 0.00218600137825295, 0.00213732227069449, 0.00208356817898894, 0.00203608153317117, 0.00200289167674699, 0.00196835285813922, 0.00189700173946073, 0.00181052785750417, 0.00177288611465846, 0.00167408846199381, 0.00163110790976877, 0.00154124923519633, 0.00145229141714927, 0.00140624070532465, 0.00131137721900489, 0.00126888159552414, 0.00118694326746493, 0.00112172806867765, 0.00108882513197296, 0.0010612838302644, 0.00102959820455225, 0.00100033902265863, 9.80238170439749e-4, 9.70512810705522e-4, 9.68458931487708e-4, 9.7033323960436e-4, 9.73070736930162e-4, 9.74747555161431e-4, 9.74400153990769e-4, 9.71718777820389e-4, 9.66850954900018e-4, 9.60332881366258e-4, 9.53069016367728e-4, 9.46277154024363e-4, 9.41359681368568e-4, 9.39710568691401e-4, 9.42498498023318e-4, 9.50473680358414e-4, 9.63835322451371e-4, 9.82178569177058e-4, 0.00100452263441268, 0.00102940998085328
flux1:, 0.668457357859534, 0.00281656788803141, 0.00278504921825436, 0.00276126242458749, 0.00274665907262941, 0.00274140482961218, 0.00274446195621768, 0.00275389879889909, 0.00276732531976443, 0.00278232770757041, 0.00279679682103538, 0.00280910209728177, 0.00281812580556603, 0.00282320972530423, 0.00282405747920779, 0.00282058687122911, 0.0028126755877731, 0.0027997539636002, 0.00278033625079076, 0.0027518686527572, 0.00271159782183228, 0.00265913120594492, 0.00260012310010125, 0.00254709198603503, 0.00250921280718186, 0.00246963970672124, 0.00238842851147245, 0.0022881465886578, 0.00224316613462464, 0.00213016230666402, 0.00208068332045992, 0.0019763392656935, 0.0018732887941982, 0.00182122313835937, 0.00171320637246205, 0.00166453299640869, 0.00157052629915692, 0.00149687419793184, 0.00146021694630888, 0.00142917943538952, 0.00139285590820342, 0.00135877973820254, 0.00133477345767475, 0.00132249551107297, 0.00131914115706481, 0.00132060266182645, 0.00132339421062523, 0.0013252367293342, 0.00132494123220262, 0.00132212452478864, 0.00131699976621101, 0.00131026770711756, 0.00130304194502191, 0.00129674087299449, 0.00129291980594493, 0.001293059040064, 0.00129834682541161, 0.00130949763276786, 0.00132663353717789, 0.00134924047855999, 0.0013761988760072, 0.00140588153827393
flux1:, 0.668719806763287, 0.00334348583072433, 0.00330945736259709, 0.00328372398686576, 0.00326775621616591, 0.00326173703546802, 0.00326464884989244, 0.00327458174129283, 0.00328916311980397, 0.00330598520752692, 0.00332292814185818, 0.0033383306324041, 0.00335102010989016, 0.00336025013612396, 0.00336558597413272, 0.00336673518990966, 0.00336327452148403, 0.00335423762362123, 0.00333766593984431, 0.00331051198531694, 0.0032696163359082, 0.00321445652768219, 0.00315109524514947, 0.00309312798004819, 0.00305081384602565, 0.00300628861259315, 0.00291549703471122, 0.00280162413861219, 0.00274905766425693, 0.00262218704748033, 0.00256635455174858, 0.00244772223225516, 0.00233093528932113, 0.0022734923881063, 0.00215332498663301, 0.00209911976120163, 0.00199414094984315, 0.00191313854187367, 0.00187345137528255, 0.00183950752405688, 0.00179908612571898, 0.00176059383403916, 0.00173286866622195, 0.00171801504371424, 0.00171318681856963, 0.00171398773631007, 0.00171658203813845, 0.00171839412235959, 0.00171805482056778, 0.00171513876854626, 0.0017099408876277, 0.00170332656122882, 0.00169660281955144, 0.00169135895626494, 0.00168926262481651, 0.00169183302292395, 0.00170022851652077, 0.00171508185967406, 0.00173640152924277, 0.00176354329946736, 0.0017952482263304, 0.00182974172288314
flux1:, 0.66898225566704, 0.00387969590938669, 0.00384366329442882, 0.00381638340377253, 0.00379931580828443, 0.00379266359870421, 0.00379546178533117, 0.00380587703682576, 0.00382162156829215, 0.00384036286942137, 0.00386003172158929, 0.0038789818761376, 0.00389601097200165, 0.00391028627573244, 0.00392121369901231, 0.00392824941744213, 0.00393061336429428, 0.00392688033664467, 0.00391456119718518, 0.00389007141221899, 0.00384981859733959, 0.00379312422675987, 0.0037263993728709, 0.00366420439018534, 0.00361780740825631, 0.0035685202484091, 0.00346860695623548, 0.0033416147633219, 0.00328137458019164, 0.00314120869110687, 0.00307929575283241, 0.00294682010687958, 0.00281688689145044, 0.00275480464966992, 0.00262367286594532, 0.0025646863761178, 0.00245001922168156, 0.00236287170814432, 0.00232093691725498, 0.00228473788020611, 0.0022408397713207, 0.00219842017369344, 0.00216724206196197, 0.00214985118882049, 0.00214341577640413, 0.00214332745142175, 0.00214547417244575, 0.00214704601017461, 0.00214654185986362, 0.00214352716385536, 0.0021383950457673, 0.00213217488323374, 0.00212635031685184, 0.00212265095131504, 0.00212281596165466, 0.00212835662164344, 0.00214035328316326, 0.00215931277223318, 0.0021850953912423, 0.00221690759727448, 0.0022533522574209, 0.00229253157618631
flux1:, 0.669244704570794, 0.00441498192528634, 0.00437757715742742, 0.00434926081542738, 0.00433145461796142, 0.00432438629582584, 0.00432717594665755, 0.00433811998880171, 0.00435507984357307, 0.00437586396741765, 0.00439851177621698, 0.00442143528552896, 0.00444342624153537, 0.00446356830501958, 0.00448109021578215, 0.00449516157701651, 0.00450459853545077, 0.00450746617698539, 0.00450069958022251, 0.00448014572240963, 0.00444176143099021, 0.00438469007611987, 0.00431562854658825, 0.00424997994459073, 0.00419993374106762, 0.00414617771547442, 0.00403777171634514, 0.00389838106954169, 0.00383055455628961, 0.00367788930568805, 0.00361030002925439, 0.00346466307505705, 0.00332238832765848, 0.00325648135905173, 0.00311571046660168, 0.00305276629845053, 0.00292982978695464, 0.00283781111753191, 0.00279443509996917, 0.00275666765606667, 0.00270997472821025, 0.00266419270231447, 0.00262990641019585, 0.00261008882051138, 0.00260197227921432, 0.00260080949300993, 0.00260228450733533, 0.00260341480650407, 0.0026026150569685, 0.0025994734284347, 0.00259449622783801, 0.00258887483078573, 0.00258425204151906, 0.00258246780607198, 0.00258529409692626, 0.00259419089139509, 0.00261011679025277, 0.00263341319271213, 0.00266376202111181, 0.00270020476716346, 0.00274120968012126, 0.00278478135243702
flux1:, 0.669507153474547, 0.0049401633512998, 0.00490214552890917, 0.00487341261829156, 0.00485532526198474, 0.00484814165409529, 0.0048510980246529, 0.00486266985565935, 0.0048809267354126, 0.00490387784273307, 0.00492972388771976, 0.0049569746331118, 0.00498443846625851, 0.0050111197458363, 0.00503605725809442, 0.00505810754118249, 0.00507564814547432, 0.00508619844847185, 0.00508608850555834, 0.00507058021758856, 0.00503517318601009, 0.00497881674505664, 0.00490843084948312, 0.00484013238954222, 0.00478693331828511, 0.00472909544935895, 0.00461298153929364, 0.00446214816736408, 0.00438700659236565, 0.00422284782261988, 0.00415011645495799, 0.00399222030418064, 0.00383859933557407, 0.00376973634669212, 0.00362074649423041, 0.00355471171273034, 0.00342500856089273, 0.00332941494383345, 0.00328539860395144, 0.00324676264580576, 0.00319799885801773, 0.00314948403890205, 0.00311251245149095, 0.00309046109996155, 0.0030806682461594, 0.003078314462582, 0.00307894725204362, 0.00307946907685127, 0.00307825416954397, 0.00307494155709951, 0.00307016237949781, 0.00306526577319965, 0.0030620357553087, 0.00306239430059593, 0.00306811133706971, 0.00308055794951357, 0.00310053424624382, 0.0031281840140493, 0.00316298725987334, 0.00320381006691828, 0.00324899287919874, 0.0032964694981609
flux1:, 0.6697696023783, 0.0054474493993318, 0.00540969843180079, 0.00538127135692036, 0.00536344847790066, 0.00535652488981423, 0.00535988114630021, 0.00537221539408982, 0.00539185692933563, 0.00541706769610201, 0.00544625575425043, 0.00547806379739191, 0.00551133830296847, 0.00554501138320753, 0.00557792602836724, 0.0056086103757308, 0.0056349835097736, 0.00565400073094008, 0.00566137629202423, 0.00565178730229929, 0.00562028262799625, 0.00556560916018741, 0.00549484901642469, 0.00542470003799552, 0.00536888805165928, 0.00530743814474976, 0.00518453785985083, 0.0050234304781495, 0.00494143090855941, 0.00476697403501718, 0.00468976012153674, 0.00452070466527354, 0.00435689613043471, 0.00428597905627881, 0.00413024373155591, 0.00406200290069616, 0.0039270715561296, 0.00382918070619682, 0.00378529547840896, 0.00374648568456141, 0.00369640093858635, 0.0036458373728675, 0.00360668042823162, 0.00358267978290023, 0.00357131213488003, 0.00356774374716817, 0.00356744486067552, 0.00356725311382002, 0.0035655392256503, 0.00356201494853039, 0.00355744278723035, 0.0035533221633788, 0.00355155965702626, 0.00355413316119822, 0.00356278076887141, 0.003578754494761, 0.00360266814638768, 0.00363444505427684, 0.00367334833435402, 0.00371806492526177, 0.00376681839377324, 0.00381749985166629
flux1:, 0.670032051282053, 0.00593064994442466, 0.00589415106586071, 0.00586683869946989, 0.0058498974378268, 0.00584366556619213, 0.00584769206923073, 0.00586093421535471, 0.00588202376016839, 0.00590951866746066, 0.00594207319878544, 0.00597849385885892, 0.00601768621274213, 0.00605852116112503, 0.00609964868504221, 0.0061392662932121, 0.0061748316495093, 0.00620273700505525, 0.00621808987710104, 0.00621500068052227, 0.00618808758509351, 0.00613589488572742, 0.00606560937210823, 0.00599437582701761, 0.00593651711627244, 0.00587199567752149, 0.00574334520588344, 0.00557331738151547, 0.00548509756368032, 0.00530170208046917, 0.00522078137676755, 0.00504183731378302, 0.00486913351213254, 0.00479707851435355, 0.0046360867862579, 0.0045665199057003, 0.00442789157006845, 0.00432892879966022, 0.00428589854764491, 0.00424759021236649, 0.00419694664538113, 0.00414506300592131, 0.0041042953794833, 0.00407872785818672, 0.00406599818220195, 0.00406130540780712, 0.00406009141044925, 0.00405916938580926, 0.00405693425449888, 0.00405318410319546, 0.00404881269728924, 0.00404545806143896, 0.00404512957480448, 0.00404983723433646, 0.00406126309143352, 0.00408051821997969, 0.00410801240028567, 0.00414343629870545, 0.00418583101722008, 0.00423370843287189, 0.00428519101008635, 0.00433815671812379
flux1:, 0.670294500185807, 0.00638523577860224, 0.00635105357418112, 0.00632572572602862, 0.00631032934340147, 0.00630525132131394, 0.00631022817351947, 0.00632450468868651, 0.00634704831947021, 0.00637674710877389, 0.00641253315612793, 0.00645340376119574, 0.00649834491772126, 0.0065461824208347, 0.00659538589902697, 0.00664383431540674, 0.00668853884675736, 0.00672534971442952, 0.00674879676993617, 0.00675245942762323, 0.00673055840350272, 0.00668144350976622, 0.00661235318678768, 0.00654074635114056, 0.00648141945688381, 0.0064144258786899, 0.0062811522648964, 0.00610370945128491, 0.00601007571421885, 0.00581923521081601, 0.00573548598110574, 0.00554806360379016, 0.00536785863060291, 0.00529557839991677, 0.00513080113368562, 0.00506076493627362, 0.00491992601951613, 0.00482103704407688, 0.00477952498873293, 0.004742363029052, 0.00469192278140143, 0.00463948208311509, 0.00459774826479569, 0.0045710962546094, 0.00455733754106302, 0.00455173943812153, 0.00454975257501272, 0.0045481946938497, 0.00454550188109334, 0.00454156254358625, 0.00453739387307382, 0.00453475581150358, 0.00453573914333091, 0.00454236418209477, 0.00455623826102209, 0.00457831808959755, 0.00460880209641119, 0.00464714718589495, 0.0046921777490532, 0.00474224307687485, 0.00479538558682335, 0.00484950123161005
flux1:, 0.67055694908956, 0.00680825836417232, 0.0067775002354155, 0.00675505309380852, 0.00674187799827292, 0.00673841443559325, 0.00674459999342131, 0.00675998695073599, 0.00678390206977789, 0.00681558850966283, 0.00685428106249617, 0.0068991915470371, 0.0069494088204403, 0.00700373549313833, 0.00706048395923993, 0.00711724131450999, 0.00717060491865273, 0.00721592332674988, 0.00724719670373383, 0.00725752540248112, 0.00724077786312944, 0.00719512512105639, 0.00712780926336063, 0.00705647374528667, 0.00699626024435454, 0.00692744208130708, 0.00679073882102842, 0.00660750190770939, 0.00650941034232961, 0.00631271860774891, 0.00622710300200088, 0.0060327170081895, 0.00584647276947555, 0.00577485914442818, 0.00560771862583445, 0.00553803001569428, 0.00539638951374468, 0.0052986188650338, 0.00525921789034211, 0.00522380739159252, 0.00517432036844908, 0.00512210774017494, 0.00508011294110894, 0.00505295461179551, 0.0050386214114098, 0.00503247265475113, 0.0050299926014861, 0.00502802049349402, 0.00502503911518608, 0.00502102092219923, 0.00501709040763244, 0.00501510723387731, 0.00501722007163993, 0.00502543927528424, 0.00504128377401968, 0.00506555040437474, 0.00509822885074697, 0.00513855191867453, 0.00518514282241922, 0.00523620908246158, 0.00528973942438011, 0.00534368046096945
flux1:, 0.670819397993313, 0.00719815461627658, 0.00717192503587859, 0.00715323929229879, 0.00714293665027979, 0.00714151139727735, 0.00714911005462955, 0.00716560408037485, 0.00719069395271935, 0.00722399458154535, 0.00726506223669957, 0.00731334440105725, 0.00736805684357838, 0.00742800695510887, 0.00749138328682137, 0.00755552162659366, 0.00761665462423305, 0.00766968702132473, 0.00770815392750415, 0.00772474244629617, 0.00771302377822668, 0.00767101220956127, 0.00760591056967646, 0.00753542211344113, 0.00747490225866755, 0.00740494600093706, 0.00726604884572661, 0.00707871548666517, 0.00697724691608868, 0.00677636074961124, 0.00668990119118177, 0.00649013183487251, 0.00629934187198891, 0.00622924769762227, 0.00606108970502329, 0.00599250985086753, 0.00585137060438593, 0.00575564399630331, 0.00571886832634947, 0.00568576476235447, 0.00563795477809359, 0.00558676184537505, 0.0055452573374857, 0.00551825479355008, 0.00550391530788356, 0.00549770289636201, 0.00549514849565712, 0.00549311802678424, 0.00549013525410422, 0.00548624027491616, 0.00548264049480469, 0.00548126745329985, 0.00548430169685501, 0.00549372422171789, 0.00551095596813454, 0.00553663522950002, 0.00557055433295736, 0.005611741308799, 0.00565864302683745, 0.0057093536960229, 0.00576183954838317, 0.00581413180098582
flux1:, 0.671081846897066, 0.00755447318546279, 0.00753382149420026, 0.00751971600305605, 0.0075128709702942, 0.00751383585476585, 0.00752296855100807, 0.00754046369730515, 0.00756640151871887, 0.00760077782369248, 0.00764348390107734, 0.00769422202875443, 0.00775236070426284, 0.00781674572852037, 0.0078854844653673, 0.00795571414317941, 0.00802336588384124, 0.00808297303825387, 0.00812768370666732, 0.00814984823425049, 0.00814280277360819, 0.00810443148081051, 0.0080418598145368, 0.00797273224134997, 0.00791248519742685, 0.00784210853070318, 0.00770227205725262, 0.00751257697505655, 0.00740890655704344, 0.00720550608656349, 0.00711925702048679, 0.00691570818533761, 0.00672185947976994, 0.00665407891400885, 0.00648614631164415, 0.00641936409967849, 0.00627989682238537, 0.00618700578046437, 0.00615328217984161, 0.00612297970589725, 0.00607752772403097, 0.00602813257697155, 0.00598789462117066, 0.00596177362963597, 0.00594809175680169, 0.0059424206943034, 0.0059403404484818, 0.00593873809527615, 0.00593616238324152, 0.00593269534324993, 0.00592959525053184, 0.00592883230682226, 0.00593259027636287, 0.00594280164061603, 0.00596078277391501, 0.00598702013457612, 0.00602112718046886, 0.00606195443556773, 0.0061078049827326, 0.00615669453302988, 0.00620660193545085, 0.00625567763967124
flux1:, 0.67134429580082, 0.00787756391347546, 0.00786342955290905, 0.00785461421013363, 0.00785170629805174, 0.00785530918138016, 0.00786598975350254, 0.00788426308597311, 0.00791058791546176, 0.00794534367566008, 0.00798876577224188, 0.00804082873357311, 0.00810108109398436, 0.00816844536037039, 0.00824099785390377, 0.00831573963204512, 0.00838837430419661, 0.00845314707383458, 0.00850290653742124, 0.00852974969739748, 0.00852684390526488, 0.00849197237627198, 0.00843214927903434, 0.00836484883619234, 0.0083054564819587, 0.00823540165632903, 0.00809587693454066, 0.00790555236218335, 0.00780091502567762, 0.00759666263841254, 0.00751167854000523, 0.00730593378847055, 0.00711046720415196, 0.0070457142909806, 0.00687912166142972, 0.0068147358216295, 0.00667795517220461, 0.00658854270422141, 0.00655819999576224, 0.00653111692046601, 0.00648864083437191, 0.00644178334093192, 0.00640358573454438, 0.00637910723973064, 0.00636681483443864, 0.00636238293445711, 0.00636143413234994, 0.00636086215727483, 0.00635921609915596, 0.00635658636156034, 0.00635424352793404, 0.0063541585536795, 0.00635848721682899, 0.00636909403450949, 0.00638718609317341, 0.00641310843174849, 0.00644631920938991, 0.00648552450620047, 0.0065289218412397, 0.00657448782650569, 0.00662025160512178, 0.00666451729526861
flux1:, 0.671606744704573, 0.00816827123380988, 0.00816143098287514, 0.0081584628798399, 0.00815983100695584, 0.00816619016238984, 0.00817830991535518, 0.00819701744515784, 0.00822314275649791, 0.00825744630553113, 0.00830051294796139, 0.00835260530395865, 0.00841348004322445, 0.00848217779799556, 0.00855679908234807, 0.00863427761447162, 0.00871017048314857, 0.00877852452956359, 0.00883198145450496, 0.00886247124280023, 0.00886305950239152, 0.00883145814306502, 0.00877453954440544, 0.00870950407445309, 0.00865155681155509, 0.00858258446168706, 0.00844459799359873, 0.00825533539664919, 0.00815098865727118, 0.00794748801049849, 0.00786478914645313, 0.00765836737863576, 0.00746263805387639, 0.00740152420385977, 0.00723723378342147, 0.00717573391057235, 0.00704247661581132, 0.00695702355252479, 0.00693028024385686, 0.00690674180852232, 0.0068677732181186, 0.00682412646472527, 0.00678870780078733, 0.00676663255233889, 0.00675649332245733, 0.00675405647915666, 0.0067549740309998, 0.00675612507534497, 0.00675602787165453, 0.00675474170313104, 0.00675350594394093, 0.00675425073659944, 0.00675907049467783, 0.00676974166463028, 0.00678735809000581, 0.00681213579963005, 0.00684340414142434, 0.00687976121900963, 0.00691934051626583, 0.00696012143370474, 0.0070002219998781, 0.00703813312925119
flux1:, 0.671869193608326, 0.00842766589308423, 0.00842868775063747, 0.00843193449885648, 0.00843774984991789, 0.00844683694788136, 0.00846015879240171, 0.00847884205046118, 0.00850407603469541, 0.00853699531710305, 0.00857853627896235, 0.00862926364969743, 0.00868917007087844, 0.0087574568980055, 0.0088323063526146, 0.00891065651045531, 0.00898800174704149, 0.00905828239678357, 0.00911402655139221, 0.00914708244376036, 0.00915047867215323, 0.00912188388087275, 0.00906800075271438, 0.00900566053209053, 0.00894976319938445, 0.00888264578299976, 0.00874737977280055, 0.00856079396199551, 0.00845797992043167, 0.00825673683023815, 0.00817727478835713, 0.00797158771087512, 0.00777682738997146, 0.00771983927378049, 0.00755863932645287, 0.00750038703730382, 0.007371292976511, 0.00729010565556529, 0.00726705661974462, 0.00724727635391094, 0.00721223588820375, 0.0071723755990328, 0.00714040339636976, 0.00712145209240058, 0.00711421964370182, 0.00711455001387955, 0.00711810717390495, 0.00712172998325695, 0.00712387058776976, 0.00712451395648164, 0.00712482164795003, 0.00712663908787103, 0.00713196439944679, 0.00714246504628343, 0.00715911751755253, 0.00718202162465681, 0.0072104051774245, 0.00724279574863949, 0.00727730515661642, 0.00731195771805132, 0.00734499802929114, 0.00737513435368049
flux1:, 0.67213164251208, 0.00865683891821884, 0.00866604671375761, 0.00867566015541704, 0.00868590915031497, 0.00869754216203655, 0.00871170454054281, 0.0087298068187332, 0.00875338217459533, 0.00878392898629563, 0.00882273430411978, 0.00887067673111497, 0.00892801116951407, 0.00899414131212965, 0.00906738790044046, 0.00914476426396377, 0.00922178454713389, 0.00929237217383285, 0.0093490314228555, 0.00938360934487586, 0.00938915714686766, 0.00936332486600175, 0.00931261940248961, 0.0092534162887012, 0.0092001921591175, 0.00913570611477116, 0.00900428005206577, 0.00882187671128741, 0.00872178515176851, 0.00852417235608094, 0.00844879770286252, 0.00824511171710254, 0.00805239554789465, 0.00799987563190208, 0.00784236318752233, 0.00778757557104675, 0.00766307358342314, 0.00758627455110116, 0.00756687878033436, 0.00755094073017474, 0.00752011442632301, 0.00748448912182569, 0.00745652385834281, 0.00744133605569522, 0.00743770943535023, 0.00744154981584133, 0.00744851382488943, 0.00745537269578854, 0.0074604756004009, 0.0074636886794926, 0.00746604802427982, 0.00746926962301028, 0.00747521968192107, 0.00748543504893907, 0.00750076990429125, 0.00752121963093367, 0.00754593661889901, 0.00757341404860756, 0.0076017829000423, 0.00762915254621571, 0.00765392907574277, 0.00767506476332411
flux1:, 0.672394091415833, 0.00885676922888051, 0.00887422092611115, 0.00889012334803436, 0.00890460193870562, 0.0089184481989567, 0.00893297797161825, 0.00894986824515067, 0.00897097824585174, 0.0089981571898693, 0.00903303917041446, 0.0090768256032939, 0.0091300570112059, 0.00919237787002935, 0.00926230064647335, 0.00933698054683662, 0.00941202882104352, 0.00948143543050255, 0.00953776351095889, 0.00957293174043122, 0.00958006618005709, 0.00955681814974323, 0.0095094738990711, 0.00945387558398334, 0.00940396652384144, 0.00934288229024756, 0.00921633576847924, 0.00903948325929784, 0.00894321769141344, 0.00875044546722188, 0.00867987996569997, 0.00847928521028102, 0.00828950577656723, 0.00824163814265202, 0.00808820853196426, 0.00803694665402889, 0.00791724741584089, 0.00784477154787666, 0.00782884376363072, 0.0078166885897451, 0.00779020846192091, 0.00775911367652794, 0.00773557626566333, 0.00772467177724258, 0.00772525231312025, 0.00773327044666745, 0.00774435660351249, 0.00775518766949131, 0.00776397389477164, 0.0077704191421126, 0.00777538743938868, 0.00778042143713305, 0.00778722012209758, 0.00779716769435445, 0.0078109898242346, 0.00782858717561234, 0.00784906005513492, 0.00787090008487322, 0.00789229454660454, 0.00791147396861538, 0.00792703635673325, 0.00793819950760394
flux1:, 0.672656540319586, 0.00902826385185861, 0.009053745008472, 0.00907562863557731, 0.00909394797231938, 0.0091095366396853, 0.00912386928934931, 0.00913887122990933, 0.00915670847836248, 0.0091795660367973, 0.00920941867582313, 0.00924779610275511, 0.00929554354477271, 0.00935257950802428, 0.00941765516643372, 0.00948812691029224, 0.00955977202990358, 0.00962672111056012, 0.0096816687956289, 0.00971666812275186, 0.00972496329374944, 0.009704221151548, 0.00966048329310088, 0.00960898996931052, 0.00956305116093447, 0.00950612034482073, 0.00938539698842666, 0.00921530304347931, 0.00912385126159451, 0.00893694560085046, 0.00887176117895353, 0.008675150220559, 0.00848900142106014, 0.00844580549631791, 0.00829665118638927, 0.00824881654478766, 0.00813391500969082, 0.00806551371697862, 0.00805272289445546, 0.00804414104148713, 0.00802197310704357, 0.00799553306114762, 0.00797667933699614, 0.00797042582527252, 0.00797567903305506, 0.00798842556692082, 0.00800425327965553, 0.00801972088491876, 0.00803286699440546, 0.00804319308040643, 0.00805134762878144, 0.00805865855400172, 0.00806662380573966, 0.00807645305348561, 0.00808873591558894, 0.00810328525941579, 0.00811916863498542, 0.00813490403364769, 0.00814876670496434, 0.00815913862987694, 0.00816483412959146, 0.00816535175638277
flux1:, 0.672918989223339, 0.00917195928883221, 0.00920499149170102, 0.00923233066222955, 0.00925393308011778, 0.00927067544104153, 0.00928418048009183, 0.00929660382747934, 0.00931039831877073, 0.00932806800475836, 0.0093519191538824, 0.00938381115008759, 0.00942490752234389, 0.00947542711294004, 0.00953439839137942, 0.00959942847924618, 0.00966651871554913, 0.00973000264800175, 0.00978276703639273, 0.00981705046148752, 0.00982624875274391, 0.00980805255301799, 0.00976823563503565, 0.00972137719313945, 0.00968006533819301, 0.00962800456347985, 0.0095139369094339, 0.00935163051471734, 0.00926584081614352, 0.0090856303372145, 0.00902623644915578, 0.00883429449056432, 0.00865226728199794, 0.00861360161238526, 0.00846872240351887, 0.00842406381556693, 0.0083137533261407, 0.00824900920890506, 0.00823888676220469, 0.00823352153330925, 0.00821546414214695, 0.0081936238018272, 0.00817952908650325, 0.00817811905513539, 0.00818834488778647, 0.00820621825499591, 0.00822727225096338, 0.00824792840840094, 0.0082660262722583, 0.00828083022734701, 0.00829273480687834, 0.00830281596363257, 0.00831233953860469, 0.00832231969925924, 0.00833320135038082, 0.00834471338991285, 0.00835590514966346, 0.00836534287109344, 0.00837141461078112, 0.00837267691043896, 0.00836817753827873, 0.00835770382816788
flux1:, 0.673181438127093, 0.00928836565285239, 0.00932822822449701, 0.00936030245536784, 0.00938448588214958, 0.0094017014572202, 0.00941371081045959, 0.00942288265545925, 0.00943193645349417, 0.00944367709830561, 0.0094607301992732, 0.00948528151620551, 0.00951881997610987, 0.00956188274467609, 0.0096138041454748, 0.00967248006241521, 0.00973418125152264, 0.0097934933176708, 0.00984354259225923, 0.00987679222831499, 0.00988681328386732, 0.00987132278177435, 0.00983580464340294, 0.00979412755493204, 0.00975808215390694, 0.00971155346944028, 0.00960484866268081, 0.00945116710016784, 0.00937173077172082, 0.00919884282353066, 0.00914548305882903, 0.00895869057584103, 0.00878108160946893, 0.00874665888287634, 0.00860588459074099, 0.00856401705096553, 0.00845791631647174, 0.00839626975905832, 0.00838822924133395, 0.008385591684112, 0.00837128604900627, 0.00835381554881805, 0.00834437141889744, 0.00834781086687504, 0.00836312468874723, 0.00838634536766111, 0.00841294454067706, 0.0084391939225503, 0.00846271359399045, 0.00848250340143523, 0.0084986723748345, 0.00851201307232964, 0.00852353223165384, 0.00853402941381647, 0.00854379555974447, 0.00855247642440087, 0.0085591125590265, 0.00856233363851803, 0.00856065765740034, 0.00855283066290787, 0.00853814282216592, 0.00851667036246747
flux1:, 0.673443887030846, 0.00937793242227156, 0.0094236945290831, 0.00945961983911719, 0.00948556822265572, 0.00950251448226658, 0.00951235183542502, 0.00951764596135074, 0.00952136277718044, 0.00952658837184135, 0.00953625231176231, 0.00955285820676883, 0.00957822017888914, 0.00961320239721257, 0.00965746248688522, 0.00970921055284401, 0.00976501859224376, 0.00981975949139706, 0.00986683321478518, 0.00989895457081114, 0.0099098841760757, 0.00989736312765774, 0.00986656527537239, 0.00983060948375664, 0.0098004275793214, 0.00976001573813573, 0.00966124198271455, 0.00951682272127501, 0.00944426286187985, 0.00927912846895794, 0.00923188634607675, 0.00905053389359097, 0.00887746681048607, 0.00884688008716003, 0.00870990551257431, 0.00867034119593725, 0.00856793399415467, 0.00850872185518409, 0.00850209066548391, 0.0085015868095189, 0.00849054028297812, 0.00847705235966531, 0.00847197643921307, 0.00848008621118113, 0.00850041173312253, 0.00852900730930608, 0.00856128279560229, 0.00859335499139214, 0.00862261254488039, 0.00864777211099631, 0.00866863412643217, 0.0086856836515626, 0.00869964677435013, 0.00871109233479553, 0.0087201482882414, 0.00872637555337147, 0.00872881038042399, 0.00872615419867211, 0.00871706395618546, 0.00870048143585051, 0.00867593940098062, 0.00864379469692574
flux1:, 0.673706335934599, 0.00944111597103045, 0.00949167562303537, 0.0095304410981662, 0.00955725833125662, 0.00957316198098829, 0.0095801715231465, 0.009581034688901, 0.00957894368798897, 0.009577244544101, 0.00957915182827336, 0.00958747275667231, 0.00960433855087586, 0.00963093913641196, 0.00966726121804446, 0.00971184160291191, 0.00976157164530594, 0.00981163302092107, 0.00985572052239914, 0.00988681666146342, 0.00989887788357371, 0.00988966344199642, 0.00986401967282862, 0.00983428700364208, 0.0098104926207412, 0.00977668005192346, 0.00968625393142236, 0.00955153087662537, 0.00948619716279554, 0.00932906368739427, 0.00928787665724353, 0.00911209036152588, 0.00894354814619275, 0.00891630686612895, 0.00878273733708919, 0.00874492733585729, 0.00864561322257384, 0.00858811816408997, 0.00858218011576938, 0.00858314949210213, 0.00857477057411409, 0.00856475015439821, 0.00856360832826534, 0.00857603785403286, 0.00860111204358566, 0.00863491341846673, 0.00867279657793401, 0.00871072662196652, 0.00874585826741067, 0.00877661637245182, 0.00880247953110225, 0.00882360995253228, 0.00884043834950555, 0.00885329096605181, 0.0088621250417205, 0.00886641327351234, 0.008865187694549, 0.0088572232389584, 0.00884131675534051, 0.00881660313733763, 0.00878284894564852, 0.00874067473992375
flux1:, 0.673968784838352, 0.0094784336212293, 0.00953256000281927, 0.00957306667740083, 0.00959981172678012, 0.00961389989609281, 0.00961747341170674, 0.00961344815305764, 0.00960522219117046, 0.00959637824585971, 0.00959039293673626, 0.0095903566681759, 0.00959870136120586, 0.00961693123087523, 0.00964535607004747, 0.00968283904899168, 0.00972659575096424, 0.00977212523406032, 0.00981342659426705, 0.00984375651930427, 0.00985726715567439, 0.00985172799717262, 0.00983164440269779, 0.00980856109845082, 0.00979157143631281, 0.00976471227410488, 0.00968288731912169, 0.00955809090366048, 0.00950015959989387, 0.00935110938564934, 0.00931578930000405, 0.00914556445821998, 0.00898142998413825, 0.00895700300116574, 0.00882640728942159, 0.00878979109897435, 0.00869294383697214, 0.00863645120107662, 0.00863049714639514, 0.00863225990984117, 0.00862590243506109, 0.00861874606226115, 0.00862098513556777, 0.00863723699698907, 0.00866662585908975, 0.00870527398628643, 0.00874849417030538, 0.00879211172236863, 0.00883305506808326, 0.00886945963438892, 0.00890047988525025, 0.0089259498296334, 0.00894599822019165, 0.00896070238559154, 0.00896984365678262, 0.0089728025443917, 0.00896860347812435, 0.00895609077780129, 0.00893419453539393, 0.0089022315234165, 0.00886018438777888, 0.00880891186160638
flux1:, 0.674231233742106, 0.00949049553005172, 0.00954687159531462, 0.00958797121666803, 0.0096136926471607, 0.00962522279200392, 0.00962482453773388, 0.00961556856079486, 0.00960103758185928, 0.00958502526125343, 0.00957124279513349, 0.00956303676627319, 0.00956311484282229, 0.00957327383431866, 0.00959412914794384, 0.00962485777626373, 0.00966299212121246, 0.00970434559680259, 0.00974322095389039, 0.00977314778642819, 0.00978846935672141, 0.00978695728947579, 0.009772767796509, 0.00975664466564629, 0.00974673580834342, 0.00972703086447714, 0.00965388807850739, 0.0095390488047424, 0.0094885272130065, 0.00934750011904635, 0.009317757901167, 0.00915299730420247, 0.00899309823130192, 0.00897096007704853, 0.00884292628271633, 0.00880698474127301, 0.00871201384374215, 0.00865587159134864, 0.0086492538767371, 0.00865116249308371, 0.00864617516976198, 0.00864123675847267, 0.00864622448273131, 0.00866568725058292, 0.00869881050855791, 0.00874177231706302, 0.00878986373276274, 0.00883879087300111, 0.00888527393090845, 0.00892717279570644, 0.00896332728384598, 0.00899324887994619, 0.00901676711837286, 0.00903371094491666, 0.00904368446776604, 0.00904597278101055, 0.00903958706746387, 0.00902343209157183, 0.00899655776528261, 0.00895844351337435, 0.00890926184411249, 0.00885007572304951
flux1:, 0.674493682645859, 0.009478012757977, 0.00953527591733039, 0.00957580791581768, 0.00959957660722854, 0.0096078643964964, 0.00960305352112083, 0.00958835596795211, 0.00956751641091815, 0.00954451051642394, 0.0095232515249482, 0.00950730824978119, 0.00949963052704089, 0.0095022760926866, 0.00951613763105104, 0.00954068220328193, 0.00957374067466559, 0.00961142780868661, 0.0096483411157464, 0.00967827610965638, 0.00969576016453701, 0.00969856055490891, 0.00969048275434456, 0.00968147699533654, 0.00967875241473729, 0.00966622740321368, 0.00960166880874848, 0.00949662411351235, 0.00945335874172125, 0.00932017642492289, 0.00929564848053968, 0.00913620168048767, 0.00898035533529369, 0.00896003130997618, 0.00883422057611656, 0.00879852713102845, 0.00870493707532078, 0.00864861338581255, 0.00864079896534374, 0.00864228953260856, 0.008638066183891, 0.00863470483271788, 0.00864177352487615, 0.00866375969378763, 0.00869992188132294, 0.00874651363115041, 0.00879883030631205, 0.00885248770337127, 0.00890402612031371, 0.00895105546809112, 0.00899212258717922, 0.00902643383209405, 0.00905353253531212, 0.00907300780878645, 0.00908429042674529, 0.00908656898013812, 0.00907883491224753, 0.00906004099070925, 0.00902933792032938, 0.00898634151161434, 0.00893138013004653, 0.00886567914512702
flux1:, 0.674756131549612, 0.00944178594757066, 0.00949856574974934, 0.00953739157293569, 0.00955833101404065, 0.00956277581059586, 0.00955322618500072, 0.00953302095006371, 0.0095060417292572, 0.00947641337976836, 0.00944821309859471, 0.00942519083484518, 0.00941049652761252, 0.0094064077268008, 0.00941405611714785, 0.00943316515659347, 0.00946183648597487, 0.00949646508636545, 0.00953192809103906, 0.00956227628208001, 0.0095822136839309, 0.00958950003558711, 0.00958759615477431, 0.00958567909291157, 0.00959004443238332, 0.00958453399565603, 0.00952828055383661, 0.00943268518607587, 0.00939637314698163, 0.00927076319433896, 0.00925103723139178, 0.00909673704572225, 0.00894479091498639, 0.00892589653782551, 0.00880208933835396, 0.00876635430506478, 0.00867379576837933, 0.00861692863019477, 0.0086075453556039, 0.00860818334781221, 0.00860420896376579, 0.00860183433606723, 0.00861032411258971, 0.00863410978048706, 0.00867253510679302, 0.00872195131491988, 0.00877768910271266, 0.00883531028858138, 0.00889121329389562, 0.00894279492983769, 0.00898834286189391, 0.00902678768353061, 0.00905741040092281, 0.00907957775831011, 0.0090925574629202, 0.00909544404025953, 0.00908720334860418, 0.00906682172966946, 0.00903352748442314, 0.0089870407801062, 0.0089278051200615, 0.00885715939605191
flux1:, 0.675018580453365, 0.00938268309961779, 0.00943763583559326, 0.00947367053883529, 0.00949098452649849, 0.0094910922357242, 0.0094766094574778, 0.00945098538936229, 0.00941821045393573, 0.00938252137379699, 0.00934811532482207, 0.00931887517850139, 0.00929810085766186, 0.00928824001395475, 0.00929061635019668, 0.0093051676991122, 0.00933023127638609, 0.00936245499368073, 0.00939697623935712, 0.00942808868114391, 0.0094506668027863, 0.00946246426783048, 0.00946661173811627, 0.00947154644701872, 0.00948269392670844, 0.00948383398816344, 0.00943542939124189, 0.00934876978280137, 0.00931897322963227, 0.00920059171865165, 0.00918523005908176, 0.00903592312142357, 0.0088877871243374, 0.00887005797541531, 0.00874818825971195, 0.00871229121511728, 0.00862059917908096, 0.00856303275348277, 0.00855190375769434, 0.00855141936540667, 0.00854730744746955, 0.0085454185674906, 0.00855471650064113, 0.00857957966873417, 0.00861944819772181, 0.00867079440589856, 0.00872901906246526, 0.00878967260453823, 0.00884905818587041, 0.00890440681833715, 0.00895379229275765, 0.00899591049040385, 0.00902981491611566, 0.00905467682520071, 0.00906961838721296, 0.00907364724296689, 0.00906569993560442, 0.00904478157686313, 0.00901017234404375, 0.00896166054650733, 0.00889975881396387, 0.0088258648319488
flux1:, 0.675281029357119, 0.00930161641335735, 0.00935345732128981, 0.00938569878902908, 0.00939869658135018, 0.00939409961495846, 0.00937463469895594, 0.00934384206083183, 0.00930578889007321, 0.00926478151541803, 0.00922508718218708, 0.00919066673474294, 0.00916491272250691, 0.00915038581085663, 0.00914854760517436, 0.00915950177443618, 0.00918178038196011, 0.00921225284519925, 0.00924629513140971, 0.00927843138650678, 0.0093037030028858, 0.00931986457114318, 0.0093297397661459, 0.00934107183367949, 0.00935847707323809, 0.00936570769497458, 0.00932452945220311, 0.00924614272276413, 0.00922230638745605, 0.00911075805540897, 0.00909931713246556, 0.00895488617919821, 0.00881055387697878, 0.00879386286273418, 0.00867403648710663, 0.00863804305304804, 0.00854725778181926, 0.00848906146239546, 0.00847622362504717, 0.00847453287486612, 0.00847005048813336, 0.00846826462964412, 0.00847783683250652, 0.00850309175731775, 0.00854357485103603, 0.00859590277580255, 0.00865558328177807, 0.00871820266312467, 0.00878002240063922, 0.00883816393317768, 0.00889054270078976, 0.00893567165603174, 0.00897242205440247, 0.00899980591307389, 0.00901682511239529, 0.00902241325644166, 0.0090154772788888, 0.00899502749725862, 0.00896036951180798, 0.00891132121505238, 0.00884841483796067, 0.00877304790349793
flux1:, 0.675543478260872, 0.009199527082866, 0.00924706116723562, 0.00927461748335671, 0.00928273643160948, 0.0092732103627088, 0.00924886932742977, 0.00921332147008565, 0.00917067433120233, 0.00912525656850324, 0.00908135003502976, 0.00904293271353929, 0.00901342647685125, 0.00899544220598538, 0.00899052010353714, 0.0089988767224015, 0.00901919484972735, 0.00904853186493409, 0.00908248010173078, 0.00911578315421148, 0.00914364933934448, 0.00916384706998299, 0.00917892452682996, 0.00919598811154996, 0.00921892123506561, 0.00923150147339593, 0.00919678035646344, 0.00912587854409406, 0.00910735057547922, 0.00900220638458586, 0.00899425180919777, 0.00885462849463538, 0.0087141857088539, 0.00869854615177468, 0.00858104164108598, 0.00854520252940584, 0.00845557111198667, 0.00839703889657934, 0.00838274299127417, 0.00837995232294843, 0.00837503063115164, 0.00837310016416466, 0.0083825147939149, 0.00840754057695679, 0.00844783406999545, 0.00850017795862405, 0.00856022432148766, 0.00862364521273136, 0.00868671891177384, 0.00874652032818012, 0.00880087034032029, 0.00884815983420791, 0.00888713227762666, 0.0089166853949358, 0.00893573366138023, 0.00894315567141776, 0.00893783294949671, 0.00891877020945818, 0.00888527313840607, 0.00883715035917938, 0.00877490277689281, 0.0086998666109412
flux1:, 0.675805927164625, 0.00907738384889113, 0.00911953618928856, 0.00914165147380068, 0.00914447692577231, 0.00912995317175904, 0.00910100149707607, 0.0090612704721019, 0.0090148670381068, 0.00896609025716686, 0.00891917647895158, 0.00887805550767214, 0.00884611111776647, 0.00882593804148312, 0.0088190929109167, 0.00882585016161377, 0.00884499803466817, 0.0088737481945778, 0.00890788817378642, 0.0089423724178252, 0.00897258019136627, 0.00899631227833601, 0.00901588019118147, 0.00903782009685119, 0.00906537173276627, 0.00908240698888999, 0.00905325526570071, 0.0089889550716528, 0.00897501131004493, 0.00887582368851383, 0.00887094091974081, 0.00873610911738919, 0.00859972987790804, 0.00858528438452594, 0.00847053594013744, 0.00843526804007623, 0.00834722619231578, 0.00828885601788351, 0.00827354808204879, 0.00826994184596414, 0.00826467149935035, 0.00826248793122231, 0.00827142820673464, 0.00829569061867452, 0.00833504469119462, 0.00838645790109393, 0.00844576258160742, 0.00850876684031607, 0.00857182654589984, 0.00863203725878276, 0.00868719472976319, 0.00873563535123319, 0.00877603653669706, 0.00880723399382942, 0.00882809461780097, 0.00883746721184698, 0.00883421728507921, 0.00881733720733358, 0.00878611035035263, 0.00874029909834803, 0.00868032308517317, 0.00860739633471482
flux1:, 0.676068376068379, 0.00893619688794487, 0.00897204275433694, 0.00898812130776175, 0.0089854032205402, 0.00896597687994863, 0.00893283775164523, 0.00888964266914604, 0.00884045278052554, 0.00878948187736175, 0.00874085752202507, 0.0086983935209652, 0.00866536637663931, 0.00864428734811323, 0.00863666714916442, 0.00864278363723062, 0.00866148642261064, 0.00869010956178666, 0.00872461702561719, 0.00876016864368098, 0.00879232261613834, 0.00881893548623647, 0.00884212663724854, 0.00886793555040969, 0.00889905688462675, 0.00891953803204639, 0.00889498604436481, 0.00883634383414954, 0.00882621538549609, 0.00873253171758744, 0.0087303328853298, 0.00860032349714449, 0.00846825463329317, 0.00845525122987989, 0.00834381579155322, 0.00830966703583572, 0.00822380292747891, 0.00816625773065611, 0.00815054321632039, 0.00814655539076391, 0.00814116775467745, 0.00813875356606392, 0.00814702096608381, 0.00817008724260633, 0.00820783235024875, 0.00825742321067527, 0.00831490502956371, 0.00837627018624917, 0.00843801234945465, 0.00849731589719843, 0.00855202334211561, 0.00860048785996481, 0.00864138720484578, 0.00867355264274309, 0.00869584893510576, 0.00870712597133588, 0.00870624810043233, 0.00869219369788006, 0.00866420602784381, 0.00862196834519537, 0.00856577259943389, 0.00849665271005972
flux1:, 0.676330824972132, 0.00877704431405864, 0.00880583856783036, 0.00881546654536094, 0.00880713188249113, 0.00878306376208714, 0.00874630919696311, 0.00870049655365334, 0.00864959252697678, 0.00859766764955939, 0.00854867626957845, 0.0085062483828939, 0.00847348512931359, 0.00845274899459428, 0.00844544519471753, 0.00845180381929706, 0.00847069529008667, 0.00849954774468511, 0.00853448636181727, 0.00857087436363117, 0.00860446035589282, 0.00863318355049832, 0.00865901929114068, 0.00868758775246641, 0.00872114229674009, 0.00874399456642928, 0.00872303419745575, 0.00866908527560083, 0.00866198879439672, 0.0085733637872579, 0.00857349152638047, 0.0084483706524797, 0.00832090750174346, 0.00830966585054424, 0.00820217769065704, 0.00816977918822327, 0.00808678293496219, 0.00803083712248896, 0.00801543122067561, 0.00801160430274517, 0.0080064409499291, 0.00800393101223023, 0.00801143972028063, 0.0080329866441074, 0.00806855509414371, 0.00811552099058129, 0.00817016992146014, 0.00822872216695151, 0.00828786574863837, 0.00834493956714598, 0.00839790365001365, 0.00844519944532914, 0.0084855729492497, 0.00851791125333108, 0.00854112616087228, 0.008554104115054, 0.00855572842110139, 0.0085449675498694, 0.00852101290020419, 0.00848344186076613, 0.00843237838515087, 0.00836862424800364
flux1:, 0.676593273875885, 0.00860110512797144, 0.00862230947444035, 0.00862527271264659, 0.00861143244548347, 0.00858314440981445, 0.00854347878607046, 0.00849599471784815, 0.00844451357444317, 0.00839290424614305, 0.00834488478111219, 0.00830383646344443, 0.00827262121278966, 0.00825339266830273, 0.00824739679815093, 0.00825477074199955, 0.00827437094866888, 0.00830369652016008, 0.00833902300163877, 0.00837591851677731, 0.00841033618510673, 0.00844032661598391, 0.00846777019950396, 0.00849794549758114, 0.00853276888216919, 0.00855690726973861, 0.00853853984256041, 0.00848834022949197, 0.00848350976396959, 0.0083995171492319, 0.00840164639374515, 0.00828149922467814, 0.00815895572949739, 0.00814982719325325, 0.00804694476785722, 0.0080169550216448, 0.00793755893135153, 0.00788403543633971, 0.00786970439125484, 0.0078666396872732, 0.00786211366290582, 0.00785972890196028, 0.00786649320476725, 0.0078863091583838, 0.00791925199613156, 0.0079629103882984, 0.00801383111998779, 0.00806849902170035, 0.00812384631240881, 0.00817742614019989, 0.00822738190585233, 0.00827231128004916, 0.00831109441328604, 0.00834273416770948, 0.0083662399475456, 0.00838057326573023, 0.00838466109750116, 0.00837747206462926, 0.00835814104391054, 0.00832612078159782, 0.00828133543165568, 0.00822431128939136
flux1:, 0.676855722779638, 0.00840969055984185, 0.00842299644909704, 0.00841929264966145, 0.00840024212977888, 0.00836830521106535, 0.00832654136603368, 0.00827839670351911, 0.00822749584383794, 0.00817744953115294, 0.00813168053351282, 0.00809326252817764, 0.00806476183082996, 0.00804807158239601, 0.00804423354595181, 0.00805325529871232, 0.00807395231828073, 0.00810387808825957, 0.00813945263883546, 0.00817645374622047, 0.00821105468644542, 0.00824144608834701, 0.00826946072768908, 0.00830010988545281, 0.00833507295716511, 0.00835945995926298, 0.00834274526590234, 0.00829541349452658, 0.00829213220186872, 0.00821237589837249, 0.00821621447691934, 0.00810112742852809, 0.00798380425097725, 0.00797713005998782, 0.00787948052191776, 0.00785252730435094, 0.00777744282157092, 0.00772714680787865, 0.00771464588389776, 0.00771295017445445, 0.00770950317120146, 0.00770751963796055, 0.00771363632921216, 0.00773161817102303, 0.00776161700766036, 0.00780143184374099, 0.00784788353071181, 0.00789774903889764, 0.00794824513268816, 0.00799718963084496, 0.00804296662893169, 0.00808439070404639, 0.00812053650972798, 0.00815057910552421, 0.00817367481601565, 0.00818889988810508, 0.00819525319783827, 0.00819171931734817, 0.00817737966393576, 0.00815155291444489, 0.00811394217338722, 0.00806476618747715
flux1:, 0.677118171683392, 0.00820426571603022, 0.00820961025843565, 0.00819945362124075, 0.00817566529167469, 0.00814078049055007, 0.00809780929690514, 0.00805003926194292, 0.00800084822805754, 0.00795353661663843, 0.00791117985603044, 0.00787649414960785, 0.00785170435499935, 0.00783840280267022, 0.00783739350502233, 0.00784852861333209, 0.00787056504415883, 0.00790110158633744, 0.00793670208999809, 0.00797336148197519, 0.00800748912613669, 0.00803744221440999, 0.00806504880125909, 0.00809512030528989, 0.00812919026147459, 0.00815289120616748, 0.0081369938405959, 0.00809174980196499, 0.00808937942735988, 0.00801350389326405, 0.00801879252212997, 0.00790883596341773, 0.00779699016158455, 0.00779306192254279, 0.00770118875526309, 0.00767781431796283, 0.00760767178428008, 0.0075613272508007, 0.00755134120169216, 0.00755157491830584, 0.00754963462878897, 0.00754835123723563, 0.00755397914188858, 0.00757012476977763, 0.00759699812041298, 0.00763259995423152, 0.00767402931036632, 0.00771837223823069, 0.00776315860998107, 0.00780650919003192, 0.00784709432937895, 0.00788399553108601, 0.0079165333776849, 0.00794410492004208, 0.00796605879773643, 0.00798162470060409, 0.00798990374123396, 0.00798991732671894, 0.0079807043038673, 0.00796145004133176, 0.00793162739434197, 0.00789112880254387
flux1:, 0.677380620587145, 0.00798645514665922, 0.00798402744444146, 0.00796784410024369, 0.00793995196705123, 0.00790292428929132, 0.00785967935690523, 0.00781330055460337, 0.00776687238137775, 0.00772333948939109, 0.00768538743411096, 0.00765533677166009, 0.00763503815848024, 0.00762575650330827, 0.00762803795733103, 0.0076415657192086, 0.00766503104051328, 0.00769607695979711, 0.00773141561893489, 0.00776726865910016, 0.00780029648225268, 0.00782904547238675, 0.00785537499023842, 0.00788395396853599, 0.00791624828014438, 0.00793847949408884, 0.0079227085652631, 0.00787890628532697, 0.00787691212352701, 0.00780461126806985, 0.00781112323367797, 0.00770633672965506, 0.00760015606030119, 0.0075991823628423, 0.00751350104160915, 0.00749411580206474, 0.00742941264502673, 0.00738760767618656, 0.00738069909722357, 0.00738333073631956, 0.00738327230881407, 0.00738298024381847, 0.00738831881277711, 0.00740271620123155, 0.00742641989504542, 0.00745761805199947, 0.00749368300015482, 0.00753201520931868, 0.00757047285722698, 0.00760750366510185, 0.00764209551797578, 0.00767363342920119, 0.00770172356100356, 0.00772602535204633, 0.00774611870991198, 0.00776142239214653, 0.00777117055983369, 0.0077744463747527, 0.00777026439877829, 0.00775768783636304, 0.0077359629322924, 0.00770465169366913
flux1:, 0.677643069490898, 0.0077580289336167, 0.00774826476655964, 0.00772667797773745, 0.00769545391635491, 0.00765716083377079, 0.00761458057853194, 0.0075705484547796, 0.00752781452826075, 0.00748893110055431, 0.00745616299133685, 0.00743141067196441, 0.00741613280607177, 0.00741125552608629, 0.00741706165418458, 0.00743306506402946, 0.00745789512873943, 0.00748924608793809, 0.00752398755953674, 0.00755857871252807, 0.00758994377247869, 0.00761683549158622, 0.00764117177356864, 0.00766752396374015, 0.00769735245808989, 0.0077175180482563, 0.00770135673508022, 0.00765850822485162, 0.0076564774155176, 0.00758750121732637, 0.00759504175634531, 0.00749542315710168, 0.00739500729459292, 0.00739708930968151, 0.00731785483586783, 0.00730270360553817, 0.00724376547342001, 0.00720691077122162, 0.00720348067883854, 0.00720885127935356, 0.00721096607177222, 0.0072119223341684, 0.00721719093999478, 0.00723000434085825, 0.00725062568120584, 0.0072774111197532, 0.00730799265558924, 0.00734007872094561, 0.00737185692199713, 0.00740211050123874, 0.00743016028886484, 0.00745571606366825, 0.00747869535061759, 0.00749904880319938, 0.00751661797739816, 0.00753104126490832, 0.00754171545051251, 0.00754781304106422, 0.00754834904549985, 0.00754228553683838, 0.00752865860587101, 0.00750671077905104
flux1:, 0.677905518394651, 0.00752086946659476, 0.00750443324621556, 0.00747823824164398, 0.00744456097000258, 0.00740591706187837, 0.00736490672841551, 0.00732407677102646, 0.0072858089881885, 0.00725223728163918, 0.00722518801214765, 0.00720613207029817, 0.00719613418390905, 0.00719578617826825, 0.00720511695922344, 0.00722348378570996, 0.00724946848314586, 0.00728083087393767, 0.00731461118974679, 0.00734751729281865, 0.00737674684669471, 0.0074012695823203, 0.00742307912610543, 0.0074466801234125, 0.00747357174979456, 0.00749128582586241, 0.00747440808566978, 0.00743219607511032, 0.00742984753893418, 0.00736400549150676, 0.00737241067757255, 0.00727790973678695, 0.00718325975331431, 0.00718837760661525, 0.00711566634607564, 0.00710480969778274, 0.0070517675283194, 0.00702007130535849, 0.00702033483947941, 0.00702863510177508, 0.00703310893035232, 0.00703551577481638, 0.00704093494551089, 0.00705238888381751, 0.00707013450818817, 0.00709267259900151, 0.00711787335833027, 0.00714373550847989, 0.00716876337265942, 0.00719206870223598, 0.00721330431629318, 0.00723250983927492, 0.00724992492535771, 0.00726580730692149, 0.00728028042976391, 0.00729322617011492, 0.00730423061310072, 0.00731258429390857, 0.0073173324371451, 0.00731736573915745, 0.00731153854936922, 0.00729879943332878
flux1:, 0.678167967298405, 0.00727692247098605, 0.0072546766471114, 0.00722480599811687, 0.00718962429310128, 0.00715154422563178, 0.00711294048485536, 0.00707603611527107, 0.00704281947015553, 0.00701499158434326, 0.0069939364298124, 0.00698070100317242, 0.00697596984671177, 0.0069800202633267, 0.00699265074145137, 0.00701308672116434, 0.00703988624749266, 0.00707089541232355, 0.00710334109331145, 0.00713419043559895, 0.00716092022062231, 0.00718272059544265, 0.00720166752337444, 0.00722221531933454, 0.00724592767263171, 0.00726102027780783, 0.00724329324019437, 0.00720157161150765, 0.0071987566692765, 0.00713591736306906, 0.00714505223177368, 0.00705556882778468, 0.00696658529583051, 0.00697459578741038, 0.00690830246195302, 0.00690161417391174, 0.00685439842320437, 0.00682785894111004, 0.00683183741672525, 0.00684309861245961, 0.00685000056461947, 0.00685399180375589, 0.00685976723202013, 0.00687012893575796, 0.00688530674199507, 0.0069039199880425, 0.00692404914242601, 0.00694395566940335, 0.00696243524913724, 0.00697890649567162, 0.00699333752505277, 0.00700608698462735, 0.00701771229229444, 0.00702878065228252, 0.00703970661958859, 0.00705063147281131, 0.00706135288880091, 0.00707130753179702, 0.00707960387769509, 0.00708509796051366, 0.00708650110381885, 0.00708250655223082
flux1:, 0.678430416202158, 0.00702813841558147, 0.00700110187972332, 0.00696858334388957, 0.00693287569227853, 0.00689623786360052, 0.0068607783206067, 0.00682836769991, 0.00680058530544235, 0.00677869677416609, 0.00676365333775479, 0.00675609822119339, 0.00675636401943867, 0.00676444705540779, 0.00677995120319848, 0.00680200510059187, 0.00682917441217723, 0.00685941688324889, 0.00689016366678472, 0.00691865029744609, 0.0069426339367346, 0.00696152133519274, 0.00697746711183696, 0.00699487764204169, 0.00701538907806323, 0.00702789575058696, 0.0070093677647333, 0.0069681497131752, 0.00696484334839439, 0.00690492987374535, 0.00691468556677449, 0.00683007209914573, 0.00674656127273196, 0.0067572063481015, 0.00669705547400803, 0.00669423533797234, 0.00665258681752986, 0.00663100204274057, 0.00663853089675484, 0.00665262928824277, 0.00666191105185558, 0.0066675454422637, 0.00667385524980187, 0.00668341622312167, 0.0066964122353333, 0.0067115538806199, 0.00672709928129121, 0.00674153720813805, 0.00675391872277806, 0.00676393495441523, 0.00677183858695258, 0.0067782819133017, 0.00678412152179053, 0.00679022340322187, 0.00679729126561439, 0.00680573307503895, 0.0068155747947983, 0.00682642508250123, 0.0068374899687749, 0.00684763227333175, 0.00685546699186168, 0.00685948153107285
flux1:, 0.678692865105911, 0.00677641172272807, 0.00674570998498704, 0.0067116195815046, 0.00667635284553366, 0.00664196593906895, 0.00661026533039526, 0.00658274830518263, 0.00656057947587047, 0.00654459814297929, 0.00653534498457334, 0.00653309235881518, 0.00653786149870925, 0.00654941257669748, 0.00656720033848474, 0.00659029927292417, 0.0066173193345801, 0.00664635802951209, 0.0066750685617263, 0.00670096163978637, 0.00672207145413429, 0.00673801072195512, 0.00675099973310072, 0.00676538683707138, 0.00678287275601043, 0.0067930092973536, 0.00677388506185011, 0.00673332026283647, 0.00672960395828617, 0.00667258530539322, 0.00668287516529978, 0.00660294235077286, 0.00652462914927596, 0.00653755353178055, 0.00648312324519908, 0.00648372307455501, 0.0064472182531233, 0.00643021047942136, 0.00644096115826029, 0.00645763437171307, 0.00646913904484695, 0.00647640031180172, 0.00648338575604933, 0.0064924433096521, 0.00650369487018913, 0.00651591525537808, 0.00652750501658935, 0.00653713938165865, 0.00654408090512235, 0.00654824892479829, 0.00655013852256216, 0.00655065798277151, 0.00655093205161632, 0.00655210296192877, 0.00655515099001875, 0.00656074927782432, 0.00656916230504336, 0.00658019282991815, 0.00659317792806609, 0.00660703087090242, 0.00662032220699008, 0.00663139091394495
flux1:, 0.678955314009665, 0.00652352508404531, 0.00649033590923688, 0.00645574951369157, 0.00642183929759226, 0.00639041366501793, 0.00636294778960811, 0.00634055309263577, 0.00632398368424291, 0.00631367221387853, 0.0063097817950523, 0.00631225722437346, 0.00632085844111371, 0.00633516243239337, 0.00635452675984134, 0.006378018974926, 0.00640433253951323, 0.00643173336693976, 0.00645811313311571, 0.00648126145431458, 0.00649948165935105, 0.00651257582445317, 0.0065228092098613, 0.00653445186209828, 0.00654924824481875, 0.00655737370965979, 0.00653797920166507, 0.00649832237362381, 0.00649436032921043, 0.00644023947746583, 0.00645099422981234, 0.00637551933368564, 0.00630206534812119, 0.0063168410110171, 0.00626759620166198, 0.00627105576986907, 0.0062391431576988, 0.00622619518092517, 0.00623970784785076, 0.00625858065347807, 0.00627205922927135, 0.00628086177421724, 0.00628862136130132, 0.00629746100569533, 0.00630742810229639, 0.00631733637671635, 0.00632569314667958, 0.00633131658311548, 0.00633363206377266, 0.00633273616741661, 0.00632931600565039, 0.00632448889730124, 0.00631960682781922, 0.00631605576022488, 0.00631507047706364, 0.00631757932680684, 0.00632408857775049, 0.00633461214622353, 0.00634864881786953, 0.00636520559098367, 0.00638286258113909, 0.00639987236215738
flux1:, 0.679217762913418, 0.00627110480101284, 0.00623660343850698, 0.00620255032070416, 0.00617082553746907, 0.00614295083015017, 0.00612004846440143, 0.006102840237979, 0.00609168319102488, 0.00608663217057253, 0.00608751428070758, 0.00609399759667031, 0.00610563700676323, 0.00612188387745959, 0.00614205345512348, 0.00616525482264656, 0.00619030386167127, 0.0062156618616959, 0.00623947259550289, 0.00625980468912568, 0.00627521848413434, 0.00628568400883919, 0.00629348508617217, 0.00630278581762047, 0.00631534419123461, 0.00632191615768745, 0.00630265702155581, 0.0062642310876819, 0.00626024228089381, 0.00620904211255274, 0.006220204476164, 0.00614894097238675, 0.00607996545979084, 0.00609612019880561, 0.00605145127263433, 0.00605714024644012, 0.0060291837027191, 0.00601968233888886, 0.0060354055475567, 0.00605602187071965, 0.00607115509451171, 0.00608135408661416, 0.00608994088831006, 0.00609882052767536, 0.00610795731137244, 0.00611618157879666, 0.00612207342972659, 0.00612455059734181, 0.00612315112014767, 0.00611809474419682, 0.00611020562876132, 0.0061007572476561, 0.00609128096169314, 0.00608336634124894, 0.00607847274380015, 0.00607776606198874, 0.006081990546515, 0.00609138228546087, 0.00610562781067609, 0.00612386822837185, 0.00614474631474724, 0.0061664914567222
flux1:, 0.679480211817171, 0.00602059080798533, 0.00598589888195541, 0.00595332034678117, 0.00592449403941591, 0.00590062390358723, 0.0058824662183564, 0.00587035810135233, 0.00586428125045123, 0.00586394893933802, 0.00586889987862783, 0.00587858072717996, 0.00589240029717029, 0.00590974289970539, 0.00592993573027349, 0.00595217589324779, 0.00597543755925704, 0.0059984006161246, 0.00601947048875872, 0.00603699087706222, 0.00604976325752542, 0.00605790076464805, 0.00606367589397176, 0.00607111487739775, 0.00608195344260069, 0.00608748014831018, 0.00606879768475897, 0.00603195514451115, 0.00602818403222583, 0.00597993249259064, 0.00599145170965758, 0.00592413943202992, 0.00585924124694872, 0.00587628851924835, 0.00583555195179432, 0.00584281368902971, 0.00581813822352697, 0.00581142068244585, 0.005828753903896, 0.00585061165485821, 0.00586703474194771, 0.00587843912271316, 0.00588786097041691, 0.00589699777136068, 0.0059057263343834, 0.00591287541582069, 0.00591706749392798, 0.00591727923863764, 0.00591311286401329, 0.00590485760862587, 0.0058934186911285, 0.00588017041516205, 0.00586677183456831, 0.00585497097812531, 0.00584641586627205, 0.00584248566383072, 0.00584415193875121, 0.00585187726908733, 0.00586555586067538, 0.00588449819689589, 0.00590745906263811, 0.0059327057985741
flux1:, 0.679742660720924, 0.00577322241582104, 0.00573936398810555, 0.00570907966908889, 0.00568372751003151, 0.00566417154477642, 0.0056507979715839, 0.00564357249177942, 0.00564213029425607, 0.00564588476503474, 0.00565413735877812, 0.00566617008830381, 0.00568130411971652, 0.00569891291994452, 0.0057183860657046, 0.005739050290216, 0.00576006847555831, 0.00578035682395603, 0.00579858688400156, 0.00581336924237988, 0.00582372748420441, 0.00582989098313378, 0.00583408977002571, 0.00584017905453591, 0.0058498346871286, 0.0058548285845302, 0.00583715745357316, 0.00580224353265958, 0.00579893217297187, 0.00575364818032143, 0.0057654750196759, 0.00570185000721396, 0.00564062860341184, 0.00565809599740232, 0.00562065309168457, 0.00562884642291712, 0.00560678228121127, 0.00560218112337703, 0.00562051620652277, 0.00564310165335694, 0.00566042941956364, 0.00567281633340093, 0.0056830384650233, 0.00569259910207968, 0.00570128735109367, 0.00570791707381972, 0.00571112786244138, 0.00570991970571697, 0.00570391499009319, 0.00569342234363905, 0.00567937438307474, 0.0056631917508676, 0.00564660871494998, 0.00563148416811094, 0.00561961488898261, 0.00561256371498616, 0.00561151251368551, 0.00561714768244333, 0.00562958384799402, 0.0056483292409103, 0.00567229385840901, 0.00569983918693966
flux1:, 0.680005109624678, 0.00553003837198949, 0.00549790575446471, 0.00547058925551136, 0.00544913642578618, 0.00543405905423023, 0.00542537820193421, 0.00542270908735712, 0.00542537501480476, 0.00543253472758479, 0.00544330471814866, 0.00545685789740919, 0.00547248281304064, 0.0054895930903655, 0.00550768460395055, 0.00552624808551837, 0.00554465821278735, 0.00556207838926699, 0.00557744498970071, 0.00558962303614464, 0.00559783671666245, 0.00560240411186958, 0.00560548246366354, 0.00561072435108934, 0.00561970963553638, 0.00562464636590791, 0.00560837761030064, 0.00557569829289381, 0.00557306230507002, 0.00553074377777406, 0.00554282652267964, 0.00548262993630649, 0.00542470390415841, 0.00544215803791876, 0.00540740888890717, 0.00541594461898997, 0.00539586607178306, 0.00539274910991019, 0.00541150732882333, 0.00543432618996619, 0.00545217644125737, 0.00546530572012201, 0.00547625538013999, 0.00548635009110381, 0.00549529510014263, 0.00550188141403203, 0.00550474673544701, 0.00550288549643744, 0.00549590298046997, 0.00548408328794068, 0.00546833791416477, 0.00545008302155274, 0.00543107750287025, 0.00541324344895012, 0.00539848442241776, 0.00538851337014297, 0.00538469981858111, 0.00538794438055402, 0.00539858704991928, 0.00541635401509987, 0.00544034571498293, 0.00546906672857418
flux1:, 0.680267558528431, 0.00529188800586332, 0.00526221874148814, 0.00523838335627001, 0.00522109979045269, 0.00521052527244851, 0.00520632939116077, 0.00520780463153029, 0.00521400149188054, 0.00522387113916277, 0.00523639651941654, 0.00525069354942051, 0.00526606752606247, 0.00528201585120931, 0.00529817612635706, 0.00531422855259314, 0.00532977408487551, 0.00534422657804819, 0.00535677984856863, 0.00536653682162033, 0.00537289898981123, 0.0053762461427164, 0.00537863496173744, 0.00538348762473926, 0.00539225610143322, 0.00539754192199651, 0.00538299403140024, 0.0053527912803575, 0.00535100142977652, 0.00531161647491562, 0.00532389827082496, 0.00526688393649596, 0.00521190596371522, 0.00522897220129284, 0.00519638268694772, 0.00520475242527814, 0.00518610860997021, 0.00518391104963207, 0.00520257323606295, 0.00522517634856737, 0.00524318984020096, 0.00525681738712389, 0.0052683898281474, 0.00527907038322458, 0.0052884880117511, 0.00529540839106462, 0.00529845522945584, 0.00529659639804874, 0.00528939109247113, 0.00527706305806037, 0.00526046141959965, 0.00524095293550621, 0.00522027460703294, 0.00520036600034789, 0.00518319514836013, 0.00517058892709444, 0.00516407714454826, 0.00516475846732871, 0.00517319524266709, 0.00518934297971688, 0.00521251863154649, 0.00524140995820493
flux1:, 0.680530007432184, 0.00505944927832008, 0.00503281450947057, 0.00501280880681201, 0.00499981216663038, 0.00499363471521871, 0.00499361631331898, 0.00499876028221814, 0.00500788656310272, 0.00501978614213403, 0.00503335734687188, 0.00504770613836058, 0.00506219670687811, 0.00507644505534324, 0.00509025627014232, 0.0051035156896622, 0.0051160558338943, 0.00512753635703248, 0.00513739510291841, 0.00514495265352398, 0.00514976338295004, 0.00515224330577096, 0.00515432464919287, 0.00515917694796534, 0.00516809852123198, 0.00517404800273447, 0.00516144761978262, 0.00513388309445407, 0.00513305349547332, 0.00509653535458698, 0.00510895309206716, 0.00505489338907086, 0.00500256098809231, 0.00501893702889175, 0.00498805757625488, 0.00499585350545343, 0.00497818975378825, 0.0049764369599234, 0.0049945652089116, 0.00501656743332024, 0.00503442327381359, 0.00504831247604805, 0.00506037779054789, 0.00507163914070754, 0.00508166004869257, 0.00508918369292771, 0.0050928147297312, 0.00509148183329818, 0.0050846782486094, 0.00507254075498263, 0.00505582348860684, 0.00503580629262036, 0.00501416342063243, 0.00499280969995011, 0.00497373643317663, 0.00495884688340544, 0.00494980000966863, 0.00494787046376454, 0.00495383224759156, 0.00496787258239673, 0.00498954132842661, 0.00501773975894937
flux1:, 0.680792456335937, 0.00483324953542741, 0.00481005290318834, 0.00479406516855655, 0.00478533043749934, 0.00478332829081187, 0.00478709777117211, 0.0047953913401306, 0.00480684261378099, 0.00482012891154499, 0.00483410922351256, 0.0048479204851186, 0.0048610198385887, 0.00487316727402315, 0.0048843510440565, 0.00489466732519587, 0.00490417635700822, 0.00491277129324463, 0.00492011497015493, 0.00492572219437502, 0.00492927530038883, 0.00493120328923805, 0.00493329478963437, 0.00493845102229154, 0.004947798168222, 0.00495462269481324, 0.00494409538265917, 0.00491924292369591, 0.00491942602227265, 0.00488567187572162, 0.00489815656076185, 0.00484684651598147, 0.0047969083020169, 0.00481237135953491, 0.0047828471564, 0.00478977235155146, 0.00477274153957917, 0.00477106192420843, 0.00478831236545819, 0.00480940421479244, 0.00482683018492748, 0.00484076081025275, 0.00485317104307855, 0.00486495611872901, 0.00487562770101035, 0.00488391414333377, 0.00488840273540643, 0.00488797858343423, 0.00488205836577934, 0.0048706748650797, 0.00485446383850183, 0.00483458892049898, 0.00481262739466525, 0.00479043173186505, 0.00476997755593808, 0.0047532067336488, 0.004741873522343, 0.0047374014569273, 0.00474075846583764, 0.00475235729159258, 0.00477198750582116, 0.00479878424928902
flux1:, 0.681054905239691, 0.00461368553358046, 0.0045941709320787, 0.00458224088201316, 0.00457761518471784, 0.00457946750348946, 0.00458657101564809, 0.00459746922134616, 0.00461065455092245, 0.00462473535093277, 0.00463857216826569, 0.00465136723847045, 0.00466269640040746, 0.00467247961993565, 0.00468089420838907, 0.00468824340524022, 0.00469480282552085, 0.00470067988386349, 0.00470573846758923, 0.00470966165199795, 0.00471223488734739, 0.00471387965356937, 0.00471622701646349, 0.00472190120276864, 0.00473184541202176, 0.00473965183593843, 0.00473122224608102, 0.00470906845927097, 0.00471025620932859, 0.00467912948317311, 0.00469160784517056, 0.00464286741511165, 0.00459512510735378, 0.00460953298253667, 0.00458110612086639, 0.00458697592579325, 0.00457034037592501, 0.00456846890053798, 0.00458459593437794, 0.00460454817020093, 0.00462132598742484, 0.00463510034519043, 0.00464769640645637, 0.00465990333219583, 0.00467119661328589, 0.00468030160267869, 0.00468579596129204, 0.00468652449682271, 0.00468182545456042, 0.00467161985477573, 0.00465641082159322, 0.00463722486197482, 0.00461551510811136, 0.00459303929225958, 0.00457172149491474, 0.00455350513158846, 0.00454020422410086, 0.00453336009402138, 0.0045341108017034, 0.00454308065512852, 0.00456029676445374, 0.00458513887491132
flux1:, 0.681317354143444, 0.00440104057255007, 0.00438530659172866, 0.00437734246673593, 0.00437656360786164, 0.00438186917403622, 0.00439180619922633, 0.00440475354859423, 0.00441910753987024, 0.00443344971105559, 0.00444667827887188, 0.00445808844653192, 0.00446739246519262, 0.00447467746022327, 0.00448030674831264, 0.00448477839485685, 0.00448856363879668, 0.0044919590476848, 0.00449500166708427, 0.00449751512446692, 0.00449936373962117, 0.00450094396199447, 0.00450372055306309, 0.00451003893718803, 0.00452065587110275, 0.00452945374268256, 0.00452305367326843, 0.00450350522536322, 0.00450563530373558, 0.00447697077017656, 0.00448936771351519, 0.00444304234009088, 0.00439734896978006, 0.00441063579257448, 0.00438314046605418, 0.00438787613810446, 0.00437150139149178, 0.00436927496838206, 0.00438412808564045, 0.00440279013604025, 0.00441875616663961, 0.00443220261851841, 0.00444482062917601, 0.00445731152955099, 0.0044691317629037, 0.0044790187911068, 0.00448555344731817, 0.00448755011648832, 0.00448427450139698, 0.00447553649758283, 0.00446170082849982, 0.00444364395370262, 0.00442267465000231, 0.004400429022874, 0.00437874739189175, 0.00435953922019178, 0.0043446421041685, 0.00433568120931614, 0.00433393605335548, 0.00434022192820221, 0.00435479334369398, 0.00437727658142013
flux1:, 0.681579803047197, 0.00419549799376194, 0.00418351673404334, 0.00417931581825337, 0.00418203307821262, 0.00419032991530711, 0.00420257034653233, 0.00421701418226574, 0.00423200574191679, 0.00424613884896213, 0.00425838057653279, 0.00426814036748797, 0.00427527722136577, 0.00428004478465844, 0.00428298161381473, 0.00428476128139956, 0.00428602490126645, 0.00428722853771017, 0.00428855167208653, 0.00428992983763255, 0.0042912830504286, 0.00429296831096955, 0.00429628029475824, 0.00430329014771902, 0.0043145713667812, 0.00432428656388531, 0.00431976886358925, 0.00430266467047997, 0.00430563024130799, 0.00427924099837395, 0.00429148243865105, 0.00424744205587548, 0.00420369708570029, 0.00421586481822425, 0.00418921711251011, 0.00419283341653529, 0.0041766757193884, 0.00417402232157489, 0.00418753710914979, 0.00420483058563678, 0.00421987285304529, 0.00423284701046661, 0.00424532385623938, 0.00425793445308489, 0.00427013407354328, 0.00428068970444554, 0.00428820202399357, 0.00429147015936962, 0.00428969957941746, 0.00428259684708871, 0.00427038995284207, 0.00425379962463477, 0.0042339766454911, 0.00421241407082294, 0.00419084024072938, 0.00417109741937888, 0.00415501092274871, 0.00414425417414637, 0.00414021591798534, 0.00414387657089367, 0.00415570121445081, 0.00417555691140003
flux1:, 0.68184225195095, 0.00399715154258252, 0.00398878963227238, 0.00398806040047539, 0.00399385627618388, 0.00400464145623478, 0.00401864206935564, 0.00403404453903902, 0.00404918350630267, 0.00406270066939208, 0.00407365822408858, 0.00408159518025832, 0.00408652110563409, 0.00408884891572504, 0.00408927538575696, 0.00408862478245612, 0.00408767793736222, 0.00408701766874209, 0.0040869335554707, 0.00408744432319195, 0.00408850401893959, 0.00409041883511118, 0.0040943140626114, 0.00410199660072056, 0.00411386547204694, 0.00412435781946387, 0.0041215138940113, 0.00410664024995329, 0.00411030170268112, 0.00408598707276156, 0.00409800271746452, 0.00405613946507236, 0.00401428165158475, 0.00402538861089114, 0.00399957261339169, 0.00400216126804333, 0.00398625086051258, 0.00398317439274207, 0.00399535955521371, 0.0040112683603294, 0.0040253208977809, 0.00403770502217469, 0.00404988304386174, 0.00406243236690787, 0.00407482503207238, 0.00408587624218833, 0.00409422576704949, 0.00409867645777586, 0.00409839074105733, 0.00409298532080004, 0.00408255926800897, 0.0040676781306247, 0.00404932699324735, 0.00402883968410146, 0.00400780854770997, 0.00398797825776242, 0.00397112727280887, 0.00395894125223503, 0.00395288375902068, 0.00395407064506301, 0.00396315545983843, 0.00398023388667115
flux1:, 0.682104700854704, 0.0038060139118171, 0.00380105392002901, 0.00380343830717245, 0.00381185009646693, 0.0038245991144759, 0.00383981934386842, 0.00385566843695727, 0.00387051108725646, 0.00388306857343791, 0.00389251963445674, 0.00389854275859014, 0.00390129633053408, 0.00390133995810376, 0.00389950689044282, 0.00389674343363926, 0.00389393721361537, 0.00389176347366814, 0.00389058917133768, 0.00389048830555295, 0.00389142919774941, 0.00389365882451309, 0.00389813767688167, 0.00390642296671756, 0.00391875244291834, 0.00392983501124215, 0.00392841379754449, 0.00391552062828065, 0.00391971784452814, 0.00389727132652911, 0.00390899704926139, 0.00386922201267797, 0.00382922088223724, 0.00383936856124256, 0.00381442049869859, 0.0038161313745337, 0.00380055365556258, 0.00379711662003084, 0.00380803884019088, 0.0038225973746072, 0.00383563302233128, 0.00384733423692281, 0.00385906512059373, 0.00387136483178583, 0.00388373950805461, 0.00389507150272961, 0.00390406017954749, 0.00390953339942751, 0.00391063102780944, 0.00390689751480063, 0.00389831559125494, 0.00388530131233686, 0.00386867155762799, 0.00384958967698696, 0.00382949231618473, 0.00380999954342879, 0.00379281054272733, 0.00377958791942761, 0.00377183482947974, 0.00377077049070613, 0.00377721097681926, 0.00379146334811064
flux1:, 0.682367149758457, 0.00362202506484527, 0.00362018597784133, 0.00362528062818407, 0.00363582098345138, 0.00365000615853905, 0.00366592301657871, 0.0036817429117132, 0.0036958969750232, 0.00370721353411757, 0.00371500453239203, 0.00371909295805876, 0.00371977961845427, 0.00371775417052864, 0.003713961358139, 0.00370943863392816, 0.00370514632086381, 0.00370181762589512, 0.00369986498065395, 0.00369939135911013, 0.00370036187739256, 0.00370295869471426, 0.00370798532488382, 0.00371676735193164, 0.00372939766259557, 0.00374085579152861, 0.00374058240478063, 0.00372939915520784, 0.00373396314832473, 0.00371317975381084, 0.00372455934516722, 0.00368679868313648, 0.00364864545377396, 0.00365796482081231, 0.00363395675015368, 0.00363497853381163, 0.0036198549495147, 0.00361616070991978, 0.00362592897204617, 0.00363920980115454, 0.00365123246777502, 0.00366218039200371, 0.00367332841724746, 0.00368519144057585, 0.00369732577673751, 0.00370869912247664, 0.00371809092856255, 0.00372437619820914, 0.00372669446364624, 0.0037245381514707, 0.00371778964539261, 0.00370672523925357, 0.00369199555052924, 0.00367458677136868, 0.00365576451656252, 0.00363700106483146, 0.00361988687382425, 0.0036060280226376, 0.00359693249662763, 0.0035938898050741, 0.00359785013188944, 0.00360931085577059
flux1:, 0.68262959866221, 0.0034450617044138, 0.00344601762300054, 0.00345339333890923, 0.00346556912749087, 0.00348067653695816, 0.00349679839449166, 0.00351215907453729, 0.00352528847872865, 0.00353514488042778, 0.00354118540159717, 0.00354337814064535, 0.00354215614006896, 0.00353831955108783, 0.00353289776730814, 0.00352698773217985, 0.00352158866057702, 0.00351745847022636, 0.00351502507975038, 0.00351439652196254, 0.00351551983521045, 0.00351850940915129, 0.00352402220667274, 0.00353317275069421, 0.00354592755741648, 0.00355753615802064, 0.00355812889253412, 0.00354837898970348, 0.00355314213014148, 0.00353382467699225, 0.00354481090197932, 0.00350900173684808, 0.00347270041917064, 0.00348133869354637, 0.00345836297959672, 0.00345890470998815, 0.00344437484454161, 0.00344055092003023, 0.00344930159045467, 0.00346140366360365, 0.00347244088766299, 0.00348258522490543, 0.0034930300666167, 0.00350427837753096, 0.00351595089602685, 0.00352711721378108, 0.00353665619706222, 0.0035435116393751, 0.00354684530622559, 0.00354611907768746, 0.0035411331559757, 0.0035320368407319, 0.00351932017845639, 0.00350378974997393, 0.0034865292049631, 0.0034688440681143, 0.00345219029458246, 0.00343808675288286, 0.00342801310655819, 0.00342329631805951, 0.00342499103716602, 0.00343376123827485
flux1:, 0.682892047565963, 0.00327494864530779, 0.00327834528698977, 0.00328756421184494, 0.00330089320166096, 0.00331643768771507, 0.00333231651433029, 0.00334684234097393, 0.00335867149114494, 0.00336691020861113, 0.003371168140701, 0.00337155511461212, 0.00336862317498807, 0.00336326151715751, 0.00335655667843901, 0.00334963397294656, 0.00334349928560712, 0.00333890438152585, 0.00333626556758512, 0.00333567506828606, 0.00333704986083912, 0.00334043610609988, 0.00334635665767725, 0.00335573714154716, 0.00336843726896887, 0.0033799755152601, 0.00338116038929412, 0.00337257366287378, 0.00337737807605091, 0.0033593422511086, 0.00336989727198807, 0.00333598369859141, 0.00330154296687505, 0.00330965163642448, 0.00328780710699479, 0.00328808162017448, 0.00327428753095756, 0.00327047091280834, 0.00327835448019697, 0.00328939266596835, 0.00329948906527976, 0.00330879752988785, 0.00331843678454735, 0.00332890831714883, 0.00333990918639522, 0.00335062500561683, 0.00336005121601639, 0.00336722040812498, 0.00337133826159757, 0.00337185763477538, 0.00336851580377279, 0.00336134999083223, 0.00335069848589498, 0.00333718970902656, 0.00332171880822014, 0.00330541012176774, 0.00328956359621922, 0.00327558381688626, 0.00326489157220541, 0.00325881974565554, 0.00325849765209494, 0.00326473047537823
flux1:, 0.683154496469717, 0.00311147207271403, 0.00311694097723547, 0.00312757128715834, 0.00314159632347556, 0.00315713415473259, 0.00317237574911986, 0.00318575251080561, 0.00319606963650414, 0.00320259425674787, 0.00320509133425886, 0.00320380542657031, 0.00319939195159657, 0.00319280667615684, 0.00318516614096599, 0.00317759454666193, 0.00317107489801418, 0.00316632532350135, 0.00316372711553199, 0.00316333941900589, 0.00316504027365637, 0.00316880948849878, 0.00317504973673863, 0.00318452070528535, 0.00319699507794312, 0.00320825810644239, 0.00320978059865755, 0.00320210341916349, 0.00320680745776976, 0.00318988565053468, 0.00319998096218363, 0.00316791047930499, 0.00313533673871335, 0.00314306134034941, 0.00312244166750047, 0.00312265161324216, 0.00310972501471045, 0.00310605006318386, 0.00311322004915748, 0.00312331641163684, 0.00313252833791432, 0.00314098512571718, 0.00314973665565827, 0.00315929132091725, 0.00316943162004524, 0.00317947024750939, 0.00318853338410816, 0.00319575982844962, 0.00320041895605096, 0.00320197517869101, 0.003200122283572, 0.00319480172898941, 0.00318621144073115, 0.00317480673171392, 0.00316129206978558, 0.00314660092636896, 0.0031318604600689, 0.00311833816615926, 0.00310736880033584, 0.00310026181961092, 0.00309819213938125, 0.00310207994545819
flux1:, 0.68341694537347, 0.00295439394242808, 0.00296156446917578, 0.00297319251075069, 0.00298749297185434, 0.00300263181215544, 0.00301690356452419, 0.00302888346130314, 0.00303754245303131, 0.00304231622997727, 0.00304312341885175, 0.00304033305057896, 0.00303468646528943, 0.00302718324934822, 0.00301894402622931, 0.00301106493334377, 0.00300448009015588, 0.00299985066384506, 0.00299750384720199, 0.00299745243423923, 0.00299952989403704, 0.00300365373037659, 0.00301012138317745, 0.00301954965653041, 0.00303164347555615, 0.00304245110598402, 0.00304408507806324, 0.00303708824181125, 0.00304157115266225, 0.00302561518085107, 0.00303523124194396, 0.00300495183072563, 0.00297424373690508, 0.00298171569095684, 0.00296240024711674, 0.00296272700621902, 0.00295077952402903, 0.00294736862603451, 0.00295397283595719, 0.00296324977592718, 0.00297164124010064, 0.0029792460591376, 0.00298705013858551, 0.00299557492104099, 0.0030046943661626, 0.00301385575890256, 0.00302232655937915, 0.00302936585034536, 0.00303432378978166, 0.00303669517338215, 0.00303614918039926, 0.00303254858507592, 0.00302596443943023, 0.00301668730764248, 0.00300523305918178, 0.00299233947657793, 0.00297894917786387, 0.00296617449511219, 0.00295524098733033, 0.00294740820362303, 0.00294386904486086, 0.00294563236334918
flux1:, 0.683679394277223, 0.00280346628375899, 0.00281197556913299, 0.00282421547860108, 0.00283841590646316, 0.00285282185258387, 0.00286585768181637, 0.00287626179536396, 0.00288318201494248, 0.00288622502022421, 0.00288545720385477, 0.00288135892973776, 0.00287473871280111, 0.00286661756289289, 0.00285809618043201, 0.00285021892606131, 0.00284384922926127, 0.00283957269003308, 0.00283764805382949, 0.00283803273595908, 0.0028405132821153, 0.00284495091675176, 0.00285155339175106, 0.00286081718736625, 0.00287239763797527, 0.00288260037805187, 0.00288415438988581, 0.00287763892441749, 0.00288180393933523, 0.00286668682974094, 0.00287581255879484, 0.0028472705356232, 0.00281841506529154, 0.00282574565914235, 0.00280779286317275, 0.0028083884278468, 0.00279750485051738, 0.00279446173557824, 0.00280063576237327, 0.00280921091625009, 0.00281685064861206, 0.00282361816507943, 0.0028304392977653, 0.00283785233525754, 0.00284582542278384, 0.00285394408471677, 0.00286162354939698, 0.00286825340317435, 0.00287327839497781, 0.00287624018588776, 0.00287680108661727, 0.00287476250528805, 0.00287008377097835, 0.00286290204421257, 0.00285355076057004, 0.00284257202531413, 0.00283071731924226, 0.00281893074501515, 0.0028083098911142, 0.00280004127292126, 0.00279531015751419, 0.0027951881638392
flux1:, 0.683941843180977, 0.00265844400395603, 0.0026679450500571, 0.00268044594647367, 0.00269422185432773, 0.00270762345063547, 0.00271922573561721, 0.00272794372828814, 0.0027331074808761, 0.00273449200818904, 0.00273230162490854, 0.00272711242228974, 0.00271978054890008, 0.00271132694573163, 0.00270281085030906, 0.00269520488257299, 0.0026892846165715, 0.00268554653238659, 0.0026841715266954, 0.00268505692243456, 0.00268794319449927, 0.00269264306530675, 0.00269929035786221, 0.00270828278273507, 0.00271924267325213, 0.00272872537850534, 0.00273004668669959, 0.00272384778616421, 0.00272762388006781, 0.00271324084823899, 0.00272187310129193, 0.00269501177225018, 0.00266798181063945, 0.00267525827720381, 0.00265870128709137, 0.00265968297798727, 0.00264991724091098, 0.0026473226762376, 0.00265318541006958, 0.00266116805437232, 0.00266812743404103, 0.00267408687752653, 0.00267991506639967, 0.00268616854947958, 0.00269290902197066, 0.00269985990603173, 0.00270658641704483, 0.00271261470005826, 0.00271749424484075, 0.00272082728024418, 0.00272228539269444, 0.00272162573039445, 0.0027187122927131, 0.0027135428094889, 0.00270627825560552, 0.00269726973631812, 0.00268707610699044, 0.00267646526053859, 0.00266639263272294, 0.0026579522457099, 0.00265229850720133, 0.00265054079507979
flux1:, 0.68420429208473, 0.00251909497531283, 0.00252926300881552, 0.00254171389318618, 0.00255479486088591, 0.00256698417023405, 0.00257702271733904, 0.00258400976442121, 0.00258745740323219, 0.00258730157349468, 0.00258387114186565, 0.00257782033243363, 0.00257003308701468, 0.00256151016317778, 0.00255325067957244, 0.00254613963320603, 0.00254085244203997, 0.00253778807607226, 0.00253704512347396, 0.00253846030831517, 0.00254173189768215, 0.00254663336531704, 0.00255324021945105, 0.00256187152226855, 0.00257213124633829, 0.0025808148018569, 0.00258179132120064, 0.00257578058319755, 0.00257912309140452, 0.00256539180686193, 0.00257353488260463, 0.00254829393686444, 0.00252304724808622, 0.00253033078165935, 0.00251517530186489, 0.00251662308006119, 0.00250799661977257, 0.00250590612797065, 0.00251155695644492, 0.00251904560642726, 0.002525397143522, 0.002530591770689, 0.00253544297915777, 0.00254052466578091, 0.0025459881594495, 0.00255169049928142, 0.00255734482061632, 0.00256261561639108, 0.00256716341823773, 0.00257066167396833, 0.00257280545424892, 0.00257332415170045, 0.00257200365589538, 0.00256871845396876, 0.0025634704630562, 0.00255642881739132, 0.00254796314621821, 0.00253866213180844, 0.00252932948731317, 0.00252095109835343, 0.00251462995141866, 0.00251148943877808
flux1:, 0.684466740988483, 0.00238520664009676, 0.00239574384815974, 0.00240787638051987, 0.00242004665916287, 0.00243087764431005, 0.00243928596188015, 0.00244455719018485, 0.00244638011835278, 0.00244483993446937, 0.00244037369661712, 0.00243369471335132, 0.00242569506970014, 0.00241733700794429, 0.00240954404564047, 0.0024031019125745, 0.00239857845264519, 0.00239627178825559, 0.00239619846817986, 0.00239813803725174, 0.00240175311388161, 0.00240678832650631, 0.00241327599877267, 0.00242147488189323, 0.00243098301264588, 0.00243882433338314, 0.00243938477930512, 0.00243347084739944, 0.00243636105675523, 0.00242322121673202, 0.00243088636633345, 0.00240720187885961, 0.00238368126130932, 0.00239100675182973, 0.00237723068902429, 0.00237918676468355, 0.00237168885957349, 0.00237013210255731, 0.00237564949059357, 0.00238273039437272, 0.0023885464691567, 0.00239303260866428, 0.00239694817264009, 0.00240088132312395, 0.00240506604799348, 0.00240948501076102, 0.00241399309256701, 0.00241839075111049, 0.00242245199928413, 0.00242592897606302, 0.00242855226822711, 0.00243003907318564, 0.00243011479574639, 0.00242854861292217, 0.00242519973499163, 0.00242006825383591, 0.00241334247794895, 0.00240543358284897, 0.0023969884612881, 0.00238887304527373, 0.0023821211646065, 0.00237784804777194
flux1:, 0.684729189892236, 0.00225658896416685, 0.00226722770631472, 0.00227881708125045, 0.00228991403267904, 0.00229929865706418, 0.00230606800362961, 0.00230969093474997, 0.0023100230092307, 0.00230728335007607, 0.00230199849005198, 0.00229492090134077, 0.00228693182974257, 0.00227893878611057, 0.00227177754190054, 0.00226612713928547, 0.00226244513232032, 0.00226093019398908, 0.00226152142423173, 0.00226394809205464, 0.00226784599796812, 0.00227294210579843, 0.00227923988341465, 0.00228695405389587, 0.00229568677176871, 0.00230267732979213, 0.00230278969324894, 0.00229691735438237, 0.00229936111580065, 0.00228677330631333, 0.00229397817675041, 0.0022717830537783, 0.00224991745247806, 0.00225729468937577, 0.00224484938993405, 0.00224731981104163, 0.00224090955027365, 0.00223989107017479, 0.00224533225867346, 0.00225207854945928, 0.00225743018778343, 0.00226127567135012, 0.00226432050142788, 0.00226716210802604, 0.00227010746230545, 0.0022732535383584, 0.00227658704030107, 0.00228003810895662, 0.00228349296747588, 0.00228678674453351, 0.00228969524894844, 0.00229193780140328, 0.00229319692585739, 0.00229315564520741, 0.00229154918951434, 0.00228822486412489, 0.00228320154796935, 0.00227671889980431, 0.00226926608977324, 0.00226158099862382, 0.00225461346444135, 0.00224945018881259
flux1:, 0.68499163879599, 0.00213307415748943, 0.00214357877614878, 0.002154442972271, 0.00216435375460759, 0.00217225632357823, 0.00217742812890231, 0.00217951376889792, 0.00217852175526325, 0.00217478693184075, 0.00216890493791015, 0.0021616472219351, 0.00215386632613335, 0.00214640118399518, 0.00213999105127558, 0.00213520491050366, 0.00213239164902423, 0.00213165612095376, 0.0021328683106426, 0.00213571701683134, 0.00213982180723751, 0.0021449035309552, 0.00215095003812584, 0.00215814606827989, 0.00216610553553733, 0.00217226855672439, 0.00217193702688713, 0.00216608479960387, 0.00216811017920443, 0.00215605399465922, 0.00216282191688365, 0.00214204661220852, 0.0021217529573759, 0.00212916904447247, 0.00211798186038426, 0.00212093976471936, 0.00211554933142277, 0.00211505040263546, 0.0021204520315979, 0.00212692338338739, 0.0021318789524615, 0.00213516085743888, 0.0021374203969546, 0.00213925770546211, 0.00214104083693856, 0.00214296697351806, 0.00214514148668531, 0.00214761445411599, 0.00215037962696202, 0.00215335637619765, 0.00215637305042985, 0.00215916391847518, 0.002161385784051, 0.00216265533866133, 0.00216260429303952, 0.00216094608168332, 0.00215754540059195, 0.00215248013447227, 0.00214608463901881, 0.00213896416514311, 0.00213197262729218, 0.00212614985539398
flux1:, 0.685254087699743, 0.00201451402618681, 0.00202468142667194, 0.002034679157139, 0.00204333612205968, 0.00204976644104882, 0.00205342375162941, 0.00205411701351318, 0.00205199077112384, 0.00204747527809922, 0.0020412140017905, 0.00203397751735411, 0.00202657332414149, 0.00201976047231554, 0.00201417622542099, 0.00201027986074134, 0.00200831703881263, 0.00200830799822905, 0.00201006496597288, 0.0020132482877904, 0.00201747305247925, 0.00202246548651623, 0.00202820971815988, 0.00203487221925789, 0.00204208397153438, 0.0020474704248599, 0.00204673088802652, 0.00204090717760772, 0.00204256118121928, 0.00203103260722392, 0.00203739165606229, 0.00201796500778073, 0.00199915056527332, 0.00200657328822228, 0.0019965512289832, 0.00199994144413944, 0.00199548043870175, 0.00199546183898919, 0.00200084135914753, 0.00200708407017752, 0.00201170788665649, 0.00201450964835387, 0.00201608570206112, 0.0020170311793073, 0.00201776166250935, 0.00201855829650981, 0.00201962937573287, 0.00202113227130323, 0.00202316059538408, 0.00202571640530063, 0.00202868553980106, 0.0020318283462982, 0.00203479222062483, 0.00203714744083758, 0.00203844370957792, 0.00203828143519728, 0.00203638902548013, 0.00203269547091616, 0.00202738656644225, 0.00202093360290951, 0.00201408548876065, 0.00200781901990038
flux1:, 0.685516536603496, 0.00190077604071818, 0.00191043526664009, 0.00191946299265078, 0.00192683827463497, 0.00193184419484184, 0.00193410276848168, 0.00193357286467228, 0.0019305158688021, 0.00192543586642226, 0.00191900270662335, 0.00191196715577968, 0.00190507720480487, 0.00189900333758702, 0.00189427845034575, 0.00189125575092874, 0.00189008628181448, 0.00189071766556095, 0.00189291793900271, 0.00189633246186362, 0.00190058414257475, 0.00190541559351843, 0.00191081757132544, 0.00191694767199484, 0.0019234571092621, 0.00192814064430048, 0.00192705494947879, 0.00192129293331993, 0.00192263740037066, 0.00191164553115343, 0.00191762732623946, 0.00189947740320712, 0.00188204244852734, 0.00188942433855608, 0.00188045856593377, 0.0018842032366184, 0.00188056378680322, 0.00188096932349841, 0.00188632709433424, 0.00189237457860078, 0.00189672550915429, 0.0018991335801067, 0.00190013927149762, 0.00190032433325988, 0.00190013730270182, 0.00189992562341343, 0.00189998291536395, 0.00190055897063768, 0.00190183713828219, 0.00190389812756143, 0.00190668794777274, 0.00191000231561487, 0.00191349430991277, 0.00191670724518763, 0.0019191306808609, 0.00192027401215145, 0.00191974915210015, 0.00191735154949286, 0.00191312752216378, 0.00190741599994649, 0.00190085455613058, 0.00189434310147048
flux1:, 0.685778985507249, 0.00179173917499158, 0.0018007502468354, 0.00180873862220925, 0.00181483837164739, 0.00181849823263677, 0.00181949781496004, 0.00181792913686837, 0.00181414979842927, 0.00180871569039622, 0.00180230214060698, 0.00179562261112436, 0.00178935327282757, 0.00178406998393066, 0.00178020171715552, 0.00177800199156425, 0.00177753827677488, 0.00177869952776006, 0.00178122449978819, 0.00178475769127885, 0.00178894204345281, 0.00179354667562608, 0.00179857763004019, 0.00180419078947836, 0.00181005890694815, 0.00181412996759052, 0.00181277924379629, 0.00180713076379344, 0.00180823761460749, 0.00179780085946838, 0.00180343913353373, 0.00178649402718153, 0.00177033468223629, 0.0017776175209247, 0.00176958842971834, 0.00177359333713334, 0.00177065573995585, 0.00177141636491531, 0.00177673834003361, 0.00178261203024473, 0.00178674221741233, 0.00178884253420543, 0.00178939676036041, 0.00178896470813318, 0.00178801294054395, 0.00178693687999342, 0.00178609680800133, 0.00178581856580694, 0.00178636325467098, 0.00178788412358501, 0.00179038792660391, 0.00179371311239325, 0.0017975319836429, 0.00180137934068516, 0.00180470613820062, 0.00180695318260049, 0.00180763682757698, 0.00180643612436442, 0.0018032692882105, 0.00179834706876487, 0.00179219200054923, 0.00178561566554733
flux1:, 0.686041434411003, 0.00168729032937455, 0.00169554262548364, 0.00170245271163945, 0.00170731135678972, 0.00170972673393177, 0.00170962291798788, 0.00170720676276373, 0.00170291082874947, 0.00169732110875811, 0.00169109870257496, 0.00168490417047932, 0.00167933191338129, 0.00167485965645991, 0.00167181536358064, 0.00167036140011757, 0.00167049437425408, 0.00167205960378681, 0.00167478194241182, 0.00167831903086778, 0.00168234536764163, 0.00168666545007424, 0.00169130748269689, 0.00169643074062446, 0.00170172932270236, 0.00170528875363433, 0.00170376616464578, 0.00169829501432662, 0.00169924112557547, 0.00168938313696475, 0.00169471215465497, 0.00167890069400244, 0.00166391178908798, 0.00167103129894465, 0.00166381390505748, 0.0016679751248627, 0.0016656137461816, 0.00166665206591422, 0.00167191294281342, 0.00167762359791841, 0.00168157745488193, 0.00168345200808428, 0.00168367381979025, 0.00168277251616937, 0.00168121805670533, 0.00167943562608542, 0.00167783322958125, 0.00167679563555721, 0.00167664848149578, 0.00167760981068344, 0.0016797458052942, 0.00168294304752864, 0.00168690478092057, 0.00169117425852344, 0.0016951844062184, 0.0016983295551867, 0.00170005184465034, 0.00169993219580857, 0.0016977738482483, 0.00169366577532439, 0.00168801424486759, 0.00168153353903352
flux1:, 0.686303883314756, 0.00158732177996196, 0.00159473221210981, 0.00160055174027546, 0.00160422656850952, 0.00160551561127786, 0.00160447253781658, 0.00160139988332541, 0.00159678403315486, 0.00159122040218504, 0.00158533792479766, 0.00157973093888407, 0.00157490462316136, 0.00157123748587435, 0.00156896148240431, 0.0015681579100181, 0.00156876613298753, 0.00157060310810873, 0.00157339481493593, 0.00157682519468256, 0.00158061059305207, 0.00158459820220521, 0.00158884345679495, 0.00159351230248671, 0.00159831888274935, 0.0016014714218594, 0.00159987482212447, 0.00159464989616037, 0.00159551194819318, 0.00158625755752583, 0.00159131051082413, 0.00157656290824862, 0.00156264074828171, 0.00156953121628035, 0.00156300055302333, 0.00156721108529367, 0.00156530021887397, 0.00156653516728286, 0.00157170183887524, 0.00157725121386118, 0.00158106480418901, 0.00158278859097707, 0.00158279192399774, 0.00158156675014124, 0.00157957270797445, 0.00157724734672327, 0.0015750279394482, 0.00157334103496179, 0.0015725629836287, 0.00157296770372641, 0.00157467784721618, 0.00157763158688158, 0.00158157278731952, 0.00158606822392965, 0.00159055183846147, 0.0015943926299569, 0.00159697959731307, 0.00159781429228544, 0.0015965993405211, 0.00159331020966292, 0.00158823798317457, 0.00158199317866014
flux1:, 0.686566332218509, 0.00149172970105073, 0.00149824087364232, 0.00150298074397312, 0.0015055469856758, 0.0015058385111433, 0.00150402253705488, 0.00150047793431849, 0.00149572456040511, 0.00149034820136585, 0.0014849299363752, 0.00147998712971654, 0.00147593085196053, 0.00147304156488292, 0.00147146190794169, 0.00147120316707117, 0.00147216128057714, 0.00147413960691183, 0.00147687919171686, 0.00148010195611768, 0.00148357468648336, 0.00148719279873299, 0.00149104224292081, 0.00149529734980471, 0.00149969029160687, 0.00150253838131822, 0.00150096336821379, 0.00149605216924447, 0.00149690183726643, 0.00148827329968224, 0.00149308082541412, 0.0014793292738448, 0.00146637419837696, 0.00147297278919955, 0.00146700900445971, 0.00147116501131556, 0.00146958438406137, 0.00147093579090775, 0.00147597089581687, 0.00148135368430987, 0.00148505454796019, 0.00148669312786803, 0.00148658225200315, 0.00148516983522556, 0.00148289292615606, 0.00148018549415244, 0.00147749678472846, 0.0014752786182723, 0.0014739442101977, 0.00147381370614816, 0.00147506189214556, 0.00147768010286477, 0.00148146031893134, 0.00148600567516458, 0.00149076816039111, 0.00149511103926889, 0.00149839036860203, 0.00150004701231388, 0.0014996980974463, 0.00149721537897728, 0.00149277797122019, 0.00148688866959134
flux1:, 0.686828781122262, 0.0014004134851565, 0.00140599194011773, 0.00140968305011998, 0.00141122954525209, 0.00141065794690659, 0.0014082323101891, 0.00140438887482197, 0.00139966196573516, 0.00139461081561722, 0.00138975557824372, 0.00138552866470626, 0.00138224472382318, 0.00138008940102824, 0.00137912402693369, 0.00137930138134424, 0.00138048738015279, 0.00138248538770248, 0.00138506375851031, 0.00138799208162998, 0.00139109412359766, 0.00139431711083226, 0.00139777908501021, 0.00140166318615462, 0.00140571724432468, 0.00140835558216251, 0.00140688941181724, 0.00140235237448182, 0.00140325221372919, 0.00139526603486559, 0.00139985499198074, 0.00138703423114879, 0.00137495286530641, 0.00138120340238449, 0.00137569626214056, 0.00137970257452643, 0.00137834219141209, 0.00137973496519623, 0.00138460030780166, 0.00138980622440938, 0.00139341364509665, 0.0013950214323245, 0.00139488738214368, 0.00139341046892143, 0.00139099476591902, 0.00138805669519603, 0.00138504190928308, 0.00138241219549945, 0.00138060427345369, 0.00137997454724859, 0.00138074448645728, 0.00138295836646117, 0.00138646151081356, 0.00139090377162083, 0.00139576982141546, 0.00140043477020237, 0.00140424054213422, 0.00140658541700794, 0.00140701645828455, 0.00140531269757531, 0.00140154643979462, 0.00139611127196241
flux1:, 0.687091230026016, 0.00131327540346776, 0.00131790996053219, 0.00132060036443448, 0.00132122580622838, 0.00131992676238864, 0.0013170472110513, 0.00131306265477316, 0.00130850468501364, 0.0013038915614673, 0.00129967232075078, 0.00129618932241691, 0.00129366099973841, 0.00129218326198266, 0.00129174510778849, 0.00129225232032587, 0.00129355328341644, 0.00129546330846269, 0.001297788142667, 0.00130035236784756, 0.00130304097720775, 0.00130585458130607, 0.00130894329290844, 0.00131249845699268, 0.00131628113514008, 0.0013187923153595, 0.00131750906196136, 0.00131339506032738, 0.00131439536532749, 0.0013070599164479, 0.00131145252843851, 0.00129950038302925, 0.00128820748554564, 0.00129406351393498, 0.00128891605655, 0.00129269066486598, 0.00129145472361018, 0.00129282238345676, 0.00129748199396713, 0.00130249783650862, 0.00130602348435082, 0.00130764281431213, 0.00130756093998747, 0.00130612464119098, 0.0013036968299611, 0.00130066478181414, 0.00129745715725244, 0.00129453205706394, 0.00129233724951578, 0.00129125545745301, 0.00129154851699288, 0.00129331175205227, 0.0012964467711107, 0.00130065787008267, 0.00130547437705127, 0.001310298450277, 0.00131447489285249, 0.00131737650995461, 0.00131849567576608, 0.00131753057829136, 0.00131445361656835, 0.00130955007773755
flux1:, 0.687353678929769, 0.00123022013511751, 0.00123392025926405, 0.00123567259064347, 0.00123548228254763, 0.00123358920458844, 0.0012304005312782, 0.00122641417220756, 0.00122214392844826, 0.00121805542617681, 0.00121451941295664, 0.00121178599506378, 0.00120998000678687, 0.0012091143320646, 0.00120911528073067, 0.00120985279831185, 0.00121116894311996, 0.00121290090015561, 0.00121489943362333, 0.00121704885937881, 0.0012192972367503, 0.00122169813388124, 0.00122443226066225, 0.00122769776965824, 0.00123126669602476, 0.00123371817898319, 0.00123267538360288, 0.00122901865130398, 0.00123015546284084, 0.00122346949784397, 0.0012276829164687, 0.00121654078931542, 0.00120596061837029, 0.00121138761413871, 0.00120651876455594, 0.00120999608699145, 0.00120880575974787, 0.00121009310031556, 0.00121451573468671, 0.0012193272648125, 0.00122277610535976, 0.00122443702710903, 0.00122446567847449, 0.00122315515597218, 0.00122082141106016, 0.00121781358869195, 0.00121453241589043, 0.00121142061968336, 0.00120892578044426, 0.00120744731341491, 0.00120728046473033, 0.00120856818985281, 0.00121126908835621, 0.00121514694052421, 0.00121978488293449, 0.00122462470938439, 0.00122902901617514, 0.00123236091986648, 0.00123407309423798, 0.00123379536822068, 0.00123140866628761, 0.0012270931562412
flux1:, 0.687616127833522, 0.00115115382735101, 0.00115394790762765, 0.00115483695955355, 0.0011539399936559, 0.00115158113841902, 0.00114821456189157, 0.00114434527091783, 0.00114045658698993, 0.00113695272991384, 0.00113412202916768, 0.00113212295311148, 0.00113099159725397, 0.00113066593232943, 0.00113101962626467, 0.00113189732957259, 0.00113314445516822, 0.00113462777504637, 0.0011362480961435, 0.00113795155750028, 0.00113974872738917, 0.00114174379850597, 0.00114414531869322, 0.0011471562591606, 0.00115055768272352, 0.00115300018568928, 0.00115223708190506, 0.0011490556174417, 0.00115034992653066, 0.00114430201248181, 0.00114834830354827, 0.00113796158970908, 0.00112802873000473, 0.00113300538321622, 0.00112835142098917, 0.00113148424167748, 0.0011302792130452, 0.00113144396503904, 0.00113560490210701, 0.00114019840816646, 0.00114356975213495, 0.00114529043604104, 0.00114547068795095, 0.00114435021029662, 0.00114219463792633, 0.0011393087174967, 0.00113605690300038, 0.00113285700858346, 0.00113014661701394, 0.00112833273971016, 0.00112773664136926, 0.00112854413717981, 0.00113076940270706, 0.00113423810016636, 0.00113859347102954, 0.00114332679792863, 0.00114783109763894, 0.00115147401793538, 0.00115368286550375, 0.00115403193185068, 0.00115232039173039, 0.00114862857347005
flux1:, 0.687878576737275, 0.00107598257659424, 0.00107791599202267, 0.00107802634517124, 0.00107653311016506, 0.00107382928493195, 0.00107040062982624, 0.00106674569062103, 0.00106330709817544, 0.00106042178690325, 0.0010582944892039, 0.00105699529477218, 0.00105647843913043, 0.00105661624988992, 0.00105723997509953, 0.00105817871011376, 0.00105928925036408, 0.00106047339843661, 0.00106168444320385, 0.00106292985842079, 0.0010642798950762, 0.00106588529945856, 0.00106797860202895, 0.00107076517964519, 0.00107403355897426, 0.00107650081497269, 0.00107603806056715, 0.00107333343889788, 0.00107479151572758, 0.0010693602951431, 0.00107324679638945, 0.0010635651750219, 0.00105422480076265, 0.00105874336774462, 0.00105425823798761, 0.00105701831374757, 0.00105575706981388, 0.0010567705155413, 0.00106065258583829, 0.00106501603958189, 0.00106830461769786, 0.00107009223633408, 0.00107044849203783, 0.00106956168109517, 0.00106764614241048, 0.00106495863536886, 0.00106182160901514, 0.00105862063098266, 0.00105577501361397, 0.00105369095399327, 0.0010527080950048, 0.00105304917985513, 0.00105478060243827, 0.00105778979871958, 0.00106178362920646, 0.00106630998167656, 0.00107080254873775, 0.00107464600255434, 0.00107725574126408, 0.00107816342533646, 0.00107709724361929, 0.00107404483979642
flux1:, 0.688141025641029, 0.00100461047011428, 0.00100574334814186, 0.00100516696358395, 0.00100318691046905, 0.00100024971226264, 9.96858346717605e-4, 9.93493212933484e-4, 9.90548523073091e-4, 9.88290832900243e-4, 9.8684284726851e-4, 9.86191917833608e-4, 9.86219034235419e-4, 9.86741046545727e-4, 9.87556974832725e-4, 9.88489174090459e-4, 9.89412170703484e-4, 9.9026603726657e-4, 9.91056541689487e-4, 9.91849627432931e-4, 9.92770364584641e-4, 9.94010478877412e-4, 9.95821739316014e-4, 9.98409230813699e-4, 0.0010015677731476, 0.00100407747657326, 0.0010039181871381, 0.00100167657527425, 0.00100329125127704, 9.98446383761151e-4, 0.00100217634770088, 9.93153911333138e-4, 9.84361497414461e-4, 9.88427285627595e-4, 9.84081835612406e-4, 9.86459272490338e-4, 9.85118240033506e-4, 9.85964843950427e-4, 9.89558708711742e-4, 9.93682487899825e-4, 9.96879466658e-4, 9.98731405860006e-4, 9.99272682296189e-4, 9.98643712345278e-4, 9.97008759550584e-4, 9.94575524859197e-4, 9.91621211629396e-4, 9.88493962141752e-4, 9.85588109368666e-4, 9.8330141702853e-4, 9.81984191053215e-4, 9.81889232550037e-4, 9.83130093136348e-4, 9.85653593045353e-4, 9.89231120387674e-4, 9.93471649398939e-4, 9.97857442159571e-4, 0.00100180087561106, 0.00100471784963674, 0.00100611014526042, 0.00100564649339302, 0.00100323060879015
flux1:, 0.688403474544782, 9.36937528216749e-4, 9.37342160015806e-4, 9.36175899838118e-4, 9.33815524069536e-4, 9.30746068248366e-4, 9.27474555630898e-4, 9.24453471961001e-4, 9.22023277019638e-4, 9.20379631486186e-4, 9.19567232879162e-4, 9.1949837393217e-4, 9.19990809697404e-4, 9.20816688642231e-4, 9.21752771813662e-4, 9.22622488020693e-4, 9.23322812565626e-4, 9.23833286522301e-4, 9.24209963952497e-4, 9.24572321759533e-4, 9.25093665950402e-4, 9.25999914169418e-4, 9.27556665130239e-4, 9.29965850264615e-4, 9.33027775314341e-4, 9.35583442470031e-4, 9.35715231326366e-4, 9.33909325200995e-4, 9.35661990932228e-4, 9.31365582305074e-4, 9.34938998306958e-4, 9.26534193333459e-4, 9.18254726917367e-4, 9.2188483497102e-4, 9.17665139574103e-4, 9.1966672663553e-4, 9.18238450747886e-4, 9.189146538197e-4, 9.22218429825465e-4, 9.26095639908871e-4, 9.29189536765331e-4, 9.3109481609066e-4, 9.31816517064757e-4, 9.31452012889261e-4, 9.30118643734156e-4, 9.27976235370904e-4, 9.2525577930491e-4, 9.22264830916233e-4, 9.1936756109015e-4, 9.1694654213889e-4, 9.15355122632415e-4, 9.1486860132766e-4, 9.15641218321372e-4, 9.17674807669574e-4, 9.20803852837304e-4, 9.24700452776481e-4, 9.28901062694385e-4, 9.32854609832702e-4, 9.35988724095545e-4, 9.37787675825445e-4, 9.3787273799059e-4, 9.36073735405909e-4
flux1:, 0.688665923448535, 8.72857985382841e-4, 8.7261593499885e-4, 8.70959027670668e-4, 8.68320057456421e-4, 8.65208157056213e-4, 8.62122560471024e-4, 8.59479974910588e-4, 8.57564002391669e-4, 8.5650117736705e-4, 8.5626428448052e-4, 8.56699866185471e-4, 8.57573466709803e-4, 8.5862361176957e-4, 8.59614360987932e-4, 8.60376985665935e-4, 8.60834100395743e-4, 8.61004106638909e-4, 8.60989293761274e-4, 8.60956047909332e-4, 8.61117990831351e-4, 8.61727562623075e-4, 8.63058356226931e-4, 8.65306235636247e-4, 8.68276498039432e-4, 8.70869927161491e-4, 8.712676147196e-4, 8.6985918267478e-4, 8.71722238052546e-4, 8.67930558218125e-4, 8.71345048711135e-4, 8.63520423605836e-4, 8.55727205053598e-4, 8.58948684885488e-4, 8.54853682142913e-4, 8.56500430727811e-4, 8.54991041601844e-4, 8.55503432818493e-4, 8.58521816824627e-4, 8.6214829477681e-4, 8.65125793620869e-4, 8.67066609849666e-4, 8.67952619808432e-4, 8.67844021415112e-4, 8.66815976447088e-4, 8.64983532083091e-4, 8.62532484717245e-4, 8.59728457488596e-4, 8.56901719491434e-4, 8.5441380072187e-4, 8.52613736845622e-4, 8.51791346265193e-4, 8.52134018697259e-4, 8.53692611355387e-4, 8.56361264304669e-4, 8.59875059566226e-4, 8.63828156083885e-4, 8.67713072219317e-4, 8.70979114129043e-4, 8.7310481113117e-4, 8.73676146810204e-4, 8.72460027713302e-4
flux1:, 0.688928372352288, 8.12259323281309e-4, 8.11458336928098e-4, 8.09409852469455e-4, 8.06587656574817e-4, 8.03511411320162e-4, 8.00662160857059e-4, 7.98414802207482e-4, 7.96994977965151e-4, 7.96463798690473e-4, 7.96729872401349e-4, 7.97584473963517e-4, 7.98752555422146e-4, 7.99950077597293e-4, 8.00937357695516e-4, 8.01559206422302e-4, 8.0176567737855e-4, 8.01611897807798e-4, 8.01240867114164e-4, 8.00858001989365e-4, 8.00708406418945e-4, 8.01062849238229e-4, 8.0219690352376e-4, 8.04297509303554e-4, 8.07174716744682e-4, 8.0978873558882e-4, 8.1041739840011e-4, 8.0936012932421e-4, 8.11299633261826e-4, 8.07964944717907e-4, 8.1121664684955e-4, 8.03938430523661e-4, 7.96611581108314e-4, 7.99459214941214e-4, 7.95497903241783e-4, 7.96822070169279e-4, 7.95248319199161e-4, 7.95611429920679e-4, 7.983545075274e-4, 8.01728620796728e-4, 8.0457531998419e-4, 8.06528661690971e-4, 8.07553630787255e-4, 8.07679835164083e-4, 8.06946211479452e-4, 8.05427645679309e-4, 8.03267397717364e-4, 8.00689387231797e-4, 7.97987573157789e-4, 7.95497532063692e-4, 7.93557068473454e-4, 7.92462414517923e-4, 7.92425870885496e-4, 7.93540109061397e-4, 7.95753862667295e-4, 7.98863188455345e-4, 8.02521551006724e-4, 8.0627036606437e-4, 8.09589208613036e-4, 8.11961834960467e-4, 8.12950970418488e-4, 8.12272138268483e-4
flux1:, 0.689190821256042, 7.55022330314878e-4, 7.53753202715451e-4, 7.51409635149523e-4, 7.48491875555326e-4, 7.45517619647099e-4, 7.42940820295471e-4, 7.41090261290679e-4, 7.40134265256608e-4, 7.40073767308971e-4, 7.40762114266977e-4, 7.41946491952716e-4, 7.43323042006902e-4, 7.44595868134794e-4, 7.45529721981235e-4, 7.45987564322469e-4, 7.45947452318304e-4, 7.45497881028892e-4, 7.44815968327359e-4, 7.441374840189e-4, 7.43729707820544e-4, 7.43873386242296e-4, 7.44840130977516e-4, 7.46805270578593e-4, 7.49583574342905e-4, 7.52194805724127e-4, 7.53012880970057e-4, 7.52255281155345e-4, 7.54233585806995e-4, 7.5130594336721e-4, 7.54390313570076e-4, 7.47627869667263e-4, 7.40752679508086e-4, 7.43266569598991e-4, 7.39455019754583e-4, 7.40496892541189e-4, 7.38883033621024e-4, 7.39116998893563e-4, 7.41598924268315e-4, 7.44721283548055e-4, 7.47422422443255e-4, 7.49361728002514e-4, 7.5049345524259e-4, 7.50823593907896e-4, 7.50361610000851e-4, 7.49147948411648e-4, 7.47287267376017e-4, 7.44963322636674e-4, 7.424325592157e-4, 7.40000653700976e-4, 7.37987870475742e-4, 7.36688918115152e-4, 7.36332453142228e-4, 7.37044955771093e-4, 7.38823472687023e-4, 7.41521501703317e-4, 7.44851740114867e-4, 7.48408171223559e-4, 7.51707830374788e-4, 7.54249682048705e-4, 7.55584789164465e-4, 7.55389018503941e-4
flux1:, 0.689453270159795, 7.0102225027071e-4, 6.99375826832696e-4, 6.96828892671673e-4, 6.938944472494e-4, 6.91076992532822e-4, 6.88796025065127e-4, 6.87331512115796e-4, 6.86796556473209e-4, 6.87138314537365e-4, 6.88164500849695e-4, 6.89589611692196e-4, 6.91092499423476e-4, 6.92375449817715e-4, 6.93214871296497e-4, 6.93495394832895e-4, 6.93222573878563e-4, 6.92513997675651e-4, 6.91573653297447e-4, 6.90658639495604e-4, 6.90049065248812e-4, 6.90027504603841e-4, 6.90855983874814e-4, 6.92695813658459e-4, 6.95366611856766e-4, 6.97948054599556e-4, 6.98910284381391e-4, 6.98398431308431e-4, 7.00376639712419e-4, 6.97805567348504e-4, 7.00718074932398e-4, 6.94443293596214e-4, 6.88008544785994e-4, 6.90231700754386e-4, 6.8659011282723e-4, 6.8739480808926e-4, 6.85769566861328e-4, 6.85897866690464e-4, 6.88135574692047e-4, 6.91008761939735e-4, 6.93549965898788e-4, 6.95446805862723e-4, 6.96648651690742e-4, 6.97144903218141e-4, 6.96922704820896e-4, 6.95994464175647e-4, 6.9443107948329e-4, 6.92378725016063e-4, 6.90056200001537e-4, 6.87736316876459e-4, 6.85716264535523e-4, 6.84281748504625e-4, 6.83669286782242e-4, 6.84030784597582e-4, 6.85404512067998e-4, 6.87696697579211e-4, 6.90677770370061e-4, 6.93996432087861e-4, 6.97212943028612e-4, 6.99850307172828e-4, 7.01458807856076e-4, 7.01686217332834e-4
flux1:, 0.689715719063548, 6.50130851945719e-4, 6.48195335803338e-4, 6.45530087270638e-4, 6.42648257989185e-4, 6.40031359565645e-4, 6.38058616075622e-4, 6.3695993311041e-4, 6.36796474293386e-4, 6.37468777159082e-4, 6.3874882340293e-4, 6.4032959441032e-4, 6.41883520980461e-4, 6.43120151574688e-4, 6.43833668952024e-4, 6.4393281224733e-4, 6.43449217010155e-4, 6.42524675217537e-4, 6.41382524906028e-4, 6.40292247947103e-4, 6.39537799749302e-4, 6.39395964623808e-4, 6.40114104244287e-4, 6.41837492712626e-4, 6.4439085809211e-4, 6.46914156439154e-4, 6.4797423138016e-4, 6.4765425940463e-4, 6.49594401582655e-4, 6.4733039388754e-4, 6.5006709454773e-4, 6.44253788183336e-4, 6.38250175465011e-4, 6.40226256057891e-4, 6.36776249101064e-4, 6.37390729400703e-4, 6.35784550046734e-4, 6.35831991692476e-4, 6.37844060242915e-4, 6.40472438975364e-4, 6.42840500168793e-4, 6.44666257399011e-4, 6.4589952582373e-4, 6.4651988688732e-4, 6.46499321603375e-4, 6.45828888913446e-4, 6.44551121471321e-4, 6.42777976711691e-4, 6.40691414175803e-4, 6.38529408378142e-4, 6.365614578746e-4, 6.35057509296368e-4, 6.34253859845907e-4, 6.34319471557581e-4, 6.35326327781145e-4, 6.37227837364252e-4, 6.39849479102546e-4, 6.42895431433466e-4, 6.45973511660439e-4, 6.486383093636e-4, 6.50449251577116e-4, 6.51037087738853e-4
flux1:, 0.689978167967302, 6.02219059049743e-4, 6.00077754762614e-4, 5.97371079587839e-4, 5.94601087297857e-4, 5.92218056832796e-4, 5.90556662039797e-4, 5.89796813784062e-4, 5.89951932281878e-4, 5.90883505825051e-4, 5.92337554995049e-4, 5.9399610219881e-4, 5.95535030717161e-4, 5.96679030024837e-4, 5.97244953789937e-4, 5.97167030889745e-4, 5.96500821132969e-4, 5.95407087438685e-4, 5.9412108416963e-4, 5.92916187658986e-4, 5.92071935498597e-4, 5.91852527004459e-4, 5.92486321790596e-4, 5.94101020373376e-4, 5.96526829955566e-4, 5.98964173830016e-4, 6.00077002821342e-4, 5.99897252745148e-4, 6.01764124019824e-4, 5.99759950330257e-4, 6.02317946998327e-4, 5.96941310182712e-4, 5.91360057385151e-4, 5.93131386315191e-4, 5.89893657441625e-4, 5.90364115920717e-4, 5.88806812640922e-4, 5.88797853577339e-4, 5.90603581809046e-4, 5.92993214090827e-4, 5.95176893635062e-4, 5.96904395418923e-4, 5.9813062021321e-4, 5.9883156536891e-4, 5.98970869931095e-4, 5.98524855989062e-4, 5.97513313039972e-4, 5.96017883946642e-4, 5.94185299338232e-4, 5.92217705423318e-4, 5.90353334097669e-4, 5.88840567711562e-4, 5.87908119475569e-4, 5.87734005403089e-4, 5.8841634245678e-4, 5.89949641402685e-4, 5.92210801682971e-4, 5.94958976808776e-4, 5.97852455590888e-4, 6.00483571876061e-4, 6.02429655123418e-4, 6.03314732413636e-4
flux1:, 0.690240616871055, 5.57159669692888e-4, 5.54889240321195e-4, 5.52208783772763e-4, 5.49599536324731e-4, 5.47473936645308e-4, 5.46119335599532e-4, 5.45666882992629e-4, 5.46087125403239e-4, 5.47210173380989e-4, 5.48765393450771e-4, 5.50433462077934e-4, 5.51902324806209e-4, 5.52918305480921e-4, 5.53324532664942e-4, 5.53081098266281e-4, 5.52264745133659e-4, 5.51049884609601e-4, 5.49676640537142e-4, 5.48414569891337e-4, 5.47531537746876e-4, 5.47273417573146e-4, 5.47846126627266e-4, 5.49358807233524e-4, 5.51647599253021e-4, 5.53973250338515e-4, 5.55096833246093e-4, 5.55009637784442e-4, 5.56772278101569e-4, 5.54984083760508e-4, 5.57361888950413e-4, 5.5239806681568e-4, 5.47229805840471e-4, 5.48835740633897e-4, 5.45828176374834e-4, 5.46197881412949e-4, 5.44716760435282e-4, 5.44674211949704e-4, 5.46292929240817e-4, 5.48451582832083e-4, 5.50442387499385e-4, 5.52047420990374e-4, 5.53230476745655e-4, 5.53969430517081e-4, 5.54225771436306e-4, 5.53967310225171e-4, 5.53196658441066e-4, 5.51969361397245e-4, 5.50399203355013e-4, 5.48652467410964e-4, 5.46933659816215e-4, 5.45464917940635e-4, 5.44460974595387e-4, 5.44101553710642e-4, 5.44503557543168e-4, 5.45696266807649e-4, 5.47603643544784e-4, 5.50038189174785e-4, 5.52710197861533e-4, 5.55254454841326e-4, 5.57273630316117e-4, 5.5839433128438e-4
flux1:, 0.690503065774808, 5.14829689663677e-4, 5.12498943479509e-4, 5.099024512426e-4, 5.07492561516324e-4, 5.05638933952888e-4, 5.04580271478254e-4, 5.04401220144008e-4, 5.05034784617104e-4, 5.06287216120188e-4, 5.07879803537301e-4, 5.09500304234811e-4, 5.10855881903572e-4, 5.1171949141796e-4, 5.11962827812054e-4, 5.11571284762302e-4, 5.10639619803595e-4, 5.09350696113021e-4, 5.07943095452788e-4, 5.06675862781843e-4, 5.05799161750592e-4, 5.05536018835396e-4, 5.06067469763309e-4, 5.07483707333862e-4, 5.09627316844539e-4, 5.11818786446223e-4, 5.12915695759124e-4, 5.12878794560583e-4, 5.14511607571799e-4, 5.12899810386537e-4, 5.15097622261512e-4, 5.10523410158998e-4, 5.05757355627839e-4, 5.07233049445491e-4, 5.0446932401405e-4, 5.04776964971074e-4, 5.03395431010882e-4, 5.03339533571434e-4, 5.04790114768853e-4, 5.06727313185232e-4, 5.08520176310525e-4, 5.09982800873816e-4, 5.11090746411367e-4, 5.11828279642436e-4, 5.12160074106886e-4, 5.12051019316462e-4, 5.11491818800795e-4, 5.10516254490203e-4, 5.09207985522319e-4, 5.07698299458051e-4, 5.06156667124104e-4, 5.0477553694493e-4, 5.03750410029218e-4, 5.03256252377996e-4, 5.03421877035074e-4, 5.04304982580745e-4, 5.05871703202702e-4, 5.07985272487391e-4, 5.10408203900493e-4, 5.12820967365772e-4, 5.14857589944801e-4, 5.16155395026435e-4
flux1:, 0.690765514678561, 4.75111899981005e-4, 4.72781069377844e-4, 4.70316119208642e-4, 4.68134145491042e-4, 4.66558745312711e-4, 4.65780013798035e-4, 4.65839232397651e-4, 4.66637474623455e-4, 4.67964297218337e-4, 4.69540565196162e-4, 4.71068198982107e-4, 4.72279178028336e-4, 4.72976551234759e-4, 4.7306159371813e-4, 4.72543605082937e-4, 4.71531912767985e-4, 4.70212941434413e-4, 4.68818140593461e-4, 4.67590541276712e-4, 4.66757938436244e-4, 4.66517302448069e-4, 4.67023396377814e-4, 4.68347671188043e-4, 4.70339699772194e-4, 4.72378614822953e-4, 4.73417102735134e-4, 4.73394687454426e-4, 4.74878205766748e-4, 4.73408180915738e-4, 4.7542807791973e-4, 4.71220752629749e-4, 4.66844174122346e-4, 4.68219737109444e-4, 4.65708393355723e-4, 4.65986927710777e-4, 4.64723551098951e-4, 4.64671380013903e-4, 4.65971918261607e-4, 4.6769897158678e-4, 4.69292759122037e-4, 4.70598324037611e-4, 4.71604881373321e-4, 4.72306536795741e-4, 4.72675466697554e-4, 4.72678411449385e-4, 4.72298954013071e-4, 4.71553394105261e-4, 4.70498492451049e-4, 4.69232230345159e-4, 4.67888863834556e-4, 4.66628990509429e-4, 4.65624877982414e-4, 4.65041300411101e-4, 4.65012762586866e-4, 4.65619199091041e-4, 4.66863669517042e-4, 4.68656675439806e-4, 4.70811930117897e-4, 4.73057369253475e-4, 4.75062924743346e-4, 4.76483499755265e-4
flux1:, 0.691027963582315, 4.3789545015566e-4, 4.3561588755733e-4, 4.33319957944714e-4, 4.31384840645436e-4, 4.30086380527148e-4, 4.29567360403879e-4, 4.29829574896699e-4, 4.30747899075724e-4, 4.3210185714451e-4, 4.3361850025246e-4, 4.35019572951075e-4, 4.36065888196786e-4, 4.36592553617233e-4, 4.36530246254627e-4, 4.35910064847902e-4, 4.34852328262003e-4, 4.33542580503353e-4, 4.32200493447074e-4, 4.3104886514492e-4, 4.30289871084314e-4, 4.30092546944532e-4, 4.30585028586767e-4, 4.31820801708343e-4, 4.33656964208877e-4, 4.35529653065186e-4, 4.36484398580321e-4, 4.36447787246709e-4, 4.37769090925142e-4, 4.36411630453015e-4, 4.38257680659627e-4, 4.34394944278974e-4, 4.30392913097867e-4, 4.31692954068807e-4, 4.29436935293996e-4, 4.29712908771801e-4, 4.28580907109802e-4, 4.28546051885278e-4, 4.29713633818181e-4, 4.31243590600341e-4, 4.3264136223854e-4, 4.33781149928796e-4, 4.34666732641375e-4, 4.35304390087685e-4, 4.35677018002398e-4, 4.35757046329959e-4, 4.35525107619788e-4, 4.34984106222376e-4, 4.3416740447081e-4, 4.3314208120412e-4, 4.32008060214394e-4, 4.30893187994572e-4, 4.29943778015332e-4, 4.29310092079557e-4, 4.29126885792506e-4, 4.29490467483084e-4, 4.30435376621017e-4, 4.31915215244505e-4, 4.33792756569217e-4, 4.35843796507892e-4, 4.37777260323662e-4, 4.39271171683202e-4
flux1:, 0.691290412486068, 4.03075472283464e-4, 4.00889670519639e-4, 3.9879048710984e-4, 3.97112160832886e-4, 3.96082581826162e-4, 3.95799634086121e-4, 3.96230094075147e-4, 3.97228356771749e-4, 3.98569968051936e-4, 3.99993673550701e-4, 4.01245279385185e-4, 4.02116922728374e-4, 4.02476336088503e-4, 4.0228235945337e-4, 4.015852148145e-4, 4.00512631824998e-4, 3.99245382869204e-4, 3.97987724047317e-4, 3.96939302466379e-4, 3.96274818141049e-4, 3.96134772655059e-4, 3.96621290354584e-4, 3.97771174366836e-4, 3.99449544491467e-4, 4.01147362211077e-4, 4.01999866545579e-4, 4.01927804594619e-4, 4.03080599758953e-4, 4.01812129173783e-4, 4.03490404410403e-4, 3.99950409581642e-4, 3.9630578023904e-4, 3.97549291787731e-4, 3.95545875468525e-4, 3.95839169118162e-4, 3.94846248209914e-4, 3.94838708882943e-4, 3.95889245030318e-4, 3.97236723138139e-4, 3.98445703487167e-4, 3.99417146935697e-4, 4.00169379278198e-4, 4.00722093040921e-4, 4.0107100137442e-4, 4.01197079042144e-4, 4.01081477354008e-4, 4.00717486009442e-4, 4.0011871376265e-4, 3.99324325878268e-4, 3.98401745284661e-4, 3.97446348470477e-4, 3.96577020320761e-4, 3.95926320342155e-4, 3.9562466101365e-4, 3.95779294435419e-4, 3.96450737370674e-4, 3.97630972732259e-4, 3.99228712882487e-4, 4.01066728972237e-4, 4.02894628141338e-4, 4.04417775307575e-4
flux1:, 0.691552861389821, 3.70551901166229e-4, 3.68493748242534e-4, 3.66609851651902e-4, 3.6519001694168e-4, 3.64415316289091e-4, 3.64342102611758e-4, 3.64907039492498e-4, 3.65949624972903e-4, 3.67246804664555e-4, 3.68553420306747e-4, 3.69642212755104e-4, 3.70337721785496e-4, 3.70539624448315e-4, 3.70232789254421e-4, 3.69483469207775e-4, 3.68423338773389e-4, 3.67225123582532e-4, 3.66075039194713e-4, 3.65147916630313e-4, 3.64590429478602e-4, 3.64515112510139e-4, 3.64999551014057e-4, 3.66065565700135e-4, 3.67586721240772e-4, 3.69106122809765e-4, 3.69844758027013e-4, 3.69723346935737e-4, 3.70707715063253e-4, 3.69510253380488e-4, 3.71028737356365e-4, 3.67790158172958e-4, 3.64483736611813e-4, 3.65684276079075e-4, 3.63925351592719e-4, 3.64249300613919e-4, 3.63397799379776e-4, 3.6342405288186e-4, 3.64372133729764e-4, 3.65553015217605e-4, 3.66584265957936e-4, 3.67390730043842e-4, 3.68004439793765e-4, 3.68458718548983e-4, 3.68763123323329e-4, 3.68909054901652e-4, 3.68880915746285e-4, 3.68665773206749e-4, 3.68261150737851e-4, 3.67681728837585e-4, 3.66965061216102e-4, 3.66175386747162e-4, 3.65403842057197e-4, 3.64763187023278e-4, 3.64375766647664e-4, 3.64354860227041e-4, 3.64781530765613e-4, 3.65681027880996e-4, 3.67004064431075e-4, 3.68618366855754e-4, 3.70314616664873e-4, 3.71828468599432e-4
flux1:, 0.691815310293574, 3.40227822352051e-4, 3.38323017854894e-4, 3.36664505669234e-4, 3.35497547215222e-4, 3.34958690254929e-4, 3.35066892014118e-4, 3.35733884162909e-4, 3.36789606390157e-4, 3.38017065990733e-4, 3.39190532064838e-4, 3.40111296527456e-4, 3.40636129417833e-4, 3.40694915439337e-4, 3.40295709458295e-4, 3.3951744229638e-4, 3.38492480880413e-4, 3.37382873408417e-4, 3.36355140353665e-4, 3.35558780059158e-4, 3.35113048276941e-4, 3.3510408539507e-4, 3.35587117428781e-4, 3.36570994677915e-4, 3.37938048877073e-4, 3.39280414372677e-4, 3.39900134691098e-4, 3.39722401292387e-4, 3.40544240184664e-4, 3.39405102265504e-4, 3.40773487232708e-4, 3.37815603523264e-4, 3.34826453245286e-4, 3.35992566619872e-4, 3.3446519524082e-4, 3.34827020338083e-4, 3.34114308548942e-4, 3.3417751175239e-4, 3.35036280597559e-4, 3.36067285411944e-4, 3.36935108752559e-4, 3.37585271545675e-4, 3.38061988913337e-4, 3.38411537117485e-4, 3.38657372182423e-4, 3.38802288707861e-4, 3.38835942787916e-4, 3.38742129723788e-4, 3.38505869193563e-4, 3.38121072983793e-4, 3.37598684463729e-4, 3.3697402142864e-4, 3.36311172034084e-4, 3.35702009792395e-4, 3.3525794221896e-4, 3.3509392734729e-4, 3.35306331913104e-4, 3.35948325378296e-4, 3.37008046885906e-4, 3.38395198133884e-4, 3.39940772194533e-4, 3.41412474816444e-4
flux1:, 0.692077759197328, 3.12007728615517e-4, 3.10274313625494e-4, 3.08843720034475e-4, 3.07917755719921e-4, 3.07591685665723e-4, 3.0785177111515e-4, 3.08590103457091e-4, 3.09632058235122e-4, 3.10770632182282e-4, 3.11801849628914e-4, 3.12556054446294e-4, 3.12921016792051e-4, 3.12854248351549e-4, 3.123836380589e-4, 3.11597330611307e-4, 3.10625425619954e-4, 3.09617303990016e-4, 3.08719023380261e-4, 3.08055233859768e-4, 3.07719354675808e-4, 3.0777351343867e-4, 3.0825329167332e-4, 3.09156780336297e-4, 3.10375282519879e-4, 3.11546503268142e-4, 3.12048242217091e-4, 3.11813382057426e-4, 3.12483576037208e-4, 3.11394835590649e-4, 3.12624212486976e-4, 3.09926984213988e-4, 3.07232825775324e-4, 3.08368659647498e-4, 3.07055853660844e-4, 3.07457343869022e-4, 3.06876425591269e-4, 3.06976733580873e-4, 3.07757785002232e-4, 3.08655963826787e-4, 3.09377102431927e-4, 3.09884015492001e-4, 3.10231058716588e-4, 3.10476049068377e-4, 3.10655567056939e-4, 3.10783956916146e-4, 3.10857443660371e-4, 3.10859032096003e-4, 3.10764637343017e-4, 3.10551254057762e-4, 3.10206916026834e-4, 3.09740930265393e-4, 3.09191890192632e-4, 3.08630592490803e-4, 3.08155446865205e-4, 3.07879342416113e-4, 3.07909001211132e-4, 3.08320095574837e-4, 3.09133175864354e-4, 3.10296175728775e-4, 3.11678650061737e-4, 3.1308104293653e-4
flux1:, 0.692340208101081, 2.85796040646358e-4, 2.84245017010332e-4, 2.83038301442003e-4, 2.82336339014379e-4, 2.82197076881217e-4, 2.82579132699331e-4, 2.8336019582553e-4, 2.84365637770954e-4, 2.85401637516558e-4, 2.86287387345769e-4, 2.86881831039066e-4, 2.87101660434192e-4, 2.86928811128428e-4, 2.86407339878465e-4, 2.85631168925132e-4, 2.84725521503829e-4, 2.83825731533844e-4, 2.83057399675342e-4, 2.82521636258121e-4, 2.82288365731416e-4, 2.82398678876685e-4, 2.82871580877116e-4, 2.83696702585228e-4, 2.84774398919492e-4, 2.8578424762971e-4, 2.86174045052067e-4, 2.85886398070599e-4, 2.86419774974814e-4, 2.85377529231736e-4, 2.86479989323049e-4, 2.84024109539187e-4, 2.81601775727763e-4, 2.82707822310434e-4, 2.81589479247151e-4, 2.82027863576161e-4, 2.81568140519296e-4, 2.81703125071963e-4, 2.82416448184968e-4, 2.83198650559203e-4, 2.83791372803562e-4, 2.84171311311037e-4, 2.84400578093943e-4, 2.84546568178788e-4, 2.84657551533788e-4, 2.84758896403585e-4, 2.84854095393413e-4, 2.84927372750128e-4, 2.8494867771269e-4, 2.848819319491e-4, 2.8469621627359e-4, 2.84378230969341e-4, 2.83943300142835e-4, 2.83441714167673e-4, 2.82957568009035e-4, 2.82598548887837e-4, 2.82477172715255e-4, 2.82686285419482e-4, 2.83273591365992e-4, 2.84220958399263e-4, 2.85433952832642e-4, 2.86745504723282e-4
flux1:, 0.692602657004834, 2.61496153076065e-4, 2.60132184769547e-4, 2.59139803548134e-4, 2.58640970319009e-4, 2.58660772892215e-4, 2.59135380512967e-4, 2.59933109328231e-4, 2.60883375769656e-4, 2.61808012933575e-4, 2.62549980695241e-4, 2.62995590149563e-4, 2.63087741281892e-4, 2.62829185772695e-4, 2.62276353167011e-4, 2.61525656124376e-4, 2.60695221183346e-4, 2.59905514347513e-4, 2.59262326480277e-4, 2.58845168875514e-4, 2.58703350975533e-4, 2.58860278563937e-4, 2.59321623697247e-4, 2.60070842922232e-4, 2.61017304222157e-4, 2.61878631238657e-4, 2.62166557341045e-4, 2.61834398231645e-4, 2.62248549703302e-4, 2.6125204752941e-4, 2.62240226088489e-4, 2.60007152131415e-4, 2.57833068271909e-4, 2.5890698938123e-4, 2.57960916554368e-4, 2.58429859857034e-4, 2.58078006694061e-4, 2.58243159609802e-4, 2.58897146372589e-4, 2.59579523751938e-4, 2.60062691690537e-4, 2.60333920339676e-4, 2.60460526153204e-4, 2.60517160701099e-4, 2.60561870424954e-4, 2.60629987988869e-4, 2.60732445396641e-4, 2.60856241700428e-4, 2.60968178794691e-4, 2.61022814180274e-4, 2.60974311632065e-4, 2.60790465110757e-4, 2.60466039782451e-4, 2.6003200527656e-4, 2.59557487101285e-4, 2.59142449851216e-4, 2.58901106366654e-4, 2.58938381304719e-4, 2.5932382712409e-4, 2.60068603960483e-4, 2.61111132727535e-4, 2.62315784766353e-4
flux1:, 0.692865105908588, 2.39010129941158e-4, 2.37832325527658e-4, 2.37040357639424e-4, 2.36721156326598e-4, 2.36871678669442e-4, 2.37410785908386e-4, 2.38202100264442e-4, 2.39082560228106e-4, 2.39891431608141e-4, 2.40495338649142e-4, 2.40806119872047e-4, 2.40789741068921e-4, 2.40465961349067e-4, 2.39899826122565e-4, 2.39187202339907e-4, 2.38437308088143e-4, 2.37755413920481e-4, 2.37228649229292e-4, 2.36917305510807e-4, 2.36853277321741e-4, 2.37045804714392e-4, 2.37490480564728e-4, 2.38166772142138e-4, 2.38992915159516e-4, 2.39720732102312e-4, 2.39919695511663e-4, 2.39553938591899e-4, 2.39867993311981e-4, 2.38918702648436e-4, 2.39805304109356e-4, 2.37777274918817e-4, 2.3582793960609e-4, 2.36865417203825e-4, 2.36068381474142e-4, 2.36559038300735e-4, 2.36299937656482e-4, 2.36489237518274e-4, 2.37090768952924e-4, 2.37688363890775e-4, 2.38080574060127e-4, 2.3826215110009e-4, 2.38303057232684e-4, 2.38282705605754e-4, 2.38266710632228e-4, 2.38298928518757e-4, 2.38397475816185e-4, 2.38553259461523e-4, 2.38732391384386e-4, 2.3888353006278e-4, 2.38949878509529e-4, 2.38884136530533e-4, 2.38663524874924e-4, 2.38301345267318e-4, 2.37851670891339e-4, 2.37404817775642e-4, 2.37073123096935e-4, 2.36968858584514e-4, 2.37178248936883e-4, 2.37736961881739e-4, 2.38612702268694e-4, 2.39699598946428e-4
flux1:, 0.693127554812341, 2.18239028201005e-4, 2.17241798985738e-4, 2.16633090216047e-4, 2.16468624278487e-4, 2.16722019921624e-4, 2.17299740866005e-4, 2.1806492855017e-4, 2.18864908449531e-4, 2.19557505350468e-4, 2.20032315851302e-4, 2.20224425722676e-4, 2.2011948656364e-4, 2.19750438193475e-4, 2.19187366691455e-4, 2.18522888771551e-4, 2.17855915257616e-4, 2.17276614437854e-4, 2.16854965106105e-4, 2.16634673187647e-4, 2.16633537890272e-4, 2.16850132948384e-4, 2.17273094273879e-4, 2.1787991363672e-4, 2.18597459673299e-4, 2.19207985471071e-4, 2.1933252328056e-4, 2.18945447967514e-4, 2.19178891086841e-4, 2.18279585767083e-4, 2.19076932892938e-4, 2.17236984035642e-4, 2.15489429554261e-4, 2.16484993405449e-4, 2.1581373270423e-4, 2.16315793012692e-4, 2.16133473576234e-4, 2.16339985548253e-4, 2.16894595663869e-4, 2.17421050685389e-4, 2.17739917370607e-4, 2.17850638751895e-4, 2.17823395301043e-4, 2.17739861112165e-4, 2.17670885116551e-4, 2.176671722819e-4, 2.17753444679077e-4, 2.1792527047193e-4, 2.18150144160124e-4, 2.1837396032884e-4, 2.18532702091053e-4, 2.18567734927848e-4, 2.18441887274673e-4, 2.18152770720996e-4, 2.17739800355008e-4, 2.17282281612231e-4, 2.16887667136678e-4, 2.16671312393801e-4, 2.16731224236596e-4, 2.1712283342166e-4, 2.17839326272415e-4, 2.18802418954667e-4
flux1:, 0.693390003716094, 1.99083706104497e-4, 1.9825768244525e-4, 1.9781296453343e-4, 1.97778072273367e-4, 1.98107962141058e-4, 1.98701236402894e-4, 1.99424215627334e-4, 2.00136847693931e-4, 2.00716043945329e-4, 2.01073206908333e-4, 2.01164104419362e-4, 2.00990626201151e-4, 2.005952044458e-4, 2.00049689747331e-4, 1.99441134959428e-4, 1.98857149733673e-4, 1.98373239927626e-4, 1.98043978388011e-4, 1.97899210617182e-4, 1.97945904816591e-4, 1.98175289893005e-4, 1.98571919647012e-4, 1.99113099702264e-4, 1.99734025039503e-4, 2.00243773634187e-4, 2.00308920328108e-4, 1.99913016221467e-4, 2.00084640602374e-4, 1.99238579655011e-4, 1.99958225732913e-4, 1.9829021275649e-4, 1.96722426758085e-4, 1.97670214592482e-4, 1.97102352580141e-4, 1.97605016630959e-4, 1.97483536478434e-4, 1.97700006501856e-4, 1.98212108978417e-4, 1.98679506577819e-4, 1.98941128484928e-4, 1.98998681646208e-4, 1.9892037784023e-4, 1.98787787352321e-4, 1.98674684621724e-4, 1.98636848159257e-4, 1.98704800092045e-4, 1.98879191444128e-4, 1.99130578533753e-4, 1.9940483361857e-4, 1.99634136178256e-4, 1.99752086525636e-4, 1.99710264213097e-4, 1.9949276216717e-4, 1.99125113664246e-4, 1.98674772611538e-4, 1.9824187961605e-4, 1.97941155913242e-4, 1.97877912243747e-4, 1.98122794705767e-4, 1.98690600760802e-4, 1.99528123280537e-4
flux1:, 0.693652452619847, 1.81445898292479e-4, 1.80778871557928e-4, 1.80477808078161e-4, 1.80548048412469e-4, 1.80930299393051e-4, 1.81519355193772e-4, 1.82187768099704e-4, 1.82809721130298e-4, 1.83281206056928e-4, 1.83533901978003e-4, 1.8354154796236e-4, 1.8331890114181e-4, 1.82914463120245e-4, 1.82398961503824e-4, 1.81852001281163e-4, 1.81349284306246e-4, 1.80952369695986e-4, 1.80702289809327e-4, 1.80617707794464e-4, 1.80697827949798e-4, 1.8092955385086e-4, 1.8129589800753e-4, 1.8177550793062e-4, 1.82311541677414e-4, 1.82736523726547e-4, 1.82756841984594e-4, 1.82363852762059e-4, 1.82490909357865e-4, 1.81701165107958e-4, 1.82353598706915e-4, 1.80842234822435e-4, 1.7943352636473e-4, 1.80327939168013e-4, 1.79842753461498e-4, 1.80335581193333e-4, 1.80259802101501e-4, 1.80479202661495e-4, 1.809523530693e-4, 1.81371176699931e-4, 1.81589797204505e-4, 1.81610156382237e-4, 1.8149662946883e-4, 1.81328564185633e-4, 1.81180497798544e-4, 1.81111520011936e-4, 1.81157008672392e-4, 1.81322836968322e-4, 1.81583913336834e-4, 1.81888394377378e-4, 1.82167666350228e-4, 1.82350833281948e-4, 1.82381238683447e-4, 1.82231706127584e-4, 1.81914953658112e-4, 1.81486211156025e-4, 1.81036456989495e-4, 1.80676652410247e-4, 1.80515437874299e-4, 1.80634449099186e-4, 1.81066296373022e-4, 1.8178013222004e-4
flux1:, 0.693914901523601, 1.65229321673703e-4, 1.64707166867384e-4, 1.64529278117875e-4, 1.64681722603788e-4, 1.65094996569036e-4, 1.65663586971292e-4, 1.66268702444705e-4, 1.66799780920514e-4, 1.67171428580635e-4, 1.67333814209604e-4, 1.6727591190131e-4, 1.67022169248219e-4, 1.66624095772926e-4, 1.66148859007565e-4, 1.65667180985005e-4, 1.65242611528401e-4, 1.64923690198982e-4, 1.64739801595073e-4, 1.64700949200621e-4, 1.64801336801077e-4, 1.6502617171862e-4, 1.65359074025164e-4, 1.65781277416986e-4, 1.66243493624304e-4, 1.66598587189616e-4, 1.665874190011e-4, 1.6620763515732e-4, 1.66305223785189e-4, 1.65574191638144e-4, 1.66168649950582e-4, 1.6479955755523e-4, 1.63530852435647e-4, 1.64367077235199e-4, 1.63946084983879e-4, 1.64419677883385e-4, 1.64375886163011e-4, 1.64591872861157e-4, 1.65029032512572e-4, 1.65408221874713e-4, 1.65596066054136e-4, 1.65593125198563e-4, 1.65458437509727e-4, 1.65267332281387e-4, 1.65093184406975e-4, 1.64996734763927e-4, 1.65017207526068e-4, 1.65165602609351e-4, 1.65422096596647e-4, 1.65738981618171e-4, 1.6604940166743e-4, 1.66280853226235e-4, 1.66371230574795e-4, 1.66284317477234e-4, 1.66021288255642e-4, 1.65625184903599e-4, 1.6517652656985e-4, 1.6477999788352e-4, 1.64544156126769e-4, 1.64557813541208e-4, 1.64867778958527e-4, 1.65462758627451e-4
flux1:, 0.694177350427354, 1.5034061153984e-4, 1.49948139983052e-4, 1.49873566658525e-4, 1.50087370669533e-4, 1.50513430753206e-4, 1.51048842700991e-4, 1.51585278486938e-4, 1.52027906997539e-4, 1.52309102013261e-4, 1.52395573814395e-4, 1.52288868925395e-4, 1.52020230066361e-4, 1.51641539831938e-4, 1.51214453785209e-4, 1.50799826108086e-4, 1.5044914222543e-4, 1.50199004493742e-4, 1.50068996970752e-4, 1.50062753011931e-4, 1.50171864674356e-4, 1.50382027842402e-4, 1.5067919582951e-4, 1.51048139192913e-4, 1.5144667347136e-4, 1.51745194097855e-4, 1.51714159686536e-4, 1.51355976711861e-4, 1.51436688963056e-4, 1.50765786094168e-4, 1.51310177990205e-4, 1.50069947231213e-4, 1.48924000581426e-4, 1.49698384856928e-4, 1.4932572616022e-4, 1.49772216260572e-4, 1.49748560927777e-4, 1.49955807898884e-4, 1.50359575904353e-4, 1.50706641097023e-4, 1.50873893995362e-4, 1.50859305345254e-4, 1.50715464132586e-4, 1.50512253061078e-4, 1.50320257052524e-4, 1.50200374914501e-4, 1.50194661104437e-4, 1.50318955896905e-4, 1.50559268653738e-4, 1.50873420905991e-4, 1.51198378409736e-4, 1.51462487933177e-4, 1.51600686812179e-4, 1.51569851075408e-4, 1.51361011390348e-4, 1.51005402839e-4, 1.50572300643272e-4, 1.50158194816223e-4, 1.49868731422207e-4, 1.49796554981527e-4, 1.49999325092272e-4, 1.50482504926211e-4
flux1:, 0.694439799331107, 1.36689960848217e-4, 1.36411655832827e-4, 1.36421735275721e-4, 1.36678483276406e-4, 1.37102271320614e-4, 1.37595136310527e-4, 1.38060439145177e-4, 1.38419075703759e-4, 1.38620039942386e-4, 1.38644558393833e-4, 1.38504237544611e-4, 1.38234560690102e-4, 1.37885610838031e-4, 1.37512074376339e-4, 1.37164387791896e-4, 1.36882356484469e-4, 1.36691835059358e-4, 1.36604356068508e-4, 1.36619190273721e-4, 1.36727294379946e-4, 1.36916570950961e-4, 1.37176601434593e-4, 1.37496351253772e-4, 1.37840251333265e-4, 1.38093724682794e-4, 1.38052464916418e-4, 1.37722191534338e-4, 1.37795989476187e-4, 1.37185526296691e-4, 1.37686452716435e-4, 1.36562695929498e-4, 1.35524214717481e-4, 1.36234489332647e-4, 1.35897107269316e-4, 1.36310446623294e-4, 1.36297184646226e-4, 1.3649158116859e-4, 1.36864368596936e-4, 1.37185527563592e-4, 1.37340409743115e-4, 1.37323579495689e-4, 1.37180450706602e-4, 1.36974415182669e-4, 1.36771969118743e-4, 1.36632883267032e-4, 1.36601062729507e-4, 1.36696750006695e-4, 1.3691202987037e-4, 1.37211204441694e-4, 1.37536634631148e-4, 1.37819520773353e-4, 1.37993998492029e-4, 1.3801201326681e-4, 1.37855915271913e-4, 1.37545793982415e-4, 1.37139354643044e-4, 1.36723539887007e-4, 1.36398835160887e-4, 1.36258866187368e-4, 1.36369115616928e-4, 1.36749092655613e-4
flux1:, 0.69470224823486, 1.2419142522379e-4, 1.24012026000623e-4, 1.24089673299295e-4, 1.24373515272687e-4, 1.24783037582532e-4, 1.25226994917872e-4, 1.25621136788424e-4, 1.2590167443127e-4, 1.2603285099645e-4, 1.26008377148213e-4, 1.25847611005712e-4, 1.25588094741674e-4, 1.25276409677848e-4, 1.24959297246458e-4, 1.24676631708992e-4, 1.24457180478119e-4, 1.24317306393915e-4, 1.24262106578397e-4, 1.24288191374503e-4, 1.24387437049341e-4, 1.24551208640041e-4, 1.24773592101264e-4, 1.25048123579082e-4, 1.25345322639556e-4, 1.25563437875314e-4, 1.2551956846629e-4, 1.25221444097557e-4, 1.25295736074776e-4, 1.24744927012844e-4, 1.25207776468986e-4, 1.24189165983026e-4, 1.23244840242551e-4, 1.23890200166843e-4, 1.23577833733985e-4, 1.239538961039e-4, 1.2394345416646e-4, 1.24122162035567e-4, 1.24466294338969e-4, 1.24766605281942e-4, 1.24915503403388e-4, 1.24903691599512e-4, 1.24769048999307e-4, 1.24567808440347e-4, 1.24361413821843e-4, 1.24207448389579e-4, 1.24150753815803e-4, 1.24215419528769e-4, 1.24399560960954e-4, 1.24674498042901e-4, 1.24989086578071e-4, 1.25278929664494e-4, 1.25479160587522e-4, 1.25538578664228e-4, 1.25432326369429e-4, 1.25170227024474e-4, 1.24798486885038e-4, 1.24393662919132e-4, 1.24049378853481e-4, 1.23857880717638e-4, 1.23889793836001e-4, 1.24176104047384e-4
flux1:, 0.694964697138614, 1.12762939302344e-4, 1.12667857667633e-4, 1.12797763573883e-4, 1.13095378136153e-4, 1.13481452190237e-4, 1.13872727058255e-4, 1.1419758216533e-4, 1.14406799923695e-4, 1.14478348475797e-4, 1.14416438665623e-4, 1.14246108810784e-4, 1.14005158966537e-4, 1.13735421994426e-4, 1.13475167277331e-4, 1.13253925491546e-4, 1.13090283279394e-4, 1.1299239982098e-4, 1.12960399912564e-4, 1.12989627807249e-4, 1.13074027013915e-4, 1.13209244351007e-4, 1.13394356416943e-4, 1.1362758296042e-4, 1.13884968152906e-4, 1.14075671741415e-4, 1.14034898752102e-4, 1.13771263860416e-4, 1.13851125024957e-4, 1.13358196020164e-4, 1.13787288102917e-4, 1.12863566797419e-4, 1.12002015370027e-4, 1.12583077964063e-4, 1.12288098683965e-4, 1.12624620795898e-4, 1.1261150040385e-4, 1.12772888508246e-4, 1.13090636613142e-4, 1.13374108960579e-4, 1.13521728550494e-4, 1.13520206556152e-4, 1.13399860560615e-4, 1.13209446706137e-4, 1.1300471470123e-4, 1.12840229332243e-4, 1.12760937976662e-4, 1.12794135247728e-4, 1.12943673952367e-4, 1.13188055359059e-4, 1.13483290409144e-4, 1.13770500831318e-4, 1.13987262739336e-4, 1.14080800576772e-4, 1.14020490206909e-4, 1.13806928952716e-4, 1.13475227006848e-4, 1.13091169805005e-4, 1.12740318631492e-4, 1.12511644784868e-4, 1.12478588453719e-4, 1.12681220179989e-4
flux1:, 0.695227146042367, 1.02326148335911e-4, 1.02301723395289e-4, 1.02470398399298e-4, 1.02770830116997e-4, 1.03126750631823e-4, 1.03463708563874e-4, 1.03722568843761e-4, 1.03867681284452e-4, 1.03889122803061e-4, 1.03799708791109e-4, 1.03628337225321e-4, 1.03411633366542e-4, 1.03185855812906e-4, 1.02980675255164e-4, 1.02815808665463e-4, 1.02700689108115e-4, 1.02636562604774e-4, 1.02619882990091e-4, 1.02645828185882e-4, 1.02711180998096e-4, 1.0281629463205e-4, 1.02965372794684e-4, 1.03161195740646e-4, 1.033847348995e-4, 1.03554414967729e-4, 1.03520753028109e-4, 1.03292311620344e-4, 1.03380792855948e-4, 1.02943142350306e-4, 1.03341892410901e-4, 1.02503850915395e-4, 1.01715494194757e-4, 1.0223416223183e-4, 1.01951294749112e-4, 1.02247695255467e-4, 1.02228260413665e-4, 1.02371746336319e-4, 1.02665299817479e-4, 1.02934980473296e-4, 1.03084501533112e-4, 1.03096733714138e-4, 1.02994696629647e-4, 1.02819663623076e-4, 1.0262134202314e-4, 1.02450664743031e-4, 1.02351946151533e-4, 1.02354985667891e-4, 1.02468873787972e-4, 1.02679132183715e-4, 1.0294919516803e-4, 1.0322642229862e-4, 1.03451941549982e-4, 1.0357275519631e-4, 1.03553851806385e-4, 1.03387752363628e-4, 1.03099141132522e-4, 1.02743030910455e-4, 1.02396161403288e-4, 1.02142760907403e-4, 1.02057097704757e-4, 1.02186131970601e-4
flux1:, 0.69548959494612, 9.28061824412546e-5, 9.28397983963982e-5, 9.3035504254781e-5, 9.33299266497901e-5, 9.36511054544271e-5, 9.39338336047705e-5, 9.41310035523313e-5, 9.42193363934069e-5, 9.41993606642105e-5, 9.40907157646375e-5, 9.39245884953904e-5, 9.37353371738667e-5, 9.35531929707547e-5, 9.33994424548453e-5, 9.3284771336826e-5, 9.32106093651641e-5, 9.31725560191977e-5, 9.31645328839135e-5, 9.31823807635972e-5, 9.32261614592294e-5, 9.33010169656638e-5, 9.34161142438484e-5, 9.35784688354576e-5, 9.37733570170518e-5, 9.39270684295352e-5, 9.39031055086734e-5, 9.37092247635338e-5, 9.38076985573867e-5, 9.34220752984032e-5, 9.3793158076205e-5, 9.30325783890644e-5, 9.23094558824222e-5, 9.27687160296689e-5, 9.2494686728729e-5, 9.27518058644329e-5, 9.27239983342308e-5, 9.28498344170088e-5, 9.31212392698892e-5, 9.33792819895186e-5, 9.35325117152343e-5, 9.35603435937625e-5, 9.3479004934617e-5, 9.33225450914343e-5, 9.31345372570322e-5, 9.29618670460077e-5, 9.2847572286294e-5, 9.28232239955175e-5, 9.29024886881239e-5, 9.30774784717487e-5, 9.33189840242169e-5, 9.35809731685207e-5, 9.3808928654137e-5, 9.39507705807083e-5, 9.39683972900676e-5, 9.38474681731028e-5, 9.36031173969029e-5, 9.3279900344219e-5, 9.29453540168866e-5, 9.26778747395231e-5, 9.25508905025381e-5, 9.26162596235637e-5
flux1:, 0.695752043849873, 8.41314889134074e-5, 8.42115941120872e-5, 8.44242087909833e-5, 8.47056605739803e-5, 8.49892830727592e-5, 8.52192307504143e-5, 8.53597196244642e-5, 8.53985132559448e-5, 8.53449350709985e-5, 8.52237989962981e-5, 8.50672474024165e-5, 8.4906582093722e-5, 8.47658693872034e-5, 8.46585020065253e-5, 8.45871072994555e-5, 8.45463377988922e-5, 8.45273655170019e-5, 8.45225599003689e-5, 8.4529013633624e-5, 8.45502246734175e-5, 8.45959225758204e-5, 8.46798283192352e-5, 8.48127047262313e-5, 8.49834981666251e-5, 8.51251866922193e-5, 8.51123500902186e-5, 8.49513550452425e-5, 8.50598581943839e-5, 8.47225302511506e-5, 8.50680274953749e-5, 8.43775986041141e-5, 8.37131521707449e-5, 8.41168392586975e-5, 8.38499948593103e-5, 8.40697965900881e-5, 8.40328225730862e-5, 8.41418647512153e-5, 8.43929518529808e-5, 8.4640684280323e-5, 8.4798211549985e-5, 8.48420606663636e-5, 8.47823629413256e-5, 8.4646416753351e-5, 8.44717837198316e-5, 8.4301060406311e-5, 8.41754592815511e-5, 8.41275813521113e-5, 8.41748909702192e-5, 8.43154504711927e-5, 8.45270666698386e-5, 8.47703918327892e-5, 8.49957976882491e-5, 8.51530629615545e-5, 8.52021974409314e-5, 8.51232407889831e-5, 8.49228020247052e-5, 8.46355450510524e-5, 8.43197376402469e-5, 8.40471842085966e-5, 8.38890940226094e-5, 8.39004339785244e-5
flux1:, 0.696014492753627, 7.62337985118577e-5, 7.63498692219202e-5, 7.65707282670116e-5, 7.68338600585482e-5, 7.70785848948449e-5, 7.72582755052103e-5, 7.73475823869451e-5, 7.7343901702175e-5, 7.72637286134745e-5, 7.71355414775202e-5, 7.69913239471582e-5, 7.68587913721693e-5, 7.67559632783601e-5, 7.6689037364069e-5, 7.66536838107268e-5, 7.66390339682621e-5, 7.66329825729256e-5, 7.6627175269359e-5, 7.66203384430538e-5, 7.66193330000576e-5, 7.66380519424051e-5, 7.66941732330306e-5, 7.68015991406094e-5, 7.6952315326727e-5, 7.70850128261546e-5, 7.70838067896342e-5, 7.69532444192464e-5, 7.70707919765723e-5, 7.67776939001526e-5, 7.70992190970386e-5, 7.64724345752462e-5, 7.58612785073346e-5, 7.62138321210011e-5, 7.59537634074909e-5, 7.61390356137485e-5, 7.60930605949758e-5, 7.61865528983964e-5, 7.64188810563374e-5, 7.66568851803534e-5, 7.68182465833612e-5, 7.68773013959718e-5, 7.68389192833989e-5, 7.67242832331115e-5, 7.65652367390625e-5, 7.63999932170615e-5, 7.62674835167244e-5, 7.62006118706666e-5, 7.62197908807094e-5, 7.63282419829814e-5, 7.65102381089748e-5, 7.6732954663085e-5, 7.6951958397933e-5, 7.71196458284765e-5, 7.71952362081764e-5, 7.71543859744857e-5, 7.69963021186784e-5, 7.67465131632938e-5, 7.64542059984293e-5, 7.61841134512688e-5, 7.60041078558319e-5, 7.59706710993294e-5
flux1:, 0.69627694165738, 6.90482479649542e-5, 6.91907370151769e-5, 6.94124850190609e-5, 6.96533398203103e-5, 6.98590514353247e-5, 6.99918599408517e-5, 7.00358295088868e-5, 6.9996542415105e-5, 6.98961029982339e-5, 6.97652872457701e-5, 6.9635003740159e-5, 6.95290676598718e-5, 6.94597662735774e-5, 6.94269449031478e-5, 6.94204869841651e-5, 6.94252458151508e-5, 6.94269012621972e-5, 6.94170598937257e-5, 6.93962895625702e-5, 6.93745618773375e-5, 6.93693460800703e-5, 6.94015498386251e-5, 6.948753150365e-5, 6.96217073049645e-5, 6.97476852796548e-5, 6.97578873614665e-5, 6.96547503576555e-5, 6.97796095667695e-5, 6.95264657116008e-5, 6.98252660773636e-5, 6.92563157272017e-5, 6.86940124847764e-5, 6.90002462634038e-5, 6.87474423219847e-5, 6.89015209728176e-5, 6.88473983999453e-5, 6.89267960261962e-5, 6.91416266021063e-5, 6.93698445205774e-5, 6.95337111009861e-5, 6.9606146162968e-5, 6.95876780797872e-5, 6.94941222822817e-5, 6.93520263046519e-5, 6.91952483853069e-5, 6.90600713399052e-5, 6.89790125583914e-5, 6.89745550557763e-5, 6.90541944914877e-5, 6.92079715241091e-5, 6.940924123034e-5, 6.9618883378795e-5, 6.97925083228404e-5, 6.98895335154745e-5, 6.98824351151135e-5, 6.97641939955585e-5, 6.95520951517683e-5, 6.92866338227031e-5, 6.90252273401026e-5, 6.88315253376151e-5, 6.87621201511601e-5
flux1:, 0.696539390561133, 6.25136282203081e-5, 6.26739283170261e-5, 6.28904008339863e-5, 6.31062368400051e-5, 6.32738463244088e-5, 6.33638239455485e-5, 6.33685414784971e-5, 6.33003227247247e-5, 6.31854022159322e-5, 6.30556322994297e-5, 6.29401078414025e-5, 6.28586060210947e-5, 6.28181386305129e-5, 6.28131261006613e-5, 6.28288513893298e-5, 6.28470818335336e-5, 6.28522410123309e-5, 6.28364462738354e-5, 6.28021721648158e-5, 6.27621179681404e-5, 6.27366353302857e-5, 6.27490591870254e-5, 6.28174882112425e-5, 6.29382003551378e-5, 6.30590830795311e-5, 6.30799005629948e-5, 6.30008135745561e-5, 6.31307379780106e-5, 6.29131675664144e-5, 6.31902082266692e-5, 6.26738753561436e-5, 6.21567313410395e-5, 6.24216281954303e-5, 6.21771758284444e-5, 6.23037082806958e-5, 6.22427552778092e-5, 6.23095970245434e-5, 6.25079074780727e-5, 6.27257769436937e-5, 6.28901655541807e-5, 6.29733783080025e-5, 6.29725587412183e-5, 6.28989674271093e-5, 6.27743675482066e-5, 6.26283883907695e-5, 6.24943853911332e-5, 6.24038556120251e-5, 6.23804860367802e-5, 6.24351205809637e-5, 6.25627774965266e-5, 6.2742516900901e-5, 6.29404984924255e-5, 6.31159966163731e-5, 6.32295016570107e-5, 6.32514538636297e-5, 6.31697964077621e-5, 6.29945502502365e-5, 6.2758061614602e-5, 6.25103853607734e-5, 6.23102710892892e-5, 6.22132003797462e-5
flux1:, 0.696801839464887, 5.65726891720836e-5, 5.67431262570743e-5, 5.69492682129148e-5, 5.71384200230342e-5, 5.72697003429408e-5, 5.73214232131066e-5, 5.72931172153675e-5, 5.72024389839295e-5, 5.70783783984472e-5, 5.69527907983299e-5, 5.68523790087568e-5, 5.67928852254853e-5, 5.67765976707515e-5, 5.6793473155992e-5, 5.68253504780371e-5, 5.68520199039868e-5, 5.6857490847904e-5, 5.68348154924779e-5, 5.67883267571642e-5, 5.67329815898466e-5, 5.669126495303e-5, 5.66881119646378e-5, 5.67426529911625e-5, 5.68525141211285e-5, 5.69693623895985e-5, 5.6999559390366e-5, 5.69409375884859e-5, 5.70733683873767e-5, 5.68869810216284e-5, 5.71430182070737e-5, 5.66745914211262e-5, 5.61994816160687e-5, 5.64280211712647e-5, 5.61933544485931e-5, 5.62961069806882e-5, 5.62299288650179e-5, 5.62857580890852e-5, 5.64682917834295e-5, 5.66749072876234e-5, 5.68374125989288e-5, 5.69282802538508e-5, 5.69422153284256e-5, 5.68867578494334e-5, 5.67794523126401e-5, 5.66459020708059e-5, 5.65163400659288e-5, 5.64206833263383e-5, 5.63830024556661e-5, 5.64165688562868e-5, 5.65205462988697e-5, 5.66791388904512e-5, 5.68636343118402e-5, 5.70372897940694e-5, 5.71624246157467e-5, 5.72085063584664e-5, 5.71596056957146e-5, 5.70195045046212e-5, 5.68130548907654e-5, 5.65830660908783e-5, 5.63828990291157e-5, 5.6265883112809e-5
flux1:, 0.69706428836864, 5.11724147426191e-5, 5.13462717231403e-5, 5.15380859774728e-5, 5.16998518656948e-5, 5.17972901722826e-5, 5.18157108745493e-5, 5.1760639586266e-5, 5.16537233980931e-5, 5.15254557643315e-5, 5.14067727864741e-5, 5.13215534511132e-5, 5.12816199523655e-5, 5.12851449867081e-5, 5.13185747995342e-5, 5.13613932173641e-5, 5.13924137817861e-5, 5.13959486364731e-5, 5.13662925148398e-5, 5.13095009666907e-5, 5.12422702036266e-5, 5.11884592359978e-5, 5.11737958126099e-5, 5.12177743423328e-5, 5.13189220760913e-5, 5.14323030499756e-5, 5.14703123696915e-5, 5.14285036932332e-5, 5.15607474418072e-5, 5.14012367125767e-5, 5.16368860354889e-5, 5.12120902987587e-5, 5.07763149781121e-5, 5.09733339748823e-5, 5.07500315988661e-5, 5.08327386151748e-5, 5.07630955168927e-5, 5.08094198630708e-5, 5.09767613276782e-5, 5.11710487674484e-5, 5.13290840647583e-5, 5.14242307898479e-5, 5.14496510035941e-5, 5.14099819421371e-5, 5.1319138115232e-5, 5.11989577623707e-5, 5.10764372344204e-5, 5.09794413410468e-5, 5.09316787200071e-5, 5.09479713348257e-5, 5.10307962432216e-5, 5.11688916315228e-5, 5.13384292135477e-5, 5.15068484919275e-5, 5.1638929881929e-5, 5.17041301722281e-5, 5.16837580693769e-5, 5.1576389976275e-5, 5.14001155033865e-5, 5.11907507996704e-5, 5.09959520594208e-5, 5.08660332564307e-5
flux1:, 0.697326737272393, 4.62641890206104e-5, 4.64357478608885e-5, 4.66102592851474e-5, 4.67447988510525e-5, 4.68114507048377e-5, 4.68017392866981e-5, 4.67260502318677e-5, 4.66087721723258e-5, 4.6480790624589e-5, 4.63713550916156e-5, 4.63012248329832e-5, 4.62785059703434e-5, 4.62978888847082e-5, 4.63432212284008e-5, 4.63926256136242e-5, 4.64248124201573e-5, 4.6424983581828e-5, 4.63888778072839e-5, 4.63240733780214e-5, 4.62484720369737e-5, 4.61865753755177e-5, 4.61641523239418e-5, 4.62004613671301e-5, 4.62945570102671e-5, 4.64046148328802e-5, 4.64486467920506e-5, 4.64200661281403e-5, 4.65494557818608e-5, 4.64126946025751e-5, 4.66284978089767e-5, 4.62434450616568e-5, 4.58446170654969e-5, 4.60146998233399e-5, 4.58043238330441e-5, 4.58705716898646e-5, 4.57992760954565e-5, 4.58375513661176e-5, 4.59902114668344e-5, 4.61710995868988e-5, 4.632212878392e-5, 4.64181865321365e-5, 4.64517023592655e-5, 4.64251796323953e-5, 4.63494881650269e-5, 4.62430030090568e-5, 4.61294468343732e-5, 4.6034257258796e-5, 4.59801320597565e-5, 4.59826410508976e-5, 4.60467755436377e-5, 4.61651793356153e-5, 4.63185940013722e-5, 4.64787305884373e-5, 4.66133346162465e-5, 4.6692695074393e-5, 4.6696387389637e-5, 4.66187929038775e-5, 4.64720162439189e-5, 4.6285244289039e-5, 4.61002712595273e-5, 4.59637097170883e-5
flux1:, 0.697589186176146, 4.18038004446675e-5, 4.19683832974065e-5, 4.21236006126389e-5, 4.2231828577785e-5, 4.22711649573739e-5, 4.22385363744856e-5, 4.21481022510406e-5, 4.20258607852381e-5, 4.1902132856016e-5, 4.18038719207666e-5, 4.17485488297772e-5, 4.17408281873706e-5, 4.17725525333705e-5, 4.18258174104053e-5, 4.18782626777577e-5, 4.19092310504721e-5, 4.19052710719323e-5, 4.18636713591418e-5, 4.17932894284224e-5, 4.17127109705564e-5, 4.16464069495523e-5, 4.16195203064279e-5, 4.16505601848232e-5, 4.17388090039067e-5, 4.18453459971779e-5, 4.18935009590369e-5, 4.18747587677911e-5, 4.19988005818837e-5, 4.18809366354076e-5, 4.20774267541243e-5, 4.17285825526955e-5, 4.13645404711569e-5, 4.15119349501237e-5, 4.13159032198082e-5, 4.13690403775902e-5, 4.12978739629829e-5, 4.13294969916905e-5, 4.14679917430021e-5, 4.1634562544039e-5, 4.17763038650559e-5, 4.18701465983975e-5, 4.19084872863682e-5, 4.18923897889343e-5, 4.18302393044185e-5, 4.17372760635675e-5, 4.16339837817869e-5, 4.15431003926211e-5, 4.14857755589966e-5, 4.14776205041445e-5, 4.15254001361232e-5, 4.16250404676694e-5, 4.17614861320447e-5, 4.19107070010112e-5, 4.20437863057155e-5, 4.21325553920499e-5, 4.21557807582003e-5, 4.21046087981124e-5, 4.19859556243717e-5, 4.18228319784175e-5, 4.16511586049475e-5, 4.15133361996164e-5
flux1:, 0.6978516350799, 3.77512683105339e-5, 3.79052570527969e-5, 3.80401165863211e-5, 3.81235835082898e-5, 3.8139329228717e-5, 3.80888641996824e-5, 3.79891102030921e-5, 3.78666788898299e-5, 3.77505351763146e-5, 3.76648856940668e-5, 3.76238629534021e-5, 3.76290200138694e-5, 3.76699690744052e-5, 3.77278174491445e-5, 3.77804731373157e-5, 3.78085037465828e-5, 3.78001345920313e-5, 3.77542262474144e-5, 3.76806463879755e-5, 3.75981772039795e-5, 3.75306668894562e-5, 3.75020690559123e-5, 3.7529727716252e-5, 3.76129256358324e-5, 3.7715496949334e-5, 3.77658812775751e-5, 3.77539030143169e-5, 3.78704067303139e-5, 3.77679517234919e-5, 3.79457133831783e-5, 3.76298736495848e-5, 3.72986149468293e-5, 3.74271701213865e-5, 3.72466564245775e-5, 3.72897229887875e-5, 3.72203638510841e-5, 3.7246662424117e-5, 3.73715721488592e-5, 3.75231753018879e-5, 3.76537592787308e-5, 3.77426911915871e-5, 3.77829060834201e-5, 3.77746294129664e-5, 3.7724279507376e-5, 3.76443037237657e-5, 3.75520467721039e-5, 3.746737767926e-5, 3.74094805236987e-5, 3.73934119541507e-5, 3.74270459175537e-5, 3.75089902578721e-5, 3.76279878323471e-5, 3.77641607562183e-5, 3.78921708465475e-5, 3.79859597357374e-5, 3.80242878076754e-5, 3.79959540482936e-5, 3.79034779511633e-5, 3.77642159734405e-5, 3.76083357926445e-5, 3.7473686967662e-5
flux1:, 0.698114083983653, 3.40705140029009e-5, 3.42113317465756e-5, 3.43256130228389e-5, 3.43863704708342e-5, 3.43823398601832e-5, 3.43188132960581e-5, 3.42145577521653e-5, 3.40959513602325e-5, 3.39899822955121e-5, 3.39178151474687e-5, 3.38903030914641e-5, 3.39062593642946e-5, 3.39536523042483e-5, 3.40132711510401e-5, 3.40639096088871e-5, 3.4087810574662e-5, 3.40750868024122e-5, 3.40261213028784e-5, 3.39515128408194e-5, 3.38698034465491e-5, 3.38037227772401e-5, 3.37755868144018e-5, 3.38012602782245e-5, 3.38798645121155e-5, 3.39778821835278e-5, 3.40287211514338e-5, 3.40208492468588e-5, 3.41280351337932e-5, 3.40379387969574e-5, 3.41976585396546e-5, 3.39119298774012e-5, 3.3611558335452e-5, 3.37246798808491e-5, 3.3560537913741e-5, 3.35962105128012e-5, 3.35301664566368e-5, 3.35523798088583e-5, 3.3664380886743e-5, 3.38007030010131e-5, 3.39187732077377e-5, 3.40006565551672e-5, 3.40402619199307e-5, 3.40374727399283e-5, 3.39972033966691e-5, 3.392945272256e-5, 3.38485835798205e-5, 3.37715266785577e-5, 3.37152046909233e-5, 3.36936412634418e-5, 3.37152421728734e-5, 3.37807330857904e-5, 3.38822249927873e-5, 3.40038011331982e-5, 3.41238144783247e-5, 3.42187387480746e-5, 3.42679982124144e-5, 3.4258842234538e-5, 3.41901606980808e-5, 3.4074226502478e-5, 3.39356909344098e-5, 3.38076760609583e-5
flux1:, 0.698376532887406, 3.07289290702333e-5, 3.08549752907918e-5, 3.09491861051093e-5, 3.09896404708842e-5, 3.09695810638329e-5, 3.08973150502113e-5, 3.07926458546508e-5, 3.06810269763849e-5, 3.05870183497179e-5, 3.05285947960692e-5, 3.05134857576153e-5, 3.05381647895667e-5, 3.05895007489501e-5, 3.06485348939078e-5, 3.06954305499438e-5, 3.07144197187939e-5, 3.0697603957372e-5, 3.06467804178581e-5, 3.05730030713338e-5, 3.04941994587992e-5, 3.04315895340446e-5, 3.04055219818612e-5, 3.04301677727398e-5, 3.05043829963615e-5, 3.05972202866274e-5, 3.06469576421066e-5, 3.06410260398909e-5, 3.07376008265155e-5, 3.06573004707169e-5, 3.07998016173867e-5, 3.05415796871663e-5, 3.02702630822389e-5, 3.03708860246342e-5, 3.02235965421119e-5, 3.02541476928646e-5, 3.01926960118048e-5, 3.02119455067026e-5, 3.03118134970934e-5, 3.04329003700278e-5, 3.0537653267156e-5, 3.06109693803498e-5, 3.06480310826196e-5, 3.06487670411179e-5, 3.06169878663956e-5, 3.05605810970222e-5, 3.04911328662796e-5, 3.04226587478788e-5, 3.03696421888585e-5, 3.03447139458382e-5, 3.03563275866482e-5, 3.04068087656861e-5, 3.04911931296932e-5, 3.05972606800044e-5, 3.07070476973467e-5, 3.07998377905212e-5, 3.08562513811477e-5, 3.08626844343329e-5, 3.08151223438957e-5, 3.07213547887703e-5, 3.06008517233132e-5, 3.04819813856523e-5
flux1:, 0.698638981791159, 2.76969073817796e-5, 2.78074479270944e-5, 2.78826842145053e-5, 2.7905448237421e-5, 2.78729048662554e-5, 2.77956613402559e-5, 2.76938655863704e-5, 2.75915109166242e-5, 2.75104387065713e-5, 2.74654203425448e-5, 2.74612984047581e-5, 2.74926217180432e-5, 2.75456530305016e-5, 2.76021531861117e-5, 2.76440095698333e-5, 2.76576300626443e-5, 2.76371096863591e-5, 2.75855056015783e-5, 2.75140650417109e-5, 2.74397957834425e-5, 2.7382123303796e-5, 2.73592150007286e-5, 2.73834268702493e-5, 2.74532952730371e-5, 2.75403799466848e-5, 2.75877532592835e-5, 2.75821259391742e-5, 2.76673208632725e-5, 2.75947597555065e-5, 2.77210177574146e-5, 2.74879604238876e-5, 2.72438963975991e-5, 2.73344747172312e-5, 2.72041168586803e-5, 2.72313904348542e-5, 2.71755282875541e-5, 2.71927829871183e-5, 2.7281371874341e-5, 2.73876089347054e-5, 2.74787775133973e-5, 2.75426236763895e-5, 2.75757752648859e-5, 2.75784863876638e-5, 2.75537976988445e-5, 2.75078077430366e-5, 2.74495688697771e-5, 2.73902869639792e-5, 2.73419381923533e-5, 2.73155149665946e-5, 2.73191291373304e-5, 2.73562416879905e-5, 2.74243675197812e-5, 2.75146593089042e-5, 2.7612720819722e-5, 2.77007875261502e-5, 2.77610720138422e-5, 2.77797052204019e-5, 2.7750437811391e-5, 2.76771877735373e-5, 2.75746572428396e-5, 2.74665668430461e-5
flux1:, 0.698901430694913, 2.49474071227773e-5, 2.50424291347474e-5, 2.51002207833097e-5, 2.51079740943316e-5, 2.50661840386581e-5, 2.4987106685056e-5, 2.48906617408876e-5, 2.47989952225877e-5, 2.47310862979449e-5, 2.46986049683142e-5, 2.47038070781389e-5, 2.47397326167924e-5, 2.47924735477228e-5, 2.48448761497479e-5, 2.48807847207834e-5, 2.48888554727123e-5, 2.4865099225802e-5, 2.48136458903236e-5, 2.47456962651764e-5, 2.46771044523416e-5, 2.4625319299525e-5, 2.46062203689694e-5, 2.463031103495e-5, 2.46957943755082e-5, 2.47766805420823e-5, 2.48207640112605e-5, 2.48143330230986e-5, 2.48879007495572e-5, 2.48215128669952e-5, 2.49326496717566e-5, 2.47226443458968e-5, 2.45040343334975e-5, 2.45865480777935e-5, 2.44727964714977e-5, 2.44982019444464e-5, 2.44486130872243e-5, 2.4464657897084e-5, 2.45428643306656e-5, 2.46349259122103e-5, 2.47127187752179e-5, 2.47667518638893e-5, 2.47951566827626e-5, 2.47986935883344e-5, 2.47799010481355e-5, 2.47433899282651e-5, 2.46959489855929e-5, 2.46461494738775e-5, 2.46034901258294e-5, 2.45771857811601e-5, 2.45747093060525e-5, 2.46002502047894e-5, 2.46533664168571e-5, 2.47282149031431e-5, 2.48137595240767e-5, 2.48952073949657e-5, 2.4956630466075e-5, 2.49843742349985e-5, 2.49705593116235e-5, 2.49158376605624e-5, 2.48306143393635e-5, 2.47341798801724e-5
flux1:, 0.699163879598666, 2.24555924787541e-5, 2.25356402738175e-5, 2.25777969284251e-5, 2.25731662656607e-5, 2.25249918175502e-5, 2.24465989809375e-5, 2.2357222634056e-5, 2.22769098091885e-5, 2.22217607418897e-5, 2.22005397633117e-5, 2.22132596263571e-5, 2.22518547568056e-5, 2.23026185200559e-5, 2.23497505032465e-5, 2.23791741826779e-5, 2.23817674073806e-5, 2.23553123178462e-5, 2.2304803308799e-5, 2.22411831948641e-5, 2.21789882877625e-5, 2.21336029735645e-5, 2.21186077120833e-5, 2.21426875514365e-5, 2.22037318289203e-5, 2.22781434904816e-5, 2.2318354699297e-5, 2.23104988386285e-5, 2.23726708998154e-5, 2.23113346538123e-5, 2.24085937272261e-5, 2.22197208141676e-5, 2.20247531251109e-5, 2.21007332236216e-5, 2.20028814601034e-5, 2.2027409031491e-5, 2.19844520878807e-5, 2.19998665587161e-5, 2.20685895660762e-5, 2.21473704824426e-5, 2.22123822895067e-5, 2.22567258032216e-5, 2.22799986108275e-5, 2.22835606135321e-5, 2.22696534709111e-5, 2.22416764100786e-5, 2.22044414743607e-5, 2.21641157675072e-5, 2.21278338218343e-5, 2.21029885264548e-5, 2.2096203448896e-5, 2.21120502085473e-5, 2.21517131929487e-5, 2.2211957492827e-5, 2.22848274318843e-5, 2.23584172749334e-5, 2.24188091924938e-5, 2.24529379783866e-5, 2.24518278337202e-5, 2.24134494560502e-5, 2.23444173409616e-5, 2.22598970859581e-5
flux1:, 0.699426328502419, 2.019857990138e-5, 2.02645900578475e-5, 2.02930606123379e-5, 2.02785273263224e-5, 2.02264265194154e-5, 2.01506490829206e-5, 2.0069396785339e-5, 2.00004839438417e-5, 1.99572188552263e-5, 1.9945725521115e-5, 1.99641406994352e-5, 2.0003671512101e-5, 2.00511189431543e-5, 2.00922122631035e-5, 2.01149793522862e-5, 2.01124108011859e-5, 2.00838648297257e-5, 2.0034982248798e-5, 1.99762681075254e-5, 1.99208418255377e-5, 1.98820181341653e-5, 1.9871147649421e-5, 1.98951906666884e-5, 1.99517682978201e-5, 2.00196127518894e-5, 2.00556855608489e-5, 2.00461964882421e-5, 2.00976079435396e-5, 2.00405760108824e-5, 2.01252825190691e-5, 1.99557785610545e-5, 1.97826220083406e-5, 1.98531918143087e-5, 1.97702007109272e-5, 1.97944575715593e-5, 1.97581785507307e-5, 1.97733324445967e-5, 1.98334381604811e-5, 1.98999810315034e-5, 1.99530912920608e-5, 1.99882247013209e-5, 2.00063317509168e-5, 2.00093923776977e-5, 1.99995006591765e-5, 1.99790923306869e-5, 1.99512961917879e-5, 1.99201461747386e-5, 1.98905930031891e-5, 1.98682443844428e-5, 1.98587434768428e-5, 1.98667584801966e-5, 1.98947124950315e-5, 1.99415713995678e-5, 2.00021288754399e-5, 2.00671982774333e-5, 2.01249226687035e-5, 2.01631039687144e-5, 2.01721302689082e-5, 2.01478423249847e-5, 2.00935858924288e-5, 2.0020769964103e-5
flux1:, 0.699688777406172, 1.81552867428514e-5, 1.82084389716665e-5, 1.82251953211991e-5, 1.82030333537831e-5, 1.81490641315958e-5, 1.80773161506312e-5, 1.80047069224925e-5, 1.79467822094623e-5, 1.79142244712066e-5, 1.79108282546482e-5, 1.79332259979311e-5, 1.79722404920761e-5, 1.80154203273397e-5, 1.80501183253757e-5, 1.80664104777683e-5, 1.80592270199566e-5, 1.80292722342414e-5, 1.79826155024979e-5, 1.79291776735463e-5, 1.78806199739053e-5, 1.78482510529549e-5, 1.78413253277519e-5, 1.78652181864109e-5, 1.79173474293227e-5, 1.79787018279499e-5, 1.80106327892378e-5, 1.799961979369e-5, 1.80412118084581e-5, 1.79880272722514e-5, 1.80615398991783e-5, 1.79097645598961e-5, 1.77565734191074e-5, 1.78225043847927e-5, 1.77530707654377e-5, 1.77773360931584e-5, 1.77475043070202e-5, 1.77625724595317e-5, 1.78148705076641e-5, 1.78702998045251e-5, 1.79125749993949e-5, 1.793922309145e-5, 1.79523792959988e-5, 1.79546072883392e-5, 1.79479545997811e-5, 1.79341126003613e-5, 1.79148176373842e-5, 1.78922670210321e-5, 1.78694581642437e-5, 1.78503162952982e-5, 1.78394425425571e-5, 1.78413754103156e-5, 1.78594252646676e-5, 1.7894355710834e-5, 1.79433478832286e-5, 1.79997043573062e-5, 1.80535978755371e-5, 1.80938892550336e-5, 1.8110718291479e-5, 1.80983040739948e-5, 1.80572423467893e-5, 1.79955934083463e-5
[truncated: 32,721 more chars]
