# Supplementary material for: Spatial Resolution and Refractive Index Contrast of Resonant Photonic Crystal Surfaces for Biosensing
Source: IEEE Photonics J. Author manuscript; Available in PMC 2015 Sep 7. (PMC4561521; doi:10.1109/JPHOT.2015.2435699)
Supplement: fig6_data [file NIHMS64775-supplement-fig6_data.gz › Volumes/graham/MacBook_backup/PhD_folder_2015_06_02/paper_improvements/IEEE_J_Photonics/final_files/data_files/fig6/meep_data/14/ref.dat]

flux1:	0.627777777777778	7.55811087819096e-7	7.55811500784264e-7	7.55812146628712e-7	7.55812693535458e-7	7.55812754503314e-7	7.55812143127919e-7	7.55811068582454e-7	7.55810112968966e-7	7.55809940583904e-7	7.55810860432185e-7	7.55812504204387e-7	7.55813887303433e-7	7.55813940776985e-7	7.55812291856128e-7	7.55809793257166e-7	7.55808270297337e-7	7.55809322943541e-7	7.55812744181779e-7	7.55815850729284e-7	7.55815102125678e-7	7.55809992193444e-7	7.55805987455239e-7	7.55810209734459e-7	7.5581812515071e-7	7.5581203371888e-7	7.55803070300001e-7	7.55822929500203e-7	7.55799954304733e-7	7.55828290949229e-7	7.55808188113455e-7	7.55797648258367e-7	7.55808188113455e-7	7.55828290949228e-7	7.55799954304732e-7	7.55822929500204e-7	7.55803070300002e-7	7.55812033718881e-7	7.5581812515071e-7	7.55810209734458e-7	7.55805987455239e-7	7.55809992193443e-7	7.55815102125676e-7	7.55815850729284e-7	7.55812744181779e-7	7.55809322943538e-7	7.55808270297339e-7	7.55809793257166e-7	7.55812291856123e-7
flux1:	0.628040226681531	8.62802873100309e-7	8.62803575317733e-7	8.6280448319843e-7	8.6280513559095e-7	8.62805081572398e-7	8.6280417524983e-7	8.62802762304211e-7	8.62801598326401e-7	8.62801470842322e-7	8.62802687847609e-7	8.62804737999562e-7	8.62806411636652e-7	8.62806453230802e-7	8.62804465435712e-7	8.62801487762605e-7	8.62799662355535e-7	8.62800833846932e-7	8.62804748728722e-7	8.62808328087766e-7	8.62807545016204e-7	8.62801842660808e-7	8.6279741445412e-7	8.62802248918207e-7	8.62811083600809e-7	8.62803899834108e-7	8.62793649347197e-7	8.62816308321401e-7	8.62790145709281e-7	8.62822680683752e-7	8.62799865392148e-7	8.62787875520308e-7	8.62799865392146e-7	8.6282268068375e-7	8.6279014570928e-7	8.62816308321402e-7	8.62793649347196e-7	8.62803899834111e-7	8.6281108360081e-7	8.62802248918208e-7	8.62797414454118e-7	8.62801842660807e-7	8.62807545016201e-7	8.62808328087768e-7	8.62804748728723e-7	8.62800833846933e-7	8.62799662355539e-7	8.62801487762604e-7	8.6280446543571e-7
flux1:	0.628302675585284	9.8406878646744e-7	9.84069851668869e-7	9.84071078176899e-7	9.84071848340946e-7	9.84071640458207e-7	9.84070366637802e-7	9.8406854352935e-7	9.84067135655766e-7	9.84067072708992e-7	9.84068653556521e-7	9.8407119093959e-7	9.84073207837923e-7	9.84073232495972e-7	9.84070843863124e-7	9.84067302606636e-7	9.84065118691418e-7	9.8406641785921e-7	9.84070893213468e-7	9.84075016315061e-7	9.84074210155022e-7	9.84067860342343e-7	9.84062973969817e-7	9.84068500688816e-7	9.84078342641206e-7	9.84069883570814e-7	9.84058169741148e-7	9.84084000500989e-7	9.84054238168005e-7	9.8409156336026e-7	9.84065697004361e-7	9.8405207123522e-7	9.8406569700436e-7	9.8409156336026e-7	9.84054238168005e-7	9.8408400050099e-7	9.84058169741148e-7	9.84069883570814e-7	9.84078342641206e-7	9.84068500688816e-7	9.84062973969817e-7	9.84067860342344e-7	9.8407421015502e-7	9.84075016315061e-7	9.84070893213466e-7	9.84066417859208e-7	9.84065118691419e-7	9.84067302606638e-7	9.84070843863121e-7
flux1:	0.628565124489038	1.12138562495426e-6	1.12138713555462e-6	1.12138874160295e-6	1.12138963980546e-6	1.12138923177205e-6	1.12138750857439e-6	1.12138519670084e-6	1.12138350834151e-6	1.121383534863e-6	1.12138555536052e-6	1.12138866925726e-6	1.12139108553682e-6	1.12139108466852e-6	1.12138822455091e-6	1.12138402620022e-6	1.12138142377882e-6	1.12138286315611e-6	1.12138797459343e-6	1.12139271933972e-6	1.12139190032727e-6	1.12138484006999e-6	1.12137945740889e-6	1.12138576737831e-6	1.12139671487634e-6	1.12138677479128e-6	1.12137340234093e-6	1.12140282314913e-6	1.12136899613042e-6	1.12141177647931e-6	1.12138247705121e-6	1.12136700563213e-6	1.12138247705121e-6	1.12141177647931e-6	1.12136899613042e-6	1.12140282314913e-6	1.12137340234093e-6	1.12138677479129e-6	1.12139671487634e-6	1.12138576737831e-6	1.12137945740889e-6	1.12138484006999e-6	1.12139190032727e-6	1.12139271933972e-6	1.12138797459343e-6	1.12138286315611e-6	1.12138142377882e-6	1.12138402620022e-6	1.12138822455091e-6
flux1:	0.628827573392791	1.27673353310692e-6	1.27673557928117e-6	1.27673762905999e-6	1.27673866287415e-6	1.27673800101247e-6	1.27673573794305e-6	1.27673285295447e-6	1.27673084743393e-6	1.27673099404956e-6	1.27673353874749e-6	1.27673732584837e-6	1.27674019979142e-6	1.27674016038303e-6	1.27673674935578e-6	1.27673179224058e-6	1.27672870888189e-6	1.27673030621405e-6	1.27673613881545e-6	1.27674158932728e-6	1.2767407644459e-6	1.27673292048993e-6	1.27672699938151e-6	1.27673419663222e-6	1.27674636080909e-6	1.27673471026264e-6	1.27671946408286e-6	1.27675294461647e-6	1.27671452796546e-6	1.27676350811004e-6	1.27673034366773e-6	1.2767127895944e-6	1.27673034366773e-6	1.27676350811004e-6	1.27671452796545e-6	1.27675294461647e-6	1.27671946408286e-6	1.27673471026264e-6	1.27674636080909e-6	1.27673419663222e-6	1.27672699938151e-6	1.27673292048994e-6	1.2767407644459e-6	1.27674158932728e-6	1.27673613881545e-6	1.27673030621405e-6	1.27672870888189e-6	1.27673179224058e-6	1.27673674935578e-6
flux1:	0.629090022296544	1.45231690310268e-6	1.45231958139302e-6	1.45232214114569e-6	1.45232331496225e-6	1.45232233868784e-6	1.45231943789313e-6	1.45231589116636e-6	1.45231353275571e-6	1.45231383589884e-6	1.45231699720193e-6	1.45232156007096e-6	1.45232495059211e-6	1.45232485436314e-6	1.45232080449947e-6	1.45231498017375e-6	1.4523113530027e-6	1.45231313297696e-6	1.45231978182636e-6	1.4523260272025e-6	1.45232519745002e-6	1.45231648350005e-6	1.45230997712044e-6	1.45231818130793e-6	1.45233168935917e-6	1.45231807440997e-6	1.45230071885876e-6	1.45233878582409e-6	1.45229518624202e-6	1.45235119748106e-6	1.45231367862141e-6	1.45229377378304e-6	1.45231367862141e-6	1.45235119748106e-6	1.45229518624202e-6	1.45233878582409e-6	1.45230071885876e-6	1.45231807440997e-6	1.45233168935917e-6	1.45231818130793e-6	1.45230997712044e-6	1.45231648350005e-6	1.45232519745002e-6	1.4523260272025e-6	1.45231978182635e-6	1.45231313297696e-6	1.4523113530027e-6	1.45231498017375e-6	1.45232080449947e-6
flux1:	0.629352471200297	1.65058712277349e-6	1.65059053423677e-6	1.65059367093621e-6	1.65059498577318e-6	1.65059362864232e-6	1.65058998674977e-6	1.65058568721869e-6	1.65058294214696e-6	1.65058344378742e-6	1.65058732048479e-6	1.65059276549221e-6	1.65059673034707e-6	1.65059655302526e-6	1.65059176862237e-6	1.65058496384466e-6	1.65058073202907e-6	1.65058272819068e-6	1.65059029868893e-6	1.65059743120839e-6	1.65059658819132e-6	1.65058690166707e-6	1.65057975791686e-6	1.65058910745699e-6	1.65060410652247e-6	1.65058824821789e-6	1.65056852653891e-6	1.65061176976124e-6	1.65056231607703e-6	1.65062628367039e-6	1.65058385492842e-6	1.65056129573771e-6	1.65058385492841e-6	1.65062628367039e-6	1.65056231607703e-6	1.65061176976124e-6	1.65056852653891e-6	1.65058824821789e-6	1.65060410652247e-6	1.65058910745699e-6	1.65057975791686e-6	1.65058690166706e-6	1.65059658819132e-6	1.65059743120838e-6	1.65059029868892e-6	1.65058272819068e-6	1.65058073202907e-6	1.65058496384466e-6	1.65059176862236e-6
flux1:	0.629614920104051	1.8742672987464e-6	1.87427154668743e-6	1.87427532671888e-6	1.87427678044731e-6	1.87427497184736e-6	1.87427048240055e-6	1.87426533868561e-6	1.87426217603508e-6	1.87426292293158e-6	1.87426761809333e-6	1.8742740528209e-6	1.87427864660883e-6	1.87427835740268e-6	1.87427273622652e-6	1.8742648355707e-6	1.87425994329477e-6	1.87426220010295e-6	1.87427080800066e-6	1.87427892071363e-6	1.87427804254223e-6	1.87426726087491e-6	1.87425942183245e-6	1.87427007764571e-6	1.87428673940715e-6	1.8742683334954e-6	1.87424596734119e-6	1.87429504635467e-6	1.87423897876352e-6	1.87431192963133e-6	1.87426395973684e-6	1.87423840221027e-6	1.87426395973684e-6	1.87431192963132e-6	1.87423897876352e-6	1.87429504635467e-6	1.87424596734119e-6	1.8742683334954e-6	1.87428673940715e-6	1.87427007764571e-6	1.87425942183245e-6	1.87426726087491e-6	1.87427804254222e-6	1.87427892071363e-6	1.87427080800066e-6	1.87426220010295e-6	1.87425994329478e-6	1.87426483557069e-6	1.87427273622652e-6
flux1:	0.629877369007804	2.12637908644619e-6	2.12638427382319e-6	2.12638876180138e-6	2.12639034990021e-6	2.12638801743392e-6	2.12638257389586e-6	2.12637649664509e-6	2.12637288902352e-6	2.12637393141996e-6	2.12637954963783e-6	2.12638707979581e-6	2.12639235183521e-6	2.12639191318521e-6	2.12638534828523e-6	2.12637623738583e-6	2.12637063727183e-6	2.12637321223457e-6	2.12638298332695e-6	2.12639216700175e-6	2.12639121348533e-6	2.12637918998619e-6	2.12637059147651e-6	2.12638274139088e-6	2.12640126740038e-6	2.12637998422962e-6	2.12635467325729e-6	2.12641032442551e-6	2.12634678240646e-6	2.12642985331201e-6	2.12637562425386e-6	2.12634667851329e-6	2.12637562425386e-6	2.12642985331201e-6	2.12634678240646e-6	2.12641032442551e-6	2.12635467325729e-6	2.12637998422962e-6	2.12640126740038e-6	2.12638274139088e-6	2.12637059147651e-6	2.12637918998619e-6	2.12639121348533e-6	2.12639216700176e-6	2.12638298332695e-6	2.12637321223458e-6	2.12637063727184e-6	2.12637623738583e-6	2.12638534828522e-6
flux1:	0.630139817911557	2.41027176286226e-6	2.41027798949215e-6	2.41028324735573e-6	2.41028496429146e-6	2.41028203686705e-6	2.4102755361198e-6	2.4102684404431e-6	2.41026436432214e-6	2.41026575403129e-6	2.41027239802045e-6	2.41028112395296e-6	2.4102871161272e-6	2.41028648381186e-6	2.4102788659299e-6	2.41026843532947e-6	2.41026209223843e-6	2.41026505805449e-6	2.41027612749273e-6	2.41028646691467e-6	2.41028537409142e-6	2.41027193344718e-6	2.41026250478268e-6	2.41027636862961e-6	2.41029699635234e-6	2.41027248088328e-6	2.41024390237345e-6	2.41030694657736e-6	2.41023495542891e-6	2.4103294017687e-6	2.41026809663895e-6	2.41023532081467e-6	2.41026809663895e-6	2.41032940176871e-6	2.41023495542891e-6	2.41030694657736e-6	2.41024390237346e-6	2.41027248088329e-6	2.41029699635234e-6	2.41027636862961e-6	2.41026250478268e-6	2.41027193344717e-6	2.41028537409142e-6	2.41028646691467e-6	2.41027612749273e-6	2.41026505805449e-6	2.41026209223843e-6	2.41026843532948e-6	2.4102788659299e-6
flux1:	0.63040226681531	2.72965368169379e-6	2.72966104142374e-6	2.72966712795392e-6	2.72966896925076e-6	2.72966538083766e-6	2.72965772705719e-6	2.72964953490883e-6	2.7296449705242e-6	2.7296467583766e-6	2.72965452500373e-6	2.72966453789981e-6	2.72967128258858e-6	2.72967040624765e-6	2.72966162680782e-6	2.7296497763299e-6	2.72964267144068e-6	2.72964611806875e-6	2.72965862926197e-6	2.72967019891744e-6	2.72966887299189e-6	2.72965380646788e-6	2.72964347041853e-6	2.72965930583274e-6	2.72968231534943e-6	2.7296541871703e-6	2.72962199560148e-6	2.72969334654088e-6	2.72961180249584e-6	2.72971900786355e-6	2.72964969748199e-6	2.72961259100647e-6	2.72964969748199e-6	2.72971900786355e-6	2.72961180249584e-6	2.72969334654089e-6	2.72962199560149e-6	2.7296541871703e-6	2.72968231534943e-6	2.72965930583274e-6	2.72964347041853e-6	2.72965380646788e-6	2.72966887299189e-6	2.72967019891745e-6	2.72965862926197e-6	2.72964611806874e-6	2.72964267144069e-6	2.72964977632989e-6	2.72966162680782e-6
flux1:	0.630664715719064	3.08862625364139e-6	3.08863483168593e-6	3.08864180258688e-6	3.08864376760606e-6	3.08863946155473e-6	3.08863057028819e-6	3.08862121263252e-6	3.08861614335952e-6	3.08861837604439e-6	3.08862735190249e-6	3.08863872987094e-6	3.08864624809113e-6	3.08864507220416e-6	3.0886350268243e-6	3.08862167034628e-6	3.08861380538017e-6	3.08861784195372e-6	3.08863194506308e-6	3.08864480428707e-6	3.08864311509136e-6	3.08862617554822e-6	3.08861484859585e-6	3.08863295750075e-6	3.088658678771e-6	3.08862653196081e-6	3.08859035845351e-6	3.0886710316203e-6	3.08857868553007e-6	3.08870017227003e-6	3.08862180062182e-6	3.0885797969157e-6	3.08862180062182e-6	3.08870017227003e-6	3.08857868553007e-6	3.0886710316203e-6	3.08859035845351e-6	3.08862653196081e-6	3.08865867877101e-6	3.08863295750075e-6	3.08861484859585e-6	3.08862617554822e-6	3.08864311509136e-6	3.08864480428708e-6	3.08863194506308e-6	3.08861784195372e-6	3.08861380538017e-6	3.08862167034628e-6	3.0886350268243e-6
flux1:	0.630927164622817	3.49172059712555e-6	3.49173046778966e-6	3.4917383764408e-6	3.49174047182636e-6	3.49173540558008e-6	3.49172520780404e-6	3.49171462638998e-6	3.49170903754099e-6	3.49171175392356e-6	3.4917220106361e-6	3.49173481483987e-6	3.49174311472145e-6	3.49174158004452e-6	3.4917301724534e-6	3.49171524290093e-6	3.49170664432929e-6	3.49171140084028e-6	3.49172725090269e-6	3.49174143861964e-6	3.49173921276267e-6	3.49172010961538e-6	3.49170770253903e-6	3.49172843826381e-6	3.49175725880111e-6	3.49172066144459e-6	3.49168011296944e-6	3.49177123536645e-6	3.49166667497666e-6	3.49180411599732e-6	3.49171548455115e-6	3.49166794311583e-6	3.49171548455115e-6	3.49180411599732e-6	3.49166667497666e-6	3.49177123536645e-6	3.49168011296944e-6	3.49172066144459e-6	3.49175725880112e-6	3.49172843826381e-6	3.49170770253903e-6	3.49172010961538e-6	3.49173921276267e-6	3.49174143861964e-6	3.49172725090269e-6	3.49171140084028e-6	3.49170664432929e-6	3.49171524290093e-6	3.49173017245339e-6
flux1:	0.63118961352657	3.94393700645491e-6	3.94394823146874e-6	3.94395713041329e-6	3.94395937408435e-6	3.94395352403646e-6	3.9439419699308e-6	3.94393011850572e-6	3.94392399554384e-6	3.94392722261587e-6	3.94393881211511e-6	3.94395308319387e-6	3.94396215890445e-6	3.94396020432111e-6	3.94394735050327e-6	3.94393080483246e-6	3.94392152788106e-6	3.94392715656956e-6	3.94394491133257e-6	3.94396044057775e-6	3.94395745449257e-6	3.94393584876219e-6	3.94392226758767e-6	3.94394604252005e-6	3.94397841527521e-6	3.94393690838465e-6	3.94389156661433e-6	3.94399438731168e-6	3.94387601818833e-6	3.94403125036288e-6	3.94393100137562e-6	3.94387719931926e-6	3.94393100137562e-6	3.94403125036288e-6	3.94387601818833e-6	3.94399438731168e-6	3.94389156661432e-6	3.94393690838465e-6	3.94397841527521e-6	3.94394604252005e-6	3.94392226758767e-6	3.9439358487622e-6	3.94395745449257e-6	3.94396044057775e-6	3.94394491133258e-6	3.94392715656955e-6	3.94392152788106e-6	3.94393080483246e-6	3.94394735050327e-6
flux1:	0.631452062430323	4.45078738533907e-6	4.45080001301423e-6	4.4508099561809e-6	4.45081238166146e-6	4.45080574783629e-6	4.45079280997802e-6	4.45077965479273e-6	4.45077298102022e-6	4.45077672971696e-6	4.45078967980457e-6	4.45080543483577e-6	4.45081526604474e-6	4.45081283072775e-6	4.4507984630476e-6	4.45078028693085e-6	4.45077041917726e-6	4.45077709558675e-6	4.45079691318956e-6	4.45081376565792e-6	4.45080973880449e-6	4.4507852384264e-6	4.45077038575355e-6	4.45079767938605e-6	4.45083413057967e-6	4.4507872261361e-6	4.45073664580515e-6	4.4508525474482e-6	4.45071857265158e-6	4.45089361219255e-6	4.45078021114293e-6	4.45071933418177e-6	4.45078021114293e-6	4.45089361219256e-6	4.45071857265158e-6	4.4508525474482e-6	4.45073664580515e-6	4.4507872261361e-6	4.45083413057966e-6	4.45079767938605e-6	4.45077038575355e-6	4.4507852384264e-6	4.45080973880449e-6	4.45081376565792e-6	4.45079691318956e-6	4.45077709558675e-6	4.45077041917727e-6	4.45078028693085e-6	4.4507984630476e-6
flux1:	0.631714511334077	5.01834079352337e-6	5.01835485890069e-6	5.01836590446761e-6	5.01836856524816e-6	5.01836117541557e-6	5.01834685108028e-6	5.01833237057923e-6	5.01832512443743e-6	5.01832938563948e-6	5.0183436961925e-6	5.01836092644914e-6	5.0183714783826e-6	5.01836850409547e-6	5.01835257508307e-6	5.01833278696629e-6	5.0183224513218e-6	5.0183303750141e-6	5.01835241170673e-6	5.0183705326373e-6	5.0183651211565e-6	5.0183372767178e-6	5.01832105341224e-6	5.01835242058971e-6	5.01839355717905e-6	5.01834073496318e-6	5.0182844415914e-6	5.01841495299863e-6	5.01826335164192e-6	5.0184604118934e-6	5.01833212922513e-6	5.01826326221329e-6	5.01833212922513e-6	5.0184604118934e-6	5.01826335164192e-6	5.01841495299864e-6	5.0182844415914e-6	5.01834073496318e-6	5.01839355717904e-6	5.01835242058971e-6	5.01832105341224e-6	5.01833727671781e-6	5.0183651211565e-6	5.0183705326373e-6	5.01835241170671e-6	5.0183303750141e-6	5.0183224513218e-6	5.01833278696629e-6	5.01835257508307e-6
flux1:	0.63197696023783	5.65327225296753e-6	5.65328777905873e-6	5.65329999276512e-6	5.65330296628878e-6	5.65329487906533e-6	5.65327919133259e-6	5.65326337498499e-6	5.65325552719362e-6	5.65326026831367e-6	5.65327590854244e-6	5.65329457829796e-6	5.65330580238091e-6	5.65330223567161e-6	5.65328472108344e-6	5.65326337524899e-6	5.65325273212221e-6	5.6532621270897e-6	5.65328653524538e-6	5.65330582900552e-6	5.65329862015497e-6	5.65326692123069e-6	5.65324922843477e-6	5.65328530756104e-6	5.65333182397459e-6	5.65327252682272e-6	5.65321001365393e-6	5.65335682366954e-6	5.6531853285362e-6	5.65340684068146e-6	5.65326173306669e-6	5.65318385011979e-6	5.6532617330667e-6	5.65340684068146e-6	5.6531853285362e-6	5.65335682366955e-6	5.65321001365394e-6	5.65327252682272e-6	5.65333182397459e-6	5.65328530756103e-6	5.65324922843476e-6	5.6532669212307e-6	5.65329862015497e-6	5.65330582900552e-6	5.65328653524537e-6	5.6532621270897e-6	5.65325273212222e-6	5.65326337524899e-6	5.65328472108344e-6
flux1:	0.632239409141583	6.36291495761982e-6	6.36293195775004e-6	6.36294541633992e-6	6.362948807113e-6	6.36294011356797e-6	6.36292311095735e-6	6.3629059572695e-6	6.36289746813271e-6	6.36290263076321e-6	6.36291953795437e-6	6.36293958455486e-6	6.36295141956846e-6	6.36294721352671e-6	6.36292811423476e-6	6.36290530248138e-6	6.36289455094531e-6	6.36290566581246e-6	6.36293259255145e-6	6.36295291933456e-6	6.36294342705372e-6	6.36290729930001e-6	6.36288804067959e-6	6.36292956159143e-6	6.36298224532162e-6	6.36291587241723e-6	6.36284659642826e-6	6.36301156922214e-6	6.36281764364903e-6	6.36306628087649e-6	6.36290217223674e-6	6.36281412652212e-6	6.36290217223675e-6	6.36306628087648e-6	6.36281764364903e-6	6.36301156922214e-6	6.36284659642826e-6	6.36291587241724e-6	6.36298224532161e-6	6.36292956159144e-6	6.3628880406796e-6	6.3629072993e-6	6.36294342705371e-6	6.36295291933457e-6	6.36293259255145e-6	6.36290566581246e-6	6.36289455094531e-6	6.36290530248137e-6	6.36292811423476e-6
flux1:	0.632501858045337	7.15531602664783e-6	7.15533450778272e-6	7.15534930214118e-6	7.15535324338555e-6	7.15534406666068e-6	7.15532582108917e-6	7.15530733494095e-6	7.15529815224854e-6	7.15530365140867e-6	7.15532173158881e-6	7.15534306695931e-6	7.15535544055778e-6	7.15535055572914e-6	7.15532989794422e-6	7.1553057494967e-6	7.15529512731975e-6	7.15530823548776e-6	7.15533782228883e-6	7.15535899637513e-6	7.15534665833396e-6	7.1553054614705e-6	7.15528454557308e-6	7.15533233674725e-6	7.15539207235864e-6	7.15531797015832e-6	7.15524134700416e-6	7.15542653903847e-6	7.15520735329719e-6	7.15548605900048e-6	7.15530052153656e-6	7.15520103480781e-6	7.15530052153656e-6	7.15548605900048e-6	7.15520735329718e-6	7.15542653903847e-6	7.15524134700415e-6	7.15531797015831e-6	7.15539207235865e-6	7.15533233674725e-6	7.15528454557308e-6	7.1553054614705e-6	7.15534665833395e-6	7.15535899637514e-6	7.15533782228884e-6	7.15530823548776e-6	7.15529512731974e-6	7.1553057494967e-6	7.15532989794421e-6
flux1:	0.63276430694909	8.03929593563724e-6	8.0393159024373e-6	8.03933213985466e-6	8.0393367930634e-6	8.03932728554274e-6	8.03930788848506e-6	8.03928807805214e-6	8.03927813610105e-6	8.03928386166105e-6	8.03930299258886e-6	8.0393255062662e-6	8.03933833660493e-6	8.03933274058241e-6	8.03931057389095e-6	8.03928525317301e-6	8.03927503563351e-6	8.03929043558977e-6	8.03932281931789e-6	8.03934460936621e-6	8.03932878583338e-6	8.03928181261018e-6	8.03925915516586e-6	8.0393141498927e-6	8.03938192098856e-6	8.0392993713832e-6	8.03921476916571e-6	8.0394224480726e-6	8.03917485549438e-6	8.03948687610052e-6	8.03927721158459e-6	8.03916486353638e-6	8.0392772115846e-6	8.03948687610051e-6	8.03917485549439e-6	8.03942244807261e-6	8.0392147691657e-6	8.03929937138321e-6	8.03938192098855e-6	8.0393141498927e-6	8.03925915516587e-6	8.03928181261018e-6	8.03932878583339e-6	8.03934460936621e-6	8.03932281931789e-6	8.03929043558976e-6	8.03927503563352e-6	8.03928525317301e-6	8.03931057389093e-6
flux1:	0.633026755852843	9.02451175292264e-6	9.02453321210434e-6	9.02455101699435e-6	9.02455656872928e-6	9.02454690636103e-6	9.02452646322032e-6	9.02450533686976e-6	9.02449455721301e-6	9.0245003780835e-6	9.0245204149204e-6	9.02454397860286e-6	9.02455717573342e-6	9.02455084088918e-6	9.02452723358162e-6	9.02450093553727e-6	9.02449143301671e-6	9.02450944909842e-6	9.02454476491229e-6	9.02456689674542e-6	9.02454687157649e-6	9.02449334776883e-6	9.02446887372591e-6	9.02453211486153e-6	9.02460900355709e-6	9.02451720889516e-6	9.02442394067066e-6	9.02465660630703e-6	9.0243771193956e-6	9.02472604241143e-6	9.02448926397865e-6	9.02436248149128e-6	9.02448926397865e-6	9.02472604241145e-6	9.0243771193956e-6	9.02465660630703e-6	9.02442394067066e-6	9.02451720889517e-6	9.0246090035571e-6	9.02453211486153e-6	9.02446887372591e-6	9.02449334776883e-6	9.02454687157649e-6	9.02456689674543e-6	9.02454476491227e-6	9.02450944909843e-6	9.0244914330167e-6	9.02450093553726e-6	9.02452723358158e-6
flux1:	0.633289204756596	1.01215242991263e-5	1.01215472635493e-5	1.01215667758639e-5	1.01215734311555e-5	1.01215638046405e-5	1.01215424274839e-5	1.0121519991161e-5	1.01215082857501e-5	1.01215140573947e-5	1.01215348413049e-5	1.01215593147906e-5	1.01215727813815e-5	1.01215656801657e-5	1.01215407113684e-5	1.01215136540967e-5	1.01215052085383e-5	1.01215261925064e-5	1.01215645791257e-5	1.01215867414382e-5	1.01215617254182e-5	1.01215008108308e-5	1.01214744558793e-5	1.01215470987924e-5	1.01216342822745e-5	1.01215323469165e-5	1.01214296618998e-5	1.01216900698582e-5	1.01213748366137e-5	1.01217646344523e-5	1.01214974490954e-5	1.0121354495423e-5	1.01214974490954e-5	1.01217646344523e-5	1.01213748366137e-5	1.01216900698582e-5	1.01214296618998e-5	1.01215323469165e-5	1.01216342822745e-5	1.01215470987924e-5	1.01214744558793e-5	1.01215008108308e-5	1.01215617254182e-5	1.01215867414382e-5	1.01215645791257e-5	1.01215261925064e-5	1.01215052085383e-5	1.01215136540967e-5	1.01215407113684e-5
flux1:	0.63355165366035	1.13418693368175e-5	1.13418938285632e-5	1.13419151991016e-5	1.13419231708871e-5	1.13419137736039e-5	1.13418915725906e-5	1.13418678283302e-5	1.13418551057374e-5	1.13418606814946e-5	1.13418820512946e-5	1.13419072895422e-5	1.13419209204e-5	1.13419130176309e-5	1.13418867658225e-5	1.13418591804029e-5	1.13418521608248e-5	1.13418764946581e-5	1.13419181024591e-5	1.13419399558089e-5	1.13419090924974e-5	1.13418398828865e-5	1.13418115941962e-5	1.13418949075476e-5	1.13419936513617e-5	1.13418805595068e-5	1.13417676329761e-5	1.13420588208361e-5	1.13417036014708e-5	1.13421386815636e-5	1.13418374734754e-5	1.13416764374075e-5	1.13418374734754e-5	1.13421386815636e-5	1.13417036014708e-5	1.13420588208362e-5	1.13417676329761e-5	1.13418805595068e-5	1.13419936513617e-5	1.13418949075476e-5	1.13418115941963e-5	1.13418398828865e-5	1.13419090924974e-5	1.13419399558089e-5	1.13419181024591e-5	1.13418764946581e-5	1.13418521608248e-5	1.13418591804029e-5	1.13418867658225e-5
flux1:	0.633814102564103	1.26981328838952e-5	1.26981589354719e-5	1.26981823172913e-5	1.26981918114625e-5	1.26981828241986e-5	1.26981598982098e-5	1.26981348445014e-5	1.26981210198872e-5	1.2698126266462e-5	1.26981480732686e-5	1.26981739341712e-5	1.26981876139709e-5	1.26981788555713e-5	1.26981513831785e-5	1.26981235007042e-5	1.26981182980715e-5	1.26981463984298e-5	1.26981914007934e-5	1.26982125901356e-5	1.26981749642415e-5	1.26980964939842e-5	1.26980662298717e-5	1.26981615939185e-5	1.26982732417179e-5	1.26981478313366e-5	1.26980237533018e-5	1.26983490699018e-5	1.26979492140586e-5	1.2698434475668e-5	1.26980952904951e-5	1.26979140754912e-5	1.26980952904951e-5	1.2698434475668e-5	1.26979492140586e-5	1.26983490699017e-5	1.26980237533018e-5	1.26981478313366e-5	1.26982732417178e-5	1.26981615939185e-5	1.26980662298717e-5	1.26980964939842e-5	1.26981749642415e-5	1.26982125901356e-5	1.26981914007934e-5	1.26981463984298e-5	1.26981182980715e-5	1.26981235007042e-5	1.26981513831785e-5
flux1:	0.634076551467856	1.42040307286307e-5	1.42040583813586e-5	1.42040839165729e-5	1.42040951124015e-5	1.42040866851966e-5	1.42040631123547e-5	1.42040367471481e-5	1.42040217565601e-5	1.42040265738701e-5	1.42040486984953e-5	1.4204075050812e-5	1.42040886494103e-5	1.42040789471306e-5	1.42040502810576e-5	1.42040223170646e-5	1.42040193389318e-5	1.42040516637517e-5	1.42041002720028e-5	1.42041204428805e-5	1.42040750910583e-5	1.42039863363117e-5	1.42039540645542e-5	1.42040629667613e-5	1.42041889263822e-5	1.42040498592089e-5	1.42039136219705e-5	1.42042767599531e-5	1.42038271844411e-5	1.42043680824698e-5	1.42039866124333e-5	1.42037829256842e-5	1.42039866124333e-5	1.42043680824698e-5	1.42038271844411e-5	1.42042767599531e-5	1.42039136219705e-5	1.42040498592089e-5	1.42041889263823e-5	1.42040629667613e-5	1.42039540645542e-5	1.42039863363117e-5	1.42040750910583e-5	1.42041204428805e-5	1.42041002720028e-5	1.42040516637516e-5	1.42040193389318e-5	1.42040223170646e-5	1.42040502810576e-5
flux1:	0.634339000371609	1.58744922062047e-5	1.58745215048065e-5	1.58745493062072e-5	1.58745623321775e-5	1.58745545638459e-5	1.5874530392778e-5	1.5874502719926e-5	1.58744865393713e-5	1.58744908847015e-5	1.58745132573217e-5	1.58745399880817e-5	1.58745533527933e-5	1.58745425645896e-5	1.58745126727361e-5	1.58744848094056e-5	1.58744844748488e-5	1.5874521532517e-5	1.58745740146698e-5	1.58745928329947e-5	1.5874538756785e-5	1.58744386388037e-5	1.58744043333475e-5	1.58745283612049e-5	1.58746700870975e-5	1.58745158147807e-5	1.58743662995725e-5	1.58747713314272e-5	1.5874266498359e-5	1.58748691142906e-5	1.58744406839958e-5	1.58742120253157e-5	1.58744406839958e-5	1.58748691142906e-5	1.58742664983591e-5	1.58747713314272e-5	1.58743662995725e-5	1.58745158147807e-5	1.58746700870975e-5	1.58745283612049e-5	1.58744043333475e-5	1.58744386388037e-5	1.5874538756785e-5	1.58745928329948e-5	1.58745740146697e-5	1.58745215325169e-5	1.58744844748488e-5	1.58744848094056e-5	1.58745126727361e-5
flux1:	0.634601449275363	1.7725748275822e-5	1.77257792583044e-5	1.77258093854763e-5	1.77258242908695e-5	1.77258172070433e-5	1.77257924498673e-5	1.77257634897412e-5	1.77257461592668e-5	1.77257500754124e-5	1.77257726968029e-5	1.77257997173891e-5	1.77258126616603e-5	1.77258005675917e-5	1.77257693316611e-5	1.77257416983756e-5	1.77257444338214e-5	1.77257867953148e-5	1.77258434986607e-5	1.77258606737982e-5	1.772579685426e-5	1.77256842424595e-5	1.77256478783295e-5	1.7725788709439e-5	1.77259476816807e-5	1.77257764083528e-5	1.77256123713325e-5	1.77260637890946e-5	1.77254976841581e-5	1.7726168804075e-5	1.77256883566739e-5	1.7725432007066e-5	1.77256883566739e-5	1.7726168804075e-5	1.77254976841581e-5	1.77260637890945e-5	1.77256123713325e-5	1.77257764083528e-5	1.77259476816806e-5	1.77257887094389e-5	1.77256478783295e-5	1.77256842424595e-5	1.772579685426e-5	1.77258606737982e-5	1.77258434986607e-5	1.77257867953148e-5	1.77257444338214e-5	1.77257416983756e-5	1.77257693316611e-5
flux1:	0.634863898179116	1.97754239140511e-5	1.97754565961066e-5	1.97754890260264e-5	1.97755057489605e-5	1.9775499279756e-5	1.97754739078482e-5	1.97754437127356e-5	1.97754253654701e-5	1.97754290122297e-5	1.97754519756222e-5	1.97754792256765e-5	1.97754915137091e-5	1.97754777874587e-5	1.97754449726369e-5	1.97754176256803e-5	1.9775423862298e-5	1.97754721765768e-5	1.97755335539364e-5	1.97755488645544e-5	1.97754742779456e-5	1.97753479922483e-5	1.97753095385499e-5	1.97754689282405e-5	1.97756466285909e-5	1.97754562702997e-5	1.97752763282176e-5	1.97757790869091e-5	1.97751451973146e-5	1.9775892396717e-5	1.9775354479909e-5	1.97750674895784e-5	1.9775354479909e-5	1.9775892396717e-5	1.97751451973146e-5	1.97757790869091e-5	1.97752763282176e-5	1.97754562702997e-5	1.97756466285909e-5	1.97754689282405e-5	1.97753095385499e-5	1.97753479922483e-5	1.97754742779456e-5	1.97755488645544e-5	1.97755335539364e-5	1.97754721765768e-5	1.9775423862298e-5	1.97754176256803e-5	1.97754449726369e-5
flux1:	0.635126347082869	2.20426348136802e-5	2.20426691670928e-5	2.20427037595946e-5	2.20427220926067e-5	2.20427160512522e-5	2.20426899948556e-5	2.20426586695306e-5	2.20426395652967e-5	2.20426432533402e-5	2.2042666765753e-5	2.20426942140305e-5	2.20427055410878e-5	2.20426897175168e-5	2.20426549399059e-5	2.2042627842293e-5	2.20426380156423e-5	2.20426930284335e-5	2.20427596676258e-5	2.20427729894948e-5	2.20426866231685e-5	2.20425454351253e-5	2.20425048461565e-5	2.20426846131188e-5	2.20428824988279e-5	2.20426706404627e-5	2.20424732563957e-5	2.20430328211988e-5	2.20423241126349e-5	2.20431558475355e-5	2.20425545986928e-5	2.20422337742056e-5	2.20425545986929e-5	2.20431558475355e-5	2.20423241126349e-5	2.20430328211988e-5	2.20424732563957e-5	2.20426706404627e-5	2.20428824988279e-5	2.20426846131188e-5	2.20425048461565e-5	2.20425454351253e-5	2.20426866231685e-5	2.20427729894948e-5	2.20427596676258e-5	2.20426930284335e-5	2.20426380156423e-5	2.2042627842293e-5	2.20426549399059e-5
flux1:	0.635388795986622	2.45480883481229e-5	2.45481242730191e-5	2.45481607319664e-5	2.4548180286611e-5	2.45481743505508e-5	2.45481475031997e-5	2.45481152307562e-5	2.45480957934673e-5	2.45481000192536e-5	2.45481244209668e-5	2.45481520623218e-5	2.45481620306998e-5	2.45481434701884e-5	2.45481061631962e-5	2.45480791657932e-5	2.45480937183952e-5	2.45481562942991e-5	2.45482289500824e-5	2.45482402847185e-5	2.45481411522247e-5	2.45479837844027e-5	2.45479409890498e-5	2.45481429997398e-5	2.45483624760941e-5	2.45481263266286e-5	2.4547909796219e-5	2.45485321932496e-5	2.4547741084951e-5	2.45486667884526e-5	2.45479959179535e-5	2.4547637808162e-5	2.45479959179536e-5	2.45486667884526e-5	2.4547741084951e-5	2.45485321932496e-5	2.4547909796219e-5	2.45481263266286e-5	2.45483624760941e-5	2.45481429997398e-5	2.45479409890499e-5	2.45479837844027e-5	2.45481411522247e-5	2.45482402847185e-5	2.45482289500824e-5	2.45481562942991e-5	2.45480937183952e-5	2.45480791657933e-5	2.45481061631962e-5
flux1:	0.635651244890376	2.73141887290265e-5	2.73142260202707e-5	2.73142638517759e-5	2.73142840240711e-5	2.73142777201539e-5	2.73142499487047e-5	2.73142170213577e-5	2.73141978789726e-5	2.73142033590644e-5	2.73142291398029e-5	2.73142569876206e-5	2.73142650785828e-5	2.73142429292925e-5	2.73142023104861e-5	2.7314175135715e-5	2.7314194523138e-5	2.73142656707398e-5	2.73143452981456e-5	2.73143548008999e-5	2.73142419551271e-5	2.731406707828e-5	2.73140219680594e-5	2.73142481209048e-5	2.73144905137696e-5	2.73142268608311e-5	2.73139892994965e-5	2.73146811699139e-5	2.73137995066987e-5	2.73148296899887e-5	2.73140824616259e-5	2.73136833419041e-5	2.73140824616259e-5	2.73148296899888e-5	2.73137995066986e-5	2.73146811699139e-5	2.73139892994965e-5	2.73142268608311e-5	2.73144905137696e-5	2.73142481209048e-5	2.73140219680594e-5	2.73140670782799e-5	2.73142419551271e-5	2.73143548008999e-5	2.73143452981455e-5	2.73142656707398e-5	2.7314194523138e-5	2.7314175135715e-5	2.73142023104861e-5
flux1:	0.635913693794129	3.03651462492496e-5	3.03651845578342e-5	3.03652230273774e-5	3.03652429662235e-5	3.03652356615751e-5	3.03652068223375e-5	3.03651736764375e-5	3.0365155701798e-5	3.03651634046341e-5	3.03651912149831e-5	3.0365219288585e-5	3.0365224830935e-5	3.03651979905248e-5	3.0365153030738e-5	3.03651252602373e-5	3.03651499611479e-5	3.03652308605196e-5	3.03653186481579e-5	3.03653266540782e-5	3.03651991971525e-5	3.0365005424754e-5	3.03649578410861e-5	3.03652100518191e-5	3.03654765817054e-5	3.03651817466403e-5	3.03649210782332e-5	3.03656897352693e-5	3.03647087551603e-5	3.03658551115795e-5	3.03650243187164e-5	3.03645801729707e-5	3.03650243187164e-5	3.03658551115795e-5	3.03647087551604e-5	3.03656897352693e-5	3.03649210782331e-5	3.03651817466403e-5	3.03654765817054e-5	3.03652100518192e-5	3.03649578410861e-5	3.0365005424754e-5	3.03651991971526e-5	3.03653266540783e-5	3.03653186481579e-5	3.03652308605195e-5	3.03651499611479e-5	3.03651252602373e-5	3.0365153030738e-5
flux1:	0.636176142697882	3.37270904646742e-5	3.37271292555603e-5	3.37271673463458e-5	3.37271859272458e-5	3.37271768272868e-5	3.37271467883451e-5	3.37271140423386e-5	3.37270983927745e-5	3.37271095657373e-5	3.37271402223835e-5	3.37271685292381e-5	3.37271706656261e-5	3.37271377443422e-5	3.37270871410618e-5	3.37270582086798e-5	3.37270887391043e-5	3.37271807707501e-5	3.37272781723234e-5	3.37272852178768e-5	3.37271423064628e-5	3.37269281863015e-5	3.37268779078425e-5	3.37271580975699e-5	3.37274498569936e-5	3.37271196517315e-5	3.37268335991149e-5	3.37276870874482e-5	3.37265973832561e-5	3.37278728938461e-5	3.37269508298044e-5	3.37264573296598e-5	3.37269508298044e-5	3.37278728938462e-5	3.37265973832561e-5	3.37276870874482e-5	3.37268335991149e-5	3.37271196517316e-5	3.37274498569936e-5	3.37271580975699e-5	3.37268779078425e-5	3.37269281863015e-5	3.37271423064628e-5	3.37272852178768e-5	3.37272781723234e-5	3.37271807707501e-5	3.37270887391043e-5	3.37270582086798e-5	3.37270871410618e-5
flux1:	0.636438591601635	3.74281871263018e-5	3.74282256348084e-5	3.74282620101174e-5	3.74282778165971e-5	3.74282659713903e-5	3.74282346406989e-5	3.74282031342239e-5	3.74281912874178e-5	3.7428207476923e-5	3.74282419604814e-5	3.74282704734341e-5	3.74282681259418e-5	3.74282274133653e-5	3.74281695705686e-5	3.74281387619936e-5	3.74281756937715e-5	3.74282804677148e-5	3.7428389229654e-5	3.74283960682101e-5	3.7428236912859e-5	3.74280009155463e-5	3.74279476466582e-5	3.74282577345478e-5	3.74285756706533e-5	3.74282053577634e-5	3.74278914357235e-5	3.74288385924557e-5	3.74276300654919e-5	3.74290491042053e-5	3.74280275252206e-5	3.74274800057283e-5	3.74280275252206e-5	3.74290491042053e-5	3.74276300654919e-5	3.74288385924557e-5	3.74278914357235e-5	3.74282053577634e-5	3.74285756706533e-5	3.74282577345477e-5	3.74279476466582e-5	3.74280009155463e-5	3.74282369128589e-5	3.74283960682101e-5	3.7428389229654e-5	3.74282804677148e-5	3.74281756937715e-5	3.74281387619937e-5	3.74281695705685e-5
flux1:	0.636701040505389	4.14987586289251e-5	4.14987958183803e-5	4.1498828790983e-5	4.14988401060175e-5	4.14988244257026e-5	4.14987917839507e-5	4.14987626157168e-5	4.1498756399018e-5	4.14987794613543e-5	4.14988189058389e-5	4.14988475360324e-5	4.14988393730291e-5	4.14987888110565e-5	4.14987218277458e-5	4.14986882878952e-5	4.14987322709746e-5	4.14988516543305e-5	4.14989738372039e-5	4.14989814460745e-5	4.14988053033265e-5	4.14985458077697e-5	4.14984891694685e-5	4.1498831072152e-5	4.14991759767072e-5	4.14987602340705e-5	4.14984157449178e-5	4.14994662612594e-5	4.14981280651777e-5	4.14997065017606e-5	4.14985765807359e-5	4.14979700119134e-5	4.14985765807359e-5	4.14997065017607e-5	4.14981280651777e-5	4.14994662612594e-5	4.14984157449178e-5	4.14987602340705e-5	4.14991759767072e-5	4.1498831072152e-5	4.14984891694685e-5	4.14985458077697e-5	4.14988053033265e-5	4.14989814460745e-5	4.14989738372039e-5	4.14988516543305e-5	4.14987322709746e-5	4.14986882878952e-5	4.14987218277458e-5
flux1:	0.636963489409142	4.59714076938693e-5	4.5971442217787e-5	4.59714697296253e-5	4.59714745391087e-5	4.59714538186166e-5	4.59714199552151e-5	4.59713945168325e-5	4.59713961270166e-5	4.59714282278234e-5	4.59714739012316e-5	4.59715024678904e-5	4.59714868745784e-5	4.59714240394118e-5	4.59713457090216e-5	4.59713084580449e-5	4.59713602459061e-5	4.59714963869451e-5	4.59716343780889e-5	4.59716439549021e-5	4.59714501110042e-5	4.5971165387139e-5	4.59711049120946e-5	4.59714805520567e-5	4.59718530609875e-5	4.59713859524769e-5	4.59710079845833e-5	4.59721724672101e-5	4.59706929398606e-5	4.5972448238324e-5	4.59712005075699e-5	4.59705294610638e-5	4.597120050757e-5	4.59724482383241e-5	4.59706929398606e-5	4.59721724672101e-5	4.59710079845833e-5	4.59713859524769e-5	4.59718530609875e-5	4.59714805520567e-5	4.59711049120946e-5	4.5971165387139e-5	4.59714501110041e-5	4.5971643954902e-5	4.59716343780888e-5	4.59714963869451e-5	4.59713602459061e-5	4.59713084580449e-5	4.59713457090216e-5
flux1:	0.637225938312895	5.08811439518598e-5	5.08811741243197e-5	5.08811937396167e-5	5.08811897494331e-5	5.08811627019774e-5	5.08811278518682e-5	5.08811078543877e-5	5.08811198648428e-5	5.08811634654349e-5	5.08812167414385e-5	5.08812449402248e-5	5.08812199956354e-5	5.0881142091644e-5	5.0881049914299e-5	5.08810078726811e-5	5.08810683497675e-5	5.0881223696186e-5	5.08813802109095e-5	5.08813931572065e-5	5.08811809025401e-5	5.08808690918865e-5	5.08808042252503e-5	5.08812155505521e-5	5.08816161551432e-5	5.0881091108589e-5	5.08806765379831e-5	5.08819665689123e-5	5.08803331500601e-5	5.08822844606414e-5	5.08809087418173e-5	5.08801673520114e-5	5.08809087418174e-5	5.08822844606414e-5	5.08803331500601e-5	5.08819665689123e-5	5.08806765379831e-5	5.0881091108589e-5	5.08816161551432e-5	5.08812155505521e-5	5.08808042252503e-5	5.08808690918865e-5	5.08811809025401e-5	5.08813931572065e-5	5.08813802109094e-5	5.0881223696186e-5	5.08810683497675e-5	5.08810078726811e-5	5.0881049914299e-5
flux1:	0.637488387216649	5.62655130365397e-5	5.6265536814683e-5	5.62655457293382e-5	5.62655303969293e-5	5.62654956949886e-5	5.62654602733527e-5	5.62654477630295e-5	5.62654731155127e-5	5.62655309447538e-5	5.62655932661127e-5	5.62656206382744e-5	5.62655841017374e-5	5.62654879699547e-5	5.62653791792215e-5	5.6265331202e-5	5.6265401411634e-5	5.62655787205379e-5	5.62657567892917e-5	5.6265774679458e-5	5.62655432731017e-5	5.62652023679884e-5	5.62651324759792e-5	5.62655814936323e-5	5.62660105653672e-5	5.6265420358893e-5	5.62649658538729e-5	5.62663940476398e-5	5.62645931804564e-5	5.62667614230692e-5	5.62652467426635e-5	5.62644286615801e-5	5.62652467426635e-5	5.62667614230693e-5	5.62645931804564e-5	5.62663940476398e-5	5.62649658538729e-5	5.62654203588929e-5	5.62660105653672e-5	5.62655814936323e-5	5.62651324759792e-5	5.62652023679884e-5	5.62655432731017e-5	5.6265774679458e-5	5.62657567892916e-5	5.62655787205378e-5	5.6265401411634e-5	5.6265331202e-5	5.62653791792214e-5
flux1:	0.637750836120402	6.2164727741258e-5	6.21647427237799e-5	6.21647377933631e-5	6.2164708373823e-5	6.21646646954945e-5	6.21646293269133e-5	6.21646266866433e-5	6.21646686651398e-5	6.21647436762318e-5	6.21648165112265e-5	6.21648424162304e-5	6.21647917264295e-5	6.21646738702093e-5	6.21645454754694e-5	6.21644903950502e-5	6.21645715659285e-5	6.21647739029247e-5	6.21649768419932e-5	6.21650013760205e-5	6.21647500002718e-5	6.2164377822866e-5	6.21643022111032e-5	6.21647910362684e-5	6.21652488669905e-5	6.21645856245246e-5	6.21640876530847e-5	6.21656677099766e-5	6.21636847243834e-5	6.21660926617726e-5	6.21644271506688e-5	6.2163525496124e-5	6.21644271506688e-5	6.21660926617725e-5	6.21636847243835e-5	6.21656677099766e-5	6.21640876530846e-5	6.21645856245247e-5	6.21652488669906e-5	6.21647910362684e-5	6.21643022111033e-5	6.21643778228661e-5	6.21647500002718e-5	6.21650013760205e-5	6.21649768419931e-5	6.21647739029246e-5	6.21645715659285e-5	6.21644903950502e-5	6.21645454754694e-5
flux1:	0.638013285024155	6.86218007303828e-5	6.86218041755944e-5	6.8621781963423e-5	6.86217355691635e-5	6.86216816469392e-5	6.86216471851848e-5	6.86216571182414e-5	6.86217193030782e-5	6.86218146154479e-5	6.86218994093418e-5	6.86219230040401e-5	6.86218552936969e-5	6.86217119235696e-5	6.86215607685047e-5	6.86214974449617e-5	6.86215910139967e-5	6.86218217388261e-5	6.86220531024694e-5	6.86220860415461e-5	6.86218137467165e-5	6.86214079292592e-5	6.86213258728033e-5	6.8621856795682e-5	6.86223436543437e-5	6.86215988507342e-5	6.86210536904098e-5	6.86228004445701e-5	6.86206194208054e-5	6.86232917199735e-5	6.86214624959769e-5	6.86204697925515e-5	6.86214624959769e-5	6.86232917199735e-5	6.86206194208054e-5	6.86228004445701e-5	6.86210536904099e-5	6.86215988507342e-5	6.86223436543437e-5	6.8621856795682e-5	6.86213258728033e-5	6.86214079292593e-5	6.86218137467165e-5	6.86220860415461e-5	6.86220531024694e-5	6.86218217388261e-5	6.86215910139967e-5	6.86214974449616e-5	6.86215607685046e-5
flux1:	0.638275733927908	7.56826782322147e-5	7.56826670986014e-5	7.56826239443206e-5	7.56825576162318e-5	7.56824922845072e-5	7.56824598189888e-5	7.56824853121276e-5	7.56825715133494e-5	7.5682690340747e-5	7.56827884649709e-5	7.56828086925751e-5	7.56827208214983e-5	7.56825479206124e-5	7.56823707575037e-5	7.56822981346432e-5	7.56824057636839e-5	7.56826685000263e-5	7.56829320125181e-5	7.56829750971216e-5	7.56826807374408e-5	7.56822387053055e-5	7.56821494922151e-5	7.56827250640475e-5	7.56832412707377e-5	7.56824057464588e-5	7.56818094960174e-5	7.56837389573529e-5	7.56813425685658e-5	7.56843058495274e-5	7.56822988821573e-5	7.5681206994731e-5	7.56822988821573e-5	7.56843058495274e-5	7.56813425685658e-5	7.56837389573529e-5	7.56818094960174e-5	7.56824057464588e-5	7.56832412707377e-5	7.56827250640475e-5	7.56821494922151e-5	7.56822387053055e-5	7.56826807374408e-5	7.56829750971216e-5	7.56829320125181e-5	7.56826685000263e-5	7.56824057636839e-5	7.56822981346431e-5	7.56823707575036e-5
flux1:	0.638538182831662	8.3396374073847e-5	8.33963450850488e-5	8.33962771928334e-5	8.33961879797495e-5	8.33961102167882e-5	8.33960810617901e-5	8.33961253255387e-5	8.33962394956205e-5	8.33963850625577e-5	8.33964977649167e-5	8.3396513357061e-5	8.33964019657634e-5	8.33961953764125e-5	8.33959889550663e-5	8.33959061199435e-5	8.33960297038013e-5	8.33963282912742e-5	8.33966277580165e-5	8.33966826089492e-5	8.33963647709888e-5	8.3395883730347e-5	8.33957867202543e-5	8.33964098592188e-5	8.33969558764616e-5	8.33960198613654e-5	8.33953684535934e-5	8.33974978426399e-5	8.33948671758852e-5	8.33981500474455e-5	8.33959500048368e-5	8.33947500646329e-5	8.33959500048369e-5	8.33981500474455e-5	8.33948671758852e-5	8.33974978426399e-5	8.33953684535934e-5	8.33960198613654e-5	8.33969558764615e-5	8.33964098592189e-5	8.33957867202544e-5	8.3395883730347e-5	8.33963647709887e-5	8.33966826089492e-5	8.33966277580164e-5	8.33963282912741e-5	8.33960297038012e-5	8.33959061199435e-5	8.33959889550664e-5
flux1:	0.638800631735415	9.18151033489674e-5	9.18150530837999e-5	9.18149566278562e-5	9.18148416700551e-5	9.18147506297645e-5	9.18147262930656e-5	9.18147926780509e-5	9.18149388052769e-5	9.18151142549531e-5	9.18152426146187e-5	9.18152521095754e-5	9.18151136948591e-5	9.18148692255337e-5	9.18146303946917e-5	9.18145366377342e-5	9.18146783010048e-5	9.18150167279767e-5	9.18153559257735e-5	9.18154239294813e-5	9.18150808550716e-5	9.18145577869962e-5	9.1814452485767e-5	9.18151266027847e-5	9.18157031432614e-5	9.18146562882575e-5	9.1813945502954e-5	9.18162932781641e-5	9.18134076338765e-5	9.18170407168932e-5	9.18146307953047e-5	9.18133131186406e-5	9.18146307953047e-5	9.18170407168932e-5	9.18134076338765e-5	9.18162932781641e-5	9.18139455029539e-5	9.18146562882575e-5	9.18157031432614e-5	9.18151266027846e-5	9.1814452485767e-5	9.18145577869962e-5	9.18150808550715e-5	9.18154239294815e-5	9.18153559257735e-5	9.18150167279767e-5	9.18146783010048e-5	9.18145366377342e-5	9.18146303946917e-5
flux1:	0.639063080639168	1.00994414938437e-4	1.00994339944936e-4	1.00994211188459e-4	1.00994067800005e-4	1.00993962828852e-4	1.00993944957103e-4	1.00994036846596e-4	1.00994218831805e-4	1.00994427129645e-4	1.0099457202095e-4	1.0099457380056e-4	1.00994404813419e-4	1.0099411836459e-4	1.00993844182706e-4	1.00993739055192e-4	1.00993901135612e-4	1.00994283452262e-4	1.00994665999908e-4	1.00994748180385e-4	1.00994377686534e-4	1.00993809349326e-4	1.00993695500247e-4	1.00994424643752e-4	1.00995032792666e-4	1.00993864207586e-4	1.00993089683764e-4	1.00995675561085e-4	1.00992512231969e-4	1.00996528171453e-4	1.0099388990861e-4	1.00992443908832e-4	1.0099388990861e-4	1.00996528171453e-4	1.00992512231969e-4	1.00995675561085e-4	1.00993089683764e-4	1.00993864207586e-4	1.00995032792666e-4	1.00994424643752e-4	1.00993695500247e-4	1.00993809349326e-4	1.00994377686534e-4	1.00994748180385e-4	1.00994665999908e-4	1.00994283452262e-4	1.00993901135612e-4	1.00993739055192e-4	1.00993844182706e-4
flux1:	0.639325529542921	1.10993322030339e-4	1.1099321896098e-4	1.10993054383223e-4	1.10992880127303e-4	1.10992760762022e-4	1.1099275106143e-4	1.10992871741856e-4	1.10993093262701e-4	1.10993337100445e-4	1.10993499169492e-4	1.10993491516553e-4	1.1099328848146e-4	1.10992956186986e-4	1.10992644038309e-4	1.10992527403686e-4	1.10992712420248e-4	1.10993142632324e-4	1.1099357184387e-4	1.10993668724443e-4	1.10993268123245e-4	1.10992651064574e-4	1.1099252875574e-4	1.10993317773396e-4	1.10993959122659e-4	1.1099265741796e-4	1.109918146642e-4	1.10994659629327e-4	1.10991193660538e-4	1.10995627128944e-4	1.1099274020326e-4	1.10991154296641e-4	1.1099274020326e-4	1.10995627128944e-4	1.10991193660538e-4	1.10994659629327e-4	1.109918146642e-4	1.1099265741796e-4	1.10993959122659e-4	1.10993317773396e-4	1.1099252875574e-4	1.10992651064574e-4	1.10993268123245e-4	1.10993668724443e-4	1.1099357184387e-4	1.10993142632324e-4	1.10992712420248e-4	1.10992527403686e-4	1.10992644038309e-4
flux1:	0.639587978446675	1.21874429711893e-4	1.21874295475173e-4	1.21874091899953e-4	1.21873884651033e-4	1.21873750593539e-4	1.21873750725935e-4	1.21873903238844e-4	1.21874167607091e-4	1.21874449313008e-4	1.21874628970768e-4	1.21874610147555e-4	1.21874369800688e-4	1.21873988180341e-4	1.21873635891427e-4	1.21873507966914e-4	1.21873718571675e-4	1.21874200516613e-4	1.21874679240967e-4	1.2187479070024e-4	1.21874356722103e-4	1.21873687302196e-4	1.21873557088866e-4	1.21874411803018e-4	1.21875088593403e-4	1.2187364192273e-4	1.21872726324655e-4	1.21875852638923e-4	1.21872056572477e-4	1.21876944267592e-4	1.21873786286171e-4	1.21872047792885e-4	1.21873786286171e-4	1.21876944267592e-4	1.21872056572477e-4	1.21875852638923e-4	1.21872726324655e-4	1.2187364192273e-4	1.21875088593403e-4	1.21874411803018e-4	1.21873557088866e-4	1.21873687302196e-4	1.21874356722104e-4	1.2187479070024e-4	1.21874679240967e-4	1.21874200516613e-4	1.21873718571675e-4	1.21873507966914e-4	1.21873635891427e-4
flux1:	0.639850427350428	1.3370405863075e-4	1.33703890552346e-4	1.33703645270263e-4	1.33703403257045e-4	1.33703254324185e-4	1.33703265780373e-4	1.33703452761212e-4	1.33703762779866e-4	1.3370408424095e-4	1.33704281675861e-4	1.33704250023001e-4	1.33703969465364e-4	1.33703535582644e-4	1.33703141533758e-4	1.33703002918871e-4	1.33703241832325e-4	1.33703779040745e-4	1.33704309492622e-4	1.33704434619758e-4	1.33703963343524e-4	1.33703237770149e-4	1.33703100809752e-4	1.33704028202157e-4	1.33704743468466e-4	1.3370313956858e-4	1.33702146392507e-4	1.33705577594059e-4	1.33701421201523e-4	1.33706801843455e-4	1.33703348122645e-4	1.33701443164243e-4	1.33703348122645e-4	1.33706801843455e-4	1.33701421201523e-4	1.33705577594059e-4	1.33702146392507e-4	1.3370313956858e-4	1.33704743468466e-4	1.33704028202157e-4	1.33703100809752e-4	1.33703237770149e-4	1.33703963343524e-4	1.33704434619758e-4	1.33704309492623e-4	1.33703779040745e-4	1.33703241832325e-4	1.33703002918871e-4	1.33703141533758e-4
flux1:	0.640112876254181	1.46552363647893e-4	1.46552159632841e-4	1.46551870508828e-4	1.46551592332627e-4	1.46551428380045e-4	1.46551452334427e-4	1.46551675845252e-4	1.46552033673305e-4	1.46552396275255e-4	1.46552611487265e-4	1.46552565540596e-4	1.46552242400256e-4	1.46551754018439e-4	1.46551317243894e-4	1.46551168933027e-4	1.46551438864101e-4	1.4655203441117e-4	1.46552617999683e-4	1.4655275495497e-4	1.46552241748497e-4	1.46551456123802e-4	1.46551314320173e-4	1.46552322720289e-4	1.46553080433625e-4	1.46551306657735e-4	1.46550231049726e-4	1.46553991952308e-4	1.46549441960924e-4	1.46555356293755e-4	1.46551579636884e-4	1.46549493032037e-4	1.46551579636884e-4	1.46555356293755e-4	1.46549441960924e-4	1.46553991952308e-4	1.46550231049726e-4	1.46551306657735e-4	1.46553080433625e-4	1.46552322720289e-4	1.46551314320173e-4	1.46551456123802e-4	1.46552241748497e-4	1.4655275495497e-4	1.46552617999683e-4	1.4655203441117e-4	1.46551438864101e-4	1.46551168933027e-4	1.46551317243893e-4
flux1:	0.640375325157934	1.60493446329917e-4	1.60493205015755e-4	1.60492870573506e-4	1.60492555197869e-4	1.60492376019335e-4	1.60492413171996e-4	1.60492674536946e-4	1.60493081570169e-4	1.60493486160445e-4	1.60493719017029e-4	1.60493657638209e-4	1.60493290234249e-4	1.60492745962584e-4	1.6049226623399e-4	1.60492109610946e-4	1.6049241316401e-4	1.60493069516648e-4	1.60493706679028e-4	1.60493852566246e-4	1.60493292040909e-4	1.60492442419359e-4	1.60492298571561e-4	1.60493397841459e-4	1.60494203041767e-4	1.60492246381983e-4	1.60491083361817e-4	1.60495200054291e-4	1.60490219872794e-4	1.60496710677472e-4	1.60492581155173e-4	1.60490296315713e-4	1.60492581155173e-4	1.60496710677472e-4	1.60490219872794e-4	1.60495200054291e-4	1.60491083361817e-4	1.60492246381983e-4	1.60494203041767e-4	1.60493397841459e-4	1.60492298571561e-4	1.60492442419359e-4	1.60493292040909e-4	1.60493852566246e-4	1.60493706679028e-4	1.60493069516648e-4	1.6049241316401e-4	1.60492109610946e-4	1.6049226623399e-4
flux1:	0.640637774061688	1.7560546005501e-4	1.75605180944872e-4	1.75604800420187e-4	1.75604447129389e-4	1.75604252335303e-4	1.75604302749947e-4	1.75604602403644e-4	1.75605059180035e-4	1.756055060583e-4	1.75605756371234e-4	1.75605678885951e-4	1.75605266385188e-4	1.75604665806514e-4	1.75604143693162e-4	1.75603980506591e-4	1.75604320079373e-4	1.75605038946721e-4	1.75605728995675e-4	1.75605879753094e-4	1.75605265735183e-4	1.75604348190904e-4	1.75604206140824e-4	1.75605407848704e-4	1.75606266760085e-4	1.75604113854559e-4	1.75602858304471e-4	1.75607358154868e-4	1.75601907606233e-4	1.75609019732095e-4	1.75604504471312e-4	1.75602003300878e-4	1.75604504471312e-4	1.75609019732095e-4	1.75601907606233e-4	1.75607358154868e-4	1.75602858304471e-4	1.75604113854559e-4	1.75606266760084e-4	1.75605407848704e-4	1.75604206140824e-4	1.75604348190904e-4	1.75605265735183e-4	1.75605879753094e-4	1.75605728995675e-4	1.75605038946721e-4	1.75604320079373e-4	1.75603980506591e-4	1.75604143693162e-4
flux1:	0.640900222965441	1.91970706436019e-4	1.91970390000333e-4	1.91969963356716e-4	1.91969571683023e-4	1.91969360564395e-4	1.91969423512562e-4	1.91969760872542e-4	1.91970267010632e-4	1.91970755949424e-4	1.91971023569112e-4	1.91970929904827e-4	1.91970472461122e-4	1.91969816231846e-4	1.91969253133125e-4	1.91969085453195e-4	1.91969463131032e-4	1.91970245326901e-4	1.91970986320798e-4	1.91971136637615e-4	1.91970462159026e-4	1.91969472859824e-4	1.91969337631607e-4	1.91970655205012e-4	1.91971575325828e-4	1.91969212446186e-4	1.91967859094679e-4	1.91972770763284e-4	1.91966805832481e-4	1.91974586255497e-4	1.91969649243753e-4	1.91966912041509e-4	1.91969649243753e-4	1.91974586255497e-4	1.91966805832481e-4	1.91972770763284e-4	1.91967859094679e-4	1.91969212446186e-4	1.91971575325828e-4	1.91970655205012e-4	1.91969337631607e-4	1.91969472859824e-4	1.91970462159026e-4	1.91971136637615e-4	1.91970986320798e-4	1.91970245326901e-4	1.91969463131032e-4	1.91969085453195e-4	1.91969253133125e-4
flux1:	0.641162671869194	2.09675721695587e-4	2.0967536943152e-4	2.09674897333288e-4	2.0967446695565e-4	2.09674238342455e-4	2.09674312166146e-4	2.09674685540742e-4	2.09675239717998e-4	2.09675770014566e-4	2.09676054936486e-4	2.09675945749927e-4	2.09675444615037e-4	2.09674734528657e-4	2.09674132674495e-4	2.09673962832629e-4	2.09674380286026e-4	2.0967522561311e-4	2.0967601425854e-4	2.09676157523208e-4	2.0967541483291e-4	2.09674350117154e-4	2.09674228040589e-4	2.09675676889798e-4	2.0967666704945e-4	2.0967408006439e-4	2.09672623465943e-4	2.09677976932464e-4	2.09671449537896e-4	2.09679947454052e-4	2.0967454936589e-4	2.09671554737921e-4	2.0967454936589e-4	2.09679947454053e-4	2.09671449537896e-4	2.09677976932464e-4	2.09672623465943e-4	2.0967408006439e-4	2.0967666704945e-4	2.09675676889798e-4	2.09674228040589e-4	2.09674350117154e-4	2.09675414832909e-4	2.09676157523208e-4	2.0967601425854e-4	2.0967522561311e-4	2.09674380286026e-4	2.09673962832629e-4	2.09674132674495e-4
flux1:	0.641425120772948	2.28811351564317e-4	2.28810966003461e-4	2.28810449744295e-4	2.28809980364166e-4	2.28809732489439e-4	2.28809814495435e-4	2.28810221038193e-4	2.28810821015062e-4	2.2881139157298e-4	2.28811694048684e-4	2.28811570831788e-4	2.28811028426406e-4	2.28810267432501e-4	2.28809629849341e-4	2.28809460364621e-4	2.28809918758442e-4	2.28810825924743e-4	2.28811657520888e-4	2.28811785807025e-4	2.28810966403708e-4	2.28809822855204e-4	2.28809721664455e-4	2.28811319266293e-4	2.28812389640755e-4	2.2880956395219e-4	2.2880799846421e-4	2.2881382507453e-4	2.28806682872152e-4	2.28815949834464e-4	2.28810047886988e-4	2.28806772667966e-4	2.28810047886988e-4	2.28815949834464e-4	2.28806682872152e-4	2.2881382507453e-4	2.2880799846421e-4	2.2880956395219e-4	2.28812389640755e-4	2.28811319266294e-4	2.28809721664455e-4	2.28809822855204e-4	2.28810966403708e-4	2.28811785807025e-4	2.28811657520888e-4	2.28810825924743e-4	2.28809918758443e-4	2.2880946036462e-4	2.28809629849341e-4
flux1:	0.641687569676701	2.49472813213309e-4	2.4947239787039e-4	2.49471839258552e-4	2.4947133046167e-4	2.49471060844781e-4	2.49471147244417e-4	2.4947158296495e-4	2.4947222565786e-4	2.49472835094446e-4	2.49473155737382e-4	2.49473020889446e-4	2.49472440823327e-4	2.49471632995296e-4	2.49470963436971e-4	2.49470796934549e-4	2.49471296858351e-4	2.49472263436538e-4	2.49473131870171e-4	2.49473235964573e-4	2.4947233064961e-4	2.49471105164645e-4	2.49471034063291e-4	2.49472799995765e-4	2.49473962074549e-4	2.49470882523425e-4	2.49469202282402e-4	2.49475534820596e-4	2.49467721049682e-4	2.49477811156954e-4	2.49471359001159e-4	2.49467778188784e-4	2.49471359001159e-4	2.49477811156954e-4	2.49467721049682e-4	2.49475534820596e-4	2.49469202282402e-4	2.49470882523425e-4	2.49473962074549e-4	2.49472799995765e-4	2.49471034063291e-4	2.49471105164645e-4	2.4947233064961e-4	2.49473235964573e-4	2.49473131870171e-4	2.49472263436538e-4	2.49471296858351e-4	2.49470796934549e-4	2.49470963436971e-4
flux1:	0.641950018580454	2.71759742679376e-4	2.71759301937982e-4	2.71758703143076e-4	2.71758154259105e-4	2.71757859623138e-4	2.71757945530884e-4	2.71758405370099e-4	2.71759086973846e-4	2.71759733746666e-4	2.71760073621326e-4	2.71759930474711e-4	2.71759317505801e-4	2.71758467952571e-4	2.71757770797661e-4	2.71757609926255e-4	2.71758151355999e-4	2.71759173796079e-4	2.71760071594836e-4	2.7176014107056e-4	2.71759140019013e-4	2.71757829858943e-4	2.71757799542299e-4	2.71759755461139e-4	2.71761021959444e-4	2.71757672699367e-4	2.71755871598735e-4	2.7176274439e-4	2.71754197769047e-4	2.71765167913714e-4	2.71758115567704e-4	2.71754202272204e-4	2.71758115567703e-4	2.71765167913714e-4	2.71754197769046e-4	2.71762744390001e-4	2.71755871598735e-4	2.71757672699367e-4	2.71761021959443e-4	2.71759755461139e-4	2.71757799542299e-4	2.71757829858943e-4	2.71759140019013e-4	2.7176014107056e-4	2.71760071594836e-4	2.71759173796079e-4	2.71758151355999e-4	2.71757609926255e-4	2.7175777079766e-4
flux1:	0.642212467484207	2.9577622619429e-4	2.95775765129594e-4	2.95775128499733e-4	2.95774538474286e-4	2.95774214713131e-4	2.95774294215967e-4	2.95774772190729e-4	2.95775488347433e-4	2.95776170890466e-4	2.95776531572047e-4	2.95776384359106e-4	2.95775744283349e-4	2.95774859002771e-4	2.95774139122377e-4	2.95773986479471e-4	2.9577456878117e-4	2.95775642485908e-4	2.95776560935718e-4	2.95776584271284e-4	2.95775477117287e-4	2.95774079939515e-4	2.95774102565644e-4	2.95776272115038e-4	2.9577765682627e-4	2.95774021164275e-4	2.95772092836994e-4	2.95779541886806e-4	2.95770196567193e-4	2.95782106748294e-4	2.95774400577532e-4	2.95770125988162e-4	2.95774400577532e-4	2.95782106748294e-4	2.95770196567193e-4	2.95779541886806e-4	2.95772092836994e-4	2.95774021164275e-4	2.95777656826269e-4	2.95776272115038e-4	2.95774102565644e-4	2.95774079939515e-4	2.95775477117288e-4	2.95776584271284e-4	2.95776560935718e-4	2.95775642485908e-4	2.9577456878117e-4	2.95773986479471e-4	2.95774139122377e-4
flux1:	0.642474916387961	3.21630813791121e-4	3.2163033793422e-4	3.21629665796306e-4	3.21629033091923e-4	3.21628675302304e-4	3.21628741609468e-4	3.21629231028209e-4	3.2162997703639e-4	3.21630693893981e-4	3.21631077485058e-4	3.21630931235178e-4	3.21630270701205e-4	3.21629356375848e-4	3.21628618978232e-4	3.21628477052801e-4	3.21629099038303e-4	3.21630218509205e-4	3.21631147839458e-4	3.21631112583017e-4	3.21629888514418e-4	3.21628402374404e-4	3.2162849147625e-4	3.21630900127819e-4	3.21632417713603e-4	3.21628477918843e-4	3.21626415728115e-4	3.21634478902217e-4	3.21624264485807e-4	3.21637178191364e-4	3.21628760939822e-4	3.21624094309803e-4	3.21628760939823e-4	3.21637178191364e-4	3.21624264485807e-4	3.21634478902217e-4	3.21626415728115e-4	3.21628477918843e-4	3.21632417713603e-4	3.21630900127819e-4	3.2162849147625e-4	3.21628402374404e-4	3.21629888514418e-4	3.21631112583017e-4	3.21631147839458e-4	3.21630218509205e-4	3.21629099038303e-4	3.21628477052801e-4	3.21628618978232e-4
flux1:	0.642737365291714	3.49436513530688e-4	3.49436028584118e-4	3.49435323043487e-4	3.49434645587177e-4	3.49434248179374e-4	3.49434293858545e-4	3.49434787605076e-4	3.49435558658792e-4	3.49436308603517e-4	3.4943671769439e-4	3.49436578052143e-4	3.4943590429834e-4	3.49434968037742e-4	3.49434218498618e-4	3.49434089641954e-4	3.49434749686079e-4	3.49435908745412e-4	3.49436838382566e-4	3.49436731357464e-4	3.49435379213377e-4	3.49433802530583e-4	3.49433972863167e-4	3.49436647679551e-4	3.49438313396705e-4	3.49434050479339e-4	3.49431847521164e-4	3.49440564769921e-4	3.49429406394939e-4	3.49443391055744e-4	3.49434201930149e-4	3.49429110580878e-4	3.49434201930149e-4	3.49443391055744e-4	3.49429406394939e-4	3.49440564769922e-4	3.49431847521164e-4	3.49434050479339e-4	3.49438313396705e-4	3.49436647679551e-4	3.49433972863166e-4	3.49433802530583e-4	3.49435379213377e-4	3.49436731357464e-4	3.49436838382566e-4	3.49435908745412e-4	3.49434749686079e-4	3.49434089641954e-4	3.49434218498618e-4
flux1:	0.642999814195467	3.79310764671566e-4	3.79310276190635e-4	3.79309538949103e-4	3.79308814144011e-4	3.79308371042213e-4	3.79308388343787e-4	3.79308879221887e-4	3.79309670666386e-4	3.79310452785673e-4	3.79310890346194e-4	3.79310763304636e-4	3.79310083819993e-4	3.79309132856988e-4	3.79308376546405e-4	3.79308262981773e-4	3.7930895920822e-4	3.79310151299492e-4	3.79311070186592e-4	3.79310877732201e-4	3.79309386096129e-4	3.79307717577469e-4	3.79307984896309e-4	3.79310954218631e-4	3.79312783585124e-4	3.79308177049359e-4	3.79305826170699e-4	3.79315239799926e-4	3.79303058297016e-4	3.79318185811116e-4	3.79308160618468e-4	3.7930260996313e-4	3.79308160618468e-4	3.79318185811116e-4	3.79303058297016e-4	3.79315239799926e-4	3.79305826170699e-4	3.79308177049359e-4	3.79312783585124e-4	3.79310954218631e-4	3.7930798489631e-4	3.79307717577469e-4	3.79309386096129e-4	3.79310877732201e-4	3.79311070186592e-4	3.79310151299492e-4	3.7930895920822e-4	3.79308262981773e-4	3.79308376546405e-4
flux1:	0.64326226309922	4.11375388097768e-4	4.11374901156937e-4	4.11374133370095e-4	4.11373358187352e-4	4.11372863126535e-4	4.11372844392359e-4	4.11373325518868e-4	4.11374133106206e-4	4.11374946842153e-4	4.11375416035015e-4	4.11375307582131e-4	4.11374629696752e-4	4.11373671049058e-4	4.11372913167515e-4	4.11372817048739e-4	4.11373547589653e-4	4.11374766155343e-4	4.11375663131253e-4	4.11375371370529e-4	4.11373728650971e-4	4.11371967166673e-4	4.11372347936247e-4	4.11375640997975e-4	4.11377649402951e-4	4.11372676979806e-4	4.1137017081597e-4	4.11380325804466e-4	4.11367037922045e-4	4.11383385246035e-4	4.11372456582373e-4	4.113664101682e-4	4.11372456582373e-4	4.11383385246035e-4	4.11367037922044e-4	4.11380325804466e-4	4.1137017081597e-4	4.11372676979806e-4	4.11377649402951e-4	4.11375640997975e-4	4.11372347936247e-4	4.11371967166673e-4	4.11373728650972e-4	4.11375371370529e-4	4.11375663131253e-4	4.11374766155343e-4	4.11373547589653e-4	4.11372817048739e-4	4.11372913167515e-4
flux1:	0.643524712002974	4.4575651232045e-4	4.45756031187906e-4	4.45755233382886e-4	4.45754404546782e-4	4.45753851467781e-4	4.45753789614811e-4	4.45754254844245e-4	4.45755074970059e-4	4.45755920097585e-4	4.45756424006351e-4	4.45756339687436e-4	4.45755670103289e-4	4.45754710214899e-4	4.45753955652373e-4	4.45753879180097e-4	4.45754642510814e-4	4.45755881441952e-4	4.45756745670356e-4	4.45756340793191e-4	4.45754535283503e-4	4.45752679692006e-4	4.45753190726412e-4	4.45756837199946e-4	4.45759039465862e-4	4.45753676832775e-4	4.45751007867269e-4	4.45761952229114e-4	4.45747470923897e-4	4.45765120723678e-4	4.45753218209484e-4	4.45746637777034e-4	4.45753218209484e-4	4.45765120723678e-4	4.45747470923897e-4	4.45761952229113e-4	4.45751007867269e-4	4.45753676832775e-4	4.45759039465862e-4	4.45756837199946e-4	4.45753190726412e-4	4.45752679692006e-4	4.45754535283503e-4	4.45756340793191e-4	4.45756745670356e-4	4.45755881441952e-4	4.45754642510814e-4	4.45753879180097e-4	4.45753955652373e-4
flux1:	0.643787160906727	4.82584473385359e-4	4.8258400123163e-4	4.82583173305381e-4	4.82582287580489e-4	4.82581671118582e-4	4.82581560181847e-4	4.82582004541307e-4	4.82582834442668e-4	4.82583710973124e-4	4.82584252242628e-4	4.82584196646705e-4	4.82583540924058e-4	4.82582585303903e-4	4.82581838535772e-4	4.82581784137828e-4	4.82582579484325e-4	4.82583833631911e-4	4.82584655066325e-4	4.82584123615872e-4	4.82582143525397e-4	4.82580192446429e-4	4.8258085048806e-4	4.82584879974247e-4	4.82587289882308e-4	4.82581510378132e-4	4.82578671027507e-4	4.82590456214624e-4	4.82574690999714e-4	4.82593732349645e-4	4.82580782904722e-4	4.82573628461586e-4	4.82580782904722e-4	4.82593732349646e-4	4.82574690999714e-4	4.82590456214624e-4	4.82578671027507e-4	4.82581510378132e-4	4.82587289882308e-4	4.82584879974247e-4	4.8258085048806e-4	4.82580192446429e-4	4.82582143525397e-4	4.82584123615872e-4	4.82584655066325e-4	4.82583833631911e-4	4.82582579484325e-4	4.82581784137827e-4	4.82581838535772e-4
flux1:	0.64404960981048	5.21993687045062e-4	5.21993225712575e-4	5.21992367027755e-4	5.21991421610686e-4	5.21990737666091e-4	5.21990573379269e-4	5.21990993488983e-4	5.21991831383315e-4	5.21992739383841e-4	5.21993319775912e-4	5.21993295960157e-4	5.21992657979702e-4	5.21991710857226e-4	5.21990975890399e-4	5.21990946469613e-4	5.21991774281485e-4	5.21993040015046e-4	5.21993809882571e-4	5.21993139030164e-4	5.21990972479579e-4	5.21988924017365e-4	5.2198974526348e-4	5.21994186738347e-4	5.21996816531425e-4	5.2199059087649e-4	5.2198757360174e-4	5.22000254939504e-4	5.21983112278734e-4	5.22003641394352e-4	5.21989569542266e-4	5.21981799447667e-4	5.21989569542266e-4	5.22003641394352e-4	5.21983112278734e-4	5.22000254939504e-4	5.2198757360174e-4	5.2199059087649e-4	5.21996816531425e-4	5.21994186738348e-4	5.2198974526348e-4	5.21988924017366e-4	5.2199097247958e-4	5.21993139030164e-4	5.2199380988257e-4	5.21993040015046e-4	5.21991774281485e-4	5.21990946469613e-4	5.21990975890399e-4
flux1:	0.644312058714234	5.64122491597206e-4	5.6412204145693e-4	5.64121151047629e-4	5.64120144058929e-4	5.64119390430142e-4	5.64119170816558e-4	5.64119565269266e-4	5.64120410415815e-4	5.64121349739278e-4	5.64121969612808e-4	5.64121978484737e-4	5.6412135990948e-4	5.64120423928066e-4	5.64119704309005e-4	5.64119703557748e-4	5.64120566034595e-4	5.64121841828423e-4	5.64122553111747e-4	5.64121730905293e-4	5.64119365880646e-4	5.64117217302581e-4	5.64118216893901e-4	5.6412309813088e-4	5.64125958010736e-4	5.64119254042457e-4	5.64116051487277e-4	5.64129688632999e-4	5.64111072366538e-4	5.64133193352263e-4	5.64117921541959e-4	5.64109492597699e-4	5.64117921541959e-4	5.64133193352263e-4	5.64111072366538e-4	5.64129688632999e-4	5.64116051487277e-4	5.64119254042456e-4	5.64125958010736e-4	5.6412309813088e-4	5.64118216893901e-4	5.6411721730258e-4	5.64119365880646e-4	5.64121730905293e-4	5.64122553111747e-4	5.64121841828423e-4	5.64120566034596e-4	5.64119703557748e-4	5.64119704309005e-4
flux1:	0.644574507617987	6.09112959845628e-4	6.09112519763928e-4	6.09111596656922e-4	6.0911052772052e-4	6.0910970477417e-4	6.09109430716567e-4	6.0910980038822e-4	6.09110653056554e-4	6.09111622982569e-4	6.09112280713519e-4	6.09112320396342e-4	6.09111720160568e-4	6.09110796129877e-4	6.09110095023397e-4	6.09110127799557e-4	6.09111029453355e-4	6.09112316476644e-4	6.09112964371433e-4	6.09111979941963e-4	6.09109404204017e-4	6.09107151583897e-4	6.09108343073497e-4	6.09113690062998e-4	6.0911678770099e-4	6.09109570135886e-4	6.09106175290571e-4	6.09120832701744e-4	6.0910064448445e-4	6.09124470074247e-4	6.09107919003958e-4	6.09098786546481e-4	6.09107919003959e-4	6.09124470074247e-4	6.09100644484449e-4	6.09120832701744e-4	6.09106175290571e-4	6.09109570135886e-4	6.09116787700989e-4	6.09113690062998e-4	6.09108343073498e-4	6.09107151583897e-4	6.09109404204017e-4	6.09111979941963e-4	6.09112964371432e-4	6.09112316476644e-4	6.09111029453355e-4	6.09110127799557e-4	6.09110095023397e-4
flux1:	0.64483695652174	6.57110678712874e-4	6.57110246146539e-4	6.57109289795628e-4	6.57108160684614e-4	6.5710727202888e-4	6.57106947783238e-4	6.57107296048618e-4	6.57108157383325e-4	6.57109156177499e-4	6.57109847541122e-4	6.5710991275263e-4	6.57109326607229e-4	6.57108413334368e-4	6.57107733678389e-4	6.57107806432269e-4	6.5710875466319e-4	6.57110057346444e-4	6.57110639669582e-4	6.57109483381557e-4	6.57106684329846e-4	6.57104322168529e-4	6.57105716993334e-4	6.57111553384717e-4	6.57114893466705e-4	6.57107123699607e-4	6.57103530087655e-4	6.57119277483984e-4	6.57097417214772e-4	6.57123069480714e-4	6.57105158407383e-4	6.57095276394815e-4	6.57105158407383e-4	6.57123069480714e-4	6.57097417214772e-4	6.57119277483984e-4	6.57103530087655e-4	6.57107123699607e-4	6.57114893466705e-4	6.57111553384718e-4	6.57105716993335e-4	6.5710432216853e-4	6.57106684329846e-4	6.57109483381557e-4	6.57110639669582e-4	6.57110057346445e-4	6.57108754663191e-4	6.57107806432269e-4	6.57107733678389e-4
flux1:	0.645099405425493	7.08264495118555e-4	7.08264066348614e-4	7.0826307717033e-4	7.08261892489377e-4	7.08260945612499e-4	7.08260579229929e-4	7.08260912059857e-4	7.08261783836758e-4	7.08262808242594e-4	7.08263525786526e-4	7.08263607265705e-4	7.08263027409833e-4	7.08262121626719e-4	7.08261466363374e-4	7.08261587599508e-4	7.08262593257956e-4	7.08263919805243e-4	7.08264437328918e-4	7.08263100861517e-4	7.08260065355722e-4	7.08257586196012e-4	7.08259193176626e-4	7.08265539769989e-4	7.08269123597143e-4	7.08260759547713e-4	7.08256961430271e-4	7.0827387423097e-4	7.08250240448806e-4	7.08277851450064e-4	7.08258498465875e-4	7.08247819553588e-4	7.08258498465874e-4	7.08277851450064e-4	7.08250240448806e-4	7.0827387423097e-4	7.08256961430271e-4	7.08260759547713e-4	7.08269123597143e-4	7.08265539769989e-4	7.08259193176625e-4	7.08257586196012e-4	7.08260065355722e-4	7.08263100861517e-4	7.08264437328918e-4	7.08263919805244e-4	7.08262593257956e-4	7.08261587599508e-4	7.08261466363374e-4
flux1:	0.645361854329247	7.62726226841153e-4	7.62725797346776e-4	7.62724777335803e-4	7.62723545202727e-4	7.6272255203441e-4	7.62722155656265e-4	7.62722481578084e-4	7.62723365854567e-4	7.62724410539965e-4	7.6272514298257e-4	7.62725227000677e-4	7.6272464182858e-4	7.62723738228911e-4	7.62723110606944e-4	7.62723291359482e-4	7.62724369263081e-4	7.62725732077914e-4	7.62726188765259e-4	7.62724665114477e-4	7.62721379259482e-4	7.6271877331561e-4	7.62720598213041e-4	7.62727472529637e-4	7.6273129769677e-4	7.62722293712298e-4	7.62718286303723e-4	7.6273644601931e-4	7.62710936239533e-4	7.6274064858278e-4	7.62719770839591e-4	7.62708246437369e-4	7.62719770839591e-4	7.6274064858278e-4	7.62710936239533e-4	7.6273644601931e-4	7.62718286303724e-4	7.62722293712298e-4	7.6273129769677e-4	7.62727472529637e-4	7.62720598213042e-4	7.6271877331561e-4	7.62721379259482e-4	7.62724665114477e-4	7.62726188765259e-4	7.62725732077913e-4	7.62724369263081e-4	7.62723291359482e-4	7.62723110606944e-4
flux1:	0.645624303233	8.20650337199119e-4	8.20649902162183e-4	8.20648855554965e-4	8.20647588237478e-4	8.20646565589513e-4	8.20646155584123e-4	8.20646485494133e-4	8.20647384164643e-4	8.20648441152269e-4	8.20649172844924e-4	8.20649240838394e-4	8.20648634827375e-4	8.20647726221371e-4	8.20647130158807e-4	8.20647384453944e-4	8.20648553825344e-4	8.20649969817786e-4	8.20650372937795e-4	8.2064865633285e-4	8.20645105237503e-4	8.2064236006278e-4	8.20644405222335e-4	8.20651821182705e-4	8.20655881354811e-4	8.20646188176507e-4	8.2064196786231e-4	8.20661462418645e-4	8.20633973382372e-4	8.20665940663999e-4	8.20643454526253e-4	8.20631034830225e-4	8.20643454526254e-4	8.20665940663998e-4	8.20633973382372e-4	8.20661462418645e-4	8.2064196786231e-4	8.20646188176507e-4	8.2065588135481e-4	8.20651821182705e-4	8.20644405222335e-4	8.2064236006278e-4	8.20645105237503e-4	8.2064865633285e-4	8.20650372937796e-4	8.20649969817787e-4	8.20648553825344e-4	8.20647384453943e-4	8.20647130158807e-4
flux1:	0.645886752136753	8.82193572524192e-4	8.82193127443433e-4	8.8219206138928e-4	8.82190775848624e-4	8.82189745692158e-4	8.8218934260763e-4	8.82189689432766e-4	8.82190603709128e-4	8.821916618264e-4	8.82192372321276e-4	8.82192400682325e-4	8.82191754443121e-4	8.82190832031751e-4	8.82190272521551e-4	8.82190617796315e-4	8.82191902586174e-4	8.82193393330045e-4	8.82193753433014e-4	8.8219183916466e-4	8.82188006688314e-4	8.82185106906837e-4	8.82187371020091e-4	8.82195338757965e-4	8.82199623563573e-4	8.82189188361277e-4	8.82184752908057e-4	8.822056768795e-4	8.82176104688959e-4	8.82210491790126e-4	8.82186312897547e-4	8.82172946890365e-4	8.82186312897548e-4	8.82210491790126e-4	8.82176104688959e-4	8.822056768795e-4	8.82184752908056e-4	8.82189188361277e-4	8.82199623563573e-4	8.82195338757965e-4	8.82187371020091e-4	8.82185106906837e-4	8.82188006688314e-4	8.8219183916466e-4	8.82193753433014e-4	8.82193393330046e-4	8.82191902586174e-4	8.82190617796314e-4	8.82190272521551e-4
flux1:	0.646149201040506	9.47514561552067e-4	9.47514102934079e-4	9.47513028125444e-4	9.47511746416853e-4	9.47510735957922e-4	9.47510364273667e-4	9.47510742489635e-4	9.47511672334664e-4	9.47512716724304e-4	9.47513380489609e-4	9.47513340546902e-4	9.4751263105112e-4	9.47511684814227e-4	9.47511168349768e-4	9.4751162579319e-4	9.47513054852952e-4	9.47514646565185e-4	9.47514977304641e-4	9.47512861468049e-4	9.4750872997236e-4	9.47505657102207e-4	9.47508135117076e-4	9.47516660954539e-4	9.47521156011339e-4	9.47509922488977e-4	9.47505271234427e-4	9.47527725963114e-4	9.47495966077198e-4	9.47532949284609e-4	9.4750699250765e-4	9.47492627920954e-4	9.4750699250765e-4	9.4753294928461e-4	9.47495966077198e-4	9.47527725963114e-4	9.47505271234427e-4	9.47509922488977e-4	9.4752115601134e-4	9.4751666095454e-4	9.47508135117076e-4	9.47505657102207e-4	9.4750872997236e-4	9.47512861468049e-4	9.4751497730464e-4	9.47514646565185e-4	9.47513054852953e-4	9.47511625793189e-4	9.47511168349769e-4
flux1:	0.64641164994426	0.0010167733760277	0.001016772902111	0.00101677183331946	0.00101677058280078	0.00101676962432282	0.00101676931199307	0.00101676973701681	0.00101677068056749	0.00101677169230278	0.00101677227862581	0.00101677213684132	0.00101677133783249	0.00101677035701747	0.0010167698920092	0.00101677048679041	0.00101677209386153	0.00101677381718069	0.0010167741349739	0.00101677181413396	0.00101676736426063	0.00101676409665608	0.00101676677986262	0.00101677586646809	0.00101678055355211	0.00101676846212312	0.00101676359613314	0.00101678768971253	0.00101675363677966	0.00101679340370816	0.00101676558298177	0.00101675016621601	0.00101676558298177	0.00101679340370816	0.00101675363677966	0.00101678768971253	0.00101676359613314	0.00101676846212312	0.00101678055355211	0.00101677586646809	0.00101676677986262	0.00101676409665608	0.00101676736426063	0.00101677181413396	0.0010167741349739	0.00101677381718069	0.00101677209386153	0.00101677048679041	0.0010167698920092
flux1:	0.646674098848013	0.00109013105201068	0.00109013056347	0.00109012951993219	0.00109012833323701	0.00109012746368917	0.00109012724148382	0.0010901277289689	0.00109012868199208	0.00109012963784203	0.0010901301109555	0.00109012982935545	0.00109012891194089	0.00109012788563052	0.00109012748278108	0.00109012824412886	0.00109013006761961	0.00109013195716728	0.00109013228069347	0.00109012975148581	0.00109012496198319	0.00109012147492228	0.00109012435123774	0.00109013399798277	0.00109013885534732	0.00109012584337597	0.00109012076555551	0.0010901466126586	0.00109011016016816	0.00109015290946598	0.0010901231374908	0.00109010661348896	0.0010901231374908	0.00109015290946598	0.00109011016016816	0.0010901466126586	0.00109012076555551	0.00109012584337597	0.00109013885534732	0.00109013399798277	0.00109012435123774	0.00109012147492228	0.00109012496198319	0.00109012975148581	0.00109013228069347	0.00109013195716727	0.00109013006761961	0.00109012824412886	0.00109012748278108
flux1:	0.646936547751766	0.00116774907157533	0.00116774857214663	0.00116774757774596	0.00116774649248599	0.00116774575280896	0.00116774565347031	0.00116774621854413	0.0011677471739719	0.00116774804635929	0.00116774836581938	0.00116774790266702	0.00116774683607715	0.00116774575380802	0.00116774542641004	0.00116774638751091	0.001167748470038	0.00116775056375519	0.00116775091329857	0.0011677481719848	0.00116774301960745	0.00116773928554842	0.00116774234001937	0.00116775254354349	0.00116775754638805	0.00116774354848937	0.00116773826363357	0.00116776598516984	0.00116772702490907	0.00116777296573243	0.00116774115353716	0.00116772346561027	0.00116774115353716	0.00116777296573243	0.00116772702490907	0.00116776598516984	0.00116773826363357	0.00116774354848937	0.00116775754638805	0.00116775254354349	0.00116774234001937	0.00116773928554842	0.00116774301960745	0.0011677481719848	0.00116775091329857	0.00116775056375519	0.001167748470038	0.00116774638751091	0.00116774542641004
flux1:	0.647198996655519	0.0012497888048252	0.00124978830178899	0.0012497873849846	0.00124978644315831	0.00124978587735404	0.00124978593460163	0.00124978659109166	0.00124978753868582	0.0012497882958763	0.00124978841721059	0.00124978772791612	0.00124978648040754	0.00124978533280384	0.00124978509692411	0.00124978629461057	0.0012497886822915	0.00124979102055194	0.00124979141720479	0.00124978845920506	0.00124978291871047	0.00124977890773609	0.00124978212326784	0.00124979287825232	0.00124979799933513	0.00124978294772291	0.00124977746249635	0.00124980718508597	0.00124976560639627	0.00124981495764726	0.00124978101401128	0.00124976210361605	0.00124978101401128	0.00124981495764726	0.00124976560639627	0.00124980718508597	0.00124977746249635	0.00124978294772291	0.00124979799933513	0.00124979287825232	0.00124978212326784	0.00124977890773609	0.00124978291871047	0.00124978845920506	0.00124979141720479	0.00124979102055194	0.00124978868229151	0.00124978629461057	0.00124978509692411
flux1:	0.647461445559273	0.00133641091238667	0.0013364104168486	0.00133640961031268	0.0013364088574122	0.00133640851138039	0.00133640875880901	0.00133640951851186	0.00133641044470499	0.00133641105125712	0.00133641092688821	0.00133640996513843	0.00133640850500676	0.00133640728438918	0.00133640715890414	0.00133640863311158	0.00133641137460399	0.0013364139991169	0.00133641446386648	0.00133641128329631	0.0013364053275611	0.00133640100802384	0.00133640436633861	0.00133641566648123	0.00133642087686233	0.00133640470173177	0.00133639902456511	0.00133643087982495	0.00133638656865978	0.00133643955798987	0.00133640338873114	0.00133638319520195	0.00133640338873114	0.00133643955798987	0.00133638656865978	0.00133643087982496	0.00133639902456511	0.00133640470173177	0.00133642087686233	0.00133641566648123	0.00133640436633861	0.00133640100802384	0.0013364053275611	0.00133641128329631	0.00133641446386648	0.0013364139991169	0.00133641137460399	0.00133640863311158	0.00133640715890414
flux1:	0.647723894463026	0.00142777470881087	0.00142777423572433	0.00142777357566309	0.00142777305948931	0.00142777297966993	0.00142777344959685	0.00142777432164747	0.00142777520960366	0.00142777562709836	0.00142777520753445	0.00142777392661102	0.00142777222326979	0.00142777092419686	0.00142777093064827	0.00142777272362849	0.00142777586892453	0.001427778821451	0.00142777937418163	0.00142777596342239	0.00142776956369762	0.00142776490307039	0.00142776838588556	0.00142778022505829	0.00142778549495297	0.00142776812488219	0.00142776226577828	0.00142779638942131	0.00142774922721696	0.00142780608980751	0.00142776759694773	0.00142774605718766	0.00142776759694773	0.00142780608980751	0.00142774922721696	0.00142779638942131	0.00142776226577828	0.00142776812488218	0.00142778549495297	0.00142778022505829	0.00142776838588556	0.00142776490307039	0.00142776956369762	0.00142777596342239	0.00142777937418163	0.001427778821451	0.00142777586892453	0.00142777272362849	0.00142777093064827
flux1:	0.647986343366779	0.00152403748759241	0.00152403705547914	0.00152403658063016	0.00152403634984503	0.00152403658172206	0.0015240373040488	0.0015240382944465	0.00152403912437605	0.00152403931242985	0.00152403854769799	0.00152403690193966	0.00152403492701458	0.00152403354671293	0.00152403370895912	0.00152403586424961	0.00152403946324659	0.00152404278416479	0.00152404344261372	0.00152403979194713	0.0015240329182669	0.00152402788419564	0.00152403147460204	0.00152404384816373	0.00152404914787961	0.00152403051023243	0.00152402448047744	0.00152406101123464	0.00152401087361527	0.00152407185075612	0.00152403093158171	0.00152400797972	0.00152403093158171	0.00152407185075612	0.00152401087361526	0.00152406101123464	0.00152402448047744	0.00152403051023243	0.00152404914787961	0.00152404384816373	0.00152403147460204	0.00152402788419564	0.0015240329182669	0.00152403979194713	0.00152404344261372	0.00152404278416479	0.00152403946324659	0.00152403586424961	0.00152403370895912
flux1:	0.648248792270532	0.00162535380881351	0.00162535343915375	0.00162535318947289	0.00162535329193775	0.00162535387847354	0.00162535487963218	0.00162535599097617	0.00162535674072643	0.00162535665827665	0.00162535549955786	0.00162535344591019	0.00162535117429238	0.00162534971293507	0.00162535005658223	0.00162535261774354	0.0016253567186255	0.00162536044539087	0.00162536122410171	0.00162535732143812	0.0016253499431896	0.00162534450473272	0.00162534818874171	0.00162536109496784	0.00162536639589279	0.00162534641720449	0.00162534022898396	0.00162537930736646	0.00162532606271496	0.00162539140021214	0.00162534794625672	0.00162532351328233	0.00162534794625672	0.00162539140021214	0.00162532606271496	0.00162537930736646	0.00162534022898396	0.00162534641720449	0.00162536639589279	0.00162536109496784	0.00162534818874171	0.00162534450473272	0.0016253499431896	0.00162535732143812	0.00162536122410171	0.00162536044539087	0.0016253567186255	0.00162535261774354	0.00162535005658223
flux1:	0.648511241174286	0.00173187475073446	0.00173187446701798	0.00173187448209145	0.00173187496305899	0.00173187594313942	0.00173187724519465	0.00173187847667301	0.00173187912260231	0.00173187872943414	0.00173187713084404	0.00173187463042998	0.00173187204122952	0.00173187050202707	0.00173187105363654	0.00173187406278402	0.00173187871026248	0.00173188287581856	0.00173188378513994	0.00173187961586723	0.00173187170252195	0.00173186583155109	0.00173186959976746	0.0017318830413497	0.00173188831695272	0.00173186692328031	0.00173186058920502	0.00173190235613295	0.00173184586406951	0.00173191581052241	0.00173186970650319	0.00173184371988668	0.00173186970650319	0.00173191581052241	0.00173184586406951	0.00173190235613295	0.00173186058920502	0.00173186692328032	0.00173188831695272	0.0017318830413497	0.00173186959976746	0.00173186583155109	0.00173187170252195	0.00173187961586723	0.00173188378513994	0.00173188287581856	0.00173187871026248	0.00173187406278402	0.00173187105363654
flux1:	0.648773690078039	0.00184374712698164	0.00184374695343475	0.00184374727067416	0.00184374817091822	0.0018437495778957	0.00184375119786998	0.00184375254553332	0.00184375306365687	0.00184375232212434	0.00184375024256813	0.00184374726220545	0.00184374433954786	0.00184374272862513	0.0018437435147057	0.00184374701087693	0.00184375224435137	0.00184375687555455	0.00184375792073301	0.0018437534677084	0.00184374498970546	0.00184373866243033	0.00184374251179695	0.00184375649735721	0.00184376172416085	0.00184373884138079	0.00184373237393284	0.00184377696926587	0.00184371707908581	0.00184379188408347	0.00184374300682987	0.00184371539014786	0.00184374300682987	0.00184379188408347	0.00184371707908581	0.00184377696926587	0.00184373237393284	0.00184373884138079	0.00184376172416085	0.00184375649735721	0.00184374251179695	0.00184373866243033	0.00184374498970546	0.0018437534677084	0.00184375792073301	0.00184375687555455	0.00184375224435137	0.00184374701087693	0.0018437435147057
flux1:	0.649036138981792	0.00196111267132379	0.00196111263135188	0.00196111328405223	0.00196111463803232	0.0019611164984555	0.00196111844793561	0.00196111990526993	0.00196112027264686	0.0019611191495214	0.0019611165545407	0.00196111306812874	0.00196110980174162	0.00196110812778482	0.00196110917359418	0.00196111319100747	0.00196111904271725	0.00196112415884396	0.00196112533925899	0.00196112058295943	0.00196111151272117	0.00196110471129	0.00196110864684053	0.0019611231923977	0.00196112835087804	0.00196110390491632	0.00196109731583185	0.00196114487684487	0.00196108142597593	0.00196116133826961	0.00196110955568772	0.00196108022826618	0.00196110955568771	0.00196116133826961	0.00196108142597593	0.00196114487684487	0.00196109731583185	0.00196110390491632	0.00196112835087804	0.0019611231923977	0.00196110864684053	0.00196110471129	0.00196111151272117	0.00196112058295943	0.00196112533925899	0.00196112415884396	0.00196111904271726	0.00196111319100747	0.00196110917359418
flux1:	0.649298587885546	0.00208410719237868	0.00208410730679007	0.00208410832214877	0.00208411015631431	0.00208411248892921	0.00208411477399871	0.0020841163327923	0.00208411652910275	0.00208411499746732	0.00208411186098749	0.00208410785068622	0.00208410423623174	0.00208410250990384	0.00208410383809836	0.00208410840437133	0.00208411489761903	0.00208412050902619	0.00208412181761144	0.0020841167364499	0.00208410704949977	0.00208409976361651	0.00208410380016446	0.0020841189304875	0.00208412400585789	0.00208409792284085	0.00208409122245164	0.00208414188230623	0.00208407469485282	0.00208415996056809	0.00208410513068843	0.0020840740072822	0.00208410513068843	0.0020841599605681	0.00208407469485282	0.00208414188230623	0.00208409122245164	0.00208409792284085	0.00208412400585789	0.0020841189304875	0.00208410380016446	0.00208409976361652	0.00208410704949977	0.0020841167364499	0.00208412181761144	0.00208412050902619	0.00208411489761903	0.00208410840437133	0.00208410383809836
flux1:	0.649561036789299	0.00221285970094864	0.00221285998604935	0.00221286138325901	0.00221286371459988	0.00221286652969726	0.00221286915122054	0.00221287080269788	0.00221287081193932	0.00221286885303288	0.00221286515891561	0.00221286061604506	0.00221285665516622	0.00221285488830471	0.00221285651749189	0.00221286165190015	0.0022128687994317	0.00221287490644003	0.00221287632932842	0.0022128709001335	0.00221286057627564	0.00221285280476629	0.00221285696845281	0.00221287271823235	0.00221287770106833	0.00221284990738684	0.00221284310394867	0.00221289699021702	0.00221282587566392	0.00221291673661983	0.00221285870677836	0.0022128256973051	0.00221285870677836	0.00221291673661983	0.00221282587566392	0.00221289699021702	0.00221284310394867	0.00221284990738684	0.00221287770106833	0.00221287271823236	0.00221285696845281	0.00221285280476629	0.00221286057627564	0.0022128709001335	0.00221287632932842	0.00221287490644003	0.0022128687994317	0.00221286165190015	0.00221285651749189
flux1:	0.649823485693052	0.0023474915130464	0.00234749197871648	0.00234749376725242	0.00234749660219748	0.00234749990136476	0.00234750285562637	0.00234750459179928	0.00234750440401356	0.00234750200892169	0.00234749775222887	0.00234749267782682	0.00234748837789083	0.00234748658251797	0.0023474885257801	0.00234749423764455	0.00234750204027302	0.00234750863233804	0.00234751014875916	0.00234750434740495	0.00234749337191491	0.00234748512416847	0.00234748945378874	0.00234750586856007	0.00234751075522716	0.00234748117751159	0.00234747427655252	0.00234753150985487	0.0023474562620056	0.00234755295420992	0.00234749156041258	0.00234745656975983	0.00234749156041258	0.00234755295420992	0.0023474562620056	0.00234753150985487	0.00234747427655252	0.00234748117751159	0.00234751075522716	0.00234750586856007	0.00234748945378874	0.00234748512416847	0.00234749337191491	0.00234750434740495	0.00234751014875916	0.00234750863233804	0.00234750204027302	0.00234749423764455	0.0023474885257801
flux1:	0.650085934596805	0.00248811533203155	0.00248811597990887	0.00248811815813355	0.00248812149188638	0.0024881252682014	0.00248812854787896	0.00248813036304303	0.00248812997597148	0.00248812714705544	0.00248812233493671	0.00248811673992693	0.00248811211346648	0.0024881103006595	0.00248811256412862	0.0024881188514245	0.00248812729698174	0.00248813435220899	0.0024881359346558	0.00248812973681731	0.00248811810158537	0.00248810939879088	0.00248811394681942	0.002488131083574	0.00248813587642544	0.00248810444143505	0.00248809744516081	0.00248815813797919	0.00248807853420423	0.00248818128659279	0.00248811635311271	0.00248807928103547	0.00248811635311271	0.00248818128659278	0.00248807853420423	0.00248815813797919	0.00248809744516081	0.00248810444143505	0.00248813587642544	0.002488131083574	0.00248811394681942	0.00248810939879088	0.00248811810158537	0.00248812973681731	0.0024881359346558	0.00248813435220899	0.00248812729698174	0.0024881188514245	0.00248811256412862
flux1:	0.650348383500559	0.00263483431363638	0.00263483513554257	0.0026348376897422	0.00263484150612404	0.00263484574480099	0.00263484934022416	0.00263485123250893	0.00263485065306331	0.00263484740502183	0.00263484205715085	0.00263483596209256	0.00263483102596584	0.0026348292046499	0.00263483178622269	0.00263483863450385	0.00263484769719677	0.0026348551822455	0.00263485679691431	0.00263485017891302	0.00263483788347466	0.00263482875957534	0.00263483359281465	0.00263485152024464	0.00263485622756437	0.00263482286200025	0.00263481576879686	0.00263488002452787	0.00263479582539435	0.00263490485887822	0.00263483619813084	0.00263479693925633	0.00263483619813084	0.00263490485887822	0.00263479582539435	0.00263488002452787	0.00263481576879686	0.00263482286200025	0.00263485622756437	0.00263485152024464	0.00263483359281465	0.00263482875957534	0.00263483788347466	0.00263485017891302	0.00263485679691432	0.0026348551822455	0.00263484769719677	0.00263483863450385	0.00263483178622269
flux1:	0.650610832404312	0.00278774111800612	0.00278774209474946	0.00278774499870266	0.00278774927054648	0.00278775395001562	0.00278775785063759	0.00278775982350245	0.00278775906893643	0.00278775542940381	0.00278774957790583	0.00278774301231683	0.00278773778662667	0.00278773596236715	0.00278773885065336	0.00278774623238006	0.00278775587261692	0.00278776374302141	0.00278776535051416	0.00278775829020802	0.00278774534259287	0.00278773584488078	0.00278774104466626	0.00278775984299679	0.00278776447867225	0.00278772910892946	0.00278772191300442	0.00278778982531025	0.00278770077465814	0.00278781630153546	0.00278774371427126	0.00278770215822504	0.00278774371427126	0.00278781630153546	0.00278770077465814	0.00278778982531025	0.00278772191300442	0.00278772910892946	0.00278776447867225	0.00278775984299679	0.00278774104466626	0.00278773584488078	0.00278774534259287	0.00278775829020802	0.00278776535051415	0.00278776374302141	0.00278775587261692	0.00278774623238006	0.00278773885065336
flux1:	0.650873281308065	0.00294691695321741	0.00294691805389821	0.0029469212690531	0.00294692595916153	0.00294693105253276	0.00294693524851793	0.00294693731207544	0.00294693641074423	0.00294693242034344	0.00294692610918004	0.00294691911045012	0.00294691361728232	0.00294691179116331	0.00294691496476056	0.00294692283910989	0.002946933003845	0.00294694120476465	0.00294694276102792	0.00294693523869153	0.00294692165602126	0.00294691184530343	0.00294691750720876	0.00294693726758614	0.00294694185050664	0.00294690440238648	0.00294689709358959	0.00294696874610032	0.00294687457162014	0.00294699679539873	0.00294692007124527	0.00294687610290977	0.00294692007124527	0.00294699679539873	0.00294687457162014	0.00294696874610032	0.00294689709358959	0.00294690440238648	0.00294694185050664	0.00294693726758614	0.00294691750720876	0.00294691184530343	0.00294692165602126	0.00294693523869153	0.00294694276102791	0.00294694120476465	0.002946933003845	0.00294692283910989	0.00294691496476056
flux1:	0.651135730211818	0.00311243061505523	0.00311243179698042	0.00311243527328533	0.00311244033593027	0.00311244581276077	0.00311245029657296	0.00311245246861737	0.00311245146022441	0.00311244717201601	0.00311244045581928	0.00311243306775532	0.00311242732981332	0.00311242549749561	0.00311242892467794	0.00311243723790012	0.00311244786152598	0.00311245632891543	0.00311245778637572	0.00311244978550992	0.00311243559427883	0.00311242554455638	0.00311243177755974	0.00311245260097948	0.00311245715416748	0.0031124175525764	0.00311241011643814	0.00311248558284921	0.00311238599720267	0.0031125151128669	0.00311243403124172	0.00311238753115504	0.00311243403124172	0.0031125151128669	0.00311238599720267	0.00311248558284921	0.00311241011643815	0.0031124175525764	0.00311245715416748	0.00311245260097948	0.00311243177755974	0.00311242554455638	0.00311243559427883	0.00311244978550992	0.00311245778637572	0.00311245632891543	0.00311244786152598	0.00311243723790012	0.00311242892467794
flux1:	0.651398179115572	0.00328433752812682	0.00328433873741219	0.00328434241480832	0.00328434779771316	0.00328435362597129	0.00328435839383429	0.00328436070045659	0.00328435963570451	0.00328435511399976	0.00328434805637811	0.00328434032744706	0.00328433436667437	0.00328433251772661	0.00328433615662284	0.00328434484298697	0.00328435584877886	0.00328436451094844	0.00328436581978966	0.00328435732779689	0.00328434256377581	0.00328433236139289	0.00328433928648292	0.00328436128225938	0.00328436583175474	0.00328432400041985	0.00328431641844076	0.00328439576303715	0.00328429046554591	0.00328442666028487	0.00328434099168929	0.00328429183658734	0.00328434099168929	0.00328442666028486	0.00328429046554591	0.00328439576303715	0.00328431641844076	0.00328432400041985	0.00328436583175474	0.00328436128225938	0.00328433928648292	0.00328433236139289	0.00328434256377581	0.00328435732779689	0.00328436581978966	0.00328436451094844	0.00328435584877886	0.00328434484298697	0.00328433615662285
flux1:	0.651660628019325	0.00346267879366664	0.00346267996656854	0.00346268377711147	0.00346268942382126	0.00346269557191646	0.00346270062501327	0.00346270310069667	0.00346270204028535	0.00346269735882395	0.00346269003019244	0.00346268201155043	0.00346267584784139	0.00346267396543388	0.00346267776475463	0.00346268674810296	0.00346269805019554	0.00346270682971172	0.00346270793922957	0.00346269894789108	0.00346268365560628	0.00346267339784403	0.00346268114606603	0.00346270442986463	0.00346270900339374	0.00346266486462774	0.00346265711484489	0.00346274039346907	0.00346262907237749	0.00346277252677386	0.00346268203446439	0.00346263009796496	0.00346268203446439	0.00346277252677386	0.00346262907237749	0.00346274039346907	0.00346265711484489	0.00346266486462774	0.00346270900339374	0.00346270442986463	0.00346268114606603	0.00346267339784403	0.00346268365560628	0.00346269894789108	0.00346270793922957	0.00346270682971172	0.00346269805019554	0.00346268674810296	0.00346267776475463
flux1:	0.651923076923078	0.00364748024962852	0.00364748131460383	0.00364748518513819	0.00364749103765028	0.0036474974763828	0.00364750282166353	0.00364750550877372	0.00364750452172008	0.00364749976124833	0.00364749223626656	0.00364748397968152	0.00364747762978493	0.00364747569082395	0.00364747959117401	0.00364748878707557	0.00364750029292444	0.00364750910877998	0.0036475099687394	0.00364750047443463	0.00364748470618833	0.00364747449930118	0.00364748320926778	0.00364750790074024	0.00364751252621363	0.00364746600076303	0.00364745805861014	0.00364754532007325	0.00364742765536976	0.00364757854502924	0.00364748298704905	0.003647428140471	0.00364748298704905	0.00364757854502924	0.00364742765536976	0.00364754532007325	0.00364745805861014	0.00364746600076303	0.00364751252621363	0.00364750790074024	0.00364748320926778	0.00364747449930118	0.00364748470618833	0.00364750047443463	0.00364750996873939	0.00364750910877998	0.00364750029292444	0.00364748878707557	0.00364747959117401
flux1:	0.652185525826831	0.00383875154887788	0.00383875242932338	0.0038387562845934	0.00383876228609461	0.00383876899037193	0.00383877464085333	0.00383877758846668	0.00383877674975781	0.00383877199507899	0.00383876434980722	0.00383875590559554	0.00383874938231291	0.00383874735807666	0.00383875129386227	0.00383876061232715	0.00383877222558133	0.00383878099554797	0.00383878155746505	0.00383877156108139	0.00383875537549892	0.00383874533221486	0.00383875514712942	0.0038387813672121	0.00383878607110416	0.00383873707811321	0.00383872891757989	0.00383882020549701	0.00383869587225638	0.00383885436983656	0.00383875350137488	0.00383869561468049	0.00383875350137488	0.00383885436983656	0.00383869587225638	0.00383882020549701	0.00383872891757989	0.00383873707811321	0.00383878607110416	0.0038387813672121	0.00383875514712942	0.00383874533221486	0.00383875537549892	0.00383877156108139	0.00383878155746505	0.00383878099554797	0.00383877222558133	0.00383876061232715	0.00383875129386227
flux1:	0.652447974730585	0.00403648526147393	0.00403648587904771	0.00403648964508942	0.00403649574262695	0.00403650269279729	0.00403650866725922	0.0040365119293073	0.00403651131693836	0.00403650665354249	0.00403649896245011	0.0040364903775551	0.00403648368932581	0.00403648154663989	0.00403648544854994	0.00403649479723385	0.00403650642092087	0.00403651506398334	0.00403651528225263	0.00403650478874615	0.00403648824885623	0.00403647848538808	0.0040364895496542	0.00403651741760738	0.00403652222327999	0.00403647068040006	0.00403646227548233	0.00403655763049243	0.00403642630267777	0.00403659258025519	0.00403648615628773	0.00403642509913107	0.00403648615628773	0.00403659258025519	0.00403642630267777	0.00403655763049243	0.00403646227548233	0.00403647068040006	0.00403652222327999	0.00403651741760738	0.0040364895496542	0.00403647848538807	0.00403648824885623	0.00403650478874616	0.00403651528225263	0.00403651506398334	0.00403650642092087	0.00403649479723385	0.00403648544854994
flux1:	0.652710423634338	0.00424065600718081	0.0042406562855617	0.0042406598931918	0.00424066604009736	0.00424067322276371	0.00424067954477968	0.00424068317752977	0.00424068286901892	0.00424067837943103	0.00424067071240818	0.00424066202874751	0.00424065517969649	0.0042406528826589	0.00424065668066671	0.00424066596846566	0.00424067750836879	0.00424068594712967	0.00424068577992209	0.0042406747975055	0.00424065796838379	0.00424064860102523	0.00424066105653826	0.0042406906868206	0.00424069561285808	0.00424064143652693	0.00424063276294672	0.00424073222525771	0.00424059357989841	0.00424076781159264	0.00424065558974216	0.00424059123260078	0.00424065558974216	0.00424076781159264	0.00424059357989841	0.00424073222525771	0.00424063276294672	0.00424064143652693	0.00424069561285808	0.0042406906868206	0.00424066105653826	0.00424064860102523	0.00424065796838379	0.0042406747975055	0.00424068577992209	0.00424068594712967	0.00424067750836878	0.00424066596846566	0.00424065668066671
flux1:	0.652972872538091	0.00445121962444963	0.00445121949334928	0.0044512228815462	0.00445122903943628	0.00445123644764024	0.00445124314391763	0.0044512472028524	0.00445124727136398	0.00445124303137659	0.0044512354509092	0.00445122670411011	0.00445121969461048	0.0044512172068443	0.00445122083364299	0.00445122997454983	0.00445124134264024	0.00445124950558143	0.00445124891544671	0.00445123745440025	0.00445122040043129	0.00445121154183626	0.00445122552407447	0.0044512570231589	0.00445126208178469	0.00445120518769278	0.0044511962248493	0.00445129983702846	0.00445115355866923	0.00445133592342414	0.00445121766696774	0.00445114988233155	0.00445121766696774	0.00445133592342414	0.00445115355866923	0.00445129983702846	0.0044511962248493	0.00445120518769278	0.00445126208178469	0.0044512570231589	0.00445122552407447	0.00445121154183626	0.00445122040043129	0.00445123745440025	0.00445124891544671	0.00445124950558143	0.00445124134264024	0.00445122997454983	0.00445122083364298
flux1:	0.653235321441844	0.00466811238218616	0.00466811178139629	0.00466811490036053	0.00466812104055131	0.00466812867325028	0.00466813577130098	0.0046681403075054	0.0046681408177481	0.00466813689272215	0.00466812945139099	0.00466812067001513	0.00466811349778958	0.00466811078516736	0.00466811417991983	0.00466812309699117	0.00466813421476583	0.00466814203825408	0.00466814099237585	0.00466812906349836	0.0046681118453359	0.00466810360060334	0.00466811923465316	0.00466815269790034	0.00466815789354531	0.00466809819729771	0.00466808893039815	0.00466819674030985	0.00466804252560666	0.00466823321001443	0.00466810869095333	0.00466803735453927	0.00466810869095333	0.00466823321001443	0.00466804252560665	0.00466819674030985	0.00466808893039815	0.00466809819729772	0.00466815789354531	0.00466815269790034	0.00466811923465316	0.00466810360060334	0.0046681118453359	0.00466812906349836	0.00466814099237585	0.00466814203825408	0.00466813421476583	0.00466812309699117	0.00466811417991983
flux1:	0.653497770345598	0.00489125024064603	0.00489124912388271	0.00489125193756909	0.00489125804177415	0.00489126590257855	0.00489127342778921	0.00489127848399476	0.00489127948808879	0.00489127592951746	0.00489126866797235	0.00489125987330746	0.00489125253505842	0.00489124956880794	0.00489125268106423	0.00489126131032772	0.00489127211189982	0.00489127954183212	0.00489127801190138	0.00489126562464211	0.00489124829597143	0.0048912407586775	0.00489125815534027	0.00489129366404963	0.00489129899213791	0.00489123641010969	0.00489122683241212	0.00489133889618924	0.00489117645851257	0.00489137565955308	0.00489124466165258	0.00489116965361259	0.00489124466165258	0.00489137565955308	0.00489117645851257	0.00489133889618924	0.00489122683241212	0.00489123641010969	0.00489129899213792	0.00489129366404964	0.00489125815534027	0.0048912407586775	0.00489124829597143	0.00489126562464211	0.00489127801190138	0.00489127954183212	0.00489127211189982	0.00489126131032772	0.00489125268106423
flux1:	0.653760219249351	0.00512052816779494	0.00512052650609548	0.00512052899403047	0.00512053505424781	0.00512054314943609	0.0051205511216546	0.00512055672812825	0.00512055826165546	0.00512055510418371	0.00512054804972479	0.00512053925618949	0.0051205317497122	0.00512052850977974	0.00512053130339029	0.00512053959751217	0.00512055003230345	0.00512055702530238	0.00512055498699645	0.00512054214733185	0.00512052475155907	0.00512051799989345	0.00512053725202866	0.00512057487078647	0.00512058031679825	0.00512051476716924	0.0051205048822582	0.00512062126718013	0.00512045034107544	0.00512065826863618	0.0051205205903385	0.00512044179642474	0.0051205205903385	0.00512065826863618	0.00512045034107544	0.00512062126718013	0.0051205048822582	0.00512051476716924	0.00512058031679825	0.00512057487078647	0.00512053725202866	0.00512051799989345	0.00512052475155907	0.00512054214733185	0.00512055498699645	0.00512055702530238	0.00512055003230345	0.00512053959751216	0.00512053130339029
flux1:	0.654022668153104	0.00535581951741831	0.00535581730185621	0.0053558194600873	0.00535582547763337	0.00535583381351389	0.00535584224331537	0.00535584841380933	0.00535585049226816	0.00535584775134832	0.00535584091721841	0.00535583213338872	0.00535582446008458	0.005355820938603	0.00535582339543942	0.00535583132696966	0.0053558413618649	0.00535584788595389	0.0053558453180321	0.00535583202617494	0.00535581459318512	0.00535580868635797	0.00535582986561862	0.00535586964005687	0.00535587517891622	0.005355806582861	0.00535579640686383	0.00535591719400655	0.00535573753935504	0.00535595441839405	0.00535580987550477	0.00535572718815707	0.00535580987550477	0.00535595441839405	0.00535573753935505	0.00535591719400654	0.00535579640686383	0.005355806582861	0.00535587517891623	0.00535586964005687	0.00535582986561862	0.00535580868635796	0.00535581459318512	0.00535583202617495	0.0053558453180321	0.00535584788595389	0.0053558413618649	0.00535583132696966	0.00535582339543942
flux1:	0.654285117056858	0.00559697547518042	0.00559697271868987	0.00559697455976141	0.00559698054346516	0.00559698912320935	0.00559699800804303	0.00559700473604003	0.00559700735192235	0.00559700502226278	0.00559699840771768	0.00559698963794425	0.0055969818056161	0.00559697801030085	0.00559698013358844	0.00559698769760727	0.00559699731844954	0.00559700335316281	0.00559700023621612	0.00559698648426358	0.005596969027402	0.00559696400249008	0.00559698715660056	0.00559702911166923	0.00559703470749296	0.00559696299048745	0.0055969525541334	0.0055970778406526	0.00559688924637612	0.00559711531859245	0.00559696374664418	0.00559687706596459	0.00559696374664417	0.00559711531859245	0.00559688924637612	0.0055970778406526	0.0055969525541334	0.00559696299048745	0.00559703470749296	0.00559702911166923	0.00559698715660056	0.00559696400249007	0.005596969027402	0.00559698648426358	0.00559700023621612	0.00559700335316281	0.00559699731844954	0.00559698769760726	0.00559698013358844
flux1:	0.654547565960611	0.00584382457870132	0.00584382131684488	0.00584382286875225	0.00584382883238297	0.00584383765250205	0.00584384697295116	0.00584385422844546	0.0058438573491355	0.00584385540406391	0.00584384899524463	0.00584384024178789	0.00584383226756768	0.00584382822484836	0.00584383004191429	0.0058438372579207	0.00584384647025212	0.00584385200616349	0.00584384832107888	0.00584383409072437	0.00584381660416082	0.00584381247355708	0.00584383762427066	0.00584388176310939	0.00584388736933685	0.00584381246253425	0.00584380181295231	0.00584393171386362	0.00584373400102333	0.0058439695259083	0.00584381078211054	0.00584372001669283	0.00584381078211054	0.0058439695259083	0.00584373400102333	0.00584393171386362	0.00584380181295231	0.00584381246253425	0.00584388736933684	0.00584388176310939	0.00584383762427066	0.00584381247355708	0.00584381660416082	0.00584383409072437	0.00584384832107888	0.00584385200616349	0.00584384647025212	0.0058438372579207	0.00584383004191429
flux1:	0.654810014864364	0.00609617231755413	0.0060961686081235	0.00609616991226322	0.00609617587132517	0.00609618491800622	0.00609619463440996	0.00609620236145592	0.00609620592812033	0.00609620431993934	0.00609619809152333	0.00609618935709348	0.0060961812703273	0.00609617702801579	0.00609617859226958	0.00609618550517692	0.0060961943341615	0.00609619937184684	0.00609619509807277	0.00609618035851703	0.00609616281515106	0.00609615956476915	0.00609618670662341	0.00609623301009805	0.00609623857000477	0.00609616041162283	0.006096149613775	0.00609628426310267	0.00609607728725393	0.00609632254241026	0.0060961565071054	0.0060960615746904	0.0060961565071054	0.00609632254241025	0.00609607728725393	0.00609628426310267	0.006096149613775	0.00609616041162283	0.00609623857000477	0.00609623301009805	0.00609618670662341	0.00609615956476915	0.00609616281515106	0.00609618035851703	0.00609619509807277	0.00609619937184684	0.0060961943341615	0.00609618550517692	0.00609617859226958
flux1:	0.655072463768117	0.00635380081887172	0.00635379674027947	0.00635379784848048	0.00635380381656281	0.00635381306211056	0.0063538231118009	0.00635383122703711	0.00635383515463305	0.00635383381599436	0.00635382773355354	0.00635381902410625	0.00635381086900506	0.00635380649830449	0.00635380789028932	0.00635381457042724	0.00635382305992984	0.00635382760841037	0.00635382272212909	0.00635380742833175	0.00635378977838881	0.00635378736675311	0.00635381646671522	0.00635386489365984	0.00635387034123995	0.00635378887789491	0.00635377801554582	0.00635391756672564	0.00635370121941099	0.00635395650004605	0.00635378307760496	0.00635368390553836	0.00635378307760496	0.00635395650004605	0.00635370121941099	0.00635391756672564	0.00635377801554582	0.00635378887789491	0.00635387034123995	0.00635386489365984	0.00635381646671522	0.00635378736675311	0.00635378977838881	0.00635380742833175	0.00635382272212909	0.00635382760841037	0.00635382305992984	0.00635381457042724	0.00635380789028932
flux1:	0.655334912671871	0.00661646862399655	0.00661646427249157	0.00661646524328102	0.00661647122819736	0.00661648062784613	0.00661649092323917	0.00661649931555896	0.00661650349403348	0.00661650234030069	0.00661649636324685	0.00661648769085632	0.00661647952871323	0.00661647512538837	0.00661647645277336	0.006616482994837	0.00661649120567228	0.00661649528041683	0.0066164897527452	0.00661647384415696	0.00661645601460699	0.00661645437293193	0.00661648537099463	0.00661653585917143	0.00661654112035641	0.00661645630827379	0.00661644548440674	0.0066165901098491	0.00661636431913596	0.0066166299366615	0.00661644905576941	0.00661634558124451	0.00661644905576942	0.0066166299366615	0.00661636431913596	0.0066165901098491	0.00661644548440674	0.00661645630827379	0.00661654112035641	0.00661653585917143	0.00661648537099463	0.00661645437293194	0.00661645601460699	0.00661647384415697	0.0066164897527452	0.00661649528041683	0.00661649120567228	0.00661648299483701	0.00661647645277336
flux1:	0.655597361575624	0.00688391056131263	0.00688390604713008	0.00688390694144828	0.00688391294143448	0.00688392243079559	0.00688393285854799	0.00688394139003585	0.0068839456867295	0.00688394461924159	0.00688393870419718	0.00688393008980755	0.00688392200058747	0.00688391768514274	0.00688391908156873	0.006883925602501	0.00688393360990859	0.0068839372305016	0.00688393102585262	0.00688391442575854	0.00688389632066445	0.00688389535399144	0.00688392816474447	0.00688398063250554	0.00688398562666902	0.00688389743270073	0.00688388676930452	0.00688403665904886	0.00688380138905012	0.00688407766874807	0.00688388928205275	0.00688378145212782	0.00688388928205275	0.00688407766874807	0.00688380138905012	0.00688403665904886	0.00688388676930452	0.00688389743270074	0.00688398562666902	0.00688398063250555	0.00688392816474447	0.00688389535399144	0.00688389632066445	0.00688391442575854	0.00688393102585262	0.0068839372305016	0.00688393360990859	0.006883925602501	0.00688391908156873
flux1:	0.655859810479377	0.00715583772004893	0.00715583316268101	0.00715583403931043	0.00715584003956657	0.00715584953296009	0.00715585995435722	0.00715586846254849	0.00715587272574958	0.00715587163584208	0.00715586574023863	0.0071558572160855	0.00715584929920961	0.00715584521595856	0.00715584683869801	0.00715585347454288	0.00715586136498469	0.00715586455258989	0.00715585762732967	0.00715584024291752	0.0071558217447882	0.00715582133420937	0.00715585584937218	0.00715591019797617	0.00715591483966003	0.00715582324203987	0.00715581287920952	0.00715596823863215	0.00715572348798206	0.00715601076573078	0.00715581484884644	0.00715570262023511	0.00715581484884644	0.00715601076573078	0.00715572348798206	0.00715596823863215	0.00715581287920952	0.00715582324203988	0.00715591483966004	0.00715591019797618	0.00715585584937217	0.00715582133420936	0.0071558217447882	0.00715584024291752	0.00715585762732967	0.00715586455258989	0.00715586136498469	0.00715585347454288	0.00715584683869802
flux1:	0.65612225938313	0.00743193752945207	0.00743193305229377	0.00743193396330369	0.00743193993316552	0.00743194932305133	0.00743195957573396	0.00743196787718544	0.00743197194071639	0.00743197071430658	0.00743196479998822	0.00743195641148491	0.00743194878566059	0.00743194510061783	0.0074319471270644	0.00743195402887777	0.00743196189629176	0.00743196467105931	0.00743195697259009	0.00743193869583259	0.0074319196680172	0.00743191967397053	0.00743195576583209	0.00743201188234026	0.00743201608312524	0.00743192107190009	0.00743191116621746	0.00743207221278942	0.00743181801208648	0.00743211663017598	0.00743191318006139	0.00743179651870234	0.00743191318006139	0.00743211663017599	0.00743181801208648	0.00743207221278942	0.00743191116621746	0.00743192107190009	0.00743201608312524	0.00743201188234026	0.00743195576583209	0.00743191967397053	0.0074319196680172	0.00743193869583259	0.00743195697259009	0.00743196467105931	0.00743196189629176	0.00743195402887778	0.00743194712706439
flux1:	0.656384708286884	0.00771187394728043	0.00771186967195804	0.00771187065848333	0.00771187654948908	0.00771188570716049	0.00771189560822753	0.00771190350331271	0.00771190719196505	0.00771190571446669	0.00771189975106358	0.0077118915579636	0.00771188435995085	0.00771188125753099	0.00771188388059167	0.00771189120954742	0.00771189915122315	0.00771190152979777	0.00771189299618362	0.00771187370559278	0.00771185399570895	0.00771185426228409	0.00771189178795469	0.00771194954860449	0.00771195321903885	0.00771185479612425	0.00771184551831148	0.00771201247744003	0.00771174888570861	0.00771205918780985	0.00771184822056388	0.00771172710098502	0.00771184822056388	0.00771205918780985	0.00771174888570861	0.00771201247744003	0.00771184551831148	0.00771185479612425	0.00771195321903885	0.00771194954860449	0.00771189178795469	0.00771185426228408	0.00771185399570895	0.00771187370559278	0.00771189299618362	0.00771190152979777	0.00771189915122316	0.00771189120954742	0.00771188388059167
flux1:	0.656647157190637	0.00799528776107869	0.00799528380180692	0.00799528489047648	0.00799529063555398	0.00799529941319165	0.0079953087636382	0.00799531604240716	0.00799531917798685	0.0079953173392909	0.00799531130712865	0.00799530338380443	0.00799529676605971	0.00799529444462826	0.00799529786714806	0.00799530578901969	0.00799531390128633	0.00799531589457486	0.0079953064548076	0.00799528601808068	0.00799526546242393	0.00799526582257044	0.0079953046289136	0.00799536390284416	0.00799536695434032	0.00799526513316229	0.00799525666503	0.00799542976505618	0.00799515686531985	0.00799547919070884	0.00799526073885016	0.00799513514335149	0.00799526073885015	0.00799547919070884	0.00799515686531985	0.00799542976505618	0.00799525666503	0.00799526513316229	0.00799536695434032	0.00799536390284416	0.00799530462891361	0.00799526582257044	0.00799526546242393	0.00799528601808068	0.0079953064548076	0.00799531589457486	0.00799531390128633	0.00799530578901969	0.00799529786714806
flux1:	0.65690960609439	0.00828179700514066	0.00828179346346795	0.00828179466377298	0.00828180017771479	0.00828180841182091	0.00828181700219078	0.00828182345106562	0.00828182585876493	0.00828182355800787	0.00828181745033548	0.00828180988505593	0.00828180401225165	0.00828180267863365	0.00828180710703695	0.00828181578627451	0.00828182416020658	0.00828182577155612	0.00828181534652941	0.00828179362406454	0.00828177205289753	0.00828177233438432	0.00828181226346218	0.00828187291664897	0.00828187526325728	0.00828177006795958	0.00828176259870231	0.00828194206516543	0.00828165995926396	0.00828199463643683	0.00828176874575812	0.00828163866344492	0.00828176874575812	0.00828199463643683	0.00828165995926395	0.00828194206516543	0.00828176259870231	0.00828177006795958	0.00828187526325728	0.00828187291664897	0.00828181226346218	0.00828177233438432	0.00828177205289753	0.00828179362406454	0.00828181534652941	0.00828182577155612	0.00828182416020658	0.00828181578627451	0.00828180710703695
flux1:	0.657172054998143	0.00857099749546834	0.00857099445576351	0.00857099575860878	0.00857100093992944	0.00857100845607754	0.00857101607312925	0.00857102148214667	0.0085710229969287	0.00857102014677227	0.00857101397112204	0.00857100686426334	0.00857100190874349	0.00857100177185669	0.0085710074092381	0.00857101700288627	0.00857102572023812	0.00857102694415798	0.00857101544838349	0.00857099229759861	0.00857096954117349	0.00857096957310667	0.00857101046794465	0.00857107236718746	0.00857107392716125	0.00857096539137711	0.00857095911330019	0.00857114516261694	0.0085708539654359	0.00857120130528013	0.00857096803138743	0.00857083345709291	0.00857096803138743	0.00857120130528013	0.0085708539654359	0.00857114516261694	0.00857095911330019	0.0085709653913771	0.00857107392716125	0.00857107236718746	0.00857101046794465	0.00857096957310667	0.0085709695411735	0.00857099229759861	0.00857101544838349	0.00857102694415798	0.00857102572023811	0.00857101700288627	0.0085710074092381
flux1:	0.657434503901897	0.00886246348438067	0.00886246101037919	0.00886246238799432	0.00886246712217811	0.00886247374092734	0.00886248017504156	0.00886248434530863	0.00886248481797654	0.00886248134814117	0.00886247512667864	0.00886246858786276	0.00886246472415958	0.00886246598799471	0.00886247302692979	0.00886248367865185	0.00886249280822451	0.00886249362975973	0.00886248097382039	0.00886245625416366	0.00886243214928688	0.00886243176895964	0.00886247347941553	0.00886253649621911	0.00886253719329472	0.00886242535850386	0.00886242046229522	0.00886261329503425	0.00886231312834726	0.00886267341706196	0.00886243282172619	0.0088622937548681	0.00886243282172619	0.00886267341706196	0.00886231312834726	0.00886261329503425	0.00886242046229522	0.00886242535850386	0.00886253719329472	0.00886253649621912	0.00886247347941553	0.00886243176895965	0.00886243214928688	0.00886245625416367	0.00886248097382039	0.00886249362975973	0.00886249280822451	0.00886248367865185	0.00886247302692979
flux1:	0.65769695280565	0.00915574843572509	0.00915574656839838	0.00915574797570324	0.00915575213975954	0.00915575768349906	0.00915576273649421	0.00915576548749432	0.00915576479012355	0.00915576064995329	0.00915575441873161	0.00915574856295277	0.00915574596155066	0.00915574881776894	0.00915575743314366	0.00915576926761821	0.00915577886224616	0.00915577925707645	0.00915576535076796	0.0091557389292645	0.00915571332617697	0.00915571238599952	0.00915575477450924	0.00915581878869792	0.00915581855302667	0.00915570346654111	0.00915570013622925	0.00915589993018982	0.00915559091633933	0.00915596440831673	0.00915571655577783	0.00915557299919857	0.00915571655577784	0.00915596440831673	0.00915559091633934	0.00915589993018982	0.00915570013622925	0.00915570346654111	0.00915581855302666	0.00915581878869792	0.00915575477450924	0.00915571238599952	0.00915571332617697	0.00915573892926449	0.00915576535076796	0.00915577925707645	0.00915577886224616	0.00915576926761821	0.00915575743314366
flux1:	0.657959401709403	0.00945038592089277	0.0094503846778253	0.00945038605524934	0.00945038952340035	0.00945039382381545	0.00945039731679475	0.00945039849317233	0.00945039652360871	0.00945039168349567	0.00945038549059379	0.00945038043345954	0.00945037925404814	0.00945038387450352	0.00945039421667433	0.00945040733462276	0.00945041742893878	0.00945041736423681	0.00945040212030688	0.0094503738774475	0.00945034664676328	0.00945034502100361	0.00945038796797406	0.00945045287088966	0.00945045163957734	0.00945033335222179	0.00945033175998483	0.00945053866331	0.00945022091897005	0.00945060782986316	0.00945035278323432	0.00945020474207626	0.00945035278323432	0.00945060782986316	0.00945022091897005	0.00945053866331	0.00945033175998483	0.00945033335222179	0.00945045163957733	0.00945045287088966	0.00945038796797405	0.00945034502100361	0.00945034664676328	0.0094503738774475	0.00945040212030688	0.00945041736423681	0.00945041742893878	0.00945040733462276	0.00945039421667434
flux1:	0.658221850613157	0.00974589063505015	0.00974589001141585	0.00974589128907135	0.00974589393931003	0.00974589684510192	0.00974589862593102	0.00974589810339677	0.00974589478856662	0.00974588924012767	0.00974588314272205	0.00974587899499809	0.00974587937950415	0.00974588590902061	0.00974589809761478	0.00974591257169465	0.0097459231807934	0.00974592261683269	0.00974590595518429	0.00974587579092896	0.00974584683035613	0.00974584442141786	0.00974588783004394	0.00974595352719387	0.00974595124442288	0.00974582980799687	0.00974583010900605	0.00974604423357402	0.00974571786384675	0.00974611836405322	0.00974585618197535	0.00974570366264313	0.00974585618197535	0.00974611836405322	0.00974571786384675	0.00974604423357402	0.00974583010900605	0.00974582980799687	0.00974595124442288	0.00974595352719387	0.00974588783004394	0.00974584442141786	0.00974584683035613	0.00974587579092896	0.00974590595518429	0.00974592261683269	0.0097459231807934	0.00974591257169465	0.00974589809761478
flux1:	0.65848429951691	0.0100417595321735	0.0100417595032968	0.0100417606063072	0.0100417623274875	0.0100417637119388	0.0100417636619528	0.0100417613519845	0.0100417566498242	0.0100417504047946	0.0100417444652853	0.0100417413269918	0.0100417433927115	0.0100417519424532	0.0100417660611024	0.0100417819328652	0.0100417930519406	0.0100417919443967	0.0100417737965843	0.0100417416362295	0.0100417108767884	0.0100417076207581	0.010041751421058	0.0100418178341018	0.0100418144508351	0.0100416899154624	0.0100416922429543	0.0100419136582967	0.0100415787513943	0.0100419929601823	0.010041723693875	0.010041566703136	0.0100417236938749	0.0100419929601823	0.0100415787513943	0.0100419136582967	0.0100416922429543	0.0100416899154624	0.0100418144508351	0.0100418178341018	0.010041751421058	0.0100417076207581	0.0100417108767884	0.0100417416362295	0.0100417737965843	0.0100417919443967	0.0100417930519406	0.0100417819328652	0.0100417660611024
flux1:	0.658746748420663	0.0103374730766247	0.0103374736020033	0.0103374744566971	0.010337475155761	0.0103374749237215	0.0103374729632815	0.0103374688163527	0.0103374627162385	0.010337455804126	0.0103374500855057	0.0103374480398579	0.0103374518730314	0.0103374625147929	0.01033747860706	0.0103374958851251	0.0103375074901049	0.0103375057929488	0.010337486106765	0.0103374519064094	0.0103374193178678	0.010337415189082	0.0103374593409725	0.0103375264089644	0.0103375218822526	0.0103373942937391	0.0103373987545165	0.0103376274825064	0.0103372841052579	0.0103377120857482	0.0103374357765928	0.0103372743208629	0.0103374357765928	0.0103377120857482	0.0103372841052579	0.0103376274825064	0.0103373987545165	0.0103373942937391	0.0103375218822526	0.0103375264089644	0.0103374593409725	0.010337415189082	0.0103374193178678	0.0103374519064094	0.010337486106765	0.0103375057929488	0.0103375074901049	0.0103374958851251	0.01033747860706
flux1:	0.659009197324416	0.0106324966081395	0.0106324976366981	0.0106324981773007	0.0106324977862112	0.0106324958800862	0.010632491972654	0.0106324859797933	0.0106324785014377	0.0106324709660604	0.0106324655267755	0.0106324646342931	0.0106324702844626	0.0106324830461808	0.0106325011128917	0.0106325197724311	0.0106325318215785	0.0106325294904187	0.0106325082343459	0.0106324719856867	0.0106324375809482	0.0106324325953616	0.0106324770906288	0.0106325447704652	0.0106325390624036	0.0106324084597332	0.0106324151302907	0.0106326511408287	0.0106322993352319	0.0106327410904261	0.010632457768204	0.0106322918530596	0.010632457768204	0.0106327410904261	0.0106322993352319	0.0106326511408287	0.0106324151302907	0.0106324084597332	0.0106325390624036	0.0106325447704652	0.0106324770906288	0.0106324325953616	0.0106324375809482	0.0106324719856867	0.0106325082343459	0.0106325294904187	0.0106325318215785	0.0106325197724311	0.0106325011128917
flux1:	0.65927164622817	0.0109262818162198	0.0109262832924709	0.0109262834678733	0.0109262819498116	0.0109262783541707	0.0109262725086367	0.0109262647012107	0.0109262558920796	0.0109262477871837	0.0109262426757843	0.01092624296891	0.0109262504443854	0.0109262653071293	0.0109262853052632	0.0109263052888293	0.0109263177252265	0.0109263147209212	0.0109262918882093	0.0109262536224147	0.0109262174606252	0.0109262116778002	0.0109262565408653	0.0109263248069234	0.0109263178833239	0.0109261842964297	0.0109261932198872	0.0109264364277887	0.0109260762087942	0.010926531678814	0.0109262413606975	0.0109260709906485	0.0109262413606975	0.010926531678814	0.0109260762087942	0.0109264364277887	0.0109261932198872	0.0109261842964297	0.0109263178833239	0.0109263248069234	0.0109262565408653	0.0109262116778002	0.0109262174606252	0.0109262536224147	0.0109262918882093	0.0109263147209212	0.0109263177252265	0.0109263052888293	0.0109262853052632
flux1:	0.659534095131923	0.0112182683190665	0.0112182701897745	0.0112182699699244	0.0112182673243288	0.0112182620688098	0.0112182543398978	0.0112182447876051	0.0112182347190002	0.0112182261032216	0.0112182213531291	0.011218222831693	0.0112182320964139	0.0112182489930494	0.0112182708362702	0.0112182920559322	0.0112183048107108	0.0112183011030436	0.0112182767151745	0.0112182365055968	0.0112181986937779	0.0112181922173672	0.0112182375047938	0.0112183063477817	0.0112182981766486	0.0112181616245912	0.0112181728085987	0.0112184230718515	0.0112180544265286	0.0112185234871892	0.0112182261775615	0.0112180513561098	0.0112182261775615	0.0112185234871892	0.0112180544265286	0.0112184230718515	0.0112181728085987	0.0112181616245912	0.0112182981766486	0.0112183063477817	0.0112182375047938	0.0112181922173672	0.0112181986937779	0.0112182365055968	0.0112182767151745	0.0112183011030436	0.0112183048107108	0.0112182920559322	0.0112182708362702
flux1:	0.659796544035676	0.0115078853413245	0.0115078875622173	0.0115078869436783	0.0115078832097473	0.0115078763700153	0.0115078668566886	0.0115078556638562	0.0115078444258875	0.0115078353573711	0.0115078309821064	0.0115078336099481	0.0115078445819763	0.0115078633976327	0.0115078869584691	0.0115079092991585	0.0115079222952959	0.011507917866491	0.0115078919758029	0.0115078499393374	0.0115078106324044	0.0115078036090557	0.0115078494077964	0.0115079188328727	0.01150790938278	0.0115077698724613	0.0115077832882096	0.0115080404077276	0.0115076632959119	0.0115081457587131	0.0115078414498622	0.011507662179859	0.0115078414498622	0.0115081457587131	0.0115076632959119	0.0115080404077276	0.0115077832882096	0.0115077698724613	0.01150790938278	0.0115079188328727	0.0115078494077964	0.0115078036090557	0.0115078106324044	0.0115078499393374	0.0115078919758029	0.011507917866491	0.0115079222952959	0.0115079092991585	0.0115078869584691
flux1:	0.660058992939429	0.0117945534840992	0.0117945560261472	0.0117945550363997	0.0117945502947548	0.0117945419913753	0.0117945308332767	0.0117945181336442	0.0117945058293928	0.0117944963604178	0.0117944923496275	0.0117944960526467	0.0117945086044544	0.0117945291788364	0.0117945542924401	0.0117945776163432	0.0117945907728098	0.0117945856206576	0.0117945583119251	0.011794514608864	0.0117944740079497	0.0117944666246225	0.0117945130490559	0.011794583073311	0.0117945723117938	0.0117944298373135	0.0117944454197502	0.0117947091406998	0.0117943234971721	0.0117948191107409	0.0117945077844395	0.0117943240687468	0.0117945077844395	0.0117948191107409	0.0117943234971721	0.0117947091406998	0.0117944454197502	0.0117944298373135	0.0117945723117938	0.011794583073311	0.0117945130490559	0.0117944666246225	0.0117944740079497	0.011794514608864	0.0117945583119251	0.0117945856206576	0.0117945907728098	0.0117945776163432	0.0117945542924401
flux1:	0.660321441843183	0.0120776865799132	0.012077689434703	0.0120776881348181	0.0120776825071173	0.012077672902315	0.0120776602743868	0.0120776462246591	0.012077632963881	0.0120776231358544	0.0120776194524436	0.0120776241182883	0.0120776380789272	0.0120776602104308	0.0120776866797652	0.0120777108315459	0.0120777240675617	0.012077718207935	0.0120776895987375	0.0120776444310284	0.0120776027800995	0.01207759525985	0.0120776424477094	0.0120777130971275	0.0120777009892008	0.0120775555319492	0.0120775731812553	0.0120778431959764	0.0120774489341617	0.0120779573871312	0.0120776390170817	0.0120774508595263	0.0120776390170817	0.0120779573871312	0.0120774489341617	0.0120778431959764	0.0120775731812553	0.0120775555319492	0.0120777009892008	0.0120777130971275	0.0120776424477094	0.01207759525985	0.0120776027800995	0.0120776444310284	0.0120776895987375	0.012077718207935	0.0120777240675617	0.0120777108315459	0.0120776866797652
flux1:	0.660583890746936	0.0123566936245453	0.0123566968083152	0.0123566952937197	0.0123566889401258	0.0123566782325236	0.0123566643380571	0.012356649110577	0.0123566350033371	0.0123566248425087	0.0123566214211411	0.012356626900668	0.0123566420598138	0.0123566655113167	0.0123566931135575	0.0123567179261513	0.0123567311653005	0.0123567246338593	0.0123566948736198	0.0123566484814993	0.0123566060623226	0.0123565986586757	0.0123566467660192	0.0123567180720682	0.0123567045789854	0.0123565561085323	0.0123565756928708	0.0123568516453552	0.0123564486624743	0.0123569695877315	0.0123566441428216	0.0123564515494218	0.0123566441428216	0.0123569695877315	0.0123564486624743	0.0123568516453552	0.0123565756928708	0.0123565561085323	0.0123567045789854	0.0123567180720682	0.0123566467660192	0.0123565986586757	0.0123566060623227	0.0123566484814993	0.0123566948736198	0.0123567246338593	0.0123567311653005	0.0123567179261513	0.0123566931135575
flux1:	0.660846339650689	0.0126309807770121	0.0126309843329889	0.0126309827321469	0.0126309758466784	0.012630964264226	0.0126309493266861	0.0126309331016375	0.0126309182522726	0.0126309077664932	0.0126309045136562	0.0126309106242081	0.0126309267379824	0.0126309512440975	0.0126309797379666	0.0126310050386534	0.0126310182126077	0.0126310110655266	0.0126309803331561	0.0126309329902029	0.0126308901157895	0.0126308831058781	0.0126309323012902	0.0126310042972998	0.0126309893756547	0.0126308378514666	0.0126308592109635	0.0126311407027947	0.0126307288863416	0.0126312618665262	0.0126309293148055	0.0126307322952386	0.0126309293148055	0.0126312618665262	0.0126307288863416	0.0126311407027947	0.0126308592109635	0.0126308378514666	0.0126309893756547	0.0126310042972998	0.0126309323012902	0.0126308831058781	0.0126308901157895	0.0126309329902029	0.012630980333156	0.0126310110655266	0.0126310182126077	0.0126310050386534	0.0126309797379666
flux1:	0.661108788554442	0.0128999534183478	0.0128999574171233	0.0128999558880839	0.0128999486920046	0.0128999364834196	0.0128999207374644	0.0128999036950479	0.012899888196846	0.0128998773736385	0.0128998741693861	0.0128998806998394	0.01289989749822	0.0128999227737227	0.0128999519074269	0.012899977523879	0.012899990575497	0.0128999828890919	0.0128999513892411	0.0128999033959593	0.0128998604026822	0.0128998540793878	0.012899904537638	0.0128999772551387	0.0128999608563998	0.01289980623038	0.0128998291822465	0.012900115779849	0.0128996950152095	0.0129002395893001	0.0128998999025604	0.0128996984718265	0.0128998999025604	0.0129002395893001	0.0128996950152095	0.012900115779849	0.0128998291822465	0.01289980623038	0.0128999608563998	0.0128999772551387	0.012899904537638	0.0128998540793878	0.0128998604026822	0.0128999033959593	0.0128999513892411	0.0128999828890919	0.012899990575497	0.0128999775238791	0.0128999519074269
flux1:	0.661371237458196	0.0131630182592928	0.0131630227971001	0.013163021521995	0.0131630142555215	0.0131630016806568	0.013162985362827	0.0131629676758554	0.0131629516067998	0.0131629404129403	0.0131629371143376	0.0131629438317761	0.0131629610273191	0.0131629867764007	0.013163016295818	0.0131630420618157	0.0131630549474173	0.0131630468166029	0.0131630147745877	0.0131629664507037	0.013162923689345	0.0131629183527192	0.013162970248125	0.0131630437133195	0.0131630257838655	0.0131628680036755	0.0131628923483338	0.0131631835913225	0.0131627537703035	0.0131633094410845	0.0131629625998972	0.013162756780128	0.0131629625998972	0.0131633094410845	0.0131627537703035	0.0131631835913225	0.0131628923483338	0.0131628680036755	0.0131630257838655	0.0131630437133194	0.013162970248125	0.0131629183527192	0.013162923689345	0.0131629664507037	0.0131630147745877	0.0131630468166029	0.0131630549474173	0.0131630420618157	0.013163016295818
flux1:	0.661633686361949	0.0134195854865449	0.0134195906814295	0.0134195898591372	0.0134195827718527	0.0134195700914779	0.0134195534310527	0.0134195352583947	0.0134195186782613	0.0134195070609814	0.013419503507176	0.0134195101649532	0.0134195274624804	0.0134195533884297	0.0134195830451694	0.0134196088056988	0.0134196214963579	0.0134196130319273	0.0134195806874619	0.0134195323631805	0.0134194901892169	0.0134194861374957	0.0134195396372527	0.0134196138677865	0.0134195943494854	0.013419433362567	0.0134194588905941	0.0134197543009721	0.0134193153309626	0.0134198815731308	0.0134195275721742	0.0134193173945269	0.0134195275721742	0.0134198815731308	0.0134193153309626	0.0134197543009721	0.0134194588905941	0.013419433362567	0.0134195943494854	0.0134196138677865	0.0134195396372527	0.0134194861374957	0.013419490189217	0.0134195323631805	0.0134195806874619	0.0134196130319273	0.013419621496358	0.0134196088056988	0.0134195830451694
flux1:	0.661896135265702	0.0136690709368333	0.013669076922854	0.0136690767601712	0.0136690701006243	0.0136690575661523	0.0136690407766677	0.0136690222579167	0.0136690052069336	0.0136689930967576	0.0136689891155044	0.013668995462376	0.0136690125692179	0.0136690383841119	0.0136690679430827	0.0136690935585615	0.0136691060403119	0.0136690973650946	0.0136690649650307	0.0136690169715512	0.0136689757350262	0.0136689732555729	0.013669028513314	0.0136691035154937	0.0136690823468417	0.0136689181050218	0.0136689446046866	0.0136692436965947	0.0136687955100516	0.0136693717786956	0.0136690106321895	0.0136687961387601	0.0136690106321895	0.0136693717786956	0.0136687955100516	0.0136692436965947	0.0136689446046866	0.0136689181050218	0.0136690823468417	0.0136691035154937	0.013669028513314	0.0136689732555729	0.0136689757350262	0.0136690169715512	0.0136690649650307	0.0136690973650946	0.0136691060403119	0.0136690935585615	0.0136690679430827
flux1:	0.662158584169456	0.0139108982877609	0.0139109052074962	0.0139109059092639	0.0139108999142948	0.0139108877579972	0.0139108710298849	0.0139108522815615	0.0139108347807437	0.0139108220958719	0.0139108175112479	0.013910823301183	0.0139108399375345	0.0139108653715076	0.0139108946176514	0.0139109199670785	0.013910932239991	0.0139109234840093	0.0139108912743388	0.0139108439339753	0.0139108039693311	0.0139108033298478	0.0139108604796855	0.0139109362462724	0.0139109133640754	0.0139107458286042	0.0139107730937398	0.0139110753834375	0.0139106179473634	0.0139112036865322	0.013910835433586	0.0139106166792747	0.013910835433586	0.0139112036865322	0.0139106179473634	0.0139110753834375	0.0139107730937398	0.0139107458286042	0.0139109133640754	0.0139109362462724	0.0139108604796855	0.0139108033298478	0.0139108039693311	0.0139108439339753	0.0139108912743388	0.0139109234840093	0.013910932239991	0.0139109199670784	0.0139108946176514
flux1:	0.662421033073209	0.0141445012541313	0.0141445092498865	0.0141445110086022	0.0141445058929687	0.0141444943192045	0.0141444778139493	0.0141444589274498	0.014144440980617	0.0141444276326674	0.0141444222736306	0.014144427275863	0.0141444431847876	0.0141444679944712	0.0141444967383648	0.0141445217212465	0.014144533797402	0.0141445250922067	0.0141444933096296	0.0141444469259117	0.0141444085421661	0.0141444099825064	0.0141444691337902	0.0141445456424647	0.014144520984016	0.014144350130857	0.0141443779687868	0.0141446829845253	0.0141442163095976	0.0141448109606672	0.014144435670349	0.0141442127246084	0.014144435670349	0.0141448109606672	0.0141442163095976	0.0141446829845253	0.0141443779687868	0.014144350130857	0.014144520984016	0.0141445456424647	0.0141444691337902	0.0141444099825064	0.0141444085421661	0.0141444469259117	0.0141444933096296	0.0141445250922066	0.014144533797402	0.0141445217212465	0.0141444967383648
flux1:	0.662683481976962	0.0143693257783047	0.0143693349825184	0.0143693379680135	0.0143693339148872	0.0143693230928186	0.0143693069389417	0.0143692879803414	0.0143692695777183	0.0143692554785454	0.0143692491879282	0.0143692531967782	0.0143692681534076	0.0143692921291649	0.0143693202112487	0.0143693447482276	0.0143693566486744	0.0143693481210956	0.0143693169844949	0.0143692718326358	0.0143692353042806	0.0143692390291754	0.0143693002621623	0.0143693774747253	0.0143693509804002	0.0143691768055706	0.0143692050447947	0.0143695123362369	0.0143690364852488	0.0143696394948051	0.0143692572707406	0.0143690302191415	0.0143692572707406	0.0143696394948051	0.0143690364852487	0.0143695123362369	0.0143692050447947	0.0143691768055706	0.0143693509804002	0.0143693774747253	0.0143693002621623	0.0143692390291754	0.0143692353042806	0.0143692718326358	0.0143693169844949	0.0143693481210956	0.0143693566486744	0.0143693447482276	0.0143693202112487
flux1:	0.662945930880715	0.0145848322030321	0.0145848427284544	0.0145848470782353	0.0145848442310997	0.0145848342892838	0.0145848185803541	0.0145847995920543	0.0145847807152491	0.0145847657844804	0.0145847584279667	0.0145847612719596	0.0145847750914631	0.0145847980631035	0.0145848253563717	0.0145848493885522	0.0145848611394028	0.0145848529049965	0.0145848226071786	0.0145847789252961	0.0145847444842724	0.0145847506572422	0.0145848140198422	0.0145848918821757	0.0145848634983382	0.0145846860230832	0.0145847145204272	0.0145850236672824	0.0145845387625744	0.0145851495895414	0.0145847605738684	0.0145845295194204	0.0145847605738684	0.0145851495895414	0.0145845387625744	0.0145850236672824	0.0145847145204272	0.0145846860230832	0.0145848634983382	0.0145848918821757	0.0145848140198422	0.0145847506572422	0.0145847444842724	0.0145847789252961	0.0145848226071786	0.0145848529049965	0.0145848611394028	0.0145848493885522	0.0145848253563717
flux1:	0.663208379784469	0.0147904974151893	0.0147905093454363	0.0147905151562629	0.0147905136126733	0.0147905046358177	0.0147904894305689	0.0147904704346641	0.014790451062725	0.0147904352355964	0.0147904267102093	0.0147904282600385	0.0147904408039918	0.0147904626447249	0.0147904890557879	0.0147905125428324	0.0147905241707083	0.0147905163272081	0.0147904870272742	0.0147904450087304	0.0147904128377954	0.0147904215764772	0.0147904870821822	0.0147905655249588	0.0147905352070507	0.0147903544826272	0.0147903831295707	0.0147906937491301	0.0147901999787191	0.014790818100492	0.0147904224770122	0.0147901875411856	0.0147904224770123	0.014790818100492	0.0147901999787191	0.0147906937491301	0.0147903831295707	0.0147903544826272	0.0147905352070507	0.0147905655249588	0.0147904870821822	0.0147904215764772	0.0147904128377954	0.0147904450087304	0.0147904870272742	0.0147905163272081	0.0147905241707083	0.0147905125428324	0.0147904890557879
flux1:	0.663470828688222	0.0149858169488647	0.0149858303299551	0.0149858376511734	0.0149858374587377	0.0149858294867774	0.0149858148112836	0.0149857958144109	0.0149857759305845	0.0149857591656181	0.0149857494072559	0.0149857495821837	0.0149857607630397	0.0149857813915113	0.0149858068600318	0.0149858297771677	0.0149858413042478	0.0149858339253519	0.0149858057420508	0.0149857655292366	0.0149857357569865	0.0149857471300428	0.0149858147571011	0.0149858936971902	0.0149858614128556	0.0149856775247076	0.0149857062526263	0.0149860180059242	0.0149855156280763	0.0149861405454542	0.0149857385418526	0.0149854998652564	0.0149857385418526	0.0149861405454542	0.0149855156280763	0.0149860180059242	0.0149857062526263	0.0149856775247076	0.0149858614128556	0.0149858936971902	0.0149858147571011	0.0149857471300428	0.0149857357569865	0.0149857655292367	0.0149858057420508	0.0149858339253519	0.0149858413042478	0.0149858297771677	0.0149858068600318
flux1:	0.663733277591975	0.0151703070363447	0.0151703218697809	0.0151703306988324	0.0151703318536478	0.0151703248831697	0.0151703107349035	0.0151702917342427	0.0151702713329995	0.0151702536190606	0.0151702426086491	0.0151702413810055	0.0151702511644592	0.0151702705448116	0.0151702950413972	0.0151703173755404	0.0151703288145037	0.0151703219443221	0.0151702949507061	0.0151702566305462	0.0151702293282911	0.0151702433540053	0.0151703130458445	0.0151703923883296	0.0151703581204166	0.0151701711915358	0.01517019997563	0.0151705125719993	0.0151700019180462	0.0151706331588032	0.0151702250478345	0.0151699827905157	0.0151702250478345	0.0151706331588032	0.0151700019180462	0.0151705125719993	0.01517019997563	0.0151701711915358	0.0151703581204166	0.0151703923883296	0.0151703130458445	0.0151702433540053	0.0151702293282911	0.0151702566305462	0.0151702949507061	0.0151703219443221	0.0151703288145037	0.0151703173755404	0.0151702950413972
flux1:	0.663995726495728	0.0153435065956969	0.0153435228335727	0.0153435331139861	0.0153435355616218	0.0153435295495215	0.0153435159030079	0.0153434968930213	0.0153434759868849	0.0153434573491665	0.0153434451170574	0.0153434425145867	0.0153434509197264	0.0153434690597216	0.0153434925824399	0.0153435143276933	0.015343525676859	0.0153435193253342	0.0153434935449917	0.0153434571463773	0.0153434323269937	0.0153434489735857	0.0153435206404352	0.0153436002811263	0.0153435640304041	0.0153433742236929	0.0153434030854149	0.0153437162852643	0.0153431977605214	0.015343834881506	0.0153434209810843	0.0153431753224288	0.0153434209810843	0.015343834881506	0.0153431977605214	0.0153437162852643	0.0153434030854149	0.0153433742236929	0.0153435640304041	0.0153436002811263	0.0153435206404352	0.0153434489735857	0.0153434323269937	0.0153434571463773	0.0153434935449917	0.0153435193253342	0.015343525676859	0.0153435143276933	0.0153434925824399
flux1:	0.664258175399482	0.0155049791438552	0.0155049966863614	0.0155050083083846	0.0155050119473599	0.0155050068164842	0.0155049936301602	0.0155049746096091	0.0155049532353237	0.0155049337398579	0.01550492036818	0.0155049164740865	0.0155049235713338	0.0155049405186733	0.0155049630884254	0.0155049842412444	0.0155049954802199	0.0155049896197943	0.0155049650248744	0.0155049305181556	0.015504908136959	0.015504927324584	0.0155050008461973	0.0155050806744966	0.0155050424619327	0.0155048499814188	0.0155048789892679	0.0155051926049698	0.0155046666876802	0.0155053092753885	0.0155048899475534	0.0155046410857782	0.0155048899475534	0.0155053092753885	0.0155046666876802	0.0155051926049698	0.0155048789892679	0.0155048499814188	0.0155050424619327	0.0155050806744966	0.0155050008461973	0.015504927324584	0.015504908136959	0.0155049305181556	0.0155049650248744	0.0155049896197943	0.0155049954802199	0.0155049842412444	0.0155049630884254
flux1:	0.664520624303235	0.0156543146243854	0.0156543333199427	0.0156543461238241	0.0156543508113771	0.0156543464577893	0.015654333681609	0.0156543146603621	0.0156542928839585	0.015654272640318	0.0156542582630913	0.0156542532137475	0.0156542591206933	0.0156542749577592	0.0156542966128062	0.0156543171671498	0.015654328253273	0.0156543228170333	0.0156542993282018	0.0156542666267879	0.0156542465843866	0.0156542681887121	0.0156543434180424	0.0156544233200066	0.0156543831884583	0.0156541882792506	0.0156542175478598	0.0156545314427103	0.0156539986810087	0.0156546463506357	0.0156542219994075	0.015653970150651	0.0156542219994075	0.0156546463506357	0.0156539986810087	0.0156545314427103	0.0156542175478598	0.0156541882792506	0.0156543831884583	0.0156544233200066	0.0156543434180424	0.0156542681887121	0.0156542465843866	0.0156542666267879	0.0156542993282018	0.0156543228170333	0.015654328253273	0.0156543171671498	0.0156542966128062
flux1:	0.664783073206988	0.0157911311394313	0.0157911507875268	0.0157911645692961	0.0157911701291094	0.0157911664305176	0.0157911540137943	0.0157911350189482	0.0157911129393241	0.0157910921012717	0.0157910769022028	0.0157910708825996	0.0157910757579485	0.015791090595265	0.0157911113852422	0.0157911313280255	0.0157911421938606	0.0157911370753223	0.0157911145637105	0.0157910835277365	0.0157910656747488	0.0157910895319404	0.0157911662995859	0.0157912461610178	0.0157912041762179	0.0157910071231368	0.0157910368106434	0.0157913508959254	0.015790811902886	0.0157914642959155	0.0157910353640901	0.0157907807611201	0.0157910353640901	0.0157914642959155	0.015790811902886	0.0157913508959254	0.0157910368106434	0.0157910071231368	0.0157912041762179	0.0157912461610178	0.0157911662995859	0.0157910895319404	0.0157910656747488	0.0157910835277365	0.0157911145637105	0.0157911370753223	0.0157911421938606	0.0157911313280255	0.0157911113852422
flux1:	0.665045522110741	0.01591507657574	0.0159150969323767	0.0159151114518255	0.0159151176832587	0.0159151145080814	0.0159151024070475	0.0159150834879181	0.0159150612386274	0.0159150400025771	0.0159150242105746	0.0159150174477044	0.0159150214836305	0.0159150354524055	0.015915055432183	0.0159150747393351	0.0159150852914284	0.0159150803460518	0.0159150586371711	0.0159150290791063	0.0159150132225448	0.015915039135437	0.0159151172546429	0.015915196964047	0.0159151532147867	0.0159149543396564	0.0159149846434103	0.0159152988736624	0.0159147543205647	0.0159154111010148	0.0159149780659882	0.0159147209565596	0.0159149780659882	0.0159154111010148	0.0159147543205647	0.0159152988736624	0.0159149846434103	0.0159149543396564	0.0159151532147867	0.015915196964047	0.0159151172546429	0.015915039135437	0.0159150132225448	0.0159150290791063	0.0159150586371711	0.0159150803460518	0.0159150852914284	0.0159150747393351	0.015915055432183
flux1:	0.665307971014495	0.016025830115114	0.0160258509006261	0.0160258658910597	0.0160258725793516	0.0160258697958603	0.0160258579804419	0.0160258392120516	0.016025816961098	0.01602579556237	0.0160257794449363	0.0160257721994044	0.0160257756126963	0.0160257888568431	0.0160258080805912	0.0160258267139873	0.0160258368330293	0.0160258318814799	0.0160258107609897	0.0160257824529795	0.0160257683640412	0.0160257961092245	0.0160258753812115	0.016025954832456	0.016025909429905	0.0160257090875443	0.0160257402382747	0.0160260546049388	0.016025505212947	0.0160261660624403	0.0160257294311837	0.0160254700760889	0.0160257294311837	0.0160261660624403	0.016025505212947	0.0160260546049388	0.0160257402382747	0.0160257090875443	0.016025909429905	0.016025954832456	0.0160258753812115	0.0160257961092245	0.0160257683640412	0.0160257824529795	0.0160258107609897	0.0160258318814799	0.0160258368330293	0.0160258267139873	0.0160258080805912
flux1:	0.665570419918248	0.0161231036201756	0.0161231245290112	0.016123139708236	0.0161231466350857	0.0161231441200667	0.0161231325794245	0.0161231140641996	0.0161230920117433	0.0161230707187148	0.0161230545734827	0.0161230471297302	0.01612305015216	0.0161230628202164	0.0161230813360183	0.0161230992415056	0.0161231087839749	0.0161231036170548	0.0161230828381896	0.0161230555208491	0.0161230429437938	0.0161230722793177	0.0161231524986981	0.0161232315932442	0.0161231846693836	0.0161229832423886	0.0161230154970102	0.0161233300206894	0.0161227765512008	0.0161234411630706	0.0161230014664077	0.0161227401372754	0.0161230014664077	0.0161234411630706	0.0161227765512008	0.0161233300206894	0.0161230154970102	0.0161229832423886	0.0161231846693836	0.0161232315932442	0.0161231524986981	0.0161230722793177	0.0161230429437938	0.0161230555208491	0.0161230828381896	0.0161231036170548	0.0161231087839749	0.0161230992415056	0.0161230813360183
flux1:	0.665832868822001	0.0162066428869179	0.0162066635988745	0.016206678680813	0.0162066856347324	0.0162066832811442	0.0162066720276084	0.0162066538951118	0.0162066322691211	0.0162066113754942	0.0162065955202759	0.0162065881758645	0.0162065910442464	0.016206603281605	0.0162066211269197	0.0162066382335957	0.016206647034881	0.016206641419982	0.0162066207123638	0.0162065941046813	0.0162065827664415	0.0162066134398132	0.0162066943998633	0.0162067730484459	0.016206724753633	0.016206522646092	0.0162065562793861	0.0162068710010007	0.0162063142449633	0.0162069823176459	0.016206540104007	0.0162062770809104	0.016206540104007	0.0162069823176459	0.0162063142449633	0.0162068710010007	0.0162065562793861	0.016206522646092	0.016206724753633	0.0162067730484459	0.0162066943998633	0.0162066134398132	0.0162065827664415	0.0162065941046813	0.0162066207123638	0.016206641419982	0.016206647034881	0.0162066382335957	0.0162066211269197
flux1:	0.666095317725754	0.0162762287562015	0.0162762489485031	0.0162762636547944	0.0162762704406471	0.0162762681638189	0.0162762572349532	0.0162762396395974	0.0162762186895984	0.0162761985051131	0.0162761832669061	0.0162761763213614	0.0162761792677743	0.0162761912096094	0.0162762084078357	0.0162762246286643	0.0162762325075838	0.0162762261964299	0.0162762052759338	0.0162761790858961	0.0162761687060335	0.0162762004621911	0.0162762819597598	0.0162763600834368	0.0162763105831586	0.0162761082134878	0.016276143508941	0.0162764584801122	0.0162758992466494	0.0162765704766365	0.0162761263054812	0.0162758618744235	0.0162761263054812	0.0162765704766365	0.0162758992466494	0.0162764584801122	0.016276143508941	0.0162761082134878	0.0162763105831586	0.0162763600834368	0.0162762819597598	0.0162762004621911	0.0162761687060335	0.0162761790858961	0.0162762052759338	0.0162762261964299	0.0162762325075838	0.0162762246286643	0.0162762084078357
flux1:	0.666357766629508	0.0163316780771033	0.0163316974366608	0.0163317115076093	0.0163317179548034	0.0163317156968195	0.0163317051554663	0.0163316882722789	0.0163316682614718	0.0163316491014818	0.0163316348049351	0.0163316285486637	0.0163316317912928	0.0163316435565242	0.0163316601148468	0.0163316753486189	0.0163316821131773	0.0163316748505652	0.0163316534298512	0.0163316273653727	0.0163316176659913	0.0163316502549388	0.0163317320948028	0.0163318096253227	0.016331759096237	0.0163315568893665	0.0163315941294844	0.0163319094025029	0.0163313485072045	0.0163320225818483	0.0163315770169571	0.0163313114673062	0.0163315770169571	0.0163320225818483	0.0163313485072045	0.0163319094025029	0.0163315941294844	0.0163315568893665	0.016331759096237	0.0163318096253227	0.0163317320948028	0.0163316502549388	0.0163316176659913	0.0163316273653727	0.0163316534298512	0.0163316748505652	0.0163316821131773	0.0163316753486188	0.0163316601148468
flux1:	0.666620215533261	0.0163728445158526	0.0163728627510341	0.0163728759553148	0.0163728819242118	0.0163728796562424	0.0163728695885335	0.0163728536071709	0.0163728348032822	0.0163728169776778	0.016372803933551	0.0163727986373352	0.0163728023723481	0.016372814058914	0.0163728299675363	0.016372844102105	0.0163728495562618	0.0163728410894474	0.0163728188887428	0.016372792668471	0.0163727833837047	0.0163728165675214	0.0163728985660271	0.0163729754455049	0.016372924070904	0.01637272245007	0.0163727619065078	0.0163730775242641	0.0163725157775155	0.016373192367979	0.0163727459708177	0.0163724795927602	0.0163727459708177	0.016373192367979	0.0163725157775155	0.0163730775242641	0.0163727619065078	0.01637272245007	0.016372924070904	0.0163729754455049	0.0163728985660271	0.0163728165675214	0.0163727833837047	0.016372792668471	0.0163728188887428	0.0163728410894474	0.0163728495562618	0.016372844102105	0.0163728299675363
flux1:	0.666882664437014	0.0163996192049937	0.0163996360562666	0.0163996481988751	0.0163996535850921	0.0163996513075645	0.0163996418190114	0.0163996269363266	0.0163996096016462	0.0163995934036531	0.0163995818977992	0.0163995778033408	0.0163995821981498	0.0163995938797847	0.0163996091125682	0.0163996220292121	0.0163996259803705	0.0163996160687187	0.0163995928264191	0.0163995661899963	0.0163995570747141	0.016399590633688	0.0163996726215643	0.0163997488014931	0.0163996967663544	0.0163994961447803	0.0163995380686401	0.0163998540548908	0.0163992922506037	0.0163999710052485	0.0163995243286	0.0163992574106854	0.0163995243286	0.0163999710052485	0.0163992922506037	0.0163998540548908	0.0163995380686401	0.0163994961447803	0.0163996967663544	0.0163997488014931	0.0163996726215643	0.016399590633688	0.0163995570747141	0.0163995661899963	0.0163995928264191	0.0163996160687187	0.0163996259803705	0.0163996220292121	0.0163996091125682
flux1:	0.667145113340768	0.016411931228382	0.0164119464772568	0.0164119574053065	0.0164119621417213	0.016411959882368	0.0164119510922691	0.0164119375038346	0.0164119218849424	0.016411907580333	0.0164118978637115	0.0164118951756362	0.0164119003638173	0.0164119120884408	0.0164119266048896	0.0164119381835871	0.0164119404504729	0.0164119288749634	0.0164119043576275	0.0164118770750161	0.0164118679124302	0.0164119016501114	0.0164119834743801	0.0164120589140419	0.0164120063998572	0.0164118071726104	0.0164118517852553	0.0164121681355891	0.0164116070406828	0.0164122875791591	0.0164118411612108	0.0164115739880501	0.0164118411612108	0.0164122875791591	0.0164116070406828	0.0164121681355891	0.0164118517852553	0.0164118071726104	0.0164120063998572	0.0164120589140419	0.0164119834743801	0.0164119016501114	0.0164118679124302	0.0164118770750161	0.0164119043576275	0.0164119288749634	0.0164119404504729	0.0164119381835871	0.0164119266048896
flux1:	0.667407562244521	0.0164097479386527	0.0164097614144677	0.0164097710205725	0.0164097750769915	0.0164097728869397	0.0164097649214518	0.0164097528125077	0.0164097391302186	0.016409726947459	0.0164097192276289	0.0164097181072811	0.0164097241853293	0.0164097359750597	0.0164097497235077	0.0164097598488534	0.0164097602694198	0.0164097468416035	0.0164097208529423	0.0164096927324636	0.0164096833403779	0.0164097170874028	0.0164097986123634	0.0164098732767374	0.0164098204563244	0.0164096229926388	0.0164096704773525	0.016409987151191	0.0164094274961388	0.0164101094044233	0.0164096637634716	0.016409396613648	0.0164096637634716	0.0164101094044233	0.0164094274961388	0.016409987151191	0.0164096704773525	0.0164096229926389	0.0164098204563244	0.0164098732767374	0.0164097986123634	0.0164097170874028	0.0164096833403779	0.0164096927324636	0.0164097208529423	0.0164097468416035	0.0164097602694198	0.0164097598488534	0.0164097497235077
flux1:	0.667670011148274	0.0163930751048873	0.0163930866891063	0.0163930949122356	0.0163930982928259	0.0163930962410243	0.0163930892253287	0.0163930787616676	0.0163930672017205	0.0163930573235273	0.0163930517579943	0.0163930523192555	0.016393059345254	0.0163930711979706	0.0163930841197597	0.0163930926872075	0.0163930911261936	0.016393075696213	0.0163930480847147	0.0163930189795112	0.0163930092150126	0.0163930428316107	0.0163931239389199	0.0163931977962141	0.0163931448287254	0.0163929494650607	0.0163929999598535	0.0163933168737821	0.0163927593444975	0.0163934421710809	0.0163929978009938	0.0163927309452346	0.0163929978009938	0.0163934421710809	0.0163927593444975	0.0163933168737821	0.0163929999598535	0.0163929494650607	0.0163931448287254	0.0163931977962141	0.0163931239389199	0.0163930428316107	0.0163930092150126	0.0163930189795112	0.0163930480847147	0.016393075696213	0.0163930911261936	0.0163930926872075	0.0163930841197597
flux1:	0.667932460052027	0.0163619568893189	0.016361966517169	0.01636197334102	0.0163619760797474	0.0163619742461214	0.0163619682961769	0.0163619596154889	0.0163619503204701	0.0163619428771802	0.0163619395688724	0.0163619418761325	0.016361949870309	0.0163619617626008	0.0163619737969817	0.0163619807190768	0.0163619770748554	0.0163619595381795	0.0163619302030727	0.0163619000157727	0.0163618897782391	0.0163619231553926	0.0163620037433066	0.0163620767622603	0.0163620237885974	0.0163618308226858	0.0163618844145059	0.0163622014371775	0.016361646668461	0.0163623299218448	0.0163618872883924	0.0163616209880412	0.0163618872883924	0.0163623299218448	0.016361646668461	0.0163622014371775	0.0163618844145059	0.0163618308226858	0.0163620237885974	0.0163620767622603	0.0163620037433066	0.0163619231553926	0.0163618897782392	0.0163619000157727	0.0163619302030727	0.0163619595381795	0.0163619770748554	0.0163619807190768	0.0163619737969817
flux1:	0.668194908955781	0.0163164756530727	0.0163164833125101	0.01631648876159	0.0163164909160221	0.0163164893838302	0.0163164845982324	0.0163164778024097	0.0163164708653361	0.0163164659303993	0.0163164649254383	0.0163164689937332	0.0163164779407834	0.0163164898320499	0.0163165009214927	0.0163165061337491	0.0163165003441256	0.0163164806467039	0.016316449542032	0.0163164182274748	0.0163164074598478	0.016316440519139	0.0163165205010225	0.0163165926481403	0.0163165397869721	0.0163163494730654	0.0163164061936189	0.0163167231424156	0.0163161717131231	0.0163168548607351	0.016316414398863	0.0163161489046788	0.016316414398863	0.0163168548607351	0.0163161717131231	0.0163167231424156	0.0163164061936189	0.0163163494730654	0.0163165397869721	0.0163165926481403	0.0163165205010225	0.016316440519139	0.0163164074598478	0.0163164182274748	0.016316449542032	0.0163164806467039	0.0163165003441256	0.0163165061337491	0.0163165009214927
flux1:	0.668457357859534	0.0162567515920903	0.0162567573202432	0.0162567614539888	0.0162567630979178	0.0162567619458264	0.0162567583982843	0.016256753547138	0.016256749007042	0.0162567465948344	0.0162567478826499	0.0162567536798721	0.0162567635328361	0.0162567753702454	0.0162567854658304	0.0162567889319203	0.0162567809785896	0.0162567591201982	0.0162567262568607	0.0162566938228243	0.0162566825111681	0.0162567152034032	0.0162567945056446	0.0162568657425283	0.0162568130870886	0.0162566256325735	0.0162566854559023	0.016257002095469	0.0162564545254994	0.0162571369940823	0.0162566991061697	0.0162564346574672	0.0162566991061697	0.0162571369940823	0.0162564545254994	0.016257002095469	0.0162566854559023	0.0162566256325735	0.0162568130870886	0.0162568657425283	0.0162567945056446	0.0162567152034032	0.0162566825111681	0.0162566938228243	0.0162567262568607	0.0162567591201982	0.0162567809785896	0.0162567889319203	0.0162567854658304
flux1:	0.668719806763287	0.016182942205542	0.0161829460829261	0.0161829489883002	0.0161829502037017	0.0161829494981073	0.0161829472310168	0.0161829443377767	0.0161829421775239	0.0161829422435627	0.01618294575928	0.0161829532102665	0.0161829638956728	0.0161829756196456	0.0161829846861931	0.0161829864021499	0.0161829763135784	0.0161829523492088	0.0161829177949107	0.0161828843008688	0.016182872472311	0.0161829047750603	0.0161829833345531	0.0161830536154945	0.0161830012313056	0.0161828167948049	0.0161828796366992	0.0161831956793976	0.0161826524285277	0.0161833336060017	0.0161828986611088	0.0161826354852427	0.0161828986611088	0.0161833336060017	0.0161826524285277	0.0161831956793976	0.0161828796366992	0.0161828167948049	0.0161830012313056	0.0161830536154945	0.0161829833345531	0.0161829047750603	0.016182872472311	0.0161828843008688	0.0161829177949107	0.0161829523492088	0.0161829763135784	0.0161829864021499	0.0161829846861931
flux1:	0.66898225566704	0.0160952416001594	0.0160952437430898	0.0160952455261724	0.0160952463950491	0.0160952461831536	0.0160952452026762	0.0160952442315467	0.0160952443780027	0.0160952468215178	0.016095252450438	0.0160952614426514	0.0160952728665867	0.0160952844164492	0.0160952924370706	0.0160952924342504	0.0160952802868199	0.0160952543260487	0.0160952182031892	0.0160951837572036	0.0160951714764157	0.0160952033906512	0.0160952811520208	0.0160953504220042	0.016095298345634	0.0160951170366565	0.016095182755916	0.0160954978641702	0.0160949593326999	0.0160956385714463	0.01609520690552	0.016094945217702	0.01609520690552	0.0160956385714464	0.0160949593326999	0.0160954978641702	0.016095182755916	0.0160951170366565	0.016095298345634	0.0160953504220042	0.0160952811520208	0.0160952033906512	0.0160951714764157	0.0160951837572036	0.0160952182031892	0.0160952543260487	0.0160952802868199	0.0160952924342504	0.0160952924370706
flux1:	0.669244704570794	0.0159938796350154	0.0159938801867306	0.0159938809638703	0.0159938815605186	0.0159938818646121	0.0159938821375786	0.0159938830035079	0.0159938853300429	0.0159938899987451	0.0159938975826374	0.015993907973085	0.0159939200278097	0.0159939313472655	0.0159939383270475	0.0159939366736594	0.0159939225909905	0.0159938947953541	0.0159938572769718	0.015993822030902	0.0159938093953333	0.0159938409413774	0.0159939178541322	0.0159939860473776	0.015993934286299	0.0159937561664367	0.015993824567923	0.015994138358364	0.015993604889471	0.0159942815109313	0.0159938534279061	0.0159935934313351	0.0159938534279061	0.0159942815109313	0.015993604889471	0.015994138358364	0.015993824567923	0.0159937561664367	0.015993934286299	0.0159939860473776	0.0159939178541322	0.0159938409413774	0.0159938093953333	0.015993822030902	0.0159938572769718	0.0159938947953541	0.0159939225909905	0.0159939366736594	0.0159939383270475
flux1:	0.669507153474547	0.0158791209123162	0.0158791200333953	0.0158791199224915	0.015879120306691	0.0158791211200131	0.01587912257286	0.0158791251435565	0.0158791294747558	0.0158791361715307	0.0158791455163736	0.0158791571393626	0.0158791697100818	0.0158791807521688	0.0158791867207543	0.0158791835218386	0.0158791676722966	0.0158791382507826	0.015879099554751	0.015879063698028	0.0158790508321499	0.0158790820451663	0.0158791580609525	0.0158792251001012	0.0158791736336726	0.0158789987192913	0.0158790695586504	0.0158793816078978	0.0158788534915405	0.0158795267919816	0.0158791025656833	0.0158788444519548	0.0158791025656833	0.0158795267919816	0.0158788534915405	0.0158793816078978	0.0158790695586504	0.0158789987192913	0.0158791736336726	0.0158792251001011	0.0158791580609525	0.0158790820451663	0.0158790508321499	0.015879063698028	0.015879099554751	0.0158791382507826	0.0158791676722966	0.0158791835218386	0.0158791867207543
flux1:	0.6697696023783	0.0157512636207456	0.0157512614794172	0.0157512605918795	0.015751260803431	0.0157512620878765	0.015751264607703	0.0157512687078054	0.0157512748261398	0.0157512833173084	0.0157512942020592	0.015751306877357	0.0157513198487646	0.0157513305800053	0.0157513355928987	0.0157513309887136	0.0157513135811807	0.0157512827840277	0.0157512431657681	0.0157512069180267	0.0157511939668756	0.0157512248921416	0.0157512999622639	0.0157513657582765	0.0157513145398189	0.0157511428061281	0.0157512157960005	0.0157515256478644	0.0157510031260238	0.0157516723832798	0.0157512522600122	0.0157509962097693	0.0157512522600122	0.0157516723832798	0.0157510031260238	0.0157515256478644	0.0157512157960005	0.0157511428061281	0.0157513145398189	0.0157513657582765	0.0157512999622639	0.0157512248921416	0.0157511939668756	0.0157512069180267	0.0157512431657681	0.0157512827840277	0.0157513135811807	0.0157513309887136	0.0157513355928987
flux1:	0.670032051282053	0.0156106382388012	0.01561063500173	0.0156106334355932	0.0156106334905336	0.0156106351763507	0.0156106386140545	0.0156106440312486	0.01561065168536	0.0156106617100765	0.0156106738960087	0.015610687436981	0.0156107006992251	0.0156107111027329	0.0156107152412289	0.0156107094040831	0.0156106906821647	0.0156106587932332	0.0156106185372623	0.0156105821401681	0.0156105692624893	0.0156105999506864	0.0156106740240352	0.0156107384768362	0.0156106874367328	0.0156105188230701	0.0156105936405552	0.0156109008143926	0.0156103840873994	0.0156110485683705	0.0156106327700493	0.0156103789538259	0.0156106327700493	0.0156110485683705	0.0156103840873994	0.0156109008143926	0.0156105936405552	0.0156105188230701	0.0156106874367328	0.0156107384768362	0.0156106740240352	0.0156105999506864	0.0156105692624893	0.0156105821401681	0.0156106185372623	0.0156106587932332	0.0156106906821647	0.0156107094040831	0.0156107152412289
flux1:	0.670294500185807	0.0154576061063732	0.0154576019304527	0.0154575997650372	0.0154575996537437	0.0154576016412445	0.0154576058165772	0.0154576123093428	0.0154576212235232	0.015457632503836	0.0154576457439803	0.0154576599652973	0.0154576734190626	0.0154576834964362	0.0154576868661499	0.0154576799958007	0.0154576602307007	0.0154576275587341	0.0154575869694092	0.0154575506780326	0.0154575380393293	0.0154575685420713	0.0154576415635694	0.0154577045634332	0.0154576536131374	0.0154574880292567	0.0154575643243567	0.0154578683242797	0.015457357557946	0.0154580165266105	0.0154576052542912	0.0154573538334971	0.0154576052542912	0.0154580165266105	0.015457357557946	0.0154578683242797	0.0154575643243567	0.0154574880292567	0.0154576536131374	0.0154577045634332	0.0154576415635694	0.0154575685420713	0.0154575380393293	0.0154575506780326	0.0154575869694092	0.0154576275587341	0.0154576602307007	0.0154576799958007	0.0154576868661499
flux1:	0.67055694908956	0.0152925578735424	0.0152925528991391	0.0152925501915313	0.0152925498787978	0.015292552041976	0.0152925567502441	0.015292564056834	0.015292573941225	0.0152925861923104	0.0152926002405434	0.0152926149650924	0.0152926285255626	0.0152926382974746	0.0152926410255282	0.0152926333433355	0.015292612825696	0.0152925796948354	0.0152925390866783	0.0152925031607732	0.015292490926555	0.0152925212923474	0.0152925932019938	0.0152926546316302	0.0152926036684265	0.0152924410015476	0.0152925184062818	0.0152928187308914	0.0152923140641431	0.0152929667898301	0.0152925602274703	0.0152923113554644	0.0152925602274703	0.0152929667898301	0.0152923140641431	0.0152928187308914	0.0152925184062818	0.0152924410015476	0.0152926036684265	0.0152926546316302	0.0152925932019938	0.0152925212923474	0.015292490926555	0.0152925031607732	0.0152925390866783	0.0152925796948355	0.015292612825696	0.0152926333433355	0.0152926410255282
flux1:	0.670819397993313	0.0151159118362021	0.0151159061821825	0.0151159029656818	0.0151159023927216	0.0151159045845558	0.0151159096046035	0.0151159174527947	0.0151159280138078	0.0151159409538934	0.0151159555732654	0.0151159706379669	0.0151159842375036	0.0151159937429698	0.0151159959739662	0.0151159877160521	0.0151159667470999	0.0151159334870381	0.0151158931750255	0.0151158578705609	0.0151158462000551	0.0151158764708494	0.0151159472034025	0.0151160069406623	0.0151159558529949	0.0151157959753411	0.0151158741132086	0.0151161702655149	0.0151156718182181	0.015116317583882	0.01511591590218	0.0151156697253757	0.01511591590218	0.015116317583882	0.0151156718182181	0.0151161702655149	0.0151158741132086	0.0151157959753411	0.0151159558529949	0.0151160069406623	0.0151159472034025	0.0151158764708494	0.0151158462000551	0.0151158578705609	0.0151158931750255	0.0151159334870381	0.0151159667470999	0.0151159877160521	0.0151159959739662
flux1:	0.671081846897066	0.0149281121686459	0.0149281059293915	0.014928102213935	0.0149281013021421	0.0149281033612606	0.0149281084643006	0.014928116581426	0.0149281275318877	0.0149281408914206	0.0149281558613678	0.0149281711216705	0.0149281847111269	0.0149281940055214	0.0149281958964995	0.0149281873062166	0.0149281661885821	0.0149281331247503	0.0149280934149487	0.0149280589762095	0.0149280480167703	0.0149280782252318	0.0149281477105348	0.0149282056316262	0.0149281543047859	0.0149279970813263	0.0149280755767847	0.014928367073977	0.014927874954655	0.0149285130649032	0.0149281164250545	0.0149278730840058	0.0149281164250545	0.0149285130649032	0.014927874954655	0.014928367073977	0.0149280755767847	0.0149279970813263	0.0149281543047859	0.0149282056316262	0.0149281477105348	0.0149280782252318	0.0149280480167703	0.0149280589762095	0.0149280934149487	0.0149281331247503	0.0149281661885821	0.0149281873062166	0.0149281958964995
flux1:	0.67134429580082	0.0147296270637044	0.0147296203081793	0.0147296160826294	0.0147296147388187	0.0147296164971263	0.0147296214559429	0.0147296295787055	0.0147296406472616	0.0147296541769326	0.0147296692990993	0.0147296846320143	0.0147296981806861	0.0147297073326376	0.0147297090472611	0.0147297003673002	0.0147296793958886	0.0147296468400586	0.0147296080209487	0.0147295746734876	0.0147295645558852	0.0147295947234551	0.0147296628873717	0.0147297188704498	0.0147296671923943	0.0147295124885024	0.0147295909761405	0.0147298773588862	0.0147293916720405	0.01473002146068	0.0147296300179091	0.0147293896483279	0.014729630017909	0.01473002146068	0.0147293916720405	0.0147298773588862	0.0147295909761405	0.0147295124885024	0.0147296671923943	0.0147297188704498	0.0147296628873716	0.0147295947234551	0.0147295645558852	0.0147295746734876	0.0147296080209487	0.0147296468400586	0.0147296793958886	0.0147297003673002	0.0147297090472611
flux1:	0.671606744704573	0.0145209467913712	0.0145209395641728	0.0145209348002301	0.0145209329229925	0.0145209342138056	0.0145209388118423	0.0145209466954395	0.0145209576348087	0.0145209711121202	0.0145209862146046	0.0145210015202263	0.0145210150145219	0.014521024101892	0.0145210258041611	0.0145210172686483	0.01452099672193	0.0145209649635849	0.0145209272983816	0.0145208952430492	0.0145208860777776	0.0145209162135609	0.0145209829794523	0.0145210369084255	0.0145209847755061	0.0145208324642557	0.0145209105973575	0.0145211914383323	0.0145207122911087	0.0145213331280026	0.0145209470347398	0.0145207097684014	0.0145209470347398	0.0145213331280026	0.0145207122911087	0.0145211914383323	0.0145209105973575	0.0145208324642557	0.0145209847755061	0.0145210369084255	0.0145209829794523	0.0145209162135609	0.0145208860777776	0.0145208952430492	0.0145209272983816	0.0145209649635849	0.01452099672193	0.0145210172686483	0.0145210258041611
flux1:	0.671869193608326	0.014302581687125	0.0143025740113214	0.0143025686687322	0.0143025661554732	0.0143025668216888	0.0143025708615473	0.0143025782876835	0.0143025888814231	0.0143026021155812	0.014302617055511	0.0143026322570622	0.0143026456980465	0.0143026548032367	0.0143026566510382	0.0143026484779666	0.0143026286100331	0.0143025979088164	0.0143025616290338	0.0143025310372582	0.01430252291194	0.0143025530124101	0.0143026183030596	0.0143026700714437	0.0143026173938121	0.0143024673626529	0.0143025448208797	0.0143028197322721	0.0143023472402484	0.0143029585373035	0.0143025779458991	0.0143023439113993	0.0143025779458991	0.0143029585373035	0.0143023472402484	0.0143028197322721	0.0143025448208797	0.0143024673626529	0.0143026173938122	0.0143026700714437	0.0143026183030596	0.0143025530124101	0.01430252291194	0.0143025310372582	0.0143025616290338	0.0143025979088164	0.0143026286100331	0.0143026484779666	0.0143026566510382
flux1:	0.67213164251208	0.0140750600813487	0.0140750519627988	0.0140750459954491	0.0140750427496521	0.0140750426514824	0.0140750459624054	0.0140750527458407	0.0140750628133821	0.014075075648389	0.0140750903128305	0.0140751053553494	0.0140751187553723	0.0140751279602454	0.0140751300990598	0.0140751224833832	0.0140751035170696	0.014075074096567	0.0140750393970145	0.0140750104074389	0.014075003385355	0.0140750334348214	0.0140750971746858	0.0140751466893342	0.0140750933958228	0.0140749455524041	0.0140750220483639	0.0140752906881386	0.0140748249800537	0.014075426196198	0.014075051261087	0.0140748205844218	0.014075051261087	0.014075426196198	0.0140748249800537	0.0140752906881386	0.0140750220483639	0.0140749455524041	0.0140750933958228	0.0140751466893342	0.0140750971746858	0.0140750334348214	0.014075003385355	0.0140750104074389	0.0140750393970145	0.014075074096567	0.0140751035170696	0.0140751224833832	0.0140751300990598
flux1:	0.672394091415833	0.0138389261813624	0.0138389176141299	0.0138389109765763	0.0138389069148255	0.0138389059366656	0.0138389083806425	0.0138389143740179	0.0138389237738264	0.0138389360897523	0.0138389503950432	0.0138389652428995	0.0138389786215712	0.0138389880022831	0.013838990559361	0.0138389836670401	0.0138389657883641	0.0138389378314054	0.0138389048667326	0.0138388775832535	0.0138388717029699	0.0138389016747239	0.0138389637923766	0.0138390109769181	0.0138389570192059	0.0138388112961598	0.0138388865806806	0.0138391486574396	0.0138386898787318	0.0138392805237796	0.0138389114030378	0.0138386842079868	0.0138389114030378	0.0138392805237796	0.0138386898787318	0.0138391486574396	0.0138388865806806	0.0138388112961598	0.0138389570192059	0.0138390109769181	0.0138389637923766	0.0138389016747239	0.0138388717029699	0.0138388775832534	0.0138389048667326	0.0138389378314054	0.0138389657883641	0.0138389836670401	0.013838990559361
flux1:	0.672656540319586	0.0135947379176373	0.0135947288900568	0.0135947215440325	0.0135947166023578	0.0135947146584163	0.0135947161346351	0.0135947212314133	0.0135947298622345	0.0135947415747427	0.013594755464422	0.0135947700979068	0.0135947834777038	0.0135947930997465	0.0135947961790352	0.0135947901422782	0.0135947734963781	0.0135947471419773	0.0135947160248144	0.0135946905160016	0.01359468579202	0.0135947156500398	0.0135947760806639	0.0135948208784921	0.0135947662344022	0.013594622592938	0.013594696458915	0.0135949517352513	0.0135945000503246	0.0135950796876691	0.0135947165439277	0.0135944929522297	0.0135947165439277	0.0135950796876691	0.0135945000503246	0.0135949517352513	0.013594696458915	0.013594622592938	0.0135947662344022	0.0135948208784921	0.0135947760806639	0.0135947156500398	0.01359468579202	0.0135946905160015	0.0135947160248144	0.0135947471419773	0.0135947734963781	0.0135947901422782	0.0135947961790351
flux1:	0.672918989223339	0.0133430647657488	0.0133430552666793	0.0133430471871285	0.0133430413262901	0.0133430383646912	0.0133430388121636	0.013343042947632	0.013343050747885	0.013343061806173	0.0133430752477441	0.0133430896590156	0.0133431030608152	0.0133431129745533	0.0133431166526128	0.0133431115664936	0.0133430962551809	0.0133430715971548	0.0133430423978255	0.0133430186976476	0.0133430151219622	0.0133430448230411	0.0133431035108266	0.0133431458875076	0.0133430905633164	0.0133429489955319	0.013343021280275	0.0133432695745685	0.0133428251677588	0.013343393415876	0.0133430364165862	0.0133428165479073	0.0133430364165862	0.013343393415876	0.0133428251677588	0.0133432695745685	0.0133430212802749	0.0133429489955319	0.0133430905633164	0.0133431458875076	0.0133431035108266	0.0133430448230411	0.0133430151219622	0.0133430186976476	0.0133430423978255	0.0133430715971548	0.0133430962551809	0.0133431115664936	0.0133431166526128
flux1:	0.673181438127093	0.0130844855555516	0.013084475580361	0.0130844667606043	0.0130844599700085	0.0130844559751743	0.0130844553734618	0.0130844585238475	0.013084465469322	0.0130844758527134	0.0130844888335275	0.0130845030222162	0.0130845164610486	0.0130845266979938	0.0130845310210932	0.013084526941661	0.0130845130226245	0.0130844901098624	0.0130844628575807	0.0130844409673072	0.0130844385117201	0.0130844680078656	0.0130845249081761	0.0130845648531623	0.0130845088848458	0.0130843694147084	0.0130844400007758	0.0130846811874427	0.0130842442627051	0.0130848007954915	0.0130844501125598	0.0130842340842582	0.0130844501125598	0.0130848007954915	0.0130842442627051	0.0130846811874427	0.0130844400007758	0.0130843694147084	0.0130845088848458	0.0130845648531623	0.0130845249081761	0.0130844680078656	0.0130844385117201	0.0130844409673072	0.0130844628575807	0.0130844901098624	0.0130845130226245	0.013084526941661	0.0130845310210932
flux1:	0.673443887030846	0.0128195862789381	0.0128195758348015	0.0128195662905031	0.0128195585905349	0.0128195535837578	0.012819551951837	0.0128195541316821	0.0128195602317739	0.0128195699452547	0.012819582467827	0.0128195964366048	0.0128196099178872	0.0128196204879166	0.0128196254704328	0.0128196224143565	0.0128196099019875	0.0128195887402703	0.0128195634256786	0.0128195433167886	0.0128195419358099	0.0128195711767594	0.0128196262579466	0.0128196637855196	0.012819607238901	0.0128194699219081	0.0128195387364649	0.0128197727447236	0.0128193435241099	0.0128198880701152	0.0128195438789508	0.0128193318056561	0.0128195438789508	0.0128198880701152	0.0128193435241099	0.0128197727447236	0.0128195387364649	0.0128194699219081	0.012819607238901	0.0128196637855196	0.0128196262579466	0.0128195711767594	0.0128195419358099	0.0128195433167886	0.0128195634256786	0.0128195887402703	0.0128196099019875	0.0128196224143565	0.0128196254704328
flux1:	0.673706335934599	0.0125489579073568	0.0125489470175175	0.0125489367892143	0.012548928231876	0.0125489222700991	0.0125489196635015	0.0125489209215292	0.012548926214311	0.0125489352833371	0.0125489473604238	0.0125489611108253	0.0125489746273047	0.0125489855169669	0.0125489911411452	0.0125489890868662	0.0125489779545996	0.0125489585098134	0.0125489350886662	0.0125489167065632	0.0125489163407109	0.0125489452764121	0.0125489985211759	0.0125490336705735	0.012548976640385	0.0125488415619599	0.0125489085747558	0.012549135386021	0.0125487141070602	0.0125492464477112	0.0125489089257482	0.0125487009187768	0.0125489089257482	0.0125492464477112	0.0125487141070602	0.012549135386021	0.0125489085747558	0.0125488415619599	0.012548976640385	0.0125490336705735	0.0125489985211759	0.0125489452764121	0.0125489163407109	0.0125489167065632	0.0125489350886662	0.0125489585098133	0.0125489779545996	0.0125489890868662	0.0125489911411452
flux1:	0.673968784838352	0.0122731942300409	0.0122731829367651	0.0122731720908196	0.0122731627586681	0.0122731559315931	0.0122731524380413	0.0122731528518141	0.012273157398282	0.0122731658632043	0.0122731775129522	0.0122731910417035	0.0122732045712822	0.0122732157432753	0.0122732219603426	0.0122732208506412	0.0122732110346514	0.0122731932371827	0.012273171634951	0.0122731549032619	0.0122731554825704	0.0122731840654886	0.0122732354717075	0.0122732683064262	0.0122732109143366	0.0122730781870651	0.0122731434071688	0.0122733630512324	0.0122729499633608	0.0122734699302988	0.0122731392550743	0.0122729354217069	0.0122731392550743	0.0122734699302988	0.0122729499633608	0.0122733630512324	0.0122731434071688	0.0122730781870651	0.0122732109143366	0.0122732683064262	0.0122732354717075	0.0122731840654886	0.0122731554825704	0.0122731549032619	0.012273171634951	0.0122731932371827	0.0122732110346514	0.0122732208506412	0.0122732219603426
flux1:	0.674231233742106	0.0119928897236	0.0119928780896598	0.0119928667176028	0.0119928567210823	0.0119928491468123	0.0119928448806489	0.0119928445503608	0.0119928484282184	0.0119928563386632	0.0119928675801206	0.0119928808761866	0.0119928943807494	0.0119929057745897	0.0119929125071437	0.0119929122529623	0.0119929036569986	0.011992887407068	0.0119928675242094	0.0119928523494385	0.0119928537969927	0.0119928819841237	0.0119929315651084	0.0119929621714084	0.011992904563111	0.0119927743229623	0.011992837794431	0.0119930503446184	0.0119926457048374	0.0119931531765148	0.0119928295233951	0.0119926299660508	0.0119928295233951	0.0119931531765148	0.0119926457048374	0.0119930503446184	0.011992837794431	0.0119927743229623	0.011992904563111	0.0119929621714084	0.0119929315651084	0.0119928819841237	0.0119928537969927	0.0119928523494385	0.0119928675242094	0.011992887407068	0.0119929036569986	0.0119929122529623	0.0119929125071437
flux1:	0.674493682645859	0.0117086374632977	0.0117086255719171	0.0117086137882506	0.0117086032616088	0.0117085950811094	0.011708590176861	0.0117085892186382	0.0117085925159751	0.0117085999254986	0.0117086107747324	0.011708623817235	0.01170863724253	0.0117086487763648	0.0117086559219056	0.0117086564072237	0.0117086489083328	0.0117086340819919	0.0117086157996267	0.0117086020759379	0.0117086043112645	0.0117086320657568	0.0117086798499098	0.0117087083345818	0.0117086506760705	0.0117085230777796	0.0117085848744725	0.0117087904419926	0.0117083945099501	0.0117088894076475	0.0117085729473046	0.0117083777626454	0.0117085729473046	0.0117088894076475	0.0117083945099501	0.0117087904419926	0.0117085848744725	0.0117085230777796	0.0117086506760705	0.0117087083345818	0.0117086798499098	0.0117086320657568	0.0117086043112645	0.0117086020759379	0.0117086157996267	0.0117086340819919	0.0117086489083328	0.0117086564072237	0.0117086559219056
flux1:	0.674756131549612	0.0114210270859299	0.0114210150392374	0.0114210029778619	0.0114209920739158	0.0114209834446292	0.0114209780500784	0.011420976589158	0.0114209793983662	0.011420986359656	0.0114209968266645	0.0114210095837665	0.0114210228603309	0.0114210344337912	0.0114210418692073	0.0114210429567227	0.0114210364115794	0.0114210228670904	0.011421006052822	0.0114209936667373	0.0114209966089045	0.0114210239012224	0.011421069931117	0.0114210964186041	0.0114210388917918	0.0114209141036068	0.0114209743233703	0.0114211730510931	0.0114207860837971	0.0114212683672297	0.0114209592629748	0.011420768540977	0.0114209592629748	0.0114212683672297	0.0114207860837971	0.0114211730510931	0.0114209743233703	0.0114209141036068	0.0114210388917918	0.0114210964186041	0.011421069931117	0.0114210239012224	0.0114209966089045	0.0114209936667373	0.011421006052822	0.0114210228670904	0.0114210364115794	0.0114210429567227	0.0114210418692073
flux1:	0.675018580453365	0.0111306428137733	0.0111306307299	0.011130618539409	0.0111306074234807	0.0111305985124613	0.0111305927816055	0.0111305909457487	0.0111305933579728	0.011130599918822	0.0111306100053734	0.0111306224341529	0.0111306354792141	0.0111306469771493	0.0111306545639339	0.0111306561012788	0.0111306503528367	0.0111306379371527	0.0111306224507864	0.011130611285608	0.0111306148559171	0.0111306416645051	0.0111306859954255	0.0111307106244145	0.0111306534222729	0.0111305316202852	0.0111305903787517	0.0111307824346525	0.0111304046810281	0.011130874343713	0.0111305727487929	0.0111303865718218	0.0111305727487929	0.011130874343713	0.0111304046810281	0.0111307824346525	0.0111305903787517	0.0111305316202852	0.0111306534222729	0.0111307106244145	0.0111306859954254	0.0111306416645051	0.0111306148559171	0.011130611285608	0.0111306224507864	0.0111306379371527	0.0111306503528367	0.0111306561012788	0.0111306545639339
flux1:	0.675281029357119	0.0108380615485518	0.0108380495575957	0.0108380373957443	0.0108380262391243	0.0108380172160705	0.0108380113023273	0.0108380092157826	0.0108380113161547	0.0108380175163662	0.010838027214825	0.0108380392621093	0.0108380519823369	0.0108380632792334	0.0108380708691772	0.0108380726953879	0.0108380675795619	0.0108380561346429	0.0108380418335811	0.010838031773378	0.0108380358975565	0.0108380622089962	0.0108381049070074	0.0108381278266279	0.0108380711480367	0.0108379525103192	0.0108380099345592	0.0108381955050684	0.0108378272005651	0.0108382842651154	0.0108379903200745	0.0108378087619966	0.0108379903200745	0.0108382842651154	0.0108378272005651	0.0108381955050684	0.0108380099345592	0.0108379525103192	0.0108380711480367	0.0108381278266279	0.0108381049070074	0.0108380622089962	0.0108380358975565	0.010838031773378	0.0108380418335811	0.0108380561346429	0.0108380675795619	0.0108380726953879	0.0108380708691772
flux1:	0.675543478260872	0.0105438510438084	0.0105438392829508	0.0105438273106386	0.0105438162839447	0.0105438073144899	0.010543801364475	0.0105437991427558	0.0105438010065958	0.0105438068759103	0.0105438161690512	0.0105438277731175	0.0105438400680584	0.0105438510329143	0.0105438584740101	0.010543860425968	0.0105438557780792	0.0105438451468046	0.0105438318909277	0.0105438228239601	0.0105438274338031	0.0105438532424821	0.0105438943821196	0.0105439157478989	0.0105438597924014	0.0105437444931761	0.0105438007154383	0.0105439799989211	0.0105436213603641	0.010544065873865	0.010543779704067	0.0105436028294325	0.010543779704067	0.010544065873865	0.0105436213603641	0.0105439799989211	0.0105438007154383	0.0105437444931761	0.0105438597924014	0.0105439157478989	0.0105438943821196	0.0105438532424821	0.0105438274338031	0.0105438228239601	0.0105438318909277	0.0105438451468046	0.0105438557780792	0.010543860425968	0.0105438584740101
flux1:	0.675805927164625	0.0102485681634335	0.0102485567715371	0.0102485451466654	0.0102485344134541	0.0102485256530413	0.010248519801192	0.0102485175468662	0.010248519236964	0.0102485247940356	0.0102485336557812	0.0102485447487862	0.0102485565147812	0.0102485670161937	0.0102485741584862	0.0102485760770679	0.0102485717378071	0.0102485617692797	0.0102485494251633	0.0102485412466553	0.0102485462810948	0.0102485715884337	0.0102486112501177	0.0102486312198491	0.0102485761825047	0.0102484643865519	0.0102485195383068	0.0102486927388814	0.0102483439597385	0.0102487759893461	0.0102484977027398	0.0102483255660627	0.0102484977027398	0.0102487759893461	0.0102483439597385	0.0102486927388814	0.0102485195383068	0.0102484643865519	0.0102485761825047	0.0102486312198491	0.0102486112501177	0.0102485715884337	0.0102485462810948	0.0102485412466553	0.0102485494251633	0.0102485617692797	0.0102485717378071	0.0102485760770679	0.0102485741584862
flux1:	0.676068376068379	0.00995275723343313	0.0099527463454675	0.00995273521701887	0.00995272492797337	0.00995271651659131	0.0099527108808416	0.00995270868046373	0.00995271024548363	0.0099527154978636	0.009952723894832	0.009952734405792	0.00995274554015439	0.00995275545137266	0.00995276215250386	0.00995276388820123	0.00995275970890349	0.00995275026298296	0.00995273870734207	0.00995273132155575	0.00995273672716799	0.00995276154047214	0.00995279980776492	0.00995281853744495	0.00995276460395837	0.00995265646145931	0.00995271066793943	0.00995287798981171	0.0099525392360275	0.00995295886491006	0.00995268855010898	0.00995252119526813	0.00995268855010898	0.00995295886491006	0.0099525392360275	0.00995287798981171	0.00995271066793943	0.00995265646145931	0.00995276460395837	0.00995281853744495	0.00995279980776492	0.00995276154047214	0.00995273672716799	0.00995273132155575	0.00995273870734207	0.00995275026298296	0.00995275970890349	0.00995276388820124	0.00995276215250387
flux1:	0.676330824972132	0.00965694849328091	0.00965693823491824	0.00965692773757961	0.00965691802554964	0.00965691008354	0.00965690476218356	0.0096569026844205	0.00965690415840438	0.00965690910343417	0.00965691699713826	0.00965692685526003	0.00965693726048615	0.00965694646419528	0.00965695259441835	0.00965695401222893	0.00965694985929851	0.00965694081024907	0.00965692993254511	0.00965692325414376	0.00965692898513436	0.00965695331615646	0.00965699027298337	0.00965700791296465	0.00965695525525684	0.00965685089723501	0.00965690427263369	0.00965706591510002	0.00965673732161552	0.00965714464533324	0.00965688237006461	0.00965671982984476	0.00965688237006461	0.00965714464533324	0.00965673732161552	0.00965706591510002	0.00965690427263369	0.00965685089723501	0.00965695525525684	0.00965700791296464	0.00965699027298337	0.00965695331615646	0.00965692898513436	0.00965692325414376	0.00965692993254511	0.00965694081024907	0.00965694985929851	0.00965695401222893	0.00965695259441835
flux1:	0.676593273875885	0.00936165665243361	0.00936164713513057	0.00936163738473202	0.00936162836083591	0.00936162098590927	0.00936161605570994	0.00936161415064511	0.00936161555352642	0.0093616201799963	0.00936162752950714	0.00936163666765454	0.0093616462554464	0.00936165464806821	0.00936166009454013	0.00936166107797172	0.00936165683634172	0.00936164807552609	0.00936163777971725	0.00936163173444212	0.00936163775217333	0.00936166161548153	0.00936169734343664	0.00936171403493275	0.00936166280729045	0.00936156234178836	0.00936161498524457	0.00936177113847555	0.00936145280652176	0.0093618479299185	0.00936159373988038	0.00936143603566465	0.00936159373988037	0.00936184792991851	0.00936145280652176	0.00936177113847556	0.00936161498524457	0.00936156234178836	0.00936166280729045	0.00936171403493275	0.00936169734343664	0.00936166161548154	0.00936163775217333	0.00936163173444211	0.00936163777971725	0.00936164807552609	0.00936165683634172	0.00936166107797172	0.00936166009454013
flux1:	0.676855722779638	0.00906737955678285	0.0090673708736196	0.00906736196359907	0.00906735371452704	0.00906734698005046	0.00906734249558611	0.00906734079511965	0.00906734213410971	0.00906734642450215	0.00906735318937175	0.00906736154745719	0.00906737024235251	0.0090673777376835	0.00906738240788872	0.00906738286197082	0.00906737843753511	0.00906736987513494	0.00906736008058957	0.00906735460530547	0.00906736087744741	0.00906738428870224	0.00906741886455076	0.00906743473660736	0.00906738507252377	0.00906728858161497	0.0090673405740745	0.00906749141575787	0.00906718341097805	0.0090675664456309	0.00906732036377998	0.00906716750540093	0.00906732036377998	0.0090675664456309	0.00906718341097805	0.00906749141575787	0.0090673405740745	0.00906728858161497	0.00906738507252378	0.00906743473660736	0.00906741886455076	0.00906738428870225	0.00906736087744742	0.00906735460530547	0.00906736008058957	0.00906736987513494	0.00906737843753511	0.00906738286197082	0.00906738240788871
flux1:	0.677118171683392	0.00877459696897861	0.00877458919146481	0.00877458119049838	0.00877457377707982	0.00877456773162266	0.00877456372578239	0.00877456224499002	0.00877456351665925	0.00877456744977548	0.00877457359301096	0.0087745811211123	0.00877458886354869	0.0087745953955933	0.00877459921979904	0.00877459907304539	0.00877459439404906	0.00877458595983679	0.00877457660146695	0.00877457164365664	0.00877457814305821	0.00877460111729885	0.00877463461077745	0.00877464977780328	0.00877460178758829	0.00877450932528914	0.00877456072729361	0.00877470642017624	0.00877440877159948	0.00877477983384731	0.00877454186012291	0.00877439384587347	0.00877454186012291	0.00877477983384731	0.00877440877159948	0.00877470642017624	0.00877456072729361	0.00877450932528914	0.0087746017875883	0.00877464977780328	0.00877463461077744	0.00877460111729885	0.00877457814305821	0.00877457164365664	0.00877457660146695	0.00877458595983679	0.00877459439404906	0.00877459907304539	0.00877459921979903
flux1:	0.677380620587145	0.00848376946571393	0.00848376264170377	0.00848375559256477	0.00848374904958711	0.00848374371764448	0.00848374020314064	0.00848373894241211	0.00848374013526227	0.00848374368902256	0.0084837491799126	0.00848375584094286	0.00848376258961702	0.00848376811452239	0.00848377104721549	0.00848377025253152	0.00848376526995319	0.00848375691317993	0.00848374794088126	0.00848374345768833	0.00848375016106938	0.00848377271110639	0.00848380518310477	0.00848381974302813	0.00848377351223495	0.00848368510334329	0.00848373595376078	0.00848387664409448	0.00848358934395002	0.00848394855349809	0.00848371866497294	0.00848357548177295	0.00848371866497294	0.00848394855349809	0.00848358934395002	0.00848387664409448	0.00848373595376078	0.0084836851033433	0.00848377351223495	0.00848381974302813	0.00848380518310477	0.00848377271110639	0.00848375016106938	0.00848374345768833	0.00848374794088126	0.00848375691317993	0.00848376526995319	0.00848377025253152	0.00848377104721549
flux1:	0.677643069490898	0.0081953374542014	0.00819533160698297	0.00819532552661993	0.0081953198638183	0.00819531524757179	0.00819531221928411	0.00819531116703315	0.00819531226434579	0.00819531541855958	0.00819532023517542	0.00819532600696378	0.00819533174039093	0.00819533623743507	0.00819533825774037	0.00819533679231723	0.00819533147931768	0.00819532316781542	0.00819531454532442	0.00819531050225499	0.00819531738882232	0.00819533952382221	0.00819537102500956	0.00819538505809965	0.008195340646781	0.00819525628663241	0.0081953066023067	0.00819544241916742	0.00819516542350259	0.00819551290257822	0.00819529105401279	0.00819515267772171	0.00819529105401279	0.00819551290257822	0.00819516542350259	0.00819544241916742	0.0081953066023067	0.00819525628663241	0.008195340646781	0.00819538505809965	0.00819537102500956	0.00819533952382221	0.00819531738882232	0.00819531050225499	0.00819531454532442	0.00819532316781542	0.00819533147931767	0.00819533679231723	0.00819533825774037
flux1:	0.677905518394651	0.00790972030922217	0.00790971543777459	0.00790971031852743	0.00790970552260384	0.00790970160453437	0.00790969904247296	0.00790969817819657	0.00790969916094585	0.00790970189986505	0.00790970603108774	0.00790971090777135	0.00790971562499471	0.00790971909662863	0.00790972020775445	0.0079097180720327	0.00790971242258016	0.00790970414120178	0.0079096958444955	0.0079096922138959	0.00790969926398011	0.00790972098831277	0.00790975155825118	0.00790976512661409	0.00790972256938891	0.00790964222448859	0.00790969200075204	0.00790982305617441	0.00790955628621097	0.00790989215922587	0.00790967828399018	0.00790954467985362	0.00790967828399018	0.00790989215922587	0.00790955628621097	0.00790982305617441	0.00790969200075204	0.00790964222448859	0.00790972256938891	0.00790976512661409	0.00790975155825118	0.00790972098831277	0.00790969926398011	0.0079096922138959	0.0079096958444955	0.00790970414120178	0.00790971242258016	0.0079097180720327	0.00790972020775445
flux1:	0.678167967298405	0.00762731563128731	0.00762731171162855	0.00762730752344455	0.00762730356093007	0.00762730030706456	0.00762729817972282	0.00762729747718902	0.00762729832682164	0.00762730064131821	0.00762730408828093	0.00762730808094934	0.00762731180139524	0.00762731427238438	0.00762731450018245	0.00762731171600353	0.00762730574281165	0.00762729749135088	0.00762728950672314	0.00762728626614786	0.00762729345994852	0.00762731477235211	0.00762734443911413	0.00762735758684711	0.00762731689372989	0.00762724050318747	0.00762728971515435	0.00762741610499499	0.00762715944913999	0.00762748384279951	0.00762727785411732	0.00762714897733061	0.00762727785411732	0.00762748384279951	0.00762715944914	0.00762741610499499	0.00762728971515435	0.00762724050318747	0.00762731689372989	0.00762735758684711	0.00762734443911414	0.0076273147723521	0.00762729345994852	0.00762728626614786	0.00762728950672314	0.00762729749135088	0.00762730574281165	0.00762731171600352	0.00762731450018245
flux1:	0.678430416202158	0.0073484986256429	0.00734849561313331	0.00734849230659598	0.00734848912733619	0.00734848649089458	0.00734848475876296	0.00734848418911917	0.00734848489003038	0.00734848677927438	0.00734848955615048	0.00734849269272852	0.00734849545524599	0.00734849697099602	0.00734849636175694	0.00734849296984724	0.00734848670178056	0.00734847849252239	0.00734847081447129	0.00734846794504903	0.00734847526156148	0.00734849615465879	0.00734852493494509	0.00734853768890639	0.00734849884682473	0.00734842632449566	0.00734847492902846	0.0073485967344547	0.00734835005086351	0.00734866309465065	0.00734846488711317	0.00734834068348291	0.00734846488711318	0.00734866309465065	0.00734835005086351	0.0073485967344547	0.00734847492902846	0.00734842632449566	0.00734849884682473	0.00734853768890639	0.00734852493494508	0.00734849615465879	0.00734847526156148	0.00734846794504903	0.0073484708144713	0.00734847849252239	0.00734848670178056	0.00734849296984724	0.00734849636175694
flux1:	0.678692865105911	0.00707362160107033	0.00707361943348881	0.00707361694344186	0.00707361448446945	0.00707361240967741	0.00707361102870147	0.0070736105633212	0.00707361110489001	0.00707361257744486	0.0070736147115536	0.007073617035951	0.0070736188971135	0.00707361952129892	0.00707361813893033	0.00707361419588061	0.00707360767499154	0.00707359953004534	0.00707359215910004	0.00707358964399358	0.00707359706017333	0.00707361752035452	0.00707364542008442	0.00707365779121508	0.00707362076612001	0.00707355200333616	0.00707359994156232	0.00707371723104582	0.00707348035062551	0.0070737821775794	0.0070735916288706	0.00707347203555386	0.0070735916288706	0.0070737821775794	0.00707348035062551	0.00707371723104582	0.00707359994156232	0.00707355200333616	0.00707362076612001	0.00707365779121508	0.00707364542008442	0.00707361752035452	0.00707359706017333	0.00707358964399358	0.00707359215910004	0.00707359953004535	0.00707360767499154	0.00707361419588061	0.00707361813893033
flux1:	0.678955314009665	0.00680301358670022	0.00680301218787894	0.00680301043740996	0.00680300862696753	0.00680300705281255	0.00680300597760391	0.00680300559052295	0.00680300596860919	0.00680300704290216	0.00680300857414774	0.00680301014474106	0.00680301117652103	0.00680301098815973	0.00680300891091152	0.00680300448582235	0.00680299776418461	0.00680298971274567	0.00680298265334921	0.00680298047638821	0.00680298796659147	0.0068030079742577	0.0068030349895866	0.00680304697470084	0.00680301171415857	0.00680294658291811	0.00680299378316165	0.00680310661484944	0.00680287934458297	0.00680317009228754	0.00680298706506135	0.00680287201136108	0.00680298706506135	0.00680317009228754	0.00680287934458297	0.00680310661484944	0.00680299378316165	0.00680294658291811	0.00680301171415857	0.00680304697470084	0.00680303498958659	0.0068030079742577	0.00680298796659147	0.00680298047638821	0.00680298265334921	0.00680298971274568	0.00680299776418461	0.00680300448582236	0.00680300891091152
flux1:	0.679217762913418	0.0065369800643685	0.00653697934815419	0.00653697825270208	0.00653697701419101	0.00653697587792461	0.00653697506456726	0.00653697473440063	0.00653697495224923	0.00653697565641766	0.00653697663611267	0.00653697752365872	0.00653697781060885	0.00653697690074289	0.00653697421765113	0.0065369693886162	0.00653696252511185	0.00653695460078481	0.00653694785933308	0.00653694600388074	0.0065369535395987	0.00653697306974335	0.00653699918844412	0.00653701077239275	0.00653697720853503	0.00653691556501348	0.0065369619460023	0.00653707037033364	0.00653685249680538	0.00653713230850338	0.00653695665235236	0.00653684606054773	0.00653695665235236	0.00653713230850338	0.00653685249680538	0.00653707037033364	0.0065369619460023	0.00653691556501348	0.00653697720853503	0.00653701077239275	0.00653699918844412	0.00653697306974335	0.00653695353959871	0.00653694600388074	0.00653694785933308	0.00653695460078481	0.00653696252511185	0.0065369693886162	0.00653697421765114
flux1:	0.679480211817171	0.00627580281341521	0.0062758026877254	0.00627580215908839	0.00627580141474435	0.00627580065496796	0.00627580006330273	0.00627579977457607	0.00627579984311513	0.00627580021426688	0.00627580070342595	0.00627580098852883	0.00627580062462178	0.00627579909277109	0.00627579589999181	0.00627579075058126	0.00627578380778562	0.0062757760460848	0.00627576962920144	0.00627576807729576	0.00627577562718313	0.00627579465027074	0.00627581985340377	0.00627583101150455	0.00627579906421061	0.00627574075245351	0.00627578622666273	0.0062758902891041	0.00627568158210934	0.00627595060785981	0.00627578216131785	0.00627567594750917	0.00627578216131785	0.0062759506078598	0.00627568158210934	0.0062758902891041	0.00627578622666273	0.00627574075245351	0.00627579906421062	0.00627583101150455	0.00627581985340377	0.00627579465027074	0.00627577562718313	0.00627576807729575	0.00627576962920144	0.00627577604608479	0.00627578380778561	0.00627579075058126	0.00627579589999181
flux1:	0.679742660720924	0.00601973986424956	0.00601974023500429	0.00601974018505096	0.00601973985918189	0.00601973941839434	0.00601973901370741	0.00601973875758021	0.00601973869513983	0.0060197387780995	0.00601973884531266	0.00601973861558433	0.00601973770086842	0.00601973565142325	0.00601973204861793	0.00601972666450946	0.00601971970579781	0.00601971214191843	0.00601970605502436	0.00601970478681419	0.00601971231699425	0.00601973080008421	0.00601975506387205	0.00601976576449821	0.00601973534468043	0.00601968020034157	0.00601972467734116	0.00601982442111691	0.00601962463724666	0.00601988303504954	0.00601972162757494	0.00601961970252393	0.00601972162757494	0.00601988303504954	0.00601962463724666	0.00601982442111691	0.00601972467734116	0.00601968020034157	0.00601973534468043	0.00601976576449821	0.00601975506387205	0.00601973080008421	0.00601971231699425	0.00601970478681419	0.00601970605502436	0.00601971214191843	0.00601971970579781	0.00601972666450947	0.00601973204861793
flux1:	0.680005109624678	0.00576902555649389	0.00576902633122946	0.00576902667515038	0.00576902669681439	0.00576902652334318	0.00576902627742929	0.00576902605182654	0.00576902588333868	0.00576902572897787	0.00576902544799137	0.00576902479505254	0.00576902343228055	0.00576902097098835	0.00576901705790666	0.00576901152379126	0.00576900461076804	0.00576899727769813	0.00576899152391138	0.00576899051738877	0.00576899799200259	0.00576901590005479	0.00576903919787253	0.00576904940509058	0.00576902041796268	0.00576896827196112	0.00576901166164513	0.00576910713035429	0.00576891601645638	0.00576916395327763	0.00576900940716837	0.00576891167711667	0.00576900940716837	0.00576916395327762	0.00576891601645638	0.00576910713035429	0.00576901166164513	0.00576896827196112	0.00576902041796268	0.00576904940509058	0.00576903919787253	0.00576901590005479	0.00576899799200258	0.00576899051738877	0.00576899152391138	0.00576899727769814	0.00576900461076804	0.00576901152379127	0.00576901705790667
flux1:	0.680267558528431	0.00552387069706071	0.00552387178806758	0.00552387244704689	0.00552387275209164	0.00552387280137548	0.00552387269298713	0.00552387250219249	0.00552387225796044	0.00552387192122837	0.00552387136836865	0.00552387038483664	0.00552386867621463	0.00552386590690128	0.00552386178028477	0.00552385617714864	0.0055238493674742	0.00552384229449211	0.00552383687387188	0.00552383610488402	0.0055238434868397	0.00552386078413357	0.00552388308852691	0.00552389276468057	0.00552386511289554	0.00552381579487697	0.00552385801046771	0.00552394925049144	0.00552376654692331	0.00552400419956267	0.00552385633176336	0.00552376269921527	0.00552385633176336	0.00552400419956267	0.00552376654692331	0.00552394925049144	0.00552385801046771	0.00552381579487697	0.00552386511289554	0.00552389276468058	0.00552388308852691	0.00552386078413357	0.0055238434868397	0.00552383610488402	0.00552383687387187	0.00552384229449211	0.0055238493674742	0.00552385617714864	0.00552386178028477
flux1:	0.680530007432184	0.0052844628131274	0.00528446413999596	0.00528446504322737	0.0052844655756587	0.0052844658108903	0.00528446582562107	0.00528446567941307	0.0052844653935584	0.00528446493133961	0.00528446418291708	0.00528446295951815	0.00528446100370586	0.00528445802534824	0.00528445377625328	0.0052844481791103	0.00528444152477312	0.00528443473635124	0.00528442964548034	0.0052844290879904	0.00528443633985916	0.00528445299145502	0.00528447427610055	0.00528448338424678	0.00528445697080643	0.0052844103123122	0.00528445127304931	0.0052845383356701	0.00528436377927364	0.00528459133503033	0.00528444995879722	0.00528436032325343	0.00528444995879722	0.00528459133503033	0.00528436377927364	0.0052845383356701	0.00528445127304931	0.0052844103123122	0.00528445697080643	0.00528448338424677	0.00528447427610055	0.00528445299145502	0.00528443633985916	0.0052844290879904	0.00528442964548035	0.00528443473635124	0.00528444152477312	0.0052844481791103	0.00528445377625328
flux1:	0.680792456335937	0.00505096649463757	0.00505096798614065	0.00505096907215803	0.00505096978484764	0.00505097017702391	0.00505097030670401	0.00505097021913781	0.00505096992784445	0.00505096939677166	0.00505096852659324	0.00505096714952212	0.00505096503899399	0.00505096194323573	0.00505095765484528	0.00505095213096605	0.00505094567702201	0.0050509391921349	0.00505093442401673	0.00505093405057088	0.00505094113557224	0.00505095710874511	0.00505097735027598	0.00505098585639136	0.00505096058724527	0.00505091642450957	0.00505095605795455	0.0050510390011278	0.00505087232787299	0.00505108998497625	0.00505095491137565	0.00505086917001023	0.00505095491137565	0.00505108998497626	0.00505087232787299	0.00505103900112779	0.00505095605795455	0.00505091642450957	0.00505096058724527	0.00505098585639135	0.00505097735027598	0.00505095710874511	0.00505094113557224	0.00505093405057088	0.00505093442401674	0.0050509391921349	0.00505094567702201	0.00505095213096605	0.00505095765484528
flux1:	0.681054905239691	0.00482352382067408	0.00482352541596088	0.00482352663329637	0.00482352748807672	0.00482352801553339	0.00482352825723759	0.00482352824518788	0.00482352798486579	0.00482352743921021	0.00482352651631558	0.00482352506494368	0.00482352288379493	0.00482351975296834	0.00482351549893344	0.00482351010658923	0.0048235038903652	0.00482349772218002	0.00482349326641208	0.00482349304876215	0.00482349993177868	0.00482351519736021	0.00482353437698984	0.004823542251881	0.0048235180381509	0.00482347621446862	0.00482351445837496	0.00482359334811161	0.00482343429537335	0.00482364226315785	0.00482351330238089	0.00482343135065413	0.00482351330238089	0.00482364226315785	0.00482343429537335	0.00482359334811161	0.00482351445837496	0.00482347621446862	0.0048235180381509	0.004823542251881	0.00482353437698984	0.00482351519736021	0.00482349993177868	0.00482349304876215	0.00482349326641208	0.00482349772218002	0.0048235038903652	0.00482351010658924	0.00482351549893344
flux1:	0.681317354143444	0.00460225486382755	0.00460225651294598	0.00460225782016648	0.00460225878739151	0.00460225943492262	0.00460225978970446	0.00460225987128874	0.00460225967677521	0.00460225916652378	0.00460225825324055	0.00460225679825017	0.00460225462050396	0.00460225152619251	0.00460224736951625	0.00460224215723076	0.0046022362079677	0.00460223036387863	0.00460222620705387	0.004602226116881	0.00460223276544516	0.00460224729901622	0.0046022654039058	0.00460227262477394	0.00460224938455958	0.00460220975218723	0.00460224655590751	0.00460232146724634	0.00460216977569458	0.00460236827451263	0.0046022452369979	0.00460216696920194	0.0046022452369979	0.00460236827451263	0.00460216977569457	0.00460232146724634	0.00460224655590751	0.00460220975218723	0.00460224938455958	0.00460227262477394	0.0046022654039058	0.00460224729901622	0.00460223276544515	0.004602226116881	0.00460222620705387	0.00460223036387863	0.0046022362079677	0.00460224215723076	0.00460224736951625
flux1:	0.681579803047197	0.00438725826650353	0.00438725993030518	0.00438726129550862	0.00438726235318231	0.00438726311085859	0.00438726358232946	0.00438726377532785	0.00438726367823256	0.00438726324744315	0.00438726239783358	0.00438726099982853	0.00438725888827245	0.00438725589042024	0.00438725188287089	0.00438724688914972	0.00438724122804293	0.00438723570999818	0.0043872318362793	0.00438723184596252	0.00438723823116284	0.0043872520140497	0.00438726903837956	0.00438727559000659	0.00438725324974838	0.00438721567132125	0.00438725099674258	0.00438732201430812	0.00438717742940741	0.00438736669028167	0.00438724938764424	0.00438717469738048	0.00438724938764425	0.00438736669028167	0.00438717742940741	0.00438732201430812	0.00438725099674258	0.00438721567132125	0.00438725324974838	0.00438727559000659	0.00438726903837956	0.0043872520140497	0.00438723823116284	0.00438723184596252	0.0043872318362793	0.00438723570999818	0.00438724122804293	0.00438724688914972	0.00438725188287089
flux1:	0.68184225195095	0.00417861188298361	0.00417861353249632	0.00417861493237191	0.00417861606496028	0.00417861692676616	0.0041786175196354	0.00417861784001224	0.00417861786729543	0.00417861755279958	0.00417861681154468	0.00417861552016094	0.00417861352571365	0.00417861067226266	0.00417860685427995	0.00417860210776954	0.00417859674834941	0.00417859155341169	0.00417858794521933	0.00417858802859617	0.00417859412585752	0.00417860714589613	0.00417862309161564	0.00417862896715733	0.00417860746255027	0.00417857181201848	0.00417860563403558	0.0041786728521943	0.00417853512532329	0.00417871538935324	0.00417860363512593	0.00417853241571506	0.00417860363512593	0.00417871538935324	0.00417853512532329	0.0041786728521943	0.00417860563403558	0.00417857181201848	0.00417860746255027	0.00417862896715733	0.00417862309161564	0.00417860714589613	0.00417859412585752	0.00417858802859617	0.00417858794521933	0.00417859155341169	0.00417859674834941	0.00417860210776954	0.00417860685427995
flux1:	0.682104700854704	0.00397637348096654	0.00397637509634059	0.00397637651491081	0.00397637771195865	0.00397637867436473	0.00397637939304628	0.00397637985366277	0.00397638002651501	0.00397637985701264	0.00397637925875514	0.00397637811226849	0.00397637627385287	0.0039763736008663	0.0039763700019064	0.00397636552191929	0.00397636047070713	0.0039763555917832	0.00397635223054094	0.00397635236361179	0.00397635815331356	0.00397637040535894	0.00397638528260544	0.00397639048399326	0.00397636976046384	0.00397633592356709	0.00397636823011898	0.00397643175276078	0.0039763006419735	0.00397647215951863	0.00397636576971606	0.00397629791454466	0.00397636576971606	0.00397647215951863	0.0039763006419735	0.00397643175276078	0.00397636823011898	0.00397633592356709	0.00397636976046384	0.00397639048399326	0.00397638528260545	0.00397637040535895	0.00397635815331356	0.00397635236361179	0.00397635223054094	0.0039763555917832	0.00397636047070712	0.00397636552191929	0.0039763700019064
flux1:	0.682367149758457	0.00378058149627165	0.00378058306541908	0.00378058449258596	0.00378058574725649	0.00378058680783472	0.00378058765521091	0.00378058826479759	0.00378058859786595	0.00378058859343246	0.00378058816257394	0.00378058718797833	0.00378058553285556	0.00378058306506834	0.00378057970431871	0.0037805755016534	0.00378057075902114	0.00378056618569647	0.00378056305257837	0.00378056321411385	0.00378056868202065	0.00378058016819128	0.00378059399538206	0.00378059853335133	0.00378057854612495	0.00378054642044117	0.00378057721215092	0.00378063715213435	0.00378051242259631	0.00378067545226473	0.00378057424578643	0.00378050964859452	0.00378057424578643	0.00378067545226473	0.00378051242259631	0.00378063715213435	0.00378057721215092	0.00378054642044117	0.00378057854612495	0.00378059853335133	0.00378059399538206	0.00378058016819128	0.00378056868202065	0.00378056321411385	0.00378056305257837	0.00378056618569647	0.00378057075902114	0.0037805755016534	0.00378057970431871
flux1:	0.68262959866221	0.0035912558343769	0.00359125735142735	0.00359125878144214	0.00359126008908789	0.00359126124526094	0.00359126222167354	0.00359126298410945	0.00359126348509127	0.0035912636570931	0.00359126340801827	0.00359126262152803	0.00359126116603104	0.00359125891775437	0.00359125580514131	0.00359125188311916	0.00359124744428201	0.00359124316369894	0.00359124024033198	0.00359124041235195	0.00359124554984196	0.00359125627950148	0.00359126908311696	0.00359127297689139	0.00359125369069084	0.00359122318530559	0.00359125247477363	0.00359130895308289	0.0035911903772214	0.00359134518469882	0.00359124898359052	0.00359118753870625	0.00359124898359052	0.00359134518469882	0.0035911903772214	0.00359130895308289	0.00359125247477363	0.0035912231853056	0.00359125369069083	0.00359127297689139	0.00359126908311695	0.00359125627950148	0.00359124554984196	0.00359124041235195	0.00359124024033198	0.00359124316369894	0.00359124744428201	0.00359125188311916	0.00359125580514131
flux1:	0.682892047565963	0.00340839871249491	0.00340840017618679	0.00340840160615181	0.0034084029630094	0.00340840421100618	0.00340840531352327	0.00340840622744443	0.00340840689704681	0.00340840724843977	0.0034084071861222	0.00340840659403558	0.00340840534462668	0.00340840332092599	0.00340840045833284	0.00340839681397475	0.00340839267004818	0.00340838866777254	0.00340838593685466	0.00340838610495703	0.00340839090904473	0.00340840089853476	0.00340841271262154	0.00340841598929603	0.00340839737772164	0.00340836841257493	0.00340839622338372	0.00340844936805125	0.00340833672546594	0.00340848358222229	0.0034083922118169	0.00340833381434532	0.0034083922118169	0.00340848358222229	0.00340833672546594	0.00340844936805125	0.00340839622338372	0.00340836841257493	0.00340839737772164	0.00340841598929603	0.00340841271262154	0.00340840089853476	0.00340839090904473	0.00340838610495703	0.00340838593685466	0.00340838866777254	0.00340839267004818	0.00340839681397475	0.00340840045833284
flux1:	0.683154496469717	0.00323199553594882	0.00323199694806373	0.00323199837655894	0.00323199977864007	0.0032320011127073	0.00323200233469117	0.00323200339342914	0.00323200422567109	0.00323200475163796	0.00323200487256573	0.00323200447241573	0.00323200342698718	0.00323200162504937	0.00323199900766367	0.00323199563293272	0.00323199177199151	0.0032319880328205	0.00323198547862438	0.00323198563215231	0.00323199010531255	0.00323199937746033	0.00323201024289285	0.00323201293656433	0.00323199498121342	0.00323196748618585	0.00323199385167904	0.00323204379653161	0.00323193687371245	0.00323207605562563	0.00323198934458675	0.00323193389056013	0.00323198934458675	0.00323207605562563	0.00323193687371245	0.00323204379653161	0.00323199385167904	0.00323196748618585	0.00323199498121342	0.00323201293656432	0.00323201024289285	0.00323199937746033	0.00323199010531255	0.00323198563215231	0.00323198547862438	0.00323198803282049	0.00323199177199151	0.00323199563293271	0.00323199900766367
flux1:	0.68341694537347	0.00306201580270886	0.00306201716664068	0.003062018592547	0.00306202003477664	0.00306202144667331	0.00306202277765225	0.00306202396948318	0.00306202495229998	0.003062025641169	0.00306202593451901	0.00306202571643109	0.00306202486576442	0.00306202327637103	0.00306202089408393	0.00306201777712659	0.00306201418521268	0.00306201069388641	0.00306200830262955	0.00306200843467579	0.00306201258448504	0.00306202116791808	0.0030620311314639	0.00306203328216537	0.00306201597155318	0.00306198988535706	0.00306201484725745	0.00306206173054366	0.00306196032044599	0.00306209210638176	0.00306200988667258	0.00306195727316946	0.00306200988667258	0.00306209210638176	0.00306196032044599	0.00306206173054366	0.00306201484725745	0.00306198988535707	0.00306201597155317	0.00306203328216537	0.0030620311314639	0.00306202116791808	0.00306201258448504	0.00306200843467579	0.00306200830262955	0.00306201069388641	0.00306201418521268	0.00306201777712659	0.00306202089408393
flux1:	0.683679394277223	0.00289841403007541	0.00289841534960404	0.00289841677117356	0.00289841824680262	0.00289841972558237	0.00289842115140984	0.00289842246007665	0.00289842357617229	0.00289842441054906	0.00289842485953281	0.00289842480770778	0.00289842413700935	0.00289842274603815	0.00289842058482601	0.00289841771115441	0.00289841437319007	0.00289841111498035	0.00289840887505179	0.00289840898230787	0.00289841282092681	0.0028984207492325	0.00289842986247093	0.00289843151496689	0.00289841484331216	0.0028983901122527	0.0028984137191826	0.00289845768213915	0.00289836158366255	0.00289848625404771	0.00289840836084759	0.00289835848608782	0.00289840836084759	0.00289848625404771	0.00289836158366255	0.00289845768213915	0.0028984137191826	0.0028983901122527	0.00289841484331216	0.00289843151496689	0.00289842986247093	0.0028984207492325	0.00289841282092681	0.00289840898230787	0.00289840887505179	0.00289841111498035	0.00289841437319007	0.00289841771115441	0.00289842058482601
flux1:	0.683941843180977	0.00274113069765334	0.00274113197597133	0.00274113339017124	0.00274113489046954	0.00274113642253611	0.0027411379258031	0.00274113933126087	0.00274114055914505	0.00274114151718491	0.00274114210048767	0.00274114219473034	0.00274114168516747	0.00274114047505264	0.00274113851828176	0.00274113587185021	0.00274113277242476	0.00274112973358492	0.0027411276356288	0.00274112771809463	0.00274113126162198	0.00274113857239434	0.00274114689053991	0.0027411480930412	0.00274113205897817	0.00274110863564749	0.00274113094161195	0.00274117212702157	0.00274108114443717	0.00274119897986071	0.00274112525144983	0.0027410780148726	0.00274112525144983	0.00274119897986071	0.00274108114443717	0.00274117212702157	0.00274113094161195	0.00274110863564749	0.00274113205897817	0.0027411480930412	0.00274114689053991	0.00274113857239433	0.00274113126162198	0.00274112771809463	0.0027411276356288	0.00274112973358492	0.00274113277242476	0.00274113587185021	0.00274113851828176
flux1:	0.68420429208473	0.00259009320094664	0.00259009443996347	0.00259009584209888	0.00259009735631442	0.00259009892571847	0.00259010048637236	0.0025901019656976	0.00259010328083945	0.00259010433758714	0.00259010503082585	0.00259010524804695	0.00259010487821698	0.00259010382930959	0.00259010205891645	0.0025900996230577	0.00259009674706734	0.00259009391513712	0.00259009195200167	0.00259009201257781	0.00259009528030927	0.00259010201412638	0.00259010959480823	0.00259011039766205	0.00259009500293712	0.00259007284489916	0.00259009390778678	0.00259013245857598	0.00259004640094203	0.00259015768081471	0.00259008795844521	0.00259004326077575	0.00259008795844521	0.00259015768081471	0.00259004640094203	0.00259013245857598	0.00259009390778678	0.00259007284489916	0.00259009500293712	0.00259011039766205	0.00259010959480823	0.00259010201412638	0.00259009528030927	0.00259009201257781	0.00259009195200167	0.00259009391513712	0.00259009674706734	0.0025900996230577	0.00259010205891645
flux1:	0.684466740988483	0.00244521681011895	0.00244521801004626	0.00244521939364758	0.00244522090920154	0.00244522249813464	0.00244522409424915	0.00244522562264964	0.00244522699867969	0.00244522812740659	0.00244522890453832	0.00244522922016652	0.00244522896744354	0.00244522805922613	0.00244522645673825	0.00244522421493717	0.00244522154806843	0.00244521891203758	0.00244521707860502	0.00244521712259408	0.00244522013622239	0.00244522633559811	0.00244523323764368	0.00244523369205018	0.00244521894025527	0.00244519800877326	0.00244521788892271	0.00244525394684066	0.00244517262744057	0.00244527762873883	0.00244521175650841	0.0024451694998187	0.00244521175650841	0.00244527762873883	0.00244517262744057	0.00244525394684066	0.00244521788892271	0.00244519800877326	0.00244521894025528	0.00244523369205018	0.00244523323764368	0.00244522633559811	0.00244522013622239	0.00244521712259408	0.00244521707860502	0.00244521891203758	0.00244522154806843	0.00244522421493717	0.00244522645673825
flux1:	0.684729189892236	0.00230640562870649	0.00230640678790824	0.00230640814485241	0.00230640964772725	0.00230641123716031	0.00230641284579687	0.00230641439765835	0.00230641580755438	0.00230641698103057	0.0023064178156536	0.00230641820490612	0.0023064180466222	0.00230641725874467	0.00230641580612044	0.00230641374261443	0.00230641127167179	0.00230640882201348	0.00230640711493201	0.00230640714947856	0.00230640993227077	0.0023064156406215	0.00230642192288866	0.00230642207968939	0.00230640797507744	0.00230638823392716	0.0023064069927996	0.00230644069721205	0.00230636393304322	0.00230646292915837	0.00230640075389882	0.00230636084166657	0.00230640075389882	0.00230646292915837	0.00230636393304322	0.00230644069721205	0.0023064069927996	0.00230638823392716	0.00230640797507744	0.00230642207968939	0.00230642192288866	0.0023064156406215	0.00230640993227077	0.00230640714947856	0.00230640711493201	0.00230640882201348	0.00230641127167179	0.00230641374261443	0.00230641580612044
flux1:	0.68499163879599	0.0021735535473325	0.00217355466240854	0.00217355598323188	0.00217355745850123	0.00217355902891072	0.00217356062701164	0.0021735621769215	0.00217356359412064	0.0021735647857689	0.00217356565226978	0.00217356609124326	0.00217356600567509	0.00217356531879236	0.00217356399906985	0.00217356209927607	0.00217355981236308	0.00217355754095467	0.00217355595829684	0.00217355599179618	0.00217355856778264	0.00217356382844631	0.00217356954874197	0.00217356945731806	0.00217355600373724	0.00217353741814147	0.00217355511713005	0.00217358660395439	0.00217351421528943	0.00217360747499738	0.00217354884618822	0.00217351118335727	0.00217354884618822	0.00217360747499738	0.00217351421528943	0.00217358660395439	0.00217355511713005	0.00217353741814147	0.00217355600373724	0.00217356945731806	0.00217356954874197	0.00217356382844631	0.00217355856778264	0.00217355599179618	0.00217355595829684	0.00217355754095467	0.00217355981236308	0.00217356209927607	0.00217356399906985
flux1:	0.685254087699743	0.00204654518776292	0.00204654625382279	0.00204654752817493	0.00204654896062088	0.00204655049274621	0.00204655205800381	0.00204655358169902	0.00204655498108805	0.00204655616597843	0.00204655704049165	0.00204655750704818	0.00204655747419294	0.00204655687059707	0.00204655566835352	0.00204655391913211	0.00204655180570202	0.00204654970565496	0.00204654824652901	0.00204654828803411	0.00204655068124037	0.00204655553657944	0.00204656075069587	0.00204656045800579	0.00204654765798052	0.00204653019369021	0.0020465468930895	0.00204657629388872	0.00204650810392417	0.00204659589048634	0.00204654066019986	0.00204650515324426	0.00204654066019986	0.00204659589048634	0.00204650810392417	0.00204657629388872	0.0020465468930895	0.00204653019369021	0.00204654765798052	0.00204656045800579	0.00204656075069587	0.00204655553657944	0.00204655068124037	0.00204654828803411	0.00204654824652901	0.00204654970565496	0.00204655180570202	0.00204655391913211	0.00204655566835352
flux1:	0.685516536603496	0.00192525683294755	0.00192525784402428	0.00192525906120976	0.00192526043597296	0.00192526191155237	0.00192526342320498	0.00192526489840056	0.00192526625714809	0.00192526741280428	0.00192526827396396	0.00192526874840063	0.00192526875053752	0.00192526821458853	0.00192526711622106	0.00192526550599101	0.00192526355678795	0.00192526162221125	0.00192526028635154	0.00192526034500556	0.00192526257875417	0.00192526706936827	0.00192527183026067	0.00192527138003861	0.00192525923401624	0.00192524285655542	0.00192525861470456	0.00192528605595046	0.00192522189055183	0.00192530446095204	0.00192525248383394	0.00192521904082713	0.00192525248383394	0.00192530446095204	0.00192522189055183	0.00192528605595046	0.00192525861470456	0.00192524285655542	0.00192525923401624	0.00192527138003861	0.00192527183026067	0.00192526706936827	0.00192526257875417	0.00192526034500556	0.00192526028635154	0.00192526162221125	0.00192526355678795	0.00192526550599101	0.00192526711622106
flux1:	0.685778985507249	0.00180955733901673	0.00180955828856747	0.00180955943812209	0.00180956074133435	0.00180956214377328	0.00180956358328831	0.00180956499035401	0.0018095662885599	0.00180956739556146	0.00180956822503766	0.00180956869053957	0.00180956871258446	0.00180956823095322	0.00180956722479935	0.00180956574352879	0.00180956395044386	0.00180956217616621	0.00180956096352797	0.00180956104804591	0.00180956314434966	0.00180956730841658	0.00180957166553765	0.00180957109766547	0.00180955960343879	0.00180954427752123	0.00180955915012646	0.00180958475263509	0.00180952444018108	0.00180960204449939	0.00180955317778598	0.00180952170847539	0.00180955317778598	0.00180960204449939	0.00180952444018108	0.00180958475263509	0.00180955915012646	0.00180954427752123	0.00180955960343879	0.00180957109766547	0.00180957166553765	0.00180956730841658	0.00180956314434966	0.00180956104804591	0.00180956096352797	0.00180956217616621	0.00180956395044386	0.00180956574352879	0.00180956722479935
flux1:	0.686041434411003	0.00169930902553816	0.00169930990697978	0.00169931097923286	0.00169931219858862	0.00169931351352365	0.00169931486513863	0.00169931618760289	0.00169931740875279	0.00169931845112945	0.00169931923395297	0.00169931967684098	0.00169931970651053	0.00169931926825464	0.00169931834457631	0.00169931698367272	0.00169931533954028	0.00169931372081536	0.00169931263119588	0.00169931274941471	0.00169931472847702	0.00169931860123414	0.00169932260003361	0.00169932195009061	0.00169931110239823	0.00169929679151618	0.00169931083115122	0.00169933470968694	0.00169927808101081	0.00169935096193062	0.00169930506550141	0.00169927548138825	0.00169930506550141	0.00169935096193062	0.00169927808101081	0.00169933470968694	0.00169931083115122	0.00169929679151618	0.00169931110239822	0.00169932195009061	0.00169932260003361	0.00169931860123414	0.00169931472847702	0.00169931274941471	0.00169931263119588	0.00169931372081536	0.00169931533954028	0.00169931698367272	0.00169931834457631
flux1:	0.686303883314756	0.00159436854068782	0.00159436934792008	0.00159437033450104	0.00159437145973302	0.00159437267546487	0.00159437392656839	0.00159437515144063	0.00159437628266504	0.00159437724809025	0.00159437797277997	0.00159437838257226	0.0015943784103814	0.00159437800688023	0.00159437715773865	0.00159437590986569	0.00159437440822516	0.00159437294044229	0.00159437197314717	0.00159437213165883	0.0015943740114911	0.00159437762486198	0.00159438130645195	0.00159438060543978	0.00159437039573893	0.00159435706191717	0.00159437031769332	0.00159439258073256	0.00159433946915387	0.00159440786159547	0.00159436479805818	0.00159433701248148	0.00159436479805818	0.00159440786159547	0.00159433946915387	0.00159439258073256	0.00159437031769331	0.00159435706191717	0.00159437039573893	0.00159438060543978	0.00159438130645195	0.00159437762486198	0.0015943740114911	0.00159437213165883	0.00159437197314717	0.00159437294044229	0.00159437440822516	0.00159437590986569	0.00159437715773865
flux1:	0.686566332218509	0.00149458769834059	0.00149458842621657	0.00149458932047284	0.0014945903437074	0.00149459145148721	0.00149459259283314	0.00149459371074607	0.00149459474289372	0.00149459562269399	0.00149459628120868	0.00149459665052251	0.0014945966696435	0.00149459629442174	0.00149459551347148	0.00149459437231917	0.0014945930071654	0.00149459168558482	0.00149459083915364	0.00149459104302991	0.00149459283918947	0.0014945962215547	0.00149459962253465	0.00149459889676795	0.00149458931316825	0.00149457691687091	0.00149458943426354	0.00149461018390468	0.0014945604253416	0.00149462455621241	0.00149458419101559	0.00149455811923914	0.00149458419101559	0.00149462455621241	0.0014945604253416	0.00149461018390468	0.00149458943426354	0.00149457691687091	0.00149458931316825	0.00149459889676795	0.00149459962253465	0.0014945962215547	0.00149459283918947	0.00149459104302991	0.00149459083915364	0.00149459168558482	0.0014945930071654	0.00149459437231917	0.00149459551347148
flux1:	0.686828781122262	0.00139981428444333	0.0013998149291561	0.00139981572645964	0.00139981664243785	0.00139981763660174	0.00139981866236036	0.00139981966754385	0.00139982059508743	0.00139982138409114	0.00139982197163366	0.00139982229595737	0.00139982230197163	0.0013998219504416	0.00139982123267248	0.00139982019270532	0.00139981895824832	0.0013998177777762	0.00139981704977722	0.00139981730239037	0.00139981902783741	0.00139982220394229	0.00139982535637274	0.00139982462752067	0.00139981565486216	0.00139980415503536	0.00139981597584938	0.00139983530785199	0.00139978874100124	0.00139984882905115	0.00139981103061875	0.00139978658991908	0.00139981103061875	0.00139984882905115	0.00139978874100124	0.00139983530785199	0.00139981597584938	0.00139980415503536	0.00139981565486216	0.00139982462752067	0.00139982535637274	0.00139982220394229	0.00139981902783741	0.00139981730239037	0.00139981704977722	0.0013998177777762	0.00139981895824832	0.00139982019270532	0.00139982123267248
flux1:	0.687091230026016	0.00130989283038613	0.00130989338975026	0.00130989408768013	0.00130989489384087	0.00130989577179767	0.00130989667945596	0.00130989756956167	0.0013098983903609	0.00130989908661554	0.00130989960132069	0.00130989987868837	0.00130989986926281	0.00130989953841544	0.00130989887986834	0.00130989793607353	0.00130989682652393	0.00130989578153826	0.0013098951684371	0.00130989547137527	0.00130989713644189	0.00130990012742959	0.00130990305893813	0.00130990234419807	0.00130989396425338	0.00130988331848302	0.00130989448093722	0.00130991248487144	0.00130986895144171	0.00130992520721035	0.00130988984709184	0.00130986695684534	0.00130988984709184	0.00130992520721035	0.00130986895144171	0.00130991248487144	0.00130989448093722	0.00130988331848302	0.00130989396425338	0.00130990234419807	0.00130990305893813	0.00130990012742959	0.00130989713644189	0.00130989547137527	0.0013098951684371	0.00130989578153826	0.00130989682652394	0.00130989793607353	0.00130989887986834
flux1:	0.687353678929769	0.00122466535143937	0.00122466582505631	0.00122466642345475	0.00122466711988539	0.00122466788197042	0.00122466867210144	0.00122466944790328	0.00122467016285432	0.00122467076724384	0.00122467120978276	0.00122467144038394	0.00122467141490243	0.00122467110297414	0.00122467050045405	0.00122466964810798	0.00122466865750104	0.00122466774173481	0.00122466723883767	0.00122466759190963	0.00122466920437042	0.0012246720279248	0.00122467476192535	0.00122467407430688	0.00122466626608475	0.0012246564308474	0.00122466696975574	0.00122468372924133	0.00122464307422499	0.00122469570006727	0.00122466265309643	0.0012246412348636	0.00122466265309643	0.00122469570006727	0.00122464307422499	0.00122468372924133	0.00122466696975574	0.0012246564308474	0.00122466626608475	0.00122467407430688	0.00122467476192535	0.0012246720279248	0.00122466920437042	0.00122466759190963	0.00122466723883767	0.00122466774173481	0.00122466865750104	0.00122466964810798	0.00122467050045405
flux1:	0.687616127833522	0.00114397204866496	0.00114397243797069	0.0011439729388789	0.00114397352814696	0.00114397417736154	0.00114397485328761	0.00114397551828684	0.00114397613088941	0.00114397664668418	0.00114397701981758	0.00114397720557273	0.00114397716475047	0.00114397687089025	0.00114397632169598	0.00114397555616295	0.00114397467822916	0.00114397388471331	0.00114397348618114	0.00114397388750151	0.0011439754527314	0.00114397812331149	0.00114398067931535	0.00114398002801117	0.0011439727681374	0.00114396369912091	0.00114397364614834	0.00114398923916293	0.00114395131113078	0.00114400050130683	0.00114396964576263	0.00114394962336738	0.00114396964576263	0.00114400050130683	0.00114395131113078	0.00114398923916293	0.00114397364614834	0.00114396369912091	0.0011439727681374	0.00114398002801117	0.00114398067931535	0.00114397812331149	0.0011439754527314	0.00114397388750151	0.00114397348618114	0.00114397388471331	0.00114397467822916	0.00114397555616294	0.00114397632169598
flux1:	0.687878576737275	0.00106765197304283	0.00106765228124473	0.00106765268873191	0.00106765317561703	0.0010676537172781	0.00106765428465553	0.00106765484462084	0.0010676553604946	0.00106765579286545	0.00106765610097574	0.00106765624510511	0.00106765619061031	0.00106765591456669	0.00106765541625217	0.00106765473282492	0.00106765396091148	0.00106765328197584	0.00106765298090264	0.00106765342704546	0.00106765494824899	0.00106765747739507	0.00106765987139133	0.00106765926221127	0.00106765252536327	0.00106764417783425	0.00106765356180517	0.0010676680610415	0.00106763271244587	0.00106767865326193	0.00106764987102511	0.00106763117062724	0.00106764987102511	0.00106767865326193	0.00106763271244587	0.0010676680610415	0.00106765356180517	0.00106764417783425	0.00106765252536327	0.00106765926221127	0.00106765987139133	0.00106765747739507	0.00106765494824899	0.00106765342704546	0.00106765298090264	0.00106765328197584	0.00106765396091148	0.00106765473282492	0.00106765541625217
flux1:	0.688141025641029	9.95543650869962e-4	9.95543882786703e-4	9.95544202691346e-4	9.95544593840977e-4	9.95545035167342e-4	9.9554550152206e-4	9.95545963994572e-4	9.95546390374775e-4	9.95546745899841e-4	9.95546994528752e-4	9.95547101138222e-4	9.95547035240537e-4	9.95546777083819e-4	9.95546327261262e-4	9.95545721048713e-4	9.95545048091609e-4	9.95544475419264e-4	9.95544263964849e-4	9.95544750171985e-4	9.9554622866614e-4	9.95548625357392e-4	9.95550870240212e-4	9.95550306084953e-4	9.95544065456878e-4	9.95536394653192e-4	9.95545241891872e-4	9.95558715145194e-4	9.95525802618076e-4	9.95568672605805e-4	9.95541849305354e-4	9.95524399464615e-4	9.95541849305354e-4	9.95568672605805e-4	9.95525802618075e-4	9.95558715145194e-4	9.95545241891872e-4	9.95536394653192e-4	9.95544065456879e-4	9.95550306084953e-4	9.95550870240213e-4	9.95548625357393e-4	9.95546228666141e-4	9.95544750171985e-4	9.95544263964849e-4	9.95544475419264e-4	9.95545048091609e-4	9.95545721048713e-4	9.95546327261263e-4
flux1:	0.688403474544782	9.2748566979291e-4	9.27485831616097e-4	9.274860712223e-4	9.27486374756659e-4	9.27486724419314e-4	9.27487098661174e-4	9.27487472452608e-4	9.27487817691801e-4	9.27488103881249e-4	9.27488299295195e-4	9.27488372997691e-4	9.27488298258339e-4	9.27488058148438e-4	9.2748765433942e-4	9.27487120202703e-4	9.27486538746621e-4	9.27486063473881e-4	9.27485933039745e-4	9.27486453469034e-4	9.2748788900217e-4	9.27490160045539e-4	9.27492266067035e-4	9.27491747419764e-4	9.27485975196988e-4	9.27478936725533e-4	9.27487271409661e-4	9.27499781978394e-4	9.27469166612563e-4	9.27509136735368e-4	9.27484161880005e-4	9.27467893610214e-4	9.27484161880005e-4	9.27509136735369e-4	9.27469166612564e-4	9.27499781978394e-4	9.27487271409661e-4	9.27478936725533e-4	9.27485975196988e-4	9.27491747419765e-4	9.27492266067036e-4	9.2749016004554e-4	9.27487889002169e-4	9.27486453469034e-4	9.27485933039744e-4	9.27486063473881e-4	9.27486538746621e-4	9.27487120202704e-4	9.2748765433942e-4
flux1:	0.688665923448535	8.63317225119465e-4	8.6331732411896e-4	8.6331749179179e-4	8.63317716883697e-4	8.633179845465e-4	8.63318276488451e-4	8.63318571197006e-4	8.63318844295877e-4	8.63319069154656e-4	8.63319217954951e-4	8.63319263541247e-4	8.63319182554573e-4	8.6331896056036e-4	8.63318600096494e-4	8.63318132631318e-4	8.63317634891103e-4	8.6331724774389e-4	8.6331718917968e-4	8.63317737177747e-4	8.63319128267155e-4	8.63321278698874e-4	8.63323253927786e-4	8.63322779344096e-4	8.63317447168288e-4	8.63310997390641e-4	8.63318841901632e-4	8.63330448986453e-4	8.63301996589776e-4	8.63339230466061e-4	8.63315997556561e-4	8.6330084436881e-4	8.63315997556562e-4	8.63339230466062e-4	8.63301996589775e-4	8.63330448986453e-4	8.63318841901632e-4	8.63310997390641e-4	8.63317447168288e-4	8.63322779344096e-4	8.63323253927786e-4	8.63321278698875e-4	8.63319128267155e-4	8.63317737177747e-4	8.6331718917968e-4	8.6331724774389e-4	8.63317634891102e-4	8.63318132631318e-4	8.63318600096494e-4
flux1:	0.688928372352288	8.02878626320312e-4	8.02878670516379e-4	8.02878775320504e-4	8.02878931774362e-4	8.02879127648607e-4	8.02879347552983e-4	8.02879573117567e-4	8.02879783302759e-4	8.02879954946687e-4	8.0288006373669e-4	8.0288008590416e-4	8.02880001095859e-4	8.02879797067647e-4	8.02879477039195e-4	8.02879070599458e-4	8.02878648555445e-4	8.02878340011522e-4	8.02878343839278e-4	8.0287891222439e-4	8.02880256496526e-4	8.02882289979163e-4	8.02884140748137e-4	8.0288370732714e-4	8.02878786736054e-4	8.0287288312748e-4	8.02880258383979e-4	8.02891017473116e-4	8.02864598787956e-4	8.02899252922949e-4	8.02877659542206e-4	8.02863557476313e-4	8.02877659542206e-4	8.02899252922948e-4	8.02864598787956e-4	8.02891017473116e-4	8.02880258383979e-4	8.0287288312748e-4	8.02878786736054e-4	8.0288370732714e-4	8.02884140748137e-4	8.02882289979163e-4	8.02880256496527e-4	8.0287891222439e-4	8.02878343839278e-4	8.02878340011522e-4	8.02878648555445e-4	8.02879070599458e-4	8.02879477039195e-4
flux1:	0.689190821256042	7.46011763879707e-4	7.46011761704444e-4	7.46011813028315e-4	7.46011910879687e-4	7.46012045312696e-4	7.46012203482662e-4	7.46012369791022e-4	7.46012526153014e-4	7.46012652488191e-4	7.46012727604372e-4	7.46012730747647e-4	7.46012644230485e-4	7.46012457723791e-4	7.46012174971549e-4	7.4601182372732e-4	7.46011469245322e-4	7.46011229711376e-4	7.4601128635523e-4	7.46011867696719e-4	7.46013162215883e-4	7.4601508141643e-4	7.46016812743254e-4	7.46016416566007e-4	7.46011879395115e-4	7.46006480865609e-4	7.46013406629332e-4	7.46023369860294e-4	7.4599886074234e-4	7.46031084761536e-4	7.46011032640282e-4	7.45997920284082e-4	7.46011032640282e-4	7.46031084761535e-4	7.4599886074234e-4	7.46023369860294e-4	7.46013406629332e-4	7.46006480865609e-4	7.46011879395116e-4	7.46016416566007e-4	7.46016812743254e-4	7.4601508141643e-4	7.46013162215882e-4	7.46011867696719e-4	7.46011286355229e-4	7.46011229711377e-4	7.46011469245321e-4	7.4601182372732e-4	7.46012174971549e-4
flux1:	0.689453270159795	6.92560536879638e-4	6.92560496848453e-4	6.92560504053441e-4	6.92560553206963e-4	6.92560636320165e-4	6.92560742749587e-4	6.9256085931097e-4	6.92560970509809e-4	6.92561058980469e-4	6.92561106289737e-4	6.92561094353058e-4	6.92561007837596e-4	6.92560838083244e-4	6.925605892271e-4	6.92560287248507e-4	6.92559992214826e-4	6.92559812207901e-4	6.92559912217838e-4	6.92560499100236e-4	6.92561740673662e-4	6.92563547610699e-4	6.92565163582031e-4	6.92564800106521e-4	6.92560618843074e-4	6.92555686012005e-4	6.92562181158125e-4	6.92571397648827e-4	6.92548679201581e-4	6.92578616080547e-4	6.92560011137517e-4	6.92547829633886e-4	6.92560011137517e-4	6.92578616080547e-4	6.92548679201582e-4	6.92571397648827e-4	6.92562181158126e-4	6.92555686012006e-4	6.92560618843073e-4	6.92564800106521e-4	6.92565163582031e-4	6.92563547610699e-4	6.92561740673662e-4	6.92560499100236e-4	6.92559912217839e-4	6.925598122079e-4	6.92559992214826e-4	6.92560287248507e-4	6.92560589227101e-4
flux1:	0.689715719063548	6.42371241909497e-4	6.42371172320003e-4	6.42371144430146e-4	6.42371154349087e-4	6.4237119573664e-4	6.42371259826578e-4	6.4237133551457e-4	6.42371409556563e-4	6.4237146696193e-4	6.4237149172364e-4	6.423714681112e-4	6.42371382865972e-4	6.42371228779775e-4	6.42371010275743e-4	6.42370751633982e-4	6.42370508096009e-4	6.42370378419331e-4	6.42370512679142e-4	6.4237109794133e-4	6.42372283391237e-4	6.4237397974212e-4	6.42375483851279e-4	6.42375148256435e-4	6.42371296339472e-4	6.42366791758699e-4	6.42372874505617e-4	6.42381390650148e-4	6.42360349313365e-4	6.42388135600082e-4	6.42370887956368e-4	6.42359580998166e-4	6.42370887956367e-4	6.42388135600082e-4	6.42360349313365e-4	6.42381390650148e-4	6.42372874505618e-4	6.42366791758699e-4	6.42371296339472e-4	6.42375148256435e-4	6.42375483851279e-4	6.4237397974212e-4	6.42372283391237e-4	6.4237109794133e-4	6.42370512679142e-4	6.42370378419331e-4	6.42370508096009e-4	6.42370751633981e-4	6.42371010275743e-4
flux1:	0.689978167967302	5.95292924078331e-4	5.9529283275049e-4	5.95292778194076e-4	5.95292757650359e-4	5.95292766144312e-4	5.95292796489814e-4	5.95292839356489e-4	5.95292883440678e-4	5.95292915817725e-4	5.95292922605361e-4	5.95292890143313e-4	5.95292806997048e-4	5.95292667220754e-4	5.95292475437897e-4	5.95292254314413e-4	5.95292054617959e-4	5.95291966522771e-4	5.95292126434134e-4	5.95292703375938e-4	5.95293829771656e-4	5.95295417133559e-4	5.95296812566973e-4	5.9529650004125e-4	5.95292952104293e-4	5.95288840427167e-4	5.95294528523148e-4	5.95302388249811e-4	5.95282915841904e-4	5.95308681869203e-4	5.95292705837343e-4	5.95282219650752e-4	5.95292705837343e-4	5.95308681869203e-4	5.95282915841904e-4	5.95302388249811e-4	5.95294528523148e-4	5.95288840427167e-4	5.95292952104293e-4	5.9529650004125e-4	5.95296812566973e-4	5.95295417133559e-4	5.95293829771656e-4	5.95292703375938e-4	5.95292126434134e-4	5.95291966522771e-4	5.95292054617959e-4	5.95292254314413e-4	5.95292475437897e-4
flux1:	0.690240616871055	5.51177691074638e-4	5.51177585141505e-4	5.5117751155139e-4	5.51177468440241e-4	5.51177451944048e-4	5.51177456190488e-4	5.51177473349061e-4	5.51177493778858e-4	5.51177506344718e-4	5.51177499019947e-4	5.51177459961865e-4	5.51177379339074e-4	5.51177252303785e-4	5.51177083612328e-4	5.51176894407913e-4	5.51176731323665e-4	5.51176676650113e-4	5.5117685428674e-4	5.51177416837862e-4	5.51178481683762e-4	5.5117996178519e-4	5.51181251654961e-4	5.51180957627866e-4	5.51177689683587e-4	5.51173937779927e-4	5.51179248646318e-4	5.51186493637423e-4	5.51168487353465e-4	5.51192357440287e-4	5.51177571489297e-4	5.51167854806174e-4	5.51177571489297e-4	5.51192357440287e-4	5.51168487353465e-4	5.51186493637423e-4	5.51179248646318e-4	5.51173937779927e-4	5.51177689683587e-4	5.51180957627866e-4	5.51181251654962e-4	5.5117996178519e-4	5.51178481683762e-4	5.51177416837862e-4	5.5117685428674e-4	5.51176676650113e-4	5.51176731323665e-4	5.51176894407914e-4	5.51177083612328e-4
flux1:	0.690503065774808	5.09880991365129e-4	5.09880877119431e-4	5.0988079119464e-4	5.09880732413991e-4	5.09880697802064e-4	5.09880682566836e-4	5.09880680136817e-4	5.09880682289398e-4	5.09880679435086e-4	5.09880661165156e-4	5.09880617231704e-4	5.09880539212488e-4	5.09880423215788e-4	5.09880274078294e-4	5.09880111514915e-4	5.09879978347789e-4	5.09879949639781e-4	5.0988013786771e-4	5.0988068071613e-4	5.09881682093555e-4	5.09883056955431e-4	5.09884244478053e-4	5.09883964795472e-4	5.09880954364037e-4	5.09877531383227e-4	5.09882482215891e-4	5.09889152090544e-4	5.09872514458662e-4	5.0989460709989e-4	5.09880933797989e-4	5.09871937818187e-4	5.09880933797989e-4	5.0989460709989e-4	5.09872514458662e-4	5.09889152090544e-4	5.09882482215891e-4	5.09877531383227e-4	5.09880954364037e-4	5.09883964795472e-4	5.09884244478053e-4	5.09883056955431e-4	5.09881682093555e-4	5.0988068071613e-4	5.0988013786771e-4	5.09879949639781e-4	5.09879978347789e-4	5.09880111514915e-4	5.09880274078294e-4
flux1:	0.690765514678561	4.71261857753541e-4	4.71261740551209e-4	4.71261647978513e-4	4.71261579369605e-4	4.71261532447523e-4	4.71261503299939e-4	4.71261486406454e-4	4.71261474750723e-4	4.7126146007647e-4	4.71261433385154e-4	4.71261385828404e-4	4.71261310223446e-4	4.71261203512088e-4	4.71261070570645e-4	4.71260929780083e-4	4.71260820456921e-4	4.71260811047737e-4	4.71261003609844e-4	4.71261522289004e-4	4.71262458952636e-4	4.71263731000351e-4	4.71264819623715e-4	4.71264550670002e-4	4.71261776854706e-4	4.71258654240846e-4	4.71263262072954e-4	4.71269394535331e-4	4.71254033335408e-4	4.71274461380773e-4	4.71261827318054e-4	4.71253505662628e-4	4.71261827318054e-4	4.71274461380773e-4	4.71254033335408e-4	4.71269394535331e-4	4.71263262072954e-4	4.71258654240847e-4	4.71261776854706e-4	4.71264550670002e-4	4.71264819623715e-4	4.71263731000351e-4	4.71262458952636e-4	4.71261522289004e-4	4.71261003609844e-4	4.71260811047737e-4	4.71260820456921e-4	4.71260929780083e-4	4.71261070570645e-4
flux1:	0.691027963582315	4.35183117630722e-4	4.35183001848983e-4	4.35182907279959e-4	4.35182833622773e-4	4.35182779140172e-4	4.3518274063055e-4	4.35182713447991e-4	4.35182691600856e-4	4.35182667982791e-4	4.35182634824956e-4	4.35182584508082e-4	4.3518251094056e-4	4.35182411791542e-4	4.35182291945116e-4	4.35182168540072e-4	4.351820776728e-4	4.35182081740062e-4	4.35182273304772e-4	4.35182764240821e-4	4.35183635671768e-4	4.35184807801434e-4	4.35185801284156e-4	4.35185540055549e-4	4.3518298357088e-4	4.35180135035143e-4	4.35184416765677e-4	4.35190047722326e-4	4.35175875871492e-4	4.35194746694712e-4	4.3518308238821e-4	4.35175391044643e-4	4.3518308238821e-4	4.35194746694712e-4	4.35175875871492e-4	4.35190047722326e-4	4.35184416765677e-4	4.35180135035143e-4	4.3518298357088e-4	4.35185540055549e-4	4.35185801284156e-4	4.35184807801434e-4	4.35183635671768e-4	4.35182764240821e-4	4.35182273304771e-4	4.35182081740062e-4	4.35182077672801e-4	4.35182168540072e-4	4.35182291945116e-4
flux1:	0.691290412486068	4.01511571342206e-4	4.01511460386957e-4	4.01511367463438e-4	4.01511292518522e-4	4.0151123422519e-4	4.01511189952884e-4	4.01511155782339e-4	4.01511126592803e-4	4.01511096270849e-4	4.01511058121211e-4	4.01511005605136e-4	4.01510933592276e-4	4.01510840386489e-4	4.01510730854124e-4	4.01510620979014e-4	4.01510543902048e-4	4.01510556492314e-4	4.01510742668163e-4	4.01511203190079e-4	4.0151200960961e-4	4.01513085213192e-4	4.01513987661548e-4	4.01513731796767e-4	4.01511374955018e-4	4.01508776411385e-4	4.01512748804416e-4	4.01517912454739e-4	4.01504847864692e-4	4.0152226352435e-4	4.01511503308189e-4	4.01504400568761e-4	4.01511503308189e-4	4.0152226352435e-4	4.01504847864692e-4	4.01517912454739e-4	4.01512748804416e-4	4.01508776411384e-4	4.01511374955018e-4	4.01513731796767e-4	4.01513987661548e-4	4.01513085213192e-4	4.0151200960961e-4	4.0151120319008e-4	4.01510742668163e-4	4.01510556492315e-4	4.01510543902048e-4	4.01510620979014e-4	4.01510730854124e-4
flux1:	0.691552861389821	3.70118140176734e-4	3.70118036531704e-4	3.70117947950952e-4	3.7011787453792e-4	3.70117815272756e-4	3.70117767982547e-4	3.70117729352447e-4	3.70117695003375e-4	3.70117659680938e-4	3.70117617628585e-4	3.70117563258305e-4	3.70117492286715e-4	3.7011740357076e-4	3.70117301937798e-4	3.70117202297997e-4	3.70117135080203e-4	3.70117152104899e-4	3.70117329423994e-4	3.70117757740734e-4	3.70118500089664e-4	3.70119483044702e-4	3.70120298913416e-4	3.70120046688019e-4	3.70117873351319e-4	3.70115502822228e-4	3.70119182482526e-4	3.70123911386997e-4	3.70111876798313e-4	3.7012793419222e-4	3.70118016095579e-4	3.70111462490028e-4	3.70118016095579e-4	3.7012793419222e-4	3.70111876798313e-4	3.70123911386997e-4	3.70119182482526e-4	3.70115502822228e-4	3.70117873351319e-4	3.70120046688019e-4	3.70120298913416e-4	3.70119483044702e-4	3.70118500089664e-4	3.70117757740734e-4	3.70117329423994e-4	3.70117152104899e-4	3.70117135080203e-4	3.70117202297997e-4	3.70117301937798e-4
flux1:	0.691815310293574	3.40877985542194e-4	3.40877890851158e-4	3.40877808461068e-4	3.40877738563583e-4	3.40877680366031e-4	3.40877632062542e-4	3.40877590842683e-4	3.40877552961008e-4	3.40877513908168e-4	3.40877468749638e-4	3.40877412734402e-4	3.40877342324784e-4	3.40877256858082e-4	3.4087716110406e-4	3.40877068973753e-4	3.40877008406528e-4	3.40877026612172e-4	3.4087719248658e-4	3.40877587636323e-4	3.40878267525865e-4	3.40879162156194e-4	3.40879896219809e-4	3.40879646511274e-4	3.40877642016053e-4	3.4087547951481e-4	3.40878882845374e-4	3.40883207976143e-4	3.40872130774713e-4	3.40886921789607e-4	3.40877787405157e-4	3.40871745628762e-4	3.40877787405157e-4	3.40886921789607e-4	3.40872130774713e-4	3.40883207976142e-4	3.40878882845374e-4	3.4087547951481e-4	3.40877642016053e-4	3.40879646511274e-4	3.40879896219809e-4	3.40879162156194e-4	3.40878267525865e-4	3.40877587636323e-4	3.4087719248658e-4	3.40877026612173e-4	3.40877008406528e-4	3.40877068973753e-4	3.40877161104061e-4
flux1:	0.692077759197328	3.13670600942923e-4	3.13670516115532e-4	3.13670441030023e-4	3.136703759173e-4	3.13670320151365e-4	3.13670272222087e-4	3.13670229742149e-4	3.13670189509606e-4	3.13670147662925e-4	3.13670099988253e-4	3.13670042471251e-4	3.13669972229595e-4	3.13669889015332e-4	3.13669797523546e-4	3.13669710733562e-4	3.13669654297728e-4	3.13669671214229e-4	3.13669823870133e-4	3.13670185647174e-4	3.13670805287465e-4	3.1367161630151e-4	3.13672273603223e-4	3.13672025833788e-4	3.13670176894688e-4	3.1366820429118e-4	3.13671347438233e-4	3.13675298216586e-4	3.1366511023717e-4	3.13678721895481e-4	3.13670316240883e-4	3.13664751079039e-4	3.13670316240883e-4	3.13678721895481e-4	3.1366511023717e-4	3.13675298216586e-4	3.13671347438233e-4	3.1366820429118e-4	3.13670176894688e-4	3.13672025833788e-4	3.13672273603223e-4	3.1367161630151e-4	3.13670805287465e-4	3.13670185647174e-4	3.13669823870133e-4	3.13669671214229e-4	3.13669654297728e-4	3.13669710733562e-4	3.13669797523545e-4
flux1:	0.692340208101081	2.88379878406982e-4	2.88379803738875e-4	2.88379736464113e-4	2.88379676819692e-4	2.88379624301763e-4	2.88379577640436e-4	2.88379534805647e-4	2.88379493063599e-4	2.88379449117254e-4	2.8837939938486e-4	2.88379340499694e-4	2.88379270153479e-4	2.88379188453248e-4	2.88379100003107e-4	2.88379016911069e-4	2.88378962725983e-4	2.88378976597396e-4	2.88379114992188e-4	2.88379443857338e-4	2.88380005969906e-4	2.88380738383128e-4	2.88381324167762e-4	2.88381078231696e-4	2.88379372831566e-4	2.88377573707541e-4	2.88380472498057e-4	2.88384076822996e-4	2.88374714144404e-4	2.8838722874974e-4	2.88379500124564e-4	2.88374378374845e-4	2.88379500124564e-4	2.8838722874974e-4	2.88374714144404e-4	2.88384076822996e-4	2.88380472498057e-4	2.88377573707541e-4	2.88379372831566e-4	2.88381078231696e-4	2.88381324167762e-4	2.88380738383128e-4	2.88380005969906e-4	2.88379443857338e-4	2.88379114992188e-4	2.88378976597396e-4	2.88378962725983e-4	2.88379016911069e-4	2.88379100003107e-4
flux1:	0.692602657004834	2.64894151033237e-4	2.64894086331805e-4	2.64894026894773e-4	2.64893972944543e-4	2.64893924067542e-4	2.64893879191257e-4	2.64893836589401e-4	2.64893793932969e-4	2.64893748417525e-4	2.6489369701543e-4	2.64893636927943e-4	2.64893566347184e-4	2.6489348568028e-4	2.64893399424496e-4	2.64893318870311e-4	2.64893265629125e-4	2.64893275331562e-4	2.64893399059147e-4	2.64893696039351e-4	2.64894203759548e-4	2.64894862807206e-4	2.64895382444566e-4	2.64895138626107e-4	2.64893565898117e-4	2.64891925397626e-4	2.64894595274e-4	2.64897879545645e-4	2.6488928228174e-4	2.64900777564446e-4	2.64893677404654e-4	2.64888967797299e-4	2.64893677404654e-4	2.64900777564446e-4	2.6488928228174e-4	2.64897879545645e-4	2.64894595274e-4	2.64891925397626e-4	2.64893565898117e-4	2.64895138626107e-4	2.64895382444566e-4	2.64894862807206e-4	2.64894203759548e-4	2.64893696039351e-4	2.64893399059146e-4	2.64893275331562e-4	2.64893265629125e-4	2.6489331887031e-4	2.64893399424496e-4
flux1:	0.692865105908588	2.4310621333686e-4	2.43106158045034e-4	2.4310610611732e-4	2.43106057750235e-4	2.43106012598277e-4	2.43105969753224e-4	2.43105927748858e-4	2.4310588460722e-4	2.43105837953876e-4	2.43105785246117e-4	2.431057241815e-4	2.43105653385498e-4	2.43105573514677e-4	2.43105488943982e-4	2.43105410194154e-4	2.43105357089347e-4	2.43105362040697e-4	2.43105471230135e-4	2.4310573781271e-4	2.43106194587676e-4	2.43106785633534e-4	2.43107244537712e-4	2.43107003425131e-4	2.4310555353235e-4	2.43104058212239e-4	2.43106514168039e-4	2.43109503309102e-4	2.43101615399185e-4	2.43112164663065e-4	2.43105647394934e-4	2.43101320512552e-4	2.43105647394934e-4	2.43112164663065e-4	2.43101615399185e-4	2.43109503309102e-4	2.43106514168039e-4	2.43104058212238e-4	2.4310555353235e-4	2.43107003425131e-4	2.43107244537712e-4	2.43106785633534e-4	2.43106194587676e-4	2.4310573781271e-4	2.43105471230135e-4	2.43105362040697e-4	2.43105357089347e-4	2.43105410194154e-4	2.43105488943982e-4
flux1:	0.693127554812341	2.22913321069898e-4	2.22913274381809e-4	2.22913229393001e-4	2.22913186269545e-4	2.22913144718889e-4	2.22913103971398e-4	2.2291306278476e-4	2.22913019485937e-4	2.22912972075479e-4	2.22912918433788e-4	2.22912856689901e-4	2.22912785841403e-4	2.22912706747566e-4	2.2291262364602e-4	2.2291254633041e-4	2.22912492973704e-4	2.22912493039656e-4	2.22912588251835e-4	2.2291282627819e-4	2.22913235765255e-4	2.229137642111e-4	2.2291416776053e-4	2.22913930161002e-4	2.22912594177898e-4	2.22911231862456e-4	2.22913488382467e-4	2.22916205860437e-4	2.22908974862011e-4	2.22918647133038e-4	2.22912670028113e-4	2.22908698225316e-4	2.22912670028113e-4	2.22918647133038e-4	2.22908974862011e-4	2.22916205860437e-4	2.22913488382467e-4	2.22911231862456e-4	2.22912594177898e-4	2.22913930161003e-4	2.2291416776053e-4	2.229137642111e-4	2.22913235765255e-4	2.2291282627819e-4	2.22912588251836e-4	2.22912493039657e-4	2.22912492973704e-4	2.2291254633041e-4	2.2291262364602e-4
flux1:	0.693390003716094	2.0421717218039e-4	2.04217133144223e-4	2.04217094380914e-4	2.04217056026e-4	2.04217017829745e-4	2.04216979140782e-4	2.04216938910298e-4	2.04216895730097e-4	2.04216847926935e-4	2.04216793748779e-4	2.04216731697359e-4	2.04216661086441e-4	2.04216582934996e-4	2.04216501329146e-4	2.04216425373791e-4	2.04216371714323e-4	2.0421636711472e-4	2.04216449241231e-4	2.04216660804238e-4	2.04217026773894e-4	2.04217497973907e-4	2.04217851436058e-4	2.04217618295111e-4	2.04216388094606e-4	2.04215147737586e-4	2.04217218744654e-4	2.04219686596684e-4	2.0421306348309e-4	2.0422192366054e-4	2.04216446692948e-4	2.04212804016528e-4	2.04216446692948e-4	2.0422192366054e-4	2.0421306348309e-4	2.04219686596684e-4	2.04217218744655e-4	2.04215147737586e-4	2.04216388094606e-4	2.04217618295111e-4	2.04217851436058e-4	2.04217497973907e-4	2.04217026773894e-4	2.04216660804237e-4	2.04216449241231e-4	2.0421636711472e-4	2.04216371714323e-4	2.04216425373791e-4	2.04216501329146e-4
flux1:	0.693652452619847	1.86923870550921e-4	1.86923838155904e-4	1.86923804843868e-4	1.86923770722428e-4	1.86923735577821e-4	1.86923698860475e-4	1.86923659689039e-4	1.86923616884913e-4	1.86923569057504e-4	1.86923514772261e-4	1.86923452850275e-4	1.86923382870535e-4	1.86923305972408e-4	1.86923226077459e-4	1.86923151636781e-4	1.86923097880975e-4	1.86923089100014e-4	1.86923159267694e-4	1.86923346616134e-4	1.86923672862866e-4	1.86924092045989e-4	1.86924400509733e-4	1.86924172838156e-4	1.86923040986932e-4	1.86921912543361e-4	1.86923811353823e-4	1.86926050215787e-4	1.86919989180535e-4	1.86928098190759e-4	1.86923083897902e-4	1.86919746008051e-4	1.86923083897902e-4	1.86928098190759e-4	1.86919989180535e-4	1.86926050215786e-4	1.86923811353823e-4	1.86921912543362e-4	1.86923040986931e-4	1.86924172838156e-4	1.86924400509733e-4	1.8692409204599e-4	1.86923672862866e-4	1.86923346616134e-4	1.86923159267694e-4	1.86923089100014e-4	1.86923097880975e-4	1.86923151636781e-4	1.86923226077459e-4
flux1:	0.693914901523601	1.70943874125385e-4	1.70943847371327e-4	1.709438187399e-4	1.70943788314763e-4	1.70943755913293e-4	1.70943721073945e-4	1.70943683060124e-4	1.70943640891522e-4	1.70943593421123e-4	1.70943539486669e-4	1.70943478180319e-4	1.70943409300099e-4	1.7094333407022e-4	1.70943256236149e-4	1.70943183627523e-4	1.70943130163606e-4	1.70943117866735e-4	1.7094317735064e-4	1.70943342803298e-4	1.70943633066707e-4	1.70944005269286e-4	1.70944273587051e-4	1.70944052397262e-4	1.70943012061226e-4	1.7094198637063e-4	1.70943725659407e-4	1.70945754800005e-4	1.70940213069199e-4	1.70947628021905e-4	1.70943041369341e-4	1.7093998546231e-4	1.70943041369341e-4	1.70947628021905e-4	1.70940213069199e-4	1.70945754800005e-4	1.70943725659407e-4	1.7094198637063e-4	1.70943012061226e-4	1.70944052397262e-4	1.70944273587051e-4	1.70944005269287e-4	1.70943633066707e-4	1.70943342803298e-4	1.7094317735064e-4	1.70943117866735e-4	1.70943130163606e-4	1.70943183627523e-4	1.70943256236149e-4
flux1:	0.694177350427354	1.56191928993034e-4	1.56191906942168e-4	1.56191882271117e-4	1.56191855043911e-4	1.56191825105377e-4	1.56191792070089e-4	1.56191755326116e-4	1.56191714063457e-4	1.56191667343556e-4	1.56191614235738e-4	1.56191554059708e-4	1.5619148679098e-4	1.56191413706862e-4	1.56191338367032e-4	1.56191268010169e-4	1.56191215339647e-4	1.56191200299321e-4	1.56191250446077e-4	1.56191396317291e-4	1.56191654215123e-4	1.56191984225258e-4	1.56192216966274e-4	1.56192003219369e-4	1.56191048080372e-4	1.5619011676232e-4	1.56191708538207e-4	1.56193545898514e-4	1.56188483552211e-4	1.56195257898962e-4	1.5619106615001e-4	1.56188270882537e-4	1.5619106615001e-4	1.56195257898962e-4	1.56188483552211e-4	1.56193545898514e-4	1.56191708538207e-4	1.5619011676232e-4	1.56191048080372e-4	1.56192003219369e-4	1.56192216966274e-4	1.56191984225258e-4	1.56191654215123e-4	1.56191396317291e-4	1.56191250446077e-4	1.56191200299321e-4	1.56191215339647e-4	1.56191268010169e-4	1.56191338367032e-4
flux1:	0.694439799331107	1.42586990951326e-4	1.42586972763332e-4	1.42586951413452e-4	1.42586926950178e-4	1.42586899242626e-4	1.42586867970917e-4	1.42586832629812e-4	1.42586792554525e-4	1.42586746983445e-4	1.42586695180956e-4	1.42586636655352e-4	1.42586571522623e-4	1.42586501085286e-4	1.42586428709644e-4	1.42586361072679e-4	1.42586309750457e-4	1.42586292782213e-4	1.42586334945026e-4	1.42586463482711e-4	1.42586692456608e-4	1.42586984770883e-4	1.42587186186088e-4	1.42586980750059e-4	1.4258610493432e-4	1.42585260296579e-4	1.42586715887692e-4	1.42588378126131e-4	1.42583757929146e-4	1.42589941623505e-4	1.42586114213945e-4	1.42583559629696e-4	1.42586114213945e-4	1.42589941623505e-4	1.42583757929146e-4	1.42588378126131e-4	1.42586715887692e-4	1.4258526029658e-4	1.4258610493432e-4	1.42586980750059e-4	1.42587186186089e-4	1.42586984770883e-4	1.42586692456608e-4	1.42586463482711e-4	1.42586334945026e-4	1.42586292782213e-4	1.42586309750457e-4	1.42586361072679e-4	1.42586428709644e-4
flux1:	0.69470224823486	1.30052136015493e-4	1.30052120967379e-4	1.3005210239685e-4	1.30052080340339e-4	1.30052054688279e-4	1.30052025176773e-4	1.30051991391125e-4	1.30051952789279e-4	1.30051908758412e-4	1.30051858725417e-4	1.30051802352604e-4	1.30051739863861e-4	1.30051672562875e-4	1.30051603617289e-4	1.30051539170885e-4	1.30051489755096e-4	1.30051471664763e-4	1.30051507150614e-4	1.30051620487102e-4	1.30051823761234e-4	1.30052082553852e-4	1.30052256552373e-4	1.30052060171386e-4	1.3005125818949e-4	1.30050493148557e-4	1.30051823197491e-4	1.30053325739876e-4	1.30049112982127e-4	1.30054752640816e-4	1.3005126105886e-4	1.30048928517034e-4	1.3005126105886e-4	1.30054752640816e-4	1.30049112982127e-4	1.30053325739876e-4	1.30051823197491e-4	1.30050493148557e-4	1.3005125818949e-4	1.30052060171386e-4	1.30052256552373e-4	1.30052082553852e-4	1.30051823761234e-4	1.30051620487102e-4	1.30051507150614e-4	1.30051471664764e-4	1.30051489755096e-4	1.30051539170885e-4	1.30051603617289e-4
flux1:	0.694964697138614	1.18514461282995e-4	1.18514448776167e-4	1.18514432545122e-4	1.18514412616947e-4	1.18514388900456e-4	1.18514361179008e-4	1.18514329113946e-4	1.185142922659e-4	1.18514250145829e-4	1.1851420231439e-4	1.1851414855755e-4	1.18514089178806e-4	1.1851402546278e-4	1.1851396037554e-4	1.18513899555752e-4	1.18513852567742e-4	1.18513834109971e-4	1.18513864138968e-4	1.1851396425441e-4	1.18514144806568e-4	1.18514373910327e-4	1.1851452404695e-4	1.18514337321103e-4	1.1851360401898e-4	1.18512912032353e-4	1.18514126500285e-4	1.18515483594301e-4	1.18511645940566e-4	1.18516785004838e-4	1.18513602676426e-4	1.1851147478266e-4	1.18513602676426e-4	1.18516785004838e-4	1.18511645940566e-4	1.18515483594301e-4	1.18514126500285e-4	1.18512912032353e-4	1.1851360401898e-4	1.18514337321103e-4	1.1851452404695e-4	1.18514373910327e-4	1.18514144806568e-4	1.1851396425441e-4	1.18513864138968e-4	1.18513834109971e-4	1.18513852567742e-4	1.18513899555752e-4	1.1851396037554e-4
flux1:	0.695227146042367	1.07904977497274e-4	1.07904967054381e-4	1.07904952820354e-4	1.07904934814887e-4	1.07904912962234e-4	1.07904887085057e-4	1.07904856907791e-4	1.07904822076007e-4	1.07904782202469e-4	1.07904736956455e-4	1.07904686221259e-4	1.07904630355823e-4	1.07904570609122e-4	1.07904509745111e-4	1.07904452925211e-4	1.0790440881963e-4	1.07904390667415e-4	1.0790441634375e-4	1.07904505041323e-4	1.07904665585585e-4	1.07904868483742e-4	1.07904997956391e-4	1.07904821330966e-4	1.07904151850933e-4	1.07903526860165e-4	1.07904635038874e-4	1.07905859812194e-4	1.07902367160925e-4	1.07907046057321e-4	1.07904148236682e-4	1.07902208776314e-4	1.07904148236682e-4	1.07907046057321e-4	1.07902367160925e-4	1.07905859812194e-4	1.07904635038874e-4	1.07903526860165e-4	1.07904151850933e-4	1.07904821330966e-4	1.07904997956391e-4	1.07904868483742e-4	1.07904665585585e-4	1.07904505041323e-4	1.0790441634375e-4	1.07904390667415e-4	1.0790440881963e-4	1.07904452925211e-4	1.07904509745111e-4
flux1:	0.69548959494612	9.8158494587e-5	9.81584858412804e-5	9.81584733482261e-5	9.81584571214191e-5	9.81584370976574e-5	9.81584131317333e-5	9.8158384999713e-5	9.8158352416583e-5	9.81583150777946e-5	9.81582727395312e-5	9.81582253598972e-5	9.81581733329952e-5	9.81581178590465e-5	9.81580615016121e-5	9.81580089726418e-5	9.81579681171065e-5	9.81579508415672e-5	9.81579731351053e-5	9.81580520269194e-5	9.81581950066478e-5	9.81583748343865e-5	9.81584864903108e-5	9.81583202533227e-5	9.81577100040271e-5	9.81571463874136e-5	9.81581569180417e-5	9.81592614391727e-5	9.81560857898586e-5	9.81603420895077e-5	9.81577057548402e-5	9.81559396285671e-5	9.81577057548403e-5	9.81603420895077e-5	9.81560857898586e-5	9.81592614391726e-5	9.81581569180417e-5	9.81571463874136e-5	9.81577100040271e-5	9.81583202533227e-5	9.81584864903109e-5	9.81583748343865e-5	9.81581950066478e-5	9.81580520269193e-5	9.81579731351054e-5	9.81579508415671e-5	9.81579681171065e-5	9.81580089726417e-5	9.81580615016122e-5
flux1:	0.695752043849873	8.9213501386287e-5	8.92134940659984e-5	8.9213483129368e-5	8.92134685846161e-5	8.92134503783182e-5	8.92134283910142e-5	8.92134024404165e-5	8.92133722974987e-5	8.92133377239895e-5	8.92132985444782e-5	8.9213254772914e-5	8.92132068218875e-5	8.92131558329737e-5	8.92131041731534e-5	8.92130561325689e-5	8.92130187960542e-5	8.92130028553705e-5	8.92130225926408e-5	8.92130930949618e-5	8.9213220684683e-5	8.92133802386996e-5	8.92134765879415e-5	8.9213320874594e-5	8.9212765508548e-5	8.92122580421775e-5	8.92131789395045e-5	8.92141742803805e-5	8.92112896088811e-5	8.92151581845057e-5	8.92127619385897e-5	8.92111551005178e-5	8.92127619385897e-5	8.92151581845057e-5	8.9211289608881e-5	8.92141742803805e-5	8.92131789395045e-5	8.92122580421776e-5	8.9212765508548e-5	8.9213320874594e-5	8.92134765879415e-5	8.92133802386996e-5	8.9213220684683e-5	8.92130930949618e-5	8.92130225926407e-5	8.92130028553706e-5	8.92130187960543e-5	8.9213056132569e-5	8.92131041731533e-5
flux1:	0.696014492753627	8.10120406679943e-5	8.10120345782923e-5	8.10120250683586e-5	8.1012012141436e-5	8.1011995751338e-5	8.1011975798791e-5	8.10119521345814e-5	8.10119245742431e-5	8.10118929318957e-5	8.10118570850094e-5	8.10118170876749e-5	8.10117733576033e-5	8.10117269707339e-5	8.10116801031372e-5	8.10116366506366e-5	8.10116029994608e-5	8.10115887356961e-5	8.10116065988293e-5	8.10116699350747e-5	8.10117840496561e-5	8.10119258042782e-5	8.10120090388912e-5	8.10118638415139e-5	8.10113592388901e-5	8.10109030647412e-5	8.10117417457058e-5	8.10126380450887e-5	8.10100201862979e-5	8.10135333661384e-5	8.10113573416588e-5	8.10098967397371e-5	8.10113573416587e-5	8.10135333661383e-5	8.10100201862979e-5	8.10126380450887e-5	8.10117417457058e-5	8.10109030647412e-5	8.10113592388901e-5	8.1011863841514e-5	8.10120090388912e-5	8.10119258042781e-5	8.10117840496561e-5	8.10116699350746e-5	8.10116065988293e-5	8.1011588735696e-5	8.10116029994609e-5	8.10116366506366e-5	8.10116801031373e-5
flux1:	0.69627694165738	7.34995805482781e-5	7.34995755525101e-5	7.34995673777398e-5	7.34995560224055e-5	7.34995414453236e-5	7.34995235626791e-5	7.34995022511185e-5	7.34994773611679e-5	7.34994487477794e-5	7.3499416328484e-5	7.34993801847677e-5	7.34993407290441e-5	7.34992989672021e-5	7.34992568916516e-5	7.34992180310748e-5	7.34991881312045e-5	7.34991757735755e-5	7.34991923056785e-5	7.34992495156001e-5	7.34993518250995e-5	7.3499477953361e-5	7.34995499708671e-5	7.34994151529207e-5	7.34989574102619e-5	7.34985480100686e-5	7.34993113253428e-5	7.3500117852112e-5	7.34977443893129e-5	7.3500932107265e-5	7.34989578766039e-5	7.34976313954038e-5	7.3498957876604e-5	7.35009321072651e-5	7.34977443893129e-5	7.35001178521119e-5	7.34993113253428e-5	7.34985480100686e-5	7.34989574102619e-5	7.34994151529207e-5	7.34995499708671e-5	7.3499477953361e-5	7.34993518250996e-5	7.34992495156001e-5	7.34991923056784e-5	7.34991757735754e-5	7.34991881312044e-5	7.34992180310748e-5	7.34992568916516e-5
flux1:	0.696539390561133	6.66248832449376e-5	6.66248792469285e-5	6.66248723387692e-5	6.66248625141867e-5	6.66248497351307e-5	6.66248339293415e-5	6.66248149933819e-5	6.66247928049088e-5	6.66247672502513e-5	6.66247382766075e-5	6.66247059827308e-5	6.66246707679163e-5	6.66246335658002e-5	6.66245961936624e-5	6.6624561839756e-5	6.6624535664087e-5	6.66245253372395e-5	6.66245409526638e-5	6.66245929061459e-5	6.66246848547775e-5	6.6624797252917e-5	6.6624859682561e-5	6.66247349953754e-5	6.66243204179831e-5	6.66239535916635e-5	6.6624647859159e-5	6.6625373074668e-5	6.66232232349732e-5	6.66261131763061e-5	6.66243236655662e-5	6.66231200713754e-5	6.66243236655662e-5	6.66261131763061e-5	6.66232232349732e-5	6.6625373074668e-5	6.6624647859159e-5	6.66239535916634e-5	6.66243204179831e-5	6.66247349953754e-5	6.6624859682561e-5	6.66247972529171e-5	6.66246848547775e-5	6.6624592906146e-5	6.66245409526638e-5	6.66245253372395e-5	6.6624535664087e-5	6.6624561839756e-5	6.66245961936624e-5
flux1:	0.696801839464887	6.03398720977436e-5	6.03398690261898e-5	6.03398633262056e-5	6.03398549869157e-5	6.03398439719335e-5	6.03398302174342e-5	6.0339813635119e-5	6.03397941234484e-5	6.03397715925379e-5	6.03397460109939e-5	6.03397174869878e-5	6.03396864011052e-5	6.03396536143824e-5	6.03396207784768e-5	6.0339590767277e-5	6.03395682065475e-5	6.0339559942419e-5	6.03395749404757e-5	6.03396223544738e-5	6.03397051822262e-5	6.03398054962197e-5	6.03398597267177e-5	6.03397448277592e-5	6.03393699246234e-5	6.03390417721769e-5	6.03396728114929e-5	6.03403244302798e-5	6.03383789855869e-5	6.03409967277088e-5	6.03393761347469e-5	6.03382850229247e-5	6.03393761347469e-5	6.03409967277088e-5	6.0338378985587e-5	6.03403244302798e-5	6.03396728114929e-5	6.03390417721769e-5	6.03393699246233e-5	6.03397448277592e-5	6.03398597267176e-5	6.03398054962196e-5	6.03397051822262e-5	6.03396223544738e-5	6.03395749404757e-5	6.0339559942419e-5	6.03395682065476e-5	6.0339590767277e-5	6.03396207784768e-5
flux1:	0.69706428836864	5.45994976843038e-5	5.45994954799889e-5	5.45994909298715e-5	5.45994840186707e-5	5.45994747105946e-5	5.45994629478542e-5	5.45994486535549e-5	5.45994317419798e-5	5.45994121410632e-5	5.4599389834398e-5	5.45993649336706e-5	5.45993377970378e-5	5.45993092140931e-5	5.45992806810582e-5	5.45992547826972e-5	5.45992356587761e-5	5.45992294107407e-5	5.45992439915184e-5	5.45992874488089e-5	5.45993622144237e-5	5.45994518673141e-5	5.45994990749569e-5	5.45993935465765e-5	5.4599055026871e-5	5.45987619327931e-5	5.45993350997491e-5	5.45999201479972e-5	5.45981613209567e-5	5.46005304688109e-5	5.45990641850636e-5	5.45980759296205e-5	5.45990641850636e-5	5.46005304688109e-5	5.45981613209567e-5	5.45999201479972e-5	5.45993350997492e-5	5.45987619327931e-5	5.4599055026871e-5	5.45993935465765e-5	5.45994990749569e-5	5.45994518673142e-5	5.45993622144236e-5	5.45992874488089e-5	5.45992439915184e-5	5.45992294107407e-5	5.45992356587761e-5	5.45992547826971e-5	5.45992806810582e-5
flux1:	0.697326737272393	4.93616037922162e-5	4.93616023983595e-5	4.93615989329945e-5	4.93615933767484e-5	4.93615856937335e-5	4.936157583044e-5	4.93615637185472e-5	4.93615492843382e-5	4.9361532468978e-5	4.93615132661733e-5	4.93614917868474e-5	4.93614683645408e-5	4.93614437197351e-5	4.93614192038021e-5	4.93613971366366e-5	4.93613812170436e-5	4.93613768751735e-5	4.93613911563004e-5	4.93614311248892e-5	4.93614987290896e-5	4.93615789480768e-5	4.93616201242315e-5	4.93615234920328e-5	4.93612182623565e-5	4.93609568817715e-5	4.93614771023212e-5	4.93620019736006e-5	4.93604133481677e-5	4.93625556639211e-5	4.93612301998458e-5	4.93603359051938e-5	4.93612301998458e-5	4.93625556639211e-5	4.93604133481677e-5	4.93620019736007e-5	4.93614771023213e-5	4.93609568817716e-5	4.93612182623564e-5	4.93615234920328e-5	4.93616201242316e-5	4.93615789480768e-5	4.93614987290896e-5	4.93614311248891e-5	4.93613911563005e-5	4.93613768751735e-5	4.93613812170437e-5	4.93613971366367e-5	4.93614192038021e-5
flux1:	0.697589186176146	4.45867939370205e-5	4.45867932927702e-5	4.45867908362426e-5	4.45867865444133e-5	4.45867803809416e-5	4.45867722953912e-5	4.45867622259478e-5	4.45867501080365e-5	4.45867358926143e-5	4.45867195799075e-5	4.458670127712e-5	4.45866812922078e-5	4.45866602797438e-5	4.45866394569848e-5	4.45866209020822e-5	4.4586607914761e-5	4.45866053212205e-5	4.45866193545911e-5	4.45866562068327e-5	4.45867174148983e-5	4.45867892573514e-5	4.45868252346108e-5	4.45867369847525e-5	4.45864621464749e-5	4.45862293923407e-5	4.45867011953056e-5	4.45871717032527e-5	4.4585738139453e-5	4.45876736662604e-5	4.45864765802205e-5	4.4585668035057e-5	4.45864765802205e-5	4.45876736662604e-5	4.4585738139453e-5	4.45871717032528e-5	4.45867011953056e-5	4.45862293923408e-5	4.45864621464749e-5	4.45867369847526e-5	4.45868252346108e-5	4.45867892573514e-5	4.45867174148983e-5	4.45866562068327e-5	4.45866193545911e-5	4.45866053212205e-5	4.4586607914761e-5	4.45866209020822e-5	4.45866394569848e-5
flux1:	0.6978516350799	4.0238299046314e-5	4.02382990831359e-5	4.02382975473517e-5	4.02382944128343e-5	4.02382896427142e-5	4.0238283188871e-5	4.02382749945535e-5	4.02382650022575e-5	4.02382531702199e-5	4.02382395026222e-5	4.02382241010431e-5	4.02382072478227e-5	4.02381895354337e-5	4.02381720576845e-5	4.02381566728667e-5	4.02381463204094e-5	4.02381452841919e-5	4.02381590718822e-5	4.02381931025659e-5	4.02382485655582e-5	4.02383129433187e-5	4.02383444197364e-5	4.0238264014671e-5	4.02380168608947e-5	4.02378098917908e-5	4.02382374400005e-5	4.02386588677027e-5	4.02373664203287e-5	4.02391136000342e-5	4.0238033430494e-5	4.02373030637693e-5	4.0238033430494e-5	4.02391136000342e-5	4.02373664203288e-5	4.02386588677027e-5	4.02382374400005e-5	4.02378098917907e-5	4.02380168608948e-5	4.0238264014671e-5	4.02383444197364e-5	4.02383129433187e-5	4.02382485655582e-5	4.02381931025659e-5	4.02381590718822e-5	4.02381452841919e-5	4.02381463204094e-5	4.02381566728667e-5	4.02381720576845e-5
flux1:	0.698114083983653	3.62818468639244e-5	3.62818475044683e-5	3.62818467899185e-5	3.62818446916791e-5	3.62818411724908e-5	3.62818361861446e-5	3.62818296799954e-5	3.62818216021602e-5	3.62818119163747e-5	3.62818006290171e-5	3.62817878349438e-5	3.62817737915398e-5	3.62817590333608e-5	3.62817445411846e-5	3.62817319739988e-5	3.62817239467087e-5	3.62817242571133e-5	3.6281737765914e-5	3.62817692087746e-5	3.62818194829175e-5	3.62818771844535e-5	3.62819047454878e-5	3.62818316378054e-5	3.62816096496224e-5	3.62814258577606e-5	3.62818129773193e-5	3.62821901232877e-5	3.62810259642927e-5	3.62826017490221e-5	3.62816279499278e-5	3.62809687888583e-5	3.62816279499279e-5	3.6282601749022e-5	3.62810259642927e-5	3.62821901232877e-5	3.62818129773193e-5	3.62814258577607e-5	3.62816096496224e-5	3.62818316378054e-5	3.62819047454879e-5	3.62818771844535e-5	3.62818194829175e-5	3.62817692087746e-5	3.6281737765914e-5	3.62817242571133e-5	3.62817239467087e-5	3.62817319739988e-5	3.62817445411845e-5
flux1:	0.698376532887406	3.26855335641764e-5	3.26855347230967e-5	3.26855347212259e-5	3.26855335281833e-5	3.2685531106608e-5	3.26855274120577e-5	3.26855223954054e-5	3.26855160094085e-5	3.26855082220812e-5	3.2685499040851e-5	3.26854885533579e-5	3.26854769931734e-5	3.26854648413054e-5	3.26854529755251e-5	3.2685442874694e-5	3.26854368620502e-5	3.26854383004893e-5	3.2685451474667e-5	3.26854805169667e-5	3.26855260808667e-5	3.26855777910149e-5	3.26856019289702e-5	3.26855355731671e-5	3.26853364150114e-5	3.26851734142482e-5	3.26855236217576e-5	3.26858608424608e-5	3.26848131868788e-5	3.26862331445443e-5	3.26853560237966e-5	3.26847616538836e-5	3.26853560237966e-5	3.26862331445443e-5	3.26848131868787e-5	3.26858608424607e-5	3.26855236217576e-5	3.26851734142481e-5	3.26853364150114e-5	3.26855355731671e-5	3.26856019289702e-5	3.26855777910149e-5	3.26855260808667e-5	3.26854805169666e-5	3.2685451474667e-5	3.26854383004892e-5	3.26854368620502e-5	3.2685442874694e-5	3.26854529755251e-5
flux1:	0.698638981791159	2.94196980055698e-5	2.94196995917389e-5	2.94197001883602e-5	2.94196997639616e-5	2.94196982814612e-5	2.94196956982139e-5	2.94196919682849e-5	2.94196870484357e-5	2.94196809101486e-5	2.9419673561202e-5	2.94196650819539e-5	2.9419655683617e-5	2.94196457980485e-5	2.9419636209539e-5	2.94196282345993e-5	2.94196239348614e-5	2.94196262847563e-5	2.94196390568263e-5	2.94196658518175e-5	2.94197071213717e-5	2.94197534385558e-5	2.94197745694497e-5	2.94197144315702e-5	2.94195359455929e-5	2.9419391559312e-5	2.94197080869842e-5	2.94200093359987e-5	2.9419067371266e-5	2.94203457850731e-5	2.94195564460026e-5	2.94190209730141e-5	2.94195564460026e-5	2.94203457850731e-5	2.9419067371266e-5	2.94200093359987e-5	2.94197080869842e-5	2.9419391559312e-5	2.94195359455929e-5	2.94197144315702e-5	2.94197745694497e-5	2.94197534385558e-5	2.94197071213717e-5	2.94196658518174e-5	2.94196390568263e-5	2.94196262847563e-5	2.94196239348614e-5	2.94196282345993e-5	2.9419636209539e-5
flux1:	0.698901430694913	2.64567989955015e-5	2.645680091507e-5	2.64568019942986e-5	2.6456802201295e-5	2.64568014996757e-5	2.6456799848728e-5	2.64567972055556e-5	2.64567935305253e-5	2.64567887980684e-5	2.64567830159306e-5	2.64567762574115e-5	2.64567687129924e-5	2.64567607696914e-5	2.64567531272662e-5	2.64567469562574e-5	2.64567440840918e-5	2.64567471387611e-5	2.64567594381986e-5	2.64567841154197e-5	2.64568214563917e-5	2.6456862907334e-5	2.64568813852355e-5	2.64568269504395e-5	2.64566671499204e-5	2.64565393987513e-5	2.64568252174266e-5	2.64570940813158e-5	2.64562478999053e-5	2.64573978619964e-5	2.64566881477708e-5	2.64562061616498e-5	2.64566881477708e-5	2.64573978619963e-5	2.64562478999053e-5	2.64570940813158e-5	2.64568252174266e-5	2.64565393987513e-5	2.64566671499204e-5	2.64568269504395e-5	2.64568813852355e-5	2.6456862907334e-5	2.64568214563916e-5	2.64567841154197e-5	2.64567594381986e-5	2.64567471387611e-5	2.64567440840918e-5	2.64567469562574e-5	2.64567531272662e-5
flux1:	0.699163879598666	2.37712958834071e-5	2.37712980432134e-5	2.37712994914655e-5	2.37713001964683e-5	2.37713001229511e-5	2.37712992323168e-5	2.37712974846563e-5	2.37712948436965e-5	2.37712912864907e-5	2.37712868205783e-5	2.37712815126035e-5	2.37712755340117e-5	2.37712692311197e-5	2.37712632274796e-5	2.37712585626734e-5	2.37712568548116e-5	2.37712604233795e-5	2.3771272183313e-5	2.37712948567824e-5	2.37713285951345e-5	2.37713656471697e-5	2.37713817761451e-5	2.37713325543346e-5	2.37711896162186e-5	2.3771076705617e-5	2.37713345457571e-5	2.3771574276848e-5	2.37708148121507e-5	2.37718483115669e-5	2.37712107524638e-5	2.37707772931189e-5	2.37712107524638e-5	2.37718483115669e-5	2.37708148121507e-5	2.3771574276848e-5	2.37713345457571e-5	2.37710767056169e-5	2.37711896162186e-5	2.37713325543346e-5	2.37713817761451e-5	2.37713656471697e-5	2.37713285951345e-5	2.37712948567824e-5	2.37712721833131e-5	2.37712604233794e-5	2.37712568548116e-5	2.37712585626734e-5	2.37712632274796e-5
flux1:	0.699426328502419	2.1339532748636e-5	2.13395350595554e-5	2.13395367692398e-5	2.13395378467346e-5	2.13395382582593e-5	2.13395379675194e-5	2.13395369375889e-5	2.13395351353976e-5	2.13395325404148e-5	2.13395291599285e-5	2.13395250544265e-5	2.13395203780055e-5	2.13395154401848e-5	2.13395107959966e-5	2.13395073677567e-5	2.13395065867915e-5	2.13395104982383e-5	2.13395216602619e-5	2.13395424347174e-5	2.13395728648656e-5	2.13396059360485e-5	2.13396199799133e-5	2.13395755096069e-5	2.13394477662998e-5	2.13393480740627e-5	2.13395804448442e-5	2.13397939910929e-5	2.13391129565042e-5	2.13400409616726e-5	2.13394687251556e-5	2.13390792500943e-5	2.13394687251556e-5	2.13400409616726e-5	2.13391129565043e-5	2.13397939910929e-5	2.13395804448442e-5	2.13393480740627e-5	2.13394477662998e-5	2.13395755096069e-5	2.13396199799134e-5	2.13396059360485e-5	2.13395728648655e-5	2.13395424347174e-5	2.13395216602619e-5	2.13395104982383e-5	2.13395065867915e-5	2.13395073677566e-5	2.13395107959967e-5
flux1:	0.699688777406172	1.91396264018422e-5	1.91396287817571e-5	1.91396306543946e-5	1.91396319899942e-5	1.91396327565831e-5	1.91396329203295e-5	1.91396324472963e-5	1.91396313075012e-5	1.9139629482688e-5	1.91396269799184e-5	1.91396238540599e-5	1.91396202434842e-5	1.91396164245487e-5	1.91396128908087e-5	1.91396104597485e-5	1.91396103962523e-5	1.9139614501796e-5	1.91396250190986e-5	1.91396439944938e-5	1.91396713857063e-5	1.91397008529452e-5	1.91397130430627e-5	1.9139672893743e-5	1.91395588243373e-5	1.91394708881561e-5	1.91396800948077e-5	1.9139870126974e-5	1.91392599581433e-5	1.91400924941186e-5	1.91395793376576e-5	1.9139229691415e-5	1.91395793376577e-5	1.91400924941186e-5	1.91392599581433e-5	1.9139870126974e-5	1.91396800948077e-5	1.91394708881562e-5	1.91395588243373e-5	1.9139672893743e-5	1.91397130430627e-5	1.91397008529452e-5	1.91396713857063e-5	1.91396439944938e-5	1.91396250190986e-5	1.9139614501796e-5	1.91396103962523e-5	1.91396104597485e-5	1.91396128908087e-5
flux1:	0.699951226309926	1.71513583743492e-5	1.71513607505257e-5	1.71513626991242e-5	1.71513641919367e-5	1.71513651990421e-5	1.71513656891879e-5	1.71513656314135e-5	1.71513649987186e-5	1.715136377501e-5	1.7151361967178e-5	1.71513596250005e-5	1.71513568726514e-5	1.71513539566748e-5	1.7151351315566e-5	1.7151349673229e-5	1.71513501464202e-5	1.71513543204672e-5	1.71513641595173e-5	1.71513814340175e-5	1.71514060352091e-5	1.7151432240684e-5	1.71514427820752e-5	1.71514065552506e-5	1.71513047763595e-5	1.71512272815281e-5	1.71514154410796e-5	1.71515843774322e-5	1.71510381776416e-5	1.71517843983462e-5	1.71513246249181e-5	1.71510110102362e-5	1.71513246249181e-5	1.71517843983462e-5	1.71510381776416e-5	1.71515843774322e-5	1.71514154410796e-5	1.71512272815281e-5	1.71513047763595e-5	1.71514065552506e-5	1.71514427820752e-5	1.7151432240684e-5	1.71514060352091e-5	1.71513814340175e-5	1.71513641595173e-5	1.71513543204672e-5	1.71513501464202e-5	1.7151349673229e-5	1.7151351315566e-5
flux1:	0.700213675213679	1.53560710291353e-5	1.53560733398844e-5	1.53560752904956e-5	1.53560768545745e-5	1.53560780044196e-5	1.53560787114175e-5	1.5356078947542e-5	1.53560786886601e-5	1.53560779207342e-5	1.53560766505407e-5	1.53560749232697e-5	1.53560728503084e-5	1.53560706514449e-5	1.53560687159328e-5	1.53560676842445e-5	1.53560685414597e-5	1.53560726813792e-5	1.53560818224254e-5	1.53560974941629e-5	1.53561195373487e-5	1.53561427934853e-5	1.53561518695168e-5	1.53561191987392e-5	1.53560284551234e-5	1.5355960222521e-5	1.53561292781302e-5	1.53562793069066e-5	1.5355790795539e-5	1.53564590512477e-5	1.53560474674521e-5	1.53557664181578e-5	1.53560474674521e-5	1.53564590512478e-5	1.5355790795539e-5	1.53562793069066e-5	1.53561292781302e-5	1.5355960222521e-5	1.53560284551234e-5	1.53561191987392e-5	1.53561518695168e-5	1.53561427934853e-5	1.53561195373487e-5	1.53560974941629e-5	1.53560818224254e-5	1.53560726813792e-5	1.53560685414597e-5	1.53560676842445e-5	1.53560687159328e-5
flux1:	0.700476124117432	1.37365678894622e-5	1.37365700850524e-5	1.37365719775109e-5	1.3736573542427e-5	1.37365747544108e-5	1.37365755874925e-5	1.37365760164995e-5	1.37365760200325e-5	1.37365755859945e-5	1.37365747210935e-5	1.37365734663893e-5	1.37365719217695e-5	1.37365702830407e-5	1.37365688954697e-5	1.3736568325226e-5	1.37365694404612e-5	1.37365734654448e-5	1.37365819020895e-5	1.37365960699381e-5	1.37366157726059e-5	1.37366363658676e-5	1.37366441417736e-5	1.37366146918465e-5	1.37365338470049e-5	1.37364738214673e-5	1.37366255554903e-5	1.37367586553285e-5	1.37363221193735e-5	1.37369200196932e-5	1.37365518964132e-5	1.37363002519424e-5	1.37365518964132e-5	1.37369200196931e-5	1.37363221193735e-5	1.37367586553284e-5	1.37366255554903e-5	1.37364738214673e-5	1.37365338470049e-5	1.37366146918465e-5	1.37366441417736e-5	1.37366363658676e-5	1.37366157726059e-5	1.37365960699381e-5	1.37365819020895e-5	1.37365734654447e-5	1.37365694404613e-5	1.3736568325226e-5	1.37365688954697e-5
flux1:	0.700738573021185	1.22770182467837e-5	1.22770202896376e-5	1.22770220775487e-5	1.22770235881783e-5	1.22770247984719e-5	1.22770256850535e-5	1.22770262254876e-5	1.22770264009524e-5	1.22770262011623e-5	1.22770256327839e-5	1.22770247331558e-5	1.22770235918278e-5	1.22770223831312e-5	1.22770214130767e-5	1.22770211817263e-5	1.22770224535019e-5	1.22770263027619e-5	1.22770340408552e-5	1.22770468044662e-5	1.22770643711137e-5	1.22770825648556e-5	1.22770891903371e-5	1.22770626559265e-5	1.2276990682806e-5	1.22769379219846e-5	1.22770739679426e-5	1.22771919264854e-5	1.22768021750271e-5	1.2277336647615e-5	1.22770076831457e-5	1.2276782564658e-5	1.22770076831457e-5	1.2277336647615e-5	1.22768021750271e-5	1.22771919264854e-5	1.22770739679426e-5	1.22769379219846e-5	1.22769906828059e-5	1.22770626559265e-5	1.22770891903371e-5	1.22770825648556e-5	1.22770643711137e-5	1.22770468044662e-5	1.22770340408552e-5	1.22770263027618e-5	1.22770224535018e-5	1.22770211817263e-5	1.22770214130767e-5
flux1:	0.701001021924939	1.09628660783537e-5	1.09628679426145e-5	1.09628695927009e-5	1.09628710083646e-5	1.09628721688505e-5	1.09628730532812e-5	1.09628736418088e-5	1.0962873918013e-5	1.09628738732765e-5	1.09628735142318e-5	1.0962872874854e-5	1.09628720354009e-5	1.09628711509828e-5	1.09628704926052e-5	1.09628705015646e-5	1.0962871850348e-5	1.09628754808811e-5	1.09628825369611e-5	1.09628939962851e-5	1.09629096193408e-5	1.09629256559472e-5	1.09629312670607e-5	1.09629073708979e-5	1.09628433428556e-5	1.09627970066483e-5	1.09629188602317e-5	1.09630232910898e-5	1.09626756127025e-5	1.09631529579635e-5	1.09628592435263e-5	1.09626580315513e-5	1.09628592435263e-5	1.09631529579635e-5	1.09626756127025e-5	1.09630232910898e-5	1.09629188602317e-5	1.09627970066483e-5	1.09628433428556e-5	1.09629073708979e-5	1.09629312670607e-5	1.09629256559472e-5	1.09629096193408e-5	1.09628939962852e-5	1.09628825369611e-5	1.09628754808811e-5	1.09628718503481e-5	1.09628705015646e-5	1.09628704926052e-5
flux1:	0.701263470828692	9.78074327676588e-6	9.78074494735393e-6	9.78074643829906e-6	9.78074773140347e-6	9.78074880812795e-6	9.78074964996179e-6	9.78075023947032e-6	9.780750562442e-6	9.78075061177472e-6	9.78075039405469e-6	9.78074994020755e-6	9.78074932213361e-6	9.78074867774823e-6	9.78074824686249e-6	9.78074841857846e-6	9.78074978397367e-6	9.78075316809239e-6	9.78075956756507e-6	9.78076982204806e-6	9.78078368236781e-6	9.7807977848649e-6	9.78080250538945e-6	9.78078099622788e-6	9.7807240783536e-6	9.78068341896782e-6	9.78079244819963e-6	9.78088480644317e-6	9.78057492941267e-6	9.781000871404e-6	9.78073885895952e-6	9.78055917251367e-6	9.78073885895953e-6	9.781000871404e-6	9.78057492941268e-6	9.78088480644317e-6	9.78079244819962e-6	9.78068341896782e-6	9.78072407835359e-6	9.78078099622789e-6	9.78080250538945e-6	9.7807977848649e-6	9.7807836823678e-6	9.78076982204804e-6	9.78075956756505e-6	9.78075316809238e-6	9.78074978397368e-6	9.78074841857845e-6	9.78074824686248e-6
flux1:	0.701525919732445	8.71838716830826e-6	8.71838863960515e-6	8.71838996054015e-6	8.71839111488273e-6	8.71839208618985e-6	8.71839285815816e-6	8.71839341557445e-6	8.71839374623461e-6	8.71839384439084e-6	8.71839371655811e-6	8.71839339088479e-6	8.71839293175118e-6	8.71839246169324e-6	8.71839219274247e-6	8.71839246767924e-6	8.71839380555545e-6	8.71839692835468e-6	8.71840270357755e-6	8.71841185119384e-6	8.71842411829279e-6	8.71843649159613e-6	8.71844043403105e-6	8.7184210844891e-6	8.71837052537206e-6	8.71833487806607e-6	8.71843233272902e-6	8.71851392905638e-6	8.71823798433164e-6	8.71861771809585e-6	8.71838419036187e-6	8.71822386747414e-6	8.71838419036188e-6	8.71861771809586e-6	8.71823798433165e-6	8.71851392905638e-6	8.71843233272901e-6	8.71833487806606e-6	8.71837052537206e-6	8.7184210844891e-6	8.71844043403105e-6	8.71843649159612e-6	8.7184241182928e-6	8.71841185119383e-6	8.71840270357757e-6	8.71839692835465e-6	8.71839380555545e-6	8.71839246767923e-6	8.71839219274247e-6
flux1:	0.701788368636199	7.76456227461675e-6	7.76456354891566e-6	7.76456469769862e-6	7.76456570658741e-6	7.7645665610903e-6	7.76456724693484e-6	7.76456775092815e-6	7.76456806266925e-6	7.76456817760207e-6	7.76456810213604e-6	7.76456786188087e-6	7.76456751444532e-6	7.76456716861437e-6	7.76456701169674e-6	7.76456734539492e-6	7.76456862509276e-6	7.76457148198434e-6	7.76457667038185e-6	7.76458480662843e-6	7.76459563877498e-6	7.76460647070193e-6	7.76460973702306e-6	7.7645923414175e-6	7.76454746541573e-6	7.76451623993901e-6	7.76460326035678e-6	7.76467527407187e-6	7.76442976084102e-6	7.7647679963765e-6	7.76456003895516e-6	7.76441711853659e-6	7.76456003895517e-6	7.76476799637649e-6	7.76442976084102e-6	7.76467527407188e-6	7.76460326035678e-6	7.76451623993902e-6	7.76454746541574e-6	7.76459234141751e-6	7.76460973702305e-6	7.76460647070191e-6	7.76459563877497e-6	7.76458480662841e-6	7.76457667038184e-6	7.76457148198433e-6	7.76456862509275e-6	7.76456734539493e-6	7.76456701169674e-6
flux1:	0.702050817539952	6.90898625223371e-6	6.90898733808743e-6	6.90898831950697e-6	6.90898918383031e-6	6.90898991835742e-6	6.90899051066194e-6	6.90899094936797e-6	6.90899122567562e-6	6.90899133606239e-6	6.90899128679252e-6	6.90899110114761e-6	6.90899083063598e-6	6.90899057175184e-6	6.90899048981533e-6	6.9089908501306e-6	6.90899205185031e-6	6.90899464626368e-6	6.90899928856968e-6	6.90900650551859e-6	6.90901604978716e-6	6.90902551193217e-6	6.90902819420288e-6	6.90901256645171e-6	6.9089727665008e-6	6.90894543924093e-6	6.90902306448284e-6	6.90908655539695e-6	6.90886830917454e-6	6.90916931224302e-6	6.90898428775637e-6	6.90885699274878e-6	6.90898428775636e-6	6.90916931224301e-6	6.90886830917454e-6	6.90908655539695e-6	6.90902306448285e-6	6.90894543924093e-6	6.9089727665008e-6	6.90901256645171e-6	6.90902819420288e-6	6.90902551193216e-6	6.90901604978716e-6	6.9090065055186e-6	6.90899928856969e-6	6.90899464626367e-6	6.90899205185031e-6	6.90899085013061e-6	6.90899048981532e-6
flux1:	0.702313266443705	6.14225992743072e-6	6.1422608380119e-6	6.14226166202873e-6	6.14226238838831e-6	6.14226300601604e-6	6.14226350414561e-6	6.14226387301905e-6	6.14226410524351e-6	6.14226419817859e-6	6.14226415790377e-6	6.14226400556035e-6	6.14226378715941e-6	6.14226358821364e-6	6.14226355450019e-6	6.14226391909787e-6	6.14226503154027e-6	6.14226737285776e-6	6.14227151155048e-6	6.14227789702243e-6	6.14228628937358e-6	6.14229453792026e-6	6.1422967188284e-6	6.14228269047755e-6	6.1422474214555e-6	6.14222352828121e-6	6.14229270384996e-6	6.14234862320698e-6	6.14215478631085e-6	6.14242241627003e-6	6.14225794040326e-6	6.1421446621429e-6	6.14225794040326e-6	6.14242241627002e-6	6.14215478631084e-6	6.14234862320699e-6	6.14229270384996e-6	6.14222352828121e-6	6.14224742145551e-6	6.14228269047755e-6	6.1422967188284e-6	6.14229453792027e-6	6.14228628937358e-6	6.14227789702243e-6	6.14227151155048e-6	6.14226737285777e-6	6.14226503154027e-6	6.14226391909786e-6	6.14226355450018e-6
flux1:	0.702575715347458	5.45580132876629e-6	5.45580208033106e-6	5.45580276044751e-6	5.45580335944113e-6	5.45580386769664e-6	5.45580427592662e-6	5.4558045758007e-6	5.45580476115081e-6	5.45580483007825e-6	5.45580478844029e-6	5.45580465540771e-6	5.45580447203784e-6	5.45580431403718e-6	5.45580430982624e-6	5.45580466397715e-6	5.45580568227889e-6	5.45580778404347e-6	5.45581146201072e-6	5.45581709891131e-6	5.45582446434357e-6	5.45583164086076e-6	5.45583339423113e-6	5.4558208126391e-6	5.45578958528719e-6	5.45576871506594e-6	5.45583030011239e-6	5.45587950062294e-6	5.45570749491689e-6	5.45594523975804e-6	5.45579915910665e-6	5.45569844283658e-6	5.45579915910664e-6	5.45594523975803e-6	5.45570749491687e-6	5.45587950062295e-6	5.45583030011238e-6	5.45576871506594e-6	5.45578958528719e-6	5.45582081263911e-6	5.45583339423112e-6	5.45583164086077e-6	5.45582446434357e-6	5.45581709891129e-6	5.45581146201072e-6	5.45580778404346e-6	5.45580568227889e-6	5.45580466397716e-6	5.45580430982626e-6
flux1:	0.702838164251212	4.84178360721428e-6	4.84178421773648e-6	4.84178476955684e-6	4.8417852542708e-6	4.84178566356178e-6	4.8417859894491e-6	4.8417862248521e-6	4.84178636465933e-6	4.84178640758606e-6	4.84178635923525e-6	4.84178623696228e-6	4.84178607736208e-6	4.84178594738988e-6	4.84178596006422e-6	4.84178629476196e-6	4.84178721874249e-6	4.8417890971542e-6	4.8417923566054e-6	4.84179732244168e-6	4.84180377523693e-6	4.84181000748941e-6	4.84181139880158e-6	4.84180012550063e-6	4.8417725008864e-6	4.84175428964311e-6	4.84180906374361e-6	4.84185230880323e-6	4.84169981057636e-6	4.84191081933605e-6	4.84178119095464e-6	4.8416917224227e-6	4.84178119095464e-6	4.84191081933604e-6	4.84169981057636e-6	4.84185230880323e-6	4.8418090637436e-6	4.84175428964311e-6	4.84177250088641e-6	4.84180012550061e-6	4.84181139880159e-6	4.84181000748942e-6	4.84180377523692e-6	4.84179732244168e-6	4.84179235660541e-6	4.84178909715419e-6	4.84178721874249e-6	4.84178629476196e-6	4.84178596006421e-6
flux1:	0.703100613154965	4.29307672318308e-6	4.2930772112016e-6	4.2930776512225e-6	4.29307803596872e-6	4.29307835827119e-6	4.29307861129549e-6	4.29307878904743e-6	4.29307888731993e-6	4.29307890532846e-6	4.29307884839561e-6	4.29307873220532e-6	4.29307858933474e-6	4.29307847893591e-6	4.29307850037117e-6	4.29307881077021e-6	4.29307964348778e-6	4.29308131618563e-6	4.29308419780738e-6	4.29308856438595e-6	4.29309420845686e-6	4.29309961124293e-6	4.29310069817047e-6	4.29309060740735e-6	4.29306619190539e-6	4.29305031758294e-6	4.2930989871063e-6	4.29313695926129e-6	4.29300187611628e-6	4.29318898882332e-6	4.29307406137407e-6	4.29299465445259e-6	4.29307406137406e-6	4.29318898882332e-6	4.29300187611627e-6	4.29313695926129e-6	4.2930989871063e-6	4.29305031758294e-6	4.29306619190539e-6	4.29309060740735e-6	4.29310069817047e-6	4.29309961124293e-6	4.29309420845686e-6	4.29308856438594e-6	4.29308419780738e-6	4.29308131618563e-6	4.29307964348779e-6	4.29307881077021e-6	4.29307850037116e-6
flux1:	0.703363062058718	3.80319277116968e-6	3.80319315486917e-6	3.80319349951532e-6	3.80319379882589e-6	3.80319404663876e-6	3.8031942371194e-6	3.80319436521242e-6	3.803194427479e-6	3.8031944235355e-6	3.8031943584051e-6	3.8031942462344e-6	3.80319411598661e-6	3.80319401986178e-6	3.80319404512598e-6	3.80319432928295e-6	3.803195075882e-6	3.80319656099368e-6	3.80319910333414e-6	3.80320293662966e-6	3.80320786596352e-6	3.80321254198157e-6	3.80321337495609e-6	3.80320435240753e-6	3.8031827931667e-6	3.80316897094352e-6	3.80321217502705e-6	3.80324548374521e-6	3.80312593336714e-6	3.80329170867755e-6	3.80318990507866e-6	3.80311949034458e-6	3.80318990507867e-6	3.80329170867755e-6	3.80312593336713e-6	3.80324548374521e-6	3.80321217502705e-6	3.80316897094352e-6	3.80318279316671e-6	3.80320435240752e-6	3.80321337495609e-6	3.80321254198156e-6	3.80320786596353e-6	3.80320293662966e-6	3.80319910333415e-6	3.80319656099368e-6	3.803195075882e-6	3.80319432928295e-6	3.80319404512598e-6
flux1:	0.703625510962471	3.36623480605213e-6	3.36623510257723e-6	3.36623536748082e-6	3.36623559535307e-6	3.36623578091121e-6	3.36623591918833e-6	3.3662360059359e-6	3.36623603836378e-6	3.36623601640357e-6	3.36623594476699e-6	3.36623583618912e-6	3.36623571638605e-6	3.36623563137072e-6	3.36623565770509e-6	3.36623591559678e-6	3.36623658241894e-6	3.36623789785148e-6	3.36624013690939e-6	3.36624349708323e-6	3.36624779626822e-6	3.36625183700585e-6	3.36625245980277e-6	3.36624440145264e-6	3.36622538231273e-6	3.36621336042958e-6	3.36625167658136e-6	3.3662808653765e-6	3.36617515605715e-6	3.3663218967229e-6	3.36623179819969e-6	3.3661694124144e-6	3.36623179819969e-6	3.3663218967229e-6	3.36617515605715e-6	3.3662808653765e-6	3.36625167658136e-6	3.36621336042958e-6	3.36622538231272e-6	3.36624440145264e-6	3.36625245980277e-6	3.36625183700585e-6	3.36624779626822e-6	3.36624349708324e-6	3.36624013690939e-6	3.36623789785148e-6	3.36623658241895e-6	3.36623591559678e-6	3.36623565770509e-6
flux1:	0.703887959866225	2.97684902990845e-6	2.97684925489767e-6	2.976849454403e-6	2.97684962377632e-6	2.9768497584993e-6	2.97684985435463e-6	2.97684990778426e-6	2.9768499165422e-6	2.97684988080299e-6	2.97684980496122e-6	2.97684970045894e-6	2.97684959009833e-6	2.97684951439228e-6	2.97684954044042e-6	2.97684977322304e-6	2.97685036714787e-6	2.9768515300868e-6	2.97685349907433e-6	2.97685644061891e-6	2.9768601854351e-6	2.97686367206877e-6	2.97686412240567e-6	2.97685693356666e-6	2.97684017138609e-6	2.97682972743438e-6	2.97686367677466e-6	2.97688922973028e-6	2.97679584252562e-6	2.97692561883495e-6	2.97684595027901e-6	2.97679072671066e-6	2.976845950279e-6	2.97692561883495e-6	2.97679584252562e-6	2.97688922973027e-6	2.97686367677466e-6	2.97682972743439e-6	2.97684017138609e-6	2.97685693356666e-6	2.97686412240567e-6	2.97686367206877e-6	2.9768601854351e-6	2.97685644061891e-6	2.97685349907433e-6	2.97685153008679e-6	2.97685036714787e-6	2.97684977322304e-6	2.97684954044042e-6
flux1:	0.704150408769978	2.63018019469814e-6	2.63018036201159e-6	2.63018050887816e-6	2.63018063131232e-6	2.63018072545787e-6	2.63018078774274e-6	2.63018081519729e-6	2.63018080602971e-6	2.63018076059693e-6	2.63018068297644e-6	2.63018058342861e-6	2.63018048214478e-6	2.63018041475414e-6	2.63018044000109e-6	2.63018064947369e-6	2.63018117745182e-6	2.63018220403414e-6	2.63018393328323e-6	2.63018650526446e-6	2.63018976331843e-6	2.63019276760983e-6	2.6301930777464e-6	2.63018667220777e-6	2.6301719135626e-6	2.63016285118698e-6	2.63019290334033e-6	2.63021525107297e-6	2.63013282347623e-6	2.63024749479784e-6	2.63017711134417e-6	2.63012827087613e-6	2.63017711134417e-6	2.63024749479784e-6	2.63013282347623e-6	2.63021525107298e-6	2.63019290334033e-6	2.63016285118697e-6	2.6301719135626e-6	2.63018667220777e-6	2.6301930777464e-6	2.63019276760983e-6	2.63018976331843e-6	2.63018650526446e-6	2.63018393328324e-6	2.63018220403413e-6	2.63018117745182e-6	2.63018064947369e-6	2.63018044000109e-6
flux1:	0.704412857673731	2.32183007392806e-6	2.32183019553719e-6	2.32183030080758e-6	2.32183038632821e-6	2.32183044881448e-6	2.32183048524802e-6	2.3218304931591e-6	2.32183047113249e-6	2.32183041965784e-6	2.32183034250038e-6	2.32183024884342e-6	2.32183015654248e-6	2.32183009689579e-6	2.32183012127831e-6	2.32183030951252e-6	2.32183077825569e-6	2.32183168338138e-6	2.32183320036134e-6	2.32183544673316e-6	2.3218382781159e-6	2.32184086329057e-6	2.32184106061791e-6	2.32183535989973e-6	2.32182237811664e-6	2.32181452408692e-6	2.3218411017363e-6	2.32186062683658e-6	2.3217879378549e-6	2.32188917241133e-6	2.32182704714654e-6	2.3217838901182e-6	2.32182704714654e-6	2.32188917241133e-6	2.3217879378549e-6	2.32186062683659e-6	2.3218411017363e-6	2.32181452408692e-6	2.32182237811664e-6	2.32183535989972e-6	2.32184106061791e-6	2.32184086329057e-6	2.3218382781159e-6	2.32183544673316e-6	2.32183320036133e-6	2.32183168338138e-6	2.32183077825569e-6	2.32183030951252e-6	2.32183012127831e-6
flux1:	0.704675306577484	2.04781885546154e-6	2.04781894146619e-6	2.04781901446278e-6	2.04781907153699e-6	2.0478191098965e-6	2.04781912699677e-6	2.0478191207911e-6	2.04781909017527e-6	2.0478190357307e-6	2.04781896091919e-6	2.04781887394505e-6	2.04781879057711e-6	2.04781873827792e-6	2.0478187619298e-6	2.04781893102984e-6	2.04781934682242e-6	2.04782014407338e-6	2.0478214734907e-6	2.04782343345662e-6	2.04782589140589e-6	2.04782811300071e-6	2.04782822060935e-6	2.04782315330555e-6	2.04781174579228e-6	2.04780494740319e-6	2.04782843051743e-6	2.0478454725041e-6	2.04778142903228e-6	2.04787072202236e-6	2.04781593474164e-6	2.04777783347128e-6	2.04781593474164e-6	2.04787072202236e-6	2.04778142903228e-6	2.0478454725041e-6	2.04782843051743e-6	2.04780494740319e-6	2.04781174579228e-6	2.04782315330555e-6	2.04782822060935e-6	2.04782811300071e-6	2.04782589140589e-6	2.04782343345663e-6	2.0478214734907e-6	2.04782014407337e-6	2.04781934682242e-6	2.04781893102984e-6	2.04781876192979e-6
flux1:	0.704937755481238	1.80454930777568e-6	1.80454936651364e-6	1.80454941492915e-6	1.80454945053641e-6	1.80454947096595e-6	1.80454947407767e-6	1.8045494581819e-6	1.80454942242944e-6	1.80454936746086e-6	1.80454929644618e-6	1.80454921670185e-6	1.80454914213594e-6	1.804549096818e-6	1.80454911991688e-6	1.8045492718781e-6	1.80454964047988e-6	1.80455034211624e-6	1.80455150607143e-6	1.80455321447185e-6	1.80455534602242e-6	1.804557252691e-6	1.8045572899079e-6	1.80455279110181e-6	1.80454277694279e-6	1.8045368997034e-6	1.80455762945016e-6	1.8045724892713e-6	1.80451611366195e-6	1.80459480384676e-6	1.80454653078176e-6	1.80451292272218e-6	1.80454653078176e-6	1.80459480384676e-6	1.80451611366195e-6	1.8045724892713e-6	1.80455762945016e-6	1.8045368997034e-6	1.80454277694279e-6	1.80455279110181e-6	1.8045572899079e-6	1.804557252691e-6	1.80455534602242e-6	1.80455321447185e-6	1.80455150607143e-6	1.80455034211623e-6	1.80454964047988e-6	1.8045492718781e-6	1.80454911991688e-6
flux1:	0.705200204384991	1.58877357306802e-6	1.58877361128536e-6	1.58877364133539e-6	1.58877366110113e-6	1.58877366857557e-6	1.58877366196306e-6	1.5887736398741e-6	1.58877360166757e-6	1.58877354801693e-6	1.58877348181427e-6	1.58877340957298e-6	1.58877334354411e-6	1.58877330479977e-6	1.58877332748684e-6	1.58877346412436e-6	1.58877379073808e-6	1.5887744077486e-6	1.58877542592762e-6	1.58877691363488e-6	1.58877876024355e-6	1.58878039451103e-6	1.58878037739874e-6	1.58877638813754e-6	1.58876760592517e-6	1.58876253150409e-6	1.58878081386124e-6	1.58879375797499e-6	1.58874417671161e-6	1.58881346157237e-6	1.58877096601673e-6	1.58874134749785e-6	1.58877096601673e-6	1.58881346157237e-6	1.58874417671161e-6	1.58879375797499e-6	1.58878081386124e-6	1.58876253150409e-6	1.58876760592516e-6	1.58877638813754e-6	1.58878037739874e-6	1.58878039451103e-6	1.58877876024355e-6	1.58877691363488e-6	1.58877542592762e-6	1.58877440774859e-6	1.58877379073808e-6	1.58877346412436e-6	1.58877332748684e-6
flux1:	0.705462653288744	1.39756244259495e-6	1.3975624656496e-6	1.39756248225931e-6	1.397562490624e-6	1.39756248904685e-6	1.3975624760246e-6	1.39756245041957e-6	1.39756241175906e-6	1.39756236072884e-6	1.3975622999584e-6	1.39756223523626e-6	1.3975621773402e-6	1.39756214469766e-6	1.39756216704626e-6	1.39756228997163e-6	1.39756257925329e-6	1.39756312143879e-6	1.39756401132205e-6	1.39756530562914e-6	1.39756690376529e-6	1.39756830272645e-6	1.39756824453953e-6	1.39756471135628e-6	1.39755701723202e-6	1.39755264162829e-6	1.39756875070796e-6	1.39758001477404e-6	1.39753644815891e-6	1.39759739773068e-6	1.39756002149377e-6	1.39753394200896e-6	1.39756002149378e-6	1.39759739773068e-6	1.39753644815891e-6	1.39758001477404e-6	1.39756875070796e-6	1.39755264162829e-6	1.39755701723202e-6	1.39756471135628e-6	1.39756824453953e-6	1.39756830272645e-6	1.39756690376529e-6	1.39756530562914e-6	1.39756401132205e-6	1.39756312143879e-6	1.39756257925329e-6	1.39756228997163e-6	1.39756216704626e-6
flux1:	0.705725102192497	1.22827697230239e-6	1.22827698437843e-6	1.22827699138149e-6	1.22827699178339e-6	1.22827698415196e-6	1.22827696723183e-6	1.22827694009577e-6	1.2282769024064e-6	1.22827685484582e-6	1.22827679979693e-6	1.22827674239559e-6	1.22827669211141e-6	1.22827666504134e-6	1.22827668705606e-6	1.22827679768278e-6	1.22827705377774e-6	1.22827752985269e-6	1.22827830692795e-6	1.22827943192064e-6	1.22828081361494e-6	1.22828200957286e-6	1.22828192116894e-6	1.2282787956438e-6	1.22827206152667e-6	1.22826829343995e-6	1.22828247453996e-6	1.22829226675254e-6	1.22825401952776e-6	1.22830758900719e-6	1.22827474463182e-6	1.22825180162662e-6	1.22827474463182e-6	1.22830758900719e-6	1.22825401952776e-6	1.22829226675254e-6	1.22828247453996e-6	1.22826829343994e-6	1.22827206152667e-6	1.2282787956438e-6	1.22828192116894e-6	1.22828200957286e-6	1.22828081361494e-6	1.22827943192064e-6	1.22827830692795e-6	1.22827752985269e-6	1.22827705377774e-6	1.22827679768278e-6	1.22827668705605e-6
flux1:	0.705987551096251	1.07854230014709e-6	1.07854230446299e-6	1.07854230479595e-6	1.07854229985047e-6	1.07854228842001e-6	1.07854226945873e-6	1.07854224221464e-6	1.07854220645814e-6	1.07854216285548e-6	1.07854211355951e-6	1.07854206311943e-6	1.07854201984518e-6	1.07854199778222e-6	1.07854201941376e-6	1.07854211897894e-6	1.07854234557096e-6	1.07854276327108e-6	1.07854344124061e-6	1.07854441814578e-6	1.07854561149376e-6	1.07854663253789e-6	1.07854652274323e-6	1.07854376109674e-6	1.07853787307977e-6	1.07853463245727e-6	1.07854710485558e-6	1.07855560894617e-6	1.07852206177219e-6	1.07856910299238e-6	1.07854026667596e-6	1.07852010080102e-6	1.07854026667596e-6	1.07856910299239e-6	1.07852206177219e-6	1.07855560894617e-6	1.07854710485558e-6	1.07853463245727e-6	1.07853787307977e-6	1.07854376109674e-6	1.07854652274323e-6	1.07854663253789e-6	1.07854561149376e-6	1.07854441814578e-6	1.07854344124061e-6	1.07854276327107e-6	1.07854234557096e-6	1.07854211897894e-6	1.07854201941376e-6
flux1:	0.706250000000004	9.46223530351414e-7	9.46223529350879e-7	9.46223525231472e-7	9.46223516896652e-7	9.46223503331761e-7	9.4622348366772e-7	9.46223457297947e-7	9.46223424077674e-7	9.46223384648466e-7	9.46223340949552e-7	9.46223297003981e-7	9.46223260094768e-7	9.46223242463891e-7	9.46223263630199e-7	9.46223353222078e-7	9.46223553586179e-7	9.46223919774343e-7	9.46224510749843e-7	9.46225358255841e-7	9.46226387874427e-7	9.46227258399441e-7	9.46227134329703e-7	9.46224697044201e-7	9.46219553941614e-7	9.4621677068187e-7	9.46227730190307e-7	9.46235108128647e-7	9.46205709849889e-7	9.46246981710416e-7	9.46221686873258e-7	9.46203977665073e-7	9.46221686873258e-7	9.46246981710416e-7	9.46205709849889e-7	9.46235108128649e-7	9.46227730190308e-7	9.46216770681871e-7	9.46219553941614e-7	9.46224697044201e-7	9.46227134329703e-7	9.46227258399444e-7	9.46226387874427e-7	9.46225358255842e-7	9.46224510749844e-7	9.46223919774342e-7	9.46223553586179e-7	9.46223353222076e-7	9.46223263630197e-7
[truncated: 13 more columns]
