# Supplementary material for: Spatial Resolution and Refractive Index Contrast of Resonant Photonic Crystal Surfaces for Biosensing
Source: IEEE Photonics J. Author manuscript; Available in PMC 2015 Sep 7. (PMC4561521; doi:10.1109/JPHOT.2015.2435699)
Supplement: fig6_data [file NIHMS64775-supplement-fig6_data.gz › Volumes/graham/MacBook_backup/PhD_folder_2015_06_02/paper_improvements/IEEE_J_Photonics/final_files/data_files/fig6/meep_data/14/ref.out]

-----------
Initializing structure...
Working in 2D dimensions.
Computational cell is 150 x 10 x 0 with resolution 25
     block, center = (0,-2.56637,0)
          size (150,4.86726,1e+20)
          axes (1,0,0), (0,1,0), (0,0,1)
          dielectric constant epsilon diagonal = (2.0736,2.0736,2.0736)
     block, center = (0,2.43363,0)
          size (150,5.13274,1e+20)
          axes (1,0,0), (0,1,0), (0,0,1)
          dielectric constant epsilon diagonal = (1.9994,1.9994,1.9994)
     block, center = (-37.5,0.309735,0)
          size (75,0.884956,1e+20)
          axes (1,0,0), (0,1,0), (0,0,1)
          dielectric constant epsilon diagonal = (1.9994,1.9994,1.9994)
     block, center = (74.5,0,0)
          size (0.65,0.265487,1e+20)
          axes (1,0,0), (0,1,0), (0,0,1)
          dielectric constant epsilon diagonal = (1.9994,1.9994,1.9994)
     block, center = (73.5,0,0)
          size (0.65,0.265487,1e+20)
          axes (1,0,0), (0,1,0), (0,0,1)
          dielectric constant epsilon diagonal = (1.9994,1.9994,1.9994)
     block, center = (72.5,0,0)
          size (0.65,0.265487,1e+20)
          axes (1,0,0), (0,1,0), (0,0,1)
          dielectric constant epsilon diagonal = (1.9994,1.9994,1.9994)
     block, center = (71.5,0,0)
          size (0.65,0.265487,1e+20)
          axes (1,0,0), (0,1,0), (0,0,1)
          dielectric constant epsilon diagonal = (1.9994,1.9994,1.9994)
     block, center = (70.5,0,0)
          size (0.65,0.265487,1e+20)
          axes (1,0,0), (0,1,0), (0,0,1)
          dielectric constant epsilon diagonal = (1.9994,1.9994,1.9994)
     block, center = (69.5,0,0)
          size (0.65,0.265487,1e+20)
          axes (1,0,0), (0,1,0), (0,0,1)
          dielectric constant epsilon diagonal = (1.9994,1.9994,1.9994)
     block, center = (68.5,0,0)
          size (0.65,0.265487,1e+20)
          axes (1,0,0), (0,1,0), (0,0,1)
          dielectric constant epsilon diagonal = (1.9994,1.9994,1.9994)
     block, center = (67.5,0,0)
          size (0.65,0.265487,1e+20)
          axes (1,0,0), (0,1,0), (0,0,1)
          dielectric constant epsilon diagonal = (1.9994,1.9994,1.9994)
     block, center = (66.5,0,0)
          size (0.65,0.265487,1e+20)
          axes (1,0,0), (0,1,0), (0,0,1)
          dielectric constant epsilon diagonal = (1.9994,1.9994,1.9994)
     block, center = (65.5,0,0)
          size (0.65,0.265487,1e+20)
          axes (1,0,0), (0,1,0), (0,0,1)
          dielectric constant epsilon diagonal = (1.9994,1.9994,1.9994)
     block, center = (64.5,0,0)
          size (0.65,0.265487,1e+20)
          axes (1,0,0), (0,1,0), (0,0,1)
          dielectric constant epsilon diagonal = (1.9994,1.9994,1.9994)
     block, center = (63.5,0,0)
          size (0.65,0.265487,1e+20)
          axes (1,0,0), (0,1,0), (0,0,1)
          dielectric constant epsilon diagonal = (1.9994,1.9994,1.9994)
     block, center = (62.5,0,0)
          size (0.65,0.265487,1e+20)
          axes (1,0,0), (0,1,0), (0,0,1)
          dielectric constant epsilon diagonal = (1.9994,1.9994,1.9994)
     block, center = (61.5,0,0)
          size (0.65,0.265487,1e+20)
          axes (1,0,0), (0,1,0), (0,0,1)
          dielectric constant epsilon diagonal = (1.9994,1.9994,1.9994)
     block, center = (60.5,0,0)
          size (0.65,0.265487,1e+20)
          axes (1,0,0), (0,1,0), (0,0,1)
          dielectric constant epsilon diagonal = (1.9994,1.9994,1.9994)
     block, center = (59.5,0,0)
          size (0.65,0.265487,1e+20)
          axes (1,0,0), (0,1,0), (0,0,1)
          dielectric constant epsilon diagonal = (1.9994,1.9994,1.9994)
     block, center = (58.5,0,0)
          size (0.65,0.265487,1e+20)
          axes (1,0,0), (0,1,0), (0,0,1)
          dielectric constant epsilon diagonal = (1.9994,1.9994,1.9994)
     block, center = (57.5,0,0)
          size (0.65,0.265487,1e+20)
          axes (1,0,0), (0,1,0), (0,0,1)
          dielectric constant epsilon diagonal = (1.9994,1.9994,1.9994)
     block, center = (56.5,0,0)
          size (0.65,0.265487,1e+20)
          axes (1,0,0), (0,1,0), (0,0,1)
          dielectric constant epsilon diagonal = (1.9994,1.9994,1.9994)
     block, center = (55.5,0,0)
          size (0.65,0.265487,1e+20)
          axes (1,0,0), (0,1,0), (0,0,1)
          dielectric constant epsilon diagonal = (1.9994,1.9994,1.9994)
     block, center = (54.5,0,0)
          size (0.65,0.265487,1e+20)
          axes (1,0,0), (0,1,0), (0,0,1)
          dielectric constant epsilon diagonal = (1.9994,1.9994,1.9994)
     block, center = (53.5,0,0)
          size (0.65,0.265487,1e+20)
          axes (1,0,0), (0,1,0), (0,0,1)
          dielectric constant epsilon diagonal = (1.9994,1.9994,1.9994)
     block, center = (52.5,0,0)
          size (0.65,0.265487,1e+20)
          axes (1,0,0), (0,1,0), (0,0,1)
          dielectric constant epsilon diagonal = (1.9994,1.9994,1.9994)
     block, center = (51.5,0,0)
          size (0.65,0.265487,1e+20)
          axes (1,0,0), (0,1,0), (0,0,1)
          dielectric constant epsilon diagonal = (1.9994,1.9994,1.9994)
     block, center = (50.5,0,0)
          size (0.65,0.265487,1e+20)
          axes (1,0,0), (0,1,0), (0,0,1)
          dielectric constant epsilon diagonal = (1.9994,1.9994,1.9994)
     block, center = (49.5,0,0)
          size (0.65,0.265487,1e+20)
          axes (1,0,0), (0,1,0), (0,0,1)
          dielectric constant epsilon diagonal = (1.9994,1.9994,1.9994)
     block, center = (48.5,0,0)
          size (0.65,0.265487,1e+20)
          axes (1,0,0), (0,1,0), (0,0,1)
          dielectric constant epsilon diagonal = (1.9994,1.9994,1.9994)
     block, center = (47.5,0,0)
          size (0.65,0.265487,1e+20)
          axes (1,0,0), (0,1,0), (0,0,1)
          dielectric constant epsilon diagonal = (1.9994,1.9994,1.9994)
     block, center = (46.5,0,0)
          size (0.65,0.265487,1e+20)
          axes (1,0,0), (0,1,0), (0,0,1)
          dielectric constant epsilon diagonal = (1.9994,1.9994,1.9994)
     block, center = (45.5,0,0)
          size (0.65,0.265487,1e+20)
          axes (1,0,0), (0,1,0), (0,0,1)
          dielectric constant epsilon diagonal = (1.9994,1.9994,1.9994)
     block, center = (44.5,0,0)
          size (0.65,0.265487,1e+20)
          axes (1,0,0), (0,1,0), (0,0,1)
          dielectric constant epsilon diagonal = (1.9994,1.9994,1.9994)
     block, center = (43.5,0,0)
          size (0.65,0.265487,1e+20)
          axes (1,0,0), (0,1,0), (0,0,1)
          dielectric constant epsilon diagonal = (1.9994,1.9994,1.9994)
     block, center = (42.5,0,0)
          size (0.65,0.265487,1e+20)
          axes (1,0,0), (0,1,0), (0,0,1)
          dielectric constant epsilon diagonal = (1.9994,1.9994,1.9994)
     block, center = (41.5,0,0)
          size (0.65,0.265487,1e+20)
          axes (1,0,0), (0,1,0), (0,0,1)
          dielectric constant epsilon diagonal = (1.9994,1.9994,1.9994)
     block, center = (40.5,0,0)
          size (0.65,0.265487,1e+20)
          axes (1,0,0), (0,1,0), (0,0,1)
          dielectric constant epsilon diagonal = (1.9994,1.9994,1.9994)
     block, center = (39.5,0,0)
          size (0.65,0.265487,1e+20)
          axes (1,0,0), (0,1,0), (0,0,1)
          dielectric constant epsilon diagonal = (1.9994,1.9994,1.9994)
     block, center = (38.5,0,0)
          size (0.65,0.265487,1e+20)
          axes (1,0,0), (0,1,0), (0,0,1)
          dielectric constant epsilon diagonal = (1.9994,1.9994,1.9994)
     block, center = (37.5,0,0)
          size (0.65,0.265487,1e+20)
          axes (1,0,0), (0,1,0), (0,0,1)
          dielectric constant epsilon diagonal = (1.9994,1.9994,1.9994)
     block, center = (36.5,0,0)
          size (0.65,0.265487,1e+20)
          axes (1,0,0), (0,1,0), (0,0,1)
          dielectric constant epsilon diagonal = (1.9994,1.9994,1.9994)
     block, center = (35.5,0,0)
          size (0.65,0.265487,1e+20)
          axes (1,0,0), (0,1,0), (0,0,1)
          dielectric constant epsilon diagonal = (1.9994,1.9994,1.9994)
     block, center = (34.5,0,0)
          size (0.65,0.265487,1e+20)
          axes (1,0,0), (0,1,0), (0,0,1)
          dielectric constant epsilon diagonal = (1.9994,1.9994,1.9994)
     block, center = (33.5,0,0)
          size (0.65,0.265487,1e+20)
          axes (1,0,0), (0,1,0), (0,0,1)
          dielectric constant epsilon diagonal = (1.9994,1.9994,1.9994)
     block, center = (32.5,0,0)
          size (0.65,0.265487,1e+20)
          axes (1,0,0), (0,1,0), (0,0,1)
          dielectric constant epsilon diagonal = (1.9994,1.9994,1.9994)
     block, center = (31.5,0,0)
          size (0.65,0.265487,1e+20)
          axes (1,0,0), (0,1,0), (0,0,1)
          dielectric constant epsilon diagonal = (1.9994,1.9994,1.9994)
     block, center = (30.5,0,0)
          size (0.65,0.265487,1e+20)
          axes (1,0,0), (0,1,0), (0,0,1)
          dielectric constant epsilon diagonal = (1.9994,1.9994,1.9994)
     block, center = (29.5,0,0)
          size (0.65,0.265487,1e+20)
          axes (1,0,0), (0,1,0), (0,0,1)
          dielectric constant epsilon diagonal = (1.9994,1.9994,1.9994)
     block, center = (28.5,0,0)
          size (0.65,0.265487,1e+20)
          axes (1,0,0), (0,1,0), (0,0,1)
          dielectric constant epsilon diagonal = (1.9994,1.9994,1.9994)
     block, center = (27.5,0,0)
          size (0.65,0.265487,1e+20)
          axes (1,0,0), (0,1,0), (0,0,1)
          dielectric constant epsilon diagonal = (1.9994,1.9994,1.9994)
     block, center = (26.5,0,0)
          size (0.65,0.265487,1e+20)
          axes (1,0,0), (0,1,0), (0,0,1)
          dielectric constant epsilon diagonal = (1.9994,1.9994,1.9994)
     block, center = (25.5,0,0)
          size (0.65,0.265487,1e+20)
          axes (1,0,0), (0,1,0), (0,0,1)
          dielectric constant epsilon diagonal = (1.9994,1.9994,1.9994)
     block, center = (24.5,0,0)
          size (0.65,0.265487,1e+20)
          axes (1,0,0), (0,1,0), (0,0,1)
          dielectric constant epsilon diagonal = (1.9994,1.9994,1.9994)
     block, center = (23.5,0,0)
          size (0.65,0.265487,1e+20)
          axes (1,0,0), (0,1,0), (0,0,1)
          dielectric constant epsilon diagonal = (1.9994,1.9994,1.9994)
     block, center = (22.5,0,0)
          size (0.65,0.265487,1e+20)
          axes (1,0,0), (0,1,0), (0,0,1)
          dielectric constant epsilon diagonal = (1.9994,1.9994,1.9994)
     block, center = (21.5,0,0)
          size (0.65,0.265487,1e+20)
          axes (1,0,0), (0,1,0), (0,0,1)
          dielectric constant epsilon diagonal = (1.9994,1.9994,1.9994)
     block, center = (20.5,0,0)
          size (0.65,0.265487,1e+20)
          axes (1,0,0), (0,1,0), (0,0,1)
          dielectric constant epsilon diagonal = (1.9994,1.9994,1.9994)
     block, center = (19.5,0,0)
          size (0.65,0.265487,1e+20)
          axes (1,0,0), (0,1,0), (0,0,1)
          dielectric constant epsilon diagonal = (1.9994,1.9994,1.9994)
     block, center = (18.5,0,0)
          size (0.65,0.265487,1e+20)
          axes (1,0,0), (0,1,0), (0,0,1)
          dielectric constant epsilon diagonal = (1.9994,1.9994,1.9994)
     block, center = (17.5,0,0)
          size (0.65,0.265487,1e+20)
          axes (1,0,0), (0,1,0), (0,0,1)
          dielectric constant epsilon diagonal = (1.9994,1.9994,1.9994)
     block, center = (16.5,0,0)
          size (0.65,0.265487,1e+20)
          axes (1,0,0), (0,1,0), (0,0,1)
          dielectric constant epsilon diagonal = (1.9994,1.9994,1.9994)
     block, center = (15.5,0,0)
          size (0.65,0.265487,1e+20)
          axes (1,0,0), (0,1,0), (0,0,1)
          dielectric constant epsilon diagonal = (1.9994,1.9994,1.9994)
     block, center = (14.5,0,0)
          size (0.65,0.265487,1e+20)
          axes (1,0,0), (0,1,0), (0,0,1)
          dielectric constant epsilon diagonal = (1.9994,1.9994,1.9994)
     block, center = (13.5,0,0)
          size (0.65,0.265487,1e+20)
          axes (1,0,0), (0,1,0), (0,0,1)
          dielectric constant epsilon diagonal = (1.9994,1.9994,1.9994)
     block, center = (12.5,0,0)
          size (0.65,0.265487,1e+20)
          axes (1,0,0), (0,1,0), (0,0,1)
          dielectric constant epsilon diagonal = (1.9994,1.9994,1.9994)
     block, center = (11.5,0,0)
          size (0.65,0.265487,1e+20)
          axes (1,0,0), (0,1,0), (0,0,1)
          dielectric constant epsilon diagonal = (1.9994,1.9994,1.9994)
     block, center = (10.5,0,0)
          size (0.65,0.265487,1e+20)
          axes (1,0,0), (0,1,0), (0,0,1)
          dielectric constant epsilon diagonal = (1.9994,1.9994,1.9994)
     block, center = (9.5,0,0)
          size (0.65,0.265487,1e+20)
          axes (1,0,0), (0,1,0), (0,0,1)
          dielectric constant epsilon diagonal = (1.9994,1.9994,1.9994)
     block, center = (8.5,0,0)
          size (0.65,0.265487,1e+20)
          axes (1,0,0), (0,1,0), (0,0,1)
          dielectric constant epsilon diagonal = (1.9994,1.9994,1.9994)
     block, center = (7.5,0,0)
          size (0.65,0.265487,1e+20)
          axes (1,0,0), (0,1,0), (0,0,1)
          dielectric constant epsilon diagonal = (1.9994,1.9994,1.9994)
     block, center = (6.5,0,0)
          size (0.65,0.265487,1e+20)
          axes (1,0,0), (0,1,0), (0,0,1)
          dielectric constant epsilon diagonal = (1.9994,1.9994,1.9994)
     block, center = (5.5,0,0)
          size (0.65,0.265487,1e+20)
          axes (1,0,0), (0,1,0), (0,0,1)
          dielectric constant epsilon diagonal = (1.9994,1.9994,1.9994)
     block, center = (4.5,0,0)
          size (0.65,0.265487,1e+20)
          axes (1,0,0), (0,1,0), (0,0,1)
          dielectric constant epsilon diagonal = (1.9994,1.9994,1.9994)
     block, center = (3.5,0,0)
          size (0.65,0.265487,1e+20)
          axes (1,0,0), (0,1,0), (0,0,1)
          dielectric constant epsilon diagonal = (1.9994,1.9994,1.9994)
     block, center = (2.5,0,0)
          size (0.65,0.265487,1e+20)
          axes (1,0,0), (0,1,0), (0,0,1)
          dielectric constant epsilon diagonal = (1.9994,1.9994,1.9994)
     block, center = (1.5,0,0)
          size (0.65,0.265487,1e+20)
          axes (1,0,0), (0,1,0), (0,0,1)
          dielectric constant epsilon diagonal = (1.9994,1.9994,1.9994)
     block, center = (0.5,0,0)
          size (0.65,0.265487,1e+20)
          axes (1,0,0), (0,1,0), (0,0,1)
          dielectric constant epsilon diagonal = (1.9994,1.9994,1.9994)
     block, center = (-0.5,0,0)
          size (0.65,0.265487,1e+20)
          axes (1,0,0), (0,1,0), (0,0,1)
          dielectric constant epsilon diagonal = (1.9994,1.9994,1.9994)
     block, center = (-1.5,0,0)
          size (0.65,0.265487,1e+20)
          axes (1,0,0), (0,1,0), (0,0,1)
          dielectric constant epsilon diagonal = (1.9994,1.9994,1.9994)
     block, center = (-2.5,0,0)
          size (0.65,0.265487,1e+20)
          axes (1,0,0), (0,1,0), (0,0,1)
          dielectric constant epsilon diagonal = (1.9994,1.9994,1.9994)
     block, center = (-3.5,0,0)
          size (0.65,0.265487,1e+20)
          axes (1,0,0), (0,1,0), (0,0,1)
          dielectric constant epsilon diagonal = (1.9994,1.9994,1.9994)
     block, center = (-4.5,0,0)
          size (0.65,0.265487,1e+20)
          axes (1,0,0), (0,1,0), (0,0,1)
          dielectric constant epsilon diagonal = (1.9994,1.9994,1.9994)
     block, center = (-5.5,0,0)
          size (0.65,0.265487,1e+20)
          axes (1,0,0), (0,1,0), (0,0,1)
          dielectric constant epsilon diagonal = (1.9994,1.9994,1.9994)
     block, center = (-6.5,0,0)
          size (0.65,0.265487,1e+20)
          axes (1,0,0), (0,1,0), (0,0,1)
          dielectric constant epsilon diagonal = (1.9994,1.9994,1.9994)
     block, center = (-7.5,0,0)
          size (0.65,0.265487,1e+20)
          axes (1,0,0), (0,1,0), (0,0,1)
          dielectric constant epsilon diagonal = (1.9994,1.9994,1.9994)
     block, center = (-8.5,0,0)
          size (0.65,0.265487,1e+20)
          axes (1,0,0), (0,1,0), (0,0,1)
          dielectric constant epsilon diagonal = (1.9994,1.9994,1.9994)
     block, center = (-9.5,0,0)
          size (0.65,0.265487,1e+20)
          axes (1,0,0), (0,1,0), (0,0,1)
          dielectric constant epsilon diagonal = (1.9994,1.9994,1.9994)
     block, center = (-10.5,0,0)
          size (0.65,0.265487,1e+20)
          axes (1,0,0), (0,1,0), (0,0,1)
          dielectric constant epsilon diagonal = (1.9994,1.9994,1.9994)
     block, center = (-11.5,0,0)
          size (0.65,0.265487,1e+20)
          axes (1,0,0), (0,1,0), (0,0,1)
          dielectric constant epsilon diagonal = (1.9994,1.9994,1.9994)
     block, center = (-12.5,0,0)
          size (0.65,0.265487,1e+20)
          axes (1,0,0), (0,1,0), (0,0,1)
          dielectric constant epsilon diagonal = (1.9994,1.9994,1.9994)
     block, center = (-13.5,0,0)
          size (0.65,0.265487,1e+20)
          axes (1,0,0), (0,1,0), (0,0,1)
          dielectric constant epsilon diagonal = (1.9994,1.9994,1.9994)
     block, center = (-14.5,0,0)
          size (0.65,0.265487,1e+20)
          axes (1,0,0), (0,1,0), (0,0,1)
          dielectric constant epsilon diagonal = (1.9994,1.9994,1.9994)
     block, center = (-15.5,0,0)
          size (0.65,0.265487,1e+20)
          axes (1,0,0), (0,1,0), (0,0,1)
          dielectric constant epsilon diagonal = (1.9994,1.9994,1.9994)
     block, center = (-16.5,0,0)
          size (0.65,0.265487,1e+20)
          axes (1,0,0), (0,1,0), (0,0,1)
          dielectric constant epsilon diagonal = (1.9994,1.9994,1.9994)
     block, center = (-17.5,0,0)
          size (0.65,0.265487,1e+20)
          axes (1,0,0), (0,1,0), (0,0,1)
          dielectric constant epsilon diagonal = (1.9994,1.9994,1.9994)
     block, center = (-18.5,0,0)
          size (0.65,0.265487,1e+20)
          axes (1,0,0), (0,1,0), (0,0,1)
          dielectric constant epsilon diagonal = (1.9994,1.9994,1.9994)
     block, center = (-19.5,0,0)
          size (0.65,0.265487,1e+20)
          axes (1,0,0), (0,1,0), (0,0,1)
          dielectric constant epsilon diagonal = (1.9994,1.9994,1.9994)
     block, center = (-20.5,0,0)
          size (0.65,0.265487,1e+20)
          axes (1,0,0), (0,1,0), (0,0,1)
          dielectric constant epsilon diagonal = (1.9994,1.9994,1.9994)
     block, center = (-21.5,0,0)
          size (0.65,0.265487,1e+20)
          axes (1,0,0), (0,1,0), (0,0,1)
          dielectric constant epsilon diagonal = (1.9994,1.9994,1.9994)
     block, center = (-22.5,0,0)
          size (0.65,0.265487,1e+20)
          axes (1,0,0), (0,1,0), (0,0,1)
          dielectric constant epsilon diagonal = (1.9994,1.9994,1.9994)
     block, center = (-23.5,0,0)
          size (0.65,0.265487,1e+20)
          axes (1,0,0), (0,1,0), (0,0,1)
          dielectric constant epsilon diagonal = (1.9994,1.9994,1.9994)
     block, center = (-24.5,0,0)
          size (0.65,0.265487,1e+20)
          axes (1,0,0), (0,1,0), (0,0,1)
          dielectric constant epsilon diagonal = (1.9994,1.9994,1.9994)
     block, center = (-25.5,0,0)
          size (0.65,0.265487,1e+20)
          axes (1,0,0), (0,1,0), (0,0,1)
          dielectric constant epsilon diagonal = (1.9994,1.9994,1.9994)
     block, center = (-26.5,0,0)
          size (0.65,0.265487,1e+20)
          axes (1,0,0), (0,1,0), (0,0,1)
          dielectric constant epsilon diagonal = (1.9994,1.9994,1.9994)
     block, center = (-27.5,0,0)
          size (0.65,0.265487,1e+20)
          axes (1,0,0), (0,1,0), (0,0,1)
          dielectric constant epsilon diagonal = (1.9994,1.9994,1.9994)
     block, center = (-28.5,0,0)
          size (0.65,0.265487,1e+20)
          axes (1,0,0), (0,1,0), (0,0,1)
          dielectric constant epsilon diagonal = (1.9994,1.9994,1.9994)
     block, center = (-29.5,0,0)
          size (0.65,0.265487,1e+20)
          axes (1,0,0), (0,1,0), (0,0,1)
          dielectric constant epsilon diagonal = (1.9994,1.9994,1.9994)
     block, center = (-30.5,0,0)
          size (0.65,0.265487,1e+20)
          axes (1,0,0), (0,1,0), (0,0,1)
          dielectric constant epsilon diagonal = (1.9994,1.9994,1.9994)
     block, center = (-31.5,0,0)
          size (0.65,0.265487,1e+20)
          axes (1,0,0), (0,1,0), (0,0,1)
          dielectric constant epsilon diagonal = (1.9994,1.9994,1.9994)
     block, center = (-32.5,0,0)
          size (0.65,0.265487,1e+20)
          axes (1,0,0), (0,1,0), (0,0,1)
          dielectric constant epsilon diagonal = (1.9994,1.9994,1.9994)
     block, center = (-33.5,0,0)
          size (0.65,0.265487,1e+20)
          axes (1,0,0), (0,1,0), (0,0,1)
          dielectric constant epsilon diagonal = (1.9994,1.9994,1.9994)
     block, center = (-34.5,0,0)
          size (0.65,0.265487,1e+20)
          axes (1,0,0), (0,1,0), (0,0,1)
          dielectric constant epsilon diagonal = (1.9994,1.9994,1.9994)
     block, center = (-35.5,0,0)
          size (0.65,0.265487,1e+20)
          axes (1,0,0), (0,1,0), (0,0,1)
          dielectric constant epsilon diagonal = (1.9994,1.9994,1.9994)
     block, center = (-36.5,0,0)
          size (0.65,0.265487,1e+20)
          axes (1,0,0), (0,1,0), (0,0,1)
          dielectric constant epsilon diagonal = (1.9994,1.9994,1.9994)
     block, center = (-37.5,0,0)
          size (0.65,0.265487,1e+20)
          axes (1,0,0), (0,1,0), (0,0,1)
          dielectric constant epsilon diagonal = (1.9994,1.9994,1.9994)
     block, center = (-38.5,0,0)
          size (0.65,0.265487,1e+20)
          axes (1,0,0), (0,1,0), (0,0,1)
          dielectric constant epsilon diagonal = (1.9994,1.9994,1.9994)
     block, center = (-39.5,0,0)
          size (0.65,0.265487,1e+20)
          axes (1,0,0), (0,1,0), (0,0,1)
          dielectric constant epsilon diagonal = (1.9994,1.9994,1.9994)
     block, center = (-40.5,0,0)
          size (0.65,0.265487,1e+20)
          axes (1,0,0), (0,1,0), (0,0,1)
          dielectric constant epsilon diagonal = (1.9994,1.9994,1.9994)
     block, center = (-41.5,0,0)
          size (0.65,0.265487,1e+20)
          axes (1,0,0), (0,1,0), (0,0,1)
          dielectric constant epsilon diagonal = (1.9994,1.9994,1.9994)
     block, center = (-42.5,0,0)
          size (0.65,0.265487,1e+20)
          axes (1,0,0), (0,1,0), (0,0,1)
          dielectric constant epsilon diagonal = (1.9994,1.9994,1.9994)
     block, center = (-43.5,0,0)
          size (0.65,0.265487,1e+20)
          axes (1,0,0), (0,1,0), (0,0,1)
          dielectric constant epsilon diagonal = (1.9994,1.9994,1.9994)
     block, center = (-44.5,0,0)
          size (0.65,0.265487,1e+20)
          axes (1,0,0), (0,1,0), (0,0,1)
          dielectric constant epsilon diagonal = (1.9994,1.9994,1.9994)
     block, center = (-45.5,0,0)
          size (0.65,0.265487,1e+20)
          axes (1,0,0), (0,1,0), (0,0,1)
          dielectric constant epsilon diagonal = (1.9994,1.9994,1.9994)
     block, center = (-46.5,0,0)
          size (0.65,0.265487,1e+20)
          axes (1,0,0), (0,1,0), (0,0,1)
          dielectric constant epsilon diagonal = (1.9994,1.9994,1.9994)
     block, center = (-47.5,0,0)
          size (0.65,0.265487,1e+20)
          axes (1,0,0), (0,1,0), (0,0,1)
          dielectric constant epsilon diagonal = (1.9994,1.9994,1.9994)
     block, center = (-48.5,0,0)
          size (0.65,0.265487,1e+20)
          axes (1,0,0), (0,1,0), (0,0,1)
          dielectric constant epsilon diagonal = (1.9994,1.9994,1.9994)
     block, center = (-49.5,0,0)
          size (0.65,0.265487,1e+20)
          axes (1,0,0), (0,1,0), (0,0,1)
          dielectric constant epsilon diagonal = (1.9994,1.9994,1.9994)
     block, center = (-50.5,0,0)
          size (0.65,0.265487,1e+20)
          axes (1,0,0), (0,1,0), (0,0,1)
          dielectric constant epsilon diagonal = (1.9994,1.9994,1.9994)
     block, center = (-51.5,0,0)
          size (0.65,0.265487,1e+20)
          axes (1,0,0), (0,1,0), (0,0,1)
          dielectric constant epsilon diagonal = (1.9994,1.9994,1.9994)
     block, center = (-52.5,0,0)
          size (0.65,0.265487,1e+20)
          axes (1,0,0), (0,1,0), (0,0,1)
          dielectric constant epsilon diagonal = (1.9994,1.9994,1.9994)
     block, center = (-53.5,0,0)
          size (0.65,0.265487,1e+20)
          axes (1,0,0), (0,1,0), (0,0,1)
          dielectric constant epsilon diagonal = (1.9994,1.9994,1.9994)
     block, center = (-54.5,0,0)
          size (0.65,0.265487,1e+20)
          axes (1,0,0), (0,1,0), (0,0,1)
          dielectric constant epsilon diagonal = (1.9994,1.9994,1.9994)
     block, center = (-55.5,0,0)
          size (0.65,0.265487,1e+20)
          axes (1,0,0), (0,1,0), (0,0,1)
          dielectric constant epsilon diagonal = (1.9994,1.9994,1.9994)
     block, center = (-56.5,0,0)
          size (0.65,0.265487,1e+20)
          axes (1,0,0), (0,1,0), (0,0,1)
          dielectric constant epsilon diagonal = (1.9994,1.9994,1.9994)
     block, center = (-57.5,0,0)
          size (0.65,0.265487,1e+20)
          axes (1,0,0), (0,1,0), (0,0,1)
          dielectric constant epsilon diagonal = (1.9994,1.9994,1.9994)
     block, center = (-58.5,0,0)
          size (0.65,0.265487,1e+20)
          axes (1,0,0), (0,1,0), (0,0,1)
          dielectric constant epsilon diagonal = (1.9994,1.9994,1.9994)
     block, center = (-59.5,0,0)
          size (0.65,0.265487,1e+20)
          axes (1,0,0), (0,1,0), (0,0,1)
          dielectric constant epsilon diagonal = (1.9994,1.9994,1.9994)
     block, center = (-60.5,0,0)
          size (0.65,0.265487,1e+20)
          axes (1,0,0), (0,1,0), (0,0,1)
          dielectric constant epsilon diagonal = (1.9994,1.9994,1.9994)
     block, center = (-61.5,0,0)
          size (0.65,0.265487,1e+20)
          axes (1,0,0), (0,1,0), (0,0,1)
          dielectric constant epsilon diagonal = (1.9994,1.9994,1.9994)
     block, center = (-62.5,0,0)
          size (0.65,0.265487,1e+20)
          axes (1,0,0), (0,1,0), (0,0,1)
          dielectric constant epsilon diagonal = (1.9994,1.9994,1.9994)
     block, center = (-63.5,0,0)
          size (0.65,0.265487,1e+20)
          axes (1,0,0), (0,1,0), (0,0,1)
          dielectric constant epsilon diagonal = (1.9994,1.9994,1.9994)
     block, center = (-64.5,0,0)
          size (0.65,0.265487,1e+20)
          axes (1,0,0), (0,1,0), (0,0,1)
          dielectric constant epsilon diagonal = (1.9994,1.9994,1.9994)
     block, center = (-65.5,0,0)
          size (0.65,0.265487,1e+20)
          axes (1,0,0), (0,1,0), (0,0,1)
          dielectric constant epsilon diagonal = (1.9994,1.9994,1.9994)
     block, center = (-66.5,0,0)
          size (0.65,0.265487,1e+20)
          axes (1,0,0), (0,1,0), (0,0,1)
          dielectric constant epsilon diagonal = (1.9994,1.9994,1.9994)
     block, center = (-67.5,0,0)
          size (0.65,0.265487,1e+20)
          axes (1,0,0), (0,1,0), (0,0,1)
          dielectric constant epsilon diagonal = (1.9994,1.9994,1.9994)
     block, center = (-68.5,0,0)
          size (0.65,0.265487,1e+20)
          axes (1,0,0), (0,1,0), (0,0,1)
          dielectric constant epsilon diagonal = (1.9994,1.9994,1.9994)
     block, center = (-69.5,0,0)
          size (0.65,0.265487,1e+20)
          axes (1,0,0), (0,1,0), (0,0,1)
          dielectric constant epsilon diagonal = (1.9994,1.9994,1.9994)
     block, center = (-70.5,0,0)
          size (0.65,0.265487,1e+20)
          axes (1,0,0), (0,1,0), (0,0,1)
          dielectric constant epsilon diagonal = (1.9994,1.9994,1.9994)
     block, center = (-71.5,0,0)
          size (0.65,0.265487,1e+20)
          axes (1,0,0), (0,1,0), (0,0,1)
          dielectric constant epsilon diagonal = (1.9994,1.9994,1.9994)
     block, center = (-72.5,0,0)
          size (0.65,0.265487,1e+20)
          axes (1,0,0), (0,1,0), (0,0,1)
          dielectric constant epsilon diagonal = (1.9994,1.9994,1.9994)
     block, center = (-73.5,0,0)
          size (0.65,0.265487,1e+20)
          axes (1,0,0), (0,1,0), (0,0,1)
          dielectric constant epsilon diagonal = (1.9994,1.9994,1.9994)
     block, center = (-74.5,0,0)
          size (0.65,0.265487,1e+20)
          axes (1,0,0), (0,1,0), (0,0,1)
          dielectric constant epsilon diagonal = (1.9994,1.9994,1.9994)
time for set_epsilon = 8.2334 s
-----------
Meep: using output directory "ref-out"
creating output file "ref-out/eps-000000.00.h5"...
Meep progress: 2.66/377.433631896973 = 0.7% done in 4.0s, 567.1s to go
on time step 137 (time=2.74), 0.029204 s/step
Meep progress: 5.62/377.433631896973 = 1.5% done in 8.1s, 532.7s to go
on time step 284 (time=5.68), 0.0273284 s/step
Meep progress: 8.54/377.433631896973 = 2.3% done in 12.1s, 521.3s to go
on time step 430 (time=8.6), 0.0274314 s/step
Meep progress: 11.5/377.433631896973 = 3.0% done in 16.1s, 512.1s to go
on time step 578 (time=11.56), 0.0271736 s/step
Meep progress: 14.24/377.433631896973 = 3.8% done in 20.1s, 512.7s to go
on time step 715 (time=14.3), 0.0293007 s/step
Meep progress: 17.08/377.433631896973 = 4.5% done in 24.1s, 508.7s to go
on time step 857 (time=17.14), 0.0282436 s/step
Meep progress: 19.98/377.433631896973 = 5.3% done in 28.1s, 503.3s to go
on time step 1002 (time=20.04), 0.027689 s/step
Meep progress: 22.92/377.433631896973 = 6.1% done in 32.1s, 497.1s to go
on time step 1149 (time=22.98), 0.0272544 s/step
Meep progress: 25.9/377.433631896973 = 6.9% done in 36.2s, 490.8s to go
on time step 1298 (time=25.96), 0.0270147 s/step
Meep progress: 28.82/377.433631896973 = 7.6% done in 40.2s, 486.0s to go
on time step 1444 (time=28.88), 0.0275021 s/step
Meep progress: 31.76/377.433631896973 = 8.4% done in 44.2s, 481.1s to go
on time step 1591 (time=31.82), 0.0273318 s/step
Meep progress: 34.72/377.433631896973 = 9.2% done in 48.2s, 475.9s to go
on time step 1739 (time=34.78), 0.0271487 s/step
Meep progress: 37.62/377.433631896973 = 10.0% done in 52.2s, 471.7s to go
on time step 1884 (time=37.68), 0.0277055 s/step
Meep progress: 40.48/377.433631896973 = 10.7% done in 56.2s, 468.1s to go
on time step 2027 (time=40.54), 0.0280131 s/step
Meep progress: 43.3/377.433631896973 = 11.5% done in 60.2s, 464.9s to go
on time step 2168 (time=43.36), 0.0284297 s/step
Meep progress: 46.1/377.433631896973 = 12.2% done in 64.2s, 461.7s to go
on time step 2308 (time=46.16), 0.0285972 s/step
Meep progress: 49.0/377.433631896973 = 13.0% done in 68.2s, 457.5s to go
on time step 2453 (time=49.06), 0.0275878 s/step
Meep progress: 51.96/377.433631896973 = 13.8% done in 72.3s, 452.7s to go
on time step 2601 (time=52.02), 0.0271945 s/step
Meep progress: 54.9/377.433631896973 = 14.5% done in 76.3s, 448.1s to go
on time step 2748 (time=54.96), 0.0272342 s/step
Meep progress: 57.8/377.433631896973 = 15.3% done in 80.3s, 444.0s to go
on time step 2893 (time=57.86), 0.0276923 s/step
Meep progress: 60.64/377.433631896973 = 16.1% done in 84.3s, 440.4s to go
on time step 3035 (time=60.7), 0.0281914 s/step
Meep progress: 63.6/377.433631896973 = 16.9% done in 88.3s, 435.8s to go
on time step 3183 (time=63.66), 0.0271253 s/step
Meep progress: 66.5/377.433631896973 = 17.6% done in 92.3s, 431.6s to go
on time step 3328 (time=66.56), 0.0276125 s/step
Meep progress: 69.24/377.433631896973 = 18.3% done in 96.3s, 428.7s to go
on time step 3465 (time=69.3), 0.0293733 s/step
Meep progress: 72.16/377.433631896973 = 19.1% done in 100.3s, 424.4s to go
on time step 3612 (time=72.24), 0.0273324 s/step
Meep progress: 75.14/377.433631896973 = 19.9% done in 104.4s, 419.8s to go
on time step 3761 (time=75.22), 0.026992 s/step
Meep progress: 78.12/377.433631896973 = 20.7% done in 108.4s, 415.2s to go
on time step 3910 (time=78.2), 0.0269357 s/step
Meep progress: 81.06/377.433631896973 = 21.5% done in 112.4s, 410.8s to go
on time step 4057 (time=81.14), 0.0272655 s/step
Meep progress: 83.96/377.433631896973 = 22.2% done in 116.4s, 406.8s to go
on time step 4202 (time=84.04), 0.0276374 s/step
Meep progress: 86.94/377.433631896973 = 23.0% done in 120.4s, 402.3s to go
on time step 4351 (time=87.02), 0.0270159 s/step
Meep progress: 89.86/377.433631896973 = 23.8% done in 124.4s, 398.2s to go
on time step 4497 (time=89.94), 0.0275674 s/step
Meep progress: 92.76/377.433631896973 = 24.6% done in 128.5s, 394.2s to go
on time step 4642 (time=92.84), 0.0277161 s/step
Meep progress: 95.7/377.433631896973 = 25.4% done in 132.5s, 390.0s to go
on time step 4789 (time=95.78), 0.0273405 s/step
Meep progress: 98.58/377.433631896973 = 26.1% done in 136.5s, 386.1s to go
on time step 4933 (time=98.66), 0.0279011 s/step
Meep progress: 101.32/377.433631896973 = 26.8% done in 140.5s, 382.9s to go
on time step 5070 (time=101.4), 0.0292994 s/step
Meep progress: 104.2/377.433631896973 = 27.6% done in 144.5s, 378.9s to go
on time step 5214 (time=104.28), 0.0278053 s/step
Meep progress: 107.06/377.433631896973 = 28.4% done in 148.5s, 375.1s to go
on time step 5357 (time=107.14), 0.0280929 s/step
Meep progress: 110.0/377.433631896973 = 29.1% done in 152.5s, 370.8s to go
on time step 5504 (time=110.08), 0.027287 s/step
Meep progress: 112.96/377.433631896973 = 29.9% done in 156.5s, 366.5s to go
on time step 5652 (time=113.04), 0.0270403 s/step
Meep progress: 115.86/377.433631896973 = 30.7% done in 160.6s, 362.5s to go
on time step 5797 (time=115.94), 0.0276952 s/step
Meep progress: 118.78/377.433631896973 = 31.5% done in 164.6s, 358.4s to go
on time step 5943 (time=118.86), 0.0275501 s/step
Meep progress: 121.72/377.433631896973 = 32.2% done in 168.6s, 354.1s to go
on time step 6091 (time=121.82), 0.0272008 s/step
Meep progress: 124.7/377.433631896973 = 33.0% done in 172.6s, 349.8s to go
on time step 6239 (time=124.78), 0.0270543 s/step
Meep progress: 127.54/377.433631896973 = 33.8% done in 176.6s, 346.1s to go
on time step 6381 (time=127.62), 0.0283152 s/step
Meep progress: 130.44/377.433631896973 = 34.6% done in 180.6s, 342.0s to go
on time step 6526 (time=130.52), 0.0276327 s/step
Meep progress: 133.36/377.433631896973 = 35.3% done in 184.7s, 337.9s to go
on time step 6672 (time=133.44), 0.0275516 s/step
Meep progress: 135.96/377.433631896973 = 36.0% done in 188.7s, 335.1s to go
on time step 6802 (time=136.04), 0.0308798 s/step
Meep progress: 138.88/377.433631896973 = 36.8% done in 192.7s, 331.0s to go
on time step 6948 (time=138.96), 0.0274235 s/step
Meep progress: 141.86/377.433631896973 = 37.6% done in 196.7s, 326.6s to go
on time step 7097 (time=141.94), 0.0269001 s/step
Meep progress: 144.74/377.433631896973 = 38.3% done in 200.7s, 322.6s to go
on time step 7241 (time=144.82), 0.0278078 s/step
Meep progress: 147.52/377.433631896973 = 39.1% done in 204.7s, 319.0s to go
on time step 7380 (time=147.6), 0.0289223 s/step
Meep progress: 150.3/377.433631896973 = 39.8% done in 208.7s, 315.4s to go
on time step 7518 (time=150.36), 0.0291014 s/step
Meep progress: 153.26/377.433631896973 = 40.6% done in 212.7s, 311.2s to go
on time step 7666 (time=153.32), 0.0270911 s/step
Meep progress: 156.28/377.433631896973 = 41.4% done in 216.8s, 306.7s to go
on time step 7817 (time=156.34), 0.0265041 s/step
Meep progress: 159.26/377.433631896973 = 42.2% done in 220.8s, 302.5s to go
on time step 7966 (time=159.32), 0.0270133 s/step
Meep progress: 162.2/377.433631896973 = 43.0% done in 224.8s, 298.3s to go
on time step 8113 (time=162.26), 0.0273306 s/step
Meep progress: 165.06/377.433631896973 = 43.7% done in 228.8s, 294.4s to go
on time step 8256 (time=165.12), 0.0280982 s/step
Meep progress: 167.76/377.433631896973 = 44.4% done in 232.8s, 291.0s to go
on time step 8391 (time=167.82), 0.0297979 s/step
Meep progress: 170.56/377.433631896973 = 45.2% done in 236.9s, 287.3s to go
on time step 8531 (time=170.62), 0.0287413 s/step
Meep progress: 173.34/377.433631896973 = 45.9% done in 240.9s, 283.6s to go
on time step 8670 (time=173.4), 0.0288304 s/step
Meep progress: 175.82/377.433631896973 = 46.6% done in 244.9s, 280.8s to go
on time step 8794 (time=175.88), 0.0323459 s/step
Meep progress: 178.34/377.433631896973 = 47.3% done in 248.9s, 277.9s to go
on time step 8920 (time=178.4), 0.0319447 s/step
Meep progress: 180.92/377.433631896973 = 47.9% done in 252.9s, 274.7s to go
on time step 9049 (time=180.98), 0.0311059 s/step
Meep progress: 183.48/377.433631896973 = 48.6% done in 256.9s, 271.6s to go
on time step 9177 (time=183.54), 0.0312607 s/step
Meep progress: 186.0/377.433631896973 = 49.3% done in 260.9s, 268.5s to go
on time step 9303 (time=186.06), 0.0317819 s/step
Meep progress: 188.56/377.433631896973 = 50.0% done in 264.9s, 265.4s to go
on time step 9431 (time=188.62), 0.0315195 s/step
Meep progress: 190.96/377.433631896973 = 50.6% done in 268.9s, 262.6s to go
on time step 9552 (time=191.04), 0.033236 s/step
Meep progress: 193.46/377.433631896973 = 51.3% done in 272.9s, 259.6s to go
on time step 9677 (time=193.54), 0.0321458 s/step
Meep progress: 196.08/377.433631896973 = 52.0% done in 277.0s, 256.2s to go
on time step 9808 (time=196.16), 0.0305428 s/step
Meep progress: 198.74/377.433631896973 = 52.7% done in 281.0s, 252.6s to go
on time step 9941 (time=198.82), 0.0302123 s/step
Meep progress: 201.34/377.433631896973 = 53.3% done in 285.0s, 249.3s to go
on time step 10072 (time=201.44), 0.030747 s/step
Meep progress: 203.94/377.433631896973 = 54.0% done in 289.0s, 245.9s to go
on time step 10201 (time=204.02), 0.0310349 s/step
Meep progress: 206.48/377.433631896973 = 54.7% done in 293.0s, 242.6s to go
on time step 10327 (time=206.54), 0.0318317 s/step
Meep progress: 208.86/377.433631896973 = 55.3% done in 297.1s, 239.8s to go
on time step 10446 (time=208.92), 0.0337125 s/step
Meep progress: 211.48/377.433631896973 = 56.0% done in 301.1s, 236.3s to go
on time step 10576 (time=211.52), 0.0308214 s/step
Meep progress: 214.14/377.433631896973 = 56.7% done in 305.1s, 232.7s to go
on time step 10709 (time=214.18), 0.0301957 s/step
Meep progress: 216.84/377.433631896973 = 57.5% done in 309.1s, 229.0s to go
on time step 10844 (time=216.88), 0.0298175 s/step
Meep progress: 219.42/377.433631896973 = 58.1% done in 313.2s, 225.5s to go
on time step 10974 (time=219.48), 0.03099 s/step
Meep progress: 222.28/377.433631896973 = 58.9% done in 317.2s, 221.4s to go
on time step 11117 (time=222.34), 0.0279768 s/step
Meep progress: 225.1/377.433631896973 = 59.6% done in 321.2s, 217.4s to go
on time step 11257 (time=225.14), 0.0285851 s/step
Meep progress: 227.76/377.433631896973 = 60.3% done in 325.2s, 213.7s to go
on time step 11390 (time=227.8), 0.030224 s/step
Meep progress: 230.38/377.433631896973 = 61.0% done in 329.2s, 210.1s to go
on time step 11521 (time=230.42), 0.0306253 s/step
Meep progress: 233.08/377.433631896973 = 61.8% done in 333.2s, 206.4s to go
on time step 11656 (time=233.12), 0.029751 s/step
Meep progress: 235.84/377.433631896973 = 62.5% done in 337.2s, 202.5s to go
on time step 11794 (time=235.88), 0.0289866 s/step
Meep progress: 238.64/377.433631896973 = 63.2% done in 341.2s, 198.5s to go
on time step 11934 (time=238.68), 0.0286546 s/step
Meep progress: 241.22/377.433631896973 = 63.9% done in 345.3s, 195.0s to go
on time step 12063 (time=241.26), 0.0311514 s/step
Meep progress: 243.6/377.433631896973 = 64.5% done in 349.3s, 191.9s to go
on time step 12182 (time=243.64), 0.0338085 s/step
Meep progress: 246.26/377.433631896973 = 65.2% done in 353.3s, 188.2s to go
on time step 12315 (time=246.3), 0.0302235 s/step
Meep progress: 248.8/377.433631896973 = 65.9% done in 357.3s, 184.7s to go
on time step 12441 (time=248.82), 0.0318847 s/step
Meep progress: 251.3/377.433631896973 = 66.6% done in 361.4s, 181.4s to go
on time step 12566 (time=251.32), 0.0321004 s/step
Meep progress: 253.88/377.433631896973 = 67.3% done in 365.4s, 177.8s to go
on time step 12696 (time=253.92), 0.0309831 s/step
Meep progress: 256.42/377.433631896973 = 67.9% done in 369.4s, 174.3s to go
on time step 12823 (time=256.46), 0.0316415 s/step
Meep progress: 258.9/377.433631896973 = 68.6% done in 373.4s, 171.0s to go
on time step 12947 (time=258.94), 0.032377 s/step
Meep progress: 261.58/377.433631896973 = 69.3% done in 377.4s, 167.1s to go
on time step 13082 (time=261.64), 0.0298272 s/step
Meep progress: 264.14/377.433631896973 = 70.0% done in 381.4s, 163.6s to go
on time step 13210 (time=264.2), 0.0315317 s/step
Meep progress: 266.72/377.433631896973 = 70.7% done in 385.4s, 160.0s to go
on time step 13339 (time=266.78), 0.0310899 s/step
Meep progress: 269.26/377.433631896973 = 71.3% done in 389.5s, 156.5s to go
on time step 13465 (time=269.3), 0.031763 s/step
Meep progress: 271.96/377.433631896973 = 72.1% done in 393.5s, 152.6s to go
on time step 13600 (time=272), 0.0298026 s/step
Meep progress: 274.6/377.433631896973 = 72.8% done in 397.5s, 148.9s to go
on time step 13732 (time=274.64), 0.0304627 s/step
Meep progress: 277.14/377.433631896973 = 73.4% done in 401.5s, 145.3s to go
on time step 13859 (time=277.18), 0.0315296 s/step
Meep progress: 279.66/377.433631896973 = 74.1% done in 405.5s, 141.8s to go
on time step 13985 (time=279.7), 0.031897 s/step
Meep progress: 282.26/377.433631896973 = 74.8% done in 409.6s, 138.1s to go
on time step 14115 (time=282.3), 0.0309185 s/step
Meep progress: 284.9/377.433631896973 = 75.5% done in 413.6s, 134.3s to go
on time step 14247 (time=284.94), 0.0304763 s/step
Meep progress: 287.46/377.433631896973 = 76.2% done in 417.6s, 130.7s to go
on time step 14375 (time=287.5), 0.0313595 s/step
Meep progress: 290.08/377.433631896973 = 76.9% done in 421.6s, 127.0s to go
on time step 14506 (time=290.12), 0.0305448 s/step
Meep progress: 292.74/377.433631896973 = 77.6% done in 425.6s, 123.1s to go
on time step 14639 (time=292.78), 0.0301305 s/step
Meep progress: 295.08/377.433631896973 = 78.2% done in 429.6s, 119.9s to go
on time step 14755 (time=295.1), 0.034563 s/step
Meep progress: 297.34/377.433631896973 = 78.8% done in 433.6s, 116.8s to go
on time step 14869 (time=297.38), 0.035328 s/step
Meep progress: 299.94/377.433631896973 = 79.5% done in 437.6s, 113.1s to go
on time step 14999 (time=299.98), 0.0309487 s/step
Meep progress: 302.48/377.433631896973 = 80.1% done in 441.7s, 109.4s to go
on time step 15126 (time=302.52), 0.031698 s/step
Meep progress: 305.0/377.433631896973 = 80.8% done in 445.7s, 105.8s to go
on time step 15253 (time=305.06), 0.031633 s/step
Meep progress: 307.6/377.433631896973 = 81.5% done in 449.7s, 102.1s to go
on time step 15383 (time=307.66), 0.030799 s/step
Meep progress: 310.22/377.433631896973 = 82.2% done in 453.7s, 98.3s to go
on time step 15514 (time=310.28), 0.0305477 s/step
Meep progress: 312.82/377.433631896973 = 82.9% done in 457.7s, 94.5s to go
on time step 15643 (time=312.86), 0.0310277 s/step
Meep progress: 315.36/377.433631896973 = 83.6% done in 461.7s, 90.9s to go
on time step 15769 (time=315.38), 0.0318236 s/step
Meep progress: 317.98/377.433631896973 = 84.2% done in 465.8s, 87.1s to go
on time step 15900 (time=318), 0.030582 s/step
Meep progress: 320.62/377.433631896973 = 84.9% done in 469.8s, 83.2s to go
on time step 16031 (time=320.62), 0.0305764 s/step
Meep progress: 323.14/377.433631896973 = 85.6% done in 473.8s, 79.6s to go
on time step 16157 (time=323.14), 0.0318413 s/step
Meep progress: 325.8/377.433631896973 = 86.3% done in 477.8s, 75.7s to go
on time step 16290 (time=325.8), 0.0301848 s/step
Meep progress: 328.52/377.433631896973 = 87.0% done in 481.8s, 71.7s to go
on time step 16426 (time=328.52), 0.0294397 s/step
Meep progress: 331.22/377.433631896973 = 87.8% done in 485.8s, 67.8s to go
on time step 16561 (time=331.22), 0.0296504 s/step
Meep progress: 333.92/377.433631896973 = 88.5% done in 489.8s, 63.8s to go
on time step 16696 (time=333.92), 0.029766 s/step
Meep progress: 336.6/377.433631896973 = 89.2% done in 493.9s, 59.9s to go
on time step 16830 (time=336.6), 0.0299477 s/step
Meep progress: 339.22/377.433631896973 = 89.9% done in 497.9s, 56.1s to go
on time step 16961 (time=339.22), 0.0306097 s/step
Meep progress: 341.9/377.433631896973 = 90.6% done in 501.9s, 52.2s to go
on time step 17095 (time=341.9), 0.0298541 s/step
Meep progress: 344.44/377.433631896973 = 91.3% done in 505.9s, 48.5s to go
on time step 17222 (time=344.44), 0.0316542 s/step
Meep progress: 347.04/377.433631896973 = 91.9% done in 509.9s, 44.7s to go
on time step 17352 (time=347.04), 0.0309587 s/step
Meep progress: 349.74/377.433631896973 = 92.7% done in 513.9s, 40.7s to go
on time step 17487 (time=349.74), 0.0296837 s/step
Meep progress: 352.4/377.433631896973 = 93.4% done in 517.9s, 36.8s to go
on time step 17620 (time=352.4), 0.0301796 s/step
Meep progress: 355.04/377.433631896973 = 94.1% done in 521.9s, 32.9s to go
on time step 17752 (time=355.04), 0.0303956 s/step
Meep progress: 357.66/377.433631896973 = 94.8% done in 526.0s, 29.1s to go
on time step 17883 (time=357.66), 0.030631 s/step
Meep progress: 360.36/377.433631896973 = 95.5% done in 530.0s, 25.1s to go
on time step 18018 (time=360.36), 0.0297176 s/step
Meep progress: 362.94/377.433631896973 = 96.2% done in 534.0s, 21.3s to go
on time step 18147 (time=362.94), 0.0311534 s/step
Meep progress: 365.54/377.433631896973 = 96.8% done in 538.0s, 17.5s to go
on time step 18277 (time=365.54), 0.030898 s/step
Meep progress: 368.16/377.433631896973 = 97.5% done in 542.0s, 13.7s to go
on time step 18408 (time=368.16), 0.0307305 s/step
Meep progress: 370.84/377.433631896973 = 98.3% done in 546.0s, 9.7s to go
on time step 18542 (time=370.84), 0.0299594 s/step
Meep progress: 373.34/377.433631896973 = 98.9% done in 550.1s, 6.0s to go
on time step 18667 (time=373.34), 0.0320679 s/step
Meep progress: 375.86/377.433631896973 = 99.6% done in 554.1s, 2.3s to go
on time step 18793 (time=375.86), 0.0319084 s/step
run 0 finished at t = 377.44 (18872 timesteps)
flux1:, 0.627777777777778, 7.55811087819096e-7, 7.55811500784264e-7, 7.55812146628712e-7, 7.55812693535458e-7, 7.55812754503314e-7, 7.55812143127919e-7, 7.55811068582454e-7, 7.55810112968966e-7, 7.55809940583904e-7, 7.55810860432185e-7, 7.55812504204387e-7, 7.55813887303433e-7, 7.55813940776985e-7, 7.55812291856128e-7, 7.55809793257166e-7, 7.55808270297337e-7, 7.55809322943541e-7, 7.55812744181779e-7, 7.55815850729284e-7, 7.55815102125678e-7, 7.55809992193444e-7, 7.55805987455239e-7, 7.55810209734459e-7, 7.5581812515071e-7, 7.5581203371888e-7, 7.55803070300001e-7, 7.55822929500203e-7, 7.55799954304733e-7, 7.55828290949229e-7, 7.55808188113455e-7, 7.55797648258367e-7, 7.55808188113455e-7, 7.55828290949228e-7, 7.55799954304732e-7, 7.55822929500204e-7, 7.55803070300002e-7, 7.55812033718881e-7, 7.5581812515071e-7, 7.55810209734458e-7, 7.55805987455239e-7, 7.55809992193443e-7, 7.55815102125676e-7, 7.55815850729284e-7, 7.55812744181779e-7, 7.55809322943538e-7, 7.55808270297339e-7, 7.55809793257166e-7, 7.55812291856123e-7, 7.55813940776983e-7, 7.55813887303436e-7, 7.55812504204387e-7, 7.55810860432189e-7, 7.55809940583904e-7, 7.55810112968965e-7, 7.55811068582458e-7, 7.55812143127923e-7, 7.55812754503305e-7, 7.55812693535452e-7, 7.55812146628713e-7, 7.55811500784262e-7, 7.558110878191e-7
flux1:, 0.628040226681531, 8.62802873100309e-7, 8.62803575317733e-7, 8.6280448319843e-7, 8.6280513559095e-7, 8.62805081572398e-7, 8.6280417524983e-7, 8.62802762304211e-7, 8.62801598326401e-7, 8.62801470842322e-7, 8.62802687847609e-7, 8.62804737999562e-7, 8.62806411636652e-7, 8.62806453230802e-7, 8.62804465435712e-7, 8.62801487762605e-7, 8.62799662355535e-7, 8.62800833846932e-7, 8.62804748728722e-7, 8.62808328087766e-7, 8.62807545016204e-7, 8.62801842660808e-7, 8.6279741445412e-7, 8.62802248918207e-7, 8.62811083600809e-7, 8.62803899834108e-7, 8.62793649347197e-7, 8.62816308321401e-7, 8.62790145709281e-7, 8.62822680683752e-7, 8.62799865392148e-7, 8.62787875520308e-7, 8.62799865392146e-7, 8.6282268068375e-7, 8.6279014570928e-7, 8.62816308321402e-7, 8.62793649347196e-7, 8.62803899834111e-7, 8.6281108360081e-7, 8.62802248918208e-7, 8.62797414454118e-7, 8.62801842660807e-7, 8.62807545016201e-7, 8.62808328087768e-7, 8.62804748728723e-7, 8.62800833846933e-7, 8.62799662355539e-7, 8.62801487762604e-7, 8.6280446543571e-7, 8.62806453230797e-7, 8.62806411636655e-7, 8.62804737999561e-7, 8.6280268784761e-7, 8.62801470842319e-7, 8.62801598326408e-7, 8.62802762304214e-7, 8.62804175249832e-7, 8.62805081572394e-7, 8.62805135590948e-7, 8.62804483198433e-7, 8.62803575317728e-7, 8.6280287310031e-7
flux1:, 0.628302675585284, 9.8406878646744e-7, 9.84069851668869e-7, 9.84071078176899e-7, 9.84071848340946e-7, 9.84071640458207e-7, 9.84070366637802e-7, 9.8406854352935e-7, 9.84067135655766e-7, 9.84067072708992e-7, 9.84068653556521e-7, 9.8407119093959e-7, 9.84073207837923e-7, 9.84073232495972e-7, 9.84070843863124e-7, 9.84067302606636e-7, 9.84065118691418e-7, 9.8406641785921e-7, 9.84070893213468e-7, 9.84075016315061e-7, 9.84074210155022e-7, 9.84067860342343e-7, 9.84062973969817e-7, 9.84068500688816e-7, 9.84078342641206e-7, 9.84069883570814e-7, 9.84058169741148e-7, 9.84084000500989e-7, 9.84054238168005e-7, 9.8409156336026e-7, 9.84065697004361e-7, 9.8405207123522e-7, 9.8406569700436e-7, 9.8409156336026e-7, 9.84054238168005e-7, 9.8408400050099e-7, 9.84058169741148e-7, 9.84069883570814e-7, 9.84078342641206e-7, 9.84068500688816e-7, 9.84062973969817e-7, 9.84067860342344e-7, 9.8407421015502e-7, 9.84075016315061e-7, 9.84070893213466e-7, 9.84066417859208e-7, 9.84065118691419e-7, 9.84067302606638e-7, 9.84070843863121e-7, 9.84073232495969e-7, 9.84073207837926e-7, 9.84071190939592e-7, 9.84068653556523e-7, 9.84067072708992e-7, 9.84067135655766e-7, 9.84068543529353e-7, 9.84070366637802e-7, 9.84071640458195e-7, 9.84071848340948e-7, 9.84071078176901e-7, 9.84069851668858e-7, 9.84068786467437e-7
flux1:, 0.628565124489038, 1.12138562495426e-6, 1.12138713555462e-6, 1.12138874160295e-6, 1.12138963980546e-6, 1.12138923177205e-6, 1.12138750857439e-6, 1.12138519670084e-6, 1.12138350834151e-6, 1.121383534863e-6, 1.12138555536052e-6, 1.12138866925726e-6, 1.12139108553682e-6, 1.12139108466852e-6, 1.12138822455091e-6, 1.12138402620022e-6, 1.12138142377882e-6, 1.12138286315611e-6, 1.12138797459343e-6, 1.12139271933972e-6, 1.12139190032727e-6, 1.12138484006999e-6, 1.12137945740889e-6, 1.12138576737831e-6, 1.12139671487634e-6, 1.12138677479128e-6, 1.12137340234093e-6, 1.12140282314913e-6, 1.12136899613042e-6, 1.12141177647931e-6, 1.12138247705121e-6, 1.12136700563213e-6, 1.12138247705121e-6, 1.12141177647931e-6, 1.12136899613042e-6, 1.12140282314913e-6, 1.12137340234093e-6, 1.12138677479129e-6, 1.12139671487634e-6, 1.12138576737831e-6, 1.12137945740889e-6, 1.12138484006999e-6, 1.12139190032727e-6, 1.12139271933972e-6, 1.12138797459343e-6, 1.12138286315611e-6, 1.12138142377882e-6, 1.12138402620022e-6, 1.12138822455091e-6, 1.12139108466851e-6, 1.12139108553683e-6, 1.12138866925726e-6, 1.12138555536052e-6, 1.121383534863e-6, 1.1213835083415e-6, 1.12138519670084e-6, 1.12138750857439e-6, 1.12138923177204e-6, 1.12138963980546e-6, 1.12138874160295e-6, 1.12138713555462e-6, 1.12138562495426e-6
flux1:, 0.628827573392791, 1.27673353310692e-6, 1.27673557928117e-6, 1.27673762905999e-6, 1.27673866287415e-6, 1.27673800101247e-6, 1.27673573794305e-6, 1.27673285295447e-6, 1.27673084743393e-6, 1.27673099404956e-6, 1.27673353874749e-6, 1.27673732584837e-6, 1.27674019979142e-6, 1.27674016038303e-6, 1.27673674935578e-6, 1.27673179224058e-6, 1.27672870888189e-6, 1.27673030621405e-6, 1.27673613881545e-6, 1.27674158932728e-6, 1.2767407644459e-6, 1.27673292048993e-6, 1.27672699938151e-6, 1.27673419663222e-6, 1.27674636080909e-6, 1.27673471026264e-6, 1.27671946408286e-6, 1.27675294461647e-6, 1.27671452796546e-6, 1.27676350811004e-6, 1.27673034366773e-6, 1.2767127895944e-6, 1.27673034366773e-6, 1.27676350811004e-6, 1.27671452796545e-6, 1.27675294461647e-6, 1.27671946408286e-6, 1.27673471026264e-6, 1.27674636080909e-6, 1.27673419663222e-6, 1.27672699938151e-6, 1.27673292048994e-6, 1.2767407644459e-6, 1.27674158932728e-6, 1.27673613881545e-6, 1.27673030621405e-6, 1.27672870888189e-6, 1.27673179224058e-6, 1.27673674935578e-6, 1.27674016038303e-6, 1.27674019979142e-6, 1.27673732584837e-6, 1.27673353874749e-6, 1.27673099404956e-6, 1.27673084743394e-6, 1.27673285295447e-6, 1.27673573794305e-6, 1.27673800101246e-6, 1.27673866287414e-6, 1.27673762906e-6, 1.27673557928116e-6, 1.27673353310692e-6
flux1:, 0.629090022296544, 1.45231690310268e-6, 1.45231958139302e-6, 1.45232214114569e-6, 1.45232331496225e-6, 1.45232233868784e-6, 1.45231943789313e-6, 1.45231589116636e-6, 1.45231353275571e-6, 1.45231383589884e-6, 1.45231699720193e-6, 1.45232156007096e-6, 1.45232495059211e-6, 1.45232485436314e-6, 1.45232080449947e-6, 1.45231498017375e-6, 1.4523113530027e-6, 1.45231313297696e-6, 1.45231978182636e-6, 1.4523260272025e-6, 1.45232519745002e-6, 1.45231648350005e-6, 1.45230997712044e-6, 1.45231818130793e-6, 1.45233168935917e-6, 1.45231807440997e-6, 1.45230071885876e-6, 1.45233878582409e-6, 1.45229518624202e-6, 1.45235119748106e-6, 1.45231367862141e-6, 1.45229377378304e-6, 1.45231367862141e-6, 1.45235119748106e-6, 1.45229518624202e-6, 1.45233878582409e-6, 1.45230071885876e-6, 1.45231807440997e-6, 1.45233168935917e-6, 1.45231818130793e-6, 1.45230997712044e-6, 1.45231648350005e-6, 1.45232519745002e-6, 1.4523260272025e-6, 1.45231978182635e-6, 1.45231313297696e-6, 1.4523113530027e-6, 1.45231498017375e-6, 1.45232080449947e-6, 1.45232485436314e-6, 1.45232495059212e-6, 1.45232156007096e-6, 1.45231699720194e-6, 1.45231383589884e-6, 1.45231353275571e-6, 1.45231589116636e-6, 1.45231943789313e-6, 1.45232233868783e-6, 1.45232331496225e-6, 1.4523221411457e-6, 1.452319581393e-6, 1.45231690310268e-6
flux1:, 0.629352471200297, 1.65058712277349e-6, 1.65059053423677e-6, 1.65059367093621e-6, 1.65059498577318e-6, 1.65059362864232e-6, 1.65058998674977e-6, 1.65058568721869e-6, 1.65058294214696e-6, 1.65058344378742e-6, 1.65058732048479e-6, 1.65059276549221e-6, 1.65059673034707e-6, 1.65059655302526e-6, 1.65059176862237e-6, 1.65058496384466e-6, 1.65058073202907e-6, 1.65058272819068e-6, 1.65059029868893e-6, 1.65059743120839e-6, 1.65059658819132e-6, 1.65058690166707e-6, 1.65057975791686e-6, 1.65058910745699e-6, 1.65060410652247e-6, 1.65058824821789e-6, 1.65056852653891e-6, 1.65061176976124e-6, 1.65056231607703e-6, 1.65062628367039e-6, 1.65058385492842e-6, 1.65056129573771e-6, 1.65058385492841e-6, 1.65062628367039e-6, 1.65056231607703e-6, 1.65061176976124e-6, 1.65056852653891e-6, 1.65058824821789e-6, 1.65060410652247e-6, 1.65058910745699e-6, 1.65057975791686e-6, 1.65058690166706e-6, 1.65059658819132e-6, 1.65059743120838e-6, 1.65059029868892e-6, 1.65058272819068e-6, 1.65058073202907e-6, 1.65058496384466e-6, 1.65059176862236e-6, 1.65059655302525e-6, 1.65059673034708e-6, 1.65059276549221e-6, 1.65058732048479e-6, 1.65058344378742e-6, 1.65058294214695e-6, 1.65058568721869e-6, 1.65058998674977e-6, 1.65059362864231e-6, 1.65059498577317e-6, 1.65059367093621e-6, 1.65059053423676e-6, 1.6505871227735e-6
flux1:, 0.629614920104051, 1.8742672987464e-6, 1.87427154668743e-6, 1.87427532671888e-6, 1.87427678044731e-6, 1.87427497184736e-6, 1.87427048240055e-6, 1.87426533868561e-6, 1.87426217603508e-6, 1.87426292293158e-6, 1.87426761809333e-6, 1.8742740528209e-6, 1.87427864660883e-6, 1.87427835740268e-6, 1.87427273622652e-6, 1.8742648355707e-6, 1.87425994329477e-6, 1.87426220010295e-6, 1.87427080800066e-6, 1.87427892071363e-6, 1.87427804254223e-6, 1.87426726087491e-6, 1.87425942183245e-6, 1.87427007764571e-6, 1.87428673940715e-6, 1.8742683334954e-6, 1.87424596734119e-6, 1.87429504635467e-6, 1.87423897876352e-6, 1.87431192963133e-6, 1.87426395973684e-6, 1.87423840221027e-6, 1.87426395973684e-6, 1.87431192963132e-6, 1.87423897876352e-6, 1.87429504635467e-6, 1.87424596734119e-6, 1.8742683334954e-6, 1.87428673940715e-6, 1.87427007764571e-6, 1.87425942183245e-6, 1.87426726087491e-6, 1.87427804254222e-6, 1.87427892071363e-6, 1.87427080800066e-6, 1.87426220010295e-6, 1.87425994329478e-6, 1.87426483557069e-6, 1.87427273622652e-6, 1.87427835740267e-6, 1.87427864660883e-6, 1.8742740528209e-6, 1.87426761809332e-6, 1.87426292293158e-6, 1.87426217603509e-6, 1.87426533868561e-6, 1.87427048240056e-6, 1.87427497184736e-6, 1.87427678044731e-6, 1.87427532671887e-6, 1.87427154668743e-6, 1.87426729874642e-6
flux1:, 0.629877369007804, 2.12637908644619e-6, 2.12638427382319e-6, 2.12638876180138e-6, 2.12639034990021e-6, 2.12638801743392e-6, 2.12638257389586e-6, 2.12637649664509e-6, 2.12637288902352e-6, 2.12637393141996e-6, 2.12637954963783e-6, 2.12638707979581e-6, 2.12639235183521e-6, 2.12639191318521e-6, 2.12638534828523e-6, 2.12637623738583e-6, 2.12637063727183e-6, 2.12637321223457e-6, 2.12638298332695e-6, 2.12639216700175e-6, 2.12639121348533e-6, 2.12637918998619e-6, 2.12637059147651e-6, 2.12638274139088e-6, 2.12640126740038e-6, 2.12637998422962e-6, 2.12635467325729e-6, 2.12641032442551e-6, 2.12634678240646e-6, 2.12642985331201e-6, 2.12637562425386e-6, 2.12634667851329e-6, 2.12637562425386e-6, 2.12642985331201e-6, 2.12634678240646e-6, 2.12641032442551e-6, 2.12635467325729e-6, 2.12637998422962e-6, 2.12640126740038e-6, 2.12638274139088e-6, 2.12637059147651e-6, 2.12637918998619e-6, 2.12639121348533e-6, 2.12639216700176e-6, 2.12638298332695e-6, 2.12637321223458e-6, 2.12637063727184e-6, 2.12637623738583e-6, 2.12638534828522e-6, 2.12639191318521e-6, 2.12639235183522e-6, 2.12638707979581e-6, 2.12637954963783e-6, 2.12637393141996e-6, 2.12637288902352e-6, 2.12637649664509e-6, 2.12638257389586e-6, 2.12638801743392e-6, 2.12639034990021e-6, 2.1263887618014e-6, 2.12638427382318e-6, 2.1263790864462e-6
flux1:, 0.630139817911557, 2.41027176286226e-6, 2.41027798949215e-6, 2.41028324735573e-6, 2.41028496429146e-6, 2.41028203686705e-6, 2.4102755361198e-6, 2.4102684404431e-6, 2.41026436432214e-6, 2.41026575403129e-6, 2.41027239802045e-6, 2.41028112395296e-6, 2.4102871161272e-6, 2.41028648381186e-6, 2.4102788659299e-6, 2.41026843532947e-6, 2.41026209223843e-6, 2.41026505805449e-6, 2.41027612749273e-6, 2.41028646691467e-6, 2.41028537409142e-6, 2.41027193344718e-6, 2.41026250478268e-6, 2.41027636862961e-6, 2.41029699635234e-6, 2.41027248088328e-6, 2.41024390237345e-6, 2.41030694657736e-6, 2.41023495542891e-6, 2.4103294017687e-6, 2.41026809663895e-6, 2.41023532081467e-6, 2.41026809663895e-6, 2.41032940176871e-6, 2.41023495542891e-6, 2.41030694657736e-6, 2.41024390237346e-6, 2.41027248088329e-6, 2.41029699635234e-6, 2.41027636862961e-6, 2.41026250478268e-6, 2.41027193344717e-6, 2.41028537409142e-6, 2.41028646691467e-6, 2.41027612749273e-6, 2.41026505805449e-6, 2.41026209223843e-6, 2.41026843532948e-6, 2.4102788659299e-6, 2.41028648381185e-6, 2.4102871161272e-6, 2.41028112395297e-6, 2.41027239802046e-6, 2.41026575403128e-6, 2.41026436432214e-6, 2.41026844044309e-6, 2.4102755361198e-6, 2.41028203686705e-6, 2.41028496429146e-6, 2.41028324735574e-6, 2.41027798949215e-6, 2.41027176286226e-6
flux1:, 0.63040226681531, 2.72965368169379e-6, 2.72966104142374e-6, 2.72966712795392e-6, 2.72966896925076e-6, 2.72966538083766e-6, 2.72965772705719e-6, 2.72964953490883e-6, 2.7296449705242e-6, 2.7296467583766e-6, 2.72965452500373e-6, 2.72966453789981e-6, 2.72967128258858e-6, 2.72967040624765e-6, 2.72966162680782e-6, 2.7296497763299e-6, 2.72964267144068e-6, 2.72964611806875e-6, 2.72965862926197e-6, 2.72967019891744e-6, 2.72966887299189e-6, 2.72965380646788e-6, 2.72964347041853e-6, 2.72965930583274e-6, 2.72968231534943e-6, 2.7296541871703e-6, 2.72962199560148e-6, 2.72969334654088e-6, 2.72961180249584e-6, 2.72971900786355e-6, 2.72964969748199e-6, 2.72961259100647e-6, 2.72964969748199e-6, 2.72971900786355e-6, 2.72961180249584e-6, 2.72969334654089e-6, 2.72962199560149e-6, 2.7296541871703e-6, 2.72968231534943e-6, 2.72965930583274e-6, 2.72964347041853e-6, 2.72965380646788e-6, 2.72966887299189e-6, 2.72967019891745e-6, 2.72965862926197e-6, 2.72964611806874e-6, 2.72964267144069e-6, 2.72964977632989e-6, 2.72966162680782e-6, 2.72967040624765e-6, 2.72967128258859e-6, 2.72966453789982e-6, 2.72965452500372e-6, 2.72964675837659e-6, 2.7296449705242e-6, 2.72964953490883e-6, 2.72965772705719e-6, 2.72966538083765e-6, 2.72966896925076e-6, 2.72966712795393e-6, 2.72966104142373e-6, 2.72965368169379e-6
flux1:, 0.630664715719064, 3.08862625364139e-6, 3.08863483168593e-6, 3.08864180258688e-6, 3.08864376760606e-6, 3.08863946155473e-6, 3.08863057028819e-6, 3.08862121263252e-6, 3.08861614335952e-6, 3.08861837604439e-6, 3.08862735190249e-6, 3.08863872987094e-6, 3.08864624809113e-6, 3.08864507220416e-6, 3.0886350268243e-6, 3.08862167034628e-6, 3.08861380538017e-6, 3.08861784195372e-6, 3.08863194506308e-6, 3.08864480428707e-6, 3.08864311509136e-6, 3.08862617554822e-6, 3.08861484859585e-6, 3.08863295750075e-6, 3.088658678771e-6, 3.08862653196081e-6, 3.08859035845351e-6, 3.0886710316203e-6, 3.08857868553007e-6, 3.08870017227003e-6, 3.08862180062182e-6, 3.0885797969157e-6, 3.08862180062182e-6, 3.08870017227003e-6, 3.08857868553007e-6, 3.0886710316203e-6, 3.08859035845351e-6, 3.08862653196081e-6, 3.08865867877101e-6, 3.08863295750075e-6, 3.08861484859585e-6, 3.08862617554822e-6, 3.08864311509136e-6, 3.08864480428708e-6, 3.08863194506308e-6, 3.08861784195372e-6, 3.08861380538017e-6, 3.08862167034628e-6, 3.0886350268243e-6, 3.08864507220415e-6, 3.08864624809114e-6, 3.08863872987094e-6, 3.08862735190248e-6, 3.08861837604438e-6, 3.08861614335953e-6, 3.08862121263253e-6, 3.08863057028819e-6, 3.08863946155473e-6, 3.08864376760606e-6, 3.08864180258689e-6, 3.08863483168594e-6, 3.08862625364141e-6
flux1:, 0.630927164622817, 3.49172059712555e-6, 3.49173046778966e-6, 3.4917383764408e-6, 3.49174047182636e-6, 3.49173540558008e-6, 3.49172520780404e-6, 3.49171462638998e-6, 3.49170903754099e-6, 3.49171175392356e-6, 3.4917220106361e-6, 3.49173481483987e-6, 3.49174311472145e-6, 3.49174158004452e-6, 3.4917301724534e-6, 3.49171524290093e-6, 3.49170664432929e-6, 3.49171140084028e-6, 3.49172725090269e-6, 3.49174143861964e-6, 3.49173921276267e-6, 3.49172010961538e-6, 3.49170770253903e-6, 3.49172843826381e-6, 3.49175725880111e-6, 3.49172066144459e-6, 3.49168011296944e-6, 3.49177123536645e-6, 3.49166667497666e-6, 3.49180411599732e-6, 3.49171548455115e-6, 3.49166794311583e-6, 3.49171548455115e-6, 3.49180411599732e-6, 3.49166667497666e-6, 3.49177123536645e-6, 3.49168011296944e-6, 3.49172066144459e-6, 3.49175725880112e-6, 3.49172843826381e-6, 3.49170770253903e-6, 3.49172010961538e-6, 3.49173921276267e-6, 3.49174143861964e-6, 3.49172725090269e-6, 3.49171140084028e-6, 3.49170664432929e-6, 3.49171524290093e-6, 3.49173017245339e-6, 3.49174158004452e-6, 3.49174311472145e-6, 3.49173481483986e-6, 3.4917220106361e-6, 3.49171175392355e-6, 3.49170903754099e-6, 3.49171462638998e-6, 3.49172520780404e-6, 3.49173540558006e-6, 3.49174047182636e-6, 3.4917383764408e-6, 3.49173046778965e-6, 3.49172059712556e-6
flux1:, 0.63118961352657, 3.94393700645491e-6, 3.94394823146874e-6, 3.94395713041329e-6, 3.94395937408435e-6, 3.94395352403646e-6, 3.9439419699308e-6, 3.94393011850572e-6, 3.94392399554384e-6, 3.94392722261587e-6, 3.94393881211511e-6, 3.94395308319387e-6, 3.94396215890445e-6, 3.94396020432111e-6, 3.94394735050327e-6, 3.94393080483246e-6, 3.94392152788106e-6, 3.94392715656956e-6, 3.94394491133257e-6, 3.94396044057775e-6, 3.94395745449257e-6, 3.94393584876219e-6, 3.94392226758767e-6, 3.94394604252005e-6, 3.94397841527521e-6, 3.94393690838465e-6, 3.94389156661433e-6, 3.94399438731168e-6, 3.94387601818833e-6, 3.94403125036288e-6, 3.94393100137562e-6, 3.94387719931926e-6, 3.94393100137562e-6, 3.94403125036288e-6, 3.94387601818833e-6, 3.94399438731168e-6, 3.94389156661432e-6, 3.94393690838465e-6, 3.94397841527521e-6, 3.94394604252005e-6, 3.94392226758767e-6, 3.9439358487622e-6, 3.94395745449257e-6, 3.94396044057775e-6, 3.94394491133258e-6, 3.94392715656955e-6, 3.94392152788106e-6, 3.94393080483246e-6, 3.94394735050327e-6, 3.94396020432111e-6, 3.94396215890447e-6, 3.94395308319387e-6, 3.94393881211511e-6, 3.94392722261587e-6, 3.94392399554385e-6, 3.94393011850573e-6, 3.9439419699308e-6, 3.94395352403645e-6, 3.94395937408434e-6, 3.9439571304133e-6, 3.94394823146874e-6, 3.94393700645491e-6
flux1:, 0.631452062430323, 4.45078738533907e-6, 4.45080001301423e-6, 4.4508099561809e-6, 4.45081238166146e-6, 4.45080574783629e-6, 4.45079280997802e-6, 4.45077965479273e-6, 4.45077298102022e-6, 4.45077672971696e-6, 4.45078967980457e-6, 4.45080543483577e-6, 4.45081526604474e-6, 4.45081283072775e-6, 4.4507984630476e-6, 4.45078028693085e-6, 4.45077041917726e-6, 4.45077709558675e-6, 4.45079691318956e-6, 4.45081376565792e-6, 4.45080973880449e-6, 4.4507852384264e-6, 4.45077038575355e-6, 4.45079767938605e-6, 4.45083413057967e-6, 4.4507872261361e-6, 4.45073664580515e-6, 4.4508525474482e-6, 4.45071857265158e-6, 4.45089361219255e-6, 4.45078021114293e-6, 4.45071933418177e-6, 4.45078021114293e-6, 4.45089361219256e-6, 4.45071857265158e-6, 4.4508525474482e-6, 4.45073664580515e-6, 4.4507872261361e-6, 4.45083413057966e-6, 4.45079767938605e-6, 4.45077038575355e-6, 4.4507852384264e-6, 4.45080973880449e-6, 4.45081376565792e-6, 4.45079691318956e-6, 4.45077709558675e-6, 4.45077041917727e-6, 4.45078028693085e-6, 4.4507984630476e-6, 4.45081283072775e-6, 4.45081526604475e-6, 4.45080543483577e-6, 4.45078967980457e-6, 4.45077672971695e-6, 4.45077298102023e-6, 4.45077965479273e-6, 4.45079280997802e-6, 4.45080574783629e-6, 4.45081238166146e-6, 4.45080995618089e-6, 4.45080001301421e-6, 4.45078738533908e-6
flux1:, 0.631714511334077, 5.01834079352337e-6, 5.01835485890069e-6, 5.01836590446761e-6, 5.01836856524816e-6, 5.01836117541557e-6, 5.01834685108028e-6, 5.01833237057923e-6, 5.01832512443743e-6, 5.01832938563948e-6, 5.0183436961925e-6, 5.01836092644914e-6, 5.0183714783826e-6, 5.01836850409547e-6, 5.01835257508307e-6, 5.01833278696629e-6, 5.0183224513218e-6, 5.0183303750141e-6, 5.01835241170673e-6, 5.0183705326373e-6, 5.0183651211565e-6, 5.0183372767178e-6, 5.01832105341224e-6, 5.01835242058971e-6, 5.01839355717905e-6, 5.01834073496318e-6, 5.0182844415914e-6, 5.01841495299863e-6, 5.01826335164192e-6, 5.0184604118934e-6, 5.01833212922513e-6, 5.01826326221329e-6, 5.01833212922513e-6, 5.0184604118934e-6, 5.01826335164192e-6, 5.01841495299864e-6, 5.0182844415914e-6, 5.01834073496318e-6, 5.01839355717904e-6, 5.01835242058971e-6, 5.01832105341224e-6, 5.01833727671781e-6, 5.0183651211565e-6, 5.0183705326373e-6, 5.01835241170671e-6, 5.0183303750141e-6, 5.0183224513218e-6, 5.01833278696629e-6, 5.01835257508307e-6, 5.01836850409545e-6, 5.01837147838261e-6, 5.01836092644913e-6, 5.01834369619251e-6, 5.01832938563947e-6, 5.01832512443743e-6, 5.01833237057924e-6, 5.01834685108027e-6, 5.01836117541556e-6, 5.01836856524815e-6, 5.01836590446761e-6, 5.01835485890069e-6, 5.01834079352338e-6
flux1:, 0.63197696023783, 5.65327225296753e-6, 5.65328777905873e-6, 5.65329999276512e-6, 5.65330296628878e-6, 5.65329487906533e-6, 5.65327919133259e-6, 5.65326337498499e-6, 5.65325552719362e-6, 5.65326026831367e-6, 5.65327590854244e-6, 5.65329457829796e-6, 5.65330580238091e-6, 5.65330223567161e-6, 5.65328472108344e-6, 5.65326337524899e-6, 5.65325273212221e-6, 5.6532621270897e-6, 5.65328653524538e-6, 5.65330582900552e-6, 5.65329862015497e-6, 5.65326692123069e-6, 5.65324922843477e-6, 5.65328530756104e-6, 5.65333182397459e-6, 5.65327252682272e-6, 5.65321001365393e-6, 5.65335682366954e-6, 5.6531853285362e-6, 5.65340684068146e-6, 5.65326173306669e-6, 5.65318385011979e-6, 5.6532617330667e-6, 5.65340684068146e-6, 5.6531853285362e-6, 5.65335682366955e-6, 5.65321001365394e-6, 5.65327252682272e-6, 5.65333182397459e-6, 5.65328530756103e-6, 5.65324922843476e-6, 5.6532669212307e-6, 5.65329862015497e-6, 5.65330582900552e-6, 5.65328653524537e-6, 5.6532621270897e-6, 5.65325273212222e-6, 5.65326337524899e-6, 5.65328472108344e-6, 5.65330223567161e-6, 5.65330580238092e-6, 5.65329457829797e-6, 5.65327590854243e-6, 5.65326026831367e-6, 5.65325552719363e-6, 5.65326337498501e-6, 5.65327919133261e-6, 5.65329487906532e-6, 5.65330296628878e-6, 5.65329999276512e-6, 5.65328777905874e-6, 5.65327225296753e-6
flux1:, 0.632239409141583, 6.36291495761982e-6, 6.36293195775004e-6, 6.36294541633992e-6, 6.362948807113e-6, 6.36294011356797e-6, 6.36292311095735e-6, 6.3629059572695e-6, 6.36289746813271e-6, 6.36290263076321e-6, 6.36291953795437e-6, 6.36293958455486e-6, 6.36295141956846e-6, 6.36294721352671e-6, 6.36292811423476e-6, 6.36290530248138e-6, 6.36289455094531e-6, 6.36290566581246e-6, 6.36293259255145e-6, 6.36295291933456e-6, 6.36294342705372e-6, 6.36290729930001e-6, 6.36288804067959e-6, 6.36292956159143e-6, 6.36298224532162e-6, 6.36291587241723e-6, 6.36284659642826e-6, 6.36301156922214e-6, 6.36281764364903e-6, 6.36306628087649e-6, 6.36290217223674e-6, 6.36281412652212e-6, 6.36290217223675e-6, 6.36306628087648e-6, 6.36281764364903e-6, 6.36301156922214e-6, 6.36284659642826e-6, 6.36291587241724e-6, 6.36298224532161e-6, 6.36292956159144e-6, 6.3628880406796e-6, 6.3629072993e-6, 6.36294342705371e-6, 6.36295291933457e-6, 6.36293259255145e-6, 6.36290566581246e-6, 6.36289455094531e-6, 6.36290530248137e-6, 6.36292811423476e-6, 6.3629472135267e-6, 6.36295141956848e-6, 6.36293958455485e-6, 6.36291953795437e-6, 6.3629026307632e-6, 6.36289746813273e-6, 6.36290595726951e-6, 6.36292311095734e-6, 6.36294011356796e-6, 6.36294880711301e-6, 6.36294541633992e-6, 6.36293195775003e-6, 6.36291495761982e-6
flux1:, 0.632501858045337, 7.15531602664783e-6, 7.15533450778272e-6, 7.15534930214118e-6, 7.15535324338555e-6, 7.15534406666068e-6, 7.15532582108917e-6, 7.15530733494095e-6, 7.15529815224854e-6, 7.15530365140867e-6, 7.15532173158881e-6, 7.15534306695931e-6, 7.15535544055778e-6, 7.15535055572914e-6, 7.15532989794422e-6, 7.1553057494967e-6, 7.15529512731975e-6, 7.15530823548776e-6, 7.15533782228883e-6, 7.15535899637513e-6, 7.15534665833396e-6, 7.1553054614705e-6, 7.15528454557308e-6, 7.15533233674725e-6, 7.15539207235864e-6, 7.15531797015832e-6, 7.15524134700416e-6, 7.15542653903847e-6, 7.15520735329719e-6, 7.15548605900048e-6, 7.15530052153656e-6, 7.15520103480781e-6, 7.15530052153656e-6, 7.15548605900048e-6, 7.15520735329718e-6, 7.15542653903847e-6, 7.15524134700415e-6, 7.15531797015831e-6, 7.15539207235865e-6, 7.15533233674725e-6, 7.15528454557308e-6, 7.1553054614705e-6, 7.15534665833395e-6, 7.15535899637514e-6, 7.15533782228884e-6, 7.15530823548776e-6, 7.15529512731974e-6, 7.1553057494967e-6, 7.15532989794421e-6, 7.15535055572913e-6, 7.1553554405578e-6, 7.15534306695932e-6, 7.15532173158882e-6, 7.15530365140866e-6, 7.15529815224855e-6, 7.15530733494095e-6, 7.15532582108916e-6, 7.15534406666067e-6, 7.15535324338555e-6, 7.15534930214117e-6, 7.15533450778272e-6, 7.15531602664783e-6
flux1:, 0.63276430694909, 8.03929593563724e-6, 8.0393159024373e-6, 8.03933213985466e-6, 8.0393367930634e-6, 8.03932728554274e-6, 8.03930788848506e-6, 8.03928807805214e-6, 8.03927813610105e-6, 8.03928386166105e-6, 8.03930299258886e-6, 8.0393255062662e-6, 8.03933833660493e-6, 8.03933274058241e-6, 8.03931057389095e-6, 8.03928525317301e-6, 8.03927503563351e-6, 8.03929043558977e-6, 8.03932281931789e-6, 8.03934460936621e-6, 8.03932878583338e-6, 8.03928181261018e-6, 8.03925915516586e-6, 8.0393141498927e-6, 8.03938192098856e-6, 8.0392993713832e-6, 8.03921476916571e-6, 8.0394224480726e-6, 8.03917485549438e-6, 8.03948687610052e-6, 8.03927721158459e-6, 8.03916486353638e-6, 8.0392772115846e-6, 8.03948687610051e-6, 8.03917485549439e-6, 8.03942244807261e-6, 8.0392147691657e-6, 8.03929937138321e-6, 8.03938192098855e-6, 8.0393141498927e-6, 8.03925915516587e-6, 8.03928181261018e-6, 8.03932878583339e-6, 8.03934460936621e-6, 8.03932281931789e-6, 8.03929043558976e-6, 8.03927503563352e-6, 8.03928525317301e-6, 8.03931057389093e-6, 8.03933274058241e-6, 8.03933833660493e-6, 8.03932550626622e-6, 8.03930299258887e-6, 8.03928386166104e-6, 8.03927813610104e-6, 8.03928807805214e-6, 8.03930788848507e-6, 8.03932728554272e-6, 8.0393367930634e-6, 8.03933213985466e-6, 8.03931590243729e-6, 8.03929593563725e-6
flux1:, 0.633026755852843, 9.02451175292264e-6, 9.02453321210434e-6, 9.02455101699435e-6, 9.02455656872928e-6, 9.02454690636103e-6, 9.02452646322032e-6, 9.02450533686976e-6, 9.02449455721301e-6, 9.0245003780835e-6, 9.0245204149204e-6, 9.02454397860286e-6, 9.02455717573342e-6, 9.02455084088918e-6, 9.02452723358162e-6, 9.02450093553727e-6, 9.02449143301671e-6, 9.02450944909842e-6, 9.02454476491229e-6, 9.02456689674542e-6, 9.02454687157649e-6, 9.02449334776883e-6, 9.02446887372591e-6, 9.02453211486153e-6, 9.02460900355709e-6, 9.02451720889516e-6, 9.02442394067066e-6, 9.02465660630703e-6, 9.0243771193956e-6, 9.02472604241143e-6, 9.02448926397865e-6, 9.02436248149128e-6, 9.02448926397865e-6, 9.02472604241145e-6, 9.0243771193956e-6, 9.02465660630703e-6, 9.02442394067066e-6, 9.02451720889517e-6, 9.0246090035571e-6, 9.02453211486153e-6, 9.02446887372591e-6, 9.02449334776883e-6, 9.02454687157649e-6, 9.02456689674543e-6, 9.02454476491227e-6, 9.02450944909843e-6, 9.0244914330167e-6, 9.02450093553726e-6, 9.02452723358158e-6, 9.02455084088917e-6, 9.02455717573344e-6, 9.02454397860284e-6, 9.0245204149204e-6, 9.02450037808349e-6, 9.02449455721298e-6, 9.02450533686978e-6, 9.02452646322033e-6, 9.02454690636101e-6, 9.02455656872927e-6, 9.02455101699436e-6, 9.02453321210435e-6, 9.02451175292265e-6
flux1:, 0.633289204756596, 1.01215242991263e-5, 1.01215472635493e-5, 1.01215667758639e-5, 1.01215734311555e-5, 1.01215638046405e-5, 1.01215424274839e-5, 1.0121519991161e-5, 1.01215082857501e-5, 1.01215140573947e-5, 1.01215348413049e-5, 1.01215593147906e-5, 1.01215727813815e-5, 1.01215656801657e-5, 1.01215407113684e-5, 1.01215136540967e-5, 1.01215052085383e-5, 1.01215261925064e-5, 1.01215645791257e-5, 1.01215867414382e-5, 1.01215617254182e-5, 1.01215008108308e-5, 1.01214744558793e-5, 1.01215470987924e-5, 1.01216342822745e-5, 1.01215323469165e-5, 1.01214296618998e-5, 1.01216900698582e-5, 1.01213748366137e-5, 1.01217646344523e-5, 1.01214974490954e-5, 1.0121354495423e-5, 1.01214974490954e-5, 1.01217646344523e-5, 1.01213748366137e-5, 1.01216900698582e-5, 1.01214296618998e-5, 1.01215323469165e-5, 1.01216342822745e-5, 1.01215470987924e-5, 1.01214744558793e-5, 1.01215008108308e-5, 1.01215617254182e-5, 1.01215867414382e-5, 1.01215645791257e-5, 1.01215261925064e-5, 1.01215052085383e-5, 1.01215136540967e-5, 1.01215407113684e-5, 1.01215656801657e-5, 1.01215727813815e-5, 1.01215593147906e-5, 1.01215348413049e-5, 1.01215140573947e-5, 1.01215082857501e-5, 1.0121519991161e-5, 1.01215424274839e-5, 1.01215638046405e-5, 1.01215734311555e-5, 1.01215667758639e-5, 1.01215472635493e-5, 1.01215242991262e-5
flux1:, 0.63355165366035, 1.13418693368175e-5, 1.13418938285632e-5, 1.13419151991016e-5, 1.13419231708871e-5, 1.13419137736039e-5, 1.13418915725906e-5, 1.13418678283302e-5, 1.13418551057374e-5, 1.13418606814946e-5, 1.13418820512946e-5, 1.13419072895422e-5, 1.13419209204e-5, 1.13419130176309e-5, 1.13418867658225e-5, 1.13418591804029e-5, 1.13418521608248e-5, 1.13418764946581e-5, 1.13419181024591e-5, 1.13419399558089e-5, 1.13419090924974e-5, 1.13418398828865e-5, 1.13418115941962e-5, 1.13418949075476e-5, 1.13419936513617e-5, 1.13418805595068e-5, 1.13417676329761e-5, 1.13420588208361e-5, 1.13417036014708e-5, 1.13421386815636e-5, 1.13418374734754e-5, 1.13416764374075e-5, 1.13418374734754e-5, 1.13421386815636e-5, 1.13417036014708e-5, 1.13420588208362e-5, 1.13417676329761e-5, 1.13418805595068e-5, 1.13419936513617e-5, 1.13418949075476e-5, 1.13418115941963e-5, 1.13418398828865e-5, 1.13419090924974e-5, 1.13419399558089e-5, 1.13419181024591e-5, 1.13418764946581e-5, 1.13418521608248e-5, 1.13418591804029e-5, 1.13418867658225e-5, 1.13419130176309e-5, 1.13419209204e-5, 1.13419072895422e-5, 1.13418820512946e-5, 1.13418606814946e-5, 1.13418551057374e-5, 1.13418678283302e-5, 1.13418915725906e-5, 1.13419137736039e-5, 1.13419231708871e-5, 1.13419151991016e-5, 1.13418938285631e-5, 1.13418693368175e-5
flux1:, 0.633814102564103, 1.26981328838952e-5, 1.26981589354719e-5, 1.26981823172913e-5, 1.26981918114625e-5, 1.26981828241986e-5, 1.26981598982098e-5, 1.26981348445014e-5, 1.26981210198872e-5, 1.2698126266462e-5, 1.26981480732686e-5, 1.26981739341712e-5, 1.26981876139709e-5, 1.26981788555713e-5, 1.26981513831785e-5, 1.26981235007042e-5, 1.26981182980715e-5, 1.26981463984298e-5, 1.26981914007934e-5, 1.26982125901356e-5, 1.26981749642415e-5, 1.26980964939842e-5, 1.26980662298717e-5, 1.26981615939185e-5, 1.26982732417179e-5, 1.26981478313366e-5, 1.26980237533018e-5, 1.26983490699018e-5, 1.26979492140586e-5, 1.2698434475668e-5, 1.26980952904951e-5, 1.26979140754912e-5, 1.26980952904951e-5, 1.2698434475668e-5, 1.26979492140586e-5, 1.26983490699017e-5, 1.26980237533018e-5, 1.26981478313366e-5, 1.26982732417178e-5, 1.26981615939185e-5, 1.26980662298717e-5, 1.26980964939842e-5, 1.26981749642415e-5, 1.26982125901356e-5, 1.26981914007934e-5, 1.26981463984298e-5, 1.26981182980715e-5, 1.26981235007042e-5, 1.26981513831785e-5, 1.26981788555713e-5, 1.26981876139709e-5, 1.26981739341712e-5, 1.26981480732686e-5, 1.2698126266462e-5, 1.26981210198872e-5, 1.26981348445014e-5, 1.26981598982099e-5, 1.26981828241986e-5, 1.26981918114625e-5, 1.26981823172913e-5, 1.26981589354719e-5, 1.26981328838952e-5
flux1:, 0.634076551467856, 1.42040307286307e-5, 1.42040583813586e-5, 1.42040839165729e-5, 1.42040951124015e-5, 1.42040866851966e-5, 1.42040631123547e-5, 1.42040367471481e-5, 1.42040217565601e-5, 1.42040265738701e-5, 1.42040486984953e-5, 1.4204075050812e-5, 1.42040886494103e-5, 1.42040789471306e-5, 1.42040502810576e-5, 1.42040223170646e-5, 1.42040193389318e-5, 1.42040516637517e-5, 1.42041002720028e-5, 1.42041204428805e-5, 1.42040750910583e-5, 1.42039863363117e-5, 1.42039540645542e-5, 1.42040629667613e-5, 1.42041889263822e-5, 1.42040498592089e-5, 1.42039136219705e-5, 1.42042767599531e-5, 1.42038271844411e-5, 1.42043680824698e-5, 1.42039866124333e-5, 1.42037829256842e-5, 1.42039866124333e-5, 1.42043680824698e-5, 1.42038271844411e-5, 1.42042767599531e-5, 1.42039136219705e-5, 1.42040498592089e-5, 1.42041889263823e-5, 1.42040629667613e-5, 1.42039540645542e-5, 1.42039863363117e-5, 1.42040750910583e-5, 1.42041204428805e-5, 1.42041002720028e-5, 1.42040516637516e-5, 1.42040193389318e-5, 1.42040223170646e-5, 1.42040502810576e-5, 1.42040789471305e-5, 1.42040886494103e-5, 1.4204075050812e-5, 1.42040486984953e-5, 1.42040265738701e-5, 1.42040217565601e-5, 1.42040367471481e-5, 1.42040631123547e-5, 1.42040866851965e-5, 1.42040951124015e-5, 1.42040839165729e-5, 1.42040583813586e-5, 1.42040307286307e-5
flux1:, 0.634339000371609, 1.58744922062047e-5, 1.58745215048065e-5, 1.58745493062072e-5, 1.58745623321775e-5, 1.58745545638459e-5, 1.5874530392778e-5, 1.5874502719926e-5, 1.58744865393713e-5, 1.58744908847015e-5, 1.58745132573217e-5, 1.58745399880817e-5, 1.58745533527933e-5, 1.58745425645896e-5, 1.58745126727361e-5, 1.58744848094056e-5, 1.58744844748488e-5, 1.5874521532517e-5, 1.58745740146698e-5, 1.58745928329947e-5, 1.5874538756785e-5, 1.58744386388037e-5, 1.58744043333475e-5, 1.58745283612049e-5, 1.58746700870975e-5, 1.58745158147807e-5, 1.58743662995725e-5, 1.58747713314272e-5, 1.5874266498359e-5, 1.58748691142906e-5, 1.58744406839958e-5, 1.58742120253157e-5, 1.58744406839958e-5, 1.58748691142906e-5, 1.58742664983591e-5, 1.58747713314272e-5, 1.58743662995725e-5, 1.58745158147807e-5, 1.58746700870975e-5, 1.58745283612049e-5, 1.58744043333475e-5, 1.58744386388037e-5, 1.5874538756785e-5, 1.58745928329948e-5, 1.58745740146697e-5, 1.58745215325169e-5, 1.58744844748488e-5, 1.58744848094056e-5, 1.58745126727361e-5, 1.58745425645896e-5, 1.58745533527933e-5, 1.58745399880817e-5, 1.58745132573217e-5, 1.58744908847015e-5, 1.58744865393713e-5, 1.5874502719926e-5, 1.5874530392778e-5, 1.58745545638459e-5, 1.58745623321774e-5, 1.58745493062072e-5, 1.58745215048065e-5, 1.58744922062047e-5
flux1:, 0.634601449275363, 1.7725748275822e-5, 1.77257792583044e-5, 1.77258093854763e-5, 1.77258242908695e-5, 1.77258172070433e-5, 1.77257924498673e-5, 1.77257634897412e-5, 1.77257461592668e-5, 1.77257500754124e-5, 1.77257726968029e-5, 1.77257997173891e-5, 1.77258126616603e-5, 1.77258005675917e-5, 1.77257693316611e-5, 1.77257416983756e-5, 1.77257444338214e-5, 1.77257867953148e-5, 1.77258434986607e-5, 1.77258606737982e-5, 1.772579685426e-5, 1.77256842424595e-5, 1.77256478783295e-5, 1.7725788709439e-5, 1.77259476816807e-5, 1.77257764083528e-5, 1.77256123713325e-5, 1.77260637890946e-5, 1.77254976841581e-5, 1.7726168804075e-5, 1.77256883566739e-5, 1.7725432007066e-5, 1.77256883566739e-5, 1.7726168804075e-5, 1.77254976841581e-5, 1.77260637890945e-5, 1.77256123713325e-5, 1.77257764083528e-5, 1.77259476816806e-5, 1.77257887094389e-5, 1.77256478783295e-5, 1.77256842424595e-5, 1.772579685426e-5, 1.77258606737982e-5, 1.77258434986607e-5, 1.77257867953148e-5, 1.77257444338214e-5, 1.77257416983756e-5, 1.77257693316611e-5, 1.77258005675917e-5, 1.77258126616603e-5, 1.77257997173891e-5, 1.77257726968029e-5, 1.77257500754124e-5, 1.77257461592668e-5, 1.77257634897412e-5, 1.77257924498673e-5, 1.77258172070433e-5, 1.77258242908695e-5, 1.77258093854762e-5, 1.77257792583044e-5, 1.77257482758221e-5
flux1:, 0.634863898179116, 1.97754239140511e-5, 1.97754565961066e-5, 1.97754890260264e-5, 1.97755057489605e-5, 1.9775499279756e-5, 1.97754739078482e-5, 1.97754437127356e-5, 1.97754253654701e-5, 1.97754290122297e-5, 1.97754519756222e-5, 1.97754792256765e-5, 1.97754915137091e-5, 1.97754777874587e-5, 1.97754449726369e-5, 1.97754176256803e-5, 1.9775423862298e-5, 1.97754721765768e-5, 1.97755335539364e-5, 1.97755488645544e-5, 1.97754742779456e-5, 1.97753479922483e-5, 1.97753095385499e-5, 1.97754689282405e-5, 1.97756466285909e-5, 1.97754562702997e-5, 1.97752763282176e-5, 1.97757790869091e-5, 1.97751451973146e-5, 1.9775892396717e-5, 1.9775354479909e-5, 1.97750674895784e-5, 1.9775354479909e-5, 1.9775892396717e-5, 1.97751451973146e-5, 1.97757790869091e-5, 1.97752763282176e-5, 1.97754562702997e-5, 1.97756466285909e-5, 1.97754689282405e-5, 1.97753095385499e-5, 1.97753479922483e-5, 1.97754742779456e-5, 1.97755488645544e-5, 1.97755335539364e-5, 1.97754721765768e-5, 1.9775423862298e-5, 1.97754176256803e-5, 1.97754449726369e-5, 1.97754777874587e-5, 1.97754915137091e-5, 1.97754792256765e-5, 1.97754519756223e-5, 1.97754290122297e-5, 1.97754253654701e-5, 1.97754437127356e-5, 1.97754739078483e-5, 1.97754992797559e-5, 1.97755057489605e-5, 1.97754890260263e-5, 1.97754565961066e-5, 1.97754239140511e-5
flux1:, 0.635126347082869, 2.20426348136802e-5, 2.20426691670928e-5, 2.20427037595946e-5, 2.20427220926067e-5, 2.20427160512522e-5, 2.20426899948556e-5, 2.20426586695306e-5, 2.20426395652967e-5, 2.20426432533402e-5, 2.2042666765753e-5, 2.20426942140305e-5, 2.20427055410878e-5, 2.20426897175168e-5, 2.20426549399059e-5, 2.2042627842293e-5, 2.20426380156423e-5, 2.20426930284335e-5, 2.20427596676258e-5, 2.20427729894948e-5, 2.20426866231685e-5, 2.20425454351253e-5, 2.20425048461565e-5, 2.20426846131188e-5, 2.20428824988279e-5, 2.20426706404627e-5, 2.20424732563957e-5, 2.20430328211988e-5, 2.20423241126349e-5, 2.20431558475355e-5, 2.20425545986928e-5, 2.20422337742056e-5, 2.20425545986929e-5, 2.20431558475355e-5, 2.20423241126349e-5, 2.20430328211988e-5, 2.20424732563957e-5, 2.20426706404627e-5, 2.20428824988279e-5, 2.20426846131188e-5, 2.20425048461565e-5, 2.20425454351253e-5, 2.20426866231685e-5, 2.20427729894948e-5, 2.20427596676258e-5, 2.20426930284335e-5, 2.20426380156423e-5, 2.2042627842293e-5, 2.20426549399059e-5, 2.20426897175167e-5, 2.20427055410878e-5, 2.20426942140305e-5, 2.20426667657531e-5, 2.20426432533402e-5, 2.20426395652968e-5, 2.20426586695306e-5, 2.20426899948556e-5, 2.20427160512522e-5, 2.20427220926066e-5, 2.20427037595946e-5, 2.20426691670928e-5, 2.20426348136802e-5
flux1:, 0.635388795986622, 2.45480883481229e-5, 2.45481242730191e-5, 2.45481607319664e-5, 2.4548180286611e-5, 2.45481743505508e-5, 2.45481475031997e-5, 2.45481152307562e-5, 2.45480957934673e-5, 2.45481000192536e-5, 2.45481244209668e-5, 2.45481520623218e-5, 2.45481620306998e-5, 2.45481434701884e-5, 2.45481061631962e-5, 2.45480791657932e-5, 2.45480937183952e-5, 2.45481562942991e-5, 2.45482289500824e-5, 2.45482402847185e-5, 2.45481411522247e-5, 2.45479837844027e-5, 2.45479409890498e-5, 2.45481429997398e-5, 2.45483624760941e-5, 2.45481263266286e-5, 2.4547909796219e-5, 2.45485321932496e-5, 2.4547741084951e-5, 2.45486667884526e-5, 2.45479959179535e-5, 2.4547637808162e-5, 2.45479959179536e-5, 2.45486667884526e-5, 2.4547741084951e-5, 2.45485321932496e-5, 2.4547909796219e-5, 2.45481263266286e-5, 2.45483624760941e-5, 2.45481429997398e-5, 2.45479409890499e-5, 2.45479837844027e-5, 2.45481411522247e-5, 2.45482402847185e-5, 2.45482289500824e-5, 2.45481562942991e-5, 2.45480937183952e-5, 2.45480791657933e-5, 2.45481061631962e-5, 2.45481434701883e-5, 2.45481620306998e-5, 2.45481520623218e-5, 2.45481244209668e-5, 2.45481000192536e-5, 2.45480957934673e-5, 2.45481152307563e-5, 2.45481475031998e-5, 2.45481743505508e-5, 2.4548180286611e-5, 2.45481607319664e-5, 2.45481242730191e-5, 2.45480883481229e-5
flux1:, 0.635651244890376, 2.73141887290265e-5, 2.73142260202707e-5, 2.73142638517759e-5, 2.73142840240711e-5, 2.73142777201539e-5, 2.73142499487047e-5, 2.73142170213577e-5, 2.73141978789726e-5, 2.73142033590644e-5, 2.73142291398029e-5, 2.73142569876206e-5, 2.73142650785828e-5, 2.73142429292925e-5, 2.73142023104861e-5, 2.7314175135715e-5, 2.7314194523138e-5, 2.73142656707398e-5, 2.73143452981456e-5, 2.73143548008999e-5, 2.73142419551271e-5, 2.731406707828e-5, 2.73140219680594e-5, 2.73142481209048e-5, 2.73144905137696e-5, 2.73142268608311e-5, 2.73139892994965e-5, 2.73146811699139e-5, 2.73137995066987e-5, 2.73148296899887e-5, 2.73140824616259e-5, 2.73136833419041e-5, 2.73140824616259e-5, 2.73148296899888e-5, 2.73137995066986e-5, 2.73146811699139e-5, 2.73139892994965e-5, 2.73142268608311e-5, 2.73144905137696e-5, 2.73142481209048e-5, 2.73140219680594e-5, 2.73140670782799e-5, 2.73142419551271e-5, 2.73143548008999e-5, 2.73143452981455e-5, 2.73142656707398e-5, 2.7314194523138e-5, 2.7314175135715e-5, 2.73142023104861e-5, 2.73142429292925e-5, 2.73142650785829e-5, 2.73142569876206e-5, 2.73142291398029e-5, 2.73142033590644e-5, 2.73141978789726e-5, 2.73142170213577e-5, 2.73142499487047e-5, 2.73142777201539e-5, 2.73142840240711e-5, 2.7314263851776e-5, 2.73142260202707e-5, 2.73141887290265e-5
flux1:, 0.635913693794129, 3.03651462492496e-5, 3.03651845578342e-5, 3.03652230273774e-5, 3.03652429662235e-5, 3.03652356615751e-5, 3.03652068223375e-5, 3.03651736764375e-5, 3.0365155701798e-5, 3.03651634046341e-5, 3.03651912149831e-5, 3.0365219288585e-5, 3.0365224830935e-5, 3.03651979905248e-5, 3.0365153030738e-5, 3.03651252602373e-5, 3.03651499611479e-5, 3.03652308605196e-5, 3.03653186481579e-5, 3.03653266540782e-5, 3.03651991971525e-5, 3.0365005424754e-5, 3.03649578410861e-5, 3.03652100518191e-5, 3.03654765817054e-5, 3.03651817466403e-5, 3.03649210782332e-5, 3.03656897352693e-5, 3.03647087551603e-5, 3.03658551115795e-5, 3.03650243187164e-5, 3.03645801729707e-5, 3.03650243187164e-5, 3.03658551115795e-5, 3.03647087551604e-5, 3.03656897352693e-5, 3.03649210782331e-5, 3.03651817466403e-5, 3.03654765817054e-5, 3.03652100518192e-5, 3.03649578410861e-5, 3.0365005424754e-5, 3.03651991971526e-5, 3.03653266540783e-5, 3.03653186481579e-5, 3.03652308605195e-5, 3.03651499611479e-5, 3.03651252602373e-5, 3.0365153030738e-5, 3.03651979905247e-5, 3.0365224830935e-5, 3.0365219288585e-5, 3.03651912149831e-5, 3.03651634046341e-5, 3.0365155701798e-5, 3.03651736764375e-5, 3.03652068223375e-5, 3.03652356615751e-5, 3.03652429662234e-5, 3.03652230273774e-5, 3.03651845578342e-5, 3.03651462492496e-5
flux1:, 0.636176142697882, 3.37270904646742e-5, 3.37271292555603e-5, 3.37271673463458e-5, 3.37271859272458e-5, 3.37271768272868e-5, 3.37271467883451e-5, 3.37271140423386e-5, 3.37270983927745e-5, 3.37271095657373e-5, 3.37271402223835e-5, 3.37271685292381e-5, 3.37271706656261e-5, 3.37271377443422e-5, 3.37270871410618e-5, 3.37270582086798e-5, 3.37270887391043e-5, 3.37271807707501e-5, 3.37272781723234e-5, 3.37272852178768e-5, 3.37271423064628e-5, 3.37269281863015e-5, 3.37268779078425e-5, 3.37271580975699e-5, 3.37274498569936e-5, 3.37271196517315e-5, 3.37268335991149e-5, 3.37276870874482e-5, 3.37265973832561e-5, 3.37278728938461e-5, 3.37269508298044e-5, 3.37264573296598e-5, 3.37269508298044e-5, 3.37278728938462e-5, 3.37265973832561e-5, 3.37276870874482e-5, 3.37268335991149e-5, 3.37271196517316e-5, 3.37274498569936e-5, 3.37271580975699e-5, 3.37268779078425e-5, 3.37269281863015e-5, 3.37271423064628e-5, 3.37272852178768e-5, 3.37272781723234e-5, 3.37271807707501e-5, 3.37270887391043e-5, 3.37270582086798e-5, 3.37270871410618e-5, 3.37271377443422e-5, 3.37271706656261e-5, 3.37271685292381e-5, 3.37271402223835e-5, 3.37271095657373e-5, 3.37270983927745e-5, 3.37271140423386e-5, 3.37271467883451e-5, 3.37271768272868e-5, 3.37271859272458e-5, 3.37271673463458e-5, 3.37271292555602e-5, 3.37270904646743e-5
flux1:, 0.636438591601635, 3.74281871263018e-5, 3.74282256348084e-5, 3.74282620101174e-5, 3.74282778165971e-5, 3.74282659713903e-5, 3.74282346406989e-5, 3.74282031342239e-5, 3.74281912874178e-5, 3.7428207476923e-5, 3.74282419604814e-5, 3.74282704734341e-5, 3.74282681259418e-5, 3.74282274133653e-5, 3.74281695705686e-5, 3.74281387619936e-5, 3.74281756937715e-5, 3.74282804677148e-5, 3.7428389229654e-5, 3.74283960682101e-5, 3.7428236912859e-5, 3.74280009155463e-5, 3.74279476466582e-5, 3.74282577345478e-5, 3.74285756706533e-5, 3.74282053577634e-5, 3.74278914357235e-5, 3.74288385924557e-5, 3.74276300654919e-5, 3.74290491042053e-5, 3.74280275252206e-5, 3.74274800057283e-5, 3.74280275252206e-5, 3.74290491042053e-5, 3.74276300654919e-5, 3.74288385924557e-5, 3.74278914357235e-5, 3.74282053577634e-5, 3.74285756706533e-5, 3.74282577345477e-5, 3.74279476466582e-5, 3.74280009155463e-5, 3.74282369128589e-5, 3.74283960682101e-5, 3.7428389229654e-5, 3.74282804677148e-5, 3.74281756937715e-5, 3.74281387619937e-5, 3.74281695705685e-5, 3.74282274133653e-5, 3.74282681259419e-5, 3.74282704734342e-5, 3.74282419604814e-5, 3.7428207476923e-5, 3.74281912874178e-5, 3.74282031342239e-5, 3.74282346406989e-5, 3.74282659713902e-5, 3.74282778165971e-5, 3.74282620101175e-5, 3.74282256348085e-5, 3.74281871263018e-5
flux1:, 0.636701040505389, 4.14987586289251e-5, 4.14987958183803e-5, 4.1498828790983e-5, 4.14988401060175e-5, 4.14988244257026e-5, 4.14987917839507e-5, 4.14987626157168e-5, 4.1498756399018e-5, 4.14987794613543e-5, 4.14988189058389e-5, 4.14988475360324e-5, 4.14988393730291e-5, 4.14987888110565e-5, 4.14987218277458e-5, 4.14986882878952e-5, 4.14987322709746e-5, 4.14988516543305e-5, 4.14989738372039e-5, 4.14989814460745e-5, 4.14988053033265e-5, 4.14985458077697e-5, 4.14984891694685e-5, 4.1498831072152e-5, 4.14991759767072e-5, 4.14987602340705e-5, 4.14984157449178e-5, 4.14994662612594e-5, 4.14981280651777e-5, 4.14997065017606e-5, 4.14985765807359e-5, 4.14979700119134e-5, 4.14985765807359e-5, 4.14997065017607e-5, 4.14981280651777e-5, 4.14994662612594e-5, 4.14984157449178e-5, 4.14987602340705e-5, 4.14991759767072e-5, 4.1498831072152e-5, 4.14984891694685e-5, 4.14985458077697e-5, 4.14988053033265e-5, 4.14989814460745e-5, 4.14989738372039e-5, 4.14988516543305e-5, 4.14987322709746e-5, 4.14986882878952e-5, 4.14987218277458e-5, 4.14987888110564e-5, 4.14988393730291e-5, 4.14988475360323e-5, 4.14988189058389e-5, 4.14987794613543e-5, 4.1498756399018e-5, 4.14987626157168e-5, 4.14987917839506e-5, 4.14988244257025e-5, 4.14988401060175e-5, 4.14988287909829e-5, 4.14987958183803e-5, 4.14987586289251e-5
flux1:, 0.636963489409142, 4.59714076938693e-5, 4.5971442217787e-5, 4.59714697296253e-5, 4.59714745391087e-5, 4.59714538186166e-5, 4.59714199552151e-5, 4.59713945168325e-5, 4.59713961270166e-5, 4.59714282278234e-5, 4.59714739012316e-5, 4.59715024678904e-5, 4.59714868745784e-5, 4.59714240394118e-5, 4.59713457090216e-5, 4.59713084580449e-5, 4.59713602459061e-5, 4.59714963869451e-5, 4.59716343780889e-5, 4.59716439549021e-5, 4.59714501110042e-5, 4.5971165387139e-5, 4.59711049120946e-5, 4.59714805520567e-5, 4.59718530609875e-5, 4.59713859524769e-5, 4.59710079845833e-5, 4.59721724672101e-5, 4.59706929398606e-5, 4.5972448238324e-5, 4.59712005075699e-5, 4.59705294610638e-5, 4.597120050757e-5, 4.59724482383241e-5, 4.59706929398606e-5, 4.59721724672101e-5, 4.59710079845833e-5, 4.59713859524769e-5, 4.59718530609875e-5, 4.59714805520567e-5, 4.59711049120946e-5, 4.5971165387139e-5, 4.59714501110041e-5, 4.5971643954902e-5, 4.59716343780888e-5, 4.59714963869451e-5, 4.59713602459061e-5, 4.59713084580449e-5, 4.59713457090216e-5, 4.59714240394118e-5, 4.59714868745784e-5, 4.59715024678904e-5, 4.59714739012316e-5, 4.59714282278233e-5, 4.59713961270166e-5, 4.59713945168325e-5, 4.59714199552151e-5, 4.59714538186165e-5, 4.59714745391088e-5, 4.59714697296252e-5, 4.5971442217787e-5, 4.59714076938693e-5
flux1:, 0.637225938312895, 5.08811439518598e-5, 5.08811741243197e-5, 5.08811937396167e-5, 5.08811897494331e-5, 5.08811627019774e-5, 5.08811278518682e-5, 5.08811078543877e-5, 5.08811198648428e-5, 5.08811634654349e-5, 5.08812167414385e-5, 5.08812449402248e-5, 5.08812199956354e-5, 5.0881142091644e-5, 5.0881049914299e-5, 5.08810078726811e-5, 5.08810683497675e-5, 5.0881223696186e-5, 5.08813802109095e-5, 5.08813931572065e-5, 5.08811809025401e-5, 5.08808690918865e-5, 5.08808042252503e-5, 5.08812155505521e-5, 5.08816161551432e-5, 5.0881091108589e-5, 5.08806765379831e-5, 5.08819665689123e-5, 5.08803331500601e-5, 5.08822844606414e-5, 5.08809087418173e-5, 5.08801673520114e-5, 5.08809087418174e-5, 5.08822844606414e-5, 5.08803331500601e-5, 5.08819665689123e-5, 5.08806765379831e-5, 5.0881091108589e-5, 5.08816161551432e-5, 5.08812155505521e-5, 5.08808042252503e-5, 5.08808690918865e-5, 5.08811809025401e-5, 5.08813931572065e-5, 5.08813802109094e-5, 5.0881223696186e-5, 5.08810683497675e-5, 5.08810078726811e-5, 5.0881049914299e-5, 5.0881142091644e-5, 5.08812199956354e-5, 5.08812449402248e-5, 5.08812167414384e-5, 5.08811634654349e-5, 5.08811198648428e-5, 5.08811078543877e-5, 5.08811278518682e-5, 5.08811627019774e-5, 5.08811897494331e-5, 5.08811937396167e-5, 5.08811741243197e-5, 5.08811439518598e-5
flux1:, 0.637488387216649, 5.62655130365397e-5, 5.6265536814683e-5, 5.62655457293382e-5, 5.62655303969293e-5, 5.62654956949886e-5, 5.62654602733527e-5, 5.62654477630295e-5, 5.62654731155127e-5, 5.62655309447538e-5, 5.62655932661127e-5, 5.62656206382744e-5, 5.62655841017374e-5, 5.62654879699547e-5, 5.62653791792215e-5, 5.6265331202e-5, 5.6265401411634e-5, 5.62655787205379e-5, 5.62657567892917e-5, 5.6265774679458e-5, 5.62655432731017e-5, 5.62652023679884e-5, 5.62651324759792e-5, 5.62655814936323e-5, 5.62660105653672e-5, 5.6265420358893e-5, 5.62649658538729e-5, 5.62663940476398e-5, 5.62645931804564e-5, 5.62667614230692e-5, 5.62652467426635e-5, 5.62644286615801e-5, 5.62652467426635e-5, 5.62667614230693e-5, 5.62645931804564e-5, 5.62663940476398e-5, 5.62649658538729e-5, 5.62654203588929e-5, 5.62660105653672e-5, 5.62655814936323e-5, 5.62651324759792e-5, 5.62652023679884e-5, 5.62655432731017e-5, 5.6265774679458e-5, 5.62657567892916e-5, 5.62655787205378e-5, 5.6265401411634e-5, 5.6265331202e-5, 5.62653791792214e-5, 5.62654879699547e-5, 5.62655841017374e-5, 5.62656206382744e-5, 5.62655932661126e-5, 5.62655309447538e-5, 5.62654731155127e-5, 5.62654477630294e-5, 5.62654602733528e-5, 5.62654956949885e-5, 5.62655303969293e-5, 5.62655457293382e-5, 5.6265536814683e-5, 5.62655130365398e-5
flux1:, 0.637750836120402, 6.2164727741258e-5, 6.21647427237799e-5, 6.21647377933631e-5, 6.2164708373823e-5, 6.21646646954945e-5, 6.21646293269133e-5, 6.21646266866433e-5, 6.21646686651398e-5, 6.21647436762318e-5, 6.21648165112265e-5, 6.21648424162304e-5, 6.21647917264295e-5, 6.21646738702093e-5, 6.21645454754694e-5, 6.21644903950502e-5, 6.21645715659285e-5, 6.21647739029247e-5, 6.21649768419932e-5, 6.21650013760205e-5, 6.21647500002718e-5, 6.2164377822866e-5, 6.21643022111032e-5, 6.21647910362684e-5, 6.21652488669905e-5, 6.21645856245246e-5, 6.21640876530847e-5, 6.21656677099766e-5, 6.21636847243834e-5, 6.21660926617726e-5, 6.21644271506688e-5, 6.2163525496124e-5, 6.21644271506688e-5, 6.21660926617725e-5, 6.21636847243835e-5, 6.21656677099766e-5, 6.21640876530846e-5, 6.21645856245247e-5, 6.21652488669906e-5, 6.21647910362684e-5, 6.21643022111033e-5, 6.21643778228661e-5, 6.21647500002718e-5, 6.21650013760205e-5, 6.21649768419931e-5, 6.21647739029246e-5, 6.21645715659285e-5, 6.21644903950502e-5, 6.21645454754694e-5, 6.21646738702093e-5, 6.21647917264295e-5, 6.21648424162304e-5, 6.21648165112264e-5, 6.21647436762318e-5, 6.21646686651398e-5, 6.21646266866433e-5, 6.21646293269133e-5, 6.21646646954945e-5, 6.2164708373823e-5, 6.21647377933631e-5, 6.21647427237798e-5, 6.21647277412579e-5
flux1:, 0.638013285024155, 6.86218007303828e-5, 6.86218041755944e-5, 6.8621781963423e-5, 6.86217355691635e-5, 6.86216816469392e-5, 6.86216471851848e-5, 6.86216571182414e-5, 6.86217193030782e-5, 6.86218146154479e-5, 6.86218994093418e-5, 6.86219230040401e-5, 6.86218552936969e-5, 6.86217119235696e-5, 6.86215607685047e-5, 6.86214974449617e-5, 6.86215910139967e-5, 6.86218217388261e-5, 6.86220531024694e-5, 6.86220860415461e-5, 6.86218137467165e-5, 6.86214079292592e-5, 6.86213258728033e-5, 6.8621856795682e-5, 6.86223436543437e-5, 6.86215988507342e-5, 6.86210536904098e-5, 6.86228004445701e-5, 6.86206194208054e-5, 6.86232917199735e-5, 6.86214624959769e-5, 6.86204697925515e-5, 6.86214624959769e-5, 6.86232917199735e-5, 6.86206194208054e-5, 6.86228004445701e-5, 6.86210536904099e-5, 6.86215988507342e-5, 6.86223436543437e-5, 6.8621856795682e-5, 6.86213258728033e-5, 6.86214079292593e-5, 6.86218137467165e-5, 6.86220860415461e-5, 6.86220531024694e-5, 6.86218217388261e-5, 6.86215910139967e-5, 6.86214974449616e-5, 6.86215607685046e-5, 6.86217119235695e-5, 6.86218552936969e-5, 6.86219230040401e-5, 6.86218994093417e-5, 6.86218146154478e-5, 6.86217193030783e-5, 6.86216571182414e-5, 6.86216471851848e-5, 6.86216816469391e-5, 6.86217355691635e-5, 6.86217819634231e-5, 6.86218041755943e-5, 6.86218007303828e-5
flux1:, 0.638275733927908, 7.56826782322147e-5, 7.56826670986014e-5, 7.56826239443206e-5, 7.56825576162318e-5, 7.56824922845072e-5, 7.56824598189888e-5, 7.56824853121276e-5, 7.56825715133494e-5, 7.5682690340747e-5, 7.56827884649709e-5, 7.56828086925751e-5, 7.56827208214983e-5, 7.56825479206124e-5, 7.56823707575037e-5, 7.56822981346432e-5, 7.56824057636839e-5, 7.56826685000263e-5, 7.56829320125181e-5, 7.56829750971216e-5, 7.56826807374408e-5, 7.56822387053055e-5, 7.56821494922151e-5, 7.56827250640475e-5, 7.56832412707377e-5, 7.56824057464588e-5, 7.56818094960174e-5, 7.56837389573529e-5, 7.56813425685658e-5, 7.56843058495274e-5, 7.56822988821573e-5, 7.5681206994731e-5, 7.56822988821573e-5, 7.56843058495274e-5, 7.56813425685658e-5, 7.56837389573529e-5, 7.56818094960174e-5, 7.56824057464588e-5, 7.56832412707377e-5, 7.56827250640475e-5, 7.56821494922151e-5, 7.56822387053055e-5, 7.56826807374408e-5, 7.56829750971216e-5, 7.56829320125181e-5, 7.56826685000263e-5, 7.56824057636839e-5, 7.56822981346431e-5, 7.56823707575036e-5, 7.56825479206123e-5, 7.56827208214984e-5, 7.56828086925752e-5, 7.56827884649709e-5, 7.56826903407469e-5, 7.56825715133493e-5, 7.56824853121276e-5, 7.56824598189888e-5, 7.56824922845072e-5, 7.56825576162317e-5, 7.56826239443206e-5, 7.56826670986013e-5, 7.56826782322147e-5
flux1:, 0.638538182831662, 8.3396374073847e-5, 8.33963450850488e-5, 8.33962771928334e-5, 8.33961879797495e-5, 8.33961102167882e-5, 8.33960810617901e-5, 8.33961253255387e-5, 8.33962394956205e-5, 8.33963850625577e-5, 8.33964977649167e-5, 8.3396513357061e-5, 8.33964019657634e-5, 8.33961953764125e-5, 8.33959889550663e-5, 8.33959061199435e-5, 8.33960297038013e-5, 8.33963282912742e-5, 8.33966277580165e-5, 8.33966826089492e-5, 8.33963647709888e-5, 8.3395883730347e-5, 8.33957867202543e-5, 8.33964098592188e-5, 8.33969558764616e-5, 8.33960198613654e-5, 8.33953684535934e-5, 8.33974978426399e-5, 8.33948671758852e-5, 8.33981500474455e-5, 8.33959500048368e-5, 8.33947500646329e-5, 8.33959500048369e-5, 8.33981500474455e-5, 8.33948671758852e-5, 8.33974978426399e-5, 8.33953684535934e-5, 8.33960198613654e-5, 8.33969558764615e-5, 8.33964098592189e-5, 8.33957867202544e-5, 8.3395883730347e-5, 8.33963647709887e-5, 8.33966826089492e-5, 8.33966277580164e-5, 8.33963282912741e-5, 8.33960297038012e-5, 8.33959061199435e-5, 8.33959889550664e-5, 8.33961953764126e-5, 8.33964019657635e-5, 8.33965133570611e-5, 8.33964977649168e-5, 8.33963850625577e-5, 8.33962394956205e-5, 8.33961253255388e-5, 8.33960810617901e-5, 8.33961102167882e-5, 8.33961879797494e-5, 8.33962771928334e-5, 8.33963450850488e-5, 8.3396374073847e-5
flux1:, 0.638800631735415, 9.18151033489674e-5, 9.18150530837999e-5, 9.18149566278562e-5, 9.18148416700551e-5, 9.18147506297645e-5, 9.18147262930656e-5, 9.18147926780509e-5, 9.18149388052769e-5, 9.18151142549531e-5, 9.18152426146187e-5, 9.18152521095754e-5, 9.18151136948591e-5, 9.18148692255337e-5, 9.18146303946917e-5, 9.18145366377342e-5, 9.18146783010048e-5, 9.18150167279767e-5, 9.18153559257735e-5, 9.18154239294813e-5, 9.18150808550716e-5, 9.18145577869962e-5, 9.1814452485767e-5, 9.18151266027847e-5, 9.18157031432614e-5, 9.18146562882575e-5, 9.1813945502954e-5, 9.18162932781641e-5, 9.18134076338765e-5, 9.18170407168932e-5, 9.18146307953047e-5, 9.18133131186406e-5, 9.18146307953047e-5, 9.18170407168932e-5, 9.18134076338765e-5, 9.18162932781641e-5, 9.18139455029539e-5, 9.18146562882575e-5, 9.18157031432614e-5, 9.18151266027846e-5, 9.1814452485767e-5, 9.18145577869962e-5, 9.18150808550715e-5, 9.18154239294815e-5, 9.18153559257735e-5, 9.18150167279767e-5, 9.18146783010048e-5, 9.18145366377342e-5, 9.18146303946917e-5, 9.18148692255336e-5, 9.18151136948592e-5, 9.18152521095753e-5, 9.18152426146188e-5, 9.18151142549531e-5, 9.18149388052769e-5, 9.18147926780509e-5, 9.18147262930657e-5, 9.18147506297645e-5, 9.18148416700551e-5, 9.18149566278562e-5, 9.18150530837999e-5, 9.18151033489674e-5
flux1:, 0.639063080639168, 1.00994414938437e-4, 1.00994339944936e-4, 1.00994211188459e-4, 1.00994067800005e-4, 1.00993962828852e-4, 1.00993944957103e-4, 1.00994036846596e-4, 1.00994218831805e-4, 1.00994427129645e-4, 1.0099457202095e-4, 1.0099457380056e-4, 1.00994404813419e-4, 1.0099411836459e-4, 1.00993844182706e-4, 1.00993739055192e-4, 1.00993901135612e-4, 1.00994283452262e-4, 1.00994665999908e-4, 1.00994748180385e-4, 1.00994377686534e-4, 1.00993809349326e-4, 1.00993695500247e-4, 1.00994424643752e-4, 1.00995032792666e-4, 1.00993864207586e-4, 1.00993089683764e-4, 1.00995675561085e-4, 1.00992512231969e-4, 1.00996528171453e-4, 1.0099388990861e-4, 1.00992443908832e-4, 1.0099388990861e-4, 1.00996528171453e-4, 1.00992512231969e-4, 1.00995675561085e-4, 1.00993089683764e-4, 1.00993864207586e-4, 1.00995032792666e-4, 1.00994424643752e-4, 1.00993695500247e-4, 1.00993809349326e-4, 1.00994377686534e-4, 1.00994748180385e-4, 1.00994665999908e-4, 1.00994283452262e-4, 1.00993901135612e-4, 1.00993739055192e-4, 1.00993844182706e-4, 1.0099411836459e-4, 1.00994404813419e-4, 1.0099457380056e-4, 1.0099457202095e-4, 1.00994427129645e-4, 1.00994218831805e-4, 1.00994036846596e-4, 1.00993944957103e-4, 1.00993962828852e-4, 1.00994067800005e-4, 1.00994211188459e-4, 1.00994339944936e-4, 1.00994414938437e-4
flux1:, 0.639325529542921, 1.10993322030339e-4, 1.1099321896098e-4, 1.10993054383223e-4, 1.10992880127303e-4, 1.10992760762022e-4, 1.1099275106143e-4, 1.10992871741856e-4, 1.10993093262701e-4, 1.10993337100445e-4, 1.10993499169492e-4, 1.10993491516553e-4, 1.1099328848146e-4, 1.10992956186986e-4, 1.10992644038309e-4, 1.10992527403686e-4, 1.10992712420248e-4, 1.10993142632324e-4, 1.1099357184387e-4, 1.10993668724443e-4, 1.10993268123245e-4, 1.10992651064574e-4, 1.1099252875574e-4, 1.10993317773396e-4, 1.10993959122659e-4, 1.1099265741796e-4, 1.109918146642e-4, 1.10994659629327e-4, 1.10991193660538e-4, 1.10995627128944e-4, 1.1099274020326e-4, 1.10991154296641e-4, 1.1099274020326e-4, 1.10995627128944e-4, 1.10991193660538e-4, 1.10994659629327e-4, 1.109918146642e-4, 1.1099265741796e-4, 1.10993959122659e-4, 1.10993317773396e-4, 1.1099252875574e-4, 1.10992651064574e-4, 1.10993268123245e-4, 1.10993668724443e-4, 1.1099357184387e-4, 1.10993142632324e-4, 1.10992712420248e-4, 1.10992527403686e-4, 1.10992644038309e-4, 1.10992956186986e-4, 1.1099328848146e-4, 1.10993491516554e-4, 1.10993499169492e-4, 1.10993337100445e-4, 1.10993093262701e-4, 1.10992871741856e-4, 1.1099275106143e-4, 1.10992760762022e-4, 1.10992880127303e-4, 1.10993054383223e-4, 1.1099321896098e-4, 1.10993322030339e-4
flux1:, 0.639587978446675, 1.21874429711893e-4, 1.21874295475173e-4, 1.21874091899953e-4, 1.21873884651033e-4, 1.21873750593539e-4, 1.21873750725935e-4, 1.21873903238844e-4, 1.21874167607091e-4, 1.21874449313008e-4, 1.21874628970768e-4, 1.21874610147555e-4, 1.21874369800688e-4, 1.21873988180341e-4, 1.21873635891427e-4, 1.21873507966914e-4, 1.21873718571675e-4, 1.21874200516613e-4, 1.21874679240967e-4, 1.2187479070024e-4, 1.21874356722103e-4, 1.21873687302196e-4, 1.21873557088866e-4, 1.21874411803018e-4, 1.21875088593403e-4, 1.2187364192273e-4, 1.21872726324655e-4, 1.21875852638923e-4, 1.21872056572477e-4, 1.21876944267592e-4, 1.21873786286171e-4, 1.21872047792885e-4, 1.21873786286171e-4, 1.21876944267592e-4, 1.21872056572477e-4, 1.21875852638923e-4, 1.21872726324655e-4, 1.2187364192273e-4, 1.21875088593403e-4, 1.21874411803018e-4, 1.21873557088866e-4, 1.21873687302196e-4, 1.21874356722104e-4, 1.2187479070024e-4, 1.21874679240967e-4, 1.21874200516613e-4, 1.21873718571675e-4, 1.21873507966914e-4, 1.21873635891427e-4, 1.2187398818034e-4, 1.21874369800689e-4, 1.21874610147555e-4, 1.21874628970768e-4, 1.21874449313008e-4, 1.21874167607091e-4, 1.21873903238844e-4, 1.21873750725935e-4, 1.21873750593539e-4, 1.21873884651033e-4, 1.21874091899953e-4, 1.21874295475173e-4, 1.21874429711893e-4
flux1:, 0.639850427350428, 1.3370405863075e-4, 1.33703890552346e-4, 1.33703645270263e-4, 1.33703403257045e-4, 1.33703254324185e-4, 1.33703265780373e-4, 1.33703452761212e-4, 1.33703762779866e-4, 1.3370408424095e-4, 1.33704281675861e-4, 1.33704250023001e-4, 1.33703969465364e-4, 1.33703535582644e-4, 1.33703141533758e-4, 1.33703002918871e-4, 1.33703241832325e-4, 1.33703779040745e-4, 1.33704309492622e-4, 1.33704434619758e-4, 1.33703963343524e-4, 1.33703237770149e-4, 1.33703100809752e-4, 1.33704028202157e-4, 1.33704743468466e-4, 1.3370313956858e-4, 1.33702146392507e-4, 1.33705577594059e-4, 1.33701421201523e-4, 1.33706801843455e-4, 1.33703348122645e-4, 1.33701443164243e-4, 1.33703348122645e-4, 1.33706801843455e-4, 1.33701421201523e-4, 1.33705577594059e-4, 1.33702146392507e-4, 1.3370313956858e-4, 1.33704743468466e-4, 1.33704028202157e-4, 1.33703100809752e-4, 1.33703237770149e-4, 1.33703963343524e-4, 1.33704434619758e-4, 1.33704309492623e-4, 1.33703779040745e-4, 1.33703241832325e-4, 1.33703002918871e-4, 1.33703141533758e-4, 1.33703535582644e-4, 1.33703969465364e-4, 1.33704250023001e-4, 1.33704281675861e-4, 1.3370408424095e-4, 1.33703762779866e-4, 1.33703452761212e-4, 1.33703265780373e-4, 1.33703254324185e-4, 1.33703403257045e-4, 1.33703645270263e-4, 1.33703890552346e-4, 1.3370405863075e-4
flux1:, 0.640112876254181, 1.46552363647893e-4, 1.46552159632841e-4, 1.46551870508828e-4, 1.46551592332627e-4, 1.46551428380045e-4, 1.46551452334427e-4, 1.46551675845252e-4, 1.46552033673305e-4, 1.46552396275255e-4, 1.46552611487265e-4, 1.46552565540596e-4, 1.46552242400256e-4, 1.46551754018439e-4, 1.46551317243894e-4, 1.46551168933027e-4, 1.46551438864101e-4, 1.4655203441117e-4, 1.46552617999683e-4, 1.4655275495497e-4, 1.46552241748497e-4, 1.46551456123802e-4, 1.46551314320173e-4, 1.46552322720289e-4, 1.46553080433625e-4, 1.46551306657735e-4, 1.46550231049726e-4, 1.46553991952308e-4, 1.46549441960924e-4, 1.46555356293755e-4, 1.46551579636884e-4, 1.46549493032037e-4, 1.46551579636884e-4, 1.46555356293755e-4, 1.46549441960924e-4, 1.46553991952308e-4, 1.46550231049726e-4, 1.46551306657735e-4, 1.46553080433625e-4, 1.46552322720289e-4, 1.46551314320173e-4, 1.46551456123802e-4, 1.46552241748497e-4, 1.4655275495497e-4, 1.46552617999683e-4, 1.4655203441117e-4, 1.46551438864101e-4, 1.46551168933027e-4, 1.46551317243893e-4, 1.46551754018439e-4, 1.46552242400256e-4, 1.46552565540596e-4, 1.46552611487265e-4, 1.46552396275255e-4, 1.46552033673305e-4, 1.46551675845252e-4, 1.46551452334427e-4, 1.46551428380045e-4, 1.46551592332627e-4, 1.46551870508828e-4, 1.46552159632841e-4, 1.46552363647893e-4
flux1:, 0.640375325157934, 1.60493446329917e-4, 1.60493205015755e-4, 1.60492870573506e-4, 1.60492555197869e-4, 1.60492376019335e-4, 1.60492413171996e-4, 1.60492674536946e-4, 1.60493081570169e-4, 1.60493486160445e-4, 1.60493719017029e-4, 1.60493657638209e-4, 1.60493290234249e-4, 1.60492745962584e-4, 1.6049226623399e-4, 1.60492109610946e-4, 1.6049241316401e-4, 1.60493069516648e-4, 1.60493706679028e-4, 1.60493852566246e-4, 1.60493292040909e-4, 1.60492442419359e-4, 1.60492298571561e-4, 1.60493397841459e-4, 1.60494203041767e-4, 1.60492246381983e-4, 1.60491083361817e-4, 1.60495200054291e-4, 1.60490219872794e-4, 1.60496710677472e-4, 1.60492581155173e-4, 1.60490296315713e-4, 1.60492581155173e-4, 1.60496710677472e-4, 1.60490219872794e-4, 1.60495200054291e-4, 1.60491083361817e-4, 1.60492246381983e-4, 1.60494203041767e-4, 1.60493397841459e-4, 1.60492298571561e-4, 1.60492442419359e-4, 1.60493292040909e-4, 1.60493852566246e-4, 1.60493706679028e-4, 1.60493069516648e-4, 1.6049241316401e-4, 1.60492109610946e-4, 1.6049226623399e-4, 1.60492745962584e-4, 1.60493290234249e-4, 1.60493657638209e-4, 1.60493719017029e-4, 1.60493486160445e-4, 1.60493081570169e-4, 1.60492674536946e-4, 1.60492413171996e-4, 1.60492376019335e-4, 1.60492555197869e-4, 1.60492870573506e-4, 1.60493205015755e-4, 1.60493446329917e-4
flux1:, 0.640637774061688, 1.7560546005501e-4, 1.75605180944872e-4, 1.75604800420187e-4, 1.75604447129389e-4, 1.75604252335303e-4, 1.75604302749947e-4, 1.75604602403644e-4, 1.75605059180035e-4, 1.756055060583e-4, 1.75605756371234e-4, 1.75605678885951e-4, 1.75605266385188e-4, 1.75604665806514e-4, 1.75604143693162e-4, 1.75603980506591e-4, 1.75604320079373e-4, 1.75605038946721e-4, 1.75605728995675e-4, 1.75605879753094e-4, 1.75605265735183e-4, 1.75604348190904e-4, 1.75604206140824e-4, 1.75605407848704e-4, 1.75606266760085e-4, 1.75604113854559e-4, 1.75602858304471e-4, 1.75607358154868e-4, 1.75601907606233e-4, 1.75609019732095e-4, 1.75604504471312e-4, 1.75602003300878e-4, 1.75604504471312e-4, 1.75609019732095e-4, 1.75601907606233e-4, 1.75607358154868e-4, 1.75602858304471e-4, 1.75604113854559e-4, 1.75606266760084e-4, 1.75605407848704e-4, 1.75604206140824e-4, 1.75604348190904e-4, 1.75605265735183e-4, 1.75605879753094e-4, 1.75605728995675e-4, 1.75605038946721e-4, 1.75604320079373e-4, 1.75603980506591e-4, 1.75604143693162e-4, 1.75604665806514e-4, 1.75605266385188e-4, 1.75605678885951e-4, 1.75605756371234e-4, 1.756055060583e-4, 1.75605059180035e-4, 1.75604602403644e-4, 1.75604302749947e-4, 1.75604252335303e-4, 1.75604447129389e-4, 1.75604800420187e-4, 1.75605180944872e-4, 1.7560546005501e-4
flux1:, 0.640900222965441, 1.91970706436019e-4, 1.91970390000333e-4, 1.91969963356716e-4, 1.91969571683023e-4, 1.91969360564395e-4, 1.91969423512562e-4, 1.91969760872542e-4, 1.91970267010632e-4, 1.91970755949424e-4, 1.91971023569112e-4, 1.91970929904827e-4, 1.91970472461122e-4, 1.91969816231846e-4, 1.91969253133125e-4, 1.91969085453195e-4, 1.91969463131032e-4, 1.91970245326901e-4, 1.91970986320798e-4, 1.91971136637615e-4, 1.91970462159026e-4, 1.91969472859824e-4, 1.91969337631607e-4, 1.91970655205012e-4, 1.91971575325828e-4, 1.91969212446186e-4, 1.91967859094679e-4, 1.91972770763284e-4, 1.91966805832481e-4, 1.91974586255497e-4, 1.91969649243753e-4, 1.91966912041509e-4, 1.91969649243753e-4, 1.91974586255497e-4, 1.91966805832481e-4, 1.91972770763284e-4, 1.91967859094679e-4, 1.91969212446186e-4, 1.91971575325828e-4, 1.91970655205012e-4, 1.91969337631607e-4, 1.91969472859824e-4, 1.91970462159026e-4, 1.91971136637615e-4, 1.91970986320798e-4, 1.91970245326901e-4, 1.91969463131032e-4, 1.91969085453195e-4, 1.91969253133125e-4, 1.91969816231846e-4, 1.91970472461122e-4, 1.91970929904827e-4, 1.91971023569111e-4, 1.91970755949424e-4, 1.91970267010632e-4, 1.91969760872542e-4, 1.91969423512562e-4, 1.91969360564395e-4, 1.91969571683023e-4, 1.91969963356716e-4, 1.91970390000333e-4, 1.91970706436019e-4
flux1:, 0.641162671869194, 2.09675721695587e-4, 2.0967536943152e-4, 2.09674897333288e-4, 2.0967446695565e-4, 2.09674238342455e-4, 2.09674312166146e-4, 2.09674685540742e-4, 2.09675239717998e-4, 2.09675770014566e-4, 2.09676054936486e-4, 2.09675945749927e-4, 2.09675444615037e-4, 2.09674734528657e-4, 2.09674132674495e-4, 2.09673962832629e-4, 2.09674380286026e-4, 2.0967522561311e-4, 2.0967601425854e-4, 2.09676157523208e-4, 2.0967541483291e-4, 2.09674350117154e-4, 2.09674228040589e-4, 2.09675676889798e-4, 2.0967666704945e-4, 2.0967408006439e-4, 2.09672623465943e-4, 2.09677976932464e-4, 2.09671449537896e-4, 2.09679947454052e-4, 2.0967454936589e-4, 2.09671554737921e-4, 2.0967454936589e-4, 2.09679947454053e-4, 2.09671449537896e-4, 2.09677976932464e-4, 2.09672623465943e-4, 2.0967408006439e-4, 2.0967666704945e-4, 2.09675676889798e-4, 2.09674228040589e-4, 2.09674350117154e-4, 2.09675414832909e-4, 2.09676157523208e-4, 2.0967601425854e-4, 2.0967522561311e-4, 2.09674380286026e-4, 2.09673962832629e-4, 2.09674132674495e-4, 2.09674734528656e-4, 2.09675444615038e-4, 2.09675945749927e-4, 2.09676054936486e-4, 2.09675770014566e-4, 2.09675239717998e-4, 2.09674685540742e-4, 2.09674312166146e-4, 2.09674238342455e-4, 2.0967446695565e-4, 2.09674897333288e-4, 2.09675369431521e-4, 2.09675721695587e-4
flux1:, 0.641425120772948, 2.28811351564317e-4, 2.28810966003461e-4, 2.28810449744295e-4, 2.28809980364166e-4, 2.28809732489439e-4, 2.28809814495435e-4, 2.28810221038193e-4, 2.28810821015062e-4, 2.2881139157298e-4, 2.28811694048684e-4, 2.28811570831788e-4, 2.28811028426406e-4, 2.28810267432501e-4, 2.28809629849341e-4, 2.28809460364621e-4, 2.28809918758442e-4, 2.28810825924743e-4, 2.28811657520888e-4, 2.28811785807025e-4, 2.28810966403708e-4, 2.28809822855204e-4, 2.28809721664455e-4, 2.28811319266293e-4, 2.28812389640755e-4, 2.2880956395219e-4, 2.2880799846421e-4, 2.2881382507453e-4, 2.28806682872152e-4, 2.28815949834464e-4, 2.28810047886988e-4, 2.28806772667966e-4, 2.28810047886988e-4, 2.28815949834464e-4, 2.28806682872152e-4, 2.2881382507453e-4, 2.2880799846421e-4, 2.2880956395219e-4, 2.28812389640755e-4, 2.28811319266294e-4, 2.28809721664455e-4, 2.28809822855204e-4, 2.28810966403708e-4, 2.28811785807025e-4, 2.28811657520888e-4, 2.28810825924743e-4, 2.28809918758443e-4, 2.2880946036462e-4, 2.28809629849341e-4, 2.28810267432501e-4, 2.28811028426406e-4, 2.28811570831788e-4, 2.28811694048684e-4, 2.28811391572979e-4, 2.28810821015062e-4, 2.28810221038193e-4, 2.28809814495435e-4, 2.28809732489439e-4, 2.28809980364166e-4, 2.28810449744295e-4, 2.28810966003461e-4, 2.28811351564317e-4
flux1:, 0.641687569676701, 2.49472813213309e-4, 2.4947239787039e-4, 2.49471839258552e-4, 2.4947133046167e-4, 2.49471060844781e-4, 2.49471147244417e-4, 2.4947158296495e-4, 2.4947222565786e-4, 2.49472835094446e-4, 2.49473155737382e-4, 2.49473020889446e-4, 2.49472440823327e-4, 2.49471632995296e-4, 2.49470963436971e-4, 2.49470796934549e-4, 2.49471296858351e-4, 2.49472263436538e-4, 2.49473131870171e-4, 2.49473235964573e-4, 2.4947233064961e-4, 2.49471105164645e-4, 2.49471034063291e-4, 2.49472799995765e-4, 2.49473962074549e-4, 2.49470882523425e-4, 2.49469202282402e-4, 2.49475534820596e-4, 2.49467721049682e-4, 2.49477811156954e-4, 2.49471359001159e-4, 2.49467778188784e-4, 2.49471359001159e-4, 2.49477811156954e-4, 2.49467721049682e-4, 2.49475534820596e-4, 2.49469202282402e-4, 2.49470882523425e-4, 2.49473962074549e-4, 2.49472799995765e-4, 2.49471034063291e-4, 2.49471105164645e-4, 2.4947233064961e-4, 2.49473235964573e-4, 2.49473131870171e-4, 2.49472263436538e-4, 2.49471296858351e-4, 2.49470796934549e-4, 2.49470963436971e-4, 2.49471632995296e-4, 2.49472440823327e-4, 2.49473020889446e-4, 2.49473155737382e-4, 2.49472835094446e-4, 2.4947222565786e-4, 2.4947158296495e-4, 2.49471147244417e-4, 2.49471060844781e-4, 2.4947133046167e-4, 2.49471839258552e-4, 2.4947239787039e-4, 2.49472813213309e-4
flux1:, 0.641950018580454, 2.71759742679376e-4, 2.71759301937982e-4, 2.71758703143076e-4, 2.71758154259105e-4, 2.71757859623138e-4, 2.71757945530884e-4, 2.71758405370099e-4, 2.71759086973846e-4, 2.71759733746666e-4, 2.71760073621326e-4, 2.71759930474711e-4, 2.71759317505801e-4, 2.71758467952571e-4, 2.71757770797661e-4, 2.71757609926255e-4, 2.71758151355999e-4, 2.71759173796079e-4, 2.71760071594836e-4, 2.7176014107056e-4, 2.71759140019013e-4, 2.71757829858943e-4, 2.71757799542299e-4, 2.71759755461139e-4, 2.71761021959444e-4, 2.71757672699367e-4, 2.71755871598735e-4, 2.7176274439e-4, 2.71754197769047e-4, 2.71765167913714e-4, 2.71758115567704e-4, 2.71754202272204e-4, 2.71758115567703e-4, 2.71765167913714e-4, 2.71754197769046e-4, 2.71762744390001e-4, 2.71755871598735e-4, 2.71757672699367e-4, 2.71761021959443e-4, 2.71759755461139e-4, 2.71757799542299e-4, 2.71757829858943e-4, 2.71759140019013e-4, 2.7176014107056e-4, 2.71760071594836e-4, 2.71759173796079e-4, 2.71758151355999e-4, 2.71757609926255e-4, 2.7175777079766e-4, 2.71758467952571e-4, 2.71759317505801e-4, 2.71759930474711e-4, 2.71760073621326e-4, 2.71759733746666e-4, 2.71759086973846e-4, 2.717584053701e-4, 2.71757945530884e-4, 2.71757859623138e-4, 2.71758154259105e-4, 2.71758703143077e-4, 2.71759301937982e-4, 2.71759742679376e-4
flux1:, 0.642212467484207, 2.9577622619429e-4, 2.95775765129594e-4, 2.95775128499733e-4, 2.95774538474286e-4, 2.95774214713131e-4, 2.95774294215967e-4, 2.95774772190729e-4, 2.95775488347433e-4, 2.95776170890466e-4, 2.95776531572047e-4, 2.95776384359106e-4, 2.95775744283349e-4, 2.95774859002771e-4, 2.95774139122377e-4, 2.95773986479471e-4, 2.9577456878117e-4, 2.95775642485908e-4, 2.95776560935718e-4, 2.95776584271284e-4, 2.95775477117287e-4, 2.95774079939515e-4, 2.95774102565644e-4, 2.95776272115038e-4, 2.9577765682627e-4, 2.95774021164275e-4, 2.95772092836994e-4, 2.95779541886806e-4, 2.95770196567193e-4, 2.95782106748294e-4, 2.95774400577532e-4, 2.95770125988162e-4, 2.95774400577532e-4, 2.95782106748294e-4, 2.95770196567193e-4, 2.95779541886806e-4, 2.95772092836994e-4, 2.95774021164275e-4, 2.95777656826269e-4, 2.95776272115038e-4, 2.95774102565644e-4, 2.95774079939515e-4, 2.95775477117288e-4, 2.95776584271284e-4, 2.95776560935718e-4, 2.95775642485908e-4, 2.9577456878117e-4, 2.95773986479471e-4, 2.95774139122377e-4, 2.9577485900277e-4, 2.95775744283349e-4, 2.95776384359106e-4, 2.95776531572047e-4, 2.95776170890466e-4, 2.95775488347433e-4, 2.95774772190729e-4, 2.95774294215967e-4, 2.95774214713131e-4, 2.95774538474286e-4, 2.95775128499733e-4, 2.95775765129594e-4, 2.9577622619429e-4
flux1:, 0.642474916387961, 3.21630813791121e-4, 3.2163033793422e-4, 3.21629665796306e-4, 3.21629033091923e-4, 3.21628675302304e-4, 3.21628741609468e-4, 3.21629231028209e-4, 3.2162997703639e-4, 3.21630693893981e-4, 3.21631077485058e-4, 3.21630931235178e-4, 3.21630270701205e-4, 3.21629356375848e-4, 3.21628618978232e-4, 3.21628477052801e-4, 3.21629099038303e-4, 3.21630218509205e-4, 3.21631147839458e-4, 3.21631112583017e-4, 3.21629888514418e-4, 3.21628402374404e-4, 3.2162849147625e-4, 3.21630900127819e-4, 3.21632417713603e-4, 3.21628477918843e-4, 3.21626415728115e-4, 3.21634478902217e-4, 3.21624264485807e-4, 3.21637178191364e-4, 3.21628760939822e-4, 3.21624094309803e-4, 3.21628760939823e-4, 3.21637178191364e-4, 3.21624264485807e-4, 3.21634478902217e-4, 3.21626415728115e-4, 3.21628477918843e-4, 3.21632417713603e-4, 3.21630900127819e-4, 3.2162849147625e-4, 3.21628402374404e-4, 3.21629888514418e-4, 3.21631112583017e-4, 3.21631147839458e-4, 3.21630218509205e-4, 3.21629099038303e-4, 3.21628477052801e-4, 3.21628618978232e-4, 3.21629356375848e-4, 3.21630270701205e-4, 3.21630931235178e-4, 3.21631077485058e-4, 3.21630693893981e-4, 3.2162997703639e-4, 3.21629231028209e-4, 3.21628741609468e-4, 3.21628675302304e-4, 3.21629033091923e-4, 3.21629665796306e-4, 3.2163033793422e-4, 3.21630813791121e-4
flux1:, 0.642737365291714, 3.49436513530688e-4, 3.49436028584118e-4, 3.49435323043487e-4, 3.49434645587177e-4, 3.49434248179374e-4, 3.49434293858545e-4, 3.49434787605076e-4, 3.49435558658792e-4, 3.49436308603517e-4, 3.4943671769439e-4, 3.49436578052143e-4, 3.4943590429834e-4, 3.49434968037742e-4, 3.49434218498618e-4, 3.49434089641954e-4, 3.49434749686079e-4, 3.49435908745412e-4, 3.49436838382566e-4, 3.49436731357464e-4, 3.49435379213377e-4, 3.49433802530583e-4, 3.49433972863167e-4, 3.49436647679551e-4, 3.49438313396705e-4, 3.49434050479339e-4, 3.49431847521164e-4, 3.49440564769921e-4, 3.49429406394939e-4, 3.49443391055744e-4, 3.49434201930149e-4, 3.49429110580878e-4, 3.49434201930149e-4, 3.49443391055744e-4, 3.49429406394939e-4, 3.49440564769922e-4, 3.49431847521164e-4, 3.49434050479339e-4, 3.49438313396705e-4, 3.49436647679551e-4, 3.49433972863166e-4, 3.49433802530583e-4, 3.49435379213377e-4, 3.49436731357464e-4, 3.49436838382566e-4, 3.49435908745412e-4, 3.49434749686079e-4, 3.49434089641954e-4, 3.49434218498618e-4, 3.49434968037742e-4, 3.4943590429834e-4, 3.49436578052143e-4, 3.4943671769439e-4, 3.49436308603516e-4, 3.49435558658792e-4, 3.49434787605076e-4, 3.49434293858545e-4, 3.49434248179374e-4, 3.49434645587177e-4, 3.49435323043487e-4, 3.49436028584117e-4, 3.49436513530689e-4
flux1:, 0.642999814195467, 3.79310764671566e-4, 3.79310276190635e-4, 3.79309538949103e-4, 3.79308814144011e-4, 3.79308371042213e-4, 3.79308388343787e-4, 3.79308879221887e-4, 3.79309670666386e-4, 3.79310452785673e-4, 3.79310890346194e-4, 3.79310763304636e-4, 3.79310083819993e-4, 3.79309132856988e-4, 3.79308376546405e-4, 3.79308262981773e-4, 3.7930895920822e-4, 3.79310151299492e-4, 3.79311070186592e-4, 3.79310877732201e-4, 3.79309386096129e-4, 3.79307717577469e-4, 3.79307984896309e-4, 3.79310954218631e-4, 3.79312783585124e-4, 3.79308177049359e-4, 3.79305826170699e-4, 3.79315239799926e-4, 3.79303058297016e-4, 3.79318185811116e-4, 3.79308160618468e-4, 3.7930260996313e-4, 3.79308160618468e-4, 3.79318185811116e-4, 3.79303058297016e-4, 3.79315239799926e-4, 3.79305826170699e-4, 3.79308177049359e-4, 3.79312783585124e-4, 3.79310954218631e-4, 3.7930798489631e-4, 3.79307717577469e-4, 3.79309386096129e-4, 3.79310877732201e-4, 3.79311070186592e-4, 3.79310151299492e-4, 3.7930895920822e-4, 3.79308262981773e-4, 3.79308376546405e-4, 3.79309132856988e-4, 3.79310083819993e-4, 3.79310763304636e-4, 3.79310890346194e-4, 3.79310452785673e-4, 3.79309670666386e-4, 3.79308879221887e-4, 3.79308388343788e-4, 3.79308371042213e-4, 3.79308814144011e-4, 3.79309538949102e-4, 3.79310276190635e-4, 3.79310764671566e-4
flux1:, 0.64326226309922, 4.11375388097768e-4, 4.11374901156937e-4, 4.11374133370095e-4, 4.11373358187352e-4, 4.11372863126535e-4, 4.11372844392359e-4, 4.11373325518868e-4, 4.11374133106206e-4, 4.11374946842153e-4, 4.11375416035015e-4, 4.11375307582131e-4, 4.11374629696752e-4, 4.11373671049058e-4, 4.11372913167515e-4, 4.11372817048739e-4, 4.11373547589653e-4, 4.11374766155343e-4, 4.11375663131253e-4, 4.11375371370529e-4, 4.11373728650971e-4, 4.11371967166673e-4, 4.11372347936247e-4, 4.11375640997975e-4, 4.11377649402951e-4, 4.11372676979806e-4, 4.1137017081597e-4, 4.11380325804466e-4, 4.11367037922045e-4, 4.11383385246035e-4, 4.11372456582373e-4, 4.113664101682e-4, 4.11372456582373e-4, 4.11383385246035e-4, 4.11367037922044e-4, 4.11380325804466e-4, 4.1137017081597e-4, 4.11372676979806e-4, 4.11377649402951e-4, 4.11375640997975e-4, 4.11372347936247e-4, 4.11371967166673e-4, 4.11373728650972e-4, 4.11375371370529e-4, 4.11375663131253e-4, 4.11374766155343e-4, 4.11373547589653e-4, 4.11372817048739e-4, 4.11372913167515e-4, 4.11373671049057e-4, 4.11374629696753e-4, 4.1137530758213e-4, 4.11375416035014e-4, 4.11374946842153e-4, 4.11374133106206e-4, 4.11373325518868e-4, 4.11372844392359e-4, 4.11372863126535e-4, 4.11373358187352e-4, 4.11374133370095e-4, 4.11374901156937e-4, 4.11375388097768e-4
flux1:, 0.643524712002974, 4.4575651232045e-4, 4.45756031187906e-4, 4.45755233382886e-4, 4.45754404546782e-4, 4.45753851467781e-4, 4.45753789614811e-4, 4.45754254844245e-4, 4.45755074970059e-4, 4.45755920097585e-4, 4.45756424006351e-4, 4.45756339687436e-4, 4.45755670103289e-4, 4.45754710214899e-4, 4.45753955652373e-4, 4.45753879180097e-4, 4.45754642510814e-4, 4.45755881441952e-4, 4.45756745670356e-4, 4.45756340793191e-4, 4.45754535283503e-4, 4.45752679692006e-4, 4.45753190726412e-4, 4.45756837199946e-4, 4.45759039465862e-4, 4.45753676832775e-4, 4.45751007867269e-4, 4.45761952229114e-4, 4.45747470923897e-4, 4.45765120723678e-4, 4.45753218209484e-4, 4.45746637777034e-4, 4.45753218209484e-4, 4.45765120723678e-4, 4.45747470923897e-4, 4.45761952229113e-4, 4.45751007867269e-4, 4.45753676832775e-4, 4.45759039465862e-4, 4.45756837199946e-4, 4.45753190726412e-4, 4.45752679692006e-4, 4.45754535283503e-4, 4.45756340793191e-4, 4.45756745670356e-4, 4.45755881441952e-4, 4.45754642510814e-4, 4.45753879180097e-4, 4.45753955652373e-4, 4.45754710214899e-4, 4.45755670103289e-4, 4.45756339687435e-4, 4.45756424006351e-4, 4.45755920097585e-4, 4.4575507497006e-4, 4.45754254844245e-4, 4.45753789614811e-4, 4.4575385146778e-4, 4.45754404546782e-4, 4.45755233382886e-4, 4.45756031187906e-4, 4.4575651232045e-4
flux1:, 0.643787160906727, 4.82584473385359e-4, 4.8258400123163e-4, 4.82583173305381e-4, 4.82582287580489e-4, 4.82581671118582e-4, 4.82581560181847e-4, 4.82582004541307e-4, 4.82582834442668e-4, 4.82583710973124e-4, 4.82584252242628e-4, 4.82584196646705e-4, 4.82583540924058e-4, 4.82582585303903e-4, 4.82581838535772e-4, 4.82581784137828e-4, 4.82582579484325e-4, 4.82583833631911e-4, 4.82584655066325e-4, 4.82584123615872e-4, 4.82582143525397e-4, 4.82580192446429e-4, 4.8258085048806e-4, 4.82584879974247e-4, 4.82587289882308e-4, 4.82581510378132e-4, 4.82578671027507e-4, 4.82590456214624e-4, 4.82574690999714e-4, 4.82593732349645e-4, 4.82580782904722e-4, 4.82573628461586e-4, 4.82580782904722e-4, 4.82593732349646e-4, 4.82574690999714e-4, 4.82590456214624e-4, 4.82578671027507e-4, 4.82581510378132e-4, 4.82587289882308e-4, 4.82584879974247e-4, 4.8258085048806e-4, 4.82580192446429e-4, 4.82582143525397e-4, 4.82584123615872e-4, 4.82584655066325e-4, 4.82583833631911e-4, 4.82582579484325e-4, 4.82581784137827e-4, 4.82581838535772e-4, 4.82582585303903e-4, 4.82583540924058e-4, 4.82584196646705e-4, 4.82584252242627e-4, 4.82583710973124e-4, 4.82582834442667e-4, 4.82582004541307e-4, 4.82581560181847e-4, 4.82581671118582e-4, 4.82582287580489e-4, 4.82583173305381e-4, 4.8258400123163e-4, 4.82584473385359e-4
flux1:, 0.64404960981048, 5.21993687045062e-4, 5.21993225712575e-4, 5.21992367027755e-4, 5.21991421610686e-4, 5.21990737666091e-4, 5.21990573379269e-4, 5.21990993488983e-4, 5.21991831383315e-4, 5.21992739383841e-4, 5.21993319775912e-4, 5.21993295960157e-4, 5.21992657979702e-4, 5.21991710857226e-4, 5.21990975890399e-4, 5.21990946469613e-4, 5.21991774281485e-4, 5.21993040015046e-4, 5.21993809882571e-4, 5.21993139030164e-4, 5.21990972479579e-4, 5.21988924017365e-4, 5.2198974526348e-4, 5.21994186738347e-4, 5.21996816531425e-4, 5.2199059087649e-4, 5.2198757360174e-4, 5.22000254939504e-4, 5.21983112278734e-4, 5.22003641394352e-4, 5.21989569542266e-4, 5.21981799447667e-4, 5.21989569542266e-4, 5.22003641394352e-4, 5.21983112278734e-4, 5.22000254939504e-4, 5.2198757360174e-4, 5.2199059087649e-4, 5.21996816531425e-4, 5.21994186738348e-4, 5.2198974526348e-4, 5.21988924017366e-4, 5.2199097247958e-4, 5.21993139030164e-4, 5.2199380988257e-4, 5.21993040015046e-4, 5.21991774281485e-4, 5.21990946469613e-4, 5.21990975890399e-4, 5.21991710857226e-4, 5.21992657979702e-4, 5.21993295960156e-4, 5.21993319775912e-4, 5.2199273938384e-4, 5.21991831383315e-4, 5.21990993488982e-4, 5.21990573379269e-4, 5.21990737666091e-4, 5.21991421610686e-4, 5.21992367027755e-4, 5.21993225712575e-4, 5.21993687045062e-4
flux1:, 0.644312058714234, 5.64122491597206e-4, 5.6412204145693e-4, 5.64121151047629e-4, 5.64120144058929e-4, 5.64119390430142e-4, 5.64119170816558e-4, 5.64119565269266e-4, 5.64120410415815e-4, 5.64121349739278e-4, 5.64121969612808e-4, 5.64121978484737e-4, 5.6412135990948e-4, 5.64120423928066e-4, 5.64119704309005e-4, 5.64119703557748e-4, 5.64120566034595e-4, 5.64121841828423e-4, 5.64122553111747e-4, 5.64121730905293e-4, 5.64119365880646e-4, 5.64117217302581e-4, 5.64118216893901e-4, 5.6412309813088e-4, 5.64125958010736e-4, 5.64119254042457e-4, 5.64116051487277e-4, 5.64129688632999e-4, 5.64111072366538e-4, 5.64133193352263e-4, 5.64117921541959e-4, 5.64109492597699e-4, 5.64117921541959e-4, 5.64133193352263e-4, 5.64111072366538e-4, 5.64129688632999e-4, 5.64116051487277e-4, 5.64119254042456e-4, 5.64125958010736e-4, 5.6412309813088e-4, 5.64118216893901e-4, 5.6411721730258e-4, 5.64119365880646e-4, 5.64121730905293e-4, 5.64122553111747e-4, 5.64121841828423e-4, 5.64120566034596e-4, 5.64119703557748e-4, 5.64119704309005e-4, 5.64120423928066e-4, 5.64121359909481e-4, 5.64121978484737e-4, 5.64121969612808e-4, 5.64121349739278e-4, 5.64120410415815e-4, 5.64119565269266e-4, 5.64119170816558e-4, 5.64119390430142e-4, 5.64120144058929e-4, 5.64121151047629e-4, 5.6412204145693e-4, 5.64122491597206e-4
flux1:, 0.644574507617987, 6.09112959845628e-4, 6.09112519763928e-4, 6.09111596656922e-4, 6.0911052772052e-4, 6.0910970477417e-4, 6.09109430716567e-4, 6.0910980038822e-4, 6.09110653056554e-4, 6.09111622982569e-4, 6.09112280713519e-4, 6.09112320396342e-4, 6.09111720160568e-4, 6.09110796129877e-4, 6.09110095023397e-4, 6.09110127799557e-4, 6.09111029453355e-4, 6.09112316476644e-4, 6.09112964371433e-4, 6.09111979941963e-4, 6.09109404204017e-4, 6.09107151583897e-4, 6.09108343073497e-4, 6.09113690062998e-4, 6.0911678770099e-4, 6.09109570135886e-4, 6.09106175290571e-4, 6.09120832701744e-4, 6.0910064448445e-4, 6.09124470074247e-4, 6.09107919003958e-4, 6.09098786546481e-4, 6.09107919003959e-4, 6.09124470074247e-4, 6.09100644484449e-4, 6.09120832701744e-4, 6.09106175290571e-4, 6.09109570135886e-4, 6.09116787700989e-4, 6.09113690062998e-4, 6.09108343073498e-4, 6.09107151583897e-4, 6.09109404204017e-4, 6.09111979941963e-4, 6.09112964371432e-4, 6.09112316476644e-4, 6.09111029453355e-4, 6.09110127799557e-4, 6.09110095023397e-4, 6.09110796129877e-4, 6.09111720160569e-4, 6.09112320396342e-4, 6.09112280713519e-4, 6.09111622982569e-4, 6.09110653056553e-4, 6.0910980038822e-4, 6.09109430716567e-4, 6.09109704774169e-4, 6.0911052772052e-4, 6.09111596656922e-4, 6.09112519763928e-4, 6.09112959845629e-4
flux1:, 0.64483695652174, 6.57110678712874e-4, 6.57110246146539e-4, 6.57109289795628e-4, 6.57108160684614e-4, 6.5710727202888e-4, 6.57106947783238e-4, 6.57107296048618e-4, 6.57108157383325e-4, 6.57109156177499e-4, 6.57109847541122e-4, 6.5710991275263e-4, 6.57109326607229e-4, 6.57108413334368e-4, 6.57107733678389e-4, 6.57107806432269e-4, 6.5710875466319e-4, 6.57110057346444e-4, 6.57110639669582e-4, 6.57109483381557e-4, 6.57106684329846e-4, 6.57104322168529e-4, 6.57105716993334e-4, 6.57111553384717e-4, 6.57114893466705e-4, 6.57107123699607e-4, 6.57103530087655e-4, 6.57119277483984e-4, 6.57097417214772e-4, 6.57123069480714e-4, 6.57105158407383e-4, 6.57095276394815e-4, 6.57105158407383e-4, 6.57123069480714e-4, 6.57097417214772e-4, 6.57119277483984e-4, 6.57103530087655e-4, 6.57107123699607e-4, 6.57114893466705e-4, 6.57111553384718e-4, 6.57105716993335e-4, 6.5710432216853e-4, 6.57106684329846e-4, 6.57109483381557e-4, 6.57110639669582e-4, 6.57110057346445e-4, 6.57108754663191e-4, 6.57107806432269e-4, 6.57107733678389e-4, 6.57108413334368e-4, 6.5710932660723e-4, 6.5710991275263e-4, 6.57109847541122e-4, 6.57109156177499e-4, 6.57108157383325e-4, 6.57107296048618e-4, 6.57106947783238e-4, 6.5710727202888e-4, 6.57108160684614e-4, 6.57109289795628e-4, 6.57110246146539e-4, 6.57110678712873e-4
flux1:, 0.645099405425493, 7.08264495118555e-4, 7.08264066348614e-4, 7.0826307717033e-4, 7.08261892489377e-4, 7.08260945612499e-4, 7.08260579229929e-4, 7.08260912059857e-4, 7.08261783836758e-4, 7.08262808242594e-4, 7.08263525786526e-4, 7.08263607265705e-4, 7.08263027409833e-4, 7.08262121626719e-4, 7.08261466363374e-4, 7.08261587599508e-4, 7.08262593257956e-4, 7.08263919805243e-4, 7.08264437328918e-4, 7.08263100861517e-4, 7.08260065355722e-4, 7.08257586196012e-4, 7.08259193176626e-4, 7.08265539769989e-4, 7.08269123597143e-4, 7.08260759547713e-4, 7.08256961430271e-4, 7.0827387423097e-4, 7.08250240448806e-4, 7.08277851450064e-4, 7.08258498465875e-4, 7.08247819553588e-4, 7.08258498465874e-4, 7.08277851450064e-4, 7.08250240448806e-4, 7.0827387423097e-4, 7.08256961430271e-4, 7.08260759547713e-4, 7.08269123597143e-4, 7.08265539769989e-4, 7.08259193176625e-4, 7.08257586196012e-4, 7.08260065355722e-4, 7.08263100861517e-4, 7.08264437328918e-4, 7.08263919805244e-4, 7.08262593257956e-4, 7.08261587599508e-4, 7.08261466363374e-4, 7.08262121626719e-4, 7.08263027409833e-4, 7.08263607265706e-4, 7.08263525786526e-4, 7.08262808242594e-4, 7.08261783836758e-4, 7.08260912059857e-4, 7.08260579229929e-4, 7.08260945612499e-4, 7.08261892489377e-4, 7.08263077170331e-4, 7.08264066348614e-4, 7.08264495118555e-4
flux1:, 0.645361854329247, 7.62726226841153e-4, 7.62725797346776e-4, 7.62724777335803e-4, 7.62723545202727e-4, 7.6272255203441e-4, 7.62722155656265e-4, 7.62722481578084e-4, 7.62723365854567e-4, 7.62724410539965e-4, 7.6272514298257e-4, 7.62725227000677e-4, 7.6272464182858e-4, 7.62723738228911e-4, 7.62723110606944e-4, 7.62723291359482e-4, 7.62724369263081e-4, 7.62725732077914e-4, 7.62726188765259e-4, 7.62724665114477e-4, 7.62721379259482e-4, 7.6271877331561e-4, 7.62720598213041e-4, 7.62727472529637e-4, 7.6273129769677e-4, 7.62722293712298e-4, 7.62718286303723e-4, 7.6273644601931e-4, 7.62710936239533e-4, 7.6274064858278e-4, 7.62719770839591e-4, 7.62708246437369e-4, 7.62719770839591e-4, 7.6274064858278e-4, 7.62710936239533e-4, 7.6273644601931e-4, 7.62718286303724e-4, 7.62722293712298e-4, 7.6273129769677e-4, 7.62727472529637e-4, 7.62720598213042e-4, 7.6271877331561e-4, 7.62721379259482e-4, 7.62724665114477e-4, 7.62726188765259e-4, 7.62725732077913e-4, 7.62724369263081e-4, 7.62723291359482e-4, 7.62723110606944e-4, 7.62723738228911e-4, 7.6272464182858e-4, 7.62725227000678e-4, 7.6272514298257e-4, 7.62724410539965e-4, 7.62723365854567e-4, 7.62722481578084e-4, 7.62722155656265e-4, 7.6272255203441e-4, 7.62723545202727e-4, 7.62724777335803e-4, 7.62725797346776e-4, 7.62726226841153e-4
flux1:, 0.645624303233, 8.20650337199119e-4, 8.20649902162183e-4, 8.20648855554965e-4, 8.20647588237478e-4, 8.20646565589513e-4, 8.20646155584123e-4, 8.20646485494133e-4, 8.20647384164643e-4, 8.20648441152269e-4, 8.20649172844924e-4, 8.20649240838394e-4, 8.20648634827375e-4, 8.20647726221371e-4, 8.20647130158807e-4, 8.20647384453944e-4, 8.20648553825344e-4, 8.20649969817786e-4, 8.20650372937795e-4, 8.2064865633285e-4, 8.20645105237503e-4, 8.2064236006278e-4, 8.20644405222335e-4, 8.20651821182705e-4, 8.20655881354811e-4, 8.20646188176507e-4, 8.2064196786231e-4, 8.20661462418645e-4, 8.20633973382372e-4, 8.20665940663999e-4, 8.20643454526253e-4, 8.20631034830225e-4, 8.20643454526254e-4, 8.20665940663998e-4, 8.20633973382372e-4, 8.20661462418645e-4, 8.2064196786231e-4, 8.20646188176507e-4, 8.2065588135481e-4, 8.20651821182705e-4, 8.20644405222335e-4, 8.2064236006278e-4, 8.20645105237503e-4, 8.2064865633285e-4, 8.20650372937796e-4, 8.20649969817787e-4, 8.20648553825344e-4, 8.20647384453943e-4, 8.20647130158807e-4, 8.20647726221371e-4, 8.20648634827375e-4, 8.20649240838394e-4, 8.20649172844924e-4, 8.2064844115227e-4, 8.20647384164642e-4, 8.20646485494133e-4, 8.20646155584123e-4, 8.20646565589513e-4, 8.20647588237479e-4, 8.20648855554965e-4, 8.20649902162183e-4, 8.20650337199119e-4
flux1:, 0.645886752136753, 8.82193572524192e-4, 8.82193127443433e-4, 8.8219206138928e-4, 8.82190775848624e-4, 8.82189745692158e-4, 8.8218934260763e-4, 8.82189689432766e-4, 8.82190603709128e-4, 8.821916618264e-4, 8.82192372321276e-4, 8.82192400682325e-4, 8.82191754443121e-4, 8.82190832031751e-4, 8.82190272521551e-4, 8.82190617796315e-4, 8.82191902586174e-4, 8.82193393330045e-4, 8.82193753433014e-4, 8.8219183916466e-4, 8.82188006688314e-4, 8.82185106906837e-4, 8.82187371020091e-4, 8.82195338757965e-4, 8.82199623563573e-4, 8.82189188361277e-4, 8.82184752908057e-4, 8.822056768795e-4, 8.82176104688959e-4, 8.82210491790126e-4, 8.82186312897547e-4, 8.82172946890365e-4, 8.82186312897548e-4, 8.82210491790126e-4, 8.82176104688959e-4, 8.822056768795e-4, 8.82184752908056e-4, 8.82189188361277e-4, 8.82199623563573e-4, 8.82195338757965e-4, 8.82187371020091e-4, 8.82185106906837e-4, 8.82188006688314e-4, 8.8219183916466e-4, 8.82193753433014e-4, 8.82193393330046e-4, 8.82191902586174e-4, 8.82190617796314e-4, 8.82190272521551e-4, 8.8219083203175e-4, 8.82191754443121e-4, 8.82192400682325e-4, 8.82192372321276e-4, 8.821916618264e-4, 8.82190603709128e-4, 8.82189689432767e-4, 8.8218934260763e-4, 8.82189745692158e-4, 8.82190775848624e-4, 8.8219206138928e-4, 8.82193127443433e-4, 8.82193572524193e-4
flux1:, 0.646149201040506, 9.47514561552067e-4, 9.47514102934079e-4, 9.47513028125444e-4, 9.47511746416853e-4, 9.47510735957922e-4, 9.47510364273667e-4, 9.47510742489635e-4, 9.47511672334664e-4, 9.47512716724304e-4, 9.47513380489609e-4, 9.47513340546902e-4, 9.4751263105112e-4, 9.47511684814227e-4, 9.47511168349768e-4, 9.4751162579319e-4, 9.47513054852952e-4, 9.47514646565185e-4, 9.47514977304641e-4, 9.47512861468049e-4, 9.4750872997236e-4, 9.47505657102207e-4, 9.47508135117076e-4, 9.47516660954539e-4, 9.47521156011339e-4, 9.47509922488977e-4, 9.47505271234427e-4, 9.47527725963114e-4, 9.47495966077198e-4, 9.47532949284609e-4, 9.4750699250765e-4, 9.47492627920954e-4, 9.4750699250765e-4, 9.4753294928461e-4, 9.47495966077198e-4, 9.47527725963114e-4, 9.47505271234427e-4, 9.47509922488977e-4, 9.4752115601134e-4, 9.4751666095454e-4, 9.47508135117076e-4, 9.47505657102207e-4, 9.4750872997236e-4, 9.47512861468049e-4, 9.4751497730464e-4, 9.47514646565185e-4, 9.47513054852953e-4, 9.47511625793189e-4, 9.47511168349769e-4, 9.47511684814227e-4, 9.4751263105112e-4, 9.47513340546903e-4, 9.47513380489609e-4, 9.47512716724304e-4, 9.47511672334663e-4, 9.47510742489634e-4, 9.47510364273668e-4, 9.47510735957922e-4, 9.47511746416853e-4, 9.47513028125444e-4, 9.47514102934079e-4, 9.47514561552066e-4
flux1:, 0.64641164994426, 0.0010167733760277, 0.001016772902111, 0.00101677183331946, 0.00101677058280078, 0.00101676962432282, 0.00101676931199307, 0.00101676973701681, 0.00101677068056749, 0.00101677169230278, 0.00101677227862581, 0.00101677213684132, 0.00101677133783249, 0.00101677035701747, 0.0010167698920092, 0.00101677048679041, 0.00101677209386153, 0.00101677381718069, 0.0010167741349739, 0.00101677181413396, 0.00101676736426063, 0.00101676409665608, 0.00101676677986262, 0.00101677586646809, 0.00101678055355211, 0.00101676846212312, 0.00101676359613314, 0.00101678768971253, 0.00101675363677966, 0.00101679340370816, 0.00101676558298177, 0.00101675016621601, 0.00101676558298177, 0.00101679340370816, 0.00101675363677966, 0.00101678768971253, 0.00101676359613314, 0.00101676846212312, 0.00101678055355211, 0.00101677586646809, 0.00101676677986262, 0.00101676409665608, 0.00101676736426063, 0.00101677181413396, 0.0010167741349739, 0.00101677381718069, 0.00101677209386153, 0.00101677048679041, 0.0010167698920092, 0.00101677035701747, 0.00101677133783249, 0.00101677213684132, 0.00101677227862581, 0.00101677169230278, 0.00101677068056749, 0.00101676973701681, 0.00101676931199307, 0.00101676962432282, 0.00101677058280078, 0.00101677183331946, 0.001016772902111, 0.0010167733760277
flux1:, 0.646674098848013, 0.00109013105201068, 0.00109013056347, 0.00109012951993219, 0.00109012833323701, 0.00109012746368917, 0.00109012724148382, 0.0010901277289689, 0.00109012868199208, 0.00109012963784203, 0.0010901301109555, 0.00109012982935545, 0.00109012891194089, 0.00109012788563052, 0.00109012748278108, 0.00109012824412886, 0.00109013006761961, 0.00109013195716728, 0.00109013228069347, 0.00109012975148581, 0.00109012496198319, 0.00109012147492228, 0.00109012435123774, 0.00109013399798277, 0.00109013885534732, 0.00109012584337597, 0.00109012076555551, 0.0010901466126586, 0.00109011016016816, 0.00109015290946598, 0.0010901231374908, 0.00109010661348896, 0.0010901231374908, 0.00109015290946598, 0.00109011016016816, 0.0010901466126586, 0.00109012076555551, 0.00109012584337597, 0.00109013885534732, 0.00109013399798277, 0.00109012435123774, 0.00109012147492228, 0.00109012496198319, 0.00109012975148581, 0.00109013228069347, 0.00109013195716727, 0.00109013006761961, 0.00109012824412886, 0.00109012748278108, 0.00109012788563052, 0.00109012891194089, 0.00109012982935546, 0.0010901301109555, 0.00109012963784203, 0.00109012868199208, 0.0010901277289689, 0.00109012724148382, 0.00109012746368917, 0.001090128333237, 0.00109012951993219, 0.00109013056347, 0.00109013105201068
flux1:, 0.646936547751766, 0.00116774907157533, 0.00116774857214663, 0.00116774757774596, 0.00116774649248599, 0.00116774575280896, 0.00116774565347031, 0.00116774621854413, 0.0011677471739719, 0.00116774804635929, 0.00116774836581938, 0.00116774790266702, 0.00116774683607715, 0.00116774575380802, 0.00116774542641004, 0.00116774638751091, 0.001167748470038, 0.00116775056375519, 0.00116775091329857, 0.0011677481719848, 0.00116774301960745, 0.00116773928554842, 0.00116774234001937, 0.00116775254354349, 0.00116775754638805, 0.00116774354848937, 0.00116773826363357, 0.00116776598516984, 0.00116772702490907, 0.00116777296573243, 0.00116774115353716, 0.00116772346561027, 0.00116774115353716, 0.00116777296573243, 0.00116772702490907, 0.00116776598516984, 0.00116773826363357, 0.00116774354848937, 0.00116775754638805, 0.00116775254354349, 0.00116774234001937, 0.00116773928554842, 0.00116774301960745, 0.0011677481719848, 0.00116775091329857, 0.00116775056375519, 0.001167748470038, 0.00116774638751091, 0.00116774542641004, 0.00116774575380802, 0.00116774683607715, 0.00116774790266702, 0.00116774836581938, 0.00116774804635929, 0.0011677471739719, 0.00116774621854413, 0.00116774565347031, 0.00116774575280896, 0.00116774649248599, 0.00116774757774596, 0.00116774857214663, 0.00116774907157533
flux1:, 0.647198996655519, 0.0012497888048252, 0.00124978830178899, 0.0012497873849846, 0.00124978644315831, 0.00124978587735404, 0.00124978593460163, 0.00124978659109166, 0.00124978753868582, 0.0012497882958763, 0.00124978841721059, 0.00124978772791612, 0.00124978648040754, 0.00124978533280384, 0.00124978509692411, 0.00124978629461057, 0.0012497886822915, 0.00124979102055194, 0.00124979141720479, 0.00124978845920506, 0.00124978291871047, 0.00124977890773609, 0.00124978212326784, 0.00124979287825232, 0.00124979799933513, 0.00124978294772291, 0.00124977746249635, 0.00124980718508597, 0.00124976560639627, 0.00124981495764726, 0.00124978101401128, 0.00124976210361605, 0.00124978101401128, 0.00124981495764726, 0.00124976560639627, 0.00124980718508597, 0.00124977746249635, 0.00124978294772291, 0.00124979799933513, 0.00124979287825232, 0.00124978212326784, 0.00124977890773609, 0.00124978291871047, 0.00124978845920506, 0.00124979141720479, 0.00124979102055194, 0.00124978868229151, 0.00124978629461057, 0.00124978509692411, 0.00124978533280384, 0.00124978648040754, 0.00124978772791612, 0.00124978841721059, 0.0012497882958763, 0.00124978753868582, 0.00124978659109166, 0.00124978593460163, 0.00124978587735404, 0.00124978644315831, 0.0012497873849846, 0.00124978830178899, 0.0012497888048252
flux1:, 0.647461445559273, 0.00133641091238667, 0.0013364104168486, 0.00133640961031268, 0.0013364088574122, 0.00133640851138039, 0.00133640875880901, 0.00133640951851186, 0.00133641044470499, 0.00133641105125712, 0.00133641092688821, 0.00133640996513843, 0.00133640850500676, 0.00133640728438918, 0.00133640715890414, 0.00133640863311158, 0.00133641137460399, 0.0013364139991169, 0.00133641446386648, 0.00133641128329631, 0.0013364053275611, 0.00133640100802384, 0.00133640436633861, 0.00133641566648123, 0.00133642087686233, 0.00133640470173177, 0.00133639902456511, 0.00133643087982495, 0.00133638656865978, 0.00133643955798987, 0.00133640338873114, 0.00133638319520195, 0.00133640338873114, 0.00133643955798987, 0.00133638656865978, 0.00133643087982496, 0.00133639902456511, 0.00133640470173177, 0.00133642087686233, 0.00133641566648123, 0.00133640436633861, 0.00133640100802384, 0.0013364053275611, 0.00133641128329631, 0.00133641446386648, 0.0013364139991169, 0.00133641137460399, 0.00133640863311158, 0.00133640715890414, 0.00133640728438918, 0.00133640850500676, 0.00133640996513843, 0.00133641092688821, 0.00133641105125712, 0.00133641044470499, 0.00133640951851186, 0.00133640875880901, 0.00133640851138039, 0.0013364088574122, 0.00133640961031268, 0.0013364104168486, 0.00133641091238667
flux1:, 0.647723894463026, 0.00142777470881087, 0.00142777423572433, 0.00142777357566309, 0.00142777305948931, 0.00142777297966993, 0.00142777344959685, 0.00142777432164747, 0.00142777520960366, 0.00142777562709836, 0.00142777520753445, 0.00142777392661102, 0.00142777222326979, 0.00142777092419686, 0.00142777093064827, 0.00142777272362849, 0.00142777586892453, 0.001427778821451, 0.00142777937418163, 0.00142777596342239, 0.00142776956369762, 0.00142776490307039, 0.00142776838588556, 0.00142778022505829, 0.00142778549495297, 0.00142776812488219, 0.00142776226577828, 0.00142779638942131, 0.00142774922721696, 0.00142780608980751, 0.00142776759694773, 0.00142774605718766, 0.00142776759694773, 0.00142780608980751, 0.00142774922721696, 0.00142779638942131, 0.00142776226577828, 0.00142776812488218, 0.00142778549495297, 0.00142778022505829, 0.00142776838588556, 0.00142776490307039, 0.00142776956369762, 0.00142777596342239, 0.00142777937418163, 0.001427778821451, 0.00142777586892453, 0.00142777272362849, 0.00142777093064827, 0.00142777092419686, 0.00142777222326979, 0.00142777392661102, 0.00142777520753445, 0.00142777562709836, 0.00142777520960366, 0.00142777432164747, 0.00142777344959685, 0.00142777297966993, 0.00142777305948931, 0.00142777357566309, 0.00142777423572433, 0.00142777470881087
flux1:, 0.647986343366779, 0.00152403748759241, 0.00152403705547914, 0.00152403658063016, 0.00152403634984503, 0.00152403658172206, 0.0015240373040488, 0.0015240382944465, 0.00152403912437605, 0.00152403931242985, 0.00152403854769799, 0.00152403690193966, 0.00152403492701458, 0.00152403354671293, 0.00152403370895912, 0.00152403586424961, 0.00152403946324659, 0.00152404278416479, 0.00152404344261372, 0.00152403979194713, 0.0015240329182669, 0.00152402788419564, 0.00152403147460204, 0.00152404384816373, 0.00152404914787961, 0.00152403051023243, 0.00152402448047744, 0.00152406101123464, 0.00152401087361527, 0.00152407185075612, 0.00152403093158171, 0.00152400797972, 0.00152403093158171, 0.00152407185075612, 0.00152401087361526, 0.00152406101123464, 0.00152402448047744, 0.00152403051023243, 0.00152404914787961, 0.00152404384816373, 0.00152403147460204, 0.00152402788419564, 0.0015240329182669, 0.00152403979194713, 0.00152404344261372, 0.00152404278416479, 0.00152403946324659, 0.00152403586424961, 0.00152403370895912, 0.00152403354671293, 0.00152403492701458, 0.00152403690193966, 0.00152403854769799, 0.00152403931242985, 0.00152403912437605, 0.0015240382944465, 0.0015240373040488, 0.00152403658172206, 0.00152403634984503, 0.00152403658063016, 0.00152403705547914, 0.00152403748759241
flux1:, 0.648248792270532, 0.00162535380881351, 0.00162535343915375, 0.00162535318947289, 0.00162535329193775, 0.00162535387847354, 0.00162535487963218, 0.00162535599097617, 0.00162535674072643, 0.00162535665827665, 0.00162535549955786, 0.00162535344591019, 0.00162535117429238, 0.00162534971293507, 0.00162535005658223, 0.00162535261774354, 0.0016253567186255, 0.00162536044539087, 0.00162536122410171, 0.00162535732143812, 0.0016253499431896, 0.00162534450473272, 0.00162534818874171, 0.00162536109496784, 0.00162536639589279, 0.00162534641720449, 0.00162534022898396, 0.00162537930736646, 0.00162532606271496, 0.00162539140021214, 0.00162534794625672, 0.00162532351328233, 0.00162534794625672, 0.00162539140021214, 0.00162532606271496, 0.00162537930736646, 0.00162534022898396, 0.00162534641720449, 0.00162536639589279, 0.00162536109496784, 0.00162534818874171, 0.00162534450473272, 0.0016253499431896, 0.00162535732143812, 0.00162536122410171, 0.00162536044539087, 0.0016253567186255, 0.00162535261774354, 0.00162535005658223, 0.00162534971293507, 0.00162535117429238, 0.00162535344591019, 0.00162535549955786, 0.00162535665827664, 0.00162535674072642, 0.00162535599097617, 0.00162535487963218, 0.00162535387847355, 0.00162535329193775, 0.00162535318947289, 0.00162535343915375, 0.00162535380881351
flux1:, 0.648511241174286, 0.00173187475073446, 0.00173187446701798, 0.00173187448209145, 0.00173187496305899, 0.00173187594313942, 0.00173187724519465, 0.00173187847667301, 0.00173187912260231, 0.00173187872943414, 0.00173187713084404, 0.00173187463042998, 0.00173187204122952, 0.00173187050202707, 0.00173187105363654, 0.00173187406278402, 0.00173187871026248, 0.00173188287581856, 0.00173188378513994, 0.00173187961586723, 0.00173187170252195, 0.00173186583155109, 0.00173186959976746, 0.0017318830413497, 0.00173188831695272, 0.00173186692328031, 0.00173186058920502, 0.00173190235613295, 0.00173184586406951, 0.00173191581052241, 0.00173186970650319, 0.00173184371988668, 0.00173186970650319, 0.00173191581052241, 0.00173184586406951, 0.00173190235613295, 0.00173186058920502, 0.00173186692328032, 0.00173188831695272, 0.0017318830413497, 0.00173186959976746, 0.00173186583155109, 0.00173187170252195, 0.00173187961586723, 0.00173188378513994, 0.00173188287581856, 0.00173187871026248, 0.00173187406278402, 0.00173187105363654, 0.00173187050202707, 0.00173187204122952, 0.00173187463042998, 0.00173187713084404, 0.00173187872943415, 0.00173187912260231, 0.00173187847667301, 0.00173187724519465, 0.00173187594313942, 0.00173187496305899, 0.00173187448209145, 0.00173187446701798, 0.00173187475073446
flux1:, 0.648773690078039, 0.00184374712698164, 0.00184374695343475, 0.00184374727067416, 0.00184374817091822, 0.0018437495778957, 0.00184375119786998, 0.00184375254553332, 0.00184375306365687, 0.00184375232212434, 0.00184375024256813, 0.00184374726220545, 0.00184374433954786, 0.00184374272862513, 0.0018437435147057, 0.00184374701087693, 0.00184375224435137, 0.00184375687555455, 0.00184375792073301, 0.0018437534677084, 0.00184374498970546, 0.00184373866243033, 0.00184374251179695, 0.00184375649735721, 0.00184376172416085, 0.00184373884138079, 0.00184373237393284, 0.00184377696926587, 0.00184371707908581, 0.00184379188408347, 0.00184374300682987, 0.00184371539014786, 0.00184374300682987, 0.00184379188408347, 0.00184371707908581, 0.00184377696926587, 0.00184373237393284, 0.00184373884138079, 0.00184376172416085, 0.00184375649735721, 0.00184374251179695, 0.00184373866243033, 0.00184374498970546, 0.0018437534677084, 0.00184375792073301, 0.00184375687555455, 0.00184375224435137, 0.00184374701087693, 0.0018437435147057, 0.00184374272862513, 0.00184374433954786, 0.00184374726220545, 0.00184375024256813, 0.00184375232212434, 0.00184375306365687, 0.00184375254553332, 0.00184375119786998, 0.0018437495778957, 0.00184374817091822, 0.00184374727067416, 0.00184374695343475, 0.00184374712698164
flux1:, 0.649036138981792, 0.00196111267132379, 0.00196111263135188, 0.00196111328405223, 0.00196111463803232, 0.0019611164984555, 0.00196111844793561, 0.00196111990526993, 0.00196112027264686, 0.0019611191495214, 0.0019611165545407, 0.00196111306812874, 0.00196110980174162, 0.00196110812778482, 0.00196110917359418, 0.00196111319100747, 0.00196111904271725, 0.00196112415884396, 0.00196112533925899, 0.00196112058295943, 0.00196111151272117, 0.00196110471129, 0.00196110864684053, 0.0019611231923977, 0.00196112835087804, 0.00196110390491632, 0.00196109731583185, 0.00196114487684487, 0.00196108142597593, 0.00196116133826961, 0.00196110955568772, 0.00196108022826618, 0.00196110955568771, 0.00196116133826961, 0.00196108142597593, 0.00196114487684487, 0.00196109731583185, 0.00196110390491632, 0.00196112835087804, 0.0019611231923977, 0.00196110864684053, 0.00196110471129, 0.00196111151272117, 0.00196112058295943, 0.00196112533925899, 0.00196112415884396, 0.00196111904271726, 0.00196111319100747, 0.00196110917359418, 0.00196110812778482, 0.00196110980174162, 0.00196111306812874, 0.0019611165545407, 0.0019611191495214, 0.00196112027264686, 0.00196111990526993, 0.00196111844793561, 0.0019611164984555, 0.00196111463803232, 0.00196111328405223, 0.00196111263135188, 0.00196111267132379
flux1:, 0.649298587885546, 0.00208410719237868, 0.00208410730679007, 0.00208410832214877, 0.00208411015631431, 0.00208411248892921, 0.00208411477399871, 0.0020841163327923, 0.00208411652910275, 0.00208411499746732, 0.00208411186098749, 0.00208410785068622, 0.00208410423623174, 0.00208410250990384, 0.00208410383809836, 0.00208410840437133, 0.00208411489761903, 0.00208412050902619, 0.00208412181761144, 0.0020841167364499, 0.00208410704949977, 0.00208409976361651, 0.00208410380016446, 0.0020841189304875, 0.00208412400585789, 0.00208409792284085, 0.00208409122245164, 0.00208414188230623, 0.00208407469485282, 0.00208415996056809, 0.00208410513068843, 0.0020840740072822, 0.00208410513068843, 0.0020841599605681, 0.00208407469485282, 0.00208414188230623, 0.00208409122245164, 0.00208409792284085, 0.00208412400585789, 0.0020841189304875, 0.00208410380016446, 0.00208409976361652, 0.00208410704949977, 0.0020841167364499, 0.00208412181761144, 0.00208412050902619, 0.00208411489761903, 0.00208410840437133, 0.00208410383809836, 0.00208410250990384, 0.00208410423623174, 0.00208410785068622, 0.00208411186098748, 0.00208411499746732, 0.00208411652910275, 0.0020841163327923, 0.00208411477399871, 0.00208411248892921, 0.00208411015631431, 0.00208410832214877, 0.00208410730679007, 0.00208410719237868
flux1:, 0.649561036789299, 0.00221285970094864, 0.00221285998604935, 0.00221286138325901, 0.00221286371459988, 0.00221286652969726, 0.00221286915122054, 0.00221287080269788, 0.00221287081193932, 0.00221286885303288, 0.00221286515891561, 0.00221286061604506, 0.00221285665516622, 0.00221285488830471, 0.00221285651749189, 0.00221286165190015, 0.0022128687994317, 0.00221287490644003, 0.00221287632932842, 0.0022128709001335, 0.00221286057627564, 0.00221285280476629, 0.00221285696845281, 0.00221287271823235, 0.00221287770106833, 0.00221284990738684, 0.00221284310394867, 0.00221289699021702, 0.00221282587566392, 0.00221291673661983, 0.00221285870677836, 0.0022128256973051, 0.00221285870677836, 0.00221291673661983, 0.00221282587566392, 0.00221289699021702, 0.00221284310394867, 0.00221284990738684, 0.00221287770106833, 0.00221287271823236, 0.00221285696845281, 0.00221285280476629, 0.00221286057627564, 0.0022128709001335, 0.00221287632932842, 0.00221287490644003, 0.0022128687994317, 0.00221286165190015, 0.00221285651749189, 0.00221285488830471, 0.00221285665516623, 0.00221286061604506, 0.00221286515891561, 0.00221286885303288, 0.00221287081193932, 0.00221287080269788, 0.00221286915122054, 0.00221286652969726, 0.00221286371459988, 0.00221286138325901, 0.00221285998604935, 0.00221285970094864
flux1:, 0.649823485693052, 0.0023474915130464, 0.00234749197871648, 0.00234749376725242, 0.00234749660219748, 0.00234749990136476, 0.00234750285562637, 0.00234750459179928, 0.00234750440401356, 0.00234750200892169, 0.00234749775222887, 0.00234749267782682, 0.00234748837789083, 0.00234748658251797, 0.0023474885257801, 0.00234749423764455, 0.00234750204027302, 0.00234750863233804, 0.00234751014875916, 0.00234750434740495, 0.00234749337191491, 0.00234748512416847, 0.00234748945378874, 0.00234750586856007, 0.00234751075522716, 0.00234748117751159, 0.00234747427655252, 0.00234753150985487, 0.0023474562620056, 0.00234755295420992, 0.00234749156041258, 0.00234745656975983, 0.00234749156041258, 0.00234755295420992, 0.0023474562620056, 0.00234753150985487, 0.00234747427655252, 0.00234748117751159, 0.00234751075522716, 0.00234750586856007, 0.00234748945378874, 0.00234748512416847, 0.00234749337191491, 0.00234750434740495, 0.00234751014875916, 0.00234750863233804, 0.00234750204027302, 0.00234749423764455, 0.0023474885257801, 0.00234748658251797, 0.00234748837789083, 0.00234749267782682, 0.00234749775222887, 0.00234750200892169, 0.00234750440401356, 0.00234750459179928, 0.00234750285562637, 0.00234749990136476, 0.00234749660219748, 0.00234749376725242, 0.00234749197871648, 0.0023474915130464
flux1:, 0.650085934596805, 0.00248811533203155, 0.00248811597990887, 0.00248811815813355, 0.00248812149188638, 0.0024881252682014, 0.00248812854787896, 0.00248813036304303, 0.00248812997597148, 0.00248812714705544, 0.00248812233493671, 0.00248811673992693, 0.00248811211346648, 0.0024881103006595, 0.00248811256412862, 0.0024881188514245, 0.00248812729698174, 0.00248813435220899, 0.0024881359346558, 0.00248812973681731, 0.00248811810158537, 0.00248810939879088, 0.00248811394681942, 0.002488131083574, 0.00248813587642544, 0.00248810444143505, 0.00248809744516081, 0.00248815813797919, 0.00248807853420423, 0.00248818128659279, 0.00248811635311271, 0.00248807928103547, 0.00248811635311271, 0.00248818128659278, 0.00248807853420423, 0.00248815813797919, 0.00248809744516081, 0.00248810444143505, 0.00248813587642544, 0.002488131083574, 0.00248811394681942, 0.00248810939879088, 0.00248811810158537, 0.00248812973681731, 0.0024881359346558, 0.00248813435220899, 0.00248812729698174, 0.0024881188514245, 0.00248811256412862, 0.0024881103006595, 0.00248811211346648, 0.00248811673992693, 0.00248812233493671, 0.00248812714705543, 0.00248812997597148, 0.00248813036304303, 0.00248812854787896, 0.00248812526820141, 0.00248812149188638, 0.00248811815813355, 0.00248811597990887, 0.00248811533203155
flux1:, 0.650348383500559, 0.00263483431363638, 0.00263483513554257, 0.0026348376897422, 0.00263484150612404, 0.00263484574480099, 0.00263484934022416, 0.00263485123250893, 0.00263485065306331, 0.00263484740502183, 0.00263484205715085, 0.00263483596209256, 0.00263483102596584, 0.0026348292046499, 0.00263483178622269, 0.00263483863450385, 0.00263484769719677, 0.0026348551822455, 0.00263485679691431, 0.00263485017891302, 0.00263483788347466, 0.00263482875957534, 0.00263483359281465, 0.00263485152024464, 0.00263485622756437, 0.00263482286200025, 0.00263481576879686, 0.00263488002452787, 0.00263479582539435, 0.00263490485887822, 0.00263483619813084, 0.00263479693925633, 0.00263483619813084, 0.00263490485887822, 0.00263479582539435, 0.00263488002452787, 0.00263481576879686, 0.00263482286200025, 0.00263485622756437, 0.00263485152024464, 0.00263483359281465, 0.00263482875957534, 0.00263483788347466, 0.00263485017891302, 0.00263485679691432, 0.0026348551822455, 0.00263484769719677, 0.00263483863450385, 0.00263483178622269, 0.0026348292046499, 0.00263483102596584, 0.00263483596209256, 0.00263484205715085, 0.00263484740502183, 0.00263485065306332, 0.00263485123250893, 0.00263484934022416, 0.00263484574480099, 0.00263484150612404, 0.0026348376897422, 0.00263483513554257, 0.00263483431363638
flux1:, 0.650610832404312, 0.00278774111800612, 0.00278774209474946, 0.00278774499870266, 0.00278774927054648, 0.00278775395001562, 0.00278775785063759, 0.00278775982350245, 0.00278775906893643, 0.00278775542940381, 0.00278774957790583, 0.00278774301231683, 0.00278773778662667, 0.00278773596236715, 0.00278773885065336, 0.00278774623238006, 0.00278775587261692, 0.00278776374302141, 0.00278776535051416, 0.00278775829020802, 0.00278774534259287, 0.00278773584488078, 0.00278774104466626, 0.00278775984299679, 0.00278776447867225, 0.00278772910892946, 0.00278772191300442, 0.00278778982531025, 0.00278770077465814, 0.00278781630153546, 0.00278774371427126, 0.00278770215822504, 0.00278774371427126, 0.00278781630153546, 0.00278770077465814, 0.00278778982531025, 0.00278772191300442, 0.00278772910892946, 0.00278776447867225, 0.00278775984299679, 0.00278774104466626, 0.00278773584488078, 0.00278774534259287, 0.00278775829020802, 0.00278776535051415, 0.00278776374302141, 0.00278775587261692, 0.00278774623238006, 0.00278773885065336, 0.00278773596236715, 0.00278773778662667, 0.00278774301231683, 0.00278774957790584, 0.00278775542940381, 0.00278775906893643, 0.00278775982350245, 0.00278775785063759, 0.00278775395001562, 0.00278774927054648, 0.00278774499870266, 0.00278774209474946, 0.00278774111800612
flux1:, 0.650873281308065, 0.00294691695321741, 0.00294691805389821, 0.0029469212690531, 0.00294692595916153, 0.00294693105253276, 0.00294693524851793, 0.00294693731207544, 0.00294693641074423, 0.00294693242034344, 0.00294692610918004, 0.00294691911045012, 0.00294691361728232, 0.00294691179116331, 0.00294691496476056, 0.00294692283910989, 0.002946933003845, 0.00294694120476465, 0.00294694276102792, 0.00294693523869153, 0.00294692165602126, 0.00294691184530343, 0.00294691750720876, 0.00294693726758614, 0.00294694185050664, 0.00294690440238648, 0.00294689709358959, 0.00294696874610032, 0.00294687457162014, 0.00294699679539873, 0.00294692007124527, 0.00294687610290977, 0.00294692007124527, 0.00294699679539873, 0.00294687457162014, 0.00294696874610032, 0.00294689709358959, 0.00294690440238648, 0.00294694185050664, 0.00294693726758614, 0.00294691750720876, 0.00294691184530343, 0.00294692165602126, 0.00294693523869153, 0.00294694276102791, 0.00294694120476465, 0.002946933003845, 0.00294692283910989, 0.00294691496476056, 0.00294691179116331, 0.00294691361728232, 0.00294691911045012, 0.00294692610918005, 0.00294693242034344, 0.00294693641074423, 0.00294693731207544, 0.00294693524851793, 0.00294693105253276, 0.00294692595916153, 0.0029469212690531, 0.00294691805389821, 0.00294691695321741
flux1:, 0.651135730211818, 0.00311243061505523, 0.00311243179698042, 0.00311243527328533, 0.00311244033593027, 0.00311244581276077, 0.00311245029657296, 0.00311245246861737, 0.00311245146022441, 0.00311244717201601, 0.00311244045581928, 0.00311243306775532, 0.00311242732981332, 0.00311242549749561, 0.00311242892467794, 0.00311243723790012, 0.00311244786152598, 0.00311245632891543, 0.00311245778637572, 0.00311244978550992, 0.00311243559427883, 0.00311242554455638, 0.00311243177755974, 0.00311245260097948, 0.00311245715416748, 0.0031124175525764, 0.00311241011643814, 0.00311248558284921, 0.00311238599720267, 0.0031125151128669, 0.00311243403124172, 0.00311238753115504, 0.00311243403124172, 0.0031125151128669, 0.00311238599720267, 0.00311248558284921, 0.00311241011643815, 0.0031124175525764, 0.00311245715416748, 0.00311245260097948, 0.00311243177755974, 0.00311242554455638, 0.00311243559427883, 0.00311244978550992, 0.00311245778637572, 0.00311245632891543, 0.00311244786152598, 0.00311243723790012, 0.00311242892467794, 0.00311242549749561, 0.00311242732981332, 0.00311243306775532, 0.00311244045581928, 0.00311244717201601, 0.00311245146022441, 0.00311245246861737, 0.00311245029657296, 0.00311244581276077, 0.00311244033593027, 0.00311243527328533, 0.00311243179698042, 0.00311243061505523
flux1:, 0.651398179115572, 0.00328433752812682, 0.00328433873741219, 0.00328434241480832, 0.00328434779771316, 0.00328435362597129, 0.00328435839383429, 0.00328436070045659, 0.00328435963570451, 0.00328435511399976, 0.00328434805637811, 0.00328434032744706, 0.00328433436667437, 0.00328433251772661, 0.00328433615662284, 0.00328434484298697, 0.00328435584877886, 0.00328436451094844, 0.00328436581978966, 0.00328435732779689, 0.00328434256377581, 0.00328433236139289, 0.00328433928648292, 0.00328436128225938, 0.00328436583175474, 0.00328432400041985, 0.00328431641844076, 0.00328439576303715, 0.00328429046554591, 0.00328442666028487, 0.00328434099168929, 0.00328429183658734, 0.00328434099168929, 0.00328442666028486, 0.00328429046554591, 0.00328439576303715, 0.00328431641844076, 0.00328432400041985, 0.00328436583175474, 0.00328436128225938, 0.00328433928648292, 0.00328433236139289, 0.00328434256377581, 0.00328435732779689, 0.00328436581978966, 0.00328436451094844, 0.00328435584877886, 0.00328434484298697, 0.00328433615662285, 0.00328433251772661, 0.00328433436667437, 0.00328434032744706, 0.00328434805637811, 0.00328435511399976, 0.00328435963570451, 0.0032843607004566, 0.00328435839383429, 0.00328435362597129, 0.00328434779771316, 0.00328434241480832, 0.00328433873741219, 0.00328433752812682
flux1:, 0.651660628019325, 0.00346267879366664, 0.00346267996656854, 0.00346268377711147, 0.00346268942382126, 0.00346269557191646, 0.00346270062501327, 0.00346270310069667, 0.00346270204028535, 0.00346269735882395, 0.00346269003019244, 0.00346268201155043, 0.00346267584784139, 0.00346267396543388, 0.00346267776475463, 0.00346268674810296, 0.00346269805019554, 0.00346270682971172, 0.00346270793922957, 0.00346269894789108, 0.00346268365560628, 0.00346267339784403, 0.00346268114606603, 0.00346270442986463, 0.00346270900339374, 0.00346266486462774, 0.00346265711484489, 0.00346274039346907, 0.00346262907237749, 0.00346277252677386, 0.00346268203446439, 0.00346263009796496, 0.00346268203446439, 0.00346277252677386, 0.00346262907237749, 0.00346274039346907, 0.00346265711484489, 0.00346266486462774, 0.00346270900339374, 0.00346270442986463, 0.00346268114606603, 0.00346267339784403, 0.00346268365560628, 0.00346269894789108, 0.00346270793922957, 0.00346270682971172, 0.00346269805019554, 0.00346268674810296, 0.00346267776475463, 0.00346267396543388, 0.00346267584784139, 0.00346268201155043, 0.00346269003019244, 0.00346269735882395, 0.00346270204028535, 0.00346270310069667, 0.00346270062501327, 0.00346269557191646, 0.00346268942382125, 0.00346268377711147, 0.00346267996656854, 0.00346267879366664
flux1:, 0.651923076923078, 0.00364748024962852, 0.00364748131460383, 0.00364748518513819, 0.00364749103765028, 0.0036474974763828, 0.00364750282166353, 0.00364750550877372, 0.00364750452172008, 0.00364749976124833, 0.00364749223626656, 0.00364748397968152, 0.00364747762978493, 0.00364747569082395, 0.00364747959117401, 0.00364748878707557, 0.00364750029292444, 0.00364750910877998, 0.0036475099687394, 0.00364750047443463, 0.00364748470618833, 0.00364747449930118, 0.00364748320926778, 0.00364750790074024, 0.00364751252621363, 0.00364746600076303, 0.00364745805861014, 0.00364754532007325, 0.00364742765536976, 0.00364757854502924, 0.00364748298704905, 0.003647428140471, 0.00364748298704905, 0.00364757854502924, 0.00364742765536976, 0.00364754532007325, 0.00364745805861014, 0.00364746600076303, 0.00364751252621363, 0.00364750790074024, 0.00364748320926778, 0.00364747449930118, 0.00364748470618833, 0.00364750047443463, 0.00364750996873939, 0.00364750910877998, 0.00364750029292444, 0.00364748878707557, 0.00364747959117401, 0.00364747569082395, 0.00364747762978493, 0.00364748397968152, 0.00364749223626656, 0.00364749976124833, 0.00364750452172008, 0.00364750550877372, 0.00364750282166353, 0.0036474974763828, 0.00364749103765028, 0.00364748518513819, 0.00364748131460383, 0.00364748024962852
flux1:, 0.652185525826831, 0.00383875154887788, 0.00383875242932338, 0.0038387562845934, 0.00383876228609461, 0.00383876899037193, 0.00383877464085333, 0.00383877758846668, 0.00383877674975781, 0.00383877199507899, 0.00383876434980722, 0.00383875590559554, 0.00383874938231291, 0.00383874735807666, 0.00383875129386227, 0.00383876061232715, 0.00383877222558133, 0.00383878099554797, 0.00383878155746505, 0.00383877156108139, 0.00383875537549892, 0.00383874533221486, 0.00383875514712942, 0.0038387813672121, 0.00383878607110416, 0.00383873707811321, 0.00383872891757989, 0.00383882020549701, 0.00383869587225638, 0.00383885436983656, 0.00383875350137488, 0.00383869561468049, 0.00383875350137488, 0.00383885436983656, 0.00383869587225638, 0.00383882020549701, 0.00383872891757989, 0.00383873707811321, 0.00383878607110416, 0.0038387813672121, 0.00383875514712942, 0.00383874533221486, 0.00383875537549892, 0.00383877156108139, 0.00383878155746505, 0.00383878099554797, 0.00383877222558133, 0.00383876061232715, 0.00383875129386227, 0.00383874735807666, 0.00383874938231292, 0.00383875590559554, 0.00383876434980722, 0.00383877199507899, 0.00383877674975781, 0.00383877758846668, 0.00383877464085333, 0.00383876899037193, 0.0038387622860946, 0.0038387562845934, 0.00383875242932338, 0.00383875154887788
flux1:, 0.652447974730585, 0.00403648526147393, 0.00403648587904771, 0.00403648964508942, 0.00403649574262695, 0.00403650269279729, 0.00403650866725922, 0.0040365119293073, 0.00403651131693836, 0.00403650665354249, 0.00403649896245011, 0.0040364903775551, 0.00403648368932581, 0.00403648154663989, 0.00403648544854994, 0.00403649479723385, 0.00403650642092087, 0.00403651506398334, 0.00403651528225263, 0.00403650478874615, 0.00403648824885623, 0.00403647848538808, 0.0040364895496542, 0.00403651741760738, 0.00403652222327999, 0.00403647068040006, 0.00403646227548233, 0.00403655763049243, 0.00403642630267777, 0.00403659258025519, 0.00403648615628773, 0.00403642509913107, 0.00403648615628773, 0.00403659258025519, 0.00403642630267777, 0.00403655763049243, 0.00403646227548233, 0.00403647068040006, 0.00403652222327999, 0.00403651741760738, 0.0040364895496542, 0.00403647848538807, 0.00403648824885623, 0.00403650478874616, 0.00403651528225263, 0.00403651506398334, 0.00403650642092087, 0.00403649479723385, 0.00403648544854994, 0.00403648154663989, 0.00403648368932581, 0.0040364903775551, 0.00403649896245011, 0.00403650665354249, 0.00403651131693836, 0.0040365119293073, 0.00403650866725922, 0.00403650269279729, 0.00403649574262696, 0.00403648964508942, 0.00403648587904771, 0.00403648526147393
flux1:, 0.652710423634338, 0.00424065600718081, 0.0042406562855617, 0.0042406598931918, 0.00424066604009736, 0.00424067322276371, 0.00424067954477968, 0.00424068317752977, 0.00424068286901892, 0.00424067837943103, 0.00424067071240818, 0.00424066202874751, 0.00424065517969649, 0.0042406528826589, 0.00424065668066671, 0.00424066596846566, 0.00424067750836879, 0.00424068594712967, 0.00424068577992209, 0.0042406747975055, 0.00424065796838379, 0.00424064860102523, 0.00424066105653826, 0.0042406906868206, 0.00424069561285808, 0.00424064143652693, 0.00424063276294672, 0.00424073222525771, 0.00424059357989841, 0.00424076781159264, 0.00424065558974216, 0.00424059123260078, 0.00424065558974216, 0.00424076781159264, 0.00424059357989841, 0.00424073222525771, 0.00424063276294672, 0.00424064143652693, 0.00424069561285808, 0.0042406906868206, 0.00424066105653826, 0.00424064860102523, 0.00424065796838379, 0.0042406747975055, 0.00424068577992209, 0.00424068594712967, 0.00424067750836878, 0.00424066596846566, 0.00424065668066671, 0.0042406528826589, 0.00424065517969649, 0.00424066202874751, 0.00424067071240818, 0.00424067837943103, 0.00424068286901892, 0.00424068317752977, 0.00424067954477968, 0.00424067322276371, 0.00424066604009736, 0.0042406598931918, 0.0042406562855617, 0.00424065600718081
flux1:, 0.652972872538091, 0.00445121962444963, 0.00445121949334928, 0.0044512228815462, 0.00445122903943628, 0.00445123644764024, 0.00445124314391763, 0.0044512472028524, 0.00445124727136398, 0.00445124303137659, 0.0044512354509092, 0.00445122670411011, 0.00445121969461048, 0.0044512172068443, 0.00445122083364299, 0.00445122997454983, 0.00445124134264024, 0.00445124950558143, 0.00445124891544671, 0.00445123745440025, 0.00445122040043129, 0.00445121154183626, 0.00445122552407447, 0.0044512570231589, 0.00445126208178469, 0.00445120518769278, 0.0044511962248493, 0.00445129983702846, 0.00445115355866923, 0.00445133592342414, 0.00445121766696774, 0.00445114988233155, 0.00445121766696774, 0.00445133592342414, 0.00445115355866923, 0.00445129983702846, 0.0044511962248493, 0.00445120518769278, 0.00445126208178469, 0.0044512570231589, 0.00445122552407447, 0.00445121154183626, 0.00445122040043129, 0.00445123745440025, 0.00445124891544671, 0.00445124950558143, 0.00445124134264024, 0.00445122997454983, 0.00445122083364298, 0.0044512172068443, 0.00445121969461048, 0.00445122670411011, 0.0044512354509092, 0.00445124303137659, 0.00445124727136398, 0.0044512472028524, 0.00445124314391763, 0.00445123644764024, 0.00445122903943628, 0.0044512228815462, 0.00445121949334928, 0.00445121962444963
flux1:, 0.653235321441844, 0.00466811238218616, 0.00466811178139629, 0.00466811490036053, 0.00466812104055131, 0.00466812867325028, 0.00466813577130098, 0.0046681403075054, 0.0046681408177481, 0.00466813689272215, 0.00466812945139099, 0.00466812067001513, 0.00466811349778958, 0.00466811078516736, 0.00466811417991983, 0.00466812309699117, 0.00466813421476583, 0.00466814203825408, 0.00466814099237585, 0.00466812906349836, 0.0046681118453359, 0.00466810360060334, 0.00466811923465316, 0.00466815269790034, 0.00466815789354531, 0.00466809819729771, 0.00466808893039815, 0.00466819674030985, 0.00466804252560666, 0.00466823321001443, 0.00466810869095333, 0.00466803735453927, 0.00466810869095333, 0.00466823321001443, 0.00466804252560665, 0.00466819674030985, 0.00466808893039815, 0.00466809819729772, 0.00466815789354531, 0.00466815269790034, 0.00466811923465316, 0.00466810360060334, 0.0046681118453359, 0.00466812906349836, 0.00466814099237585, 0.00466814203825408, 0.00466813421476583, 0.00466812309699117, 0.00466811417991983, 0.00466811078516736, 0.00466811349778958, 0.00466812067001513, 0.00466812945139099, 0.00466813689272215, 0.0046681408177481, 0.0046681403075054, 0.00466813577130098, 0.00466812867325028, 0.00466812104055131, 0.00466811490036053, 0.00466811178139628, 0.00466811238218616
flux1:, 0.653497770345598, 0.00489125024064603, 0.00489124912388271, 0.00489125193756909, 0.00489125804177415, 0.00489126590257855, 0.00489127342778921, 0.00489127848399476, 0.00489127948808879, 0.00489127592951746, 0.00489126866797235, 0.00489125987330746, 0.00489125253505842, 0.00489124956880794, 0.00489125268106423, 0.00489126131032772, 0.00489127211189982, 0.00489127954183212, 0.00489127801190138, 0.00489126562464211, 0.00489124829597143, 0.0048912407586775, 0.00489125815534027, 0.00489129366404963, 0.00489129899213791, 0.00489123641010969, 0.00489122683241212, 0.00489133889618924, 0.00489117645851257, 0.00489137565955308, 0.00489124466165258, 0.00489116965361259, 0.00489124466165258, 0.00489137565955308, 0.00489117645851257, 0.00489133889618924, 0.00489122683241212, 0.00489123641010969, 0.00489129899213792, 0.00489129366404964, 0.00489125815534027, 0.0048912407586775, 0.00489124829597143, 0.00489126562464211, 0.00489127801190138, 0.00489127954183212, 0.00489127211189982, 0.00489126131032772, 0.00489125268106423, 0.00489124956880794, 0.00489125253505842, 0.00489125987330746, 0.00489126866797235, 0.00489127592951747, 0.00489127948808879, 0.00489127848399476, 0.00489127342778921, 0.00489126590257856, 0.00489125804177414, 0.00489125193756909, 0.00489124912388271, 0.00489125024064603
flux1:, 0.653760219249351, 0.00512052816779494, 0.00512052650609548, 0.00512052899403047, 0.00512053505424781, 0.00512054314943609, 0.0051205511216546, 0.00512055672812825, 0.00512055826165546, 0.00512055510418371, 0.00512054804972479, 0.00512053925618949, 0.0051205317497122, 0.00512052850977974, 0.00512053130339029, 0.00512053959751217, 0.00512055003230345, 0.00512055702530238, 0.00512055498699645, 0.00512054214733185, 0.00512052475155907, 0.00512051799989345, 0.00512053725202866, 0.00512057487078647, 0.00512058031679825, 0.00512051476716924, 0.0051205048822582, 0.00512062126718013, 0.00512045034107544, 0.00512065826863618, 0.0051205205903385, 0.00512044179642474, 0.0051205205903385, 0.00512065826863618, 0.00512045034107544, 0.00512062126718013, 0.0051205048822582, 0.00512051476716924, 0.00512058031679825, 0.00512057487078647, 0.00512053725202866, 0.00512051799989345, 0.00512052475155907, 0.00512054214733185, 0.00512055498699645, 0.00512055702530238, 0.00512055003230345, 0.00512053959751216, 0.00512053130339029, 0.00512052850977974, 0.0051205317497122, 0.00512053925618949, 0.00512054804972479, 0.00512055510418371, 0.00512055826165546, 0.00512055672812825, 0.0051205511216546, 0.00512054314943608, 0.00512053505424781, 0.00512052899403047, 0.00512052650609548, 0.00512052816779494
flux1:, 0.654022668153104, 0.00535581951741831, 0.00535581730185621, 0.0053558194600873, 0.00535582547763337, 0.00535583381351389, 0.00535584224331537, 0.00535584841380933, 0.00535585049226816, 0.00535584775134832, 0.00535584091721841, 0.00535583213338872, 0.00535582446008458, 0.005355820938603, 0.00535582339543942, 0.00535583132696966, 0.0053558413618649, 0.00535584788595389, 0.0053558453180321, 0.00535583202617494, 0.00535581459318512, 0.00535580868635797, 0.00535582986561862, 0.00535586964005687, 0.00535587517891622, 0.005355806582861, 0.00535579640686383, 0.00535591719400655, 0.00535573753935504, 0.00535595441839405, 0.00535580987550477, 0.00535572718815707, 0.00535580987550477, 0.00535595441839405, 0.00535573753935505, 0.00535591719400654, 0.00535579640686383, 0.005355806582861, 0.00535587517891623, 0.00535586964005687, 0.00535582986561862, 0.00535580868635796, 0.00535581459318512, 0.00535583202617495, 0.0053558453180321, 0.00535584788595389, 0.0053558413618649, 0.00535583132696966, 0.00535582339543942, 0.005355820938603, 0.00535582446008458, 0.00535583213338872, 0.00535584091721841, 0.00535584775134831, 0.00535585049226816, 0.00535584841380934, 0.00535584224331537, 0.00535583381351389, 0.00535582547763337, 0.0053558194600873, 0.00535581730185621, 0.0053558195174183
flux1:, 0.654285117056858, 0.00559697547518042, 0.00559697271868987, 0.00559697455976141, 0.00559698054346516, 0.00559698912320935, 0.00559699800804303, 0.00559700473604003, 0.00559700735192235, 0.00559700502226278, 0.00559699840771768, 0.00559698963794425, 0.0055969818056161, 0.00559697801030085, 0.00559698013358844, 0.00559698769760727, 0.00559699731844954, 0.00559700335316281, 0.00559700023621612, 0.00559698648426358, 0.005596969027402, 0.00559696400249008, 0.00559698715660056, 0.00559702911166923, 0.00559703470749296, 0.00559696299048745, 0.0055969525541334, 0.0055970778406526, 0.00559688924637612, 0.00559711531859245, 0.00559696374664418, 0.00559687706596459, 0.00559696374664417, 0.00559711531859245, 0.00559688924637612, 0.0055970778406526, 0.0055969525541334, 0.00559696299048745, 0.00559703470749296, 0.00559702911166923, 0.00559698715660056, 0.00559696400249007, 0.005596969027402, 0.00559698648426358, 0.00559700023621612, 0.00559700335316281, 0.00559699731844954, 0.00559698769760726, 0.00559698013358844, 0.00559697801030085, 0.0055969818056161, 0.00559698963794425, 0.00559699840771768, 0.00559700502226278, 0.00559700735192235, 0.00559700473604003, 0.00559699800804304, 0.00559698912320934, 0.00559698054346516, 0.00559697455976141, 0.00559697271868988, 0.00559697547518042
flux1:, 0.654547565960611, 0.00584382457870132, 0.00584382131684488, 0.00584382286875225, 0.00584382883238297, 0.00584383765250205, 0.00584384697295116, 0.00584385422844546, 0.0058438573491355, 0.00584385540406391, 0.00584384899524463, 0.00584384024178789, 0.00584383226756768, 0.00584382822484836, 0.00584383004191429, 0.0058438372579207, 0.00584384647025212, 0.00584385200616349, 0.00584384832107888, 0.00584383409072437, 0.00584381660416082, 0.00584381247355708, 0.00584383762427066, 0.00584388176310939, 0.00584388736933685, 0.00584381246253425, 0.00584380181295231, 0.00584393171386362, 0.00584373400102333, 0.0058439695259083, 0.00584381078211054, 0.00584372001669283, 0.00584381078211054, 0.0058439695259083, 0.00584373400102333, 0.00584393171386362, 0.00584380181295231, 0.00584381246253425, 0.00584388736933684, 0.00584388176310939, 0.00584383762427066, 0.00584381247355708, 0.00584381660416082, 0.00584383409072437, 0.00584384832107888, 0.00584385200616349, 0.00584384647025212, 0.0058438372579207, 0.00584383004191429, 0.00584382822484836, 0.00584383226756768, 0.00584384024178789, 0.00584384899524463, 0.00584385540406391, 0.0058438573491355, 0.00584385422844546, 0.00584384697295116, 0.00584383765250205, 0.00584382883238297, 0.00584382286875225, 0.00584382131684488, 0.00584382457870132
flux1:, 0.654810014864364, 0.00609617231755413, 0.0060961686081235, 0.00609616991226322, 0.00609617587132517, 0.00609618491800622, 0.00609619463440996, 0.00609620236145592, 0.00609620592812033, 0.00609620431993934, 0.00609619809152333, 0.00609618935709348, 0.0060961812703273, 0.00609617702801579, 0.00609617859226958, 0.00609618550517692, 0.0060961943341615, 0.00609619937184684, 0.00609619509807277, 0.00609618035851703, 0.00609616281515106, 0.00609615956476915, 0.00609618670662341, 0.00609623301009805, 0.00609623857000477, 0.00609616041162283, 0.006096149613775, 0.00609628426310267, 0.00609607728725393, 0.00609632254241026, 0.0060961565071054, 0.0060960615746904, 0.0060961565071054, 0.00609632254241025, 0.00609607728725393, 0.00609628426310267, 0.006096149613775, 0.00609616041162283, 0.00609623857000477, 0.00609623301009805, 0.00609618670662341, 0.00609615956476915, 0.00609616281515106, 0.00609618035851703, 0.00609619509807277, 0.00609619937184684, 0.0060961943341615, 0.00609618550517692, 0.00609617859226958, 0.00609617702801579, 0.0060961812703273, 0.00609618935709348, 0.00609619809152333, 0.00609620431993934, 0.00609620592812033, 0.00609620236145592, 0.00609619463440996, 0.00609618491800622, 0.00609617587132517, 0.00609616991226322, 0.0060961686081235, 0.00609617231755412
flux1:, 0.655072463768117, 0.00635380081887172, 0.00635379674027947, 0.00635379784848048, 0.00635380381656281, 0.00635381306211056, 0.0063538231118009, 0.00635383122703711, 0.00635383515463305, 0.00635383381599436, 0.00635382773355354, 0.00635381902410625, 0.00635381086900506, 0.00635380649830449, 0.00635380789028932, 0.00635381457042724, 0.00635382305992984, 0.00635382760841037, 0.00635382272212909, 0.00635380742833175, 0.00635378977838881, 0.00635378736675311, 0.00635381646671522, 0.00635386489365984, 0.00635387034123995, 0.00635378887789491, 0.00635377801554582, 0.00635391756672564, 0.00635370121941099, 0.00635395650004605, 0.00635378307760496, 0.00635368390553836, 0.00635378307760496, 0.00635395650004605, 0.00635370121941099, 0.00635391756672564, 0.00635377801554582, 0.00635378887789491, 0.00635387034123995, 0.00635386489365984, 0.00635381646671522, 0.00635378736675311, 0.00635378977838881, 0.00635380742833175, 0.00635382272212909, 0.00635382760841037, 0.00635382305992984, 0.00635381457042724, 0.00635380789028932, 0.00635380649830448, 0.00635381086900506, 0.00635381902410625, 0.00635382773355354, 0.00635383381599437, 0.00635383515463306, 0.00635383122703711, 0.00635382311180089, 0.00635381306211056, 0.00635380381656281, 0.00635379784848048, 0.00635379674027947, 0.00635380081887172
flux1:, 0.655334912671871, 0.00661646862399655, 0.00661646427249157, 0.00661646524328102, 0.00661647122819736, 0.00661648062784613, 0.00661649092323917, 0.00661649931555896, 0.00661650349403348, 0.00661650234030069, 0.00661649636324685, 0.00661648769085632, 0.00661647952871323, 0.00661647512538837, 0.00661647645277336, 0.006616482994837, 0.00661649120567228, 0.00661649528041683, 0.0066164897527452, 0.00661647384415696, 0.00661645601460699, 0.00661645437293193, 0.00661648537099463, 0.00661653585917143, 0.00661654112035641, 0.00661645630827379, 0.00661644548440674, 0.0066165901098491, 0.00661636431913596, 0.0066166299366615, 0.00661644905576941, 0.00661634558124451, 0.00661644905576942, 0.0066166299366615, 0.00661636431913596, 0.0066165901098491, 0.00661644548440674, 0.00661645630827379, 0.00661654112035641, 0.00661653585917143, 0.00661648537099463, 0.00661645437293194, 0.00661645601460699, 0.00661647384415697, 0.0066164897527452, 0.00661649528041683, 0.00661649120567228, 0.00661648299483701, 0.00661647645277336, 0.00661647512538838, 0.00661647952871323, 0.00661648769085632, 0.00661649636324685, 0.00661650234030069, 0.00661650349403348, 0.00661649931555896, 0.00661649092323917, 0.00661648062784613, 0.00661647122819736, 0.00661646524328102, 0.00661646427249157, 0.00661646862399655
flux1:, 0.655597361575624, 0.00688391056131263, 0.00688390604713008, 0.00688390694144828, 0.00688391294143448, 0.00688392243079559, 0.00688393285854799, 0.00688394139003585, 0.0068839456867295, 0.00688394461924159, 0.00688393870419718, 0.00688393008980755, 0.00688392200058747, 0.00688391768514274, 0.00688391908156873, 0.006883925602501, 0.00688393360990859, 0.0068839372305016, 0.00688393102585262, 0.00688391442575854, 0.00688389632066445, 0.00688389535399144, 0.00688392816474447, 0.00688398063250554, 0.00688398562666902, 0.00688389743270073, 0.00688388676930452, 0.00688403665904886, 0.00688380138905012, 0.00688407766874807, 0.00688388928205275, 0.00688378145212782, 0.00688388928205275, 0.00688407766874807, 0.00688380138905012, 0.00688403665904886, 0.00688388676930452, 0.00688389743270074, 0.00688398562666902, 0.00688398063250555, 0.00688392816474447, 0.00688389535399144, 0.00688389632066445, 0.00688391442575854, 0.00688393102585262, 0.0068839372305016, 0.00688393360990859, 0.006883925602501, 0.00688391908156873, 0.00688391768514273, 0.00688392200058747, 0.00688393008980755, 0.00688393870419718, 0.00688394461924159, 0.00688394568672951, 0.00688394139003586, 0.006883932858548, 0.00688392243079559, 0.00688391294143449, 0.00688390694144827, 0.00688390604713008, 0.00688391056131263
flux1:, 0.655859810479377, 0.00715583772004893, 0.00715583316268101, 0.00715583403931043, 0.00715584003956657, 0.00715584953296009, 0.00715585995435722, 0.00715586846254849, 0.00715587272574958, 0.00715587163584208, 0.00715586574023863, 0.0071558572160855, 0.00715584929920961, 0.00715584521595856, 0.00715584683869801, 0.00715585347454288, 0.00715586136498469, 0.00715586455258989, 0.00715585762732967, 0.00715584024291752, 0.0071558217447882, 0.00715582133420937, 0.00715585584937218, 0.00715591019797617, 0.00715591483966003, 0.00715582324203987, 0.00715581287920952, 0.00715596823863215, 0.00715572348798206, 0.00715601076573078, 0.00715581484884644, 0.00715570262023511, 0.00715581484884644, 0.00715601076573078, 0.00715572348798206, 0.00715596823863215, 0.00715581287920952, 0.00715582324203988, 0.00715591483966004, 0.00715591019797618, 0.00715585584937217, 0.00715582133420936, 0.0071558217447882, 0.00715584024291752, 0.00715585762732967, 0.00715586455258989, 0.00715586136498469, 0.00715585347454288, 0.00715584683869802, 0.00715584521595856, 0.00715584929920961, 0.0071558572160855, 0.00715586574023863, 0.00715587163584208, 0.00715587272574959, 0.00715586846254849, 0.00715585995435722, 0.00715584953296009, 0.00715584003956657, 0.00715583403931043, 0.00715583316268101, 0.00715583772004893
flux1:, 0.65612225938313, 0.00743193752945207, 0.00743193305229377, 0.00743193396330369, 0.00743193993316552, 0.00743194932305133, 0.00743195957573396, 0.00743196787718544, 0.00743197194071639, 0.00743197071430658, 0.00743196479998822, 0.00743195641148491, 0.00743194878566059, 0.00743194510061783, 0.0074319471270644, 0.00743195402887777, 0.00743196189629176, 0.00743196467105931, 0.00743195697259009, 0.00743193869583259, 0.0074319196680172, 0.00743191967397053, 0.00743195576583209, 0.00743201188234026, 0.00743201608312524, 0.00743192107190009, 0.00743191116621746, 0.00743207221278942, 0.00743181801208648, 0.00743211663017598, 0.00743191318006139, 0.00743179651870234, 0.00743191318006139, 0.00743211663017599, 0.00743181801208648, 0.00743207221278942, 0.00743191116621746, 0.00743192107190009, 0.00743201608312524, 0.00743201188234026, 0.00743195576583209, 0.00743191967397053, 0.0074319196680172, 0.00743193869583259, 0.00743195697259009, 0.00743196467105931, 0.00743196189629176, 0.00743195402887778, 0.00743194712706439, 0.00743194510061783, 0.00743194878566058, 0.0074319564114849, 0.00743196479998822, 0.00743197071430658, 0.00743197194071639, 0.00743196787718543, 0.00743195957573396, 0.00743194932305134, 0.00743193993316552, 0.0074319339633037, 0.00743193305229377, 0.00743193752945207
flux1:, 0.656384708286884, 0.00771187394728043, 0.00771186967195804, 0.00771187065848333, 0.00771187654948908, 0.00771188570716049, 0.00771189560822753, 0.00771190350331271, 0.00771190719196505, 0.00771190571446669, 0.00771189975106358, 0.0077118915579636, 0.00771188435995085, 0.00771188125753099, 0.00771188388059167, 0.00771189120954742, 0.00771189915122315, 0.00771190152979777, 0.00771189299618362, 0.00771187370559278, 0.00771185399570895, 0.00771185426228409, 0.00771189178795469, 0.00771194954860449, 0.00771195321903885, 0.00771185479612425, 0.00771184551831148, 0.00771201247744003, 0.00771174888570861, 0.00771205918780985, 0.00771184822056388, 0.00771172710098502, 0.00771184822056388, 0.00771205918780985, 0.00771174888570861, 0.00771201247744003, 0.00771184551831148, 0.00771185479612425, 0.00771195321903885, 0.00771194954860449, 0.00771189178795469, 0.00771185426228408, 0.00771185399570895, 0.00771187370559278, 0.00771189299618362, 0.00771190152979777, 0.00771189915122316, 0.00771189120954742, 0.00771188388059167, 0.00771188125753099, 0.00771188435995085, 0.0077118915579636, 0.00771189975106358, 0.00771190571446669, 0.00771190719196505, 0.00771190350331271, 0.00771189560822752, 0.00771188570716049, 0.00771187654948908, 0.00771187065848333, 0.00771186967195804, 0.00771187394728042
flux1:, 0.656647157190637, 0.00799528776107869, 0.00799528380180692, 0.00799528489047648, 0.00799529063555398, 0.00799529941319165, 0.0079953087636382, 0.00799531604240716, 0.00799531917798685, 0.0079953173392909, 0.00799531130712865, 0.00799530338380443, 0.00799529676605971, 0.00799529444462826, 0.00799529786714806, 0.00799530578901969, 0.00799531390128633, 0.00799531589457486, 0.0079953064548076, 0.00799528601808068, 0.00799526546242393, 0.00799526582257044, 0.0079953046289136, 0.00799536390284416, 0.00799536695434032, 0.00799526513316229, 0.00799525666503, 0.00799542976505618, 0.00799515686531985, 0.00799547919070884, 0.00799526073885016, 0.00799513514335149, 0.00799526073885015, 0.00799547919070884, 0.00799515686531985, 0.00799542976505618, 0.00799525666503, 0.00799526513316229, 0.00799536695434032, 0.00799536390284416, 0.00799530462891361, 0.00799526582257044, 0.00799526546242393, 0.00799528601808068, 0.0079953064548076, 0.00799531589457486, 0.00799531390128633, 0.00799530578901969, 0.00799529786714806, 0.00799529444462827, 0.00799529676605971, 0.00799530338380443, 0.00799531130712865, 0.0079953173392909, 0.00799531917798684, 0.00799531604240716, 0.0079953087636382, 0.00799529941319165, 0.00799529063555398, 0.00799528489047648, 0.00799528380180692, 0.0079952877610787
flux1:, 0.65690960609439, 0.00828179700514066, 0.00828179346346795, 0.00828179466377298, 0.00828180017771479, 0.00828180841182091, 0.00828181700219078, 0.00828182345106562, 0.00828182585876493, 0.00828182355800787, 0.00828181745033548, 0.00828180988505593, 0.00828180401225165, 0.00828180267863365, 0.00828180710703695, 0.00828181578627451, 0.00828182416020658, 0.00828182577155612, 0.00828181534652941, 0.00828179362406454, 0.00828177205289753, 0.00828177233438432, 0.00828181226346218, 0.00828187291664897, 0.00828187526325728, 0.00828177006795958, 0.00828176259870231, 0.00828194206516543, 0.00828165995926396, 0.00828199463643683, 0.00828176874575812, 0.00828163866344492, 0.00828176874575812, 0.00828199463643683, 0.00828165995926395, 0.00828194206516543, 0.00828176259870231, 0.00828177006795958, 0.00828187526325728, 0.00828187291664897, 0.00828181226346218, 0.00828177233438432, 0.00828177205289753, 0.00828179362406454, 0.00828181534652941, 0.00828182577155612, 0.00828182416020658, 0.00828181578627451, 0.00828180710703695, 0.00828180267863365, 0.00828180401225165, 0.00828180988505593, 0.00828181745033549, 0.00828182355800787, 0.00828182585876493, 0.00828182345106562, 0.00828181700219078, 0.00828180841182092, 0.00828180017771479, 0.00828179466377298, 0.00828179346346795, 0.00828179700514066
flux1:, 0.657172054998143, 0.00857099749546834, 0.00857099445576351, 0.00857099575860878, 0.00857100093992944, 0.00857100845607754, 0.00857101607312925, 0.00857102148214667, 0.0085710229969287, 0.00857102014677227, 0.00857101397112204, 0.00857100686426334, 0.00857100190874349, 0.00857100177185669, 0.0085710074092381, 0.00857101700288627, 0.00857102572023812, 0.00857102694415798, 0.00857101544838349, 0.00857099229759861, 0.00857096954117349, 0.00857096957310667, 0.00857101046794465, 0.00857107236718746, 0.00857107392716125, 0.00857096539137711, 0.00857095911330019, 0.00857114516261694, 0.0085708539654359, 0.00857120130528013, 0.00857096803138743, 0.00857083345709291, 0.00857096803138743, 0.00857120130528013, 0.0085708539654359, 0.00857114516261694, 0.00857095911330019, 0.0085709653913771, 0.00857107392716125, 0.00857107236718746, 0.00857101046794465, 0.00857096957310667, 0.0085709695411735, 0.00857099229759861, 0.00857101544838349, 0.00857102694415798, 0.00857102572023811, 0.00857101700288627, 0.0085710074092381, 0.00857100177185669, 0.00857100190874349, 0.00857100686426333, 0.00857101397112204, 0.00857102014677227, 0.0085710229969287, 0.00857102148214666, 0.00857101607312925, 0.00857100845607754, 0.00857100093992945, 0.00857099575860878, 0.0085709944557635, 0.00857099749546834
flux1:, 0.657434503901897, 0.00886246348438067, 0.00886246101037919, 0.00886246238799432, 0.00886246712217811, 0.00886247374092734, 0.00886248017504156, 0.00886248434530863, 0.00886248481797654, 0.00886248134814117, 0.00886247512667864, 0.00886246858786276, 0.00886246472415958, 0.00886246598799471, 0.00886247302692979, 0.00886248367865185, 0.00886249280822451, 0.00886249362975973, 0.00886248097382039, 0.00886245625416366, 0.00886243214928688, 0.00886243176895964, 0.00886247347941553, 0.00886253649621911, 0.00886253719329472, 0.00886242535850386, 0.00886242046229522, 0.00886261329503425, 0.00886231312834726, 0.00886267341706196, 0.00886243282172619, 0.0088622937548681, 0.00886243282172619, 0.00886267341706196, 0.00886231312834726, 0.00886261329503425, 0.00886242046229522, 0.00886242535850386, 0.00886253719329472, 0.00886253649621912, 0.00886247347941553, 0.00886243176895965, 0.00886243214928688, 0.00886245625416367, 0.00886248097382039, 0.00886249362975973, 0.00886249280822451, 0.00886248367865185, 0.00886247302692979, 0.00886246598799471, 0.00886246472415958, 0.00886246858786276, 0.00886247512667863, 0.00886248134814117, 0.00886248481797654, 0.00886248434530863, 0.00886248017504156, 0.00886247374092734, 0.00886246712217811, 0.00886246238799432, 0.00886246101037918, 0.00886246348438067
flux1:, 0.65769695280565, 0.00915574843572509, 0.00915574656839838, 0.00915574797570324, 0.00915575213975954, 0.00915575768349906, 0.00915576273649421, 0.00915576548749432, 0.00915576479012355, 0.00915576064995329, 0.00915575441873161, 0.00915574856295277, 0.00915574596155066, 0.00915574881776894, 0.00915575743314366, 0.00915576926761821, 0.00915577886224616, 0.00915577925707645, 0.00915576535076796, 0.0091557389292645, 0.00915571332617697, 0.00915571238599952, 0.00915575477450924, 0.00915581878869792, 0.00915581855302667, 0.00915570346654111, 0.00915570013622925, 0.00915589993018982, 0.00915559091633933, 0.00915596440831673, 0.00915571655577783, 0.00915557299919857, 0.00915571655577784, 0.00915596440831673, 0.00915559091633934, 0.00915589993018982, 0.00915570013622925, 0.00915570346654111, 0.00915581855302666, 0.00915581878869792, 0.00915575477450924, 0.00915571238599952, 0.00915571332617697, 0.00915573892926449, 0.00915576535076796, 0.00915577925707645, 0.00915577886224616, 0.00915576926761821, 0.00915575743314366, 0.00915574881776894, 0.00915574596155066, 0.00915574856295276, 0.00915575441873161, 0.00915576064995329, 0.00915576479012355, 0.00915576548749432, 0.00915576273649422, 0.00915575768349906, 0.00915575213975954, 0.00915574797570324, 0.00915574656839838, 0.00915574843572509
flux1:, 0.657959401709403, 0.00945038592089277, 0.0094503846778253, 0.00945038605524934, 0.00945038952340035, 0.00945039382381545, 0.00945039731679475, 0.00945039849317233, 0.00945039652360871, 0.00945039168349567, 0.00945038549059379, 0.00945038043345954, 0.00945037925404814, 0.00945038387450352, 0.00945039421667433, 0.00945040733462276, 0.00945041742893878, 0.00945041736423681, 0.00945040212030688, 0.0094503738774475, 0.00945034664676328, 0.00945034502100361, 0.00945038796797406, 0.00945045287088966, 0.00945045163957734, 0.00945033335222179, 0.00945033175998483, 0.00945053866331, 0.00945022091897005, 0.00945060782986316, 0.00945035278323432, 0.00945020474207626, 0.00945035278323432, 0.00945060782986316, 0.00945022091897005, 0.00945053866331, 0.00945033175998483, 0.00945033335222179, 0.00945045163957733, 0.00945045287088966, 0.00945038796797405, 0.00945034502100361, 0.00945034664676328, 0.0094503738774475, 0.00945040212030688, 0.00945041736423681, 0.00945041742893878, 0.00945040733462276, 0.00945039421667434, 0.00945038387450352, 0.00945037925404814, 0.00945038043345954, 0.00945038549059379, 0.00945039168349567, 0.00945039652360871, 0.00945039849317233, 0.00945039731679475, 0.00945039382381545, 0.00945038952340035, 0.00945038605524934, 0.0094503846778253, 0.00945038592089277
flux1:, 0.658221850613157, 0.00974589063505015, 0.00974589001141585, 0.00974589128907135, 0.00974589393931003, 0.00974589684510192, 0.00974589862593102, 0.00974589810339677, 0.00974589478856662, 0.00974588924012767, 0.00974588314272205, 0.00974587899499809, 0.00974587937950415, 0.00974588590902061, 0.00974589809761478, 0.00974591257169465, 0.0097459231807934, 0.00974592261683269, 0.00974590595518429, 0.00974587579092896, 0.00974584683035613, 0.00974584442141786, 0.00974588783004394, 0.00974595352719387, 0.00974595124442288, 0.00974582980799687, 0.00974583010900605, 0.00974604423357402, 0.00974571786384675, 0.00974611836405322, 0.00974585618197535, 0.00974570366264313, 0.00974585618197535, 0.00974611836405322, 0.00974571786384675, 0.00974604423357402, 0.00974583010900605, 0.00974582980799687, 0.00974595124442288, 0.00974595352719387, 0.00974588783004394, 0.00974584442141786, 0.00974584683035613, 0.00974587579092896, 0.00974590595518429, 0.00974592261683269, 0.0097459231807934, 0.00974591257169465, 0.00974589809761478, 0.00974588590902062, 0.00974587937950415, 0.00974587899499809, 0.00974588314272205, 0.00974588924012767, 0.00974589478856662, 0.00974589810339677, 0.00974589862593102, 0.00974589684510192, 0.00974589393931003, 0.00974589128907135, 0.00974589001141585, 0.00974589063505015
flux1:, 0.65848429951691, 0.0100417595321735, 0.0100417595032968, 0.0100417606063072, 0.0100417623274875, 0.0100417637119388, 0.0100417636619528, 0.0100417613519845, 0.0100417566498242, 0.0100417504047946, 0.0100417444652853, 0.0100417413269918, 0.0100417433927115, 0.0100417519424532, 0.0100417660611024, 0.0100417819328652, 0.0100417930519406, 0.0100417919443967, 0.0100417737965843, 0.0100417416362295, 0.0100417108767884, 0.0100417076207581, 0.010041751421058, 0.0100418178341018, 0.0100418144508351, 0.0100416899154624, 0.0100416922429543, 0.0100419136582967, 0.0100415787513943, 0.0100419929601823, 0.010041723693875, 0.010041566703136, 0.0100417236938749, 0.0100419929601823, 0.0100415787513943, 0.0100419136582967, 0.0100416922429543, 0.0100416899154624, 0.0100418144508351, 0.0100418178341018, 0.010041751421058, 0.0100417076207581, 0.0100417108767884, 0.0100417416362295, 0.0100417737965843, 0.0100417919443967, 0.0100417930519406, 0.0100417819328652, 0.0100417660611024, 0.0100417519424532, 0.0100417433927115, 0.0100417413269918, 0.0100417444652853, 0.0100417504047946, 0.0100417566498242, 0.0100417613519845, 0.0100417636619528, 0.0100417637119388, 0.0100417623274875, 0.0100417606063072, 0.0100417595032968, 0.0100417595321735
flux1:, 0.658746748420663, 0.0103374730766247, 0.0103374736020033, 0.0103374744566971, 0.010337475155761, 0.0103374749237215, 0.0103374729632815, 0.0103374688163527, 0.0103374627162385, 0.010337455804126, 0.0103374500855057, 0.0103374480398579, 0.0103374518730314, 0.0103374625147929, 0.01033747860706, 0.0103374958851251, 0.0103375074901049, 0.0103375057929488, 0.010337486106765, 0.0103374519064094, 0.0103374193178678, 0.010337415189082, 0.0103374593409725, 0.0103375264089644, 0.0103375218822526, 0.0103373942937391, 0.0103373987545165, 0.0103376274825064, 0.0103372841052579, 0.0103377120857482, 0.0103374357765928, 0.0103372743208629, 0.0103374357765928, 0.0103377120857482, 0.0103372841052579, 0.0103376274825064, 0.0103373987545165, 0.0103373942937391, 0.0103375218822526, 0.0103375264089644, 0.0103374593409725, 0.010337415189082, 0.0103374193178678, 0.0103374519064094, 0.010337486106765, 0.0103375057929488, 0.0103375074901049, 0.0103374958851251, 0.01033747860706, 0.0103374625147929, 0.0103374518730314, 0.0103374480398579, 0.0103374500855057, 0.010337455804126, 0.0103374627162385, 0.0103374688163527, 0.0103374729632815, 0.0103374749237215, 0.010337475155761, 0.0103374744566971, 0.0103374736020033, 0.0103374730766247
flux1:, 0.659009197324416, 0.0106324966081395, 0.0106324976366981, 0.0106324981773007, 0.0106324977862112, 0.0106324958800862, 0.010632491972654, 0.0106324859797933, 0.0106324785014377, 0.0106324709660604, 0.0106324655267755, 0.0106324646342931, 0.0106324702844626, 0.0106324830461808, 0.0106325011128917, 0.0106325197724311, 0.0106325318215785, 0.0106325294904187, 0.0106325082343459, 0.0106324719856867, 0.0106324375809482, 0.0106324325953616, 0.0106324770906288, 0.0106325447704652, 0.0106325390624036, 0.0106324084597332, 0.0106324151302907, 0.0106326511408287, 0.0106322993352319, 0.0106327410904261, 0.010632457768204, 0.0106322918530596, 0.010632457768204, 0.0106327410904261, 0.0106322993352319, 0.0106326511408287, 0.0106324151302907, 0.0106324084597332, 0.0106325390624036, 0.0106325447704652, 0.0106324770906288, 0.0106324325953616, 0.0106324375809482, 0.0106324719856867, 0.0106325082343459, 0.0106325294904187, 0.0106325318215785, 0.0106325197724311, 0.0106325011128917, 0.0106324830461808, 0.0106324702844626, 0.0106324646342931, 0.0106324655267755, 0.0106324709660604, 0.0106324785014377, 0.0106324859797934, 0.010632491972654, 0.0106324958800862, 0.0106324977862111, 0.0106324981773007, 0.0106324976366981, 0.0106324966081395
flux1:, 0.65927164622817, 0.0109262818162198, 0.0109262832924709, 0.0109262834678733, 0.0109262819498116, 0.0109262783541707, 0.0109262725086367, 0.0109262647012107, 0.0109262558920796, 0.0109262477871837, 0.0109262426757843, 0.01092624296891, 0.0109262504443854, 0.0109262653071293, 0.0109262853052632, 0.0109263052888293, 0.0109263177252265, 0.0109263147209212, 0.0109262918882093, 0.0109262536224147, 0.0109262174606252, 0.0109262116778002, 0.0109262565408653, 0.0109263248069234, 0.0109263178833239, 0.0109261842964297, 0.0109261932198872, 0.0109264364277887, 0.0109260762087942, 0.010926531678814, 0.0109262413606975, 0.0109260709906485, 0.0109262413606975, 0.010926531678814, 0.0109260762087942, 0.0109264364277887, 0.0109261932198872, 0.0109261842964297, 0.0109263178833239, 0.0109263248069234, 0.0109262565408653, 0.0109262116778002, 0.0109262174606252, 0.0109262536224147, 0.0109262918882093, 0.0109263147209212, 0.0109263177252265, 0.0109263052888293, 0.0109262853052632, 0.0109262653071293, 0.0109262504443854, 0.01092624296891, 0.0109262426757843, 0.0109262477871836, 0.0109262558920796, 0.0109262647012107, 0.0109262725086367, 0.0109262783541707, 0.0109262819498116, 0.0109262834678733, 0.0109262832924709, 0.0109262818162198
flux1:, 0.659534095131923, 0.0112182683190665, 0.0112182701897745, 0.0112182699699244, 0.0112182673243288, 0.0112182620688098, 0.0112182543398978, 0.0112182447876051, 0.0112182347190002, 0.0112182261032216, 0.0112182213531291, 0.011218222831693, 0.0112182320964139, 0.0112182489930494, 0.0112182708362702, 0.0112182920559322, 0.0112183048107108, 0.0112183011030436, 0.0112182767151745, 0.0112182365055968, 0.0112181986937779, 0.0112181922173672, 0.0112182375047938, 0.0112183063477817, 0.0112182981766486, 0.0112181616245912, 0.0112181728085987, 0.0112184230718515, 0.0112180544265286, 0.0112185234871892, 0.0112182261775615, 0.0112180513561098, 0.0112182261775615, 0.0112185234871892, 0.0112180544265286, 0.0112184230718515, 0.0112181728085987, 0.0112181616245912, 0.0112182981766486, 0.0112183063477817, 0.0112182375047938, 0.0112181922173672, 0.0112181986937779, 0.0112182365055968, 0.0112182767151745, 0.0112183011030436, 0.0112183048107108, 0.0112182920559322, 0.0112182708362702, 0.0112182489930494, 0.0112182320964139, 0.011218222831693, 0.0112182213531291, 0.0112182261032216, 0.0112182347190002, 0.0112182447876051, 0.0112182543398978, 0.0112182620688098, 0.0112182673243288, 0.0112182699699244, 0.0112182701897745, 0.0112182683190665
flux1:, 0.659796544035676, 0.0115078853413245, 0.0115078875622173, 0.0115078869436783, 0.0115078832097473, 0.0115078763700153, 0.0115078668566886, 0.0115078556638562, 0.0115078444258875, 0.0115078353573711, 0.0115078309821064, 0.0115078336099481, 0.0115078445819763, 0.0115078633976327, 0.0115078869584691, 0.0115079092991585, 0.0115079222952959, 0.011507917866491, 0.0115078919758029, 0.0115078499393374, 0.0115078106324044, 0.0115078036090557, 0.0115078494077964, 0.0115079188328727, 0.01150790938278, 0.0115077698724613, 0.0115077832882096, 0.0115080404077276, 0.0115076632959119, 0.0115081457587131, 0.0115078414498622, 0.011507662179859, 0.0115078414498622, 0.0115081457587131, 0.0115076632959119, 0.0115080404077276, 0.0115077832882096, 0.0115077698724613, 0.01150790938278, 0.0115079188328727, 0.0115078494077964, 0.0115078036090557, 0.0115078106324044, 0.0115078499393374, 0.0115078919758029, 0.011507917866491, 0.0115079222952959, 0.0115079092991585, 0.0115078869584691, 0.0115078633976327, 0.0115078445819763, 0.0115078336099481, 0.0115078309821064, 0.0115078353573711, 0.0115078444258875, 0.0115078556638562, 0.0115078668566886, 0.0115078763700153, 0.0115078832097473, 0.0115078869436783, 0.0115078875622173, 0.0115078853413245
flux1:, 0.660058992939429, 0.0117945534840992, 0.0117945560261472, 0.0117945550363997, 0.0117945502947548, 0.0117945419913753, 0.0117945308332767, 0.0117945181336442, 0.0117945058293928, 0.0117944963604178, 0.0117944923496275, 0.0117944960526467, 0.0117945086044544, 0.0117945291788364, 0.0117945542924401, 0.0117945776163432, 0.0117945907728098, 0.0117945856206576, 0.0117945583119251, 0.011794514608864, 0.0117944740079497, 0.0117944666246225, 0.0117945130490559, 0.011794583073311, 0.0117945723117938, 0.0117944298373135, 0.0117944454197502, 0.0117947091406998, 0.0117943234971721, 0.0117948191107409, 0.0117945077844395, 0.0117943240687468, 0.0117945077844395, 0.0117948191107409, 0.0117943234971721, 0.0117947091406998, 0.0117944454197502, 0.0117944298373135, 0.0117945723117938, 0.011794583073311, 0.0117945130490559, 0.0117944666246225, 0.0117944740079497, 0.011794514608864, 0.0117945583119251, 0.0117945856206576, 0.0117945907728098, 0.0117945776163432, 0.0117945542924401, 0.0117945291788364, 0.0117945086044544, 0.0117944960526467, 0.0117944923496275, 0.0117944963604178, 0.0117945058293928, 0.0117945181336442, 0.0117945308332767, 0.0117945419913753, 0.0117945502947548, 0.0117945550363997, 0.0117945560261472, 0.0117945534840992
flux1:, 0.660321441843183, 0.0120776865799132, 0.012077689434703, 0.0120776881348181, 0.0120776825071173, 0.012077672902315, 0.0120776602743868, 0.0120776462246591, 0.012077632963881, 0.0120776231358544, 0.0120776194524436, 0.0120776241182883, 0.0120776380789272, 0.0120776602104308, 0.0120776866797652, 0.0120777108315459, 0.0120777240675617, 0.012077718207935, 0.0120776895987375, 0.0120776444310284, 0.0120776027800995, 0.01207759525985, 0.0120776424477094, 0.0120777130971275, 0.0120777009892008, 0.0120775555319492, 0.0120775731812553, 0.0120778431959764, 0.0120774489341617, 0.0120779573871312, 0.0120776390170817, 0.0120774508595263, 0.0120776390170817, 0.0120779573871312, 0.0120774489341617, 0.0120778431959764, 0.0120775731812553, 0.0120775555319492, 0.0120777009892008, 0.0120777130971275, 0.0120776424477094, 0.01207759525985, 0.0120776027800995, 0.0120776444310284, 0.0120776895987375, 0.012077718207935, 0.0120777240675617, 0.0120777108315459, 0.0120776866797652, 0.0120776602104308, 0.0120776380789272, 0.0120776241182883, 0.0120776194524436, 0.0120776231358544, 0.012077632963881, 0.0120776462246591, 0.0120776602743868, 0.012077672902315, 0.0120776825071173, 0.0120776881348181, 0.012077689434703, 0.0120776865799132
flux1:, 0.660583890746936, 0.0123566936245453, 0.0123566968083152, 0.0123566952937197, 0.0123566889401258, 0.0123566782325236, 0.0123566643380571, 0.012356649110577, 0.0123566350033371, 0.0123566248425087, 0.0123566214211411, 0.012356626900668, 0.0123566420598138, 0.0123566655113167, 0.0123566931135575, 0.0123567179261513, 0.0123567311653005, 0.0123567246338593, 0.0123566948736198, 0.0123566484814993, 0.0123566060623226, 0.0123565986586757, 0.0123566467660192, 0.0123567180720682, 0.0123567045789854, 0.0123565561085323, 0.0123565756928708, 0.0123568516453552, 0.0123564486624743, 0.0123569695877315, 0.0123566441428216, 0.0123564515494218, 0.0123566441428216, 0.0123569695877315, 0.0123564486624743, 0.0123568516453552, 0.0123565756928708, 0.0123565561085323, 0.0123567045789854, 0.0123567180720682, 0.0123566467660192, 0.0123565986586757, 0.0123566060623227, 0.0123566484814993, 0.0123566948736198, 0.0123567246338593, 0.0123567311653005, 0.0123567179261513, 0.0123566931135575, 0.0123566655113167, 0.0123566420598138, 0.012356626900668, 0.0123566214211411, 0.0123566248425087, 0.0123566350033371, 0.012356649110577, 0.0123566643380571, 0.0123566782325236, 0.0123566889401258, 0.0123566952937197, 0.0123566968083152, 0.0123566936245453
flux1:, 0.660846339650689, 0.0126309807770121, 0.0126309843329889, 0.0126309827321469, 0.0126309758466784, 0.012630964264226, 0.0126309493266861, 0.0126309331016375, 0.0126309182522726, 0.0126309077664932, 0.0126309045136562, 0.0126309106242081, 0.0126309267379824, 0.0126309512440975, 0.0126309797379666, 0.0126310050386534, 0.0126310182126077, 0.0126310110655266, 0.0126309803331561, 0.0126309329902029, 0.0126308901157895, 0.0126308831058781, 0.0126309323012902, 0.0126310042972998, 0.0126309893756547, 0.0126308378514666, 0.0126308592109635, 0.0126311407027947, 0.0126307288863416, 0.0126312618665262, 0.0126309293148055, 0.0126307322952386, 0.0126309293148055, 0.0126312618665262, 0.0126307288863416, 0.0126311407027947, 0.0126308592109635, 0.0126308378514666, 0.0126309893756547, 0.0126310042972998, 0.0126309323012902, 0.0126308831058781, 0.0126308901157895, 0.0126309329902029, 0.012630980333156, 0.0126310110655266, 0.0126310182126077, 0.0126310050386534, 0.0126309797379666, 0.0126309512440975, 0.0126309267379824, 0.0126309106242081, 0.0126309045136562, 0.0126309077664932, 0.0126309182522726, 0.0126309331016375, 0.0126309493266861, 0.012630964264226, 0.0126309758466784, 0.0126309827321469, 0.0126309843329889, 0.0126309807770121
flux1:, 0.661108788554442, 0.0128999534183478, 0.0128999574171233, 0.0128999558880839, 0.0128999486920046, 0.0128999364834196, 0.0128999207374644, 0.0128999036950479, 0.012899888196846, 0.0128998773736385, 0.0128998741693861, 0.0128998806998394, 0.01289989749822, 0.0128999227737227, 0.0128999519074269, 0.012899977523879, 0.012899990575497, 0.0128999828890919, 0.0128999513892411, 0.0128999033959593, 0.0128998604026822, 0.0128998540793878, 0.012899904537638, 0.0128999772551387, 0.0128999608563998, 0.01289980623038, 0.0128998291822465, 0.012900115779849, 0.0128996950152095, 0.0129002395893001, 0.0128998999025604, 0.0128996984718265, 0.0128998999025604, 0.0129002395893001, 0.0128996950152095, 0.012900115779849, 0.0128998291822465, 0.01289980623038, 0.0128999608563998, 0.0128999772551387, 0.012899904537638, 0.0128998540793878, 0.0128998604026822, 0.0128999033959593, 0.0128999513892411, 0.0128999828890919, 0.012899990575497, 0.0128999775238791, 0.0128999519074269, 0.0128999227737227, 0.01289989749822, 0.0128998806998394, 0.0128998741693861, 0.0128998773736385, 0.012899888196846, 0.0128999036950479, 0.0128999207374644, 0.0128999364834196, 0.0128999486920046, 0.0128999558880839, 0.0128999574171233, 0.0128999534183478
flux1:, 0.661371237458196, 0.0131630182592928, 0.0131630227971001, 0.013163021521995, 0.0131630142555215, 0.0131630016806568, 0.013162985362827, 0.0131629676758554, 0.0131629516067998, 0.0131629404129403, 0.0131629371143376, 0.0131629438317761, 0.0131629610273191, 0.0131629867764007, 0.013163016295818, 0.0131630420618157, 0.0131630549474173, 0.0131630468166029, 0.0131630147745877, 0.0131629664507037, 0.013162923689345, 0.0131629183527192, 0.013162970248125, 0.0131630437133195, 0.0131630257838655, 0.0131628680036755, 0.0131628923483338, 0.0131631835913225, 0.0131627537703035, 0.0131633094410845, 0.0131629625998972, 0.013162756780128, 0.0131629625998972, 0.0131633094410845, 0.0131627537703035, 0.0131631835913225, 0.0131628923483338, 0.0131628680036755, 0.0131630257838655, 0.0131630437133194, 0.013162970248125, 0.0131629183527192, 0.013162923689345, 0.0131629664507037, 0.0131630147745877, 0.0131630468166029, 0.0131630549474173, 0.0131630420618157, 0.013163016295818, 0.0131629867764007, 0.0131629610273191, 0.0131629438317761, 0.0131629371143376, 0.0131629404129403, 0.0131629516067998, 0.0131629676758554, 0.013162985362827, 0.0131630016806568, 0.0131630142555215, 0.013163021521995, 0.0131630227971001, 0.0131630182592928
flux1:, 0.661633686361949, 0.0134195854865449, 0.0134195906814295, 0.0134195898591372, 0.0134195827718527, 0.0134195700914779, 0.0134195534310527, 0.0134195352583947, 0.0134195186782613, 0.0134195070609814, 0.013419503507176, 0.0134195101649532, 0.0134195274624804, 0.0134195533884297, 0.0134195830451694, 0.0134196088056988, 0.0134196214963579, 0.0134196130319273, 0.0134195806874619, 0.0134195323631805, 0.0134194901892169, 0.0134194861374957, 0.0134195396372527, 0.0134196138677865, 0.0134195943494854, 0.013419433362567, 0.0134194588905941, 0.0134197543009721, 0.0134193153309626, 0.0134198815731308, 0.0134195275721742, 0.0134193173945269, 0.0134195275721742, 0.0134198815731308, 0.0134193153309626, 0.0134197543009721, 0.0134194588905941, 0.013419433362567, 0.0134195943494854, 0.0134196138677865, 0.0134195396372527, 0.0134194861374957, 0.013419490189217, 0.0134195323631805, 0.0134195806874619, 0.0134196130319273, 0.013419621496358, 0.0134196088056988, 0.0134195830451694, 0.0134195533884297, 0.0134195274624804, 0.0134195101649532, 0.013419503507176, 0.0134195070609814, 0.0134195186782613, 0.0134195352583947, 0.0134195534310527, 0.0134195700914779, 0.0134195827718527, 0.0134195898591372, 0.0134195906814295, 0.0134195854865449
flux1:, 0.661896135265702, 0.0136690709368333, 0.013669076922854, 0.0136690767601712, 0.0136690701006243, 0.0136690575661523, 0.0136690407766677, 0.0136690222579167, 0.0136690052069336, 0.0136689930967576, 0.0136689891155044, 0.013668995462376, 0.0136690125692179, 0.0136690383841119, 0.0136690679430827, 0.0136690935585615, 0.0136691060403119, 0.0136690973650946, 0.0136690649650307, 0.0136690169715512, 0.0136689757350262, 0.0136689732555729, 0.013669028513314, 0.0136691035154937, 0.0136690823468417, 0.0136689181050218, 0.0136689446046866, 0.0136692436965947, 0.0136687955100516, 0.0136693717786956, 0.0136690106321895, 0.0136687961387601, 0.0136690106321895, 0.0136693717786956, 0.0136687955100516, 0.0136692436965947, 0.0136689446046866, 0.0136689181050218, 0.0136690823468417, 0.0136691035154937, 0.013669028513314, 0.0136689732555729, 0.0136689757350262, 0.0136690169715512, 0.0136690649650307, 0.0136690973650946, 0.0136691060403119, 0.0136690935585615, 0.0136690679430827, 0.0136690383841119, 0.0136690125692179, 0.013668995462376, 0.0136689891155044, 0.0136689930967576, 0.0136690052069336, 0.0136690222579167, 0.0136690407766677, 0.0136690575661523, 0.0136690701006243, 0.0136690767601713, 0.013669076922854, 0.0136690709368333
flux1:, 0.662158584169456, 0.0139108982877609, 0.0139109052074962, 0.0139109059092639, 0.0139108999142948, 0.0139108877579972, 0.0139108710298849, 0.0139108522815615, 0.0139108347807437, 0.0139108220958719, 0.0139108175112479, 0.013910823301183, 0.0139108399375345, 0.0139108653715076, 0.0139108946176514, 0.0139109199670785, 0.013910932239991, 0.0139109234840093, 0.0139108912743388, 0.0139108439339753, 0.0139108039693311, 0.0139108033298478, 0.0139108604796855, 0.0139109362462724, 0.0139109133640754, 0.0139107458286042, 0.0139107730937398, 0.0139110753834375, 0.0139106179473634, 0.0139112036865322, 0.013910835433586, 0.0139106166792747, 0.013910835433586, 0.0139112036865322, 0.0139106179473634, 0.0139110753834375, 0.0139107730937398, 0.0139107458286042, 0.0139109133640754, 0.0139109362462724, 0.0139108604796855, 0.0139108033298478, 0.0139108039693311, 0.0139108439339753, 0.0139108912743388, 0.0139109234840093, 0.013910932239991, 0.0139109199670784, 0.0139108946176514, 0.0139108653715076, 0.0139108399375345, 0.013910823301183, 0.013910817511248, 0.0139108220958719, 0.0139108347807437, 0.0139108522815615, 0.0139108710298849, 0.0139108877579972, 0.0139108999142948, 0.0139109059092639, 0.0139109052074962, 0.0139108982877609
flux1:, 0.662421033073209, 0.0141445012541313, 0.0141445092498865, 0.0141445110086022, 0.0141445058929687, 0.0141444943192045, 0.0141444778139493, 0.0141444589274498, 0.014144440980617, 0.0141444276326674, 0.0141444222736306, 0.014144427275863, 0.0141444431847876, 0.0141444679944712, 0.0141444967383648, 0.0141445217212465, 0.014144533797402, 0.0141445250922067, 0.0141444933096296, 0.0141444469259117, 0.0141444085421661, 0.0141444099825064, 0.0141444691337902, 0.0141445456424647, 0.014144520984016, 0.014144350130857, 0.0141443779687868, 0.0141446829845253, 0.0141442163095976, 0.0141448109606672, 0.014144435670349, 0.0141442127246084, 0.014144435670349, 0.0141448109606672, 0.0141442163095976, 0.0141446829845253, 0.0141443779687868, 0.014144350130857, 0.014144520984016, 0.0141445456424647, 0.0141444691337902, 0.0141444099825064, 0.0141444085421661, 0.0141444469259117, 0.0141444933096296, 0.0141445250922066, 0.014144533797402, 0.0141445217212465, 0.0141444967383648, 0.0141444679944712, 0.0141444431847876, 0.014144427275863, 0.0141444222736306, 0.0141444276326674, 0.014144440980617, 0.0141444589274498, 0.0141444778139493, 0.0141444943192045, 0.0141445058929687, 0.0141445110086022, 0.0141445092498865, 0.0141445012541313
flux1:, 0.662683481976962, 0.0143693257783047, 0.0143693349825184, 0.0143693379680135, 0.0143693339148872, 0.0143693230928186, 0.0143693069389417, 0.0143692879803414, 0.0143692695777183, 0.0143692554785454, 0.0143692491879282, 0.0143692531967782, 0.0143692681534076, 0.0143692921291649, 0.0143693202112487, 0.0143693447482276, 0.0143693566486744, 0.0143693481210956, 0.0143693169844949, 0.0143692718326358, 0.0143692353042806, 0.0143692390291754, 0.0143693002621623, 0.0143693774747253, 0.0143693509804002, 0.0143691768055706, 0.0143692050447947, 0.0143695123362369, 0.0143690364852488, 0.0143696394948051, 0.0143692572707406, 0.0143690302191415, 0.0143692572707406, 0.0143696394948051, 0.0143690364852487, 0.0143695123362369, 0.0143692050447947, 0.0143691768055706, 0.0143693509804002, 0.0143693774747253, 0.0143693002621623, 0.0143692390291754, 0.0143692353042806, 0.0143692718326358, 0.0143693169844949, 0.0143693481210956, 0.0143693566486744, 0.0143693447482276, 0.0143693202112487, 0.0143692921291649, 0.0143692681534076, 0.0143692531967782, 0.0143692491879282, 0.0143692554785454, 0.0143692695777183, 0.0143692879803414, 0.0143693069389417, 0.0143693230928186, 0.0143693339148872, 0.0143693379680135, 0.0143693349825184, 0.0143693257783047
flux1:, 0.662945930880715, 0.0145848322030321, 0.0145848427284544, 0.0145848470782353, 0.0145848442310997, 0.0145848342892838, 0.0145848185803541, 0.0145847995920543, 0.0145847807152491, 0.0145847657844804, 0.0145847584279667, 0.0145847612719596, 0.0145847750914631, 0.0145847980631035, 0.0145848253563717, 0.0145848493885522, 0.0145848611394028, 0.0145848529049965, 0.0145848226071786, 0.0145847789252961, 0.0145847444842724, 0.0145847506572422, 0.0145848140198422, 0.0145848918821757, 0.0145848634983382, 0.0145846860230832, 0.0145847145204272, 0.0145850236672824, 0.0145845387625744, 0.0145851495895414, 0.0145847605738684, 0.0145845295194204, 0.0145847605738684, 0.0145851495895414, 0.0145845387625744, 0.0145850236672824, 0.0145847145204272, 0.0145846860230832, 0.0145848634983382, 0.0145848918821757, 0.0145848140198422, 0.0145847506572422, 0.0145847444842724, 0.0145847789252961, 0.0145848226071786, 0.0145848529049965, 0.0145848611394028, 0.0145848493885522, 0.0145848253563717, 0.0145847980631035, 0.0145847750914631, 0.0145847612719596, 0.0145847584279667, 0.0145847657844804, 0.0145847807152491, 0.0145847995920543, 0.0145848185803541, 0.0145848342892838, 0.0145848442310997, 0.0145848470782353, 0.0145848427284544, 0.0145848322030321
flux1:, 0.663208379784469, 0.0147904974151893, 0.0147905093454363, 0.0147905151562629, 0.0147905136126733, 0.0147905046358177, 0.0147904894305689, 0.0147904704346641, 0.014790451062725, 0.0147904352355964, 0.0147904267102093, 0.0147904282600385, 0.0147904408039918, 0.0147904626447249, 0.0147904890557879, 0.0147905125428324, 0.0147905241707083, 0.0147905163272081, 0.0147904870272742, 0.0147904450087304, 0.0147904128377954, 0.0147904215764772, 0.0147904870821822, 0.0147905655249588, 0.0147905352070507, 0.0147903544826272, 0.0147903831295707, 0.0147906937491301, 0.0147901999787191, 0.014790818100492, 0.0147904224770122, 0.0147901875411856, 0.0147904224770123, 0.014790818100492, 0.0147901999787191, 0.0147906937491301, 0.0147903831295707, 0.0147903544826272, 0.0147905352070507, 0.0147905655249588, 0.0147904870821822, 0.0147904215764772, 0.0147904128377954, 0.0147904450087304, 0.0147904870272742, 0.0147905163272081, 0.0147905241707083, 0.0147905125428324, 0.0147904890557879, 0.0147904626447249, 0.0147904408039918, 0.0147904282600385, 0.0147904267102093, 0.0147904352355964, 0.014790451062725, 0.0147904704346641, 0.0147904894305689, 0.0147905046358177, 0.0147905136126733, 0.0147905151562629, 0.0147905093454363, 0.0147904974151893
flux1:, 0.663470828688222, 0.0149858169488647, 0.0149858303299551, 0.0149858376511734, 0.0149858374587377, 0.0149858294867774, 0.0149858148112836, 0.0149857958144109, 0.0149857759305845, 0.0149857591656181, 0.0149857494072559, 0.0149857495821837, 0.0149857607630397, 0.0149857813915113, 0.0149858068600318, 0.0149858297771677, 0.0149858413042478, 0.0149858339253519, 0.0149858057420508, 0.0149857655292366, 0.0149857357569865, 0.0149857471300428, 0.0149858147571011, 0.0149858936971902, 0.0149858614128556, 0.0149856775247076, 0.0149857062526263, 0.0149860180059242, 0.0149855156280763, 0.0149861405454542, 0.0149857385418526, 0.0149854998652564, 0.0149857385418526, 0.0149861405454542, 0.0149855156280763, 0.0149860180059242, 0.0149857062526263, 0.0149856775247076, 0.0149858614128556, 0.0149858936971902, 0.0149858147571011, 0.0149857471300428, 0.0149857357569865, 0.0149857655292367, 0.0149858057420508, 0.0149858339253519, 0.0149858413042478, 0.0149858297771677, 0.0149858068600318, 0.0149857813915113, 0.0149857607630397, 0.0149857495821837, 0.0149857494072559, 0.0149857591656181, 0.0149857759305846, 0.0149857958144109, 0.0149858148112836, 0.0149858294867774, 0.0149858374587377, 0.0149858376511734, 0.0149858303299551, 0.0149858169488647
flux1:, 0.663733277591975, 0.0151703070363447, 0.0151703218697809, 0.0151703306988324, 0.0151703318536478, 0.0151703248831697, 0.0151703107349035, 0.0151702917342427, 0.0151702713329995, 0.0151702536190606, 0.0151702426086491, 0.0151702413810055, 0.0151702511644592, 0.0151702705448116, 0.0151702950413972, 0.0151703173755404, 0.0151703288145037, 0.0151703219443221, 0.0151702949507061, 0.0151702566305462, 0.0151702293282911, 0.0151702433540053, 0.0151703130458445, 0.0151703923883296, 0.0151703581204166, 0.0151701711915358, 0.01517019997563, 0.0151705125719993, 0.0151700019180462, 0.0151706331588032, 0.0151702250478345, 0.0151699827905157, 0.0151702250478345, 0.0151706331588032, 0.0151700019180462, 0.0151705125719993, 0.01517019997563, 0.0151701711915358, 0.0151703581204166, 0.0151703923883296, 0.0151703130458445, 0.0151702433540053, 0.0151702293282911, 0.0151702566305462, 0.0151702949507061, 0.0151703219443221, 0.0151703288145037, 0.0151703173755404, 0.0151702950413972, 0.0151702705448116, 0.0151702511644592, 0.0151702413810055, 0.0151702426086491, 0.0151702536190606, 0.0151702713329995, 0.0151702917342427, 0.0151703107349035, 0.0151703248831697, 0.0151703318536478, 0.0151703306988324, 0.0151703218697809, 0.0151703070363447
flux1:, 0.663995726495728, 0.0153435065956969, 0.0153435228335727, 0.0153435331139861, 0.0153435355616218, 0.0153435295495215, 0.0153435159030079, 0.0153434968930213, 0.0153434759868849, 0.0153434573491665, 0.0153434451170574, 0.0153434425145867, 0.0153434509197264, 0.0153434690597216, 0.0153434925824399, 0.0153435143276933, 0.015343525676859, 0.0153435193253342, 0.0153434935449917, 0.0153434571463773, 0.0153434323269937, 0.0153434489735857, 0.0153435206404352, 0.0153436002811263, 0.0153435640304041, 0.0153433742236929, 0.0153434030854149, 0.0153437162852643, 0.0153431977605214, 0.015343834881506, 0.0153434209810843, 0.0153431753224288, 0.0153434209810843, 0.015343834881506, 0.0153431977605214, 0.0153437162852643, 0.0153434030854149, 0.0153433742236929, 0.0153435640304041, 0.0153436002811263, 0.0153435206404352, 0.0153434489735857, 0.0153434323269937, 0.0153434571463773, 0.0153434935449917, 0.0153435193253342, 0.015343525676859, 0.0153435143276933, 0.0153434925824399, 0.0153434690597216, 0.0153434509197264, 0.0153434425145867, 0.0153434451170574, 0.0153434573491665, 0.0153434759868849, 0.0153434968930213, 0.0153435159030079, 0.0153435295495215, 0.0153435355616218, 0.0153435331139861, 0.0153435228335727, 0.0153435065956969
flux1:, 0.664258175399482, 0.0155049791438552, 0.0155049966863614, 0.0155050083083846, 0.0155050119473599, 0.0155050068164842, 0.0155049936301602, 0.0155049746096091, 0.0155049532353237, 0.0155049337398579, 0.01550492036818, 0.0155049164740865, 0.0155049235713338, 0.0155049405186733, 0.0155049630884254, 0.0155049842412444, 0.0155049954802199, 0.0155049896197943, 0.0155049650248744, 0.0155049305181556, 0.015504908136959, 0.015504927324584, 0.0155050008461973, 0.0155050806744966, 0.0155050424619327, 0.0155048499814188, 0.0155048789892679, 0.0155051926049698, 0.0155046666876802, 0.0155053092753885, 0.0155048899475534, 0.0155046410857782, 0.0155048899475534, 0.0155053092753885, 0.0155046666876802, 0.0155051926049698, 0.0155048789892679, 0.0155048499814188, 0.0155050424619327, 0.0155050806744966, 0.0155050008461973, 0.015504927324584, 0.015504908136959, 0.0155049305181556, 0.0155049650248744, 0.0155049896197943, 0.0155049954802199, 0.0155049842412444, 0.0155049630884254, 0.0155049405186733, 0.0155049235713338, 0.0155049164740865, 0.01550492036818, 0.0155049337398579, 0.0155049532353237, 0.0155049746096091, 0.0155049936301602, 0.0155050068164842, 0.0155050119473599, 0.0155050083083846, 0.0155049966863614, 0.0155049791438552
flux1:, 0.664520624303235, 0.0156543146243854, 0.0156543333199427, 0.0156543461238241, 0.0156543508113771, 0.0156543464577893, 0.015654333681609, 0.0156543146603621, 0.0156542928839585, 0.015654272640318, 0.0156542582630913, 0.0156542532137475, 0.0156542591206933, 0.0156542749577592, 0.0156542966128062, 0.0156543171671498, 0.015654328253273, 0.0156543228170333, 0.0156542993282018, 0.0156542666267879, 0.0156542465843866, 0.0156542681887121, 0.0156543434180424, 0.0156544233200066, 0.0156543831884583, 0.0156541882792506, 0.0156542175478598, 0.0156545314427103, 0.0156539986810087, 0.0156546463506357, 0.0156542219994075, 0.015653970150651, 0.0156542219994075, 0.0156546463506357, 0.0156539986810087, 0.0156545314427103, 0.0156542175478598, 0.0156541882792506, 0.0156543831884583, 0.0156544233200066, 0.0156543434180424, 0.0156542681887121, 0.0156542465843866, 0.0156542666267879, 0.0156542993282018, 0.0156543228170333, 0.015654328253273, 0.0156543171671498, 0.0156542966128062, 0.0156542749577592, 0.0156542591206933, 0.0156542532137475, 0.0156542582630913, 0.015654272640318, 0.0156542928839585, 0.0156543146603621, 0.015654333681609, 0.0156543464577893, 0.0156543508113771, 0.0156543461238241, 0.0156543333199427, 0.0156543146243854
flux1:, 0.664783073206988, 0.0157911311394313, 0.0157911507875268, 0.0157911645692961, 0.0157911701291094, 0.0157911664305176, 0.0157911540137943, 0.0157911350189482, 0.0157911129393241, 0.0157910921012717, 0.0157910769022028, 0.0157910708825996, 0.0157910757579485, 0.015791090595265, 0.0157911113852422, 0.0157911313280255, 0.0157911421938606, 0.0157911370753223, 0.0157911145637105, 0.0157910835277365, 0.0157910656747488, 0.0157910895319404, 0.0157911662995859, 0.0157912461610178, 0.0157912041762179, 0.0157910071231368, 0.0157910368106434, 0.0157913508959254, 0.015790811902886, 0.0157914642959155, 0.0157910353640901, 0.0157907807611201, 0.0157910353640901, 0.0157914642959155, 0.015790811902886, 0.0157913508959254, 0.0157910368106434, 0.0157910071231368, 0.0157912041762179, 0.0157912461610178, 0.0157911662995859, 0.0157910895319404, 0.0157910656747488, 0.0157910835277365, 0.0157911145637105, 0.0157911370753223, 0.0157911421938606, 0.0157911313280255, 0.0157911113852422, 0.015791090595265, 0.0157910757579485, 0.0157910708825996, 0.0157910769022028, 0.0157910921012717, 0.0157911129393241, 0.0157911350189482, 0.0157911540137943, 0.0157911664305176, 0.0157911701291094, 0.0157911645692961, 0.0157911507875268, 0.0157911311394313
flux1:, 0.665045522110741, 0.01591507657574, 0.0159150969323767, 0.0159151114518255, 0.0159151176832587, 0.0159151145080814, 0.0159151024070475, 0.0159150834879181, 0.0159150612386274, 0.0159150400025771, 0.0159150242105746, 0.0159150174477044, 0.0159150214836305, 0.0159150354524055, 0.015915055432183, 0.0159150747393351, 0.0159150852914284, 0.0159150803460518, 0.0159150586371711, 0.0159150290791063, 0.0159150132225448, 0.015915039135437, 0.0159151172546429, 0.015915196964047, 0.0159151532147867, 0.0159149543396564, 0.0159149846434103, 0.0159152988736624, 0.0159147543205647, 0.0159154111010148, 0.0159149780659882, 0.0159147209565596, 0.0159149780659882, 0.0159154111010148, 0.0159147543205647, 0.0159152988736624, 0.0159149846434103, 0.0159149543396564, 0.0159151532147867, 0.015915196964047, 0.0159151172546429, 0.015915039135437, 0.0159150132225448, 0.0159150290791063, 0.0159150586371711, 0.0159150803460518, 0.0159150852914284, 0.0159150747393351, 0.015915055432183, 0.0159150354524055, 0.0159150214836305, 0.0159150174477044, 0.0159150242105746, 0.0159150400025771, 0.0159150612386274, 0.0159150834879181, 0.0159151024070475, 0.0159151145080814, 0.0159151176832587, 0.0159151114518255, 0.0159150969323767, 0.01591507657574
flux1:, 0.665307971014495, 0.016025830115114, 0.0160258509006261, 0.0160258658910597, 0.0160258725793516, 0.0160258697958603, 0.0160258579804419, 0.0160258392120516, 0.016025816961098, 0.01602579556237, 0.0160257794449363, 0.0160257721994044, 0.0160257756126963, 0.0160257888568431, 0.0160258080805912, 0.0160258267139873, 0.0160258368330293, 0.0160258318814799, 0.0160258107609897, 0.0160257824529795, 0.0160257683640412, 0.0160257961092245, 0.0160258753812115, 0.016025954832456, 0.016025909429905, 0.0160257090875443, 0.0160257402382747, 0.0160260546049388, 0.016025505212947, 0.0160261660624403, 0.0160257294311837, 0.0160254700760889, 0.0160257294311837, 0.0160261660624403, 0.016025505212947, 0.0160260546049388, 0.0160257402382747, 0.0160257090875443, 0.016025909429905, 0.016025954832456, 0.0160258753812115, 0.0160257961092245, 0.0160257683640412, 0.0160257824529795, 0.0160258107609897, 0.0160258318814799, 0.0160258368330293, 0.0160258267139873, 0.0160258080805912, 0.0160257888568431, 0.0160257756126963, 0.0160257721994044, 0.0160257794449363, 0.01602579556237, 0.016025816961098, 0.0160258392120516, 0.0160258579804419, 0.0160258697958603, 0.0160258725793516, 0.0160258658910597, 0.0160258509006261, 0.016025830115114
flux1:, 0.665570419918248, 0.0161231036201756, 0.0161231245290112, 0.016123139708236, 0.0161231466350857, 0.0161231441200667, 0.0161231325794245, 0.0161231140641996, 0.0161230920117433, 0.0161230707187148, 0.0161230545734827, 0.0161230471297302, 0.01612305015216, 0.0161230628202164, 0.0161230813360183, 0.0161230992415056, 0.0161231087839749, 0.0161231036170548, 0.0161230828381896, 0.0161230555208491, 0.0161230429437938, 0.0161230722793177, 0.0161231524986981, 0.0161232315932442, 0.0161231846693836, 0.0161229832423886, 0.0161230154970102, 0.0161233300206894, 0.0161227765512008, 0.0161234411630706, 0.0161230014664077, 0.0161227401372754, 0.0161230014664077, 0.0161234411630706, 0.0161227765512008, 0.0161233300206894, 0.0161230154970102, 0.0161229832423886, 0.0161231846693836, 0.0161232315932442, 0.0161231524986981, 0.0161230722793177, 0.0161230429437938, 0.0161230555208491, 0.0161230828381896, 0.0161231036170548, 0.0161231087839749, 0.0161230992415056, 0.0161230813360183, 0.0161230628202164, 0.01612305015216, 0.0161230471297302, 0.0161230545734827, 0.0161230707187148, 0.0161230920117433, 0.0161231140641996, 0.0161231325794245, 0.0161231441200667, 0.0161231466350857, 0.016123139708236, 0.0161231245290112, 0.0161231036201756
flux1:, 0.665832868822001, 0.0162066428869179, 0.0162066635988745, 0.016206678680813, 0.0162066856347324, 0.0162066832811442, 0.0162066720276084, 0.0162066538951118, 0.0162066322691211, 0.0162066113754942, 0.0162065955202759, 0.0162065881758645, 0.0162065910442464, 0.016206603281605, 0.0162066211269197, 0.0162066382335957, 0.016206647034881, 0.016206641419982, 0.0162066207123638, 0.0162065941046813, 0.0162065827664415, 0.0162066134398132, 0.0162066943998633, 0.0162067730484459, 0.016206724753633, 0.016206522646092, 0.0162065562793861, 0.0162068710010007, 0.0162063142449633, 0.0162069823176459, 0.016206540104007, 0.0162062770809104, 0.016206540104007, 0.0162069823176459, 0.0162063142449633, 0.0162068710010007, 0.0162065562793861, 0.016206522646092, 0.016206724753633, 0.0162067730484459, 0.0162066943998633, 0.0162066134398132, 0.0162065827664415, 0.0162065941046813, 0.0162066207123638, 0.016206641419982, 0.016206647034881, 0.0162066382335957, 0.0162066211269197, 0.016206603281605, 0.0162065910442464, 0.0162065881758645, 0.0162065955202759, 0.0162066113754942, 0.0162066322691211, 0.0162066538951118, 0.0162066720276084, 0.0162066832811442, 0.0162066856347324, 0.016206678680813, 0.0162066635988745, 0.0162066428869179
flux1:, 0.666095317725754, 0.0162762287562015, 0.0162762489485031, 0.0162762636547944, 0.0162762704406471, 0.0162762681638189, 0.0162762572349532, 0.0162762396395974, 0.0162762186895984, 0.0162761985051131, 0.0162761832669061, 0.0162761763213614, 0.0162761792677743, 0.0162761912096094, 0.0162762084078357, 0.0162762246286643, 0.0162762325075838, 0.0162762261964299, 0.0162762052759338, 0.0162761790858961, 0.0162761687060335, 0.0162762004621911, 0.0162762819597598, 0.0162763600834368, 0.0162763105831586, 0.0162761082134878, 0.016276143508941, 0.0162764584801122, 0.0162758992466494, 0.0162765704766365, 0.0162761263054812, 0.0162758618744235, 0.0162761263054812, 0.0162765704766365, 0.0162758992466494, 0.0162764584801122, 0.016276143508941, 0.0162761082134878, 0.0162763105831586, 0.0162763600834368, 0.0162762819597598, 0.0162762004621911, 0.0162761687060335, 0.0162761790858961, 0.0162762052759338, 0.0162762261964299, 0.0162762325075838, 0.0162762246286643, 0.0162762084078357, 0.0162761912096094, 0.0162761792677743, 0.0162761763213614, 0.0162761832669061, 0.0162761985051131, 0.0162762186895984, 0.0162762396395974, 0.0162762572349532, 0.0162762681638189, 0.0162762704406471, 0.0162762636547944, 0.0162762489485032, 0.0162762287562015
flux1:, 0.666357766629508, 0.0163316780771033, 0.0163316974366608, 0.0163317115076093, 0.0163317179548034, 0.0163317156968195, 0.0163317051554663, 0.0163316882722789, 0.0163316682614718, 0.0163316491014818, 0.0163316348049351, 0.0163316285486637, 0.0163316317912928, 0.0163316435565242, 0.0163316601148468, 0.0163316753486189, 0.0163316821131773, 0.0163316748505652, 0.0163316534298512, 0.0163316273653727, 0.0163316176659913, 0.0163316502549388, 0.0163317320948028, 0.0163318096253227, 0.016331759096237, 0.0163315568893665, 0.0163315941294844, 0.0163319094025029, 0.0163313485072045, 0.0163320225818483, 0.0163315770169571, 0.0163313114673062, 0.0163315770169571, 0.0163320225818483, 0.0163313485072045, 0.0163319094025029, 0.0163315941294844, 0.0163315568893665, 0.016331759096237, 0.0163318096253227, 0.0163317320948028, 0.0163316502549388, 0.0163316176659913, 0.0163316273653727, 0.0163316534298512, 0.0163316748505652, 0.0163316821131773, 0.0163316753486188, 0.0163316601148468, 0.0163316435565243, 0.0163316317912928, 0.0163316285486637, 0.0163316348049351, 0.0163316491014818, 0.0163316682614718, 0.0163316882722789, 0.0163317051554663, 0.0163317156968195, 0.0163317179548034, 0.0163317115076093, 0.0163316974366608, 0.0163316780771033
flux1:, 0.666620215533261, 0.0163728445158526, 0.0163728627510341, 0.0163728759553148, 0.0163728819242118, 0.0163728796562424, 0.0163728695885335, 0.0163728536071709, 0.0163728348032822, 0.0163728169776778, 0.016372803933551, 0.0163727986373352, 0.0163728023723481, 0.016372814058914, 0.0163728299675363, 0.016372844102105, 0.0163728495562618, 0.0163728410894474, 0.0163728188887428, 0.016372792668471, 0.0163727833837047, 0.0163728165675214, 0.0163728985660271, 0.0163729754455049, 0.016372924070904, 0.01637272245007, 0.0163727619065078, 0.0163730775242641, 0.0163725157775155, 0.016373192367979, 0.0163727459708177, 0.0163724795927602, 0.0163727459708177, 0.016373192367979, 0.0163725157775155, 0.0163730775242641, 0.0163727619065078, 0.01637272245007, 0.016372924070904, 0.0163729754455049, 0.0163728985660271, 0.0163728165675214, 0.0163727833837047, 0.016372792668471, 0.0163728188887428, 0.0163728410894474, 0.0163728495562618, 0.016372844102105, 0.0163728299675363, 0.016372814058914, 0.0163728023723481, 0.0163727986373352, 0.016372803933551, 0.0163728169776778, 0.0163728348032822, 0.0163728536071709, 0.0163728695885335, 0.0163728796562424, 0.0163728819242118, 0.0163728759553148, 0.0163728627510341, 0.0163728445158525
flux1:, 0.666882664437014, 0.0163996192049937, 0.0163996360562666, 0.0163996481988751, 0.0163996535850921, 0.0163996513075645, 0.0163996418190114, 0.0163996269363266, 0.0163996096016462, 0.0163995934036531, 0.0163995818977992, 0.0163995778033408, 0.0163995821981498, 0.0163995938797847, 0.0163996091125682, 0.0163996220292121, 0.0163996259803705, 0.0163996160687187, 0.0163995928264191, 0.0163995661899963, 0.0163995570747141, 0.016399590633688, 0.0163996726215643, 0.0163997488014931, 0.0163996967663544, 0.0163994961447803, 0.0163995380686401, 0.0163998540548908, 0.0163992922506037, 0.0163999710052485, 0.0163995243286, 0.0163992574106854, 0.0163995243286, 0.0163999710052485, 0.0163992922506037, 0.0163998540548908, 0.0163995380686401, 0.0163994961447803, 0.0163996967663544, 0.0163997488014931, 0.0163996726215643, 0.016399590633688, 0.0163995570747141, 0.0163995661899963, 0.0163995928264191, 0.0163996160687187, 0.0163996259803705, 0.0163996220292121, 0.0163996091125682, 0.0163995938797847, 0.0163995821981498, 0.0163995778033408, 0.0163995818977993, 0.016399593403653, 0.0163996096016462, 0.0163996269363266, 0.0163996418190114, 0.0163996513075645, 0.0163996535850921, 0.0163996481988751, 0.0163996360562666, 0.0163996192049937
flux1:, 0.667145113340768, 0.016411931228382, 0.0164119464772568, 0.0164119574053065, 0.0164119621417213, 0.016411959882368, 0.0164119510922691, 0.0164119375038346, 0.0164119218849424, 0.016411907580333, 0.0164118978637115, 0.0164118951756362, 0.0164119003638173, 0.0164119120884408, 0.0164119266048896, 0.0164119381835871, 0.0164119404504729, 0.0164119288749634, 0.0164119043576275, 0.0164118770750161, 0.0164118679124302, 0.0164119016501114, 0.0164119834743801, 0.0164120589140419, 0.0164120063998572, 0.0164118071726104, 0.0164118517852553, 0.0164121681355891, 0.0164116070406828, 0.0164122875791591, 0.0164118411612108, 0.0164115739880501, 0.0164118411612108, 0.0164122875791591, 0.0164116070406828, 0.0164121681355891, 0.0164118517852553, 0.0164118071726104, 0.0164120063998572, 0.0164120589140419, 0.0164119834743801, 0.0164119016501114, 0.0164118679124302, 0.0164118770750161, 0.0164119043576275, 0.0164119288749634, 0.0164119404504729, 0.0164119381835871, 0.0164119266048896, 0.0164119120884408, 0.0164119003638173, 0.0164118951756362, 0.0164118978637115, 0.016411907580333, 0.0164119218849424, 0.0164119375038346, 0.0164119510922691, 0.0164119598823679, 0.0164119621417213, 0.0164119574053065, 0.0164119464772568, 0.016411931228382
flux1:, 0.667407562244521, 0.0164097479386527, 0.0164097614144677, 0.0164097710205725, 0.0164097750769915, 0.0164097728869397, 0.0164097649214518, 0.0164097528125077, 0.0164097391302186, 0.016409726947459, 0.0164097192276289, 0.0164097181072811, 0.0164097241853293, 0.0164097359750597, 0.0164097497235077, 0.0164097598488534, 0.0164097602694198, 0.0164097468416035, 0.0164097208529423, 0.0164096927324636, 0.0164096833403779, 0.0164097170874028, 0.0164097986123634, 0.0164098732767374, 0.0164098204563244, 0.0164096229926388, 0.0164096704773525, 0.016409987151191, 0.0164094274961388, 0.0164101094044233, 0.0164096637634716, 0.016409396613648, 0.0164096637634716, 0.0164101094044233, 0.0164094274961388, 0.016409987151191, 0.0164096704773525, 0.0164096229926389, 0.0164098204563244, 0.0164098732767374, 0.0164097986123634, 0.0164097170874028, 0.0164096833403779, 0.0164096927324636, 0.0164097208529423, 0.0164097468416035, 0.0164097602694198, 0.0164097598488534, 0.0164097497235077, 0.0164097359750597, 0.0164097241853293, 0.016409718107281, 0.0164097192276289, 0.016409726947459, 0.0164097391302186, 0.0164097528125077, 0.0164097649214518, 0.0164097728869397, 0.0164097750769915, 0.0164097710205725, 0.0164097614144677, 0.0164097479386527
flux1:, 0.667670011148274, 0.0163930751048873, 0.0163930866891063, 0.0163930949122356, 0.0163930982928259, 0.0163930962410243, 0.0163930892253287, 0.0163930787616676, 0.0163930672017205, 0.0163930573235273, 0.0163930517579943, 0.0163930523192555, 0.016393059345254, 0.0163930711979706, 0.0163930841197597, 0.0163930926872075, 0.0163930911261936, 0.016393075696213, 0.0163930480847147, 0.0163930189795112, 0.0163930092150126, 0.0163930428316107, 0.0163931239389199, 0.0163931977962141, 0.0163931448287254, 0.0163929494650607, 0.0163929999598535, 0.0163933168737821, 0.0163927593444975, 0.0163934421710809, 0.0163929978009938, 0.0163927309452346, 0.0163929978009938, 0.0163934421710809, 0.0163927593444975, 0.0163933168737821, 0.0163929999598535, 0.0163929494650607, 0.0163931448287254, 0.0163931977962141, 0.0163931239389199, 0.0163930428316107, 0.0163930092150126, 0.0163930189795112, 0.0163930480847147, 0.016393075696213, 0.0163930911261936, 0.0163930926872075, 0.0163930841197597, 0.0163930711979706, 0.016393059345254, 0.0163930523192555, 0.0163930517579943, 0.0163930573235273, 0.0163930672017205, 0.0163930787616676, 0.0163930892253287, 0.0163930962410243, 0.0163930982928259, 0.0163930949122356, 0.0163930866891063, 0.0163930751048873
flux1:, 0.667932460052027, 0.0163619568893189, 0.016361966517169, 0.01636197334102, 0.0163619760797474, 0.0163619742461214, 0.0163619682961769, 0.0163619596154889, 0.0163619503204701, 0.0163619428771802, 0.0163619395688724, 0.0163619418761325, 0.016361949870309, 0.0163619617626008, 0.0163619737969817, 0.0163619807190768, 0.0163619770748554, 0.0163619595381795, 0.0163619302030727, 0.0163619000157727, 0.0163618897782391, 0.0163619231553926, 0.0163620037433066, 0.0163620767622603, 0.0163620237885974, 0.0163618308226858, 0.0163618844145059, 0.0163622014371775, 0.016361646668461, 0.0163623299218448, 0.0163618872883924, 0.0163616209880412, 0.0163618872883924, 0.0163623299218448, 0.016361646668461, 0.0163622014371775, 0.0163618844145059, 0.0163618308226858, 0.0163620237885974, 0.0163620767622603, 0.0163620037433066, 0.0163619231553926, 0.0163618897782392, 0.0163619000157727, 0.0163619302030727, 0.0163619595381795, 0.0163619770748554, 0.0163619807190768, 0.0163619737969817, 0.0163619617626008, 0.016361949870309, 0.0163619418761325, 0.0163619395688724, 0.0163619428771802, 0.0163619503204701, 0.0163619596154889, 0.0163619682961769, 0.0163619742461214, 0.0163619760797474, 0.01636197334102, 0.016361966517169, 0.0163619568893189
flux1:, 0.668194908955781, 0.0163164756530727, 0.0163164833125101, 0.01631648876159, 0.0163164909160221, 0.0163164893838302, 0.0163164845982324, 0.0163164778024097, 0.0163164708653361, 0.0163164659303993, 0.0163164649254383, 0.0163164689937332, 0.0163164779407834, 0.0163164898320499, 0.0163165009214927, 0.0163165061337491, 0.0163165003441256, 0.0163164806467039, 0.016316449542032, 0.0163164182274748, 0.0163164074598478, 0.016316440519139, 0.0163165205010225, 0.0163165926481403, 0.0163165397869721, 0.0163163494730654, 0.0163164061936189, 0.0163167231424156, 0.0163161717131231, 0.0163168548607351, 0.016316414398863, 0.0163161489046788, 0.016316414398863, 0.0163168548607351, 0.0163161717131231, 0.0163167231424156, 0.0163164061936189, 0.0163163494730654, 0.0163165397869721, 0.0163165926481403, 0.0163165205010225, 0.016316440519139, 0.0163164074598478, 0.0163164182274748, 0.016316449542032, 0.0163164806467039, 0.0163165003441256, 0.0163165061337491, 0.0163165009214927, 0.0163164898320499, 0.0163164779407834, 0.0163164689937332, 0.0163164649254383, 0.0163164659303993, 0.0163164708653361, 0.0163164778024097, 0.0163164845982324, 0.0163164893838302, 0.0163164909160221, 0.01631648876159, 0.0163164833125101, 0.0163164756530727
flux1:, 0.668457357859534, 0.0162567515920903, 0.0162567573202432, 0.0162567614539888, 0.0162567630979178, 0.0162567619458264, 0.0162567583982843, 0.016256753547138, 0.016256749007042, 0.0162567465948344, 0.0162567478826499, 0.0162567536798721, 0.0162567635328361, 0.0162567753702454, 0.0162567854658304, 0.0162567889319203, 0.0162567809785896, 0.0162567591201982, 0.0162567262568607, 0.0162566938228243, 0.0162566825111681, 0.0162567152034032, 0.0162567945056446, 0.0162568657425283, 0.0162568130870886, 0.0162566256325735, 0.0162566854559023, 0.016257002095469, 0.0162564545254994, 0.0162571369940823, 0.0162566991061697, 0.0162564346574672, 0.0162566991061697, 0.0162571369940823, 0.0162564545254994, 0.016257002095469, 0.0162566854559023, 0.0162566256325735, 0.0162568130870886, 0.0162568657425283, 0.0162567945056446, 0.0162567152034032, 0.0162566825111681, 0.0162566938228243, 0.0162567262568607, 0.0162567591201982, 0.0162567809785896, 0.0162567889319203, 0.0162567854658304, 0.0162567753702454, 0.0162567635328361, 0.0162567536798721, 0.0162567478826499, 0.0162567465948344, 0.016256749007042, 0.016256753547138, 0.0162567583982843, 0.0162567619458264, 0.0162567630979178, 0.0162567614539888, 0.0162567573202432, 0.0162567515920903
flux1:, 0.668719806763287, 0.016182942205542, 0.0161829460829261, 0.0161829489883002, 0.0161829502037017, 0.0161829494981073, 0.0161829472310168, 0.0161829443377767, 0.0161829421775239, 0.0161829422435627, 0.01618294575928, 0.0161829532102665, 0.0161829638956728, 0.0161829756196456, 0.0161829846861931, 0.0161829864021499, 0.0161829763135784, 0.0161829523492088, 0.0161829177949107, 0.0161828843008688, 0.016182872472311, 0.0161829047750603, 0.0161829833345531, 0.0161830536154945, 0.0161830012313056, 0.0161828167948049, 0.0161828796366992, 0.0161831956793976, 0.0161826524285277, 0.0161833336060017, 0.0161828986611088, 0.0161826354852427, 0.0161828986611088, 0.0161833336060017, 0.0161826524285277, 0.0161831956793976, 0.0161828796366992, 0.0161828167948049, 0.0161830012313056, 0.0161830536154945, 0.0161829833345531, 0.0161829047750603, 0.016182872472311, 0.0161828843008688, 0.0161829177949107, 0.0161829523492088, 0.0161829763135784, 0.0161829864021499, 0.0161829846861931, 0.0161829756196456, 0.0161829638956728, 0.0161829532102665, 0.01618294575928, 0.0161829422435627, 0.0161829421775239, 0.0161829443377767, 0.0161829472310168, 0.0161829494981073, 0.0161829502037017, 0.0161829489883002, 0.0161829460829261, 0.016182942205542
flux1:, 0.66898225566704, 0.0160952416001594, 0.0160952437430898, 0.0160952455261724, 0.0160952463950491, 0.0160952461831536, 0.0160952452026762, 0.0160952442315467, 0.0160952443780027, 0.0160952468215178, 0.016095252450438, 0.0160952614426514, 0.0160952728665867, 0.0160952844164492, 0.0160952924370706, 0.0160952924342504, 0.0160952802868199, 0.0160952543260487, 0.0160952182031892, 0.0160951837572036, 0.0160951714764157, 0.0160952033906512, 0.0160952811520208, 0.0160953504220042, 0.016095298345634, 0.0160951170366565, 0.016095182755916, 0.0160954978641702, 0.0160949593326999, 0.0160956385714463, 0.01609520690552, 0.016094945217702, 0.01609520690552, 0.0160956385714464, 0.0160949593326999, 0.0160954978641702, 0.016095182755916, 0.0160951170366565, 0.016095298345634, 0.0160953504220042, 0.0160952811520208, 0.0160952033906512, 0.0160951714764157, 0.0160951837572036, 0.0160952182031892, 0.0160952543260487, 0.0160952802868199, 0.0160952924342504, 0.0160952924370706, 0.0160952844164492, 0.0160952728665867, 0.0160952614426514, 0.016095252450438, 0.0160952468215178, 0.0160952443780027, 0.0160952442315467, 0.0160952452026762, 0.0160952461831536, 0.0160952463950491, 0.0160952455261724, 0.0160952437430898, 0.0160952416001594
flux1:, 0.669244704570794, 0.0159938796350154, 0.0159938801867306, 0.0159938809638703, 0.0159938815605186, 0.0159938818646121, 0.0159938821375786, 0.0159938830035079, 0.0159938853300429, 0.0159938899987451, 0.0159938975826374, 0.015993907973085, 0.0159939200278097, 0.0159939313472655, 0.0159939383270475, 0.0159939366736594, 0.0159939225909905, 0.0159938947953541, 0.0159938572769718, 0.015993822030902, 0.0159938093953333, 0.0159938409413774, 0.0159939178541322, 0.0159939860473776, 0.015993934286299, 0.0159937561664367, 0.015993824567923, 0.015994138358364, 0.015993604889471, 0.0159942815109313, 0.0159938534279061, 0.0159935934313351, 0.0159938534279061, 0.0159942815109313, 0.015993604889471, 0.015994138358364, 0.015993824567923, 0.0159937561664367, 0.015993934286299, 0.0159939860473776, 0.0159939178541322, 0.0159938409413774, 0.0159938093953333, 0.015993822030902, 0.0159938572769718, 0.0159938947953541, 0.0159939225909905, 0.0159939366736594, 0.0159939383270475, 0.0159939313472655, 0.0159939200278097, 0.015993907973085, 0.0159938975826374, 0.0159938899987451, 0.0159938853300429, 0.0159938830035079, 0.0159938821375786, 0.0159938818646121, 0.0159938815605186, 0.0159938809638703, 0.0159938801867306, 0.0159938796350154
flux1:, 0.669507153474547, 0.0158791209123162, 0.0158791200333953, 0.0158791199224915, 0.015879120306691, 0.0158791211200131, 0.01587912257286, 0.0158791251435565, 0.0158791294747558, 0.0158791361715307, 0.0158791455163736, 0.0158791571393626, 0.0158791697100818, 0.0158791807521688, 0.0158791867207543, 0.0158791835218386, 0.0158791676722966, 0.0158791382507826, 0.015879099554751, 0.015879063698028, 0.0158790508321499, 0.0158790820451663, 0.0158791580609525, 0.0158792251001012, 0.0158791736336726, 0.0158789987192913, 0.0158790695586504, 0.0158793816078978, 0.0158788534915405, 0.0158795267919816, 0.0158791025656833, 0.0158788444519548, 0.0158791025656833, 0.0158795267919816, 0.0158788534915405, 0.0158793816078978, 0.0158790695586504, 0.0158789987192913, 0.0158791736336726, 0.0158792251001011, 0.0158791580609525, 0.0158790820451663, 0.0158790508321499, 0.015879063698028, 0.015879099554751, 0.0158791382507826, 0.0158791676722966, 0.0158791835218386, 0.0158791867207543, 0.0158791807521688, 0.0158791697100818, 0.0158791571393626, 0.0158791455163736, 0.0158791361715307, 0.0158791294747558, 0.0158791251435565, 0.01587912257286, 0.0158791211200131, 0.015879120306691, 0.0158791199224915, 0.0158791200333953, 0.0158791209123162
flux1:, 0.6697696023783, 0.0157512636207456, 0.0157512614794172, 0.0157512605918795, 0.015751260803431, 0.0157512620878765, 0.015751264607703, 0.0157512687078054, 0.0157512748261398, 0.0157512833173084, 0.0157512942020592, 0.015751306877357, 0.0157513198487646, 0.0157513305800053, 0.0157513355928987, 0.0157513309887136, 0.0157513135811807, 0.0157512827840277, 0.0157512431657681, 0.0157512069180267, 0.0157511939668756, 0.0157512248921416, 0.0157512999622639, 0.0157513657582765, 0.0157513145398189, 0.0157511428061281, 0.0157512157960005, 0.0157515256478644, 0.0157510031260238, 0.0157516723832798, 0.0157512522600122, 0.0157509962097693, 0.0157512522600122, 0.0157516723832798, 0.0157510031260238, 0.0157515256478644, 0.0157512157960005, 0.0157511428061281, 0.0157513145398189, 0.0157513657582765, 0.0157512999622639, 0.0157512248921416, 0.0157511939668756, 0.0157512069180267, 0.0157512431657681, 0.0157512827840277, 0.0157513135811807, 0.0157513309887136, 0.0157513355928987, 0.0157513305800053, 0.0157513198487646, 0.015751306877357, 0.0157512942020592, 0.0157512833173084, 0.0157512748261398, 0.0157512687078054, 0.015751264607703, 0.0157512620878765, 0.015751260803431, 0.0157512605918795, 0.0157512614794172, 0.0157512636207456
flux1:, 0.670032051282053, 0.0156106382388012, 0.01561063500173, 0.0156106334355932, 0.0156106334905336, 0.0156106351763507, 0.0156106386140545, 0.0156106440312486, 0.01561065168536, 0.0156106617100765, 0.0156106738960087, 0.015610687436981, 0.0156107006992251, 0.0156107111027329, 0.0156107152412289, 0.0156107094040831, 0.0156106906821647, 0.0156106587932332, 0.0156106185372623, 0.0156105821401681, 0.0156105692624893, 0.0156105999506864, 0.0156106740240352, 0.0156107384768362, 0.0156106874367328, 0.0156105188230701, 0.0156105936405552, 0.0156109008143926, 0.0156103840873994, 0.0156110485683705, 0.0156106327700493, 0.0156103789538259, 0.0156106327700493, 0.0156110485683705, 0.0156103840873994, 0.0156109008143926, 0.0156105936405552, 0.0156105188230701, 0.0156106874367328, 0.0156107384768362, 0.0156106740240352, 0.0156105999506864, 0.0156105692624893, 0.0156105821401681, 0.0156106185372623, 0.0156106587932332, 0.0156106906821647, 0.0156107094040831, 0.0156107152412289, 0.0156107111027329, 0.0156107006992251, 0.0156106874369809, 0.0156106738960087, 0.0156106617100765, 0.01561065168536, 0.0156106440312486, 0.0156106386140545, 0.0156106351763507, 0.0156106334905336, 0.0156106334355932, 0.01561063500173, 0.0156106382388012
flux1:, 0.670294500185807, 0.0154576061063732, 0.0154576019304527, 0.0154575997650372, 0.0154575996537437, 0.0154576016412445, 0.0154576058165772, 0.0154576123093428, 0.0154576212235232, 0.015457632503836, 0.0154576457439803, 0.0154576599652973, 0.0154576734190626, 0.0154576834964362, 0.0154576868661499, 0.0154576799958007, 0.0154576602307007, 0.0154576275587341, 0.0154575869694092, 0.0154575506780326, 0.0154575380393293, 0.0154575685420713, 0.0154576415635694, 0.0154577045634332, 0.0154576536131374, 0.0154574880292567, 0.0154575643243567, 0.0154578683242797, 0.015457357557946, 0.0154580165266105, 0.0154576052542912, 0.0154573538334971, 0.0154576052542912, 0.0154580165266105, 0.015457357557946, 0.0154578683242797, 0.0154575643243567, 0.0154574880292567, 0.0154576536131374, 0.0154577045634332, 0.0154576415635694, 0.0154575685420713, 0.0154575380393293, 0.0154575506780326, 0.0154575869694092, 0.0154576275587341, 0.0154576602307007, 0.0154576799958007, 0.0154576868661499, 0.0154576834964362, 0.0154576734190626, 0.0154576599652973, 0.0154576457439803, 0.015457632503836, 0.0154576212235232, 0.0154576123093428, 0.0154576058165772, 0.0154576016412445, 0.0154575996537437, 0.0154575997650372, 0.0154576019304527, 0.0154576061063731
flux1:, 0.67055694908956, 0.0152925578735424, 0.0152925528991391, 0.0152925501915313, 0.0152925498787978, 0.015292552041976, 0.0152925567502441, 0.015292564056834, 0.015292573941225, 0.0152925861923104, 0.0152926002405434, 0.0152926149650924, 0.0152926285255626, 0.0152926382974746, 0.0152926410255282, 0.0152926333433355, 0.015292612825696, 0.0152925796948354, 0.0152925390866783, 0.0152925031607732, 0.015292490926555, 0.0152925212923474, 0.0152925932019938, 0.0152926546316302, 0.0152926036684265, 0.0152924410015476, 0.0152925184062818, 0.0152928187308914, 0.0152923140641431, 0.0152929667898301, 0.0152925602274703, 0.0152923113554644, 0.0152925602274703, 0.0152929667898301, 0.0152923140641431, 0.0152928187308914, 0.0152925184062818, 0.0152924410015476, 0.0152926036684265, 0.0152926546316302, 0.0152925932019938, 0.0152925212923474, 0.015292490926555, 0.0152925031607732, 0.0152925390866783, 0.0152925796948355, 0.015292612825696, 0.0152926333433355, 0.0152926410255282, 0.0152926382974746, 0.0152926285255626, 0.0152926149650924, 0.0152926002405434, 0.0152925861923104, 0.015292573941225, 0.015292564056834, 0.0152925567502441, 0.015292552041976, 0.0152925498787978, 0.0152925501915313, 0.0152925528991391, 0.0152925578735424
flux1:, 0.670819397993313, 0.0151159118362021, 0.0151159061821825, 0.0151159029656818, 0.0151159023927216, 0.0151159045845558, 0.0151159096046035, 0.0151159174527947, 0.0151159280138078, 0.0151159409538934, 0.0151159555732654, 0.0151159706379669, 0.0151159842375036, 0.0151159937429698, 0.0151159959739662, 0.0151159877160521, 0.0151159667470999, 0.0151159334870381, 0.0151158931750255, 0.0151158578705609, 0.0151158462000551, 0.0151158764708494, 0.0151159472034025, 0.0151160069406623, 0.0151159558529949, 0.0151157959753411, 0.0151158741132086, 0.0151161702655149, 0.0151156718182181, 0.015116317583882, 0.01511591590218, 0.0151156697253757, 0.01511591590218, 0.015116317583882, 0.0151156718182181, 0.0151161702655149, 0.0151158741132086, 0.0151157959753411, 0.0151159558529949, 0.0151160069406623, 0.0151159472034025, 0.0151158764708494, 0.0151158462000551, 0.0151158578705609, 0.0151158931750255, 0.0151159334870381, 0.0151159667470999, 0.0151159877160521, 0.0151159959739662, 0.0151159937429698, 0.0151159842375036, 0.0151159706379669, 0.0151159555732654, 0.0151159409538934, 0.0151159280138078, 0.0151159174527947, 0.0151159096046035, 0.0151159045845558, 0.0151159023927216, 0.0151159029656818, 0.0151159061821825, 0.0151159118362021
flux1:, 0.671081846897066, 0.0149281121686459, 0.0149281059293915, 0.014928102213935, 0.0149281013021421, 0.0149281033612606, 0.0149281084643006, 0.014928116581426, 0.0149281275318877, 0.0149281408914206, 0.0149281558613678, 0.0149281711216705, 0.0149281847111269, 0.0149281940055214, 0.0149281958964995, 0.0149281873062166, 0.0149281661885821, 0.0149281331247503, 0.0149280934149487, 0.0149280589762095, 0.0149280480167703, 0.0149280782252318, 0.0149281477105348, 0.0149282056316262, 0.0149281543047859, 0.0149279970813263, 0.0149280755767847, 0.014928367073977, 0.014927874954655, 0.0149285130649032, 0.0149281164250545, 0.0149278730840058, 0.0149281164250545, 0.0149285130649032, 0.014927874954655, 0.014928367073977, 0.0149280755767847, 0.0149279970813263, 0.0149281543047859, 0.0149282056316262, 0.0149281477105348, 0.0149280782252318, 0.0149280480167703, 0.0149280589762095, 0.0149280934149487, 0.0149281331247503, 0.0149281661885821, 0.0149281873062166, 0.0149281958964995, 0.0149281940055214, 0.0149281847111269, 0.0149281711216705, 0.0149281558613678, 0.0149281408914206, 0.0149281275318877, 0.014928116581426, 0.0149281084643006, 0.0149281033612606, 0.0149281013021421, 0.014928102213935, 0.0149281059293915, 0.0149281121686459
flux1:, 0.67134429580082, 0.0147296270637044, 0.0147296203081793, 0.0147296160826294, 0.0147296147388187, 0.0147296164971263, 0.0147296214559429, 0.0147296295787055, 0.0147296406472616, 0.0147296541769326, 0.0147296692990993, 0.0147296846320143, 0.0147296981806861, 0.0147297073326376, 0.0147297090472611, 0.0147297003673002, 0.0147296793958886, 0.0147296468400586, 0.0147296080209487, 0.0147295746734876, 0.0147295645558852, 0.0147295947234551, 0.0147296628873717, 0.0147297188704498, 0.0147296671923943, 0.0147295124885024, 0.0147295909761405, 0.0147298773588862, 0.0147293916720405, 0.01473002146068, 0.0147296300179091, 0.0147293896483279, 0.014729630017909, 0.01473002146068, 0.0147293916720405, 0.0147298773588862, 0.0147295909761405, 0.0147295124885024, 0.0147296671923943, 0.0147297188704498, 0.0147296628873716, 0.0147295947234551, 0.0147295645558852, 0.0147295746734876, 0.0147296080209487, 0.0147296468400586, 0.0147296793958886, 0.0147297003673002, 0.0147297090472611, 0.0147297073326376, 0.0147296981806861, 0.0147296846320143, 0.0147296692990993, 0.0147296541769326, 0.0147296406472616, 0.0147296295787055, 0.0147296214559429, 0.0147296164971263, 0.0147296147388187, 0.0147296160826294, 0.0147296203081793, 0.0147296270637044
flux1:, 0.671606744704573, 0.0145209467913712, 0.0145209395641728, 0.0145209348002301, 0.0145209329229925, 0.0145209342138056, 0.0145209388118423, 0.0145209466954395, 0.0145209576348087, 0.0145209711121202, 0.0145209862146046, 0.0145210015202263, 0.0145210150145219, 0.014521024101892, 0.0145210258041611, 0.0145210172686483, 0.01452099672193, 0.0145209649635849, 0.0145209272983816, 0.0145208952430492, 0.0145208860777776, 0.0145209162135609, 0.0145209829794523, 0.0145210369084255, 0.0145209847755061, 0.0145208324642557, 0.0145209105973575, 0.0145211914383323, 0.0145207122911087, 0.0145213331280026, 0.0145209470347398, 0.0145207097684014, 0.0145209470347398, 0.0145213331280026, 0.0145207122911087, 0.0145211914383323, 0.0145209105973575, 0.0145208324642557, 0.0145209847755061, 0.0145210369084255, 0.0145209829794523, 0.0145209162135609, 0.0145208860777776, 0.0145208952430492, 0.0145209272983816, 0.0145209649635849, 0.01452099672193, 0.0145210172686483, 0.0145210258041611, 0.014521024101892, 0.0145210150145219, 0.0145210015202263, 0.0145209862146046, 0.0145209711121202, 0.0145209576348087, 0.0145209466954395, 0.0145209388118423, 0.0145209342138056, 0.0145209329229925, 0.0145209348002301, 0.0145209395641728, 0.0145209467913712
flux1:, 0.671869193608326, 0.014302581687125, 0.0143025740113214, 0.0143025686687322, 0.0143025661554732, 0.0143025668216888, 0.0143025708615473, 0.0143025782876835, 0.0143025888814231, 0.0143026021155812, 0.014302617055511, 0.0143026322570622, 0.0143026456980465, 0.0143026548032367, 0.0143026566510382, 0.0143026484779666, 0.0143026286100331, 0.0143025979088164, 0.0143025616290338, 0.0143025310372582, 0.01430252291194, 0.0143025530124101, 0.0143026183030596, 0.0143026700714437, 0.0143026173938121, 0.0143024673626529, 0.0143025448208797, 0.0143028197322721, 0.0143023472402484, 0.0143029585373035, 0.0143025779458991, 0.0143023439113993, 0.0143025779458991, 0.0143029585373035, 0.0143023472402484, 0.0143028197322721, 0.0143025448208797, 0.0143024673626529, 0.0143026173938122, 0.0143026700714437, 0.0143026183030596, 0.0143025530124101, 0.01430252291194, 0.0143025310372582, 0.0143025616290338, 0.0143025979088164, 0.0143026286100331, 0.0143026484779666, 0.0143026566510382, 0.0143026548032367, 0.0143026456980465, 0.0143026322570622, 0.014302617055511, 0.0143026021155812, 0.0143025888814231, 0.0143025782876835, 0.0143025708615472, 0.0143025668216888, 0.0143025661554732, 0.0143025686687322, 0.0143025740113214, 0.014302581687125
flux1:, 0.67213164251208, 0.0140750600813487, 0.0140750519627988, 0.0140750459954491, 0.0140750427496521, 0.0140750426514824, 0.0140750459624054, 0.0140750527458407, 0.0140750628133821, 0.014075075648389, 0.0140750903128305, 0.0140751053553494, 0.0140751187553723, 0.0140751279602454, 0.0140751300990598, 0.0140751224833832, 0.0140751035170696, 0.014075074096567, 0.0140750393970145, 0.0140750104074389, 0.014075003385355, 0.0140750334348214, 0.0140750971746858, 0.0140751466893342, 0.0140750933958228, 0.0140749455524041, 0.0140750220483639, 0.0140752906881386, 0.0140748249800537, 0.014075426196198, 0.014075051261087, 0.0140748205844218, 0.014075051261087, 0.014075426196198, 0.0140748249800537, 0.0140752906881386, 0.0140750220483639, 0.0140749455524041, 0.0140750933958228, 0.0140751466893342, 0.0140750971746858, 0.0140750334348214, 0.014075003385355, 0.0140750104074389, 0.0140750393970145, 0.014075074096567, 0.0140751035170696, 0.0140751224833832, 0.0140751300990598, 0.0140751279602454, 0.0140751187553723, 0.0140751053553494, 0.0140750903128305, 0.014075075648389, 0.014075062813382, 0.0140750527458407, 0.0140750459624054, 0.0140750426514824, 0.0140750427496521, 0.0140750459954491, 0.0140750519627988, 0.0140750600813487
flux1:, 0.672394091415833, 0.0138389261813624, 0.0138389176141299, 0.0138389109765763, 0.0138389069148255, 0.0138389059366656, 0.0138389083806425, 0.0138389143740179, 0.0138389237738264, 0.0138389360897523, 0.0138389503950432, 0.0138389652428995, 0.0138389786215712, 0.0138389880022831, 0.013838990559361, 0.0138389836670401, 0.0138389657883641, 0.0138389378314054, 0.0138389048667326, 0.0138388775832535, 0.0138388717029699, 0.0138389016747239, 0.0138389637923766, 0.0138390109769181, 0.0138389570192059, 0.0138388112961598, 0.0138388865806806, 0.0138391486574396, 0.0138386898787318, 0.0138392805237796, 0.0138389114030378, 0.0138386842079868, 0.0138389114030378, 0.0138392805237796, 0.0138386898787318, 0.0138391486574396, 0.0138388865806806, 0.0138388112961598, 0.0138389570192059, 0.0138390109769181, 0.0138389637923766, 0.0138389016747239, 0.0138388717029699, 0.0138388775832534, 0.0138389048667326, 0.0138389378314054, 0.0138389657883641, 0.0138389836670401, 0.013838990559361, 0.0138389880022831, 0.0138389786215712, 0.0138389652428995, 0.0138389503950432, 0.0138389360897524, 0.0138389237738264, 0.0138389143740179, 0.0138389083806425, 0.0138389059366656, 0.0138389069148255, 0.0138389109765763, 0.0138389176141299, 0.0138389261813624
flux1:, 0.672656540319586, 0.0135947379176373, 0.0135947288900568, 0.0135947215440325, 0.0135947166023578, 0.0135947146584163, 0.0135947161346351, 0.0135947212314133, 0.0135947298622345, 0.0135947415747427, 0.013594755464422, 0.0135947700979068, 0.0135947834777038, 0.0135947930997465, 0.0135947961790352, 0.0135947901422782, 0.0135947734963781, 0.0135947471419773, 0.0135947160248144, 0.0135946905160016, 0.01359468579202, 0.0135947156500398, 0.0135947760806639, 0.0135948208784921, 0.0135947662344022, 0.013594622592938, 0.013594696458915, 0.0135949517352513, 0.0135945000503246, 0.0135950796876691, 0.0135947165439277, 0.0135944929522297, 0.0135947165439277, 0.0135950796876691, 0.0135945000503246, 0.0135949517352513, 0.013594696458915, 0.013594622592938, 0.0135947662344022, 0.0135948208784921, 0.0135947760806639, 0.0135947156500398, 0.01359468579202, 0.0135946905160015, 0.0135947160248144, 0.0135947471419773, 0.0135947734963781, 0.0135947901422782, 0.0135947961790351, 0.0135947930997465, 0.0135947834777038, 0.0135947700979068, 0.013594755464422, 0.0135947415747427, 0.0135947298622345, 0.0135947212314133, 0.0135947161346351, 0.0135947146584163, 0.0135947166023578, 0.0135947215440325, 0.0135947288900568, 0.0135947379176373
flux1:, 0.672918989223339, 0.0133430647657488, 0.0133430552666793, 0.0133430471871285, 0.0133430413262901, 0.0133430383646912, 0.0133430388121636, 0.013343042947632, 0.013343050747885, 0.013343061806173, 0.0133430752477441, 0.0133430896590156, 0.0133431030608152, 0.0133431129745533, 0.0133431166526128, 0.0133431115664936, 0.0133430962551809, 0.0133430715971548, 0.0133430423978255, 0.0133430186976476, 0.0133430151219622, 0.0133430448230411, 0.0133431035108266, 0.0133431458875076, 0.0133430905633164, 0.0133429489955319, 0.013343021280275, 0.0133432695745685, 0.0133428251677588, 0.013343393415876, 0.0133430364165862, 0.0133428165479073, 0.0133430364165862, 0.013343393415876, 0.0133428251677588, 0.0133432695745685, 0.0133430212802749, 0.0133429489955319, 0.0133430905633164, 0.0133431458875076, 0.0133431035108266, 0.0133430448230411, 0.0133430151219622, 0.0133430186976476, 0.0133430423978255, 0.0133430715971548, 0.0133430962551809, 0.0133431115664936, 0.0133431166526128, 0.0133431129745533, 0.0133431030608152, 0.0133430896590156, 0.0133430752477441, 0.013343061806173, 0.013343050747885, 0.013343042947632, 0.0133430388121636, 0.0133430383646912, 0.0133430413262901, 0.0133430471871285, 0.0133430552666793, 0.0133430647657488
flux1:, 0.673181438127093, 0.0130844855555516, 0.013084475580361, 0.0130844667606043, 0.0130844599700085, 0.0130844559751743, 0.0130844553734618, 0.0130844585238475, 0.013084465469322, 0.0130844758527134, 0.0130844888335275, 0.0130845030222162, 0.0130845164610486, 0.0130845266979938, 0.0130845310210932, 0.013084526941661, 0.0130845130226245, 0.0130844901098624, 0.0130844628575807, 0.0130844409673072, 0.0130844385117201, 0.0130844680078656, 0.0130845249081761, 0.0130845648531623, 0.0130845088848458, 0.0130843694147084, 0.0130844400007758, 0.0130846811874427, 0.0130842442627051, 0.0130848007954915, 0.0130844501125598, 0.0130842340842582, 0.0130844501125598, 0.0130848007954915, 0.0130842442627051, 0.0130846811874427, 0.0130844400007758, 0.0130843694147084, 0.0130845088848458, 0.0130845648531623, 0.0130845249081761, 0.0130844680078656, 0.0130844385117201, 0.0130844409673072, 0.0130844628575807, 0.0130844901098624, 0.0130845130226245, 0.013084526941661, 0.0130845310210932, 0.0130845266979938, 0.0130845164610486, 0.0130845030222162, 0.0130844888335275, 0.0130844758527134, 0.013084465469322, 0.0130844585238475, 0.0130844553734618, 0.0130844559751743, 0.0130844599700085, 0.0130844667606043, 0.013084475580361, 0.0130844855555516
flux1:, 0.673443887030846, 0.0128195862789381, 0.0128195758348015, 0.0128195662905031, 0.0128195585905349, 0.0128195535837578, 0.012819551951837, 0.0128195541316821, 0.0128195602317739, 0.0128195699452547, 0.012819582467827, 0.0128195964366048, 0.0128196099178872, 0.0128196204879166, 0.0128196254704328, 0.0128196224143565, 0.0128196099019875, 0.0128195887402703, 0.0128195634256786, 0.0128195433167886, 0.0128195419358099, 0.0128195711767594, 0.0128196262579466, 0.0128196637855196, 0.012819607238901, 0.0128194699219081, 0.0128195387364649, 0.0128197727447236, 0.0128193435241099, 0.0128198880701152, 0.0128195438789508, 0.0128193318056561, 0.0128195438789508, 0.0128198880701152, 0.0128193435241099, 0.0128197727447236, 0.0128195387364649, 0.0128194699219081, 0.012819607238901, 0.0128196637855196, 0.0128196262579466, 0.0128195711767594, 0.0128195419358099, 0.0128195433167886, 0.0128195634256786, 0.0128195887402703, 0.0128196099019875, 0.0128196224143565, 0.0128196254704328, 0.0128196204879167, 0.0128196099178872, 0.0128195964366048, 0.012819582467827, 0.0128195699452547, 0.0128195602317739, 0.0128195541316821, 0.012819551951837, 0.0128195535837578, 0.0128195585905349, 0.0128195662905031, 0.0128195758348015, 0.0128195862789381
flux1:, 0.673706335934599, 0.0125489579073568, 0.0125489470175175, 0.0125489367892143, 0.012548928231876, 0.0125489222700991, 0.0125489196635015, 0.0125489209215292, 0.012548926214311, 0.0125489352833371, 0.0125489473604238, 0.0125489611108253, 0.0125489746273047, 0.0125489855169669, 0.0125489911411452, 0.0125489890868662, 0.0125489779545996, 0.0125489585098134, 0.0125489350886662, 0.0125489167065632, 0.0125489163407109, 0.0125489452764121, 0.0125489985211759, 0.0125490336705735, 0.012548976640385, 0.0125488415619599, 0.0125489085747558, 0.012549135386021, 0.0125487141070602, 0.0125492464477112, 0.0125489089257482, 0.0125487009187768, 0.0125489089257482, 0.0125492464477112, 0.0125487141070602, 0.012549135386021, 0.0125489085747558, 0.0125488415619599, 0.012548976640385, 0.0125490336705735, 0.0125489985211759, 0.0125489452764121, 0.0125489163407109, 0.0125489167065632, 0.0125489350886662, 0.0125489585098133, 0.0125489779545996, 0.0125489890868662, 0.0125489911411452, 0.0125489855169669, 0.0125489746273047, 0.0125489611108253, 0.0125489473604238, 0.0125489352833371, 0.012548926214311, 0.0125489209215292, 0.0125489196635015, 0.0125489222700991, 0.012548928231876, 0.0125489367892143, 0.0125489470175175, 0.0125489579073568
flux1:, 0.673968784838352, 0.0122731942300409, 0.0122731829367651, 0.0122731720908196, 0.0122731627586681, 0.0122731559315931, 0.0122731524380413, 0.0122731528518141, 0.012273157398282, 0.0122731658632043, 0.0122731775129522, 0.0122731910417035, 0.0122732045712822, 0.0122732157432753, 0.0122732219603426, 0.0122732208506412, 0.0122732110346514, 0.0122731932371827, 0.012273171634951, 0.0122731549032619, 0.0122731554825704, 0.0122731840654886, 0.0122732354717075, 0.0122732683064262, 0.0122732109143366, 0.0122730781870651, 0.0122731434071688, 0.0122733630512324, 0.0122729499633608, 0.0122734699302988, 0.0122731392550743, 0.0122729354217069, 0.0122731392550743, 0.0122734699302988, 0.0122729499633608, 0.0122733630512324, 0.0122731434071688, 0.0122730781870651, 0.0122732109143366, 0.0122732683064262, 0.0122732354717075, 0.0122731840654886, 0.0122731554825704, 0.0122731549032619, 0.012273171634951, 0.0122731932371827, 0.0122732110346514, 0.0122732208506412, 0.0122732219603426, 0.0122732157432753, 0.0122732045712822, 0.0122731910417035, 0.0122731775129522, 0.0122731658632043, 0.012273157398282, 0.0122731528518141, 0.0122731524380413, 0.0122731559315931, 0.0122731627586681, 0.0122731720908196, 0.0122731829367651, 0.0122731942300409
flux1:, 0.674231233742106, 0.0119928897236, 0.0119928780896598, 0.0119928667176028, 0.0119928567210823, 0.0119928491468123, 0.0119928448806489, 0.0119928445503608, 0.0119928484282184, 0.0119928563386632, 0.0119928675801206, 0.0119928808761866, 0.0119928943807494, 0.0119929057745897, 0.0119929125071437, 0.0119929122529623, 0.0119929036569986, 0.011992887407068, 0.0119928675242094, 0.0119928523494385, 0.0119928537969927, 0.0119928819841237, 0.0119929315651084, 0.0119929621714084, 0.011992904563111, 0.0119927743229623, 0.011992837794431, 0.0119930503446184, 0.0119926457048374, 0.0119931531765148, 0.0119928295233951, 0.0119926299660508, 0.0119928295233951, 0.0119931531765148, 0.0119926457048374, 0.0119930503446184, 0.011992837794431, 0.0119927743229623, 0.011992904563111, 0.0119929621714084, 0.0119929315651084, 0.0119928819841237, 0.0119928537969927, 0.0119928523494385, 0.0119928675242094, 0.011992887407068, 0.0119929036569986, 0.0119929122529623, 0.0119929125071437, 0.0119929057745897, 0.0119928943807494, 0.0119928808761866, 0.0119928675801206, 0.0119928563386632, 0.0119928484282184, 0.0119928445503608, 0.0119928448806489, 0.0119928491468123, 0.0119928567210823, 0.0119928667176028, 0.0119928780896598, 0.0119928897236
flux1:, 0.674493682645859, 0.0117086374632977, 0.0117086255719171, 0.0117086137882506, 0.0117086032616088, 0.0117085950811094, 0.011708590176861, 0.0117085892186382, 0.0117085925159751, 0.0117085999254986, 0.0117086107747324, 0.011708623817235, 0.01170863724253, 0.0117086487763648, 0.0117086559219056, 0.0117086564072237, 0.0117086489083328, 0.0117086340819919, 0.0117086157996267, 0.0117086020759379, 0.0117086043112645, 0.0117086320657568, 0.0117086798499098, 0.0117087083345818, 0.0117086506760705, 0.0117085230777796, 0.0117085848744725, 0.0117087904419926, 0.0117083945099501, 0.0117088894076475, 0.0117085729473046, 0.0117083777626454, 0.0117085729473046, 0.0117088894076475, 0.0117083945099501, 0.0117087904419926, 0.0117085848744725, 0.0117085230777796, 0.0117086506760705, 0.0117087083345818, 0.0117086798499098, 0.0117086320657568, 0.0117086043112645, 0.0117086020759379, 0.0117086157996267, 0.0117086340819919, 0.0117086489083328, 0.0117086564072237, 0.0117086559219056, 0.0117086487763648, 0.01170863724253, 0.011708623817235, 0.0117086107747324, 0.0117085999254986, 0.0117085925159751, 0.0117085892186382, 0.011708590176861, 0.0117085950811095, 0.0117086032616088, 0.0117086137882506, 0.0117086255719171, 0.0117086374632977
flux1:, 0.674756131549612, 0.0114210270859299, 0.0114210150392374, 0.0114210029778619, 0.0114209920739158, 0.0114209834446292, 0.0114209780500784, 0.011420976589158, 0.0114209793983662, 0.011420986359656, 0.0114209968266645, 0.0114210095837665, 0.0114210228603309, 0.0114210344337912, 0.0114210418692073, 0.0114210429567227, 0.0114210364115794, 0.0114210228670904, 0.011421006052822, 0.0114209936667373, 0.0114209966089045, 0.0114210239012224, 0.011421069931117, 0.0114210964186041, 0.0114210388917918, 0.0114209141036068, 0.0114209743233703, 0.0114211730510931, 0.0114207860837971, 0.0114212683672297, 0.0114209592629748, 0.011420768540977, 0.0114209592629748, 0.0114212683672297, 0.0114207860837971, 0.0114211730510931, 0.0114209743233703, 0.0114209141036068, 0.0114210388917918, 0.0114210964186041, 0.011421069931117, 0.0114210239012224, 0.0114209966089045, 0.0114209936667373, 0.011421006052822, 0.0114210228670904, 0.0114210364115794, 0.0114210429567227, 0.0114210418692073, 0.0114210344337912, 0.0114210228603309, 0.0114210095837665, 0.0114209968266645, 0.011420986359656, 0.0114209793983662, 0.011420976589158, 0.0114209780500784, 0.0114209834446292, 0.0114209920739158, 0.0114210029778619, 0.0114210150392374, 0.0114210270859299
flux1:, 0.675018580453365, 0.0111306428137733, 0.0111306307299, 0.011130618539409, 0.0111306074234807, 0.0111305985124613, 0.0111305927816055, 0.0111305909457487, 0.0111305933579728, 0.011130599918822, 0.0111306100053734, 0.0111306224341529, 0.0111306354792141, 0.0111306469771493, 0.0111306545639339, 0.0111306561012788, 0.0111306503528367, 0.0111306379371527, 0.0111306224507864, 0.011130611285608, 0.0111306148559171, 0.0111306416645051, 0.0111306859954255, 0.0111307106244145, 0.0111306534222729, 0.0111305316202852, 0.0111305903787517, 0.0111307824346525, 0.0111304046810281, 0.011130874343713, 0.0111305727487929, 0.0111303865718218, 0.0111305727487929, 0.011130874343713, 0.0111304046810281, 0.0111307824346525, 0.0111305903787517, 0.0111305316202852, 0.0111306534222729, 0.0111307106244145, 0.0111306859954254, 0.0111306416645051, 0.0111306148559171, 0.011130611285608, 0.0111306224507864, 0.0111306379371527, 0.0111306503528367, 0.0111306561012788, 0.0111306545639339, 0.0111306469771493, 0.0111306354792141, 0.0111306224341529, 0.0111306100053734, 0.011130599918822, 0.0111305933579728, 0.0111305909457487, 0.0111305927816055, 0.0111305985124613, 0.0111306074234807, 0.011130618539409, 0.0111306307299, 0.0111306428137733
flux1:, 0.675281029357119, 0.0108380615485518, 0.0108380495575957, 0.0108380373957443, 0.0108380262391243, 0.0108380172160705, 0.0108380113023273, 0.0108380092157826, 0.0108380113161547, 0.0108380175163662, 0.010838027214825, 0.0108380392621093, 0.0108380519823369, 0.0108380632792334, 0.0108380708691772, 0.0108380726953879, 0.0108380675795619, 0.0108380561346429, 0.0108380418335811, 0.010838031773378, 0.0108380358975565, 0.0108380622089962, 0.0108381049070074, 0.0108381278266279, 0.0108380711480367, 0.0108379525103192, 0.0108380099345592, 0.0108381955050684, 0.0108378272005651, 0.0108382842651154, 0.0108379903200745, 0.0108378087619966, 0.0108379903200745, 0.0108382842651154, 0.0108378272005651, 0.0108381955050684, 0.0108380099345592, 0.0108379525103192, 0.0108380711480367, 0.0108381278266279, 0.0108381049070074, 0.0108380622089962, 0.0108380358975565, 0.010838031773378, 0.0108380418335811, 0.0108380561346429, 0.0108380675795619, 0.0108380726953879, 0.0108380708691772, 0.0108380632792334, 0.0108380519823369, 0.0108380392621093, 0.010838027214825, 0.0108380175163662, 0.0108380113161547, 0.0108380092157826, 0.0108380113023273, 0.0108380172160705, 0.0108380262391243, 0.0108380373957443, 0.0108380495575957, 0.0108380615485518
flux1:, 0.675543478260872, 0.0105438510438084, 0.0105438392829508, 0.0105438273106386, 0.0105438162839447, 0.0105438073144899, 0.010543801364475, 0.0105437991427558, 0.0105438010065958, 0.0105438068759103, 0.0105438161690512, 0.0105438277731175, 0.0105438400680584, 0.0105438510329143, 0.0105438584740101, 0.010543860425968, 0.0105438557780792, 0.0105438451468046, 0.0105438318909277, 0.0105438228239601, 0.0105438274338031, 0.0105438532424821, 0.0105438943821196, 0.0105439157478989, 0.0105438597924014, 0.0105437444931761, 0.0105438007154383, 0.0105439799989211, 0.0105436213603641, 0.010544065873865, 0.010543779704067, 0.0105436028294325, 0.010543779704067, 0.010544065873865, 0.0105436213603641, 0.0105439799989211, 0.0105438007154383, 0.0105437444931761, 0.0105438597924014, 0.0105439157478989, 0.0105438943821196, 0.0105438532424821, 0.0105438274338031, 0.0105438228239601, 0.0105438318909277, 0.0105438451468046, 0.0105438557780792, 0.010543860425968, 0.0105438584740101, 0.0105438510329143, 0.0105438400680584, 0.0105438277731175, 0.0105438161690512, 0.0105438068759103, 0.0105438010065958, 0.0105437991427558, 0.010543801364475, 0.0105438073144899, 0.0105438162839447, 0.0105438273106386, 0.0105438392829508, 0.0105438510438084
flux1:, 0.675805927164625, 0.0102485681634335, 0.0102485567715371, 0.0102485451466654, 0.0102485344134541, 0.0102485256530413, 0.010248519801192, 0.0102485175468662, 0.010248519236964, 0.0102485247940356, 0.0102485336557812, 0.0102485447487862, 0.0102485565147812, 0.0102485670161937, 0.0102485741584862, 0.0102485760770679, 0.0102485717378071, 0.0102485617692797, 0.0102485494251633, 0.0102485412466553, 0.0102485462810948, 0.0102485715884337, 0.0102486112501177, 0.0102486312198491, 0.0102485761825047, 0.0102484643865519, 0.0102485195383068, 0.0102486927388814, 0.0102483439597385, 0.0102487759893461, 0.0102484977027398, 0.0102483255660627, 0.0102484977027398, 0.0102487759893461, 0.0102483439597385, 0.0102486927388814, 0.0102485195383068, 0.0102484643865519, 0.0102485761825047, 0.0102486312198491, 0.0102486112501177, 0.0102485715884337, 0.0102485462810948, 0.0102485412466553, 0.0102485494251633, 0.0102485617692797, 0.0102485717378071, 0.0102485760770679, 0.0102485741584862, 0.0102485670161937, 0.0102485565147812, 0.0102485447487862, 0.0102485336557812, 0.0102485247940356, 0.010248519236964, 0.0102485175468662, 0.010248519801192, 0.0102485256530413, 0.0102485344134541, 0.0102485451466654, 0.0102485567715371, 0.0102485681634335
flux1:, 0.676068376068379, 0.00995275723343313, 0.0099527463454675, 0.00995273521701887, 0.00995272492797337, 0.00995271651659131, 0.0099527108808416, 0.00995270868046373, 0.00995271024548363, 0.0099527154978636, 0.009952723894832, 0.009952734405792, 0.00995274554015439, 0.00995275545137266, 0.00995276215250386, 0.00995276388820123, 0.00995275970890349, 0.00995275026298296, 0.00995273870734207, 0.00995273132155575, 0.00995273672716799, 0.00995276154047214, 0.00995279980776492, 0.00995281853744495, 0.00995276460395837, 0.00995265646145931, 0.00995271066793943, 0.00995287798981171, 0.0099525392360275, 0.00995295886491006, 0.00995268855010898, 0.00995252119526813, 0.00995268855010898, 0.00995295886491006, 0.0099525392360275, 0.00995287798981171, 0.00995271066793943, 0.00995265646145931, 0.00995276460395837, 0.00995281853744495, 0.00995279980776492, 0.00995276154047214, 0.00995273672716799, 0.00995273132155575, 0.00995273870734207, 0.00995275026298296, 0.00995275970890349, 0.00995276388820124, 0.00995276215250387, 0.00995275545137265, 0.0099527455401544, 0.009952734405792, 0.009952723894832, 0.0099527154978636, 0.00995271024548363, 0.00995270868046373, 0.0099527108808416, 0.00995271651659131, 0.00995272492797337, 0.00995273521701887, 0.00995274634546749, 0.00995275723343312
flux1:, 0.676330824972132, 0.00965694849328091, 0.00965693823491824, 0.00965692773757961, 0.00965691802554964, 0.00965691008354, 0.00965690476218356, 0.0096569026844205, 0.00965690415840438, 0.00965690910343417, 0.00965691699713826, 0.00965692685526003, 0.00965693726048615, 0.00965694646419528, 0.00965695259441835, 0.00965695401222893, 0.00965694985929851, 0.00965694081024907, 0.00965692993254511, 0.00965692325414376, 0.00965692898513436, 0.00965695331615646, 0.00965699027298337, 0.00965700791296465, 0.00965695525525684, 0.00965685089723501, 0.00965690427263369, 0.00965706591510002, 0.00965673732161552, 0.00965714464533324, 0.00965688237006461, 0.00965671982984476, 0.00965688237006461, 0.00965714464533324, 0.00965673732161552, 0.00965706591510002, 0.00965690427263369, 0.00965685089723501, 0.00965695525525684, 0.00965700791296464, 0.00965699027298337, 0.00965695331615646, 0.00965692898513436, 0.00965692325414376, 0.00965692993254511, 0.00965694081024907, 0.00965694985929851, 0.00965695401222893, 0.00965695259441835, 0.00965694646419528, 0.00965693726048616, 0.00965692685526003, 0.00965691699713825, 0.00965690910343417, 0.00965690415840438, 0.0096569026844205, 0.00965690476218356, 0.00965691008354, 0.00965691802554963, 0.00965692773757961, 0.00965693823491824, 0.00965694849328091
flux1:, 0.676593273875885, 0.00936165665243361, 0.00936164713513057, 0.00936163738473202, 0.00936162836083591, 0.00936162098590927, 0.00936161605570994, 0.00936161415064511, 0.00936161555352642, 0.0093616201799963, 0.00936162752950714, 0.00936163666765454, 0.0093616462554464, 0.00936165464806821, 0.00936166009454013, 0.00936166107797172, 0.00936165683634172, 0.00936164807552609, 0.00936163777971725, 0.00936163173444212, 0.00936163775217333, 0.00936166161548153, 0.00936169734343664, 0.00936171403493275, 0.00936166280729045, 0.00936156234178836, 0.00936161498524457, 0.00936177113847555, 0.00936145280652176, 0.0093618479299185, 0.00936159373988038, 0.00936143603566465, 0.00936159373988037, 0.00936184792991851, 0.00936145280652176, 0.00936177113847556, 0.00936161498524457, 0.00936156234178836, 0.00936166280729045, 0.00936171403493275, 0.00936169734343664, 0.00936166161548154, 0.00936163775217333, 0.00936163173444211, 0.00936163777971725, 0.00936164807552609, 0.00936165683634172, 0.00936166107797172, 0.00936166009454013, 0.00936165464806821, 0.0093616462554464, 0.00936163666765454, 0.00936162752950715, 0.0093616201799963, 0.00936161555352642, 0.00936161415064511, 0.00936161605570993, 0.00936162098590927, 0.00936162836083591, 0.00936163738473202, 0.00936164713513057, 0.00936165665243361
flux1:, 0.676855722779638, 0.00906737955678285, 0.0090673708736196, 0.00906736196359907, 0.00906735371452704, 0.00906734698005046, 0.00906734249558611, 0.00906734079511965, 0.00906734213410971, 0.00906734642450215, 0.00906735318937175, 0.00906736154745719, 0.00906737024235251, 0.0090673777376835, 0.00906738240788872, 0.00906738286197082, 0.00906737843753511, 0.00906736987513494, 0.00906736008058957, 0.00906735460530547, 0.00906736087744741, 0.00906738428870224, 0.00906741886455076, 0.00906743473660736, 0.00906738507252377, 0.00906728858161497, 0.0090673405740745, 0.00906749141575787, 0.00906718341097805, 0.0090675664456309, 0.00906732036377998, 0.00906716750540093, 0.00906732036377998, 0.0090675664456309, 0.00906718341097805, 0.00906749141575787, 0.0090673405740745, 0.00906728858161497, 0.00906738507252378, 0.00906743473660736, 0.00906741886455076, 0.00906738428870225, 0.00906736087744742, 0.00906735460530547, 0.00906736008058957, 0.00906736987513494, 0.00906737843753511, 0.00906738286197082, 0.00906738240788871, 0.0090673777376835, 0.00906737024235251, 0.00906736154745719, 0.00906735318937175, 0.00906734642450214, 0.0090673421341097, 0.00906734079511965, 0.00906734249558611, 0.00906734698005046, 0.00906735371452704, 0.00906736196359907, 0.00906737087361959, 0.00906737955678285
flux1:, 0.677118171683392, 0.00877459696897861, 0.00877458919146481, 0.00877458119049838, 0.00877457377707982, 0.00877456773162266, 0.00877456372578239, 0.00877456224499002, 0.00877456351665925, 0.00877456744977548, 0.00877457359301096, 0.0087745811211123, 0.00877458886354869, 0.0087745953955933, 0.00877459921979904, 0.00877459907304539, 0.00877459439404906, 0.00877458595983679, 0.00877457660146695, 0.00877457164365664, 0.00877457814305821, 0.00877460111729885, 0.00877463461077745, 0.00877464977780328, 0.00877460178758829, 0.00877450932528914, 0.00877456072729361, 0.00877470642017624, 0.00877440877159948, 0.00877477983384731, 0.00877454186012291, 0.00877439384587347, 0.00877454186012291, 0.00877477983384731, 0.00877440877159948, 0.00877470642017624, 0.00877456072729361, 0.00877450932528914, 0.0087746017875883, 0.00877464977780328, 0.00877463461077744, 0.00877460111729885, 0.00877457814305821, 0.00877457164365664, 0.00877457660146695, 0.00877458595983679, 0.00877459439404906, 0.00877459907304539, 0.00877459921979903, 0.0087745953955933, 0.00877458886354869, 0.0087745811211123, 0.00877457359301096, 0.00877456744977548, 0.00877456351665925, 0.00877456224499001, 0.0087745637257824, 0.00877456773162266, 0.00877457377707982, 0.00877458119049838, 0.00877458919146481, 0.00877459696897861
flux1:, 0.677380620587145, 0.00848376946571393, 0.00848376264170377, 0.00848375559256477, 0.00848374904958711, 0.00848374371764448, 0.00848374020314064, 0.00848373894241211, 0.00848374013526227, 0.00848374368902256, 0.0084837491799126, 0.00848375584094286, 0.00848376258961702, 0.00848376811452239, 0.00848377104721549, 0.00848377025253152, 0.00848376526995319, 0.00848375691317993, 0.00848374794088126, 0.00848374345768833, 0.00848375016106938, 0.00848377271110639, 0.00848380518310477, 0.00848381974302813, 0.00848377351223495, 0.00848368510334329, 0.00848373595376078, 0.00848387664409448, 0.00848358934395002, 0.00848394855349809, 0.00848371866497294, 0.00848357548177295, 0.00848371866497294, 0.00848394855349809, 0.00848358934395002, 0.00848387664409448, 0.00848373595376078, 0.0084836851033433, 0.00848377351223495, 0.00848381974302813, 0.00848380518310477, 0.00848377271110639, 0.00848375016106938, 0.00848374345768833, 0.00848374794088126, 0.00848375691317993, 0.00848376526995319, 0.00848377025253152, 0.00848377104721549, 0.00848376811452239, 0.00848376258961702, 0.00848375584094286, 0.0084837491799126, 0.00848374368902256, 0.00848374013526226, 0.00848373894241211, 0.00848374020314064, 0.00848374371764448, 0.00848374904958711, 0.00848375559256478, 0.00848376264170377, 0.00848376946571394
flux1:, 0.677643069490898, 0.0081953374542014, 0.00819533160698297, 0.00819532552661993, 0.0081953198638183, 0.00819531524757179, 0.00819531221928411, 0.00819531116703315, 0.00819531226434579, 0.00819531541855958, 0.00819532023517542, 0.00819532600696378, 0.00819533174039093, 0.00819533623743507, 0.00819533825774037, 0.00819533679231723, 0.00819533147931768, 0.00819532316781542, 0.00819531454532442, 0.00819531050225499, 0.00819531738882232, 0.00819533952382221, 0.00819537102500956, 0.00819538505809965, 0.008195340646781, 0.00819525628663241, 0.0081953066023067, 0.00819544241916742, 0.00819516542350259, 0.00819551290257822, 0.00819529105401279, 0.00819515267772171, 0.00819529105401279, 0.00819551290257822, 0.00819516542350259, 0.00819544241916742, 0.0081953066023067, 0.00819525628663241, 0.008195340646781, 0.00819538505809965, 0.00819537102500956, 0.00819533952382221, 0.00819531738882232, 0.00819531050225499, 0.00819531454532442, 0.00819532316781542, 0.00819533147931767, 0.00819533679231723, 0.00819533825774037, 0.00819533623743507, 0.00819533174039093, 0.00819532600696378, 0.00819532023517542, 0.00819531541855958, 0.00819531226434579, 0.00819531116703315, 0.00819531221928411, 0.00819531524757179, 0.0081953198638183, 0.00819532552661992, 0.00819533160698297, 0.0081953374542014
flux1:, 0.677905518394651, 0.00790972030922217, 0.00790971543777459, 0.00790971031852743, 0.00790970552260384, 0.00790970160453437, 0.00790969904247296, 0.00790969817819657, 0.00790969916094585, 0.00790970189986505, 0.00790970603108774, 0.00790971090777135, 0.00790971562499471, 0.00790971909662863, 0.00790972020775445, 0.0079097180720327, 0.00790971242258016, 0.00790970414120178, 0.0079096958444955, 0.0079096922138959, 0.00790969926398011, 0.00790972098831277, 0.00790975155825118, 0.00790976512661409, 0.00790972256938891, 0.00790964222448859, 0.00790969200075204, 0.00790982305617441, 0.00790955628621097, 0.00790989215922587, 0.00790967828399018, 0.00790954467985362, 0.00790967828399018, 0.00790989215922587, 0.00790955628621097, 0.00790982305617441, 0.00790969200075204, 0.00790964222448859, 0.00790972256938891, 0.00790976512661409, 0.00790975155825118, 0.00790972098831277, 0.00790969926398011, 0.0079096922138959, 0.0079096958444955, 0.00790970414120178, 0.00790971242258016, 0.0079097180720327, 0.00790972020775445, 0.00790971909662863, 0.00790971562499472, 0.00790971090777135, 0.00790970603108774, 0.00790970189986505, 0.00790969916094585, 0.00790969817819657, 0.00790969904247296, 0.00790970160453437, 0.00790970552260384, 0.00790971031852743, 0.00790971543777459, 0.00790972030922217
flux1:, 0.678167967298405, 0.00762731563128731, 0.00762731171162855, 0.00762730752344455, 0.00762730356093007, 0.00762730030706456, 0.00762729817972282, 0.00762729747718902, 0.00762729832682164, 0.00762730064131821, 0.00762730408828093, 0.00762730808094934, 0.00762731180139524, 0.00762731427238438, 0.00762731450018245, 0.00762731171600353, 0.00762730574281165, 0.00762729749135088, 0.00762728950672314, 0.00762728626614786, 0.00762729345994852, 0.00762731477235211, 0.00762734443911413, 0.00762735758684711, 0.00762731689372989, 0.00762724050318747, 0.00762728971515435, 0.00762741610499499, 0.00762715944913999, 0.00762748384279951, 0.00762727785411732, 0.00762714897733061, 0.00762727785411732, 0.00762748384279951, 0.00762715944914, 0.00762741610499499, 0.00762728971515435, 0.00762724050318747, 0.00762731689372989, 0.00762735758684711, 0.00762734443911414, 0.0076273147723521, 0.00762729345994852, 0.00762728626614786, 0.00762728950672314, 0.00762729749135088, 0.00762730574281165, 0.00762731171600352, 0.00762731450018245, 0.00762731427238438, 0.00762731180139523, 0.00762730808094934, 0.00762730408828092, 0.00762730064131822, 0.00762729832682164, 0.00762729747718902, 0.00762729817972282, 0.00762730030706456, 0.00762730356093007, 0.00762730752344456, 0.00762731171162856, 0.00762731563128732
flux1:, 0.678430416202158, 0.0073484986256429, 0.00734849561313331, 0.00734849230659598, 0.00734848912733619, 0.00734848649089458, 0.00734848475876296, 0.00734848418911917, 0.00734848489003038, 0.00734848677927438, 0.00734848955615048, 0.00734849269272852, 0.00734849545524599, 0.00734849697099602, 0.00734849636175694, 0.00734849296984724, 0.00734848670178056, 0.00734847849252239, 0.00734847081447129, 0.00734846794504903, 0.00734847526156148, 0.00734849615465879, 0.00734852493494509, 0.00734853768890639, 0.00734849884682473, 0.00734842632449566, 0.00734847492902846, 0.0073485967344547, 0.00734835005086351, 0.00734866309465065, 0.00734846488711317, 0.00734834068348291, 0.00734846488711318, 0.00734866309465065, 0.00734835005086351, 0.0073485967344547, 0.00734847492902846, 0.00734842632449566, 0.00734849884682473, 0.00734853768890639, 0.00734852493494508, 0.00734849615465879, 0.00734847526156148, 0.00734846794504903, 0.0073484708144713, 0.00734847849252239, 0.00734848670178056, 0.00734849296984724, 0.00734849636175694, 0.00734849697099602, 0.00734849545524599, 0.00734849269272852, 0.00734848955615048, 0.00734848677927438, 0.00734848489003038, 0.00734848418911917, 0.00734848475876296, 0.00734848649089458, 0.00734848912733619, 0.00734849230659598, 0.00734849561313331, 0.0073484986256429
flux1:, 0.678692865105911, 0.00707362160107033, 0.00707361943348881, 0.00707361694344186, 0.00707361448446945, 0.00707361240967741, 0.00707361102870147, 0.0070736105633212, 0.00707361110489001, 0.00707361257744486, 0.0070736147115536, 0.007073617035951, 0.0070736188971135, 0.00707361952129892, 0.00707361813893033, 0.00707361419588061, 0.00707360767499154, 0.00707359953004534, 0.00707359215910004, 0.00707358964399358, 0.00707359706017333, 0.00707361752035452, 0.00707364542008442, 0.00707365779121508, 0.00707362076612001, 0.00707355200333616, 0.00707359994156232, 0.00707371723104582, 0.00707348035062551, 0.0070737821775794, 0.0070735916288706, 0.00707347203555386, 0.0070735916288706, 0.0070737821775794, 0.00707348035062551, 0.00707371723104582, 0.00707359994156232, 0.00707355200333616, 0.00707362076612001, 0.00707365779121508, 0.00707364542008442, 0.00707361752035452, 0.00707359706017333, 0.00707358964399358, 0.00707359215910004, 0.00707359953004535, 0.00707360767499154, 0.00707361419588061, 0.00707361813893033, 0.00707361952129892, 0.0070736188971135, 0.007073617035951, 0.0070736147115536, 0.00707361257744486, 0.00707361110489001, 0.0070736105633212, 0.00707361102870146, 0.00707361240967741, 0.00707361448446944, 0.00707361694344186, 0.0070736194334888, 0.00707362160107033
flux1:, 0.678955314009665, 0.00680301358670022, 0.00680301218787894, 0.00680301043740996, 0.00680300862696753, 0.00680300705281255, 0.00680300597760391, 0.00680300559052295, 0.00680300596860919, 0.00680300704290216, 0.00680300857414774, 0.00680301014474106, 0.00680301117652103, 0.00680301098815973, 0.00680300891091152, 0.00680300448582235, 0.00680299776418461, 0.00680298971274567, 0.00680298265334921, 0.00680298047638821, 0.00680298796659147, 0.0068030079742577, 0.0068030349895866, 0.00680304697470084, 0.00680301171415857, 0.00680294658291811, 0.00680299378316165, 0.00680310661484944, 0.00680287934458297, 0.00680317009228754, 0.00680298706506135, 0.00680287201136108, 0.00680298706506135, 0.00680317009228754, 0.00680287934458297, 0.00680310661484944, 0.00680299378316165, 0.00680294658291811, 0.00680301171415857, 0.00680304697470084, 0.00680303498958659, 0.0068030079742577, 0.00680298796659147, 0.00680298047638821, 0.00680298265334921, 0.00680298971274568, 0.00680299776418461, 0.00680300448582236, 0.00680300891091152, 0.00680301098815973, 0.00680301117652103, 0.00680301014474106, 0.00680300857414774, 0.00680300704290216, 0.00680300596860919, 0.00680300559052295, 0.00680300597760391, 0.00680300705281254, 0.00680300862696753, 0.00680301043740996, 0.00680301218787894, 0.00680301358670022
flux1:, 0.679217762913418, 0.0065369800643685, 0.00653697934815419, 0.00653697825270208, 0.00653697701419101, 0.00653697587792461, 0.00653697506456726, 0.00653697473440063, 0.00653697495224923, 0.00653697565641766, 0.00653697663611267, 0.00653697752365872, 0.00653697781060885, 0.00653697690074289, 0.00653697421765113, 0.0065369693886162, 0.00653696252511185, 0.00653695460078481, 0.00653694785933308, 0.00653694600388074, 0.0065369535395987, 0.00653697306974335, 0.00653699918844412, 0.00653701077239275, 0.00653697720853503, 0.00653691556501348, 0.0065369619460023, 0.00653707037033364, 0.00653685249680538, 0.00653713230850338, 0.00653695665235236, 0.00653684606054773, 0.00653695665235236, 0.00653713230850338, 0.00653685249680538, 0.00653707037033364, 0.0065369619460023, 0.00653691556501348, 0.00653697720853503, 0.00653701077239275, 0.00653699918844412, 0.00653697306974335, 0.00653695353959871, 0.00653694600388074, 0.00653694785933308, 0.00653695460078481, 0.00653696252511185, 0.0065369693886162, 0.00653697421765114, 0.00653697690074289, 0.00653697781060885, 0.00653697752365872, 0.00653697663611267, 0.00653697565641766, 0.00653697495224923, 0.00653697473440064, 0.00653697506456726, 0.00653697587792461, 0.00653697701419101, 0.00653697825270208, 0.00653697934815419, 0.0065369800643685
flux1:, 0.679480211817171, 0.00627580281341521, 0.0062758026877254, 0.00627580215908839, 0.00627580141474435, 0.00627580065496796, 0.00627580006330273, 0.00627579977457607, 0.00627579984311513, 0.00627580021426688, 0.00627580070342595, 0.00627580098852883, 0.00627580062462178, 0.00627579909277109, 0.00627579589999181, 0.00627579075058126, 0.00627578380778562, 0.0062757760460848, 0.00627576962920144, 0.00627576807729576, 0.00627577562718313, 0.00627579465027074, 0.00627581985340377, 0.00627583101150455, 0.00627579906421061, 0.00627574075245351, 0.00627578622666273, 0.0062758902891041, 0.00627568158210934, 0.00627595060785981, 0.00627578216131785, 0.00627567594750917, 0.00627578216131785, 0.0062759506078598, 0.00627568158210934, 0.0062758902891041, 0.00627578622666273, 0.00627574075245351, 0.00627579906421062, 0.00627583101150455, 0.00627581985340377, 0.00627579465027074, 0.00627577562718313, 0.00627576807729575, 0.00627576962920144, 0.00627577604608479, 0.00627578380778561, 0.00627579075058126, 0.00627579589999181, 0.00627579909277109, 0.00627580062462178, 0.00627580098852883, 0.00627580070342595, 0.00627580021426688, 0.00627579984311513, 0.00627579977457607, 0.00627580006330273, 0.00627580065496796, 0.00627580141474434, 0.00627580215908839, 0.0062758026877254, 0.00627580281341521
flux1:, 0.679742660720924, 0.00601973986424956, 0.00601974023500429, 0.00601974018505096, 0.00601973985918189, 0.00601973941839434, 0.00601973901370741, 0.00601973875758021, 0.00601973869513983, 0.0060197387780995, 0.00601973884531266, 0.00601973861558433, 0.00601973770086842, 0.00601973565142325, 0.00601973204861793, 0.00601972666450946, 0.00601971970579781, 0.00601971214191843, 0.00601970605502436, 0.00601970478681419, 0.00601971231699425, 0.00601973080008421, 0.00601975506387205, 0.00601976576449821, 0.00601973534468043, 0.00601968020034157, 0.00601972467734116, 0.00601982442111691, 0.00601962463724666, 0.00601988303504954, 0.00601972162757494, 0.00601961970252393, 0.00601972162757494, 0.00601988303504954, 0.00601962463724666, 0.00601982442111691, 0.00601972467734116, 0.00601968020034157, 0.00601973534468043, 0.00601976576449821, 0.00601975506387205, 0.00601973080008421, 0.00601971231699425, 0.00601970478681419, 0.00601970605502436, 0.00601971214191843, 0.00601971970579781, 0.00601972666450947, 0.00601973204861793, 0.00601973565142326, 0.00601973770086843, 0.00601973861558433, 0.00601973884531266, 0.0060197387780995, 0.00601973869513983, 0.00601973875758021, 0.00601973901370741, 0.00601973941839434, 0.00601973985918189, 0.00601974018505096, 0.00601974023500429, 0.00601973986424956
flux1:, 0.680005109624678, 0.00576902555649389, 0.00576902633122946, 0.00576902667515038, 0.00576902669681439, 0.00576902652334318, 0.00576902627742929, 0.00576902605182654, 0.00576902588333868, 0.00576902572897787, 0.00576902544799137, 0.00576902479505254, 0.00576902343228055, 0.00576902097098835, 0.00576901705790666, 0.00576901152379126, 0.00576900461076804, 0.00576899727769813, 0.00576899152391138, 0.00576899051738877, 0.00576899799200259, 0.00576901590005479, 0.00576903919787253, 0.00576904940509058, 0.00576902041796268, 0.00576896827196112, 0.00576901166164513, 0.00576910713035429, 0.00576891601645638, 0.00576916395327763, 0.00576900940716837, 0.00576891167711667, 0.00576900940716837, 0.00576916395327762, 0.00576891601645638, 0.00576910713035429, 0.00576901166164513, 0.00576896827196112, 0.00576902041796268, 0.00576904940509058, 0.00576903919787253, 0.00576901590005479, 0.00576899799200258, 0.00576899051738877, 0.00576899152391138, 0.00576899727769814, 0.00576900461076804, 0.00576901152379127, 0.00576901705790667, 0.00576902097098835, 0.00576902343228055, 0.00576902479505254, 0.00576902544799137, 0.00576902572897787, 0.00576902588333868, 0.00576902605182654, 0.00576902627742929, 0.00576902652334318, 0.0057690266968144, 0.00576902667515038, 0.00576902633122946, 0.00576902555649389
flux1:, 0.680267558528431, 0.00552387069706071, 0.00552387178806758, 0.00552387244704689, 0.00552387275209164, 0.00552387280137548, 0.00552387269298713, 0.00552387250219249, 0.00552387225796044, 0.00552387192122837, 0.00552387136836865, 0.00552387038483664, 0.00552386867621463, 0.00552386590690128, 0.00552386178028477, 0.00552385617714864, 0.0055238493674742, 0.00552384229449211, 0.00552383687387188, 0.00552383610488402, 0.0055238434868397, 0.00552386078413357, 0.00552388308852691, 0.00552389276468057, 0.00552386511289554, 0.00552381579487697, 0.00552385801046771, 0.00552394925049144, 0.00552376654692331, 0.00552400419956267, 0.00552385633176336, 0.00552376269921527, 0.00552385633176336, 0.00552400419956267, 0.00552376654692331, 0.00552394925049144, 0.00552385801046771, 0.00552381579487697, 0.00552386511289554, 0.00552389276468058, 0.00552388308852691, 0.00552386078413357, 0.0055238434868397, 0.00552383610488402, 0.00552383687387187, 0.00552384229449211, 0.0055238493674742, 0.00552385617714864, 0.00552386178028477, 0.00552386590690128, 0.00552386867621463, 0.00552387038483664, 0.00552387136836865, 0.00552387192122837, 0.00552387225796044, 0.00552387250219249, 0.00552387269298713, 0.00552387280137548, 0.00552387275209164, 0.00552387244704689, 0.00552387178806758, 0.00552387069706071
flux1:, 0.680530007432184, 0.0052844628131274, 0.00528446413999596, 0.00528446504322737, 0.0052844655756587, 0.0052844658108903, 0.00528446582562107, 0.00528446567941307, 0.0052844653935584, 0.00528446493133961, 0.00528446418291708, 0.00528446295951815, 0.00528446100370586, 0.00528445802534824, 0.00528445377625328, 0.0052844481791103, 0.00528444152477312, 0.00528443473635124, 0.00528442964548034, 0.0052844290879904, 0.00528443633985916, 0.00528445299145502, 0.00528447427610055, 0.00528448338424678, 0.00528445697080643, 0.0052844103123122, 0.00528445127304931, 0.0052845383356701, 0.00528436377927364, 0.00528459133503033, 0.00528444995879722, 0.00528436032325343, 0.00528444995879722, 0.00528459133503033, 0.00528436377927364, 0.0052845383356701, 0.00528445127304931, 0.0052844103123122, 0.00528445697080643, 0.00528448338424677, 0.00528447427610055, 0.00528445299145502, 0.00528443633985916, 0.0052844290879904, 0.00528442964548035, 0.00528443473635124, 0.00528444152477312, 0.0052844481791103, 0.00528445377625328, 0.00528445802534824, 0.00528446100370586, 0.00528446295951816, 0.00528446418291708, 0.00528446493133961, 0.00528446539355841, 0.00528446567941307, 0.00528446582562107, 0.0052844658108903, 0.0052844655756587, 0.00528446504322738, 0.00528446413999596, 0.00528446281312741
flux1:, 0.680792456335937, 0.00505096649463757, 0.00505096798614065, 0.00505096907215803, 0.00505096978484764, 0.00505097017702391, 0.00505097030670401, 0.00505097021913781, 0.00505096992784445, 0.00505096939677166, 0.00505096852659324, 0.00505096714952212, 0.00505096503899399, 0.00505096194323573, 0.00505095765484528, 0.00505095213096605, 0.00505094567702201, 0.0050509391921349, 0.00505093442401673, 0.00505093405057088, 0.00505094113557224, 0.00505095710874511, 0.00505097735027598, 0.00505098585639136, 0.00505096058724527, 0.00505091642450957, 0.00505095605795455, 0.0050510390011278, 0.00505087232787299, 0.00505108998497625, 0.00505095491137565, 0.00505086917001023, 0.00505095491137565, 0.00505108998497626, 0.00505087232787299, 0.00505103900112779, 0.00505095605795455, 0.00505091642450957, 0.00505096058724527, 0.00505098585639135, 0.00505097735027598, 0.00505095710874511, 0.00505094113557224, 0.00505093405057088, 0.00505093442401674, 0.0050509391921349, 0.00505094567702201, 0.00505095213096605, 0.00505095765484528, 0.00505096194323573, 0.00505096503899399, 0.00505096714952212, 0.00505096852659324, 0.00505096939677166, 0.00505096992784445, 0.00505097021913782, 0.00505097030670401, 0.00505097017702392, 0.00505096978484764, 0.00505096907215803, 0.00505096798614064, 0.00505096649463757
flux1:, 0.681054905239691, 0.00482352382067408, 0.00482352541596088, 0.00482352663329637, 0.00482352748807672, 0.00482352801553339, 0.00482352825723759, 0.00482352824518788, 0.00482352798486579, 0.00482352743921021, 0.00482352651631558, 0.00482352506494368, 0.00482352288379493, 0.00482351975296834, 0.00482351549893344, 0.00482351010658923, 0.0048235038903652, 0.00482349772218002, 0.00482349326641208, 0.00482349304876215, 0.00482349993177868, 0.00482351519736021, 0.00482353437698984, 0.004823542251881, 0.0048235180381509, 0.00482347621446862, 0.00482351445837496, 0.00482359334811161, 0.00482343429537335, 0.00482364226315785, 0.00482351330238089, 0.00482343135065413, 0.00482351330238089, 0.00482364226315785, 0.00482343429537335, 0.00482359334811161, 0.00482351445837496, 0.00482347621446862, 0.0048235180381509, 0.004823542251881, 0.00482353437698984, 0.00482351519736021, 0.00482349993177868, 0.00482349304876215, 0.00482349326641208, 0.00482349772218002, 0.0048235038903652, 0.00482351010658924, 0.00482351549893344, 0.00482351975296834, 0.00482352288379494, 0.00482352506494368, 0.00482352651631558, 0.00482352743921021, 0.00482352798486579, 0.00482352824518788, 0.00482352825723759, 0.00482352801553339, 0.00482352748807672, 0.00482352663329637, 0.00482352541596088, 0.00482352382067408
flux1:, 0.681317354143444, 0.00460225486382755, 0.00460225651294598, 0.00460225782016648, 0.00460225878739151, 0.00460225943492262, 0.00460225978970446, 0.00460225987128874, 0.00460225967677521, 0.00460225916652378, 0.00460225825324055, 0.00460225679825017, 0.00460225462050396, 0.00460225152619251, 0.00460224736951625, 0.00460224215723076, 0.0046022362079677, 0.00460223036387863, 0.00460222620705387, 0.004602226116881, 0.00460223276544516, 0.00460224729901622, 0.0046022654039058, 0.00460227262477394, 0.00460224938455958, 0.00460220975218723, 0.00460224655590751, 0.00460232146724634, 0.00460216977569458, 0.00460236827451263, 0.0046022452369979, 0.00460216696920194, 0.0046022452369979, 0.00460236827451263, 0.00460216977569457, 0.00460232146724634, 0.00460224655590751, 0.00460220975218723, 0.00460224938455958, 0.00460227262477394, 0.0046022654039058, 0.00460224729901622, 0.00460223276544515, 0.004602226116881, 0.00460222620705387, 0.00460223036387863, 0.0046022362079677, 0.00460224215723076, 0.00460224736951625, 0.00460225152619251, 0.00460225462050396, 0.00460225679825017, 0.00460225825324055, 0.00460225916652378, 0.0046022596767752, 0.00460225987128874, 0.00460225978970446, 0.00460225943492263, 0.00460225878739151, 0.00460225782016648, 0.00460225651294598, 0.00460225486382755
flux1:, 0.681579803047197, 0.00438725826650353, 0.00438725993030518, 0.00438726129550862, 0.00438726235318231, 0.00438726311085859, 0.00438726358232946, 0.00438726377532785, 0.00438726367823256, 0.00438726324744315, 0.00438726239783358, 0.00438726099982853, 0.00438725888827245, 0.00438725589042024, 0.00438725188287089, 0.00438724688914972, 0.00438724122804293, 0.00438723570999818, 0.0043872318362793, 0.00438723184596252, 0.00438723823116284, 0.0043872520140497, 0.00438726903837956, 0.00438727559000659, 0.00438725324974838, 0.00438721567132125, 0.00438725099674258, 0.00438732201430812, 0.00438717742940741, 0.00438736669028167, 0.00438724938764424, 0.00438717469738048, 0.00438724938764425, 0.00438736669028167, 0.00438717742940741, 0.00438732201430812, 0.00438725099674258, 0.00438721567132125, 0.00438725324974838, 0.00438727559000659, 0.00438726903837956, 0.0043872520140497, 0.00438723823116284, 0.00438723184596252, 0.0043872318362793, 0.00438723570999818, 0.00438724122804293, 0.00438724688914972, 0.00438725188287089, 0.00438725589042024, 0.00438725888827245, 0.00438726099982853, 0.00438726239783358, 0.00438726324744315, 0.00438726367823256, 0.00438726377532785, 0.00438726358232946, 0.00438726311085859, 0.00438726235318231, 0.00438726129550862, 0.00438725993030517, 0.00438725826650353
flux1:, 0.68184225195095, 0.00417861188298361, 0.00417861353249632, 0.00417861493237191, 0.00417861606496028, 0.00417861692676616, 0.0041786175196354, 0.00417861784001224, 0.00417861786729543, 0.00417861755279958, 0.00417861681154468, 0.00417861552016094, 0.00417861352571365, 0.00417861067226266, 0.00417860685427995, 0.00417860210776954, 0.00417859674834941, 0.00417859155341169, 0.00417858794521933, 0.00417858802859617, 0.00417859412585752, 0.00417860714589613, 0.00417862309161564, 0.00417862896715733, 0.00417860746255027, 0.00417857181201848, 0.00417860563403558, 0.0041786728521943, 0.00417853512532329, 0.00417871538935324, 0.00417860363512593, 0.00417853241571506, 0.00417860363512593, 0.00417871538935324, 0.00417853512532329, 0.0041786728521943, 0.00417860563403558, 0.00417857181201848, 0.00417860746255027, 0.00417862896715733, 0.00417862309161564, 0.00417860714589613, 0.00417859412585752, 0.00417858802859617, 0.00417858794521933, 0.00417859155341169, 0.00417859674834941, 0.00417860210776954, 0.00417860685427995, 0.00417861067226266, 0.00417861352571366, 0.00417861552016094, 0.00417861681154468, 0.00417861755279958, 0.00417861786729542, 0.00417861784001224, 0.0041786175196354, 0.00417861692676617, 0.00417861606496028, 0.00417861493237191, 0.00417861353249632, 0.00417861188298361
flux1:, 0.682104700854704, 0.00397637348096654, 0.00397637509634059, 0.00397637651491081, 0.00397637771195865, 0.00397637867436473, 0.00397637939304628, 0.00397637985366277, 0.00397638002651501, 0.00397637985701264, 0.00397637925875514, 0.00397637811226849, 0.00397637627385287, 0.0039763736008663, 0.0039763700019064, 0.00397636552191929, 0.00397636047070713, 0.0039763555917832, 0.00397635223054094, 0.00397635236361179, 0.00397635815331356, 0.00397637040535894, 0.00397638528260544, 0.00397639048399326, 0.00397636976046384, 0.00397633592356709, 0.00397636823011898, 0.00397643175276078, 0.0039763006419735, 0.00397647215951863, 0.00397636576971606, 0.00397629791454466, 0.00397636576971606, 0.00397647215951863, 0.0039763006419735, 0.00397643175276078, 0.00397636823011898, 0.00397633592356709, 0.00397636976046384, 0.00397639048399326, 0.00397638528260545, 0.00397637040535895, 0.00397635815331356, 0.00397635236361179, 0.00397635223054094, 0.0039763555917832, 0.00397636047070712, 0.00397636552191929, 0.0039763700019064, 0.0039763736008663, 0.00397637627385287, 0.00397637811226849, 0.00397637925875515, 0.00397637985701265, 0.00397638002651501, 0.00397637985366277, 0.00397637939304629, 0.00397637867436473, 0.00397637771195865, 0.00397637651491081, 0.00397637509634059, 0.00397637348096654
flux1:, 0.682367149758457, 0.00378058149627165, 0.00378058306541908, 0.00378058449258596, 0.00378058574725649, 0.00378058680783472, 0.00378058765521091, 0.00378058826479759, 0.00378058859786595, 0.00378058859343246, 0.00378058816257394, 0.00378058718797833, 0.00378058553285556, 0.00378058306506834, 0.00378057970431871, 0.0037805755016534, 0.00378057075902114, 0.00378056618569647, 0.00378056305257837, 0.00378056321411385, 0.00378056868202065, 0.00378058016819128, 0.00378059399538206, 0.00378059853335133, 0.00378057854612495, 0.00378054642044117, 0.00378057721215092, 0.00378063715213435, 0.00378051242259631, 0.00378067545226473, 0.00378057424578643, 0.00378050964859452, 0.00378057424578643, 0.00378067545226473, 0.00378051242259631, 0.00378063715213435, 0.00378057721215092, 0.00378054642044117, 0.00378057854612495, 0.00378059853335133, 0.00378059399538206, 0.00378058016819128, 0.00378056868202065, 0.00378056321411385, 0.00378056305257837, 0.00378056618569647, 0.00378057075902114, 0.0037805755016534, 0.00378057970431871, 0.00378058306506834, 0.00378058553285556, 0.00378058718797833, 0.00378058816257394, 0.00378058859343246, 0.00378058859786595, 0.00378058826479759, 0.00378058765521091, 0.00378058680783472, 0.00378058574725649, 0.00378058449258596, 0.00378058306541908, 0.00378058149627165
flux1:, 0.68262959866221, 0.0035912558343769, 0.00359125735142735, 0.00359125878144214, 0.00359126008908789, 0.00359126124526094, 0.00359126222167354, 0.00359126298410945, 0.00359126348509127, 0.0035912636570931, 0.00359126340801827, 0.00359126262152803, 0.00359126116603104, 0.00359125891775437, 0.00359125580514131, 0.00359125188311916, 0.00359124744428201, 0.00359124316369894, 0.00359124024033198, 0.00359124041235195, 0.00359124554984196, 0.00359125627950148, 0.00359126908311696, 0.00359127297689139, 0.00359125369069084, 0.00359122318530559, 0.00359125247477363, 0.00359130895308289, 0.0035911903772214, 0.00359134518469882, 0.00359124898359052, 0.00359118753870625, 0.00359124898359052, 0.00359134518469882, 0.0035911903772214, 0.00359130895308289, 0.00359125247477363, 0.0035912231853056, 0.00359125369069083, 0.00359127297689139, 0.00359126908311695, 0.00359125627950148, 0.00359124554984196, 0.00359124041235195, 0.00359124024033198, 0.00359124316369894, 0.00359124744428201, 0.00359125188311916, 0.00359125580514131, 0.00359125891775437, 0.00359126116603104, 0.00359126262152803, 0.00359126340801827, 0.0035912636570931, 0.00359126348509128, 0.00359126298410945, 0.00359126222167354, 0.00359126124526094, 0.00359126008908789, 0.00359125878144214, 0.00359125735142735, 0.0035912558343769
flux1:, 0.682892047565963, 0.00340839871249491, 0.00340840017618679, 0.00340840160615181, 0.0034084029630094, 0.00340840421100618, 0.00340840531352327, 0.00340840622744443, 0.00340840689704681, 0.00340840724843977, 0.0034084071861222, 0.00340840659403558, 0.00340840534462668, 0.00340840332092599, 0.00340840045833284, 0.00340839681397475, 0.00340839267004818, 0.00340838866777254, 0.00340838593685466, 0.00340838610495703, 0.00340839090904473, 0.00340840089853476, 0.00340841271262154, 0.00340841598929603, 0.00340839737772164, 0.00340836841257493, 0.00340839622338372, 0.00340844936805125, 0.00340833672546594, 0.00340848358222229, 0.0034083922118169, 0.00340833381434532, 0.0034083922118169, 0.00340848358222229, 0.00340833672546594, 0.00340844936805125, 0.00340839622338372, 0.00340836841257493, 0.00340839737772164, 0.00340841598929603, 0.00340841271262154, 0.00340840089853476, 0.00340839090904473, 0.00340838610495703, 0.00340838593685466, 0.00340838866777254, 0.00340839267004818, 0.00340839681397475, 0.00340840045833284, 0.00340840332092599, 0.00340840534462668, 0.00340840659403558, 0.0034084071861222, 0.00340840724843977, 0.00340840689704681, 0.00340840622744442, 0.00340840531352327, 0.00340840421100618, 0.0034084029630094, 0.00340840160615181, 0.00340840017618679, 0.00340839871249491
flux1:, 0.683154496469717, 0.00323199553594882, 0.00323199694806373, 0.00323199837655894, 0.00323199977864007, 0.0032320011127073, 0.00323200233469117, 0.00323200339342914, 0.00323200422567109, 0.00323200475163796, 0.00323200487256573, 0.00323200447241573, 0.00323200342698718, 0.00323200162504937, 0.00323199900766367, 0.00323199563293272, 0.00323199177199151, 0.0032319880328205, 0.00323198547862438, 0.00323198563215231, 0.00323199010531255, 0.00323199937746033, 0.00323201024289285, 0.00323201293656433, 0.00323199498121342, 0.00323196748618585, 0.00323199385167904, 0.00323204379653161, 0.00323193687371245, 0.00323207605562563, 0.00323198934458675, 0.00323193389056013, 0.00323198934458675, 0.00323207605562563, 0.00323193687371245, 0.00323204379653161, 0.00323199385167904, 0.00323196748618585, 0.00323199498121342, 0.00323201293656432, 0.00323201024289285, 0.00323199937746033, 0.00323199010531255, 0.00323198563215231, 0.00323198547862438, 0.00323198803282049, 0.00323199177199151, 0.00323199563293271, 0.00323199900766367, 0.00323200162504937, 0.00323200342698718, 0.00323200447241572, 0.00323200487256573, 0.00323200475163796, 0.00323200422567109, 0.00323200339342914, 0.00323200233469117, 0.0032320011127073, 0.00323199977864007, 0.00323199837655894, 0.00323199694806373, 0.00323199553594882
flux1:, 0.68341694537347, 0.00306201580270886, 0.00306201716664068, 0.003062018592547, 0.00306202003477664, 0.00306202144667331, 0.00306202277765225, 0.00306202396948318, 0.00306202495229998, 0.003062025641169, 0.00306202593451901, 0.00306202571643109, 0.00306202486576442, 0.00306202327637103, 0.00306202089408393, 0.00306201777712659, 0.00306201418521268, 0.00306201069388641, 0.00306200830262955, 0.00306200843467579, 0.00306201258448504, 0.00306202116791808, 0.0030620311314639, 0.00306203328216537, 0.00306201597155318, 0.00306198988535706, 0.00306201484725745, 0.00306206173054366, 0.00306196032044599, 0.00306209210638176, 0.00306200988667258, 0.00306195727316946, 0.00306200988667258, 0.00306209210638176, 0.00306196032044599, 0.00306206173054366, 0.00306201484725745, 0.00306198988535707, 0.00306201597155317, 0.00306203328216537, 0.0030620311314639, 0.00306202116791808, 0.00306201258448504, 0.00306200843467579, 0.00306200830262955, 0.00306201069388641, 0.00306201418521268, 0.00306201777712659, 0.00306202089408393, 0.00306202327637103, 0.00306202486576442, 0.00306202571643109, 0.00306202593451901, 0.003062025641169, 0.00306202495229998, 0.00306202396948318, 0.00306202277765225, 0.00306202144667331, 0.00306202003477664, 0.003062018592547, 0.00306201716664068, 0.00306201580270886
flux1:, 0.683679394277223, 0.00289841403007541, 0.00289841534960404, 0.00289841677117356, 0.00289841824680262, 0.00289841972558237, 0.00289842115140984, 0.00289842246007665, 0.00289842357617229, 0.00289842441054906, 0.00289842485953281, 0.00289842480770778, 0.00289842413700935, 0.00289842274603815, 0.00289842058482601, 0.00289841771115441, 0.00289841437319007, 0.00289841111498035, 0.00289840887505179, 0.00289840898230787, 0.00289841282092681, 0.0028984207492325, 0.00289842986247093, 0.00289843151496689, 0.00289841484331216, 0.0028983901122527, 0.0028984137191826, 0.00289845768213915, 0.00289836158366255, 0.00289848625404771, 0.00289840836084759, 0.00289835848608782, 0.00289840836084759, 0.00289848625404771, 0.00289836158366255, 0.00289845768213915, 0.0028984137191826, 0.0028983901122527, 0.00289841484331216, 0.00289843151496689, 0.00289842986247093, 0.0028984207492325, 0.00289841282092681, 0.00289840898230787, 0.00289840887505179, 0.00289841111498035, 0.00289841437319007, 0.00289841771115441, 0.00289842058482601, 0.00289842274603815, 0.00289842413700935, 0.00289842480770778, 0.00289842485953281, 0.00289842441054906, 0.00289842357617229, 0.00289842246007665, 0.00289842115140984, 0.00289841972558238, 0.00289841824680262, 0.00289841677117356, 0.00289841534960404, 0.00289841403007541
flux1:, 0.683941843180977, 0.00274113069765334, 0.00274113197597133, 0.00274113339017124, 0.00274113489046954, 0.00274113642253611, 0.0027411379258031, 0.00274113933126087, 0.00274114055914505, 0.00274114151718491, 0.00274114210048767, 0.00274114219473034, 0.00274114168516747, 0.00274114047505264, 0.00274113851828176, 0.00274113587185021, 0.00274113277242476, 0.00274112973358492, 0.0027411276356288, 0.00274112771809463, 0.00274113126162198, 0.00274113857239434, 0.00274114689053991, 0.0027411480930412, 0.00274113205897817, 0.00274110863564749, 0.00274113094161195, 0.00274117212702157, 0.00274108114443717, 0.00274119897986071, 0.00274112525144983, 0.0027410780148726, 0.00274112525144983, 0.00274119897986071, 0.00274108114443717, 0.00274117212702157, 0.00274113094161195, 0.00274110863564749, 0.00274113205897817, 0.0027411480930412, 0.00274114689053991, 0.00274113857239433, 0.00274113126162198, 0.00274112771809463, 0.0027411276356288, 0.00274112973358492, 0.00274113277242476, 0.00274113587185021, 0.00274113851828176, 0.00274114047505263, 0.00274114168516747, 0.00274114219473034, 0.00274114210048767, 0.00274114151718491, 0.00274114055914505, 0.00274113933126087, 0.0027411379258031, 0.00274113642253611, 0.00274113489046954, 0.00274113339017123, 0.00274113197597133, 0.00274113069765334
flux1:, 0.68420429208473, 0.00259009320094664, 0.00259009443996347, 0.00259009584209888, 0.00259009735631442, 0.00259009892571847, 0.00259010048637236, 0.0025901019656976, 0.00259010328083945, 0.00259010433758714, 0.00259010503082585, 0.00259010524804695, 0.00259010487821698, 0.00259010382930959, 0.00259010205891645, 0.0025900996230577, 0.00259009674706734, 0.00259009391513712, 0.00259009195200167, 0.00259009201257781, 0.00259009528030927, 0.00259010201412638, 0.00259010959480823, 0.00259011039766205, 0.00259009500293712, 0.00259007284489916, 0.00259009390778678, 0.00259013245857598, 0.00259004640094203, 0.00259015768081471, 0.00259008795844521, 0.00259004326077575, 0.00259008795844521, 0.00259015768081471, 0.00259004640094203, 0.00259013245857598, 0.00259009390778678, 0.00259007284489916, 0.00259009500293712, 0.00259011039766205, 0.00259010959480823, 0.00259010201412638, 0.00259009528030927, 0.00259009201257781, 0.00259009195200167, 0.00259009391513712, 0.00259009674706734, 0.0025900996230577, 0.00259010205891645, 0.00259010382930959, 0.00259010487821698, 0.00259010524804695, 0.00259010503082585, 0.00259010433758714, 0.00259010328083944, 0.00259010196569761, 0.00259010048637236, 0.00259009892571847, 0.00259009735631442, 0.00259009584209888, 0.00259009443996347, 0.00259009320094664
flux1:, 0.684466740988483, 0.00244521681011895, 0.00244521801004626, 0.00244521939364758, 0.00244522090920154, 0.00244522249813464, 0.00244522409424915, 0.00244522562264964, 0.00244522699867969, 0.00244522812740659, 0.00244522890453832, 0.00244522922016652, 0.00244522896744354, 0.00244522805922613, 0.00244522645673825, 0.00244522421493717, 0.00244522154806843, 0.00244521891203758, 0.00244521707860502, 0.00244521712259408, 0.00244522013622239, 0.00244522633559811, 0.00244523323764368, 0.00244523369205018, 0.00244521894025527, 0.00244519800877326, 0.00244521788892271, 0.00244525394684066, 0.00244517262744057, 0.00244527762873883, 0.00244521175650841, 0.0024451694998187, 0.00244521175650841, 0.00244527762873883, 0.00244517262744057, 0.00244525394684066, 0.00244521788892271, 0.00244519800877326, 0.00244521894025528, 0.00244523369205018, 0.00244523323764368, 0.00244522633559811, 0.00244522013622239, 0.00244521712259408, 0.00244521707860502, 0.00244521891203758, 0.00244522154806843, 0.00244522421493717, 0.00244522645673825, 0.00244522805922613, 0.00244522896744354, 0.00244522922016652, 0.00244522890453832, 0.00244522812740659, 0.00244522699867969, 0.00244522562264965, 0.00244522409424915, 0.00244522249813464, 0.00244522090920154, 0.00244521939364757, 0.00244521801004626, 0.00244521681011895
flux1:, 0.684729189892236, 0.00230640562870649, 0.00230640678790824, 0.00230640814485241, 0.00230640964772725, 0.00230641123716031, 0.00230641284579687, 0.00230641439765835, 0.00230641580755438, 0.00230641698103057, 0.0023064178156536, 0.00230641820490612, 0.0023064180466222, 0.00230641725874467, 0.00230641580612044, 0.00230641374261443, 0.00230641127167179, 0.00230640882201348, 0.00230640711493201, 0.00230640714947856, 0.00230640993227077, 0.0023064156406215, 0.00230642192288866, 0.00230642207968939, 0.00230640797507744, 0.00230638823392716, 0.0023064069927996, 0.00230644069721205, 0.00230636393304322, 0.00230646292915837, 0.00230640075389882, 0.00230636084166657, 0.00230640075389882, 0.00230646292915837, 0.00230636393304322, 0.00230644069721205, 0.0023064069927996, 0.00230638823392716, 0.00230640797507744, 0.00230642207968939, 0.00230642192288866, 0.0023064156406215, 0.00230640993227077, 0.00230640714947856, 0.00230640711493201, 0.00230640882201348, 0.00230641127167179, 0.00230641374261443, 0.00230641580612044, 0.00230641725874468, 0.0023064180466222, 0.00230641820490612, 0.0023064178156536, 0.00230641698103057, 0.00230641580755438, 0.00230641439765835, 0.00230641284579687, 0.00230641123716032, 0.00230640964772725, 0.00230640814485241, 0.00230640678790824, 0.00230640562870649
flux1:, 0.68499163879599, 0.0021735535473325, 0.00217355466240854, 0.00217355598323188, 0.00217355745850123, 0.00217355902891072, 0.00217356062701164, 0.0021735621769215, 0.00217356359412064, 0.0021735647857689, 0.00217356565226978, 0.00217356609124326, 0.00217356600567509, 0.00217356531879236, 0.00217356399906985, 0.00217356209927607, 0.00217355981236308, 0.00217355754095467, 0.00217355595829684, 0.00217355599179618, 0.00217355856778264, 0.00217356382844631, 0.00217356954874197, 0.00217356945731806, 0.00217355600373724, 0.00217353741814147, 0.00217355511713005, 0.00217358660395439, 0.00217351421528943, 0.00217360747499738, 0.00217354884618822, 0.00217351118335727, 0.00217354884618822, 0.00217360747499738, 0.00217351421528943, 0.00217358660395439, 0.00217355511713005, 0.00217353741814147, 0.00217355600373724, 0.00217356945731806, 0.00217356954874197, 0.00217356382844631, 0.00217355856778264, 0.00217355599179618, 0.00217355595829684, 0.00217355754095467, 0.00217355981236308, 0.00217356209927607, 0.00217356399906985, 0.00217356531879236, 0.00217356600567509, 0.00217356609124326, 0.00217356565226978, 0.0021735647857689, 0.00217356359412064, 0.0021735621769215, 0.00217356062701164, 0.00217355902891072, 0.00217355745850123, 0.00217355598323188, 0.00217355466240854, 0.0021735535473325
flux1:, 0.685254087699743, 0.00204654518776292, 0.00204654625382279, 0.00204654752817493, 0.00204654896062088, 0.00204655049274621, 0.00204655205800381, 0.00204655358169902, 0.00204655498108805, 0.00204655616597843, 0.00204655704049165, 0.00204655750704818, 0.00204655747419294, 0.00204655687059707, 0.00204655566835352, 0.00204655391913211, 0.00204655180570202, 0.00204654970565496, 0.00204654824652901, 0.00204654828803411, 0.00204655068124037, 0.00204655553657944, 0.00204656075069587, 0.00204656045800579, 0.00204654765798052, 0.00204653019369021, 0.0020465468930895, 0.00204657629388872, 0.00204650810392417, 0.00204659589048634, 0.00204654066019986, 0.00204650515324426, 0.00204654066019986, 0.00204659589048634, 0.00204650810392417, 0.00204657629388872, 0.0020465468930895, 0.00204653019369021, 0.00204654765798052, 0.00204656045800579, 0.00204656075069587, 0.00204655553657944, 0.00204655068124037, 0.00204654828803411, 0.00204654824652901, 0.00204654970565496, 0.00204655180570202, 0.00204655391913211, 0.00204655566835352, 0.00204655687059707, 0.00204655747419294, 0.00204655750704818, 0.00204655704049165, 0.00204655616597843, 0.00204655498108805, 0.00204655358169902, 0.00204655205800381, 0.00204655049274621, 0.00204654896062088, 0.00204654752817493, 0.00204654625382279, 0.00204654518776292
flux1:, 0.685516536603496, 0.00192525683294755, 0.00192525784402428, 0.00192525906120976, 0.00192526043597296, 0.00192526191155237, 0.00192526342320498, 0.00192526489840056, 0.00192526625714809, 0.00192526741280428, 0.00192526827396396, 0.00192526874840063, 0.00192526875053752, 0.00192526821458853, 0.00192526711622106, 0.00192526550599101, 0.00192526355678795, 0.00192526162221125, 0.00192526028635154, 0.00192526034500556, 0.00192526257875417, 0.00192526706936827, 0.00192527183026067, 0.00192527138003861, 0.00192525923401624, 0.00192524285655542, 0.00192525861470456, 0.00192528605595046, 0.00192522189055183, 0.00192530446095204, 0.00192525248383394, 0.00192521904082713, 0.00192525248383394, 0.00192530446095204, 0.00192522189055183, 0.00192528605595046, 0.00192525861470456, 0.00192524285655542, 0.00192525923401624, 0.00192527138003861, 0.00192527183026067, 0.00192526706936827, 0.00192526257875417, 0.00192526034500556, 0.00192526028635154, 0.00192526162221125, 0.00192526355678795, 0.00192526550599101, 0.00192526711622106, 0.00192526821458853, 0.00192526875053752, 0.00192526874840063, 0.00192526827396396, 0.00192526741280428, 0.0019252662571481, 0.00192526489840056, 0.00192526342320498, 0.00192526191155237, 0.00192526043597296, 0.00192525906120976, 0.00192525784402428, 0.00192525683294755
flux1:, 0.685778985507249, 0.00180955733901673, 0.00180955828856747, 0.00180955943812209, 0.00180956074133435, 0.00180956214377328, 0.00180956358328831, 0.00180956499035401, 0.0018095662885599, 0.00180956739556146, 0.00180956822503766, 0.00180956869053957, 0.00180956871258446, 0.00180956823095322, 0.00180956722479935, 0.00180956574352879, 0.00180956395044386, 0.00180956217616621, 0.00180956096352797, 0.00180956104804591, 0.00180956314434966, 0.00180956730841658, 0.00180957166553765, 0.00180957109766547, 0.00180955960343879, 0.00180954427752123, 0.00180955915012646, 0.00180958475263509, 0.00180952444018108, 0.00180960204449939, 0.00180955317778598, 0.00180952170847539, 0.00180955317778598, 0.00180960204449939, 0.00180952444018108, 0.00180958475263509, 0.00180955915012646, 0.00180954427752123, 0.00180955960343879, 0.00180957109766547, 0.00180957166553765, 0.00180956730841658, 0.00180956314434966, 0.00180956104804591, 0.00180956096352797, 0.00180956217616621, 0.00180956395044386, 0.00180956574352879, 0.00180956722479935, 0.00180956823095322, 0.00180956871258446, 0.00180956869053957, 0.00180956822503767, 0.00180956739556146, 0.0018095662885599, 0.00180956499035401, 0.00180956358328831, 0.00180956214377328, 0.00180956074133435, 0.00180955943812209, 0.00180955828856747, 0.00180955733901673
flux1:, 0.686041434411003, 0.00169930902553816, 0.00169930990697978, 0.00169931097923286, 0.00169931219858862, 0.00169931351352365, 0.00169931486513863, 0.00169931618760289, 0.00169931740875279, 0.00169931845112945, 0.00169931923395297, 0.00169931967684098, 0.00169931970651053, 0.00169931926825464, 0.00169931834457631, 0.00169931698367272, 0.00169931533954028, 0.00169931372081536, 0.00169931263119588, 0.00169931274941471, 0.00169931472847702, 0.00169931860123414, 0.00169932260003361, 0.00169932195009061, 0.00169931110239823, 0.00169929679151618, 0.00169931083115122, 0.00169933470968694, 0.00169927808101081, 0.00169935096193062, 0.00169930506550141, 0.00169927548138825, 0.00169930506550141, 0.00169935096193062, 0.00169927808101081, 0.00169933470968694, 0.00169931083115122, 0.00169929679151618, 0.00169931110239822, 0.00169932195009061, 0.00169932260003361, 0.00169931860123414, 0.00169931472847702, 0.00169931274941471, 0.00169931263119588, 0.00169931372081536, 0.00169931533954028, 0.00169931698367272, 0.00169931834457631, 0.00169931926825464, 0.00169931970651053, 0.00169931967684098, 0.00169931923395297, 0.00169931845112945, 0.00169931740875279, 0.00169931618760289, 0.00169931486513863, 0.00169931351352365, 0.00169931219858862, 0.00169931097923286, 0.00169930990697978, 0.00169930902553816
flux1:, 0.686303883314756, 0.00159436854068782, 0.00159436934792008, 0.00159437033450104, 0.00159437145973302, 0.00159437267546487, 0.00159437392656839, 0.00159437515144063, 0.00159437628266504, 0.00159437724809025, 0.00159437797277997, 0.00159437838257226, 0.0015943784103814, 0.00159437800688023, 0.00159437715773865, 0.00159437590986569, 0.00159437440822516, 0.00159437294044229, 0.00159437197314717, 0.00159437213165883, 0.0015943740114911, 0.00159437762486198, 0.00159438130645195, 0.00159438060543978, 0.00159437039573893, 0.00159435706191717, 0.00159437031769332, 0.00159439258073256, 0.00159433946915387, 0.00159440786159547, 0.00159436479805818, 0.00159433701248148, 0.00159436479805818, 0.00159440786159547, 0.00159433946915387, 0.00159439258073256, 0.00159437031769331, 0.00159435706191717, 0.00159437039573893, 0.00159438060543978, 0.00159438130645195, 0.00159437762486198, 0.0015943740114911, 0.00159437213165883, 0.00159437197314717, 0.00159437294044229, 0.00159437440822516, 0.00159437590986569, 0.00159437715773865, 0.00159437800688023, 0.0015943784103814, 0.00159437838257226, 0.00159437797277997, 0.00159437724809025, 0.00159437628266504, 0.00159437515144063, 0.00159437392656839, 0.00159437267546487, 0.00159437145973302, 0.00159437033450103, 0.00159436934792008, 0.00159436854068782
flux1:, 0.686566332218509, 0.00149458769834059, 0.00149458842621657, 0.00149458932047284, 0.0014945903437074, 0.00149459145148721, 0.00149459259283314, 0.00149459371074607, 0.00149459474289372, 0.00149459562269399, 0.00149459628120868, 0.00149459665052251, 0.0014945966696435, 0.00149459629442174, 0.00149459551347148, 0.00149459437231917, 0.0014945930071654, 0.00149459168558482, 0.00149459083915364, 0.00149459104302991, 0.00149459283918947, 0.0014945962215547, 0.00149459962253465, 0.00149459889676795, 0.00149458931316825, 0.00149457691687091, 0.00149458943426354, 0.00149461018390468, 0.0014945604253416, 0.00149462455621241, 0.00149458419101559, 0.00149455811923914, 0.00149458419101559, 0.00149462455621241, 0.0014945604253416, 0.00149461018390468, 0.00149458943426354, 0.00149457691687091, 0.00149458931316825, 0.00149459889676795, 0.00149459962253465, 0.0014945962215547, 0.00149459283918947, 0.00149459104302991, 0.00149459083915364, 0.00149459168558482, 0.0014945930071654, 0.00149459437231917, 0.00149459551347148, 0.00149459629442174, 0.0014945966696435, 0.00149459665052251, 0.00149459628120868, 0.00149459562269399, 0.00149459474289372, 0.00149459371074607, 0.00149459259283314, 0.00149459145148721, 0.0014945903437074, 0.00149458932047284, 0.00149458842621657, 0.00149458769834059
flux1:, 0.686828781122262, 0.00139981428444333, 0.0013998149291561, 0.00139981572645964, 0.00139981664243785, 0.00139981763660174, 0.00139981866236036, 0.00139981966754385, 0.00139982059508743, 0.00139982138409114, 0.00139982197163366, 0.00139982229595737, 0.00139982230197163, 0.0013998219504416, 0.00139982123267248, 0.00139982019270532, 0.00139981895824832, 0.0013998177777762, 0.00139981704977722, 0.00139981730239037, 0.00139981902783741, 0.00139982220394229, 0.00139982535637274, 0.00139982462752067, 0.00139981565486216, 0.00139980415503536, 0.00139981597584938, 0.00139983530785199, 0.00139978874100124, 0.00139984882905115, 0.00139981103061875, 0.00139978658991908, 0.00139981103061875, 0.00139984882905115, 0.00139978874100124, 0.00139983530785199, 0.00139981597584938, 0.00139980415503536, 0.00139981565486216, 0.00139982462752067, 0.00139982535637274, 0.00139982220394229, 0.00139981902783741, 0.00139981730239037, 0.00139981704977722, 0.0013998177777762, 0.00139981895824832, 0.00139982019270532, 0.00139982123267248, 0.0013998219504416, 0.00139982230197163, 0.00139982229595737, 0.00139982197163366, 0.00139982138409114, 0.00139982059508743, 0.00139981966754385, 0.00139981866236036, 0.00139981763660174, 0.00139981664243785, 0.00139981572645964, 0.0013998149291561, 0.00139981428444333
flux1:, 0.687091230026016, 0.00130989283038613, 0.00130989338975026, 0.00130989408768013, 0.00130989489384087, 0.00130989577179767, 0.00130989667945596, 0.00130989756956167, 0.0013098983903609, 0.00130989908661554, 0.00130989960132069, 0.00130989987868837, 0.00130989986926281, 0.00130989953841544, 0.00130989887986834, 0.00130989793607353, 0.00130989682652393, 0.00130989578153826, 0.0013098951684371, 0.00130989547137527, 0.00130989713644189, 0.00130990012742959, 0.00130990305893813, 0.00130990234419807, 0.00130989396425338, 0.00130988331848302, 0.00130989448093722, 0.00130991248487144, 0.00130986895144171, 0.00130992520721035, 0.00130988984709184, 0.00130986695684534, 0.00130988984709184, 0.00130992520721035, 0.00130986895144171, 0.00130991248487144, 0.00130989448093722, 0.00130988331848302, 0.00130989396425338, 0.00130990234419807, 0.00130990305893813, 0.00130990012742959, 0.00130989713644189, 0.00130989547137527, 0.0013098951684371, 0.00130989578153826, 0.00130989682652394, 0.00130989793607353, 0.00130989887986834, 0.00130989953841544, 0.00130989986926281, 0.00130989987868837, 0.00130989960132069, 0.00130989908661554, 0.0013098983903609, 0.00130989756956167, 0.00130989667945596, 0.00130989577179767, 0.00130989489384087, 0.00130989408768013, 0.00130989338975026, 0.00130989283038613
flux1:, 0.687353678929769, 0.00122466535143937, 0.00122466582505631, 0.00122466642345475, 0.00122466711988539, 0.00122466788197042, 0.00122466867210144, 0.00122466944790328, 0.00122467016285432, 0.00122467076724384, 0.00122467120978276, 0.00122467144038394, 0.00122467141490243, 0.00122467110297414, 0.00122467050045405, 0.00122466964810798, 0.00122466865750104, 0.00122466774173481, 0.00122466723883767, 0.00122466759190963, 0.00122466920437042, 0.0012246720279248, 0.00122467476192535, 0.00122467407430688, 0.00122466626608475, 0.0012246564308474, 0.00122466696975574, 0.00122468372924133, 0.00122464307422499, 0.00122469570006727, 0.00122466265309643, 0.0012246412348636, 0.00122466265309643, 0.00122469570006727, 0.00122464307422499, 0.00122468372924133, 0.00122466696975574, 0.0012246564308474, 0.00122466626608475, 0.00122467407430688, 0.00122467476192535, 0.0012246720279248, 0.00122466920437042, 0.00122466759190963, 0.00122466723883767, 0.00122466774173481, 0.00122466865750104, 0.00122466964810798, 0.00122467050045405, 0.00122467110297414, 0.00122467141490243, 0.00122467144038394, 0.00122467120978276, 0.00122467076724384, 0.00122467016285432, 0.00122466944790328, 0.00122466867210145, 0.00122466788197042, 0.00122466711988539, 0.00122466642345475, 0.00122466582505631, 0.00122466535143937
flux1:, 0.687616127833522, 0.00114397204866496, 0.00114397243797069, 0.0011439729388789, 0.00114397352814696, 0.00114397417736154, 0.00114397485328761, 0.00114397551828684, 0.00114397613088941, 0.00114397664668418, 0.00114397701981758, 0.00114397720557273, 0.00114397716475047, 0.00114397687089025, 0.00114397632169598, 0.00114397555616295, 0.00114397467822916, 0.00114397388471331, 0.00114397348618114, 0.00114397388750151, 0.0011439754527314, 0.00114397812331149, 0.00114398067931535, 0.00114398002801117, 0.0011439727681374, 0.00114396369912091, 0.00114397364614834, 0.00114398923916293, 0.00114395131113078, 0.00114400050130683, 0.00114396964576263, 0.00114394962336738, 0.00114396964576263, 0.00114400050130683, 0.00114395131113078, 0.00114398923916293, 0.00114397364614834, 0.00114396369912091, 0.0011439727681374, 0.00114398002801117, 0.00114398067931535, 0.00114397812331149, 0.0011439754527314, 0.00114397388750151, 0.00114397348618114, 0.00114397388471331, 0.00114397467822916, 0.00114397555616294, 0.00114397632169598, 0.00114397687089025, 0.00114397716475047, 0.00114397720557273, 0.00114397701981758, 0.00114397664668418, 0.00114397613088941, 0.00114397551828684, 0.00114397485328761, 0.00114397417736154, 0.00114397352814696, 0.0011439729388789, 0.00114397243797069, 0.00114397204866496
flux1:, 0.687878576737275, 0.00106765197304283, 0.00106765228124473, 0.00106765268873191, 0.00106765317561703, 0.0010676537172781, 0.00106765428465553, 0.00106765484462084, 0.0010676553604946, 0.00106765579286545, 0.00106765610097574, 0.00106765624510511, 0.00106765619061031, 0.00106765591456669, 0.00106765541625217, 0.00106765473282492, 0.00106765396091148, 0.00106765328197584, 0.00106765298090264, 0.00106765342704546, 0.00106765494824899, 0.00106765747739507, 0.00106765987139133, 0.00106765926221127, 0.00106765252536327, 0.00106764417783425, 0.00106765356180517, 0.0010676680610415, 0.00106763271244587, 0.00106767865326193, 0.00106764987102511, 0.00106763117062724, 0.00106764987102511, 0.00106767865326193, 0.00106763271244587, 0.0010676680610415, 0.00106765356180517, 0.00106764417783425, 0.00106765252536327, 0.00106765926221127, 0.00106765987139133, 0.00106765747739507, 0.00106765494824899, 0.00106765342704546, 0.00106765298090264, 0.00106765328197584, 0.00106765396091148, 0.00106765473282492, 0.00106765541625217, 0.00106765591456669, 0.00106765619061031, 0.00106765624510511, 0.00106765610097574, 0.00106765579286545, 0.00106765536049461, 0.00106765484462084, 0.00106765428465553, 0.0010676537172781, 0.00106765317561703, 0.00106765268873191, 0.00106765228124473, 0.00106765197304283
flux1:, 0.688141025641029, 9.95543650869962e-4, 9.95543882786703e-4, 9.95544202691346e-4, 9.95544593840977e-4, 9.95545035167342e-4, 9.9554550152206e-4, 9.95545963994572e-4, 9.95546390374775e-4, 9.95546745899841e-4, 9.95546994528752e-4, 9.95547101138222e-4, 9.95547035240537e-4, 9.95546777083819e-4, 9.95546327261262e-4, 9.95545721048713e-4, 9.95545048091609e-4, 9.95544475419264e-4, 9.95544263964849e-4, 9.95544750171985e-4, 9.9554622866614e-4, 9.95548625357392e-4, 9.95550870240212e-4, 9.95550306084953e-4, 9.95544065456878e-4, 9.95536394653192e-4, 9.95545241891872e-4, 9.95558715145194e-4, 9.95525802618076e-4, 9.95568672605805e-4, 9.95541849305354e-4, 9.95524399464615e-4, 9.95541849305354e-4, 9.95568672605805e-4, 9.95525802618075e-4, 9.95558715145194e-4, 9.95545241891872e-4, 9.95536394653192e-4, 9.95544065456879e-4, 9.95550306084953e-4, 9.95550870240213e-4, 9.95548625357393e-4, 9.95546228666141e-4, 9.95544750171985e-4, 9.95544263964849e-4, 9.95544475419264e-4, 9.95545048091609e-4, 9.95545721048713e-4, 9.95546327261263e-4, 9.9554677708382e-4, 9.95547035240538e-4, 9.95547101138222e-4, 9.95546994528752e-4, 9.95546745899841e-4, 9.95546390374774e-4, 9.95545963994573e-4, 9.95545501522061e-4, 9.95545035167342e-4, 9.95544593840977e-4, 9.95544202691346e-4, 9.95543882786703e-4, 9.95543650869962e-4
flux1:, 0.688403474544782, 9.2748566979291e-4, 9.27485831616097e-4, 9.274860712223e-4, 9.27486374756659e-4, 9.27486724419314e-4, 9.27487098661174e-4, 9.27487472452608e-4, 9.27487817691801e-4, 9.27488103881249e-4, 9.27488299295195e-4, 9.27488372997691e-4, 9.27488298258339e-4, 9.27488058148438e-4, 9.2748765433942e-4, 9.27487120202703e-4, 9.27486538746621e-4, 9.27486063473881e-4, 9.27485933039745e-4, 9.27486453469034e-4, 9.2748788900217e-4, 9.27490160045539e-4, 9.27492266067035e-4, 9.27491747419764e-4, 9.27485975196988e-4, 9.27478936725533e-4, 9.27487271409661e-4, 9.27499781978394e-4, 9.27469166612563e-4, 9.27509136735368e-4, 9.27484161880005e-4, 9.27467893610214e-4, 9.27484161880005e-4, 9.27509136735369e-4, 9.27469166612564e-4, 9.27499781978394e-4, 9.27487271409661e-4, 9.27478936725533e-4, 9.27485975196988e-4, 9.27491747419765e-4, 9.27492266067036e-4, 9.2749016004554e-4, 9.27487889002169e-4, 9.27486453469034e-4, 9.27485933039744e-4, 9.27486063473881e-4, 9.27486538746621e-4, 9.27487120202704e-4, 9.2748765433942e-4, 9.27488058148438e-4, 9.27488298258339e-4, 9.27488372997692e-4, 9.27488299295195e-4, 9.27488103881249e-4, 9.27487817691801e-4, 9.27487472452608e-4, 9.27487098661174e-4, 9.27486724419314e-4, 9.27486374756659e-4, 9.27486071222299e-4, 9.27485831616096e-4, 9.2748566979291e-4
flux1:, 0.688665923448535, 8.63317225119465e-4, 8.6331732411896e-4, 8.6331749179179e-4, 8.63317716883697e-4, 8.633179845465e-4, 8.63318276488451e-4, 8.63318571197006e-4, 8.63318844295877e-4, 8.63319069154656e-4, 8.63319217954951e-4, 8.63319263541247e-4, 8.63319182554573e-4, 8.6331896056036e-4, 8.63318600096494e-4, 8.63318132631318e-4, 8.63317634891103e-4, 8.6331724774389e-4, 8.6331718917968e-4, 8.63317737177747e-4, 8.63319128267155e-4, 8.63321278698874e-4, 8.63323253927786e-4, 8.63322779344096e-4, 8.63317447168288e-4, 8.63310997390641e-4, 8.63318841901632e-4, 8.63330448986453e-4, 8.63301996589776e-4, 8.63339230466061e-4, 8.63315997556561e-4, 8.6330084436881e-4, 8.63315997556562e-4, 8.63339230466062e-4, 8.63301996589775e-4, 8.63330448986453e-4, 8.63318841901632e-4, 8.63310997390641e-4, 8.63317447168288e-4, 8.63322779344096e-4, 8.63323253927786e-4, 8.63321278698875e-4, 8.63319128267155e-4, 8.63317737177747e-4, 8.6331718917968e-4, 8.6331724774389e-4, 8.63317634891102e-4, 8.63318132631318e-4, 8.63318600096494e-4, 8.63318960560359e-4, 8.63319182554573e-4, 8.63319263541247e-4, 8.63319217954951e-4, 8.63319069154656e-4, 8.63318844295877e-4, 8.63318571197006e-4, 8.63318276488451e-4, 8.633179845465e-4, 8.63317716883697e-4, 8.6331749179179e-4, 8.6331732411896e-4, 8.63317225119464e-4
flux1:, 0.688928372352288, 8.02878626320312e-4, 8.02878670516379e-4, 8.02878775320504e-4, 8.02878931774362e-4, 8.02879127648607e-4, 8.02879347552983e-4, 8.02879573117567e-4, 8.02879783302759e-4, 8.02879954946687e-4, 8.0288006373669e-4, 8.0288008590416e-4, 8.02880001095859e-4, 8.02879797067647e-4, 8.02879477039195e-4, 8.02879070599458e-4, 8.02878648555445e-4, 8.02878340011522e-4, 8.02878343839278e-4, 8.0287891222439e-4, 8.02880256496526e-4, 8.02882289979163e-4, 8.02884140748137e-4, 8.0288370732714e-4, 8.02878786736054e-4, 8.0287288312748e-4, 8.02880258383979e-4, 8.02891017473116e-4, 8.02864598787956e-4, 8.02899252922949e-4, 8.02877659542206e-4, 8.02863557476313e-4, 8.02877659542206e-4, 8.02899252922948e-4, 8.02864598787956e-4, 8.02891017473116e-4, 8.02880258383979e-4, 8.0287288312748e-4, 8.02878786736054e-4, 8.0288370732714e-4, 8.02884140748137e-4, 8.02882289979163e-4, 8.02880256496527e-4, 8.0287891222439e-4, 8.02878343839278e-4, 8.02878340011522e-4, 8.02878648555445e-4, 8.02879070599458e-4, 8.02879477039195e-4, 8.02879797067646e-4, 8.02880001095859e-4, 8.0288008590416e-4, 8.0288006373669e-4, 8.02879954946686e-4, 8.02879783302759e-4, 8.02879573117567e-4, 8.02879347552984e-4, 8.02879127648607e-4, 8.02878931774362e-4, 8.02878775320504e-4, 8.02878670516378e-4, 8.02878626320313e-4
flux1:, 0.689190821256042, 7.46011763879707e-4, 7.46011761704444e-4, 7.46011813028315e-4, 7.46011910879687e-4, 7.46012045312696e-4, 7.46012203482662e-4, 7.46012369791022e-4, 7.46012526153014e-4, 7.46012652488191e-4, 7.46012727604372e-4, 7.46012730747647e-4, 7.46012644230485e-4, 7.46012457723791e-4, 7.46012174971549e-4, 7.4601182372732e-4, 7.46011469245322e-4, 7.46011229711376e-4, 7.4601128635523e-4, 7.46011867696719e-4, 7.46013162215883e-4, 7.4601508141643e-4, 7.46016812743254e-4, 7.46016416566007e-4, 7.46011879395115e-4, 7.46006480865609e-4, 7.46013406629332e-4, 7.46023369860294e-4, 7.4599886074234e-4, 7.46031084761536e-4, 7.46011032640282e-4, 7.45997920284082e-4, 7.46011032640282e-4, 7.46031084761535e-4, 7.4599886074234e-4, 7.46023369860294e-4, 7.46013406629332e-4, 7.46006480865609e-4, 7.46011879395116e-4, 7.46016416566007e-4, 7.46016812743254e-4, 7.4601508141643e-4, 7.46013162215882e-4, 7.46011867696719e-4, 7.46011286355229e-4, 7.46011229711377e-4, 7.46011469245321e-4, 7.4601182372732e-4, 7.46012174971549e-4, 7.46012457723791e-4, 7.46012644230485e-4, 7.46012730747647e-4, 7.46012727604372e-4, 7.46012652488192e-4, 7.46012526153014e-4, 7.46012369791022e-4, 7.46012203482662e-4, 7.46012045312695e-4, 7.46011910879687e-4, 7.46011813028316e-4, 7.46011761704444e-4, 7.46011763879707e-4
flux1:, 0.689453270159795, 6.92560536879638e-4, 6.92560496848453e-4, 6.92560504053441e-4, 6.92560553206963e-4, 6.92560636320165e-4, 6.92560742749587e-4, 6.9256085931097e-4, 6.92560970509809e-4, 6.92561058980469e-4, 6.92561106289737e-4, 6.92561094353058e-4, 6.92561007837596e-4, 6.92560838083244e-4, 6.925605892271e-4, 6.92560287248507e-4, 6.92559992214826e-4, 6.92559812207901e-4, 6.92559912217838e-4, 6.92560499100236e-4, 6.92561740673662e-4, 6.92563547610699e-4, 6.92565163582031e-4, 6.92564800106521e-4, 6.92560618843074e-4, 6.92555686012005e-4, 6.92562181158125e-4, 6.92571397648827e-4, 6.92548679201581e-4, 6.92578616080547e-4, 6.92560011137517e-4, 6.92547829633886e-4, 6.92560011137517e-4, 6.92578616080547e-4, 6.92548679201582e-4, 6.92571397648827e-4, 6.92562181158126e-4, 6.92555686012006e-4, 6.92560618843073e-4, 6.92564800106521e-4, 6.92565163582031e-4, 6.92563547610699e-4, 6.92561740673662e-4, 6.92560499100236e-4, 6.92559912217839e-4, 6.925598122079e-4, 6.92559992214826e-4, 6.92560287248507e-4, 6.92560589227101e-4, 6.92560838083244e-4, 6.92561007837597e-4, 6.92561094353058e-4, 6.92561106289736e-4, 6.92561058980469e-4, 6.92560970509809e-4, 6.9256085931097e-4, 6.92560742749587e-4, 6.92560636320166e-4, 6.92560553206963e-4, 6.92560504053441e-4, 6.92560496848453e-4, 6.92560536879638e-4
flux1:, 0.689715719063548, 6.42371241909497e-4, 6.42371172320003e-4, 6.42371144430146e-4, 6.42371154349087e-4, 6.4237119573664e-4, 6.42371259826578e-4, 6.4237133551457e-4, 6.42371409556563e-4, 6.4237146696193e-4, 6.4237149172364e-4, 6.423714681112e-4, 6.42371382865972e-4, 6.42371228779775e-4, 6.42371010275743e-4, 6.42370751633982e-4, 6.42370508096009e-4, 6.42370378419331e-4, 6.42370512679142e-4, 6.4237109794133e-4, 6.42372283391237e-4, 6.4237397974212e-4, 6.42375483851279e-4, 6.42375148256435e-4, 6.42371296339472e-4, 6.42366791758699e-4, 6.42372874505617e-4, 6.42381390650148e-4, 6.42360349313365e-4, 6.42388135600082e-4, 6.42370887956368e-4, 6.42359580998166e-4, 6.42370887956367e-4, 6.42388135600082e-4, 6.42360349313365e-4, 6.42381390650148e-4, 6.42372874505618e-4, 6.42366791758699e-4, 6.42371296339472e-4, 6.42375148256435e-4, 6.42375483851279e-4, 6.4237397974212e-4, 6.42372283391237e-4, 6.4237109794133e-4, 6.42370512679142e-4, 6.42370378419331e-4, 6.42370508096009e-4, 6.42370751633981e-4, 6.42371010275743e-4, 6.42371228779774e-4, 6.42371382865973e-4, 6.423714681112e-4, 6.4237149172364e-4, 6.4237146696193e-4, 6.42371409556564e-4, 6.42371335514571e-4, 6.42371259826578e-4, 6.42371195736641e-4, 6.42371154349087e-4, 6.42371144430146e-4, 6.42371172320003e-4, 6.42371241909498e-4
flux1:, 0.689978167967302, 5.95292924078331e-4, 5.9529283275049e-4, 5.95292778194076e-4, 5.95292757650359e-4, 5.95292766144312e-4, 5.95292796489814e-4, 5.95292839356489e-4, 5.95292883440678e-4, 5.95292915817725e-4, 5.95292922605361e-4, 5.95292890143313e-4, 5.95292806997048e-4, 5.95292667220754e-4, 5.95292475437897e-4, 5.95292254314413e-4, 5.95292054617959e-4, 5.95291966522771e-4, 5.95292126434134e-4, 5.95292703375938e-4, 5.95293829771656e-4, 5.95295417133559e-4, 5.95296812566973e-4, 5.9529650004125e-4, 5.95292952104293e-4, 5.95288840427167e-4, 5.95294528523148e-4, 5.95302388249811e-4, 5.95282915841904e-4, 5.95308681869203e-4, 5.95292705837343e-4, 5.95282219650752e-4, 5.95292705837343e-4, 5.95308681869203e-4, 5.95282915841904e-4, 5.95302388249811e-4, 5.95294528523148e-4, 5.95288840427167e-4, 5.95292952104293e-4, 5.9529650004125e-4, 5.95296812566973e-4, 5.95295417133559e-4, 5.95293829771656e-4, 5.95292703375938e-4, 5.95292126434134e-4, 5.95291966522771e-4, 5.95292054617959e-4, 5.95292254314413e-4, 5.95292475437897e-4, 5.95292667220754e-4, 5.95292806997048e-4, 5.95292890143313e-4, 5.95292922605361e-4, 5.95292915817725e-4, 5.95292883440677e-4, 5.95292839356489e-4, 5.95292796489814e-4, 5.95292766144312e-4, 5.95292757650359e-4, 5.95292778194076e-4, 5.9529283275049e-4, 5.95292924078331e-4
flux1:, 0.690240616871055, 5.51177691074638e-4, 5.51177585141505e-4, 5.5117751155139e-4, 5.51177468440241e-4, 5.51177451944048e-4, 5.51177456190488e-4, 5.51177473349061e-4, 5.51177493778858e-4, 5.51177506344718e-4, 5.51177499019947e-4, 5.51177459961865e-4, 5.51177379339074e-4, 5.51177252303785e-4, 5.51177083612328e-4, 5.51176894407913e-4, 5.51176731323665e-4, 5.51176676650113e-4, 5.5117685428674e-4, 5.51177416837862e-4, 5.51178481683762e-4, 5.5117996178519e-4, 5.51181251654961e-4, 5.51180957627866e-4, 5.51177689683587e-4, 5.51173937779927e-4, 5.51179248646318e-4, 5.51186493637423e-4, 5.51168487353465e-4, 5.51192357440287e-4, 5.51177571489297e-4, 5.51167854806174e-4, 5.51177571489297e-4, 5.51192357440287e-4, 5.51168487353465e-4, 5.51186493637423e-4, 5.51179248646318e-4, 5.51173937779927e-4, 5.51177689683587e-4, 5.51180957627866e-4, 5.51181251654962e-4, 5.5117996178519e-4, 5.51178481683762e-4, 5.51177416837862e-4, 5.5117685428674e-4, 5.51176676650113e-4, 5.51176731323665e-4, 5.51176894407914e-4, 5.51177083612328e-4, 5.51177252303785e-4, 5.51177379339074e-4, 5.51177459961865e-4, 5.51177499019947e-4, 5.51177506344718e-4, 5.51177493778858e-4, 5.51177473349061e-4, 5.51177456190488e-4, 5.51177451944048e-4, 5.51177468440241e-4, 5.5117751155139e-4, 5.51177585141505e-4, 5.51177691074638e-4
flux1:, 0.690503065774808, 5.09880991365129e-4, 5.09880877119431e-4, 5.0988079119464e-4, 5.09880732413991e-4, 5.09880697802064e-4, 5.09880682566836e-4, 5.09880680136817e-4, 5.09880682289398e-4, 5.09880679435086e-4, 5.09880661165156e-4, 5.09880617231704e-4, 5.09880539212488e-4, 5.09880423215788e-4, 5.09880274078294e-4, 5.09880111514915e-4, 5.09879978347789e-4, 5.09879949639781e-4, 5.0988013786771e-4, 5.0988068071613e-4, 5.09881682093555e-4, 5.09883056955431e-4, 5.09884244478053e-4, 5.09883964795472e-4, 5.09880954364037e-4, 5.09877531383227e-4, 5.09882482215891e-4, 5.09889152090544e-4, 5.09872514458662e-4, 5.0989460709989e-4, 5.09880933797989e-4, 5.09871937818187e-4, 5.09880933797989e-4, 5.0989460709989e-4, 5.09872514458662e-4, 5.09889152090544e-4, 5.09882482215891e-4, 5.09877531383227e-4, 5.09880954364037e-4, 5.09883964795472e-4, 5.09884244478053e-4, 5.09883056955431e-4, 5.09881682093555e-4, 5.0988068071613e-4, 5.0988013786771e-4, 5.09879949639781e-4, 5.09879978347789e-4, 5.09880111514915e-4, 5.09880274078294e-4, 5.09880423215788e-4, 5.09880539212487e-4, 5.09880617231704e-4, 5.09880661165155e-4, 5.09880679435086e-4, 5.09880682289398e-4, 5.09880680136817e-4, 5.09880682566836e-4, 5.09880697802064e-4, 5.09880732413991e-4, 5.0988079119464e-4, 5.0988087711943e-4, 5.09880991365129e-4
flux1:, 0.690765514678561, 4.71261857753541e-4, 4.71261740551209e-4, 4.71261647978513e-4, 4.71261579369605e-4, 4.71261532447523e-4, 4.71261503299939e-4, 4.71261486406454e-4, 4.71261474750723e-4, 4.7126146007647e-4, 4.71261433385154e-4, 4.71261385828404e-4, 4.71261310223446e-4, 4.71261203512088e-4, 4.71261070570645e-4, 4.71260929780083e-4, 4.71260820456921e-4, 4.71260811047737e-4, 4.71261003609844e-4, 4.71261522289004e-4, 4.71262458952636e-4, 4.71263731000351e-4, 4.71264819623715e-4, 4.71264550670002e-4, 4.71261776854706e-4, 4.71258654240846e-4, 4.71263262072954e-4, 4.71269394535331e-4, 4.71254033335408e-4, 4.71274461380773e-4, 4.71261827318054e-4, 4.71253505662628e-4, 4.71261827318054e-4, 4.71274461380773e-4, 4.71254033335408e-4, 4.71269394535331e-4, 4.71263262072954e-4, 4.71258654240847e-4, 4.71261776854706e-4, 4.71264550670002e-4, 4.71264819623715e-4, 4.71263731000351e-4, 4.71262458952636e-4, 4.71261522289004e-4, 4.71261003609844e-4, 4.71260811047737e-4, 4.71260820456921e-4, 4.71260929780083e-4, 4.71261070570645e-4, 4.71261203512088e-4, 4.71261310223446e-4, 4.71261385828404e-4, 4.71261433385154e-4, 4.7126146007647e-4, 4.71261474750723e-4, 4.71261486406454e-4, 4.7126150329994e-4, 4.71261532447524e-4, 4.71261579369605e-4, 4.71261647978513e-4, 4.71261740551208e-4, 4.71261857753541e-4
flux1:, 0.691027963582315, 4.35183117630722e-4, 4.35183001848983e-4, 4.35182907279959e-4, 4.35182833622773e-4, 4.35182779140172e-4, 4.3518274063055e-4, 4.35182713447991e-4, 4.35182691600856e-4, 4.35182667982791e-4, 4.35182634824956e-4, 4.35182584508082e-4, 4.3518251094056e-4, 4.35182411791542e-4, 4.35182291945116e-4, 4.35182168540072e-4, 4.351820776728e-4, 4.35182081740062e-4, 4.35182273304772e-4, 4.35182764240821e-4, 4.35183635671768e-4, 4.35184807801434e-4, 4.35185801284156e-4, 4.35185540055549e-4, 4.3518298357088e-4, 4.35180135035143e-4, 4.35184416765677e-4, 4.35190047722326e-4, 4.35175875871492e-4, 4.35194746694712e-4, 4.3518308238821e-4, 4.35175391044643e-4, 4.3518308238821e-4, 4.35194746694712e-4, 4.35175875871492e-4, 4.35190047722326e-4, 4.35184416765677e-4, 4.35180135035143e-4, 4.3518298357088e-4, 4.35185540055549e-4, 4.35185801284156e-4, 4.35184807801434e-4, 4.35183635671768e-4, 4.35182764240821e-4, 4.35182273304771e-4, 4.35182081740062e-4, 4.35182077672801e-4, 4.35182168540072e-4, 4.35182291945116e-4, 4.35182411791541e-4, 4.3518251094056e-4, 4.35182584508081e-4, 4.35182634824956e-4, 4.35182667982791e-4, 4.35182691600856e-4, 4.35182713447991e-4, 4.3518274063055e-4, 4.35182779140172e-4, 4.35182833622773e-4, 4.35182907279958e-4, 4.35183001848983e-4, 4.35183117630722e-4
flux1:, 0.691290412486068, 4.01511571342206e-4, 4.01511460386957e-4, 4.01511367463438e-4, 4.01511292518522e-4, 4.0151123422519e-4, 4.01511189952884e-4, 4.01511155782339e-4, 4.01511126592803e-4, 4.01511096270849e-4, 4.01511058121211e-4, 4.01511005605136e-4, 4.01510933592276e-4, 4.01510840386489e-4, 4.01510730854124e-4, 4.01510620979014e-4, 4.01510543902048e-4, 4.01510556492314e-4, 4.01510742668163e-4, 4.01511203190079e-4, 4.0151200960961e-4, 4.01513085213192e-4, 4.01513987661548e-4, 4.01513731796767e-4, 4.01511374955018e-4, 4.01508776411385e-4, 4.01512748804416e-4, 4.01517912454739e-4, 4.01504847864692e-4, 4.0152226352435e-4, 4.01511503308189e-4, 4.01504400568761e-4, 4.01511503308189e-4, 4.0152226352435e-4, 4.01504847864692e-4, 4.01517912454739e-4, 4.01512748804416e-4, 4.01508776411384e-4, 4.01511374955018e-4, 4.01513731796767e-4, 4.01513987661548e-4, 4.01513085213192e-4, 4.0151200960961e-4, 4.0151120319008e-4, 4.01510742668163e-4, 4.01510556492315e-4, 4.01510543902048e-4, 4.01510620979014e-4, 4.01510730854124e-4, 4.01510840386488e-4, 4.01510933592276e-4, 4.01511005605136e-4, 4.01511058121211e-4, 4.01511096270849e-4, 4.01511126592804e-4, 4.01511155782339e-4, 4.01511189952885e-4, 4.0151123422519e-4, 4.01511292518522e-4, 4.01511367463438e-4, 4.01511460386957e-4, 4.01511571342206e-4
flux1:, 0.691552861389821, 3.70118140176734e-4, 3.70118036531704e-4, 3.70117947950952e-4, 3.7011787453792e-4, 3.70117815272756e-4, 3.70117767982547e-4, 3.70117729352447e-4, 3.70117695003375e-4, 3.70117659680938e-4, 3.70117617628585e-4, 3.70117563258305e-4, 3.70117492286715e-4, 3.7011740357076e-4, 3.70117301937798e-4, 3.70117202297997e-4, 3.70117135080203e-4, 3.70117152104899e-4, 3.70117329423994e-4, 3.70117757740734e-4, 3.70118500089664e-4, 3.70119483044702e-4, 3.70120298913416e-4, 3.70120046688019e-4, 3.70117873351319e-4, 3.70115502822228e-4, 3.70119182482526e-4, 3.70123911386997e-4, 3.70111876798313e-4, 3.7012793419222e-4, 3.70118016095579e-4, 3.70111462490028e-4, 3.70118016095579e-4, 3.7012793419222e-4, 3.70111876798313e-4, 3.70123911386997e-4, 3.70119182482526e-4, 3.70115502822228e-4, 3.70117873351319e-4, 3.70120046688019e-4, 3.70120298913416e-4, 3.70119483044702e-4, 3.70118500089664e-4, 3.70117757740734e-4, 3.70117329423994e-4, 3.70117152104899e-4, 3.70117135080203e-4, 3.70117202297997e-4, 3.70117301937798e-4, 3.70117403570761e-4, 3.70117492286715e-4, 3.70117563258305e-4, 3.70117617628585e-4, 3.70117659680938e-4, 3.70117695003375e-4, 3.70117729352447e-4, 3.70117767982547e-4, 3.70117815272756e-4, 3.7011787453792e-4, 3.70117947950952e-4, 3.70118036531704e-4, 3.70118140176734e-4
flux1:, 0.691815310293574, 3.40877985542194e-4, 3.40877890851158e-4, 3.40877808461068e-4, 3.40877738563583e-4, 3.40877680366031e-4, 3.40877632062542e-4, 3.40877590842683e-4, 3.40877552961008e-4, 3.40877513908168e-4, 3.40877468749638e-4, 3.40877412734402e-4, 3.40877342324784e-4, 3.40877256858082e-4, 3.4087716110406e-4, 3.40877068973753e-4, 3.40877008406528e-4, 3.40877026612172e-4, 3.4087719248658e-4, 3.40877587636323e-4, 3.40878267525865e-4, 3.40879162156194e-4, 3.40879896219809e-4, 3.40879646511274e-4, 3.40877642016053e-4, 3.4087547951481e-4, 3.40878882845374e-4, 3.40883207976143e-4, 3.40872130774713e-4, 3.40886921789607e-4, 3.40877787405157e-4, 3.40871745628762e-4, 3.40877787405157e-4, 3.40886921789607e-4, 3.40872130774713e-4, 3.40883207976142e-4, 3.40878882845374e-4, 3.4087547951481e-4, 3.40877642016053e-4, 3.40879646511274e-4, 3.40879896219809e-4, 3.40879162156194e-4, 3.40878267525865e-4, 3.40877587636323e-4, 3.4087719248658e-4, 3.40877026612173e-4, 3.40877008406528e-4, 3.40877068973753e-4, 3.40877161104061e-4, 3.40877256858082e-4, 3.40877342324784e-4, 3.40877412734401e-4, 3.40877468749638e-4, 3.40877513908169e-4, 3.40877552961008e-4, 3.40877590842683e-4, 3.40877632062543e-4, 3.40877680366031e-4, 3.40877738563583e-4, 3.40877808461068e-4, 3.40877890851158e-4, 3.40877985542194e-4
flux1:, 0.692077759197328, 3.13670600942923e-4, 3.13670516115532e-4, 3.13670441030023e-4, 3.136703759173e-4, 3.13670320151365e-4, 3.13670272222087e-4, 3.13670229742149e-4, 3.13670189509606e-4, 3.13670147662925e-4, 3.13670099988253e-4, 3.13670042471251e-4, 3.13669972229595e-4, 3.13669889015332e-4, 3.13669797523546e-4, 3.13669710733562e-4, 3.13669654297728e-4, 3.13669671214229e-4, 3.13669823870133e-4, 3.13670185647174e-4, 3.13670805287465e-4, 3.1367161630151e-4, 3.13672273603223e-4, 3.13672025833788e-4, 3.13670176894688e-4, 3.1366820429118e-4, 3.13671347438233e-4, 3.13675298216586e-4, 3.1366511023717e-4, 3.13678721895481e-4, 3.13670316240883e-4, 3.13664751079039e-4, 3.13670316240883e-4, 3.13678721895481e-4, 3.1366511023717e-4, 3.13675298216586e-4, 3.13671347438233e-4, 3.1366820429118e-4, 3.13670176894688e-4, 3.13672025833788e-4, 3.13672273603223e-4, 3.1367161630151e-4, 3.13670805287465e-4, 3.13670185647174e-4, 3.13669823870133e-4, 3.13669671214229e-4, 3.13669654297728e-4, 3.13669710733562e-4, 3.13669797523545e-4, 3.13669889015332e-4, 3.13669972229595e-4, 3.13670042471252e-4, 3.13670099988253e-4, 3.13670147662925e-4, 3.13670189509606e-4, 3.13670229742149e-4, 3.13670272222087e-4, 3.13670320151365e-4, 3.136703759173e-4, 3.13670441030022e-4, 3.13670516115532e-4, 3.13670600942923e-4
flux1:, 0.692340208101081, 2.88379878406982e-4, 2.88379803738875e-4, 2.88379736464113e-4, 2.88379676819692e-4, 2.88379624301763e-4, 2.88379577640436e-4, 2.88379534805647e-4, 2.88379493063599e-4, 2.88379449117254e-4, 2.8837939938486e-4, 2.88379340499694e-4, 2.88379270153479e-4, 2.88379188453248e-4, 2.88379100003107e-4, 2.88379016911069e-4, 2.88378962725983e-4, 2.88378976597396e-4, 2.88379114992188e-4, 2.88379443857338e-4, 2.88380005969906e-4, 2.88380738383128e-4, 2.88381324167762e-4, 2.88381078231696e-4, 2.88379372831566e-4, 2.88377573707541e-4, 2.88380472498057e-4, 2.88384076822996e-4, 2.88374714144404e-4, 2.8838722874974e-4, 2.88379500124564e-4, 2.88374378374845e-4, 2.88379500124564e-4, 2.8838722874974e-4, 2.88374714144404e-4, 2.88384076822996e-4, 2.88380472498057e-4, 2.88377573707541e-4, 2.88379372831566e-4, 2.88381078231696e-4, 2.88381324167762e-4, 2.88380738383128e-4, 2.88380005969906e-4, 2.88379443857338e-4, 2.88379114992188e-4, 2.88378976597396e-4, 2.88378962725983e-4, 2.88379016911069e-4, 2.88379100003107e-4, 2.88379188453249e-4, 2.88379270153479e-4, 2.88379340499694e-4, 2.88379399384859e-4, 2.88379449117254e-4, 2.88379493063599e-4, 2.88379534805647e-4, 2.88379577640437e-4, 2.88379624301763e-4, 2.88379676819692e-4, 2.88379736464113e-4, 2.88379803738875e-4, 2.88379878406981e-4
flux1:, 0.692602657004834, 2.64894151033237e-4, 2.64894086331805e-4, 2.64894026894773e-4, 2.64893972944543e-4, 2.64893924067542e-4, 2.64893879191257e-4, 2.64893836589401e-4, 2.64893793932969e-4, 2.64893748417525e-4, 2.6489369701543e-4, 2.64893636927943e-4, 2.64893566347184e-4, 2.6489348568028e-4, 2.64893399424496e-4, 2.64893318870311e-4, 2.64893265629125e-4, 2.64893275331562e-4, 2.64893399059147e-4, 2.64893696039351e-4, 2.64894203759548e-4, 2.64894862807206e-4, 2.64895382444566e-4, 2.64895138626107e-4, 2.64893565898117e-4, 2.64891925397626e-4, 2.64894595274e-4, 2.64897879545645e-4, 2.6488928228174e-4, 2.64900777564446e-4, 2.64893677404654e-4, 2.64888967797299e-4, 2.64893677404654e-4, 2.64900777564446e-4, 2.6488928228174e-4, 2.64897879545645e-4, 2.64894595274e-4, 2.64891925397626e-4, 2.64893565898117e-4, 2.64895138626107e-4, 2.64895382444566e-4, 2.64894862807206e-4, 2.64894203759548e-4, 2.64893696039351e-4, 2.64893399059146e-4, 2.64893275331562e-4, 2.64893265629125e-4, 2.6489331887031e-4, 2.64893399424496e-4, 2.6489348568028e-4, 2.64893566347184e-4, 2.64893636927943e-4, 2.6489369701543e-4, 2.64893748417525e-4, 2.64893793932969e-4, 2.64893836589401e-4, 2.64893879191257e-4, 2.64893924067542e-4, 2.64893972944543e-4, 2.64894026894773e-4, 2.64894086331805e-4, 2.64894151033237e-4
flux1:, 0.692865105908588, 2.4310621333686e-4, 2.43106158045034e-4, 2.4310610611732e-4, 2.43106057750235e-4, 2.43106012598277e-4, 2.43105969753224e-4, 2.43105927748858e-4, 2.4310588460722e-4, 2.43105837953876e-4, 2.43105785246117e-4, 2.431057241815e-4, 2.43105653385498e-4, 2.43105573514677e-4, 2.43105488943982e-4, 2.43105410194154e-4, 2.43105357089347e-4, 2.43105362040697e-4, 2.43105471230135e-4, 2.4310573781271e-4, 2.43106194587676e-4, 2.43106785633534e-4, 2.43107244537712e-4, 2.43107003425131e-4, 2.4310555353235e-4, 2.43104058212239e-4, 2.43106514168039e-4, 2.43109503309102e-4, 2.43101615399185e-4, 2.43112164663065e-4, 2.43105647394934e-4, 2.43101320512552e-4, 2.43105647394934e-4, 2.43112164663065e-4, 2.43101615399185e-4, 2.43109503309102e-4, 2.43106514168039e-4, 2.43104058212238e-4, 2.4310555353235e-4, 2.43107003425131e-4, 2.43107244537712e-4, 2.43106785633534e-4, 2.43106194587676e-4, 2.4310573781271e-4, 2.43105471230135e-4, 2.43105362040697e-4, 2.43105357089347e-4, 2.43105410194154e-4, 2.43105488943982e-4, 2.43105573514677e-4, 2.43105653385498e-4, 2.431057241815e-4, 2.43105785246117e-4, 2.43105837953876e-4, 2.4310588460722e-4, 2.43105927748858e-4, 2.43105969753224e-4, 2.43106012598277e-4, 2.43106057750236e-4, 2.4310610611732e-4, 2.43106158045034e-4, 2.4310621333686e-4
flux1:, 0.693127554812341, 2.22913321069898e-4, 2.22913274381809e-4, 2.22913229393001e-4, 2.22913186269545e-4, 2.22913144718889e-4, 2.22913103971398e-4, 2.2291306278476e-4, 2.22913019485937e-4, 2.22912972075479e-4, 2.22912918433788e-4, 2.22912856689901e-4, 2.22912785841403e-4, 2.22912706747566e-4, 2.2291262364602e-4, 2.2291254633041e-4, 2.22912492973704e-4, 2.22912493039656e-4, 2.22912588251835e-4, 2.2291282627819e-4, 2.22913235765255e-4, 2.229137642111e-4, 2.2291416776053e-4, 2.22913930161002e-4, 2.22912594177898e-4, 2.22911231862456e-4, 2.22913488382467e-4, 2.22916205860437e-4, 2.22908974862011e-4, 2.22918647133038e-4, 2.22912670028113e-4, 2.22908698225316e-4, 2.22912670028113e-4, 2.22918647133038e-4, 2.22908974862011e-4, 2.22916205860437e-4, 2.22913488382467e-4, 2.22911231862456e-4, 2.22912594177898e-4, 2.22913930161003e-4, 2.2291416776053e-4, 2.229137642111e-4, 2.22913235765255e-4, 2.2291282627819e-4, 2.22912588251836e-4, 2.22912493039657e-4, 2.22912492973704e-4, 2.2291254633041e-4, 2.2291262364602e-4, 2.22912706747566e-4, 2.22912785841403e-4, 2.22912856689901e-4, 2.22912918433788e-4, 2.22912972075479e-4, 2.22913019485938e-4, 2.2291306278476e-4, 2.22913103971398e-4, 2.22913144718889e-4, 2.22913186269545e-4, 2.22913229393001e-4, 2.22913274381808e-4, 2.22913321069898e-4
flux1:, 0.693390003716094, 2.0421717218039e-4, 2.04217133144223e-4, 2.04217094380914e-4, 2.04217056026e-4, 2.04217017829745e-4, 2.04216979140782e-4, 2.04216938910298e-4, 2.04216895730097e-4, 2.04216847926935e-4, 2.04216793748779e-4, 2.04216731697359e-4, 2.04216661086441e-4, 2.04216582934996e-4, 2.04216501329146e-4, 2.04216425373791e-4, 2.04216371714323e-4, 2.0421636711472e-4, 2.04216449241231e-4, 2.04216660804238e-4, 2.04217026773894e-4, 2.04217497973907e-4, 2.04217851436058e-4, 2.04217618295111e-4, 2.04216388094606e-4, 2.04215147737586e-4, 2.04217218744654e-4, 2.04219686596684e-4, 2.0421306348309e-4, 2.0422192366054e-4, 2.04216446692948e-4, 2.04212804016528e-4, 2.04216446692948e-4, 2.0422192366054e-4, 2.0421306348309e-4, 2.04219686596684e-4, 2.04217218744655e-4, 2.04215147737586e-4, 2.04216388094606e-4, 2.04217618295111e-4, 2.04217851436058e-4, 2.04217497973907e-4, 2.04217026773894e-4, 2.04216660804237e-4, 2.04216449241231e-4, 2.0421636711472e-4, 2.04216371714323e-4, 2.04216425373791e-4, 2.04216501329146e-4, 2.04216582934996e-4, 2.04216661086441e-4, 2.04216731697359e-4, 2.04216793748779e-4, 2.04216847926935e-4, 2.04216895730097e-4, 2.04216938910298e-4, 2.04216979140783e-4, 2.04217017829746e-4, 2.04217056026e-4, 2.04217094380914e-4, 2.04217133144223e-4, 2.0421717218039e-4
flux1:, 0.693652452619847, 1.86923870550921e-4, 1.86923838155904e-4, 1.86923804843868e-4, 1.86923770722428e-4, 1.86923735577821e-4, 1.86923698860475e-4, 1.86923659689039e-4, 1.86923616884913e-4, 1.86923569057504e-4, 1.86923514772261e-4, 1.86923452850275e-4, 1.86923382870535e-4, 1.86923305972408e-4, 1.86923226077459e-4, 1.86923151636781e-4, 1.86923097880975e-4, 1.86923089100014e-4, 1.86923159267694e-4, 1.86923346616134e-4, 1.86923672862866e-4, 1.86924092045989e-4, 1.86924400509733e-4, 1.86924172838156e-4, 1.86923040986932e-4, 1.86921912543361e-4, 1.86923811353823e-4, 1.86926050215787e-4, 1.86919989180535e-4, 1.86928098190759e-4, 1.86923083897902e-4, 1.86919746008051e-4, 1.86923083897902e-4, 1.86928098190759e-4, 1.86919989180535e-4, 1.86926050215786e-4, 1.86923811353823e-4, 1.86921912543362e-4, 1.86923040986931e-4, 1.86924172838156e-4, 1.86924400509733e-4, 1.8692409204599e-4, 1.86923672862866e-4, 1.86923346616134e-4, 1.86923159267694e-4, 1.86923089100014e-4, 1.86923097880975e-4, 1.86923151636781e-4, 1.86923226077459e-4, 1.86923305972408e-4, 1.86923382870535e-4, 1.86923452850275e-4, 1.86923514772261e-4, 1.86923569057504e-4, 1.86923616884913e-4, 1.86923659689039e-4, 1.86923698860475e-4, 1.86923735577821e-4, 1.86923770722428e-4, 1.86923804843868e-4, 1.86923838155904e-4, 1.86923870550921e-4
flux1:, 0.693914901523601, 1.70943874125385e-4, 1.70943847371327e-4, 1.709438187399e-4, 1.70943788314763e-4, 1.70943755913293e-4, 1.70943721073945e-4, 1.70943683060124e-4, 1.70943640891522e-4, 1.70943593421123e-4, 1.70943539486669e-4, 1.70943478180319e-4, 1.70943409300099e-4, 1.7094333407022e-4, 1.70943256236149e-4, 1.70943183627523e-4, 1.70943130163606e-4, 1.70943117866735e-4, 1.7094317735064e-4, 1.70943342803298e-4, 1.70943633066707e-4, 1.70944005269286e-4, 1.70944273587051e-4, 1.70944052397262e-4, 1.70943012061226e-4, 1.7094198637063e-4, 1.70943725659407e-4, 1.70945754800005e-4, 1.70940213069199e-4, 1.70947628021905e-4, 1.70943041369341e-4, 1.7093998546231e-4, 1.70943041369341e-4, 1.70947628021905e-4, 1.70940213069199e-4, 1.70945754800005e-4, 1.70943725659407e-4, 1.7094198637063e-4, 1.70943012061226e-4, 1.70944052397262e-4, 1.70944273587051e-4, 1.70944005269287e-4, 1.70943633066707e-4, 1.70943342803298e-4, 1.7094317735064e-4, 1.70943117866735e-4, 1.70943130163606e-4, 1.70943183627523e-4, 1.70943256236149e-4, 1.7094333407022e-4, 1.709434093001e-4, 1.70943478180319e-4, 1.70943539486669e-4, 1.70943593421123e-4, 1.70943640891523e-4, 1.70943683060124e-4, 1.70943721073945e-4, 1.70943755913293e-4, 1.70943788314763e-4, 1.709438187399e-4, 1.70943847371327e-4, 1.70943874125385e-4
flux1:, 0.694177350427354, 1.56191928993034e-4, 1.56191906942168e-4, 1.56191882271117e-4, 1.56191855043911e-4, 1.56191825105377e-4, 1.56191792070089e-4, 1.56191755326116e-4, 1.56191714063457e-4, 1.56191667343556e-4, 1.56191614235738e-4, 1.56191554059708e-4, 1.5619148679098e-4, 1.56191413706862e-4, 1.56191338367032e-4, 1.56191268010169e-4, 1.56191215339647e-4, 1.56191200299321e-4, 1.56191250446077e-4, 1.56191396317291e-4, 1.56191654215123e-4, 1.56191984225258e-4, 1.56192216966274e-4, 1.56192003219369e-4, 1.56191048080372e-4, 1.5619011676232e-4, 1.56191708538207e-4, 1.56193545898514e-4, 1.56188483552211e-4, 1.56195257898962e-4, 1.5619106615001e-4, 1.56188270882537e-4, 1.5619106615001e-4, 1.56195257898962e-4, 1.56188483552211e-4, 1.56193545898514e-4, 1.56191708538207e-4, 1.5619011676232e-4, 1.56191048080372e-4, 1.56192003219369e-4, 1.56192216966274e-4, 1.56191984225258e-4, 1.56191654215123e-4, 1.56191396317291e-4, 1.56191250446077e-4, 1.56191200299321e-4, 1.56191215339647e-4, 1.56191268010169e-4, 1.56191338367032e-4, 1.56191413706862e-4, 1.5619148679098e-4, 1.56191554059708e-4, 1.56191614235738e-4, 1.56191667343556e-4, 1.56191714063457e-4, 1.56191755326116e-4, 1.56191792070089e-4, 1.56191825105377e-4, 1.56191855043911e-4, 1.56191882271117e-4, 1.56191906942168e-4, 1.56191928993034e-4
flux1:, 0.694439799331107, 1.42586990951326e-4, 1.42586972763332e-4, 1.42586951413452e-4, 1.42586926950178e-4, 1.42586899242626e-4, 1.42586867970917e-4, 1.42586832629812e-4, 1.42586792554525e-4, 1.42586746983445e-4, 1.42586695180956e-4, 1.42586636655352e-4, 1.42586571522623e-4, 1.42586501085286e-4, 1.42586428709644e-4, 1.42586361072679e-4, 1.42586309750457e-4, 1.42586292782213e-4, 1.42586334945026e-4, 1.42586463482711e-4, 1.42586692456608e-4, 1.42586984770883e-4, 1.42587186186088e-4, 1.42586980750059e-4, 1.4258610493432e-4, 1.42585260296579e-4, 1.42586715887692e-4, 1.42588378126131e-4, 1.42583757929146e-4, 1.42589941623505e-4, 1.42586114213945e-4, 1.42583559629696e-4, 1.42586114213945e-4, 1.42589941623505e-4, 1.42583757929146e-4, 1.42588378126131e-4, 1.42586715887692e-4, 1.4258526029658e-4, 1.4258610493432e-4, 1.42586980750059e-4, 1.42587186186089e-4, 1.42586984770883e-4, 1.42586692456608e-4, 1.42586463482711e-4, 1.42586334945026e-4, 1.42586292782213e-4, 1.42586309750457e-4, 1.42586361072679e-4, 1.42586428709644e-4, 1.42586501085286e-4, 1.42586571522623e-4, 1.42586636655352e-4, 1.42586695180956e-4, 1.42586746983445e-4, 1.42586792554525e-4, 1.42586832629812e-4, 1.42586867970917e-4, 1.42586899242626e-4, 1.42586926950178e-4, 1.42586951413451e-4, 1.42586972763332e-4, 1.42586990951326e-4
flux1:, 0.69470224823486, 1.30052136015493e-4, 1.30052120967379e-4, 1.3005210239685e-4, 1.30052080340339e-4, 1.30052054688279e-4, 1.30052025176773e-4, 1.30051991391125e-4, 1.30051952789279e-4, 1.30051908758412e-4, 1.30051858725417e-4, 1.30051802352604e-4, 1.30051739863861e-4, 1.30051672562875e-4, 1.30051603617289e-4, 1.30051539170885e-4, 1.30051489755096e-4, 1.30051471664763e-4, 1.30051507150614e-4, 1.30051620487102e-4, 1.30051823761234e-4, 1.30052082553852e-4, 1.30052256552373e-4, 1.30052060171386e-4, 1.3005125818949e-4, 1.30050493148557e-4, 1.30051823197491e-4, 1.30053325739876e-4, 1.30049112982127e-4, 1.30054752640816e-4, 1.3005126105886e-4, 1.30048928517034e-4, 1.3005126105886e-4, 1.30054752640816e-4, 1.30049112982127e-4, 1.30053325739876e-4, 1.30051823197491e-4, 1.30050493148557e-4, 1.3005125818949e-4, 1.30052060171386e-4, 1.30052256552373e-4, 1.30052082553852e-4, 1.30051823761234e-4, 1.30051620487102e-4, 1.30051507150614e-4, 1.30051471664764e-4, 1.30051489755096e-4, 1.30051539170885e-4, 1.30051603617289e-4, 1.30051672562875e-4, 1.30051739863861e-4, 1.30051802352604e-4, 1.30051858725417e-4, 1.30051908758412e-4, 1.30051952789279e-4, 1.30051991391125e-4, 1.30052025176773e-4, 1.30052054688279e-4, 1.30052080340339e-4, 1.3005210239685e-4, 1.30052120967379e-4, 1.30052136015493e-4
flux1:, 0.694964697138614, 1.18514461282995e-4, 1.18514448776167e-4, 1.18514432545122e-4, 1.18514412616947e-4, 1.18514388900456e-4, 1.18514361179008e-4, 1.18514329113946e-4, 1.185142922659e-4, 1.18514250145829e-4, 1.1851420231439e-4, 1.1851414855755e-4, 1.18514089178806e-4, 1.1851402546278e-4, 1.1851396037554e-4, 1.18513899555752e-4, 1.18513852567742e-4, 1.18513834109971e-4, 1.18513864138968e-4, 1.1851396425441e-4, 1.18514144806568e-4, 1.18514373910327e-4, 1.1851452404695e-4, 1.18514337321103e-4, 1.1851360401898e-4, 1.18512912032353e-4, 1.18514126500285e-4, 1.18515483594301e-4, 1.18511645940566e-4, 1.18516785004838e-4, 1.18513602676426e-4, 1.1851147478266e-4, 1.18513602676426e-4, 1.18516785004838e-4, 1.18511645940566e-4, 1.18515483594301e-4, 1.18514126500285e-4, 1.18512912032353e-4, 1.1851360401898e-4, 1.18514337321103e-4, 1.1851452404695e-4, 1.18514373910327e-4, 1.18514144806568e-4, 1.1851396425441e-4, 1.18513864138968e-4, 1.18513834109971e-4, 1.18513852567742e-4, 1.18513899555752e-4, 1.1851396037554e-4, 1.1851402546278e-4, 1.18514089178806e-4, 1.1851414855755e-4, 1.1851420231439e-4, 1.18514250145829e-4, 1.185142922659e-4, 1.18514329113946e-4, 1.18514361179008e-4, 1.18514388900456e-4, 1.18514412616947e-4, 1.18514432545122e-4, 1.18514448776167e-4, 1.18514461282995e-4
flux1:, 0.695227146042367, 1.07904977497274e-4, 1.07904967054381e-4, 1.07904952820354e-4, 1.07904934814887e-4, 1.07904912962234e-4, 1.07904887085057e-4, 1.07904856907791e-4, 1.07904822076007e-4, 1.07904782202469e-4, 1.07904736956455e-4, 1.07904686221259e-4, 1.07904630355823e-4, 1.07904570609122e-4, 1.07904509745111e-4, 1.07904452925211e-4, 1.0790440881963e-4, 1.07904390667415e-4, 1.0790441634375e-4, 1.07904505041323e-4, 1.07904665585585e-4, 1.07904868483742e-4, 1.07904997956391e-4, 1.07904821330966e-4, 1.07904151850933e-4, 1.07903526860165e-4, 1.07904635038874e-4, 1.07905859812194e-4, 1.07902367160925e-4, 1.07907046057321e-4, 1.07904148236682e-4, 1.07902208776314e-4, 1.07904148236682e-4, 1.07907046057321e-4, 1.07902367160925e-4, 1.07905859812194e-4, 1.07904635038874e-4, 1.07903526860165e-4, 1.07904151850933e-4, 1.07904821330966e-4, 1.07904997956391e-4, 1.07904868483742e-4, 1.07904665585585e-4, 1.07904505041323e-4, 1.0790441634375e-4, 1.07904390667415e-4, 1.0790440881963e-4, 1.07904452925211e-4, 1.07904509745111e-4, 1.07904570609123e-4, 1.07904630355823e-4, 1.07904686221259e-4, 1.07904736956455e-4, 1.07904782202469e-4, 1.07904822076007e-4, 1.07904856907791e-4, 1.07904887085058e-4, 1.07904912962233e-4, 1.07904934814887e-4, 1.07904952820354e-4, 1.07904967054381e-4, 1.07904977497274e-4
flux1:, 0.69548959494612, 9.8158494587e-5, 9.81584858412804e-5, 9.81584733482261e-5, 9.81584571214191e-5, 9.81584370976574e-5, 9.81584131317333e-5, 9.8158384999713e-5, 9.8158352416583e-5, 9.81583150777946e-5, 9.81582727395312e-5, 9.81582253598972e-5, 9.81581733329952e-5, 9.81581178590465e-5, 9.81580615016121e-5, 9.81580089726418e-5, 9.81579681171065e-5, 9.81579508415672e-5, 9.81579731351053e-5, 9.81580520269194e-5, 9.81581950066478e-5, 9.81583748343865e-5, 9.81584864903108e-5, 9.81583202533227e-5, 9.81577100040271e-5, 9.81571463874136e-5, 9.81581569180417e-5, 9.81592614391727e-5, 9.81560857898586e-5, 9.81603420895077e-5, 9.81577057548402e-5, 9.81559396285671e-5, 9.81577057548403e-5, 9.81603420895077e-5, 9.81560857898586e-5, 9.81592614391726e-5, 9.81581569180417e-5, 9.81571463874136e-5, 9.81577100040271e-5, 9.81583202533227e-5, 9.81584864903109e-5, 9.81583748343865e-5, 9.81581950066478e-5, 9.81580520269193e-5, 9.81579731351054e-5, 9.81579508415671e-5, 9.81579681171065e-5, 9.81580089726417e-5, 9.81580615016122e-5, 9.81581178590466e-5, 9.81581733329952e-5, 9.81582253598973e-5, 9.81582727395312e-5, 9.81583150777944e-5, 9.8158352416583e-5, 9.81583849997131e-5, 9.81584131317332e-5, 9.81584370976574e-5, 9.81584571214192e-5, 9.81584733482261e-5, 9.81584858412803e-5, 9.81584945870002e-5
flux1:, 0.695752043849873, 8.9213501386287e-5, 8.92134940659984e-5, 8.9213483129368e-5, 8.92134685846161e-5, 8.92134503783182e-5, 8.92134283910142e-5, 8.92134024404165e-5, 8.92133722974987e-5, 8.92133377239895e-5, 8.92132985444782e-5, 8.9213254772914e-5, 8.92132068218875e-5, 8.92131558329737e-5, 8.92131041731534e-5, 8.92130561325689e-5, 8.92130187960542e-5, 8.92130028553705e-5, 8.92130225926408e-5, 8.92130930949618e-5, 8.9213220684683e-5, 8.92133802386996e-5, 8.92134765879415e-5, 8.9213320874594e-5, 8.9212765508548e-5, 8.92122580421775e-5, 8.92131789395045e-5, 8.92141742803805e-5, 8.92112896088811e-5, 8.92151581845057e-5, 8.92127619385897e-5, 8.92111551005178e-5, 8.92127619385897e-5, 8.92151581845057e-5, 8.9211289608881e-5, 8.92141742803805e-5, 8.92131789395045e-5, 8.92122580421776e-5, 8.9212765508548e-5, 8.9213320874594e-5, 8.92134765879415e-5, 8.92133802386996e-5, 8.9213220684683e-5, 8.92130930949618e-5, 8.92130225926407e-5, 8.92130028553706e-5, 8.92130187960543e-5, 8.9213056132569e-5, 8.92131041731533e-5, 8.92131558329737e-5, 8.92132068218875e-5, 8.92132547729141e-5, 8.92132985444782e-5, 8.92133377239895e-5, 8.92133722974988e-5, 8.92134024404165e-5, 8.92134283910141e-5, 8.92134503783183e-5, 8.92134685846161e-5, 8.92134831293681e-5, 8.92134940659984e-5, 8.9213501386287e-5
flux1:, 0.696014492753627, 8.10120406679943e-5, 8.10120345782923e-5, 8.10120250683586e-5, 8.1012012141436e-5, 8.1011995751338e-5, 8.1011975798791e-5, 8.10119521345814e-5, 8.10119245742431e-5, 8.10118929318957e-5, 8.10118570850094e-5, 8.10118170876749e-5, 8.10117733576033e-5, 8.10117269707339e-5, 8.10116801031372e-5, 8.10116366506366e-5, 8.10116029994608e-5, 8.10115887356961e-5, 8.10116065988293e-5, 8.10116699350747e-5, 8.10117840496561e-5, 8.10119258042782e-5, 8.10120090388912e-5, 8.10118638415139e-5, 8.10113592388901e-5, 8.10109030647412e-5, 8.10117417457058e-5, 8.10126380450887e-5, 8.10100201862979e-5, 8.10135333661384e-5, 8.10113573416588e-5, 8.10098967397371e-5, 8.10113573416587e-5, 8.10135333661383e-5, 8.10100201862979e-5, 8.10126380450887e-5, 8.10117417457058e-5, 8.10109030647412e-5, 8.10113592388901e-5, 8.1011863841514e-5, 8.10120090388912e-5, 8.10119258042781e-5, 8.10117840496561e-5, 8.10116699350746e-5, 8.10116065988293e-5, 8.1011588735696e-5, 8.10116029994609e-5, 8.10116366506366e-5, 8.10116801031373e-5, 8.10117269707339e-5, 8.10117733576033e-5, 8.1011817087675e-5, 8.10118570850093e-5, 8.10118929318958e-5, 8.10119245742431e-5, 8.10119521345813e-5, 8.10119757987909e-5, 8.10119957513381e-5, 8.10120121414359e-5, 8.10120250683586e-5, 8.10120345782922e-5, 8.10120406679944e-5
flux1:, 0.69627694165738, 7.34995805482781e-5, 7.34995755525101e-5, 7.34995673777398e-5, 7.34995560224055e-5, 7.34995414453236e-5, 7.34995235626791e-5, 7.34995022511185e-5, 7.34994773611679e-5, 7.34994487477794e-5, 7.3499416328484e-5, 7.34993801847677e-5, 7.34993407290441e-5, 7.34992989672021e-5, 7.34992568916516e-5, 7.34992180310748e-5, 7.34991881312045e-5, 7.34991757735755e-5, 7.34991923056785e-5, 7.34992495156001e-5, 7.34993518250995e-5, 7.3499477953361e-5, 7.34995499708671e-5, 7.34994151529207e-5, 7.34989574102619e-5, 7.34985480100686e-5, 7.34993113253428e-5, 7.3500117852112e-5, 7.34977443893129e-5, 7.3500932107265e-5, 7.34989578766039e-5, 7.34976313954038e-5, 7.3498957876604e-5, 7.35009321072651e-5, 7.34977443893129e-5, 7.35001178521119e-5, 7.34993113253428e-5, 7.34985480100686e-5, 7.34989574102619e-5, 7.34994151529207e-5, 7.34995499708671e-5, 7.3499477953361e-5, 7.34993518250996e-5, 7.34992495156001e-5, 7.34991923056784e-5, 7.34991757735754e-5, 7.34991881312044e-5, 7.34992180310748e-5, 7.34992568916516e-5, 7.34992989672021e-5, 7.34993407290441e-5, 7.34993801847677e-5, 7.34994163284841e-5, 7.34994487477794e-5, 7.34994773611679e-5, 7.34995022511184e-5, 7.34995235626791e-5, 7.34995414453236e-5, 7.34995560224056e-5, 7.34995673777397e-5, 7.349957555251e-5, 7.3499580548278e-5
flux1:, 0.696539390561133, 6.66248832449376e-5, 6.66248792469285e-5, 6.66248723387692e-5, 6.66248625141867e-5, 6.66248497351307e-5, 6.66248339293415e-5, 6.66248149933819e-5, 6.66247928049088e-5, 6.66247672502513e-5, 6.66247382766075e-5, 6.66247059827308e-5, 6.66246707679163e-5, 6.66246335658002e-5, 6.66245961936624e-5, 6.6624561839756e-5, 6.6624535664087e-5, 6.66245253372395e-5, 6.66245409526638e-5, 6.66245929061459e-5, 6.66246848547775e-5, 6.6624797252917e-5, 6.6624859682561e-5, 6.66247349953754e-5, 6.66243204179831e-5, 6.66239535916635e-5, 6.6624647859159e-5, 6.6625373074668e-5, 6.66232232349732e-5, 6.66261131763061e-5, 6.66243236655662e-5, 6.66231200713754e-5, 6.66243236655662e-5, 6.66261131763061e-5, 6.66232232349732e-5, 6.6625373074668e-5, 6.6624647859159e-5, 6.66239535916634e-5, 6.66243204179831e-5, 6.66247349953754e-5, 6.6624859682561e-5, 6.66247972529171e-5, 6.66246848547775e-5, 6.6624592906146e-5, 6.66245409526638e-5, 6.66245253372395e-5, 6.6624535664087e-5, 6.6624561839756e-5, 6.66245961936624e-5, 6.66246335658003e-5, 6.66246707679163e-5, 6.66247059827308e-5, 6.66247382766075e-5, 6.66247672502512e-5, 6.66247928049089e-5, 6.66248149933819e-5, 6.66248339293414e-5, 6.66248497351308e-5, 6.66248625141867e-5, 6.66248723387692e-5, 6.66248792469284e-5, 6.66248832449377e-5
flux1:, 0.696801839464887, 6.03398720977436e-5, 6.03398690261898e-5, 6.03398633262056e-5, 6.03398549869157e-5, 6.03398439719335e-5, 6.03398302174342e-5, 6.0339813635119e-5, 6.03397941234484e-5, 6.03397715925379e-5, 6.03397460109939e-5, 6.03397174869878e-5, 6.03396864011052e-5, 6.03396536143824e-5, 6.03396207784768e-5, 6.0339590767277e-5, 6.03395682065475e-5, 6.0339559942419e-5, 6.03395749404757e-5, 6.03396223544738e-5, 6.03397051822262e-5, 6.03398054962197e-5, 6.03398597267177e-5, 6.03397448277592e-5, 6.03393699246234e-5, 6.03390417721769e-5, 6.03396728114929e-5, 6.03403244302798e-5, 6.03383789855869e-5, 6.03409967277088e-5, 6.03393761347469e-5, 6.03382850229247e-5, 6.03393761347469e-5, 6.03409967277088e-5, 6.0338378985587e-5, 6.03403244302798e-5, 6.03396728114929e-5, 6.03390417721769e-5, 6.03393699246233e-5, 6.03397448277592e-5, 6.03398597267176e-5, 6.03398054962196e-5, 6.03397051822262e-5, 6.03396223544738e-5, 6.03395749404757e-5, 6.0339559942419e-5, 6.03395682065476e-5, 6.0339590767277e-5, 6.03396207784768e-5, 6.03396536143823e-5, 6.03396864011052e-5, 6.03397174869878e-5, 6.03397460109938e-5, 6.03397715925379e-5, 6.03397941234485e-5, 6.03398136351189e-5, 6.03398302174342e-5, 6.03398439719335e-5, 6.03398549869156e-5, 6.03398633262056e-5, 6.03398690261897e-5, 6.03398720977436e-5
flux1:, 0.69706428836864, 5.45994976843038e-5, 5.45994954799889e-5, 5.45994909298715e-5, 5.45994840186707e-5, 5.45994747105946e-5, 5.45994629478542e-5, 5.45994486535549e-5, 5.45994317419798e-5, 5.45994121410632e-5, 5.4599389834398e-5, 5.45993649336706e-5, 5.45993377970378e-5, 5.45993092140931e-5, 5.45992806810582e-5, 5.45992547826972e-5, 5.45992356587761e-5, 5.45992294107407e-5, 5.45992439915184e-5, 5.45992874488089e-5, 5.45993622144237e-5, 5.45994518673141e-5, 5.45994990749569e-5, 5.45993935465765e-5, 5.4599055026871e-5, 5.45987619327931e-5, 5.45993350997491e-5, 5.45999201479972e-5, 5.45981613209567e-5, 5.46005304688109e-5, 5.45990641850636e-5, 5.45980759296205e-5, 5.45990641850636e-5, 5.46005304688109e-5, 5.45981613209567e-5, 5.45999201479972e-5, 5.45993350997492e-5, 5.45987619327931e-5, 5.4599055026871e-5, 5.45993935465765e-5, 5.45994990749569e-5, 5.45994518673142e-5, 5.45993622144236e-5, 5.45992874488089e-5, 5.45992439915184e-5, 5.45992294107407e-5, 5.45992356587761e-5, 5.45992547826971e-5, 5.45992806810582e-5, 5.45993092140931e-5, 5.45993377970379e-5, 5.45993649336706e-5, 5.4599389834398e-5, 5.45994121410631e-5, 5.45994317419797e-5, 5.45994486535548e-5, 5.45994629478542e-5, 5.45994747105946e-5, 5.45994840186708e-5, 5.45994909298715e-5, 5.4599495479989e-5, 5.45994976843039e-5
flux1:, 0.697326737272393, 4.93616037922162e-5, 4.93616023983595e-5, 4.93615989329945e-5, 4.93615933767484e-5, 4.93615856937335e-5, 4.936157583044e-5, 4.93615637185472e-5, 4.93615492843382e-5, 4.9361532468978e-5, 4.93615132661733e-5, 4.93614917868474e-5, 4.93614683645408e-5, 4.93614437197351e-5, 4.93614192038021e-5, 4.93613971366366e-5, 4.93613812170436e-5, 4.93613768751735e-5, 4.93613911563004e-5, 4.93614311248892e-5, 4.93614987290896e-5, 4.93615789480768e-5, 4.93616201242315e-5, 4.93615234920328e-5, 4.93612182623565e-5, 4.93609568817715e-5, 4.93614771023212e-5, 4.93620019736006e-5, 4.93604133481677e-5, 4.93625556639211e-5, 4.93612301998458e-5, 4.93603359051938e-5, 4.93612301998458e-5, 4.93625556639211e-5, 4.93604133481677e-5, 4.93620019736007e-5, 4.93614771023213e-5, 4.93609568817716e-5, 4.93612182623564e-5, 4.93615234920328e-5, 4.93616201242316e-5, 4.93615789480768e-5, 4.93614987290896e-5, 4.93614311248891e-5, 4.93613911563005e-5, 4.93613768751735e-5, 4.93613812170437e-5, 4.93613971366367e-5, 4.93614192038021e-5, 4.93614437197351e-5, 4.93614683645408e-5, 4.93614917868474e-5, 4.93615132661734e-5, 4.9361532468978e-5, 4.93615492843382e-5, 4.93615637185472e-5, 4.936157583044e-5, 4.93615856937335e-5, 4.93615933767484e-5, 4.93615989329945e-5, 4.93616023983594e-5, 4.93616037922162e-5
flux1:, 0.697589186176146, 4.45867939370205e-5, 4.45867932927702e-5, 4.45867908362426e-5, 4.45867865444133e-5, 4.45867803809416e-5, 4.45867722953912e-5, 4.45867622259478e-5, 4.45867501080365e-5, 4.45867358926143e-5, 4.45867195799075e-5, 4.458670127712e-5, 4.45866812922078e-5, 4.45866602797438e-5, 4.45866394569848e-5, 4.45866209020822e-5, 4.4586607914761e-5, 4.45866053212205e-5, 4.45866193545911e-5, 4.45866562068327e-5, 4.45867174148983e-5, 4.45867892573514e-5, 4.45868252346108e-5, 4.45867369847525e-5, 4.45864621464749e-5, 4.45862293923407e-5, 4.45867011953056e-5, 4.45871717032527e-5, 4.4585738139453e-5, 4.45876736662604e-5, 4.45864765802205e-5, 4.4585668035057e-5, 4.45864765802205e-5, 4.45876736662604e-5, 4.4585738139453e-5, 4.45871717032528e-5, 4.45867011953056e-5, 4.45862293923408e-5, 4.45864621464749e-5, 4.45867369847526e-5, 4.45868252346108e-5, 4.45867892573514e-5, 4.45867174148983e-5, 4.45866562068327e-5, 4.45866193545911e-5, 4.45866053212205e-5, 4.4586607914761e-5, 4.45866209020822e-5, 4.45866394569848e-5, 4.45866602797438e-5, 4.45866812922078e-5, 4.458670127712e-5, 4.45867195799075e-5, 4.45867358926142e-5, 4.45867501080366e-5, 4.45867622259477e-5, 4.45867722953912e-5, 4.45867803809417e-5, 4.45867865444132e-5, 4.45867908362426e-5, 4.45867932927701e-5, 4.45867939370205e-5
flux1:, 0.6978516350799, 4.0238299046314e-5, 4.02382990831359e-5, 4.02382975473517e-5, 4.02382944128343e-5, 4.02382896427142e-5, 4.0238283188871e-5, 4.02382749945535e-5, 4.02382650022575e-5, 4.02382531702199e-5, 4.02382395026222e-5, 4.02382241010431e-5, 4.02382072478227e-5, 4.02381895354337e-5, 4.02381720576845e-5, 4.02381566728667e-5, 4.02381463204094e-5, 4.02381452841919e-5, 4.02381590718822e-5, 4.02381931025659e-5, 4.02382485655582e-5, 4.02383129433187e-5, 4.02383444197364e-5, 4.0238264014671e-5, 4.02380168608947e-5, 4.02378098917908e-5, 4.02382374400005e-5, 4.02386588677027e-5, 4.02373664203287e-5, 4.02391136000342e-5, 4.0238033430494e-5, 4.02373030637693e-5, 4.0238033430494e-5, 4.02391136000342e-5, 4.02373664203288e-5, 4.02386588677027e-5, 4.02382374400005e-5, 4.02378098917907e-5, 4.02380168608948e-5, 4.0238264014671e-5, 4.02383444197364e-5, 4.02383129433187e-5, 4.02382485655582e-5, 4.02381931025659e-5, 4.02381590718822e-5, 4.02381452841919e-5, 4.02381463204094e-5, 4.02381566728667e-5, 4.02381720576845e-5, 4.02381895354338e-5, 4.02382072478228e-5, 4.02382241010432e-5, 4.02382395026223e-5, 4.02382531702199e-5, 4.02382650022575e-5, 4.02382749945535e-5, 4.02382831888709e-5, 4.02382896427142e-5, 4.02382944128342e-5, 4.02382975473517e-5, 4.0238299083136e-5, 4.02382990463141e-5
flux1:, 0.698114083983653, 3.62818468639244e-5, 3.62818475044683e-5, 3.62818467899185e-5, 3.62818446916791e-5, 3.62818411724908e-5, 3.62818361861446e-5, 3.62818296799954e-5, 3.62818216021602e-5, 3.62818119163747e-5, 3.62818006290171e-5, 3.62817878349438e-5, 3.62817737915398e-5, 3.62817590333608e-5, 3.62817445411846e-5, 3.62817319739988e-5, 3.62817239467087e-5, 3.62817242571133e-5, 3.6281737765914e-5, 3.62817692087746e-5, 3.62818194829175e-5, 3.62818771844535e-5, 3.62819047454878e-5, 3.62818316378054e-5, 3.62816096496224e-5, 3.62814258577606e-5, 3.62818129773193e-5, 3.62821901232877e-5, 3.62810259642927e-5, 3.62826017490221e-5, 3.62816279499278e-5, 3.62809687888583e-5, 3.62816279499279e-5, 3.6282601749022e-5, 3.62810259642927e-5, 3.62821901232877e-5, 3.62818129773193e-5, 3.62814258577607e-5, 3.62816096496224e-5, 3.62818316378054e-5, 3.62819047454879e-5, 3.62818771844535e-5, 3.62818194829175e-5, 3.62817692087746e-5, 3.6281737765914e-5, 3.62817242571133e-5, 3.62817239467087e-5, 3.62817319739988e-5, 3.62817445411845e-5, 3.62817590333609e-5, 3.62817737915397e-5, 3.62817878349438e-5, 3.62818006290171e-5, 3.62818119163747e-5, 3.62818216021601e-5, 3.62818296799954e-5, 3.62818361861446e-5, 3.62818411724908e-5, 3.62818446916791e-5, 3.62818467899185e-5, 3.62818475044683e-5, 3.62818468639244e-5
flux1:, 0.698376532887406, 3.26855335641764e-5, 3.26855347230967e-5, 3.26855347212259e-5, 3.26855335281833e-5, 3.2685531106608e-5, 3.26855274120577e-5, 3.26855223954054e-5, 3.26855160094085e-5, 3.26855082220812e-5, 3.2685499040851e-5, 3.26854885533579e-5, 3.26854769931734e-5, 3.26854648413054e-5, 3.26854529755251e-5, 3.2685442874694e-5, 3.26854368620502e-5, 3.26854383004893e-5, 3.2685451474667e-5, 3.26854805169667e-5, 3.26855260808667e-5, 3.26855777910149e-5, 3.26856019289702e-5, 3.26855355731671e-5, 3.26853364150114e-5, 3.26851734142482e-5, 3.26855236217576e-5, 3.26858608424608e-5, 3.26848131868788e-5, 3.26862331445443e-5, 3.26853560237966e-5, 3.26847616538836e-5, 3.26853560237966e-5, 3.26862331445443e-5, 3.26848131868787e-5, 3.26858608424607e-5, 3.26855236217576e-5, 3.26851734142481e-5, 3.26853364150114e-5, 3.26855355731671e-5, 3.26856019289702e-5, 3.26855777910149e-5, 3.26855260808667e-5, 3.26854805169666e-5, 3.2685451474667e-5, 3.26854383004892e-5, 3.26854368620502e-5, 3.2685442874694e-5, 3.26854529755251e-5, 3.26854648413054e-5, 3.26854769931734e-5, 3.26854885533579e-5, 3.2685499040851e-5, 3.26855082220812e-5, 3.26855160094085e-5, 3.26855223954054e-5, 3.26855274120577e-5, 3.2685531106608e-5, 3.26855335281833e-5, 3.26855347212258e-5, 3.26855347230967e-5, 3.26855335641765e-5
flux1:, 0.698638981791159, 2.94196980055698e-5, 2.94196995917389e-5, 2.94197001883602e-5, 2.94196997639616e-5, 2.94196982814612e-5, 2.94196956982139e-5, 2.94196919682849e-5, 2.94196870484357e-5, 2.94196809101486e-5, 2.9419673561202e-5, 2.94196650819539e-5, 2.9419655683617e-5, 2.94196457980485e-5, 2.9419636209539e-5, 2.94196282345993e-5, 2.94196239348614e-5, 2.94196262847563e-5, 2.94196390568263e-5, 2.94196658518175e-5, 2.94197071213717e-5, 2.94197534385558e-5, 2.94197745694497e-5, 2.94197144315702e-5, 2.94195359455929e-5, 2.9419391559312e-5, 2.94197080869842e-5, 2.94200093359987e-5, 2.9419067371266e-5, 2.94203457850731e-5, 2.94195564460026e-5, 2.94190209730141e-5, 2.94195564460026e-5, 2.94203457850731e-5, 2.9419067371266e-5, 2.94200093359987e-5, 2.94197080869842e-5, 2.9419391559312e-5, 2.94195359455929e-5, 2.94197144315702e-5, 2.94197745694497e-5, 2.94197534385558e-5, 2.94197071213717e-5, 2.94196658518174e-5, 2.94196390568263e-5, 2.94196262847563e-5, 2.94196239348614e-5, 2.94196282345993e-5, 2.9419636209539e-5, 2.94196457980486e-5, 2.9419655683617e-5, 2.94196650819539e-5, 2.94196735612019e-5, 2.94196809101486e-5, 2.94196870484357e-5, 2.94196919682849e-5, 2.94196956982139e-5, 2.94196982814613e-5, 2.94196997639616e-5, 2.94197001883602e-5, 2.94196995917389e-5, 2.94196980055699e-5
flux1:, 0.698901430694913, 2.64567989955015e-5, 2.645680091507e-5, 2.64568019942986e-5, 2.6456802201295e-5, 2.64568014996757e-5, 2.6456799848728e-5, 2.64567972055556e-5, 2.64567935305253e-5, 2.64567887980684e-5, 2.64567830159306e-5, 2.64567762574115e-5, 2.64567687129924e-5, 2.64567607696914e-5, 2.64567531272662e-5, 2.64567469562574e-5, 2.64567440840918e-5, 2.64567471387611e-5, 2.64567594381986e-5, 2.64567841154197e-5, 2.64568214563917e-5, 2.6456862907334e-5, 2.64568813852355e-5, 2.64568269504395e-5, 2.64566671499204e-5, 2.64565393987513e-5, 2.64568252174266e-5, 2.64570940813158e-5, 2.64562478999053e-5, 2.64573978619964e-5, 2.64566881477708e-5, 2.64562061616498e-5, 2.64566881477708e-5, 2.64573978619963e-5, 2.64562478999053e-5, 2.64570940813158e-5, 2.64568252174266e-5, 2.64565393987513e-5, 2.64566671499204e-5, 2.64568269504395e-5, 2.64568813852355e-5, 2.6456862907334e-5, 2.64568214563916e-5, 2.64567841154197e-5, 2.64567594381986e-5, 2.64567471387611e-5, 2.64567440840918e-5, 2.64567469562574e-5, 2.64567531272662e-5, 2.64567607696914e-5, 2.64567687129924e-5, 2.64567762574115e-5, 2.64567830159306e-5, 2.64567887980684e-5, 2.64567935305253e-5, 2.64567972055555e-5, 2.6456799848728e-5, 2.64568014996758e-5, 2.6456802201295e-5, 2.64568019942986e-5, 2.645680091507e-5, 2.64567989955015e-5
flux1:, 0.699163879598666, 2.37712958834071e-5, 2.37712980432134e-5, 2.37712994914655e-5, 2.37713001964683e-5, 2.37713001229511e-5, 2.37712992323168e-5, 2.37712974846563e-5, 2.37712948436965e-5, 2.37712912864907e-5, 2.37712868205783e-5, 2.37712815126035e-5, 2.37712755340117e-5, 2.37712692311197e-5, 2.37712632274796e-5, 2.37712585626734e-5, 2.37712568548116e-5, 2.37712604233795e-5, 2.3771272183313e-5, 2.37712948567824e-5, 2.37713285951345e-5, 2.37713656471697e-5, 2.37713817761451e-5, 2.37713325543346e-5, 2.37711896162186e-5, 2.3771076705617e-5, 2.37713345457571e-5, 2.3771574276848e-5, 2.37708148121507e-5, 2.37718483115669e-5, 2.37712107524638e-5, 2.37707772931189e-5, 2.37712107524638e-5, 2.37718483115669e-5, 2.37708148121507e-5, 2.3771574276848e-5, 2.37713345457571e-5, 2.37710767056169e-5, 2.37711896162186e-5, 2.37713325543346e-5, 2.37713817761451e-5, 2.37713656471697e-5, 2.37713285951345e-5, 2.37712948567824e-5, 2.37712721833131e-5, 2.37712604233794e-5, 2.37712568548116e-5, 2.37712585626734e-5, 2.37712632274796e-5, 2.37712692311198e-5, 2.37712755340117e-5, 2.37712815126035e-5, 2.37712868205782e-5, 2.37712912864907e-5, 2.37712948436965e-5, 2.37712974846563e-5, 2.37712992323169e-5, 2.37713001229512e-5, 2.37713001964683e-5, 2.37712994914655e-5, 2.37712980432134e-5, 2.37712958834071e-5
flux1:, 0.699426328502419, 2.1339532748636e-5, 2.13395350595554e-5, 2.13395367692398e-5, 2.13395378467346e-5, 2.13395382582593e-5, 2.13395379675194e-5, 2.13395369375889e-5, 2.13395351353976e-5, 2.13395325404148e-5, 2.13395291599285e-5, 2.13395250544265e-5, 2.13395203780055e-5, 2.13395154401848e-5, 2.13395107959966e-5, 2.13395073677567e-5, 2.13395065867915e-5, 2.13395104982383e-5, 2.13395216602619e-5, 2.13395424347174e-5, 2.13395728648656e-5, 2.13396059360485e-5, 2.13396199799133e-5, 2.13395755096069e-5, 2.13394477662998e-5, 2.13393480740627e-5, 2.13395804448442e-5, 2.13397939910929e-5, 2.13391129565042e-5, 2.13400409616726e-5, 2.13394687251556e-5, 2.13390792500943e-5, 2.13394687251556e-5, 2.13400409616726e-5, 2.13391129565043e-5, 2.13397939910929e-5, 2.13395804448442e-5, 2.13393480740627e-5, 2.13394477662998e-5, 2.13395755096069e-5, 2.13396199799134e-5, 2.13396059360485e-5, 2.13395728648655e-5, 2.13395424347174e-5, 2.13395216602619e-5, 2.13395104982383e-5, 2.13395065867915e-5, 2.13395073677566e-5, 2.13395107959967e-5, 2.13395154401848e-5, 2.13395203780055e-5, 2.13395250544265e-5, 2.13395291599285e-5, 2.13395325404148e-5, 2.13395351353976e-5, 2.13395369375888e-5, 2.13395379675194e-5, 2.13395382582594e-5, 2.13395378467346e-5, 2.13395367692398e-5, 2.13395350595553e-5, 2.1339532748636e-5
flux1:, 0.699688777406172, 1.91396264018422e-5, 1.91396287817571e-5, 1.91396306543946e-5, 1.91396319899942e-5, 1.91396327565831e-5, 1.91396329203295e-5, 1.91396324472963e-5, 1.91396313075012e-5, 1.9139629482688e-5, 1.91396269799184e-5, 1.91396238540599e-5, 1.91396202434842e-5, 1.91396164245487e-5, 1.91396128908087e-5, 1.91396104597485e-5, 1.91396103962523e-5, 1.9139614501796e-5, 1.91396250190986e-5, 1.91396439944938e-5, 1.91396713857063e-5, 1.91397008529452e-5, 1.91397130430627e-5, 1.9139672893743e-5, 1.91395588243373e-5, 1.91394708881561e-5, 1.91396800948077e-5, 1.9139870126974e-5, 1.91392599581433e-5, 1.91400924941186e-5, 1.91395793376576e-5, 1.9139229691415e-5, 1.91395793376577e-5, 1.91400924941186e-5, 1.91392599581433e-5, 1.9139870126974e-5, 1.91396800948077e-5, 1.91394708881562e-5, 1.91395588243373e-5, 1.9139672893743e-5, 1.91397130430627e-5, 1.91397008529452e-5, 1.91396713857063e-5, 1.91396439944938e-5, 1.91396250190986e-5, 1.9139614501796e-5, 1.91396103962523e-5, 1.91396104597485e-5, 1.91396128908087e-5, 1.91396164245487e-5, 1.91396202434841e-5, 1.91396238540599e-5, 1.91396269799185e-5, 1.9139629482688e-5, 1.91396313075011e-5, 1.91396324472963e-5, 1.91396329203295e-5, 1.91396327565831e-5, 1.91396319899942e-5, 1.91396306543945e-5, 1.91396287817571e-5, 1.91396264018423e-5
[truncated: 32,722 more chars]
