# Supplementary material for: Spatial Resolution and Refractive Index Contrast of Resonant Photonic Crystal Surfaces for Biosensing
Source: IEEE Photonics J. Author manuscript; Available in PMC 2015 Sep 7. (PMC4561521; doi:10.1109/JPHOT.2015.2435699)
Supplement: fig6_data [file NIHMS64775-supplement-fig6_data.gz › Volumes/graham/MacBook_backup/PhD_folder_2015_06_02/paper_improvements/IEEE_J_Photonics/final_files/data_files/fig6/meep_data/14/t.dat]

flux1:	0.627777777777778	6.42061459194393e-7	6.37286904462484e-7	6.32656922359566e-7	6.28169096754703e-7	6.23967234604623e-7	6.2029140682421e-7	6.17382345839853e-7	6.15391234333337e-7	6.14336450629111e-7	6.1412159200719e-7	6.14599047324774e-7	6.15643416697121e-7	6.17197442160829e-7	6.19270606182628e-7	6.21898794449999e-7	6.25096626369765e-7	6.28837680155719e-7	6.33076568128024e-7	6.3778883535419e-7	6.42969623937887e-7	6.48534165054956e-7	6.54156931898653e-7	6.5930805668747e-7	6.63882660286265e-7	6.68989132901344e-7	6.75169936568247e-7	6.7872808482139e-7	6.83279031655509e-7	6.87650994699366e-7	6.96020404701351e-7	6.94098067966868e-7	6.91434026712936e-7	6.97199019207778e-7	6.98314723840454e-7	6.97944894913775e-7	6.96402061295507e-7	6.95412761039465e-7	6.93049492446757e-7	6.89839239497009e-7	6.86015511950488e-7	6.81477363662672e-7	6.76301936557061e-7	6.70726459481039e-7	6.64989281496691e-7	6.59265354624661e-7	6.53672289029911e-7	6.48284309667549e-7	6.43136950691104e-7
flux1:	0.628040226681531	7.32958744832966e-7	7.26425178695944e-7	7.20026028871478e-7	7.13752784866121e-7	7.07762163849764e-7	7.02338486624412e-7	6.9779663184599e-7	6.94376755870809e-7	6.92178037856484e-7	6.91155244939561e-7	6.91171734377667e-7	6.92078028498542e-7	6.93776727209483e-7	6.96246243066597e-7	6.99520977922649e-7	7.03648834060932e-7	7.08654820589187e-7	7.14527823557884e-7	7.21222403151264e-7	7.2864174516598e-7	7.36566934435397e-7	7.44567821499263e-7	7.52106261086422e-7	7.59139923417668e-7	7.66759774652476e-7	7.75304083315941e-7	7.809326153657e-7	7.87811897236788e-7	7.93991747819264e-7	8.0477520913176e-7	8.03623759423633e-7	8.01344344514884e-7	8.08475094745337e-7	8.10079614693995e-7	8.09397370398906e-7	8.07407576629388e-7	8.05663664219236e-7	8.01963042617088e-7	7.97189035278303e-7	7.91530522156744e-7	7.84766751824019e-7	7.77054532080077e-7	7.68819386019443e-7	7.60454057398591e-7	7.52206794531364e-7	7.4421235645282e-7	7.36547304012191e-7	7.29261930176011e-7
flux1:	0.628302675585284	8.38097676429387e-7	8.30090924439447e-7	8.22192224856776e-7	8.14370286410209e-7	8.06784287625559e-7	7.9976096887722e-7	7.93694584853235e-7	7.8892145080747e-7	7.85624339776545e-7	7.83803311610384e-7	7.83318517066614e-7	7.8397929878464e-7	7.85636181135203e-7	7.88236536583367e-7	7.91826635948673e-7	7.96508174097324e-7	8.02373579183087e-7	8.09447060515898e-7	8.17648091724053e-7	8.26773619750604e-7	8.36479562238828e-7	8.46272695864661e-7	8.5564785401939e-7	8.6460165404207e-7	8.74133002160358e-7	8.84441920564771e-7	8.91715590041258e-7	9.00433721924908e-7	9.08075991601752e-7	9.20893459933824e-7	9.20171580344696e-7	9.1799644059706e-7	9.26372492594379e-7	9.28394981424434e-7	9.27375277862556e-7	9.2502128327374e-7	9.22781701481177e-7	9.17992113865362e-7	9.11968534704354e-7	9.04903177293239e-7	8.9640124034605e-7	8.86645654442519e-7	8.76242655406595e-7	8.65756001507684e-7	8.55516426954048e-7	8.45665162576576e-7	8.362564867648e-7	8.27329604056015e-7
flux1:	0.628565124489038	9.60551503606236e-7	9.51597556045341e-7	9.42690187879446e-7	9.33753810473372e-7	9.24936825431253e-7	9.16604972931275e-7	9.09235315408032e-7	9.03264302552831e-7	8.98956255780273e-7	8.96345261567106e-7	8.95270101816348e-7	8.95481063332677e-7	8.96767659465422e-7	8.99051702080906e-7	9.0240974090061e-7	9.07019573955876e-7	9.13054902675978e-7	9.20573347259784e-7	9.29447517082242e-7	9.39366268087061e-7	9.49888816570993e-7	9.60512636779616e-7	9.70795858525027e-7	9.80727070744716e-7	9.91156247207726e-7	1.00228057736742e-6	1.01044749094427e-6	1.02014852736511e-6	1.02866130153768e-6	1.04285294085161e-6	1.04197752393245e-6	1.0394294027133e-6	1.0487696745007e-6	1.05101686422213e-6	1.0496302116766e-6	1.04699409081127e-6	1.04461230552905e-6	1.03914962028475e-6	1.03238471730054e-6	1.02458140701442e-6	1.01513265003974e-6	1.00418033273989e-6	9.92481475308082e-7	9.80774013710957e-7	9.69476757309956e-7	9.58725832512705e-7	9.48524428342254e-7	9.38865943123023e-7
flux1:	0.628827573392791	1.10331341448531e-6	1.09414143857138e-6	1.0849019729568e-6	1.07545099773355e-6	1.0659113644837e-6	1.056682959312e-6	1.04832668960385e-6	1.04137929633932e-6	1.0361799636392e-6	1.03278163531971e-6	1.03098216535279e-6	1.03045695322206e-6	1.03093036877036e-6	1.03230937239612e-6	1.03472187383131e-6	1.03844241239009e-6	1.04373513027908e-6	1.05068639617645e-6	1.05911558829898e-6	1.06861730145134e-6	1.07870076711439e-6	1.08891193400693e-6	1.09888222832222e-6	1.10852552124954e-6	1.11852193099649e-6	1.12926262001284e-6	1.13730593926803e-6	1.14684554153798e-6	1.15544610255974e-6	1.17014969301357e-6	1.16833504680385e-6	1.16476982115123e-6	1.17466599175886e-6	1.17683785541229e-6	1.17505691857058e-6	1.17220936916518e-6	1.17009579901253e-6	1.16450744754723e-6	1.15765768011827e-6	1.1499615185696e-6	1.14058614765992e-6	1.12956143477039e-6	1.11774520608936e-6	1.10603684712623e-6	1.09494334760149e-6	1.08458438085944e-6	1.07488255161554e-6	1.06574580393204e-6
flux1:	0.629090022296544	1.26891085935346e-6	1.26037998095678e-6	1.25160397486609e-6	1.24234669315762e-6	1.23269066880359e-6	1.22306368980987e-6	1.21410837749116e-6	1.20645757840046e-6	1.20051469949453e-6	1.1963346995373e-6	1.1936567657545e-6	1.19207054463165e-6	1.19123712402701e-6	1.19106318537938e-6	1.19174821000085e-6	1.19367839114367e-6	1.19721044135547e-6	1.20245274875667e-6	1.20917321189772e-6	1.21690276985774e-6	1.22516100729936e-6	1.23359400004643e-6	1.24188938945691e-6	1.24980860719711e-6	1.25789194458508e-6	1.26696082936622e-6	1.27371570586318e-6	1.28180373611965e-6	1.28961561243664e-6	1.30389538927876e-6	1.30023467929082e-6	1.29490727462529e-6	1.30489251410295e-6	1.30662721175892e-6	1.30443993724135e-6	1.30143784388252e-6	1.30001395347928e-6	1.29492040138722e-6	1.28871813328829e-6	1.28205171255511e-6	1.27387816448664e-6	1.26405214511182e-6	1.25346843466348e-6	1.24315908139132e-6	1.23371225089113e-6	1.22522085775347e-6	1.2175006846199e-6	1.21033515755502e-6
flux1:	0.629352471200297	1.45906896063642e-6	1.45206713828052e-6	1.44457910866693e-6	1.43625679486904e-6	1.42712924733089e-6	1.41764444894973e-6	1.40852061068537e-6	1.40047782378383e-6	1.39397023178976e-6	1.38903895381835e-6	1.38535192815835e-6	1.38240965486759e-6	1.37981808791119e-6	1.37749968497133e-6	1.37574069547376e-6	1.37504425031487e-6	1.37585307326153e-6	1.37828984637602e-6	1.38208253382251e-6	1.38674410150405e-6	1.39187076021995e-6	1.3972439516854e-6	1.40256109205147e-6	1.40735517553521e-6	1.41211564441139e-6	1.41833617506945e-6	1.4226496560023e-6	1.42804119611495e-6	1.43422158277389e-6	1.44723264384237e-6	1.44081300670695e-6	1.43297237307174e-6	1.44261830312782e-6	1.44356228598839e-6	1.44098966499551e-6	1.43788295252456e-6	1.43753408571913e-6	1.43355444409694e-6	1.42871775462701e-6	1.42396106425601e-6	1.41807486083014e-6	1.41069442488735e-6	1.40268318823083e-6	1.39516355980925e-6	1.38878983377316e-6	1.38361925577111e-6	1.37934152763081e-6	1.37558335658269e-6
flux1:	0.629614920104051	1.67451365615222e-6	1.66984286240341e-6	1.66439547345238e-6	1.65769886305018e-6	1.64971846152073e-6	1.64091315569334e-6	1.63206596891806e-6	1.62397070013591e-6	1.61711730534254e-6	1.61152085802627e-6	1.60677346862447e-6	1.60229214174679e-6	1.59764137908958e-6	1.59277392817022e-6	1.58806902126044e-6	1.5841394682004e-6	1.58149825795509e-6	1.58027492296693e-6	1.58017891095259e-6	1.58076129597811e-6	1.58175737522477e-6	1.5830943748735e-6	1.58440708655199e-6	1.58494059322662e-6	1.58527937647695e-6	1.58779617894835e-6	1.58870770603671e-6	1.59041431996689e-6	1.59429338053168e-6	1.60545623967323e-6	1.5954907692574e-6	1.58448985952569e-6	1.59351728344092e-6	1.59340983828526e-6	1.59052439758292e-6	1.58737039115959e-6	1.58840467802191e-6	1.58607638690795e-6	1.58321331974969e-6	1.58107988534723e-6	1.5783642963845e-6	1.57446589405789e-6	1.57015530954975e-6	1.56659474487441e-6	1.56448170765183e-6	1.56383012637233e-6	1.56419415387791e-6	1.56502440300853e-6
flux1:	0.629877369007804	1.91499145881703e-6	1.91325716726269e-6	1.91043499553188e-6	1.90592481633566e-6	1.89962235813086e-6	1.89198650157443e-6	1.88384943001259e-6	1.87606091605789e-6	1.86913191341044e-6	1.86304507323563e-6	1.85732185301702e-6	1.85131067179036e-6	1.84455202613069e-6	1.83703881460722e-6	1.82923757560738e-6	1.82184985872849e-6	1.81543493991983e-6	1.81012328069364e-6	1.8056352501258e-6	1.80161922879231e-6	1.79799799272094e-6	1.79482556960804e-6	1.79158499558712e-6	1.78720449142741e-6	1.78255286750153e-6	1.78101282782943e-6	1.77792570193518e-6	1.77541051452298e-6	1.77661914218201e-6	1.78577317342703e-6	1.77172687972154e-6	1.75712808369858e-6	1.76551153744298e-6	1.76426773356018e-6	1.76120740554331e-6	1.75808816742096e-6	1.76070770273472e-6	1.76041195936911e-6	1.75993345986985e-6	1.76086257348411e-6	1.7618572527369e-6	1.7620957616924e-6	1.76221258353481e-6	1.76335831062706e-6	1.76624446041722e-6	1.77083475805821e-6	1.77654946094798e-6	1.7826610172922e-6
flux1:	0.630139817911557	2.17954920841325e-6	2.18107290533822e-6	2.18121638008023e-6	2.17925985852302e-6	2.17502782630961e-6	2.16896684624236e-6	2.16193821691045e-6	2.1548268310039e-6	2.14815144037475e-6	2.14186298635913e-6	2.13542737488676e-6	2.12814723309127e-6	2.11955770012308e-6	2.10969447925342e-6	2.09909278495118e-6	2.08850947181469e-6	2.07852035919693e-6	2.06925337207215e-6	2.06047348351533e-6	2.05197977024229e-6	2.04390792571753e-6	2.03639105424311e-6	2.02866854348331e-6	2.01936335741613e-6	2.00983709173047e-6	2.00450506122528e-6	1.99731677555335e-6	1.99063483404438e-6	1.98919642151026e-6	1.99670062500865e-6	1.97838513825235e-6	1.96003938097748e-6	1.96808346705317e-6	1.96585687518892e-6	1.96282853651987e-6	1.95986473034711e-6	1.96415289162251e-6	1.96605736670061e-6	1.96811276275613e-6	1.97219647840219e-6	1.97699953584352e-6	1.98152314861085e-6	1.98624946181198e-6	1.99227380924913e-6	2.00028928787481e-6	2.01020266943767e-6	2.0213126129745e-6	2.03273060990719e-6
flux1:	0.63040226681531	2.46706831997941e-6	2.4718390006125e-6	2.47500151072619e-6	2.47573450644059e-6	2.47379410200202e-6	2.46960144869211e-6	2.46402389837993e-6	2.45795921209564e-6	2.45192364837462e-6	2.4458442727636e-6	2.43915482209695e-6	2.43113987661571e-6	2.42134608395817e-6	2.40984599222061e-6	2.39721320653707e-6	2.38421761408025e-6	2.37141981363238e-6	2.35894457628053e-6	2.34663412344151e-6	2.33447668042583e-6	2.32281768934584e-6	2.3117992858548e-6	2.3003390043059e-6	2.28680994524364e-6	2.27326227448894e-6	2.26504233682327e-6	2.25420518666922e-6	2.2440559339897e-6	2.24042134010079e-6	2.24717692890817e-6	2.22479123473233e-6	2.20287094030373e-6	2.21123872855865e-6	2.20844647498754e-6	2.20571449770661e-6	2.20306890003611e-6	2.20899461903775e-6	2.21302289440421e-6	2.21746894673298e-6	2.22442780650054e-6	2.23266120953912e-6	2.2410579273901e-6	2.24996361189721e-6	2.26039080081287e-6	2.27298284859879e-6	2.28758251074876e-6	2.30338749822877e-6	2.31938364071801e-6
flux1:	0.630664715719064	2.77699237497267e-6	2.78466700128467e-6	2.79061302479185e-6	2.7939334317278e-6	2.79432252610203e-6	2.79216326622142e-6	2.78830527918657e-6	2.78363784590703e-6	2.77866829376752e-6	2.77331348128996e-6	2.76700326390968e-6	2.75903271025996e-6	2.74897214334098e-6	2.73691653274428e-6	2.72343966688317e-6	2.70927914070789e-6	2.69495104650925e-6	2.68057894217023e-6	2.66610791361223e-6	2.65173122436252e-6	2.63797134177886e-6	2.62489865415089e-6	2.61106014207156e-6	2.59467281313842e-6	2.57862426629621e-6	2.5689721465136e-6	2.55546511297902e-6	2.54313655700647e-6	2.5381496532572e-6	2.54553102193295e-6	2.519633042673e-6	2.49460561003314e-6	2.50428631110271e-6	2.50158435937567e-6	2.49944203020127e-6	2.49730724365379e-6	2.50474391290435e-6	2.51057723874857e-6	2.51698687096501e-6	2.5262007147018e-6	2.53704909783477e-6	2.54837969438889e-6	2.56044888273878e-6	2.5741815713243e-6	2.59014624679376e-6	2.60811428277164e-6	2.62720768981096e-6	2.64633555405711e-6
flux1:	0.630927164622817	3.11013587080495e-6	3.12009049939006e-6	3.12833578399279e-6	3.13392876711585e-6	3.1365109696384e-6	3.13641619990151e-6	3.1344549194649e-6	3.13149017143476e-6	3.12801829300632e-6	3.1239630062739e-6	3.11877882166082e-6	3.11179583754464e-6	3.10261317072287e-6	3.09132713871277e-6	3.07847130893822e-6	3.06470967352527e-6	3.05049151104245e-6	3.03594268640959e-6	3.02112412619596e-6	3.00642300226507e-6	2.99248102876375e-6	2.97922036219088e-6	2.9648100056731e-6	2.94742866889994e-6	2.93087312808867e-6	2.92160461286689e-6	2.9068120413384e-6	2.89401468820492e-6	2.88880754184037e-6	2.89850450500504e-6	2.86990999989117e-6	2.84244859784185e-6	2.85466242005398e-6	2.85286788626934e-6	2.85159320277588e-6	2.85016137906528e-6	2.8589155450334e-6	2.86602754668406e-6	2.87373813182078e-6	2.88432907269113e-6	2.89664953204303e-6	2.90956732957801e-6	2.9233215638101e-6	2.93877081733335e-6	2.95639483246816e-6	2.97588657126076e-6	2.99631761498931e-6	3.01657563369383e-6
flux1:	0.63118961352657	3.46942758342928e-6	3.48085179808308e-6	3.49073933453773e-6	3.49812977312458e-6	3.50262175730242e-6	3.5044925273782e-6	3.50449768454128e-6	3.50346262187821e-6	3.5018751149074e-6	3.49968308321391e-6	3.49638931754561e-6	3.49137489281647e-6	3.48426443962316e-6	3.47513112467566e-6	3.46443246647908e-6	3.45272866137938e-6	3.44039049076678e-6	3.42754970959565e-6	3.41437937526864e-6	3.40142242075554e-6	3.38936669585249e-6	3.37792978471805e-6	3.36494128422593e-6	3.34866165411834e-6	3.33377186911235e-6	3.32679264863758e-6	3.31230236645889e-6	3.30091209588823e-6	3.29674205132223e-6	3.3105339629808e-6	3.28015310172568e-6	3.25099380820117e-6	3.26704461915238e-6	3.26701296179928e-6	3.26681444663544e-6	3.26623137336674e-6	3.27607499919229e-6	3.28379469855167e-6	3.29198929006972e-6	3.30294468022646e-6	3.31543217562992e-6	3.3283741951584e-6	3.34207752235337e-6	3.35738115733977e-6	3.37467753294552e-6	3.39357575522011e-6	3.41311771067206e-6	3.43222254530895e-6
flux1:	0.631452062430323	3.86043430699019e-6	3.87245346423444e-6	3.88325264513268e-6	3.89187580694009e-6	3.89788769472752e-6	3.90150664810771e-6	3.90342663611037e-6	3.90443274742483e-6	3.90501088822365e-6	3.905147584536e-6	3.90440795909381e-6	3.90222788280088e-6	3.89824574812505e-6	3.89248768923343e-6	3.8853104346016e-6	3.87715700908624e-6	3.868320620167e-6	3.85894079450872e-6	3.84928090644088e-6	3.83997955689262e-6	3.83169598761809e-6	3.82392062545477e-6	3.81422397757971e-6	3.80104462672213e-6	3.7898222704207e-6	3.78682233062125e-6	3.77417240216523e-6	3.7659211466441e-6	3.7639742959342e-6	3.78347224785907e-6	3.75210768045352e-6	3.72187392643864e-6	3.74297257796846e-6	3.74544849366747e-6	3.74641037370429e-6	3.74672116760012e-6	3.75742133636193e-6	3.76501521826261e-6	3.77282453733845e-6	3.78314028564746e-6	3.79452238707046e-6	3.80594241696077e-6	3.81785762203857e-6	3.83115446971175e-6	3.84615694487858e-6	3.86238805515723e-6	3.87887249574893e-6	3.89460242084909e-6
flux1:	0.631714511334077	4.29153511353142e-6	4.30333940593024e-6	4.31435163136962e-6	4.32363044127298e-6	4.3307128305694e-6	4.33576189140811e-6	4.3394143645802e-6	4.34242276941381e-6	4.34528169431822e-6	4.34802528516348e-6	4.35028236712967e-6	4.35153364185528e-6	4.35141230732168e-6	4.34987821453496e-6	4.34717844732002e-6	4.34364522977211e-6	4.33950745678476e-6	4.33491097920866e-6	4.33017148105313e-6	4.32595106334806e-6	4.32281954548307e-6	4.32005984163599e-6	4.31509194061991e-6	4.30657969091157e-6	4.30051025237696e-6	4.30267688935332e-6	4.29309275901641e-6	4.28925986634025e-6	4.29045405155043e-6	4.31685729995091e-6	4.28499771430573e-6	4.25402205621101e-6	4.28111228075362e-6	4.28658161126035e-6	4.28862001521192e-6	4.28971769958263e-6	4.30105912519744e-6	4.30781981746089e-6	4.31442919077134e-6	4.32324966292139e-6	4.33247785292992e-6	4.34108265535182e-6	4.34973653373715e-6	4.35945168947334e-6	4.37051934236725e-6	4.38237889218596e-6	4.39403997890924e-6	4.4045906433135e-6
flux1:	0.63197696023783	4.77367168210193e-6	4.78462938026901e-6	4.7952823464843e-6	4.8046991491886e-6	4.8123904174409e-6	4.81847338883455e-6	4.82354380966137e-6	4.82834021751769e-6	4.83337990093261e-6	4.83874722806965e-6	4.84412277918171e-6	4.8490091269231e-6	4.85301055396209e-6	4.8560090581839e-6	4.85815090354932e-6	4.85968278618478e-6	4.86079213508672e-6	4.86162525638741e-6	4.86250133213599e-6	4.86403519878862e-6	4.86667515210202e-6	4.8695596964469e-6	4.87007401521576e-6	4.86708493963187e-6	4.86686243710169e-6	4.87466716859807e-6	4.86883650421054e-6	4.86999848638285e-6	4.87482190584618e-6	4.90873628750262e-6	4.8763837868041e-6	4.84456092799116e-6	4.87818320215157e-6	4.8867568681344e-6	4.88959879023716e-6	4.89118903488611e-6	4.90298725487735e-6	4.90831529459441e-6	4.913059791861e-6	4.91979067533301e-6	4.92619482152878e-6	4.93114225685005e-6	4.93555389955159e-6	4.94064537244978e-6	4.94672389947814e-6	4.95315335356444e-6	4.95891988638989e-6	4.96320752472249e-6
flux1:	0.632239409141583	5.31967859841234e-6	5.32941355298829e-6	5.3393288262416e-6	5.34848134440737e-6	5.35635004471292e-6	5.3630196376159e-6	5.36907148295473e-6	5.37525861834086e-6	5.38213833006425e-6	5.38984239203635e-6	5.39808028324533e-6	5.40634393499553e-6	5.41418346322779e-6	5.42140037642119e-6	5.42806455734893e-6	5.43437633926248e-6	5.44050908686062e-6	5.44659904025991e-6	5.45291762769314e-6	5.45997816752468e-6	5.46811537418425e-6	5.47642309702323e-6	5.48234921191152e-6	5.48486142816397e-6	5.49024002802167e-6	5.50334491283298e-6	5.50127417988442e-6	5.50716421402598e-6	5.51558173341438e-6	5.55693988668366e-6	5.52350645920803e-6	5.49020872129319e-6	5.53043396653468e-6	5.54179241414869e-6	5.54498664137105e-6	5.54658104183245e-6	5.55868702441606e-6	5.56215337151567e-6	5.56458634809438e-6	5.56896143946257e-6	5.57233983644215e-6	5.57336307363033e-6	5.57319387960258e-6	5.57331574470466e-6	5.57410697998724e-6	5.57486918828052e-6	5.57454772775427e-6	5.5724000139343e-6
flux1:	0.632501858045337	5.94328464153282e-6	5.95170483059552e-6	5.96072865941906e-6	5.9693635166394e-6	5.97704263085386e-6	5.98383187519001e-6	5.99033142749176e-6	5.99734477148833e-6	6.00548994185544e-6	6.01494110957574e-6	6.02540841750628e-6	6.03633694123442e-6	6.04719935103574e-6	6.05772188580254e-6	6.06793199996029e-6	6.07802791456648e-6	6.08819422341918e-6	6.09854272387398e-6	6.10925360471848e-6	6.12071521515419e-6	6.13320238149548e-6	6.14588668719072e-6	6.15633299584035e-6	6.16343026651022e-6	6.17323980130107e-6	6.19054891002627e-6	6.19153338712552e-6	6.20104463465889e-6	6.2124931851753e-6	6.26059958703705e-6	6.22489733064586e-6	6.18897425942722e-6	6.23542862081413e-6	6.24884623572041e-6	6.25181035867332e-6	6.25275654087429e-6	6.26505588191386e-6	6.26643611217516e-6	6.26636090205367e-6	6.2684520245357e-6	6.26908074510012e-6	6.26651532971503e-6	6.26211248100069e-6	6.25766335551477e-6	6.25366958511588e-6	6.24938679102316e-6	6.24369649836128e-6	6.23588879339401e-6
flux1:	0.63276430694909	6.65795412377484e-6	6.66522748306505e-6	6.67342209177769e-6	6.68144401085237e-6	6.6886560132584e-6	6.69511393879946e-6	6.70147066450514e-6	6.70861982171307e-6	6.7172650010132e-6	6.72762084226517e-6	6.73937268908124e-6	6.7518864120885e-6	6.76453912455428e-6	6.77699137500714e-6	6.78926213726537e-6	6.80158538932956e-6	6.81417283861594e-6	6.82709538145885e-6	6.84041668783195e-6	6.85441848443349e-6	6.86941405088251e-6	6.88477890748178e-6	6.89818637517927e-6	6.90820507888944e-6	6.92053817439355e-6	6.9403933576224e-6	6.94311263207559e-6	6.95445373650774e-6	6.96793230953113e-6	7.02163315050007e-6	6.98196621532235e-6	6.94183497917114e-6	6.99382065241901e-6	7.00827523043233e-6	7.0103759795366e-6	7.00992598624804e-6	7.02233722186392e-6	7.02161309601415e-6	7.0190739124617e-6	7.01924357676665e-6	7.01780374483593e-6	7.01251196761081e-6	7.00483625929493e-6	6.99688245613195e-6	6.98931449799398e-6	6.98135730266093e-6	6.9718035713975e-6	6.95992570705486e-6
flux1:	0.633026755852843	7.47578843321937e-6	7.48227253442237e-6	7.48987288318463e-6	7.49733246053836e-6	7.50390602449693e-6	7.50963681383205e-6	7.5152575035622e-6	7.52179076950024e-6	7.53005561618016e-6	7.54031499644803e-6	7.5522164784288e-6	7.56502646652035e-6	7.578015937557e-6	7.59078819499889e-6	7.60337610195809e-6	7.6160685092302e-6	7.629103953545e-6	7.64249635569594e-6	7.65619465052594e-6	7.67043975454906e-6	7.68571858105965e-6	7.70172059651041e-6	7.71614632351046e-6	7.72696726158655e-6	7.7395125538503e-6	7.76000414637718e-6	7.762731504039e-6	7.77371311750587e-6	7.78795467636861e-6	7.84590769017375e-6	7.80025405103692e-6	7.75406938205924e-6	7.81076741481285e-6	7.82512258849539e-6	7.82577931519532e-6	7.82318935042668e-6	7.83566576376443e-6	7.83299526482654e-6	7.82823029497274e-6	7.82703726756587e-6	7.82447441216885e-6	7.81768082824015e-6	7.80813147663492e-6	7.79821773975863e-6	7.7887814900395e-6	7.77902549545424e-6	7.76763015371789e-6	7.75380118535701e-6
flux1:	0.633289204756596	8.40671808376192e-6	8.41285929577537e-6	8.4202068648067e-6	8.42727362905692e-6	8.43315393263687e-6	8.43785752003826e-6	8.44220915296125e-6	8.44739384328762e-6	8.45438213774977e-6	8.46351002930866e-6	8.47439662768242e-6	8.48620830516852e-6	8.49810801908824e-6	8.50964254506756e-6	8.52085772010996e-6	8.53208644083071e-6	8.54357254665137e-6	8.55525996219185e-6	8.56701731778246e-6	8.57915717993188e-6	8.59249904683573e-6	8.60712310266267e-6	8.62060565480042e-6	8.63004244742646e-6	8.6405077615381e-6	8.65984621299407e-6	8.66073730715339e-6	8.66914103348095e-6	8.68283675315415e-6	8.74383438884696e-6	8.69008647015299e-6	8.63596165152123e-6	8.69668462106856e-6	8.7099165686335e-6	8.70871130172638e-6	8.70335772200353e-6	8.71589537222348e-6	8.71155736360374e-6	8.70492331853582e-6	8.70299986599791e-6	8.70034260435865e-6	8.69341181487871e-6	8.68358085882095e-6	8.67346348622808e-6	8.66406356787525e-6	8.65455681972379e-6	8.64349159044181e-6	8.62997078050079e-6
flux1:	0.63355165366035	9.45817834652656e-6	9.46440198276683e-6	9.4718711324052e-6	9.47880060777756e-6	9.48405533369833e-6	9.48756593437784e-6	9.49023934487454e-6	9.49344625411162e-6	9.49835232185929e-6	9.50541449099169e-6	9.51426325881374e-6	9.52398981712867e-6	9.53365573928605e-6	9.54273779582396e-6	9.55126089649681e-6	9.55955324591026e-6	9.56781872058577e-6	9.57592355269803e-6	9.58372423201712e-6	9.59175676815689e-6	9.60134019890188e-6	9.61297870653322e-6	9.62391823251669e-6	9.63013201001957e-6	9.63667997175796e-6	9.65355905248325e-6	9.65096762894467e-6	9.65492930126125e-6	9.66696355837202e-6	9.73024920390076e-6	9.66646818708713e-6	9.60270576423349e-6	9.66715520467497e-6	9.67858270936073e-6	9.67535642893573e-6	9.66684683004285e-6	9.67949880039821e-6	9.67382230181645e-6	9.66570417114343e-6	9.66362867123447e-6	9.66180184917383e-6	9.6560011429964e-6	9.64740411441898e-6	9.63875692811813e-6	9.63117316741361e-6	9.62377641803117e-6	9.61496730178846e-6	9.60373242684867e-6
flux1:	0.633814102564103	1.06353802134428e-5	1.06419945173421e-5	1.06499275160042e-5	1.06570308275733e-5	1.0661853154451e-5	1.06641708912689e-5	1.0664935515402e-5	1.06657135500348e-5	1.06679175585302e-5	1.06722007586796e-5	1.06782805122758e-5	1.06852258968881e-5	1.06920108532789e-5	1.06980094773777e-5	1.0703153135481e-5	1.07076755411614e-5	1.07116721356503e-5	1.07149303523964e-5	1.07173925358547e-5	1.07199966404765e-5	1.07247209155037e-5	1.0732482515989e-5	1.07399622022247e-5	1.07418230777182e-5	1.07434346179561e-5	1.07573147266643e-5	1.07500750811125e-5	1.07484075605778e-5	1.07580579317555e-5	1.08235728348043e-5	1.07482056385071e-5	1.06734912912054e-5	1.07419699919336e-5	1.07514421179418e-5	1.07463569025961e-5	1.07346129778435e-5	1.07475067944989e-5	1.07407968764015e-5	1.07315185638597e-5	1.07297074131183e-5	1.07293757449819e-5	1.07256683252769e-5	1.07195028421077e-5	1.07136523422138e-5	1.07092511495017e-5	1.0705320011343e-5	1.07000984492609e-5	1.06924720711084e-5
flux1:	0.634076551467856	1.19421763480725e-5	1.19493096252569e-5	1.19579733948536e-5	1.19655956798042e-5	1.19703041397743e-5	1.19716142705309e-5	1.19704541526163e-5	1.19685814838809e-5	1.19677157543391e-5	1.19688103072664e-5	1.1971781275887e-5	1.19757561712654e-5	1.1979639902778e-5	1.19826496972431e-5	1.19845116832107e-5	1.1985236713274e-5	1.19847235865869e-5	1.19826862055724e-5	1.19792720836048e-5	1.19760105859364e-5	1.19756798972732e-5	1.19795642339305e-5	1.19835478291666e-5	1.19808700918928e-5	1.19775612033083e-5	1.19888137931708e-5	1.19764334319294e-5	1.19688225173901e-5	1.19758841641485e-5	1.20443935959292e-5	1.19564059778865e-5	1.18699231346904e-5	1.19434577455859e-5	1.19514578596555e-5	1.19450088748035e-5	1.19303004585626e-5	1.19436531994279e-5	1.19361254021854e-5	1.1925876027361e-5	1.19245142995123e-5	1.19259861568528e-5	1.19248945252538e-5	1.19218729771136e-5	1.19196134916305e-5	1.19191500172244e-5	1.19193212035727e-5	1.19181908623617e-5	1.19145886773812e-5
flux1:	0.634339000371609	1.33824001785023e-5	1.33899826388089e-5	1.33995543121742e-5	1.34080644412241e-5	1.34130979789576e-5	1.34137726211875e-5	1.34108957838021e-5	1.34063970386897e-5	1.34023699769967e-5	1.34001977838188e-5	1.34001396623989e-5	1.34014852883702e-5	1.34030914089683e-5	1.34039438067685e-5	1.34034181328062e-5	1.34011434282453e-5	1.33967196972945e-5	1.33897970187563e-5	1.33808567954628e-5	1.33722041377486e-5	1.33675333007146e-5	1.33684330398478e-5	1.33697952499023e-5	1.33633950515352e-5	1.33562380547705e-5	1.33661176558732e-5	1.33488393500905e-5	1.3335869240985e-5	1.33406770362816e-5	1.3413746742429e-5	1.33126405918915e-5	1.32140767983271e-5	1.3294421295754e-5	1.33020598148769e-5	1.32950293114484e-5	1.32779466941911e-5	1.32920713298632e-5	1.32838044676285e-5	1.32725917026212e-5	1.32716137838222e-5	1.32748222910902e-5	1.32763869559667e-5	1.32766743113016e-5	1.32781977614179e-5	1.32817467214538e-5	1.32858705758999e-5	1.32884370778659e-5	1.32882903555002e-5
flux1:	0.634601449275363	1.4961450796047e-5	1.49692423635247e-5	1.49798232241862e-5	1.49896130548111e-5	1.49955185326019e-5	1.49960974393334e-5	1.4991914563875e-5	1.49850392582281e-5	1.49780111316085e-5	1.49727922630621e-5	1.49701529752736e-5	1.49696647344134e-5	1.49701570064321e-5	1.49702940535273e-5	1.49689332222534e-5	1.49651445968621e-5	1.4958120347775e-5	1.49474572952655e-5	1.49340953715514e-5	1.49212809649552e-5	1.49137174146176e-5	1.49132425960809e-5	1.49136212968378e-5	1.49051791991061e-5	1.48961172439646e-5	1.49065614324093e-5	1.48852789620134e-5	1.48682771410743e-5	1.48716193428347e-5	1.4951443414424e-5	1.48371487029355e-5	1.47265853138079e-5	1.48160983608412e-5	1.482498730846e-5	1.48183435540242e-5	1.47997066333909e-5	1.48150041331784e-5	1.48059178414947e-5	1.47935544825417e-5	1.47926756914938e-5	1.47972382517133e-5	1.4801077107253e-5	1.48043429822145e-5	1.48092940942315e-5	1.48163207776837e-5	1.48235528561022e-5	1.48286316307179e-5	1.48305019647244e-5
flux1:	0.634863898179116	1.66878309900143e-5	1.66954857317704e-5	1.67071357425346e-5	1.67186234264661e-5	1.67260326575407e-5	1.67271824368964e-5	1.67222560226742e-5	1.67134206900281e-5	1.67037348886356e-5	1.66958980685954e-5	1.66913712279157e-5	1.66901339748688e-5	1.66910080827329e-5	1.6692238976953e-5	1.66919902687731e-5	1.66885926537875e-5	1.6680721618194e-5	1.66679272968077e-5	1.66517157323165e-5	1.66364122642229e-5	1.66278072294974e-5	1.66279635968211e-5	1.66294588019092e-5	1.66212085079066e-5	1.66126938299898e-5	1.66259870724802e-5	1.66020286993186e-5	1.65827576232263e-5	1.65856978484368e-5	1.6674810843521e-5	1.65474685903122e-5	1.64251691275274e-5	1.65265839188809e-5	1.65386102072861e-5	1.65333655042444e-5	1.65140814638534e-5	1.65310161626552e-5	1.65208753221737e-5	1.65069994492812e-5	1.65057896295948e-5	1.65111308076033e-5	1.65165834075881e-5	1.65221533908783e-5	1.65297946474579e-5	1.65393481681481e-5	1.65483796684195e-5	1.65542607196059e-5	1.65561264955221e-5
flux1:	0.635126347082869	1.8574337929542e-5	1.85814872268203e-5	1.85942668787384e-5	1.86078966129311e-5	1.86174910202562e-5	1.86199458246484e-5	1.86149166770974e-5	1.86046205847473e-5	1.85927033455822e-5	1.85827573962232e-5	1.8577111231226e-5	1.85762760929507e-5	1.8579084518154e-5	1.85832692841297e-5	1.85861341747525e-5	1.85851019366222e-5	1.8578228582565e-5	1.85650146462643e-5	1.85476122387386e-5	1.85315321078827e-5	1.85237268075047e-5	1.85265112853045e-5	1.85312881572477e-5	1.85255890671518e-5	1.85201129623346e-5	1.85384800172157e-5	1.8513302015472e-5	1.84935587785775e-5	1.84972036638724e-5	1.85981363332171e-5	1.84578129188681e-5	1.83239474679612e-5	1.84400759626127e-5	1.84571123151448e-5	1.84541635594935e-5	1.84350567471745e-5	1.84541168396081e-5	1.84425608524022e-5	1.84266845463586e-5	1.84246669267032e-5	1.84301767547047e-5	1.84364998068303e-5	1.84435697778018e-5	1.84530167551018e-5	1.84640013461756e-5	1.84733786421038e-5	1.84781940422809e-5	1.8477852271932e-5
flux1:	0.635388795986622	2.06386617747451e-5	2.06449938786201e-5	2.06589978310292e-5	2.06752284883863e-5	2.06876916116431e-5	2.06921820987767e-5	2.06876850195249e-5	2.0676415452105e-5	2.0662664303991e-5	2.06510564302631e-5	2.06449476028962e-5	2.06454928953952e-5	2.06515548716635e-5	2.06602753318916e-5	2.06679580637253e-5	2.06709743631952e-5	2.06666677881009e-5	2.06544714536577e-5	2.06372290324421e-5	2.06217139813476e-5	2.06161269942897e-5	2.06231228646278e-5	2.06329976265117e-5	2.06318746086877e-5	2.06314818770653e-5	2.06566936038755e-5	2.06315468235504e-5	2.06127544209989e-5	2.06180180233757e-5	2.07329712124898e-5	2.05793610525243e-5	2.04337194070305e-5	2.05671486689406e-5	2.05907562605825e-5	2.05907366217294e-5	2.05723822843561e-5	2.05940320488926e-5	2.05806235591153e-5	2.0562201192308e-5	2.05589560463878e-5	2.05641491126053e-5	2.05707188015114e-5	2.05785823037976e-5	2.05890545093317e-5	2.06005173764122e-5	2.06089813206057e-5	2.06110989119924e-5	2.0606601236239e-5
flux1:	0.635651244890376	2.29032593340096e-5	2.29085735990948e-5	2.29239421326793e-5	2.29432195169773e-5	2.29591804281283e-5	2.29663609240183e-5	2.29629447350322e-5	2.29510911918798e-5	2.29357759326157e-5	2.29227665435557e-5	2.29165763439566e-5	2.29190992382036e-5	2.29292516901498e-5	2.29435335439679e-5	2.29571484780601e-5	2.29653074024808e-5	2.29645594173108e-5	2.29542328454874e-5	2.29378712369465e-5	2.29235647275118e-5	2.29208692638566e-5	2.29329260040013e-5	2.294901917961e-5	2.29537620202567e-5	2.29596487155493e-5	2.29927233135163e-5	2.29683638429762e-5	2.29512432140434e-5	2.2958662475448e-5	2.30892736332653e-5	2.29214524412962e-5	2.2763203504311e-5	2.29160462087921e-5	2.29472275683324e-5	2.29503972988628e-5	2.29329925915276e-5	2.29576267597176e-5	2.29419122699984e-5	2.29204174659412e-5	2.29156709744407e-5	2.29203126176809e-5	2.29267883066944e-5	2.29350241204122e-5	2.29460526486874e-5	2.29574226494163e-5	2.29641932632931e-5	2.29625536006853e-5	2.29525871204565e-5
flux1:	0.635913693794129	2.53945172273501e-5	2.53987370254879e-5	2.54156364004295e-5	2.54383479437452e-5	2.54583215247003e-5	2.54687070304261e-5	2.54667747214941e-5	2.5454571117102e-5	2.5437769981852e-5	2.54233515036652e-5	2.54170781777644e-5	2.54216581169318e-5	2.54360956789406e-5	2.54562357340752e-5	2.54761320390835e-5	2.54897657256132e-5	2.54928191182141e-5	2.54844553720896e-5	2.54688898514408e-5	2.54555669189554e-5	2.54555300918538e-5	2.54725969063705e-5	2.54951258999769e-5	2.55060304828213e-5	2.55183088806173e-5	2.55593737991553e-5	2.55358818644502e-5	2.55202803284725e-5	2.55299274425842e-5	2.56771877506065e-5	2.54934704831348e-5	2.53210179393458e-5	2.54947702470569e-5	2.55338229655935e-5	2.55400206933134e-5	2.55233208971784e-5	2.55512332575828e-5	2.55328073743036e-5	2.55078079724434e-5	2.55014918417863e-5	2.55056662155332e-5	2.55120790723688e-5	2.55206548488005e-5	2.55321972467845e-5	2.55434187541721e-5	2.55483619779389e-5	2.55426869209885e-5	2.55268214507926e-5
flux1:	0.636176142697882	2.81413718797941e-5	2.81445097097139e-5	2.81630799666743e-5	2.81894955535632e-5	2.8213827766631e-5	2.82277521809881e-5	2.82275346506683e-5	2.82150445268498e-5	2.81966323246268e-5	2.81805113434257e-5	2.81737412753781e-5	2.81799015798729e-5	2.81981355042631e-5	2.82236665299803e-5	2.82494048496487e-5	2.82680725832751e-5	2.82744195062241e-5	2.82673580967057e-5	2.82517138694875e-5	2.82383114007077e-5	2.8239834498121e-5	2.8260984939882e-5	2.8289239445602e-5	2.83055441587961e-5	2.83232251400468e-5	2.83715721602283e-5	2.83483221662202e-5	2.83332430657693e-5	2.83447615173539e-5	2.85091116200732e-5	2.8307048674703e-5	2.81180140376095e-5	2.83135531191816e-5	2.83600553757474e-5	2.83687194502005e-5	2.83520551674423e-5	2.83834322331315e-5	2.83619978637545e-5	2.83332203021454e-5	2.83254958037523e-5	2.83296046117457e-5	2.83363519016701e-5	2.83456183950413e-5	2.83580513798005e-5	2.83695802668778e-5	2.83732186237293e-5	2.83640472252544e-5	2.83427987933062e-5
flux1:	0.636438591601635	3.1173678678965e-5	3.11757581369881e-5	3.11960349531086e-5	3.1226241983306e-5	3.12550690290874e-5	3.12726734992437e-5	3.12742452733464e-5	3.12613977113901e-5	3.12410930739208e-5	3.12227426255581e-5	3.12147068576897e-5	3.12214803257886e-5	3.12424209500355e-5	3.12722175387115e-5	3.13027012785792e-5	3.13253435805456e-5	3.13338984155012e-5	3.13269158281927e-5	3.13097388604456e-5	3.12945866927795e-5	3.12959424219301e-5	3.13195864339953e-5	3.13520911135413e-5	3.13721207348013e-5	3.13933177924219e-5	3.14476425546532e-5	3.14234355780411e-5	3.14072717744309e-5	3.14200367891589e-5	3.16016313371882e-5	3.13781475050359e-5	3.1169484852014e-5	3.13872092955086e-5	3.1440140765793e-5	3.14503955497496e-5	3.14327699673153e-5	3.14677162259376e-5	3.144313461357e-5	3.14105123749338e-5	3.14017615412122e-5	3.14064586976141e-5	3.14142061421001e-5	3.14247812193133e-5	3.14387690576355e-5	3.14514280999159e-5	3.14547912245566e-5	3.14433360804179e-5	3.14180362997063e-5
flux1:	0.636701040505389	3.45206903286692e-5	3.45216397881579e-5	3.45434637550999e-5	3.45773073554551e-5	3.46105365281517e-5	3.46317924219579e-5	3.46351306707063e-5	3.46218053190418e-5	3.45992726445336e-5	3.45780470347181e-5	3.45677514998069e-5	3.45738334382251e-5	3.45959742004688e-5	3.46284725957636e-5	3.46622031514503e-5	3.46874283231746e-5	3.46968416843156e-5	3.46884921029104e-5	3.46681168546139e-5	3.46493257443577e-5	3.4648544603212e-5	3.46727825641395e-5	3.4707610083797e-5	3.4729094044416e-5	3.47514044951547e-5	3.48101807995388e-5	3.47835153783117e-5	3.47644444630827e-5	3.47778210206262e-5	3.49769147186518e-5	3.47285637930324e-5	3.44967813878862e-5	3.47368665813627e-5	3.47948386401665e-5	3.48056261430514e-5	3.47858736987415e-5	3.48244682901979e-5	3.47967948559645e-5	3.47604991705073e-5	3.4751293730456e-5	3.47573762774395e-5	3.47668921410031e-5	3.47794589395481e-5	3.47957234401531e-5	3.48104459554873e-5	3.48147925477092e-5	3.48026494682511e-5	3.47751532173887e-5
flux1:	0.636963489409142	3.82099962466698e-5	3.82095358854605e-5	3.82324663292267e-5	3.82695059500293e-5	3.83068230338457e-5	3.83315883194539e-5	3.83366686976759e-5	3.83228188571577e-5	3.82978093455309e-5	3.82731005388785e-5	3.82595022850753e-5	3.82634551672788e-5	3.82851138098015e-5	3.83185936006451e-5	3.83539915603665e-5	3.83804328287484e-5	3.83894818390075e-5	3.83785193349464e-5	3.83535190449049e-5	3.83294452254677e-5	3.83247683318567e-5	3.83478086034918e-5	3.83829716603501e-5	3.84034641048545e-5	3.84244425824428e-5	3.84863502948228e-5	3.84557757555251e-5	3.84322373097532e-5	3.84458858302681e-5	3.86632648259571e-5	3.83865456299798e-5	3.81279846627251e-5	3.8390698934125e-5	3.84522428131436e-5	3.84624690789538e-5	3.84394420213582e-5	3.8481819049311e-5	3.84513231798909e-5	3.84117772423903e-5	3.84028406328205e-5	3.84111264369673e-5	3.84230870137209e-5	3.84381506543598e-5	3.84571915074558e-5	3.84747076629273e-5	3.84811795690356e-5	3.84699564195559e-5	3.84422565397458e-5
flux1:	0.637225938312895	4.22671881141788e-5	4.22647336703206e-5	4.22879838884622e-5	4.23274751030907e-5	4.23683787294439e-5	4.23964805530849e-5	4.24033963201975e-5	4.23891912213436e-5	4.23616988977622e-5	4.23331041363658e-5	4.23152953271187e-5	4.23157575478258e-5	4.23353172610065e-5	4.23681789267706e-5	4.24038983057668e-5	4.24305633629048e-5	4.24385351961826e-5	4.24243287369809e-5	4.23939531622329e-5	4.23636394086223e-5	4.23539375412982e-5	4.23744824735322e-5	4.24083139692025e-5	4.24256185804661e-5	4.24432350008198e-5	4.25075459030962e-5	4.24720220179611e-5	4.2443175753998e-5	4.24573424976085e-5	4.26947116987841e-5	4.23863750232617e-5	4.20974808065169e-5	4.23834928850022e-5	4.24473396701866e-5	4.24560006560346e-5	4.24287417375308e-5	4.24751796473973e-5	4.24423484733278e-5	4.24002284367658e-5	4.23924067845123e-5	4.240363240138e-5	4.24184455620011e-5	4.24361030472351e-5	4.24579293989072e-5	4.24784633822465e-5	4.24877484253106e-5	4.24786976105201e-5	4.24525366275792e-5
flux1:	0.637488387216649	4.6716366320494e-5	4.67109691783486e-5	4.67333756936746e-5	4.67742812811326e-5	4.68181396118606e-5	4.68494707338828e-5	4.68585566627187e-5	4.68445195194804e-5	4.68149241483005e-5	4.67823911619947e-5	4.67597502049208e-5	4.67556000291628e-5	4.67716930583402e-5	4.68026660617365e-5	4.68378297130762e-5	4.68643651308877e-5	4.68713505661132e-5	4.68542022730189e-5	4.68187074589755e-5	4.6782202457236e-5	4.67672654793089e-5	4.6784775330563e-5	4.68162064748371e-5	4.68287058547279e-5	4.68416807824045e-5	4.69085132972739e-5	4.6867695922909e-5	4.68337597118494e-5	4.68494893069053e-5	4.71097323596975e-5	4.67670072101942e-5	4.64445273557245e-5	4.67551357030917e-5	4.68204218095545e-5	4.68266766976824e-5	4.67945370261851e-5	4.68455384055747e-5	4.68110660767228e-5	4.67672927858788e-5	4.67615470521868e-5	4.67763139483941e-5	4.67940036186704e-5	4.68137794462444e-5	4.68377121492537e-5	4.68607569562457e-5	4.68728359095977e-5	4.68665746361817e-5	4.68431445685367e-5
flux1:	0.637750836120402	5.15814183797412e-5	5.15717531642501e-5	5.1591784255481e-5	5.1632812622435e-5	5.16789331112942e-5	5.1713546658578e-5	5.17254874411577e-5	5.17126055496258e-5	5.16817757735874e-5	5.16456955868675e-5	5.16179711573867e-5	5.16084065823321e-5	5.16199956988809e-5	5.16482274516558e-5	5.16825291874199e-5	5.17093402781027e-5	5.17163722829728e-5	5.16976683097517e-5	5.16584639109654e-5	5.16169457691094e-5	5.15975729703388e-5	5.16123426803769e-5	5.1641010299999e-5	5.1647819477086e-5	5.165575510944e-5	5.172613599646e-5	5.16805222198423e-5	5.16429118353599e-5	5.16621337664823e-5	5.19493875278616e-5	5.15700702380574e-5	5.12111285857911e-5	5.15483591916815e-5	5.16147061971437e-5	5.16178770471076e-5	5.15805484822807e-5	5.16368916162174e-5	5.16016565514655e-5	5.15573814794606e-5	5.1554805964681e-5	5.15735911626467e-5	5.15937717455795e-5	5.16145576154497e-5	5.16391466547075e-5	5.16633666397547e-5	5.16774012941291e-5	5.16737840603784e-5	5.16535853759197e-5
flux1:	0.638013285024155	5.68878232029933e-5	5.68722230345344e-5	5.68880231782453e-5	5.69276863090794e-5	5.69753862055021e-5	5.70135726697611e-5	5.70294773095401e-5	5.70192645154272e-5	5.69886012216161e-5	5.69498285322409e-5	5.69171363509271e-5	5.69016503934875e-5	5.69079871170771e-5	5.69329905960844e-5	5.69666397762552e-5	5.69948383692261e-5	5.70038439509299e-5	5.6986002533198e-5	5.6945580451348e-5	5.69012518020573e-5	5.68791169356569e-5	5.68921422451548e-5	5.69182949533697e-5	5.69191978435243e-5	5.69224680086412e-5	5.69981816127289e-5	5.69490774758733e-5	5.6910311220024e-5	5.69357779523833e-5	5.72553025246432e-5	5.68376810749635e-5	5.64397030105534e-5	5.68062515390297e-5	5.68736974002468e-5	5.68731908243859e-5	5.68306405647693e-5	5.68933885833765e-5	5.6858421706702e-5	5.68150092284824e-5	5.68168731311365e-5	5.6840104093876e-5	5.68620529930808e-5	5.68821668694202e-5	5.69052432589528e-5	5.69285264154436e-5	5.69429139583531e-5	5.69410867969152e-5	5.69239805894334e-5
flux1:	0.638275733927908	6.26646050775381e-5	6.26411337633219e-5	6.26505928757433e-5	6.26872717837859e-5	6.2735936313069e-5	6.27782691112319e-5	6.27996978877159e-5	6.27941974269378e-5	6.27656079520041e-5	6.27254033641375e-5	6.26881344744419e-5	6.26663894339383e-5	6.26668569891841e-5	6.26883281527726e-5	6.27218490224364e-5	6.27530404468158e-5	6.27666150420012e-5	6.27528401883992e-5	6.27144957370803e-5	6.2670268245573e-5	6.26475839451313e-5	6.26602421536648e-5	6.26844622296071e-5	6.2679640448495e-5	6.26790586072427e-5	6.27623129801318e-5	6.27116259858489e-5	6.2675008570264e-5	6.27100948592493e-5	6.30679652726208e-5	6.26105876068698e-5	6.2171086338174e-5	6.25701169903771e-5	6.263891093478e-5	6.26340766099308e-5	6.25863941100906e-5	6.26568559777051e-5	6.2623303134827e-5	6.2582309619664e-5	6.25901104697335e-5	6.26182874941205e-5	6.26411008235969e-5	6.26584537741439e-5	6.26773054731047e-5	6.2696954034859e-5	6.27095350918013e-5	6.27081587278072e-5	6.26936003560381e-5
flux1:	0.638538182831662	6.89460106087958e-5	6.89125531144509e-5	6.89133846459335e-5	6.89453889150431e-5	6.89945060573633e-5	6.9041846924644e-5	6.90707849888766e-5	6.90725105206171e-5	6.90483167366388e-5	6.90082208206561e-5	6.89668797815261e-5	6.89385080763829e-5	6.89323853370535e-5	6.89499333193595e-5	6.89838659845384e-5	6.90198235520279e-5	6.90408768823731e-5	6.90347690455483e-5	6.90021719251069e-5	6.89612058887133e-5	6.89402593243214e-5	6.89538750681286e-5	6.89766783823844e-5	6.89662925142661e-5	6.89626303940193e-5	6.90556136228539e-5	6.90055123105575e-5	6.89746620776206e-5	6.90230658064234e-5	6.94257520996814e-5	6.89270832682251e-5	6.84433500971973e-5	6.88781991082346e-5	6.89485070640511e-5	6.89384650929336e-5	6.88856532195765e-5	6.89653014537801e-5	6.89343830811737e-5	6.88975317924478e-5	6.89130443066837e-5	6.89468807928196e-5	6.89696774588636e-5	6.89820123593944e-5	6.89936463642007e-5	6.90066635123836e-5	6.90150359906129e-5	6.90126250639661e-5	6.90000233432734e-5
flux1:	0.638800631735415	7.57725265758312e-5	7.57268762727347e-5	7.57166876495678e-5	7.57422976363998e-5	7.57914628856287e-5	7.58449249913183e-5	7.5883705063465e-5	7.58955277320618e-5	7.58783227841644e-5	7.58399857161472e-5	7.57949933021742e-5	7.57593711686547e-5	7.5745574834822e-5	7.57584308169244e-5	7.57930053880682e-5	7.58353072428398e-5	7.58666586233894e-5	7.58717655681168e-5	7.58484719552278e-5	7.58136709088721e-5	7.57963349087661e-5	7.58117321049055e-5	7.5833141561271e-5	7.58168640434752e-5	7.58103326633587e-5	7.59147615764466e-5	7.58672761964774e-5	7.58455963735026e-5	7.59110037288807e-5	7.63649328242229e-5	7.58229729425151e-5	7.52917396835524e-5	7.57655976298795e-5	7.58371907759552e-5	7.58206710222925e-5	7.57624292446522e-5	7.58527897110505e-5	7.58257603897586e-5	7.5794910171186e-5	7.58202127209021e-5	7.5860757564442e-5	7.5882884922329e-5	7.58880350467567e-5	7.58894692849044e-5	7.5892878853676e-5	7.5894745597309e-5	7.58900429815733e-5	7.58791570195947e-5
flux1:	0.639063080639168	8.31909913830999e-5	8.31309157195504e-5	8.31072586668634e-5	8.31247439825136e-5	8.31736345402207e-5	8.32345081996635e-5	8.32856925422594e-5	8.33106901475826e-5	8.33031672732846e-5	8.32681667741334e-5	8.32196708900453e-5	8.31757202567224e-5	8.31525912392188e-5	8.3159370357825e-5	8.31942344329654e-5	8.32439472730046e-5	8.32879597466803e-5	8.33073639715355e-5	8.32963746862953e-5	8.32699470481334e-5	8.32572803426109e-5	8.32744300949705e-5	8.32936305399272e-5	8.32702470652935e-5	8.3260066734063e-5	8.33768363592147e-5	8.33334902371911e-5	8.3323699286595e-5	8.34094855400902e-5	8.39206840496706e-5	8.33326304970254e-5	8.27497825718562e-5	8.3265439949938e-5	8.33374492493271e-5	8.33126877488481e-5	8.32482410138326e-5	8.33507778186276e-5	8.3328887532953e-5	8.33059928428397e-5	8.33434566088388e-5	8.33921651686139e-5	8.34133583386114e-5	8.34094699704433e-5	8.33979934824947e-5	8.33891237478289e-5	8.33825949782464e-5	8.33748910388071e-5	8.33661649344198e-5
flux1:	0.639325529542921	9.12537511249661e-5	9.11770259255852e-5	9.1137421970158e-5	9.11450368555466e-5	9.11933610904144e-5	9.1263012848373e-5	9.1329250152056e-5	9.13705393718831e-5	9.13753201017394e-5	9.13450026688049e-5	9.12927411700384e-5	9.12388121584131e-5	9.12040062819459e-5	9.12025885413543e-5	9.12366583341622e-5	9.12941424357041e-5	9.1352475614498e-5	9.13885054200895e-5	9.13919645457623e-5	9.13751506936402e-5	9.13671842913008e-5	9.13850420876621e-5	9.14002125835978e-5	9.13674001879413e-5	9.1351571944913e-5	9.14805951296074e-5	9.14421512729468e-5	9.14459751560896e-5	9.15550040826997e-5	9.21289036903682e-5	9.14909331702123e-5	9.08513442793354e-5	9.1411075826197e-5	9.14818869124943e-5	9.14466161913802e-5	9.1374636895404e-5	9.14906581515562e-5	9.1475115847008e-5	9.14621757778938e-5	9.15144080568331e-5	9.15731382440294e-5	9.15935953274199e-5	9.15792679107042e-5	9.1552617485746e-5	9.15292910744369e-5	9.15130747547068e-5	9.15023938725992e-5	9.14971412326158e-5
flux1:	0.639587978446675	1.0001703049562e-4	9.99214450189449e-5	9.9863391050513e-5	9.98593544797171e-5	9.99067876521925e-5	9.99865470447879e-5	1.0007042200045e-4	1.00130995193284e-4	1.00150482615043e-4	1.00125858181975e-4	1.00069108077051e-4	1.00002980230935e-4	9.99535038522318e-5	9.99410761736448e-5	9.99725549258578e-5	1.00037436860891e-4	1.0011096956676e-4	1.00165090665146e-4	1.00184185824387e-4	1.00177211825396e-4	1.00172978641013e-4	1.00189565329574e-4	1.0019794976414e-4	1.00152305331454e-4	1.00127655184311e-4	1.00267940887421e-4	1.00234322963884e-4	1.00252414958049e-4	1.0038697614154e-4	1.01028425516866e-4	1.003356454149e-4	9.96331798578519e-5	1.00238815882401e-4	1.00306152292816e-4	1.00257705126839e-4	1.00176357938157e-4	1.00306964919119e-4	1.00298903367284e-4	1.00297897639207e-4	1.0036763905651e-4	1.00438564728636e-4	1.00458919309617e-4	1.00433237227928e-4	1.00389661039085e-4	1.00350258385059e-4	1.00323700555688e-4	1.00310809052505e-4	1.00311192613768e-4
flux1:	0.639850427350428	1.09538878891968e-4	1.09422226038825e-4	1.09343193675495e-4	1.09325667528475e-4	1.09371787391412e-4	1.09462836014951e-4	1.09566727748593e-4	1.09649312167468e-4	1.09685588299678e-4	1.0966729757816e-4	1.09604928630702e-4	1.0952394613866e-4	1.09456348187373e-4	1.09429615488228e-4	1.09456185026245e-4	1.095275044776e-4	1.09616436391239e-4	1.09689336291709e-4	1.09724413094679e-4	1.09726679500763e-4	1.09724489648597e-4	1.0973721758766e-4	1.0973544391337e-4	1.09672783548409e-4	1.09635291105845e-4	1.09785255608766e-4	1.09755661700131e-4	1.09787760979364e-4	1.09949649857388e-4	1.10663127180893e-4	1.09909706386402e-4	1.09137398033502e-4	1.09790591048588e-4	1.09851794732029e-4	1.0978731799172e-4	1.09694431648001e-4	1.09840524896181e-4	1.09840964134817e-4	1.09853774460655e-4	1.09943757982937e-4	1.10029209298227e-4	1.10050405264834e-4	1.10012862271589e-4	1.09951070892927e-4	1.09894468599382e-4	1.098574448027e-4	1.09843678469131e-4	1.09852477820912e-4
flux1:	0.640112876254181	1.19877167115762e-4	1.19737242464257e-4	1.19634690586084e-4	1.19601771353258e-4	1.1964600643025e-4	1.19749280874686e-4	1.19875241461189e-4	1.19982191620793e-4	1.2003696781132e-4	1.20025327061137e-4	1.19955957673926e-4	1.19857287462552e-4	1.19767987101083e-4	1.19723523217884e-4	1.19742674084343e-4	1.19819168286927e-4	1.19923264365916e-4	1.20015092817818e-4	1.20065942835384e-4	1.20076400435859e-4	1.20074307384076e-4	1.20080497657594e-4	1.20065100775993e-4	1.19980989979087e-4	1.19926347850339e-4	1.20084297679725e-4	1.20057478188325e-4	1.20102758892141e-4	1.20293467163466e-4	1.21083436611967e-4	1.20262882342288e-4	1.19413258116348e-4	1.20115909070272e-4	1.20168383843046e-4	1.20085135583233e-4	1.19978477776467e-4	1.20140820899494e-4	1.20150626003908e-4	1.20178941596867e-4	1.20291727254204e-4	1.20393982770686e-4	1.20417078987918e-4	1.20367423137885e-4	1.20286458408166e-4	1.20211878188117e-4	1.20164577063573e-4	1.20151532558157e-4	1.20171744134167e-4
flux1:	0.640375325157934	1.31088119193043e-4	1.30922756061941e-4	1.30794176353012e-4	1.30743913610105e-4	1.30785512611873e-4	1.30901626920322e-4	1.31051283967589e-4	1.31184509030168e-4	1.31259126914093e-4	1.31254239912433e-4	1.31176473734306e-4	1.31057451161566e-4	1.30943151928676e-4	1.30877829702604e-4	1.3088726156604e-4	1.30967715196857e-4	1.31086618370109e-4	1.31197305500853e-4	1.3126354205843e-4	1.31281159575014e-4	1.31277516067784e-4	1.31275007701171e-4	1.31243063877937e-4	1.31133484585161e-4	1.31057779325993e-4	1.31222461108989e-4	1.31197089876825e-4	1.3125460189644e-4	1.31475554779588e-4	1.32346870903575e-4	1.31452380372778e-4	1.30517860492195e-4	1.31272631084857e-4	1.31314377231643e-4	1.31210061549472e-4	1.3108766913578e-4	1.31266997235563e-4	1.31286825391245e-4	1.31332031801304e-4	1.31469833560938e-4	1.31590898022135e-4	1.31616846280506e-4	1.31554893337651e-4	1.31453968402477e-4	1.31360798450696e-4	1.31303469638641e-4	1.31292640981333e-4	1.31326997019955e-4
flux1:	0.640637774061688	1.43225759310567e-4	1.43032923314995e-4	1.42875933270219e-4	1.42806381661335e-4	1.42844405368369e-4	1.4297359120737e-4	1.43148070629743e-4	1.43308989986037e-4	1.43404460377503e-4	1.43406375122944e-4	1.43319082261513e-4	1.43177592538289e-4	1.43035715891084e-4	1.42947137154113e-4	1.42945142240951e-4	1.43028710774234e-4	1.43162226829859e-4	1.43291776637577e-4	1.43373186960781e-4	1.43397390004735e-4	1.43391368735568e-4	1.43379097455554e-4	1.43328850578184e-4	1.43190876851536e-4	1.43091249827866e-4	1.43262341543167e-4	1.43237382117277e-4	1.43306455983486e-4	1.43559215791588e-4	1.44517461740628e-4	1.43542255186898e-4	1.42515541178413e-4	1.43326356361046e-4	1.43356502010569e-4	1.43229587042713e-4	1.43090090011365e-4	1.43287238363473e-4	1.43317470647984e-4	1.43380521826538e-4	1.43545041699411e-4	1.43686444466955e-4	1.43715889471767e-4	1.43641361081845e-4	1.43519734674159e-4	1.43407396555635e-4	1.43340149205261e-4	1.43332609143426e-4	1.43383125742846e-4
flux1:	0.640900222965441	1.56342454386024e-4	1.56120410168841e-4	1.5593289750832e-4	1.55842199378354e-4	1.5587552790472e-4	1.56017583279027e-4	1.56217441676734e-4	1.5640695533533e-4	1.56524015654419e-4	1.56532896391947e-4	1.56435496496614e-4	1.56270334514621e-4	1.56099402207882e-4	1.55986247226031e-4	1.55971990174339e-4	1.56058406098024e-4	1.56206665648709e-4	1.56355322771366e-4	1.56452085609697e-4	1.56483048854356e-4	1.56475007923644e-4	1.56453436560435e-4	1.56384795793391e-4	1.56217144152584e-4	1.56092290160183e-4	1.56270716366975e-4	1.5624568082519e-4	1.56326170042158e-4	1.56612527721876e-4	1.57664182288136e-4	1.56601723200872e-4	1.55476083672298e-4	1.56348527498685e-4	1.56367760767946e-4	1.56217728150472e-4	1.56060605909833e-4	1.56276628703115e-4	1.56317283980836e-4	1.56398558802798e-4	1.56590838672244e-4	1.56753480494509e-4	1.56786624040398e-4	1.56699061118105e-4	1.56556002849449e-4	1.56423929877563e-4	1.56346661146631e-4	1.56342882131834e-4	1.56410544625068e-4
flux1:	0.641162671869194	1.70490480432497e-4	1.70238027430347e-4	1.70018336333162e-4	1.6990482156492e-4	1.69932162226935e-4	1.70086394181706e-4	1.70311546361273e-4	1.70530003821493e-4	1.70669172667278e-4	1.70685457482911e-4	1.70578164509807e-4	1.7038932250494e-4	1.70189229037657e-4	1.70051461714134e-4	1.70025089901468e-4	1.7011468422836e-4	1.70278110930507e-4	1.70446324187883e-4	1.70559010064005e-4	1.70597716113672e-4	1.70589323288556e-4	1.70560638396237e-4	1.7047545403516e-4	1.70278799619969e-4	1.70129193949696e-4	1.70317184058884e-4	1.70292202281249e-4	1.70384468667205e-4	1.70706367113055e-4	1.71858730944819e-4	1.70702761717559e-4	1.69472146385723e-4	1.70413676075026e-4	1.70424502558113e-4	1.70251991577606e-4	1.70077714857711e-4	1.70313965402489e-4	1.70364597297637e-4	1.70463743961665e-4	1.7068403934315e-4	1.70868101522618e-4	1.70904655927309e-4	1.7080343879764e-4	1.70638320890761e-4	1.70486089479817e-4	1.70398595234428e-4	1.7039847643861e-4	1.70483142725104e-4
flux1:	0.641425120772948	1.8572429250699e-4	1.85441049132552e-4	1.85188185226375e-4	1.85050465869188e-4	1.8507034199297e-4	1.85235486889622e-4	1.85485114133042e-4	1.85732266847565e-4	1.85893877461322e-4	1.85918397791728e-4	1.85802397098526e-4	1.8559124676638e-4	1.85363387437601e-4	1.85202283603994e-4	1.85164838355636e-4	1.85258349935159e-4	1.8543740701709e-4	1.85625559181242e-4	1.85754880399942e-4	1.85802912939549e-4	1.8579699866543e-4	1.85765041609291e-4	1.85667115707914e-4	1.85444116845862e-4	1.85271921317359e-4	1.85472787498397e-4	1.85448446720854e-4	1.85553051815515e-4	1.85912322901573e-4	1.8717318899504e-4	1.85917551571004e-4	1.8457650221471e-4	1.85596445355989e-4	1.85603234291565e-4	1.85410067729942e-4	1.85220105906743e-4	1.85478258852158e-4	1.85537841473661e-4	1.85653616265497e-4	1.85901290242626e-4	1.86106203846427e-4	1.86145436331279e-4	1.86029915513868e-4	1.85842434699412e-4	1.85670053552544e-4	1.85572331761309e-4	1.85575452921482e-4	1.85676007915134e-4
flux1:	0.641687569676701	2.02102992596583e-4	2.01789693118441e-4	2.0150351409124e-4	2.01340546532205e-4	2.01351247124859e-4	2.01525354706288e-4	2.0179778378418e-4	2.02072711949152e-4	2.0225691378859e-4	2.022909631039e-4	2.02168507880425e-4	2.01937867004892e-4	2.01685118269077e-4	2.01503122648425e-4	2.01456265698196e-4	2.0155445915467e-4	2.01749198444761e-4	2.01957128033316e-4	2.02103466558888e-4	2.02162570008605e-4	2.02162744401745e-4	2.02132707885559e-4	2.02027557372983e-4	2.01782597382978e-4	2.01591269509219e-4	2.01808946671381e-4	2.01785915694956e-4	2.01903051701254e-4	2.02300994940535e-4	2.03678110610052e-4	2.02316373039692e-4	2.00859747520169e-4	2.01969096868284e-4	2.01977927567255e-4	2.01767033430514e-4	2.0156373940898e-4	2.0184575036587e-4	2.01912563465237e-4	2.02042673983743e-4	2.02316105831418e-4	2.0254056369689e-4	2.02581409494839e-4	2.02451121238485e-4	2.02241619849101e-4	2.02049941463988e-4	2.01942651983599e-4	2.01948722202958e-4	2.02063459943116e-4
flux1:	0.641950018580454	2.19692414427708e-4	2.1935117383113e-4	2.19032528692799e-4	2.18843617226136e-4	2.18843092353507e-4	2.19023366996456e-4	2.19315918092637e-4	2.19616931273248e-4	2.19823659019497e-4	2.19869010986982e-4	2.19743442898167e-4	2.19497540628196e-4	2.19224120103359e-4	2.19024574165555e-4	2.18970185255897e-4	2.19073343945149e-4	2.19282831109245e-4	2.19509225807799e-4	2.19672024971779e-4	2.19743522912603e-4	2.19753651151482e-4	2.19731629036607e-4	2.19626077140135e-4	2.1936479789851e-4	2.19158497665641e-4	2.19396946741456e-4	2.19375453857073e-4	2.19504214758115e-4	2.19941088770517e-4	2.21441511259745e-4	2.19966470557697e-4	2.18389041706554e-4	2.19600109296624e-4	2.19618475679717e-4	2.19393742961148e-4	2.19180158157632e-4	2.19488173261295e-4	2.19559701666947e-4	2.19700668117022e-4	2.19997170899898e-4	2.20239155810437e-4	2.20280359415046e-4	2.20135275507578e-4	2.19905101490345e-4	2.19696285908592e-4	2.19581289466235e-4	2.19590711732366e-4	2.19717869213138e-4
flux1:	0.642212467484207	2.38566302319461e-4	2.3820080403644e-4	2.37851588030771e-4	2.3763631132348e-4	2.37622008014798e-4	2.37804611385294e-4	2.38113423690427e-4	2.38437944939949e-4	2.38666864692099e-4	2.38725753185639e-4	2.38601467170626e-4	2.38345841031355e-4	2.38057097451056e-4	2.37843906817486e-4	2.37783637693065e-4	2.37891030212152e-4	2.38112755128282e-4	2.38354534891064e-4	2.38531681627111e-4	2.38615886975422e-4	2.38639555907869e-4	2.38632071023578e-4	2.38533783506488e-4	2.38262534423088e-4	2.3804547303462e-4	2.38308086068816e-4	2.38287361431339e-4	2.38425002634996e-4	2.38899530640035e-4	2.40529012833647e-4	2.38932179981978e-4	2.37228203702586e-4	2.38554229298096e-4	2.38590693092286e-4	2.38356814189555e-4	2.38136456854972e-4	2.38472699905626e-4	2.38545564198797e-4	2.38692614868916e-4	2.39008359868729e-4	2.39265161056349e-4	2.39305397030003e-4	2.39146145296831e-4	2.38897974248011e-4	2.38675914716894e-4	2.38556788812322e-4	2.38571230314082e-4	2.38709561340398e-4
flux1:	0.642474916387961	2.58806245695624e-4	2.58421815919815e-4	2.58044919738159e-4	2.57802975009097e-4	2.57771622105605e-4	2.57951454086173e-4	2.58271308839913e-4	2.58615761373547e-4	2.58866212166078e-4	2.5894129367321e-4	2.58823675487623e-4	2.58565042519668e-4	2.58267235697562e-4	2.58044555726033e-4	2.57979435986089e-4	2.58088865704709e-4	2.58318259121529e-4	2.58570080367032e-4	2.58757417766984e-4	2.58853178297187e-4	2.58893294324524e-4	2.58906935781726e-4	2.5882403098883e-4	2.58549376844212e-4	2.58325268173638e-4	2.58614419477368e-4	2.58592230582932e-4	2.58733581295426e-4	2.5924258066049e-4	2.61005127703008e-4	2.59276312692667e-4	2.5743917033671e-4	2.58893989602303e-4	2.58957883017391e-4	2.58720236097483e-4	2.5849694136485e-4	2.58863615106688e-4	2.58933549652273e-4	2.59080567333404e-4	2.59410519677866e-4	2.59678717341193e-4	2.5971664684977e-4	2.59544640756502e-4	2.59282683622279e-4	2.59053303158717e-4	2.58935729708318e-4	2.58958581713501e-4	2.59107848982123e-4
flux1:	0.642737365291714	2.80500304040679e-4	2.80103852901718e-4	2.79703002257852e-4	2.79433978735123e-4	2.79381343906799e-4	2.79551830756137e-4	2.798760007114e-4	2.80235722759232e-4	2.80506675874763e-4	2.80600997173808e-4	2.80496362391776e-4	2.80242504266522e-4	2.79942629450543e-4	2.79714638739412e-4	2.79644817481664e-4	2.79752351323402e-4	2.79982514624263e-4	2.80236511109662e-4	2.80427602190257e-4	2.8053210152329e-4	2.80590732594287e-4	2.80632007709314e-4	2.80572849239694e-4	2.80301264615326e-4	2.80073017516221e-4	2.80389876480939e-4	2.80362273998726e-4	2.80499445139954e-4	2.81037675266817e-4	2.82935384733098e-4	2.8106248393816e-4	2.79084489061322e-4	2.80682350573995e-4	2.80783613352297e-4	2.80548223709724e-4	2.80326090981118e-4	2.80725328937486e-4	2.80787219191318e-4	2.80926753441571e-4	2.81264631033402e-4	2.81540043192699e-4	2.81574279196619e-4	2.81391712140469e-4	2.81121750359e-4	2.80893097809109e-4	2.80785037825621e-4	2.80821668891056e-4	2.80982950899953e-4
flux1:	0.642999814195467	3.03740558100539e-4	3.03340388942801e-4	3.02919890376122e-4	3.02623000550822e-4	3.02543655782952e-4	3.02696583467185e-4	3.03016743001953e-4	3.03385958524055e-4	3.03676016167168e-4	3.03793005912809e-4	3.03708560641243e-4	3.03468248838973e-4	3.03173940081396e-4	3.02944745974059e-4	3.02869422440721e-4	3.02969360422696e-4	3.03191077080177e-4	3.0343691065996e-4	3.03623126424616e-4	3.03732007032717e-4	3.03810524756924e-4	3.03885975826309e-4	3.03859207152829e-4	3.03597036128215e-4	3.0336676786247e-4	3.0371143121772e-4	3.03672782943593e-4	3.03795258108132e-4	3.04355543020675e-4	3.06388785757211e-4	3.04357832983002e-4	3.02230254221955e-4	3.03985834161195e-4	3.04135030313095e-4	3.03908623151279e-4	3.0369209774297e-4	3.04125993040498e-4	3.0417397692291e-4	3.04297332628883e-4	3.04635607202899e-4	3.04913211422146e-4	3.04942190498685e-4	3.04751879069909e-4	3.04481100854513e-4	3.04263210765297e-4	3.0417482078526e-4	3.04232569034924e-4	3.04408321327908e-4
flux1:	0.64326226309922	3.28620081352563e-4	3.28225590333992e-4	3.27790017238957e-4	3.27463828059432e-4	3.27350968381884e-4	3.27476402678725e-4	3.27782632533718e-4	3.28154502124329e-4	3.28461950694882e-4	3.28605443515194e-4	3.28549271957317e-4	3.28332237474226e-4	3.28051755674025e-4	3.2782543960112e-4	3.27742993318957e-4	3.27828092017148e-4	3.28030135538491e-4	3.28255370137147e-4	3.28426308444173e-4	3.28534111009816e-4	3.28633614773091e-4	3.28750179565351e-4	3.2876499180134e-4	3.28518679674314e-4	3.28288050026845e-4	3.28659976982011e-4	3.2860330824383e-4	3.28698427636596e-4	3.29272057416617e-4	3.31439985292083e-4	3.29235470146176e-4	3.26948768380701e-4	3.28877376237638e-4	3.29085881163522e-4	3.28876005120254e-4	3.28670082579812e-4	3.29140802078353e-4	3.29168431325916e-4	3.29265837487181e-4	3.29595800290822e-4	3.29869660031453e-4	3.29891446252397e-4	3.29696540440937e-4	3.29433190414945e-4	3.29237714748601e-4	3.29181008986854e-4	3.29268913293994e-4	3.29462780821261e-4
flux1:	0.643524712002974	3.55229977215498e-4	3.54851281940803e-4	3.54405147406447e-4	3.54047360799897e-4	3.5389272271077e-4	3.5397905465551e-4	3.54259968867021e-4	3.54626736441804e-4	3.54949658779197e-4	3.55123946669265e-4	3.55105012425306e-4	3.54921940293735e-4	3.54664220535796e-4	3.54444993045486e-4	3.54353279434216e-4	3.54415191838967e-4	3.54584887937462e-4	3.54775636189753e-4	3.54919807607994e-4	3.55020646654377e-4	3.55142577277783e-4	3.553081008375e-4	3.55374653978389e-4	3.55151179640038e-4	3.54921960489967e-4	3.55320620589435e-4	3.55238213445969e-4	3.55291978464257e-4	3.55869338925914e-4	3.58170635800382e-4	3.5577603180094e-4	3.53320253408024e-4	3.55438164390517e-4	3.55718456364825e-4	3.55533625470367e-4	3.55344127678469e-4	3.55854097430537e-4	3.55854546012174e-4	3.5591540121275e-4	3.56227315053355e-4	3.56490552236118e-4	3.56502621754228e-4	3.56306230883484e-4	3.56059121449694e-4	3.55898782683016e-4	3.5588709236016e-4	3.56015415517837e-4	3.56231850616392e-4
flux1:	0.643787160906727	3.83657130555628e-4	3.83304675031454e-4	3.82852142374255e-4	3.82459473483376e-4	3.82253393432664e-4	3.8228753874028e-4	3.82530549186568e-4	3.82883786958821e-4	3.83220224300278e-4	3.83430115349114e-4	3.83458246253865e-4	3.83320754427928e-4	3.83095461939221e-4	3.82887866953632e-4	3.82784608861444e-4	3.82814462053558e-4	3.82938415762062e-4	3.83080154747839e-4	3.83185813958768e-4	3.83274150724481e-4	3.83420944631203e-4	3.83644696306596e-4	3.83774558082433e-4	3.83581930431817e-4	3.8335665731659e-4	3.83782245934423e-4	3.83666392655561e-4	3.8366445138072e-4	3.84235787058078e-4	3.8666952715687e-4	3.84067922005636e-4	3.81433144744195e-4	3.83757949109126e-4	3.8412389453824e-4	3.83973674374498e-4	3.83807516302849e-4	3.84359643251784e-4	3.84325943182759e-4	3.84339127326959e-4	3.84622481296372e-4	3.84867339803142e-4	3.84866408054043e-4	3.84671211806954e-4	3.84449169979591e-4	3.84337114651066e-4	3.84384430221203e-4	3.84564066550342e-4	3.84807850839566e-4
flux1:	0.64404960981048	4.13983168804857e-4	4.13667351076092e-4	4.13212028032745e-4	4.12780220136305e-4	4.12511860117189e-4	4.12479625472087e-4	4.1267134306507e-4	4.13002281747851e-4	4.13350422114714e-4	4.13601274020363e-4	4.13687088503484e-4	4.13607638700642e-4	4.13425169732338e-4	4.13234262655932e-4	4.13117450563346e-4	4.13106461180357e-4	4.13171333849693e-4	4.13249756840489e-4	4.13305727234002e-4	4.13377072006953e-4	4.13552682613526e-4	4.1384571027813e-4	4.14052150080727e-4	4.13899796480709e-4	4.13682314726304e-4	4.14136369269846e-4	4.13980142103612e-4	4.13908780213176e-4	4.14464972947254e-4	4.17031429816619e-4	4.14206124352796e-4	4.11382830189661e-4	4.13933668719769e-4	4.14400670351167e-4	4.14295628446327e-4	4.14160981559828e-4	4.1475886193599e-4	4.14684143884801e-4	4.14638380989386e-4	4.14882254989328e-4	4.1510029314079e-4	4.15082246381212e-4	4.14890165660948e-4	4.14701497648051e-4	4.14650639983836e-4	4.14770934797185e-4	4.1501281028306e-4	4.15288597341996e-4
flux1:	0.644312058714234	4.46284847805308e-4	4.46015706918359e-4	4.45560556483548e-4	4.45084555349811e-4	4.44742304109416e-4	4.44628913935813e-4	4.44755667260382e-4	4.45055582830585e-4	4.45413940665854e-4	4.45711628810537e-4	4.45866358259995e-4	4.45858046551075e-4	4.45729413533633e-4	4.45560842455848e-4	4.45429060775825e-4	4.45369091666237e-4	4.45362314555398e-4	4.45364087040972e-4	4.45360430008168e-4	4.45411815617084e-4	4.4562194420896e-4	4.45997114684971e-4	4.46295101375568e-4	4.46193981250941e-4	4.4598970981293e-4	4.46475477911572e-4	4.46273376241232e-4	4.46120343586355e-4	4.4665359409185e-4	4.49354859739838e-4	4.4628980784329e-4	4.43269064805737e-4	4.46066629969324e-4	4.46651518245791e-4	4.46602972168765e-4	4.46509239506306e-4	4.47157300805995e-4	4.47035018727144e-4	4.46919273981071e-4	4.47112809108262e-4	4.47295243763336e-4	4.4725522275291e-4	4.47067213921077e-4	4.4691925960735e-4	4.46941694132302e-4	4.4714831634828e-4	4.47462877210827e-4	4.47774860966947e-4
flux1:	0.644574507617987	4.80635731910519e-4	4.80422715211817e-4	4.79970098064291e-4	4.79444388574411e-4	4.79016426344965e-4	4.78807183930803e-4	4.78855618964436e-4	4.79116234331271e-4	4.79483778752286e-4	4.7983455768284e-4	4.80069725411247e-4	4.80145913395535e-4	4.80082472812852e-4	4.79942415652506e-4	4.79795038838989e-4	4.7967902792848e-4	4.79589368104248e-4	4.79502688638992e-4	4.7943110762469e-4	4.7946122267795e-4	4.79713154600838e-4	4.80184783524786e-4	4.80590585036185e-4	4.80552908626359e-4	4.80368699823809e-4	4.80891166641169e-4	4.80639535942528e-4	4.80394586341541e-4	4.80898918884541e-4	4.83739243986004e-4	4.8041924328349e-4	4.77192616153811e-4	4.80258839722322e-4	4.80979429388739e-4	4.80998957100538e-4	4.80956505507043e-4	4.81660037993832e-4	4.81484163458404e-4	4.81288059693285e-4	4.81421019920054e-4	4.81559223989673e-4	4.81491882969248e-4	4.81307893854016e-4	4.81206717169249e-4	4.81313250144674e-4	4.81618436545796e-4	4.82015284960321e-4	4.82367058499071e-4
flux1:	0.64483695652174	5.17108707512532e-4	5.16960522036819e-4	5.16512366555325e-4	5.15931454760562e-4	5.15406450367534e-4	5.15087490321976e-4	5.15045201669202e-4	5.15259053597568e-4	5.15635241272869e-4	5.16045464929228e-4	5.16372397441759e-4	5.16546168538077e-4	5.1655918134173e-4	5.16454129197983e-4	5.16291373098712e-4	5.16113610621486e-4	5.15931554139932e-4	5.15746476258466e-4	5.15600410424324e-4	5.15609355303487e-4	5.15911377923913e-4	5.16494432924472e-4	5.17024793063433e-4	5.17063305285816e-4	5.16906867190457e-4	5.17472430767105e-4	5.17169608516161e-4	5.16824709012704e-4	5.17296272604817e-4	5.20282113452443e-4	5.16692718384926e-4	5.13251888279521e-4	5.16609300277625e-4	5.17483599193263e-4	5.17582319050239e-4	5.17601960025168e-4	5.18367014041867e-4	5.18132195565894e-4	5.17846439038033e-4	5.17909841559722e-4	5.17995974906625e-4	5.17895909184424e-4	5.17715002168773e-4	5.17665227796489e-4	5.17865037542751e-4	5.18279556888349e-4	5.18767239637757e-4	5.19161850073331e-4
flux1:	0.645099405425493	5.55778635144127e-4	5.5570317264294e-4	5.55261252979239e-4	5.54620261171071e-4	5.53988156262675e-4	5.53547234129828e-4	5.53403371361136e-4	5.53564091740579e-4	5.53948765927349e-4	5.54424445282712e-4	5.54853613199755e-4	5.55137068371343e-4	5.55237119668999e-4	5.55173539208081e-4	5.54996400111526e-4	5.54752681758554e-4	5.5447065639086e-4	5.54179193533522e-4	5.53953631764641e-4	5.53942345425318e-4	5.54302814054754e-4	5.5501176450893e-4	5.5568272153986e-4	5.55809606628748e-4	5.55688557326319e-4	5.56304429817694e-4	5.5595064769788e-4	5.554999051501e-4	5.55937105778341e-4	5.5907694425995e-4	5.55204144756562e-4	5.51540286900622e-4	5.55211103602315e-4	5.56256234444591e-4	5.56443907665194e-4	5.56536169825069e-4	5.57369322543055e-4	5.57071015606318e-4	5.56687826955392e-4	5.56674614390697e-4	5.5670234992658e-4	5.56564657116443e-4	5.5638527155834e-4	5.56390042590008e-4	5.56690438721284e-4	5.57223325528796e-4	5.57809226258281e-4	5.58249367932885e-4
flux1:	0.645361854329247	5.96724369621665e-4	5.96728687430977e-4	5.96294981347972e-4	5.95590315073956e-4	5.94843143369663e-4	5.94270404657601e-4	5.94016198223271e-4	5.94118664974683e-4	5.94511794406546e-4	5.95057989608681e-4	5.9559820015401e-4	5.96001637374744e-4	5.96197976431337e-4	5.96181921700862e-4	5.95992076051956e-4	5.9567980409746e-4	5.95292314597811e-4	5.94888409319182e-4	5.94579523934094e-4	5.94549005155165e-4	5.94975201156443e-4	5.95822665451245e-4	5.96648157573632e-4	5.96873709652688e-4	5.96794424858636e-4	5.9746791219282e-4	5.97065053489575e-4	5.96504488257165e-4	5.96908040210072e-4	6.00212109377647e-4	5.96041882636504e-4	5.92144913491903e-4	5.96149976717427e-4	5.97380937893229e-4	5.97664983935767e-4	5.97839265211295e-4	5.98747288404106e-4	5.98381870102231e-4	5.97895421313069e-4	5.978011487855e-4	5.97766444673386e-4	5.97587364236348e-4	5.97407665368125e-4	5.97468669537162e-4	5.97874891598085e-4	5.98533196408376e-4	5.99223439492767e-4	5.99711676306266e-4
flux1:	0.645624303233	6.40029487152277e-4	6.4011982849387e-4	6.39696926228069e-4	6.38926971608968e-4	6.38059662226429e-4	6.37348337541108e-4	6.36977497380868e-4	6.37017823491955e-4	6.37419072302745e-4	6.38039137428215e-4	6.38696623747558e-4	6.39227669801476e-4	6.3952755540842e-4	6.39564322785951e-4	6.39364083981746e-4	6.38982414146308e-4	6.38486193772234e-4	6.37965670161086e-4	6.37570413861718e-4	6.37520908213225e-4	6.38017881015174e-4	6.39013269629734e-4	6.40003725154051e-4	6.40334991605384e-4	6.40301466386052e-4	6.41039320076338e-4	6.40590678018981e-4	6.39918025262227e-4	6.40291041111853e-4	6.43771123232605e-4	6.39289006373828e-4	6.35146850142817e-4	6.39504580456669e-4	6.40933014168804e-4	6.41317550257693e-4	6.41581265643534e-4	6.42570747728741e-4	6.42135633450565e-4	6.41542493368851e-4	6.41366006304636e-4	6.41267873197287e-4	6.41045440692927e-4	6.40863690917823e-4	6.40981191980402e-4	6.41496177224928e-4	6.42284646526949e-4	6.43083902395353e-4	6.43622784423414e-4
flux1:	0.645886752136753	6.85781336168195e-4	6.85963183012945e-4	6.85554725520549e-4	6.84720541798008e-4	6.83731663824487e-4	6.82878648024198e-4	6.82387603045346e-4	6.82362950762717e-4	6.82771091317832e-4	6.83465810598969e-4	6.84243281578747e-4	6.84906058717856e-4	6.8531420326335e-4	6.85408126174795e-4	6.85200554367967e-4	6.8475068532384e-4	6.84144969011588e-4	6.8350559273602e-4	6.83021410280139e-4	6.82951741412272e-4	6.83521331038816e-4	6.84669688885742e-4	6.85830810414898e-4	6.86270432937709e-4	6.86283388636916e-4	6.87091419230088e-4	6.86601612828813e-4	6.8581633665956e-4	6.86164575058006e-4	6.89834030711023e-4	6.85024866813794e-4	6.80622896483153e-4	6.85348428275795e-4	6.8698157051471e-4	6.87466585050856e-4	6.87824428724835e-4	6.88901413952341e-4	6.88395190472736e-4	6.87694778311301e-4	6.8743886061521e-4	6.872800791658e-4	6.87014736709973e-4	6.86829630268229e-4	6.87002448968688e-4	6.87626510732529e-4	6.8854712357288e-4	6.89458218027045e-4	6.90050165853492e-4
flux1:	0.646149201040506	7.3406841627814e-4	7.34346582486408e-4	7.33957719127457e-4	7.33063702296619e-4	7.31956120151948e-4	7.30962408865537e-4	7.30350374329643e-4	7.30258602766385e-4	7.3067080441384e-4	7.31437476485889e-4	7.32333201493393e-4	7.33127612631352e-4	7.33645808751765e-4	7.33800269792111e-4	7.33589504902467e-4	7.3307517839428e-4	7.3236217350793e-4	7.31603914314273e-4	7.31028688846129e-4	7.30935876825714e-4	7.31576073603286e-4	7.32877285675203e-4	7.34209203915332e-4	7.34754650464726e-4	7.34811074547831e-4	7.35694164905198e-4	7.35169338303011e-4	7.34272998461149e-4	7.34605354113352e-4	7.38479489205837e-4	7.33327465125635e-4	7.2864824165236e-4	7.33752875800179e-4	7.35592832259856e-4	7.36173577797036e-4	7.36626995231846e-4	7.37796697568767e-4	7.37219277438699e-4	7.36414315364778e-4	7.36086290258166e-4	7.3587404599353e-4	7.35569166661647e-4	7.35380088233971e-4	7.3560550228902e-4	7.3633589256016e-4	7.3738721959015e-4	7.3841049209172e-4	7.3905736452963e-4
flux1:	0.64641164994426	7.84976498723982e-4	7.85355285935314e-4	7.84993153473489e-4	7.84047658101328e-4	7.82829080214838e-4	7.81700053235183e-4	7.80968932433646e-4	7.80808107557362e-4	7.81219152977974e-4	7.82050692016423e-4	7.83057696831546e-4	7.8397890153163e-4	7.84605889919893e-4	7.84823590530537e-4	7.84615432321221e-4	7.84043660116714e-4	7.8322923550191e-4	7.82354768045479e-4	7.81687057380085e-4	7.81566295322866e-4	7.82271017317965e-4	7.83719466213458e-4	7.85216366914199e-4	7.85859671986044e-4	7.85952889392438e-4	7.86915457499622e-4	7.86363821747759e-4	7.85360844582272e-4	7.85690101528582e-4	7.89786894049019e-4	7.84275921580583e-4	7.79299292501853e-4	7.84790338772411e-4	7.86833768656856e-4	7.87500418808881e-4	7.88047340100474e-4	7.89313969873392e-4	7.88666757741691e-4	7.87763701189423e-4	7.87375966640677e-4	7.87122382645278e-4	7.86784688978338e-4	7.86591885438942e-4	7.86865453790614e-4	7.876958287994e-4	7.88872234857558e-4	7.90004654374037e-4	7.90706983248405e-4
flux1:	0.646674098848013	8.3858423373036e-4	8.39067681904864e-4	8.38741913786735e-4	8.37757827430777e-4	8.36441240519516e-4	8.35186794929009e-4	8.34340937897506e-4	8.34108750809956e-4	8.3451024516798e-4	8.35394373219118e-4	8.36499816668276e-4	8.37537948854573e-4	8.38269549906595e-4	8.38553029494706e-4	8.38355731227217e-4	8.37737701517439e-4	8.3683224675766e-4	8.35847650586964e-4	8.35087185889701e-4	8.34932155736134e-4	8.3569143001145e-4	8.37276099870259e-4	8.38926333134519e-4	8.39654360732607e-4	8.39774619950653e-4	8.40821474619943e-4	8.40254161200589e-4	8.39152955418856e-4	8.39496746593364e-4	8.43837855325161e-4	8.37952262385864e-4	8.32655801959393e-4	8.38536802988281e-4	8.40775013699434e-4	8.41512579588762e-4	8.42147410191917e-4	8.43514122485119e-4	8.42800168357702e-4	8.41809578759477e-4	8.41380055409346e-4	8.41102613903316e-4	8.40742492788189e-4	8.40547177129627e-4	8.40862531044886e-4	8.41782385926105e-4	8.4307315639112e-4	8.44307274011077e-4	8.45063228645757e-4
flux1:	0.646936547751766	8.94959160177724e-4	8.95551424105384e-4	8.95274697366057e-4	8.94269962048978e-4	8.92873946886084e-4	8.91508490469591e-4	8.90554343080762e-4	8.90247493051958e-4	8.90627137555636e-4	8.91545740340501e-4	8.92730527395406e-4	8.93870678872333e-4	8.9470017174303e-4	8.95052519211104e-4	8.94877705481722e-4	8.94229760190803e-4	8.9324910045656e-4	8.92164646690243e-4	8.91312984981973e-4	8.91116405962334e-4	8.91916849903931e-4	8.93621781317678e-4	8.95408368402004e-4	8.96203505434028e-4	8.96338947607801e-4	8.97476380991884e-4	8.96908484900882e-4	8.95722733611072e-4	8.96104574699958e-4	9.0071646150195e-4	8.94441877064874e-4	8.88801572825143e-4	8.95072823556297e-4	8.97492202442908e-4	8.98280660252931e-4	8.98994473430262e-4	9.00463416035098e-4	8.99687517722382e-4	8.98624330474082e-4	8.98176792978936e-4	8.9789864155523e-4	8.97530373265825e-4	8.97334802402035e-4	8.97683474812483e-4	8.98677650567003e-4	9.00066170275503e-4	9.01389048959671e-4	9.02193265042956e-4
flux1:	0.647198996655519	9.54154990883782e-4	9.54860860805308e-4	9.54649475723325e-4	9.53647542252187e-4	9.52196462994873e-4	9.50738779201862e-4	9.49684459264768e-4	9.49298060668615e-4	9.49639060555558e-4	9.50567769988302e-4	9.51806438861738e-4	9.53028905441728e-4	9.53947603528179e-4	9.54373264868839e-4	9.54236842122868e-4	9.53581372118467e-4	9.52547575995612e-4	9.51378435053565e-4	9.50439598327324e-4	9.50193839624268e-4	9.51019276075791e-4	9.52824213098839e-4	9.54725594877828e-4	9.55566698395046e-4	9.55704491111934e-4	9.56941383680404e-4	9.56393002730648e-4	9.55142883466992e-4	9.5559309602649e-4	9.60508034322447e-4	9.53832290514993e-4	9.47823325169254e-4	9.54482545568163e-4	9.57065199594674e-4	9.57879752955149e-4	9.58660593177773e-4	9.60233007053221e-4	9.59401718308085e-4	9.58285352717267e-4	9.57849607569169e-4	9.57599743258896e-4	9.57241666897075e-4	9.57049244025196e-4	9.57420620573508e-4	9.58469003562592e-4	9.59932142644065e-4	9.61324441352714e-4	9.6216689717477e-4
flux1:	0.647461445559273	0.0010162107909514	0.00101703635009154	0.00101691081577171	0.00101594100037949	0.00101446504921623	0.0010129380392216	0.00101179287240241	0.00101131993958065	0.00101160060736238	0.00101250865933782	0.00101376956024233	0.00101505032417459	0.00101604827244753	0.00101655383635537	0.00101647674570877	0.00101584283399633	0.00101478473469472	0.00101355142072066	0.00101253233416512	0.00101222990336399	0.00101306192490131	0.00101494297504363	0.00101693381666706	0.00101779719752692	0.00101792457857813	0.0010192732730356	0.00101877031788347	0.00101748337273536	0.00101803969491968	0.00102329642596127	0.0010162102793302	0.00100980773720729	0.00101685073663224	0.00101957519167204	0.00102038658888879	0.00102121978721773	0.00102289610136408	0.00102201760636711	0.001020871867006	0.00102048373406184	0.0010202970494986	0.00101997167901755	0.00101978712332052	0.00102016858958949	0.0010212461150296	0.00102275397118247	0.00102418936368442	0.00102505449979067
flux1:	0.647723894463026	0.00108115224726217	0.00108210562515321	0.00108209119631516	0.00108118888872018	0.00107972395390412	0.00107815425170047	0.00107692829114004	0.00107635934398042	0.00107655294374441	0.00107740334151781	0.00107864910591317	0.00107996051260068	0.00108102722321953	0.001081622066533	0.00108163073719232	0.00108105439569293	0.00108000766582731	0.00107873605591505	0.00107764662314872	0.00107728037143614	0.00107809870131458	0.00108002885888588	0.0010820807453414	0.00108294098484783	0.00108304598587327	0.00108452272328272	0.00108409728971751	0.00108280869852382	0.00108351640830139	0.00108916024906424	0.00108165774805	0.00107483709854398	0.00108225829360587	0.00108510012813825	0.00108587497670587	0.00108674340144895	0.00108852327106812	0.00108760710071067	0.0010864598322328	0.00108616088637492	0.00108607805016979	0.00108581213658887	0.00108564173941988	0.00108601906952622	0.00108709610632125	0.00108861221740852	0.00109005729351366	0.00109092354614807
flux1:	0.647986343366779	0.00114899473650268	0.00115008688065658	0.00115021396306624	0.00114942061605945	0.00114800792904722	0.00114642537597388	0.0011451289188276	0.00114445173751405	0.00114452659798243	0.00114527659221623	0.0011464648756188	0.00114777645558373	0.0011489016040703	0.00114959829936376	0.00114972469527668	0.00114924858635481	0.00114825526049384	0.00114697608773845	0.00114582880862339	0.00114539176764487	0.00114617434186527	0.00114812379855701	0.00115020572222704	0.00115103618523266	0.00115110788690698	0.00115273268463174	0.00115242284471501	0.00115117494164286	0.00115208638373388	0.001158168678836	0.00115024707249445	0.00114298434536758	0.00115077705503123	0.00115370940377909	0.00115441046844077	0.00115529468297105	0.00115717694450678	0.00115623353347022	0.00115511601252983	0.00115495304823451	0.00115502018055662	0.00115484469184671	0.00115469664437848	0.00115505463228774	0.0011560977734786	0.00115757985461834	0.00115899458983132	0.00115983444974095
flux1:	0.648248792270532	0.00121974745124387	0.0012209928085603	0.00122129712980717	0.00122065994910206	0.00121934546083892	0.00121778242111065	0.00121642552698022	0.00121562507072609	0.00121554497695502	0.00121614685580617	0.0012172313257769	0.0012185107137498	0.00121968473558979	0.00122049915893994	0.00122078036381307	0.00122045296419655	0.00121956038111324	0.00121830818790569	0.00121711732059151	0.00121660218845542	0.00121732498764693	0.00121926125468944	0.00122133989308551	0.00122211290574782	0.00122214119695346	0.00122393716523705	0.00122378613406525	0.00122262713413025	0.00122380063503005	0.00123037756119955	0.00122203674086382	0.00121430839606778	0.00122246492370454	0.00122545887060384	0.00122604539566794	0.00122692375884637	0.00122890631285949	0.00122794642445471	0.00122689249960831	0.0012269166953036	0.00122718479399352	0.00122713476112703	0.00122701950186218	0.0012273427878793	0.0012283160100226	0.00122971719800255	0.00123105599991958	0.00123183662951263
flux1:	0.648511241174286	0.0012934175480096	0.0012948345285615	0.00129535696376154	0.00129492821859437	0.00129376166061344	0.00129225216331578	0.00129084417748361	0.00128990267272814	0.00128962753200623	0.00129002970062458	0.0012909612346711	0.0012921751441801	0.00129338969562334	0.00129434081491343	0.00129481816002669	0.00129469239833901	0.00129395162026791	0.00129276325357126	0.00129154362562072	0.00129094202694664	0.00129157879322655	0.00129346676202581	0.00129550664765682	0.00129619342517857	0.00129616836994009	0.00129816058498732	0.00129821533320294	0.001297197372704	0.00129869562795199	0.00130582647722554	0.00129706804600626	0.00128885063286176	0.00129736223356391	0.00130038719892325	0.00130081534613961	0.00130166415316638	0.00130374382702663	0.00130277789918765	0.00130182291759283	0.00130208869723292	0.00130261277286546	0.00130272693544418	0.00130265743596045	0.00130293143776243	0.00130379753664114	0.00130506805661773	0.00130628131966497	0.00130696568106651
flux1:	0.648773690078039	0.00137001321601312	0.0013716243108995	0.00137241026379869	0.00137224615705506	0.00137127976266372	0.00136985847071064	0.00136840756166098	0.00136730476274616	0.00136679153171044	0.0013669398515211	0.00136766790675554	0.00136878312741473	0.00137003139807112	0.00137114076162067	0.00137185855444519	0.0013719900189929	0.00137145386019028	0.00137036667281292	0.0013691323326821	0.00136843406366382	0.00136895611923774	0.00137075826529867	0.00137272203302057	0.00137329254255815	0.00137320356801341	0.00137541771523268	0.00137572719781343	0.00137490390981931	0.00137679201152235	0.00138453717102641	0.00137536332096801	0.00136663309482569	0.00137548999422481	0.00137851428469322	0.00137873780999549	0.00137953161559644	0.00138170409185923	0.00138074157634958	0.00137992115914618	0.00138048477238908	0.00138132266384344	0.00138164284665325	0.00138163473819965	0.00138184656819605	0.00138256873922518	0.0013836578584439	0.00138469389919937	0.00138524228151003
flux1:	0.649036138981792	0.00144954475648932	0.00145137620047829	0.00145247447047846	0.00145263354218345	0.00145192043636357	0.0014506214688671	0.00144913420499306	0.00144784783539339	0.00144705169335762	0.00144689104762823	0.00144736516384285	0.00144834955635919	0.00144962643920288	0.00145091741279714	0.00145192136162765	0.0014523662192432	0.00145208706503812	0.00145113703772216	0.00144989998666369	0.00144909249855872	0.00144946891709081	0.00145114588302114	0.00145299481970247	0.00145341781929244	0.00145325299723372	0.00145571404473542	0.00145632728004307	0.00145575119536036	0.00145809451621382	0.00146651340584551	0.00145692582765944	0.00144765852668109	0.00145685018530268	0.00145984189796557	0.00145981319253176	0.00146052547035196	0.00146278538347676	0.00146183415631938	0.00146118289798326	0.00146210076367819	0.00146331162787032	0.00146388179284983	0.00146395323944158	0.00146409248432884	0.00146463590163311	0.00146549401210399	0.00146630122737512	0.00146667302717506
flux1:	0.649298587885546	0.00153202317583254	0.0015341040829642	0.00153556519514896	0.00153610628165622	0.00153569859189188	0.00153455426011723	0.00153303527231313	0.00153154166536068	0.00153041742212193	0.00152989347435922	0.00153006487299959	0.00153088834112253	0.00153219047398937	0.00153368728657709	0.00153502273091535	0.00153583551267135	0.00153586312330587	0.00153508313031225	0.00153385237325483	0.00153292073366256	0.00153311909018146	0.00153463085562083	0.00153632595856859	0.00153656944712111	0.00153631513339053	0.00153904627992695	0.00154001052363299	0.00153973059224184	0.00154259274317854	0.00155174195651937	0.00154174099941005	0.00153191196857743	0.00154142776290059	0.00154435620621626	0.00154402779489357	0.00154463206003176	0.0015469733573316	0.00154603926942763	0.00154558943737913	0.00154691631370139	0.00154855881096685	0.00154942375613362	0.00154959500187832	0.00154965425713748	0.00154998751744455	0.00155056819712758	0.00155109729065843	0.00155125290152228
flux1:	0.649561036789299	0.00161745634144019	0.00161981729253482	0.00162169132475332	0.00162267115134959	0.00162261793897964	0.00162165749170632	0.00162010929177876	0.00161838426252415	0.00161688799436101	0.00161594910762013	0.00161577234909373	0.00161640776695433	0.0016177334576315	0.00161946011147209	0.00162117015922352	0.00162240155390462	0.0016227810234813	0.00162219942764994	0.00162098052854742	0.00161990802934335	0.0016198958711683	0.00162120363225207	0.00162270730609527	0.00162273954934998	0.00162238056829204	0.00162540263342249	0.0016267618463368	0.00162682131258997	0.00163026234421861	0.00164019416556523	0.00162977840451018	0.00161936318899782	0.00162919360845297	0.00163203132479745	0.00163135785152329	0.00163182930970942	0.0016342459410793	0.00163333255514052	0.00163311285464496	0.00163489991022564	0.00163703013590117	0.00163823384934566	0.00163852640483967	0.00163850149252511	0.00163859782434642	0.00163885975999549	0.00163906591710697	0.00163896861831979
flux1:	0.649823485693052	0.00170584330172406	0.00170851441929267	0.00171084841933849	0.00171231895759892	0.00171266411215802	0.00171191261625674	0.00171033565911519	0.0017083556478941	0.00170644655862622	0.00170504584366403	0.00170448050285329	0.00170490457048284	0.00170625360704004	0.00170823269070507	0.00171035633665063	0.00171205109439124	0.00171282108158563	0.00171246077234855	0.00171125600572631	0.00171002547299383	0.00170977252831355	0.00171084128234727	0.00171211968280379	0.00171191085858148	0.00171143128952618	0.00171476259381427	0.001716556311294	0.00171699106307712	0.00172106599763126	0.001731827356199	0.00172099362403873	0.00170996905268261	0.00172010740475804	0.00172283276648404	0.00172177341338792	0.00172209111197548	0.00172457806211663	0.00172368659008778	0.00172372103928401	0.00172601390210421	0.00172868314051729	0.00173026685723019	0.00173070233470949	0.00173059217894854	0.00173043036451025	0.00173033906817062	0.0017301840092732	0.00172980179927448
flux1:	0.650085934596805	0.00179716779860402	0.00180017639855246	0.00180301153635757	0.00180501730035167	0.00180579756911764	0.00180527506764327	0.00180366815107876	0.00180141167850751	0.00179905417853048	0.00179715163366298	0.00179616394729744	0.00179635793804572	0.00179773127145812	0.00179998269094536	0.00180255295608757	0.00180474795453969	0.00180593923276333	0.0018058171295114	0.00180462620609456	0.00180322193485747	0.00180270293339946	0.00180350462218996	0.00180453051483365	0.00180405487431707	0.00180343934331303	0.00180709599132253	0.00180935858721192	0.00181019596294001	0.00181495364455658	0.00182658544326287	0.00181532926857913	0.0018036749331577	0.00181411943010017	0.00181671965721805	0.00181524085870904	0.00181539021986287	0.0018179448367182	0.00181707425807154	0.00181738119455398	0.00182021805055397	0.00182347044632468	0.00182547049152907	0.00182606914233021	0.00182587532321708	0.00182544032811003	0.00182496962916128	0.00182442352688042	0.00182373090588616
flux1:	0.650348383500559	0.00189139219429888	0.00189476014751327	0.00189812878413872	0.00190070426380948	0.00190194759832944	0.00190166868505242	0.00190002976891773	0.00189747922651275	0.00189464520776913	0.00189220990093284	0.00189077433039065	0.00189072468396489	0.00189212395684573	0.00189466357974249	0.00189770567958113	0.00190042815793681	0.00190206246620916	0.00190218942139999	0.00190101065748312	0.00189942077168985	0.00189861862450438	0.00189913556359507	0.00189989143790412	0.00189912974201933	0.00189836498167402	0.00190236134403862	0.00190512157324145	0.00190637948608257	0.0019118616487045	0.00192439830110938	0.00191271458883917	0.0019004145237333	0.00191117052173498	0.00191364486270309	0.00191172310689825	0.00191169864319995	0.00191432216040988	0.00191346947422752	0.00191406069484372	0.00191747049947202	0.00192134075109511	0.00192378628029436	0.00192456532307462	0.0019242913663692	0.00192357470824755	0.00192270803983017	0.00192175132403818	0.00192073107434681
flux1:	0.650610832404312	0.00198845293902707	0.00199219390430558	0.00199611677620753	0.00199928420726363	0.00200100859402685	0.00200098251678332	0.00199931001077397	0.00199645377887102	0.00199312503609606	0.0019901372593391	0.00198823789944459	0.00198793660636945	0.00198936349514158	0.00199220169317905	0.00199573122531025	0.00199899716099337	0.00200108628987545	0.00200146726219388	0.0020002989844959	0.00199851793806669	0.00199742693955812	0.00199765517938567	0.00199813627316438	0.00199707816802656	0.00199615451680759	0.0020005036403663	0.00200378427029177	0.00200547042983954	0.00201171082829598	0.00202517978127511	0.00201306350835506	0.00200010781338839	0.00201118991392472	0.00201355266710187	0.00201117714052827	0.00201098510634755	0.00201368421874041	0.00201284476838723	0.00201372479397634	0.00201772565164764	0.00202223683426844	0.00202514759425424	0.00202611944293919	0.00202576992341142	0.00202476982810113	0.00202350134062035	0.00202212642848158	0.00202077145536742
flux1:	0.650873281308065	0.00208825833515879	0.00209237503622368	0.00209685874843457	0.00210062639529896	0.0021028392991786	0.00210307065558325	0.00210136517282837	0.00209820000936529	0.00209437071916279	0.00209082401936266	0.00208845577007827	0.00208790049054215	0.0020893558326225	0.00209249591432467	0.0020965170588404	0.00210032965676928	0.00210287468821325	0.00210350903095939	0.0021023509788042	0.00210038188582903	0.00209901058019653	0.00209896282844507	0.0020991796966575	0.0020978256645192	0.00209673815946552	0.00210145183637926	0.00210526916026424	0.00210738016145134	0.00211440360903415	0.00212882463779559	0.00211627132934182	0.00210265747332883	0.00211409119290423	0.00211637424145321	0.00211354907828624	0.00211320980814011	0.0021159981470098	0.00211516595938617	0.0021163314197947	0.00212092918252242	0.00212609080295463	0.0021294750394338	0.00213064554438801	0.00213022508260246	0.00212894647107187	0.00212728199264954	0.00212549496164392	0.00212381023529495
flux1:	0.651135730211818	0.00219068878734531	0.00219517050246609	0.00220020550049236	0.00220456658585153	0.002207265077064	0.00220775510031712	0.0022060216082334	0.00220255519374176	0.00219823431812516	0.00219413727945827	0.00219130668648496	0.00219050055132142	0.00219198324559291	0.00219541979429001	0.00219992354566273	0.00220427183293345	0.00220726247257951	0.00220814420162529	0.00220699871268421	0.00220485523011452	0.00220322863146821	0.00220293641875689	0.00220291673116177	0.00220127930330912	0.0022000280851576	0.00220511638693788	0.00220947945974486	0.00221199957411561	0.00221982078360776	0.00223520492132677	0.00222221072879513	0.00220794432654862	0.00221976709868508	0.00222202168911953	0.00221876763304937	0.0022183173618794	0.00222121673428856	0.0022203848356989	0.0022218239875449	0.00222701112726871	0.00223281750781056	0.0022366701367344	0.00223803694350247	0.00223754916212114	0.00223600348852152	0.00223396131676427	0.0022317834911673	0.00222978807335248
flux1:	0.651398179115572	0.00229559909947318	0.00230041951686722	0.00230597866995446	0.00231091102833566	0.0023140825947448	0.00231483095356569	0.00231308118327648	0.00230933464814261	0.00230454808616919	0.00229992571615987	0.00229665138258222	0.00229560243821102	0.00229710813531373	0.00230082530547543	0.0023057877973804	0.00231064536178923	0.00231405935166291	0.00231517731501895	0.00231405015266878	0.00231175772825203	0.00230991868815038	0.00230943357068384	0.00230922293517436	0.00230732697257566	0.00230591685851903	0.00231138707504365	0.00231629661743259	0.00231919625100177	0.00232781847579815	0.0023441665672239	0.00233072787799095	0.00231582283852933	0.00232808421891235	0.00233038182126029	0.00232673718629407	0.00232622922612591	0.0023292705255446	0.00232843122804381	0.0023301236441881	0.00233587846325184	0.00234230754462025	0.00234660869009407	0.00234815980260468	0.00234760628578118	0.00234581121403767	0.00234342267596893	0.00234089203319443	0.00233862109317344
flux1:	0.651660628019325	0.00240282184144833	0.00240793741269396	0.00241397529801154	0.00241944177060479	0.00242306574762079	0.00242407271405349	0.00242232762672699	0.00241833783755774	0.00241313011734679	0.00240802467663489	0.00240433715513756	0.00240305743818429	0.00240457707366069	0.00240854694353206	0.0024139279788538	0.00241925194623446	0.00242305461148698	0.00242439256307488	0.00242329334405604	0.00242088976393663	0.0024188994176121	0.00241829315569176	0.00241795491482978	0.00241583692599544	0.00241427618358594	0.0024201312711868	0.00242557832605975	0.00242881227192997	0.00243822586721184	0.00245552688502746	0.00244163952854342	0.00242611760348235	0.00243887868185879	0.00244131090334841	0.00243733181156781	0.00243683705532681	0.00244006080873363	0.00243920599563851	0.00244112249352566	0.00244740875111476	0.00245442140032872	0.00245913538679463	0.00246084800292554	0.00246022728005869	0.00245820615602759	0.00245551582817503	0.00245268806787232	0.00245019470914481
flux1:	0.651923076923078	0.00251217049976725	0.00251751940217228	0.00252397233762805	0.0025299218702658	0.00253397136078019	0.00253524014409225	0.00253353220842223	0.00252935356223845	0.00252378885549313	0.00251825997866	0.0025142010758285	0.0025127053360409	0.00251422359904409	0.00251840472095056	0.00252414666568119	0.00252987706324757	0.00253402111016955	0.00253555777187618	0.00253450005638833	0.00253203535088963	0.00252997271162366	0.00252933650885547	0.00252895061214686	0.00252665724912977	0.00252495578475505	0.00253119258321147	0.00253715714942883	0.00254066292251928	0.00255084406324965	0.00256907346132041	0.00255473170778324	0.00253862159537073	0.00255195374520614	0.00255463139837226	0.00255039135635706	0.00254999816906725	0.00255345474316566	0.00255257620978134	0.00255467910632873	0.00256144614976946	0.00256898605554407	0.00257406092926887	0.00257590060231641	0.0025752071639135	0.00257298822344382	0.00257005367684738	0.00256700275103066	0.00256435940485378
flux1:	0.652185525826831	0.00262344113333846	0.00262894293385856	0.0026357297719687	0.00264209913479966	0.0026465432498722	0.00264808226307944	0.00264645728202371	0.00264216275855926	0.00263632501771761	0.00263044900315915	0.00262607046532088	0.00262437459503642	0.00262586846224685	0.00263020478438556	0.00263623201389192	0.00264229169923707	0.00264671742441148	0.00264842668005015	0.00264742786559812	0.00264496372756195	0.00264292460487596	0.00264236760600773	0.00264202878475237	0.00263961479806657	0.00263778211246349	0.0026443897001032	0.00265083967354155	0.00265453632818469	0.00266544620013129	0.00268456466391097	0.0026697603041107	0.00265309655493154	0.00266707974355935	0.00267013126331199	0.00266572019474486	0.0026655338125779	0.00266928334353446	0.00266837325955311	0.00267061704427508	0.00267780053620342	0.00268579476984187	0.00269116241592317	0.00269308258964764	0.00269230594411244	0.00268992120265531	0.00268681213935433	0.00268363003110751	0.0026809291425521
flux1:	0.652447974730585	0.0027364115936228	0.00274196769196133	0.00274899136064682	0.00275570738016268	0.00276051361201752	0.00276233843458342	0.0027608566760683	0.00275653793358351	0.00275053000046365	0.00274439820209941	0.00273975980458985	0.0027378790756856	0.00273931656850063	0.00274373691589259	0.00274995600555353	0.00275625134185906	0.00276088741930852	0.00276273880358884	0.00276181999730369	0.00275942891113063	0.00275752437774652	0.0027571716776005	0.00275698721432892	0.00275451322290745	0.00275255655011204	0.00275951514037342	0.00276640593405464	0.00277019380044365	0.00278177859856588	0.00280173156469269	0.00278645338877733	0.00276927539033816	0.00278399630603885	0.00278756574648819	0.00278308861330773	0.00278323018671103	0.00278734231198475	0.0027863938595907	0.00278872635937243	0.002796249678987	0.00280460998908538	0.00281018690401662	0.00281212887197935	0.00281125266915889	0.00280873646846973	0.00280553315162452	0.00280232872087266	0.00279968246960971
flux1:	0.652710423634338	0.00285083796831482	0.00285633288271111	0.00286348263974792	0.00287046482093917	0.00287560136302435	0.00287773618855253	0.00287647262303995	0.00287223898971541	0.00286618060089084	0.00285989692939561	0.00285506405334368	0.00285301130336846	0.00285435064152028	0.0028587689345072	0.00286506975941856	0.00287149218147594	0.0028762571591928	0.00287821677546431	0.00287740279691814	0.00287516705715121	0.00287352167121905	0.00287351207174625	0.0028735994480322	0.0028711298731039	0.0028690528907116	0.0028763336202872	0.00288360879710827	0.00288737051418512	0.00289956252881045	0.00292028077478415	0.00290451472211923	0.00288686600175851	0.00290241622156643	0.00290666103450171	0.00290223615027542	0.00290284153483934	0.00290739498749442	0.00290640319365595	0.00290876726122238	0.00291654362691928	0.00292516851760364	0.00293085729065684	0.00293275063946108	0.00293175191624701	0.0029291391543881	0.00292593010036869	0.0029228268863767	0.00292036574849727
flux1:	0.652972872538091	0.0029664486345055	0.00297175217564651	0.0029789065275319	0.00298606994189147	0.0029915077916132	0.00299398619718239	0.00299302971783547	0.00298900602089128	0.00298303073023088	0.00297670835773942	0.00297174920274924	0.00296953314502788	0.00297072246829824	0.00297503882386081	0.00298129667557474	0.00298772522101664	0.00299252978334925	0.00299456170887315	0.00299388130030916	0.00299189202127382	0.00299064193051695	0.00299112560371244	0.00299161023220779	0.00298921165577689	0.00298701403775964	0.00299457986394814	0.00300217300011488	0.00300577607653534	0.00301849602765375	0.00303989748938412	0.00302362762820595	0.00300555561441659	0.00302202994580431	0.00302711865773512	0.00302287573377008	0.00302409406073686	0.00302917614021011	0.00302813886889993	0.00303047456752063	0.00303840987999122	0.00304718749242077	0.003052879037504	0.0030546426426284	0.00305349128025308	0.00305081541304258	0.00304769439990901	0.0030448273709914	0.00304269743073762
flux1:	0.653235321441844	0.00308293698627495	0.00308790733719833	0.00309493755469645	0.00310219587207229	0.00310791058246648	0.00311077551697343	0.00311022710413606	0.0031065503794527	0.00310080151904488	0.00309455896668274	0.00308954160443802	0.00308716545643663	0.00308814326668781	0.00309224607409393	0.00309832482327695	0.00310462960906151	0.00310937955951734	0.00311144769104866	0.00311093390183491	0.00310929000479209	0.00310858094043936	0.00310971703436177	0.00311073015450704	0.00310847021552338	0.00310614811984396	0.0031139558602215	0.00312179368590152	0.00312509461422325	0.00313825522983064	0.00316024801836883	0.00314345835638787	0.00312501460091699	0.0031425096054149	0.00314861939325332	0.00314469727939087	0.00314668924725027	0.00315239511836395	0.00315131412983654	0.0031535613193001	0.0031615576639248	0.00317036943944116	0.00317594599891976	0.00317748964441707	0.0031761481566094	0.0031734391189548	0.00317050165607052	0.0031680130101608	0.00316637205403033
flux1:	0.653497770345598	0.00319995436133438	0.00320444203965419	0.00321121617597928	0.00321848471810932	0.00322445769621814	0.00322776064729118	0.00322773052442686	0.00322454574545124	0.00321917163724041	0.00321312849580374	0.00320811800856538	0.00320557863358402	0.00320627507246351	0.00321004406651459	0.00321580031018469	0.00322184683134456	0.00322644664075426	0.00322851681943373	0.00322820741365884	0.00322701445617797	0.00322699950030702	0.00322895359774474	0.00323063027387525	0.0032285770449664	0.00322612442835444	0.00323412777978096	0.00324213445102581	0.00324498417552799	0.00325849483464032	0.00328098123354389	0.00326365819476718	0.00324489891574053	0.00326351149645482	0.00327082554711384	0.00326736955978219	0.00327030530637801	0.00327673701862744	0.00327561895269317	0.0032777201193775	0.00328567980341914	0.00329440485699198	0.00329974376825781	0.00330097045190039	0.00329939423838205	0.00329667647931639	0.00329401596030551	0.00329205018548134	0.00329106273413767
flux1:	0.653760219249351	0.00331710480500793	0.00332095742662355	0.00332734470721655	0.00333454339322607	0.00334076266773157	0.00334456202004363	0.00334516592028692	0.00334262096208006	0.00333776965979519	0.00333204223825515	0.00332709819905956	0.00332438593505743	0.00332472496082339	0.00332803524118961	0.00333332328481505	0.00333897731830406	0.00334333398785453	0.0033453761471731	0.00334531378841899	0.0033446824066618	0.00334551932334639	0.00334846056500069	0.00335093760932434	0.00334915924748856	0.00334656972662809	0.00335472293724399	0.00336282512138156	0.00336507546485262	0.00337884757690087	0.00340172865057543	0.00338386391869202	0.00336485061516121	0.00338467645829726	0.00339338091990031	0.00339053961394007	0.00339459598205183	0.00340186106331934	0.00340071817572084	0.00340262130615386	0.00341045125062956	0.00341897133075205	0.00342394950569579	0.00342475846591754	0.00342289666012429	0.00342018750538435	0.0034178913167693	0.00341658980035588	0.00341642133533948
flux1:	0.654022668153104	0.003433943029091	0.00343701072205929	0.00344288612815219	0.00344994216604748	0.00345640256070997	0.0034607611959947	0.00346211590793145	0.00346035601004597	0.00345616988439323	0.0034508670905562	0.00344604162388381	0.00344314092938947	0.00344304339328346	0.00344577026533618	0.0034504477156914	0.00345558054267	0.00345960746963942	0.00346159749697583	0.00346182941938036	0.0034618731171149	0.00346372100602209	0.00346781865363619	0.00347123223876737	0.0034697966140717	0.00346706548834621	0.00347532726313311	0.0034834596064493	0.00348497013803331	0.00349892284018129	0.00352210320530215	0.00350369656330348	0.00348449640427323	0.00350562803529107	0.00351590835481339	0.00351382961013209	0.00351918662863596	0.00352739610718039	0.00352624659268334	0.0035279078756606	0.00353552414395889	0.00354372900693648	0.0035482280271798	0.00354851848759114	0.00354631549864301	0.0035436240440888	0.00354176991608356	0.00354126543230167	0.00354207613941589
flux1:	0.654285117056858	0.00354997629348709	0.00355211753354719	0.00355736635050557	0.00356421650696704	0.00357091916036992	0.00357590136955878	0.00357811975451417	0.00357728176103527	0.00357389223718475	0.00356911196784537	0.00356444858091922	0.00356133956434805	0.00356072711799879	0.00356275156638373	0.00356668525968079	0.00357117888561613	0.0035747994045958	0.00357672041046351	0.00357729730667948	0.00357812936203115	0.00358114443943365	0.00358656369616124	0.00359104644290509	0.00359002044540038	0.00358714648754865	0.00359548370665472	0.00360359422311608	0.00360423902394486	0.00361830476577746	0.00364169709007437	0.00362275889811904	0.00360344462016953	0.00362596888161244	0.00363800538786159	0.00363683175259301	0.00364366822732856	0.00365293398063376	0.00365180175645066	0.0036531879179493	0.00366052015012319	0.00366831313958484	0.00367222482155048	0.00367190039655786	0.00366929819590948	0.00366662489512846	0.00366527775820808	0.00366568916371789	0.00366762753662656
flux1:	0.654547565960611	0.00366467009293542	0.00366575765841035	0.00367027971332386	0.00367687197432995	0.00368382314596372	0.00368949093076123	0.0036926766050857	0.00369288324497119	0.00369040596408078	0.00368623222332594	0.00368176552484428	0.00367842634636423	0.00367722604284521	0.00367844059908841	0.00368151256496522	0.00368526462222015	0.00368841492946171	0.00369025768187651	0.00369123162805683	0.00369296099999215	0.00369729143449453	0.0037041884579854	0.00370986588490674	0.00370931419623663	0.00370630090714141	0.00371469182609645	0.00372274680447445	0.00372242066354975	0.00373655031570277	0.00376007920718811	0.0037406322550336	0.00372128140895708	0.00374527628403611	0.00375923900891448	0.00375910235883162	0.00376759059396684	0.00377802200939762	0.00377693590302117	0.00377802602778039	0.00378502156268153	0.00379232516393108	0.00379555740341726	0.00379453105080954	0.00379147219041823	0.00378880923748036	0.0037880187950049	0.00378944622423112	0.0037926428534506
flux1:	0.654810014864364	0.0037774566616826	0.00377738334715367	0.00378109662961943	0.00378739105680287	0.00379460016383172	0.00380100900749779	0.00380525087112222	0.00380660530672776	0.00380513592327838	0.00380163680831997	0.00379739314392009	0.0037938031972289	0.00379195258588924	0.00379226731853641	0.00379438048344885	0.00379730854174848	0.00379993978804287	0.00380170218201819	0.0038031235633886	0.00380584984660972	0.00381162975417968	0.00382014597089573	0.00382713235345185	0.00382711562779352	0.00382397181899578	0.00383240857836499	0.0038403967363948	0.00383902046506769	0.00385318771679675	0.00387679282710341	0.00385687345234633	0.00383756699844493	0.00386309786844274	0.00387914077778001	0.00388015649563924	0.00389045632488635	0.00390215637080353	0.00390114874455593	0.00390193550808061	0.00390856301093656	0.003915324145968	0.00391780681691299	0.00391600616748159	0.00391243744795085	0.00390976998242791	0.00390956913782335	0.00391208992783792	0.00391665175340218
flux1:	0.655072463768117	0.00388774462280143	0.00388642831971469	0.00388927167634944	0.00389524027901764	0.00390271712752678	0.00390991132359307	0.00391527810269127	0.00391785893280008	0.00391746969171757	0.00391469630065775	0.0039106952461739	0.00390683895148888	0.00390429141639865	0.00390363975720513	0.0039047231158372	0.00390676819194567	0.00390884763453421	0.00391053320741653	0.00391244677830155	0.00391625444527215	0.003923597344606	0.00393385336515426	0.00394224723783103	0.00394281982952833	0.0039395596006985	0.00394805005940789	0.00395598584351988	0.00395351059242274	0.00396771555969319	0.00399135390723046	0.00397101244893676	0.0039518328759601	0.0039789484733479	0.00399720346234694	0.00399946448051132	0.00401171694546867	0.0040247778700912	0.00402388280295456	0.00402437311260202	0.00403062557406658	0.00403682041448767	0.00403851107416095	0.00403588392115753	0.00403176056463335	0.00402906865278195	0.00402947285393696	0.00403313835773829	0.00403914360463963
flux1:	0.655334912671871	0.00399492777862847	0.00399231553578777	0.00399425016103024	0.00399987564949285	0.00400762686711296	0.00401563452010734	0.004022169488977	0.00402602635878005	0.00402676353608476	0.00402474977670076	0.00402100635480216	0.00401687733381897	0.00401360739232122	0.00401195151359723	0.0040119645365476	0.0040130936717064	0.00401460488758522	0.00401622053238264	0.00401866090773574	0.00402361325052107	0.0040326054527491	0.00404469505398727	0.00405457475452557	0.00405578230913261	0.00405242467589066	0.00406099374915744	0.00406891984280428	0.00406533048973395	0.00407960259956537	0.00410325027541584	0.00408255109014481	0.00406358038148998	0.00409230884243639	0.00411287999673078	0.00411645115006619	0.00413077228537826	0.00414527125877183	0.00414452247556903	0.00414473758259211	0.00415063460469436	0.00415627270119003	0.00415716184472318	0.00415368154186301	0.00414897167310664	0.0041462329569134	0.0041472404535642	0.00415207383603285	0.00415956779662505
flux1:	0.655597361575624	0.00409839115901767	0.00409446188104072	0.00409547139751769	0.00410074476272657	0.00410876951000169	0.00411759736950745	0.00412531343270655	0.00413046338735261	0.00413234563735639	0.00413110886245196	0.00412763629607022	0.00412324166193416	0.00411924992618147	0.00411658540004898	0.00411552149198649	0.00411572933975445	0.00411667160052153	0.00411822474419951	0.00412121174249637	0.00412734504746764	0.00413803956416739	0.0041520243042159	0.00416344406232991	0.00416532140672744	0.004161889957129	0.00417058074213745	0.00417856996152126	0.00417388776447127	0.0041882880749193	0.00421194158592291	0.00419096294897326	0.00417228080336366	0.00420262629653777	0.00422558499093804	0.00423049816882845	0.00424697341197217	0.00426296848165616	0.00426239725516281	0.00426237243710741	0.00426796176021817	0.00427308931184406	0.00427320492118613	0.00426887541891132	0.00426356462326015	0.00426075748425726	0.0042623504447934	0.00426834550814209	0.00427733729738798
flux1:	0.655859810479377	0.00419751300502455	0.00419227853082146	0.00419236755878162	0.00419728453253932	0.00420556966515953	0.00421519802237402	0.0042240733738076	0.00423049809782885	0.00423351573389977	0.004233058102823	0.00422987089502306	0.00422523537868638	0.00422055288953134	0.00421691238643458	0.00421480125399566	0.00421411068045835	0.00421449765611619	0.00421599323689456	0.004219527551803	0.00422684608017604	0.00423925765351374	0.00425516269332818	0.00426814977749227	0.00427071956881706	0.00426724254918395	0.00427611752983753	0.00428427432141921	0.00427855906424192	0.00429318219674792	0.00431685970100486	0.00429569392326717	0.00427737663148661	0.00430931702283896	0.00433469840448647	0.00434094895768623	0.00435962867958149	0.00437715540871824	0.00437678865408174	0.0043765725712467	0.00438193081612825	0.00438663292468603	0.00438604406787401	0.00438090431311005	0.00437500002255234	0.00437210708130396	0.00437425348604336	0.00438137454494858	0.0043918349377079
flux1:	0.65612225938313	0.00429166225134681	0.00428516667029362	0.00428435791765422	0.0042889144960177	0.00429742945860637	0.0043078074138976	0.00431778203785398	0.00432542614498452	0.00432954138638173	0.00432985185186322	0.00432696898487274	0.00432213863190532	0.00431683029890197	0.00431228611707052	0.00430919494542149	0.00430765668186388	0.00430751466921169	0.00430895225597266	0.00431301191573696	0.00432148421260591	0.00433558599318878	0.00435339760567686	0.00436795095105176	0.00437122346053828	0.00436773460153165	0.00437687713119565	0.00438533882950361	0.00437869061862802	0.00439366641405097	0.00441740901175023	0.00439616301643016	0.00437828329743434	0.00441176920173936	0.00443957048244334	0.00444711523554912	0.00446801178908626	0.00448708088693157	0.00448693962198348	0.00448659342400415	0.00449182602230609	0.00449622779315166	0.00449504704655916	0.00448917447904625	0.00448270993488452	0.00447972169659951	0.00448237791140504	0.00449056072842983	0.00450242118945657
flux1:	0.656384708286884	0.00438019208342608	0.00437250928220699	0.00437083932961676	0.00437502667309891	0.00438371851095951	0.00439475999592078	0.00440573332157199	0.00441450388538609	0.00441965211842232	0.00442070895333188	0.00441815702135375	0.00441320222410439	0.00440736914322511	0.00440203440017426	0.00439806777005925	0.00439575917494086	0.00439512503637368	0.00439649638720416	0.00440103437194998	0.00441059129563614	0.00442631353069771	0.0044459786004279	0.00446206916259163	0.00446604339184903	0.0044625835997207	0.00447209968675247	0.00448103755641663	0.00447359827266045	0.00448909314951842	0.00451296622829294	0.00449176267006482	0.00447439059804386	0.0045093459878863	0.00453952677397318	0.00454828383700114	0.00457137036390898	0.00459196651339252	0.00459206478498285	0.0045916609941981	0.0045969012646202	0.00460116762649584	0.00459955211432515	0.00459306501034056	0.00458610255883391	0.00458302101452986	0.00458613494349001	0.00459528873314942	0.00460844175940797
flux1:	0.656647157190637	0.00446243104989064	0.00445366062327374	0.00445117471435106	0.0044549738525174	0.0044637628105793	0.00447534379908144	0.00448717384582643	0.00449694137342723	0.00450303348478561	0.00450480728006745	0.00450262339897692	0.00449764106869543	0.00449142153494192	0.00448544989451783	0.00448074839953502	0.00447777138757987	0.00447669034809003	0.00447797761860885	0.00448292086762084	0.00449345554679354	0.00451068642554701	0.00453211401308779	0.00454968686051891	0.00455435295052698	0.00455097274695478	0.00456099295276727	0.00457061285986911	0.00456256707034539	0.00457878489798155	0.00460287933822806	0.00458185814809313	0.00456506309458065	0.00460138742409433	0.00463387208076431	0.00464372247523897	0.00466893353071746	0.00469101549065899	0.00469135978514257	0.00469098092919466	0.0046963882363152	0.00470072236448613	0.00469887323738871	0.00469193167785769	0.00468456516996656	0.0046814071643362	0.00468492187340397	0.00469493237576882	0.00470923327231464
flux1:	0.65690960609439	0.00453767379272133	0.00452793558172497	0.00452468183948752	0.00452805868545243	0.00453683490417093	0.00454879225467396	0.00456129659209705	0.00457189762256137	0.00457882344870364	0.00458128051595076	0.00457951487480614	0.00457462959709106	0.00456819867677052	0.00456178252966412	0.00455652008047029	0.00455299827144159	0.0045515216712511	0.00455269637978856	0.00455794626405639	0.00456931599016742	0.00458790456765848	0.00461096937828646	0.0046299472992579	0.0046352899482339	0.00463205230129206	0.00464273335814619	0.00465327574136037	0.00464485068784842	0.00466203283389411	0.00468646570702687	0.00466578575848558	0.00464963907812409	0.0046872106787424	0.00472189250764391	0.00473268346011816	0.00475991734794459	0.00478341928573106	0.00478400837290091	0.00478374529951953	0.00478950222267592	0.00479414247013692	0.00479230268188176	0.00478510795680824	0.00477746404264186	0.0047742642194979	0.00477812190649354	0.00478885550717559	0.00480412569763387
flux1:	0.657172054998143	0.0046051735739707	0.00459460120183163	0.00459062476369219	0.00459352597091215	0.00460214777247576	0.0046142800942697	0.00462723887368582	0.00463848031669559	0.00464611320299601	0.00464921929087929	0.00464793721510992	0.0046433012622104	0.00463686883506082	0.00463023589709813	0.00462461573014451	0.00462069086918144	0.00461887392440695	0.00461989668578518	0.00462533087908461	0.00463736076612057	0.00465712169592197	0.00468166909955874	0.00470195730605417	0.00470795971655227	0.00470494272386605	0.00471646834299469	0.00472820703539912	0.00471967119351104	0.00473809530980579	0.00476300960019045	0.00474285006479847	0.00472742811604924	0.00476610847883428	0.00480285532698689	0.00481440496836364	0.00484352756116556	0.00486836148209333	0.00486918660486376	0.0048691364039105	0.00487544485848892	0.0048806601382178	0.00487911043030102	0.00487190273709555	0.00486414087036511	0.00486095400311359	0.00486510015978001	0.00487640898579446	0.00489244090632924
flux1:	0.657434503901897	0.00466413839768567	0.00465287224837221	0.00464820983499952	0.00465055999695423	0.00465885417562118	0.00467092499975096	0.00468408619006159	0.00469575140408964	0.00470395377650805	0.00470767795544964	0.00470696133579105	0.00470275342787273	0.00469656065098785	0.00468996899275599	0.00468421844033158	0.00468004615459242	0.00467794575358043	0.00467876672772339	0.00468424230995418	0.00469673043470511	0.00471745011918911	0.0047433022535641	0.0047647936560584	0.00477144142963453	0.00476874023953348	0.00478132054990983	0.00479455997814443	0.00478621966942792	0.00480619677774853	0.00483175966133988	0.00481232058990892	0.00479770763587979	0.00483734614016264	0.00487600698574103	0.00488811014830276	0.00491895991971952	0.00494501901919813	0.00494606434664423	0.00494632783762985	0.00495340413962007	0.00495948776326172	0.00495854083610164	0.00495159518843935	0.00494390618895111	0.00494080869993243	0.00494519627099772	0.00495692412165268	0.00497348766076089
flux1:	0.65769695280565	0.00471373174010695	0.00470191186115595	0.00469658726707325	0.00469828787115426	0.00470605226309126	0.00471779563096478	0.0047308824176349	0.0047427388692434	0.00475136859741856	0.00475568708762936	0.00475563499690849	0.00475205771438084	0.00474637189984543	0.00474010347485603	0.00473446760308863	0.00473021259063247	0.00472788515739038	0.00472844513551586	0.00473380272042851	0.00474652641144677	0.00476797014335143	0.00479493261322011	0.00481751313615736	0.00482479755004675	0.00482252496093585	0.00483639411185684	0.00485146448979478	0.00484365814550294	0.0048655276876952	0.00489192701760894	0.00487342876048683	0.00485971935134443	0.00490015804148808	0.00494057012533284	0.00495300495356978	0.00498539897353187	0.00501256175167846	0.00501380505946796	0.00501448387543232	0.00502255282269076	0.00502981488886808	0.00502980782586385	0.00502342816409199	0.00501603123101788	0.00501312170599492	0.00501771500613721	0.00502970389245893	0.00504655422422688
flux1:	0.657959401709403	0.00475307790575694	0.00474083731696873	0.0047348582380363	0.00473578864832991	0.00474279707348455	0.00475392545041122	0.0047666455525236	0.00477845371881515	0.00478737091123994	0.00479227054181192	0.00479299882629115	0.00479027458540984	0.00478538252649837	0.00477973532471875	0.00477446960639553	0.00477030040178869	0.00476779988970956	0.00476803195933091	0.00477310065462407	0.00478582362454879	0.00480774334059284	0.00483561209684431	0.00485916560115684	0.00486708583260981	0.00486537118829802	0.00488078285330187	0.00489803318484322	0.00489112309425771	0.00491524580914851	0.00494268467355681	0.00492536592622806	0.00491266650917015	0.00495374464508603	0.0049957408194928	0.00500827598950155	0.00504201671317248	0.0050701517463089	0.00507156536273647	0.0050727587605266	0.00508204691159151	0.00509080544451705	0.0050920905585382	0.00508660214191659	0.00507974027056902	0.00507713879071537	0.00508191690422414	0.00509401388303519	0.00511090041268664
flux1:	0.658221850613157	0.00478127107634266	0.00476872993214874	0.00476208643769121	0.00476210701444281	0.0047681164783111	0.0047783306820187	0.00479038713729766	0.00480191014126902	0.00481098388784507	0.00481646480250244	0.00481810441408108	0.00481646994072234	0.00481266977380245	0.00480794879388999	0.00480331105001289	0.00479939457028619	0.00479677069964589	0.00479660247762489	0.00480120554244272	0.00481368563557674	0.00483582800699558	0.00486439612327989	0.00488880867111178	0.0048973727510156	0.00489635901470824	0.00491357981182087	0.00493336878770391	0.00492773047564059	0.00495447922229754	0.00498316871181494	0.00496728320282769	0.00495571290144228	0.00499727117791744	0.00504068728875508	0.00505308973292898	0.00508797251421829	0.00511694384972793	0.00511849598448745	0.00512029761467163	0.00513102606015728	0.0051415972137159	0.00514453159637442	0.00514027185761056	0.00513420568863531	0.00513205183857016	0.00513701121030189	0.00514907512622202	0.00516575114269767
flux1:	0.65848429951691	0.00479738646534907	0.00478464745758314	0.00477731228670697	0.00477626957392408	0.00478102941709134	0.00479003005308903	0.00480113284693005	0.00481214618262847	0.00482126067723138	0.00482733787109642	0.00483003172082292	0.00482973100534018	0.00482732276202458	0.00482383006826261	0.00482007197977006	0.00481656811271702	0.00481386501797539	0.00481322149678294	0.00481718263213146	0.00482918005311241	0.00485129476010292	0.00488035897873871	0.00490552237122113	0.00491474689873475	0.00491458608389523	0.004933887221088	0.00495657238436205	0.00495258209155083	0.00498233100374188	0.0050124815973009	0.00499829367067365	0.00498798437169792	0.0050298688681902	0.00507455112362191	0.00508659424395676	0.00512241558446062	0.00515208878274744	0.00515374541199836	0.00515624036205037	0.00516861738137202	0.0051813051278141	0.00518623928785254	0.00518354743381345	0.00517854765340908	0.0051769971232968	0.00518215306269047	0.00519406076826797	0.00521029329877858
flux1:	0.658746748420663	0.00480049181886063	0.00478763712498415	0.00477956785179029	0.00477730159928798	0.00478056411279255	0.00478806385776955	0.00479794165916952	0.00480824229866179	0.00481730175999737	0.00482400506238345	0.00482790323977754	0.00482917903818442	0.0048284541274855	0.00482647833308671	0.00482383688367099	0.00482089342443218	0.004818148913045	0.00481695600381288	0.00482010626325289	0.00483139222501543	0.00485324035901422	0.00488260740552962	0.00490842209541673	0.00491833097059719	0.00491917836802857	0.00494082607107117	0.00496675187463874	0.0049647728941983	0.00499788546856063	0.00502969766002925	0.00501747718711167	0.00500857321642024	0.00505063925412878	0.0050964516150818	0.00510792400366474	0.0051444905691301	0.00517473942879306	0.00517646691937451	0.00517972937655288	0.00519394343085828	0.005209029227851	0.00521629529185406	0.00521550103055972	0.00521183953706563	0.00521105931802928	0.00521644618492392	0.00522809780651971	0.00524367710867385
flux1:	0.659009197324416	0.00478965788079024	0.00477674786637232	0.00476789084927681	0.00476424249811955	0.00476577440261169	0.00477151039465504	0.00477992162972726	0.00478933582508071	0.00479826770285701	0.004805639924251	0.00481089324688782	0.00481397731180411	0.00481520727254901	0.00481501286359649	0.00481370211662656	0.00481145037503066	0.00480869600086791	0.00480688485515211	0.00480907016830131	0.0048194359156255	0.00484079848903335	0.00487029121641153	0.00489666879879406	0.00490729137769574	0.00490929918763102	0.00493354461765107	0.00496303015188487	0.00496339894736334	0.00500021579098081	0.00503387068680489	0.0050238878272022	0.00501654554725697	0.00505866165771383	0.00510549327756401	0.00511620792312113	0.00515334629755101	0.0051840602469999	0.0051858288496522	0.00518992069895819	0.00520613421241404	0.00522386717177208	0.00523376717491676	0.00523517902667555	0.00523311917336565	0.00523328144217771	0.0052389513621913	0.00525027422095675	0.00526502233873263
flux1:	0.65927164622817	0.00476396729697451	0.00475104107487054	0.00474133698906501	0.00473615914975018	0.00473575327629711	0.00473949886545391	0.00474624141422577	0.00475463061790354	0.00476338672250999	0.00477147985555521	0.00477823188264208	0.00478333425330791	0.00478675922404895	0.00478857619903194	0.00478877982736313	0.00478733120800741	0.00478459331829988	0.00478210545495385	0.00478319469853377	0.00479246080919001	0.0048131473072767	0.0048426107053533	0.00486947619488782	0.00488084530769112	0.00488415632756664	0.00491122571714105	0.00494455291308473	0.00494756597374472	0.00498839293917342	0.00502404353697351	0.00501656383139105	0.00501095143089997	0.00505300356604406	0.00510077619920346	0.00511058003997574	0.00514814703922198	0.0051792390558957	0.00518102728125742	0.00518599785621944	0.00520434217571039	0.00522493023324831	0.0052377250409349	0.00524161874114262	0.00524140504710365	0.00524267993851644	0.00524869999919104	0.00525965087887907	0.00527342873081055
flux1:	0.659534095131923	0.00472252256808581	0.00470960040315556	0.00469899105575317	0.00469215744882305	0.00468964395844954	0.00469121913841175	0.00469613807354457	0.00470340258601649	0.0047119579960635	0.00472082758100965	0.00472920542363566	0.00473650325993197	0.00474232071235125	0.00474633505030078	0.00474820002030943	0.00474764381593261	0.00474494563890082	0.00474173879222531	0.00474163222292216	0.00474965796358082	0.00476951475095429	0.00479882174587742	0.00482611575669563	0.00483826594823245	0.00484300787574672	0.00487309350454034	0.00491049651425815	0.00491639878821994	0.00496149610645982	0.00499925982212111	0.0049945399478118	0.00499083753068672	0.00503273348115462	0.00508140858961536	0.00509019209344053	0.00512808524645527	0.00515949998874047	0.00516129971590053	0.00516718676823559	0.00518775857277461	0.00521136108287937	0.0052272604534992	0.00523386797050011	0.00523571575218667	0.00523826331417836	0.00524471130934099	0.00525527687588005	0.00526798943107125
flux1:	0.659796544035676	0.00466445479319453	0.0046515422224593	0.00463997826659343	0.00463139357099019	0.00462665009834403	0.00462593006306207	0.00462892303691981	0.00463500322254105	0.00464335307415547	0.00465305107666874	0.00466315553605924	0.00467278212176198	0.00468113647571983	0.00468748195046803	0.00469111370741405	0.00469151624660177	0.00468888095587892	0.00468493540944496	0.00468357310758526	0.00469026544860161	0.00470918366844309	0.00473824046813903	0.00476592124773456	0.00477888742513673	0.00478516813874707	0.00481842056201687	0.00486007680793552	0.0048690523227508	0.00491862513585308	0.00495857791695089	0.00495686220340795	0.00495526205486867	0.00499693582856048	0.00504652088411951	0.00505422713361587	0.00509239470181051	0.00512411634084858	0.00512593832522673	0.00513277009962318	0.00515562937457142	0.00518235143696729	0.00520150566702622	0.00521100534018179	0.0052150907500363	0.00521905245858043	0.00522601136441632	0.0052362066725497	0.00524780589061996
flux1:	0.660058992939429	0.00458893577602346	0.00457602919200742	0.00456347828652466	0.00455308734287518	0.00454604753006838	0.00454296895324205	0.00454398905051066	0.00454886420462475	0.00455701870958427	0.00456758547410362	0.00457948120288757	0.00459151584075683	0.00460248960610931	0.00461124142639922	0.00461670083794463	0.00461810600014293	0.00461556053930448	0.00461088554153705	0.00460825533659787	0.00461357704680897	0.00463149946770723	0.00466025002646043	0.00468829510274022	0.00470211155467684	0.00471001548203458	0.00474653717025555	0.00479256028948833	0.00480472527749592	0.00485891572209853	0.00490108782345701	0.00490260536741553	0.0049033120355262	0.00494472773607484	0.0049952810016639	0.00500191358400413	0.0050403632802665	0.00507242234152779	0.00507430162343099	0.00508209974974708	0.00510726927511101	0.0051371579644409	0.00515965146156715	0.00517215971730017	0.00517861068142443	0.00518410095010423	0.00519165242066437	0.00520151757628278	0.0052120029266495
flux1:	0.660321441843183	0.00449519635662755	0.00448228967991198	0.00446874458302504	0.00445654041724663	0.00444720039858191	0.0044417651926205	0.00444082126588542	0.00444450642952512	0.00445248466657385	0.00446394066406076	0.00447764714216889	0.00449210669387411	0.00450571375154537	0.00451688442229892	0.00452418661626225	0.0045266175852853	0.00452419688477595	0.00451883658933838	0.00451498078701594	0.00451895688239085	0.00453588300468585	0.00456431203515137	0.00459271907114265	0.00460741861721515	0.00461700406103398	0.0046568443691431	0.00470727901823613	0.00472267757747031	0.00478155833724943	0.00482593160182456	0.00483089359931007	0.00483412324104672	0.00487527783258744	0.00492691076833253	0.00493253966301983	0.00497134510386997	0.00500382351462894	0.0050058241179694	0.00501460689926787	0.0050420730558959	0.00507511559005341	0.00510096261251605	0.0051165276484075	0.00512541617542211	0.00513251432824356	0.00514073158226286	0.00515032675327969	0.00515974327353239
flux1:	0.660583890746936	0.00438255346855369	0.00436964542051181	0.00435513145905682	0.00434116161898453	0.00432958411087652	0.00432186056281661	0.00431901523036588	0.00432155640304877	0.00432937954722298	0.00434171770435071	0.0043572018285099	0.00437403460108824	0.0043902161372732	0.00440375380839647	0.00441286889979407	0.00441633088930062	0.00441408198385072	0.00440812025195723	0.00440314039572191	0.00440586214621562	0.00442185082182531	0.00444998472234475	0.004478771085874	0.00449438398009501	0.00450568110172191	0.00454883231909333	0.00460365060715115	0.00462225270976711	0.00468582179161795	0.0047323281299611	0.00474092491365435	0.00474690326675652	0.0047878275632569	0.0048407039879761	0.0048454686477118	0.00488477256315147	0.00491780608476213	0.00492002436376533	0.00492980997099253	0.00495952456832718	0.00499564833944562	0.005024791037679	0.00504338878657753	0.00505472507971309	0.00506346826336434	0.0050724087942237	0.00508180786980168	0.00509024186156201
flux1:	0.660846339650689	0.00425044745056612	0.00423754883805822	0.00422213016301172	0.00420650089530567	0.00419281663039669	0.0041829379226056	0.00417830351527908	0.00417977179438105	0.00418745647753723	0.00420063584329561	0.00421780684033737	0.00423688938667178	0.00425551283382127	0.00427130223890273	0.00428215779390581	0.00428664136262225	0.00428462684158166	0.00427819020965701	0.00427224911491453	0.00427387485062597	0.00428904372560442	0.0043169488433004	0.00434614942172746	0.00436270160955144	0.00437571071472943	0.00442210488882276	0.00448120411182483	0.00450290566261622	0.00457108209211706	0.00461960281750796	0.00463200008243489	0.00464095846579908	0.00468171576295311	0.00473604703087557	0.00474015597366342	0.00478016932413768	0.00481394664162957	0.00481651269230808	0.00482732178653218	0.00485920457408563	0.00489827888947324	0.00493058769609923	0.00495212030140751	0.0049658490508453	0.00497622654799058	0.00498592512379262	0.00499520840745906	0.00500278099440841
flux1:	0.661108788554442	0.00409848976196279	0.00408563011426235	0.00406941414630171	0.00405229198719893	0.00403669830860574	0.00402485851100718	0.0040185913070086	0.00401907648442757	0.00402662891973105	0.00404057030211887	0.00405927750219517	0.00408041469955302	0.00410127583145623	0.00411914173576437	0.00413162668233963	0.0041371111783711	0.00413541138852016	0.00412866955597789	0.00412198996279412	0.00412274207107395	0.0041372633330398	0.0041650411520177	0.00419470408051218	0.00421221450492759	0.00422690434492894	0.00427641062943562	0.0043396119961587	0.00436423665405799	0.00443685683597365	0.00448722259057156	0.00450355641135064	0.00451572532475284	0.0045564072930917	0.00461244300822734	0.00461616947065926	0.0046571658657362	0.00469192380316474	0.00469500049687673	0.0047068578813013	0.00474079942147751	0.00478263876208111	0.00481791510470883	0.0048422120575034	0.00485821122301073	0.00487016059351556	0.00488062302576041	0.00488986941160244	0.00489672829532463
flux1:	0.661371237458196	0.00392651976884044	0.00391375263633327	0.00389689213384495	0.00387850255518278	0.00386125906525421	0.0038477067435378	0.00383999983959551	0.00383960392945942	0.00384701530406299	0.00386159931826707	0.00388163309095094	0.00390456161546364	0.00392738971585529	0.00394710261198938	0.00396107219457136	0.0039675288372412	0.00396624231187027	0.00395940563815692	0.00395226503017931	0.00395242278407354	0.00396651496592123	0.00399429407094744	0.00402447427333934	0.00404295112020148	0.00405925709153218	0.00411167951837618	0.00417872766722188	0.00420603024864277	0.00428284487328141	0.00433483604285413	0.00435520650054089	0.00437080665515551	0.00441152639851954	0.00446954054488005	0.00447321405013775	0.00451551918997838	0.00455153378808543	0.00455531317984396	0.00456824821308323	0.00460411284878825	0.00464848143975839	0.0046864626895606	0.00471328469497539	0.00473136700907229	0.00474477243186484	0.00475597058008557	0.00476524970318602	0.00477155954729163
flux1:	0.661633686361949	0.0037346680233747	0.00372207426999837	0.00370476652789561	0.00368538938140094	0.00366681063324338	0.00365184027144743	0.00364291542775643	0.00364174651038825	0.00364898998638103	0.00366405773229878	0.00368515363285742	0.00370954869318175	0.00373401449714545	0.00375529812966564	0.00377057943171129	0.0037779735599842	0.00377721526336405	0.00377052896458027	0.00376325037096846	0.00376313854084439	0.00377705445542447	0.00380497942848836	0.00383573014471865	0.00385516616142844	0.00387298850658619	0.00392806426881093	0.00399862752708431	0.00402829895912254	0.00410897050656134	0.00416231821318775	0.00418678170333377	0.00420601261070658	0.0042468951075281	0.00430716786102184	0.00431116187743303	0.00435513809043438	0.00439271157889688	0.0043974086550056	0.00441145430020776	0.00444908301990012	0.00449570050261536	0.00453606700880997	0.00456511255511505	0.00458502987956576	0.0045997229917813	0.00461159143689085	0.00462095630910388	0.00462688826009832
flux1:	0.661896135265702	0.00352342272624794	0.00351111123244126	0.00349359405244782	0.00347355570081954	0.003454001043549	0.0034379425478373	0.00342804133722248	0.00342620801503561	0.00343323751464989	0.00344859388430323	0.00347043981746501	0.00349592478255864	0.00352165070591293	0.00354419089277029	0.00356058842549924	0.00356888051171413	0.00356877765003975	0.00356251262690091	0.00355545152297741	0.00355542505019086	0.00356943625426778	0.00359765395706816	0.00362901669029042	0.0036493839403431	0.00366858625266932	0.0037259847477446	0.00379965621898347	0.00383133013563322	0.00391543117708841	0.00396981909630191	0.00399837961557378	0.00402140612822189	0.00406257654997378	0.00412537239001953	0.00413008854049114	0.00417611481061498	0.00421555878250028	0.00422140270053911	0.00423659320590995	0.00427580626173021	0.00432435423759999	0.00436673821872905	0.0043976527077199	0.00441910325416886	0.00443486668164131	0.00444730143953186	0.00445678207728605	0.00446250298961309
flux1:	0.662158584169456	0.00329369597768549	0.00328180132148019	0.00326434558593852	0.00324400780265612	0.0032238686500923	0.00320707529588152	0.00319644990319278	0.00319405659836583	0.00320080741490458	0.00321622685120562	0.00323847286701565	0.00326463124897456	0.00329120329452636	0.00331465745638064	0.00333195833761673	0.0033411034761426	0.0033417888152736	0.00333622929534239	0.00332975700587902	0.00333018231218233	0.00334456076994949	0.00337320469514715	0.00340519819675579	0.00342644276212775	0.00344685121349387	0.00350617417409486	0.00358247379696067	0.00361573490889868	0.00370274747287116	0.00375781478654444	0.00379041463336016	0.00381735200699107	0.00385892259342514	0.00392446559279873	0.0039303150762563	0.00397876319590849	0.00402037850807517	0.00402760161615993	0.00404396889369107	0.00408456804199842	0.00413469720873291	0.00417869316493974	0.00421108031915674	0.00423371859259442	0.00425029223185433	0.00426315178658994	0.00427275030437749	0.00427841227257986
flux1:	0.662421033073209	0.00304688692618855	0.0030355638232495	0.00301846274891181	0.00299820870400824	0.00297789368789793	0.00296072899567531	0.00294963305785896	0.00294677635108922	0.00295316753777898	0.0029684019431651	0.0029906721518704	0.00301706130049987	0.00304404197238098	0.00306804878554526	0.00308602710645089	0.003095972827753	0.00309757565482256	0.00309300406521073	0.00308748831812198	0.00308872205026366	0.00310371984947238	0.00313289334999288	0.0031655023323708	0.00318753950122928	0.00320894319603399	0.00326972618964959	0.00334810385662736	0.00338249813281898	0.00347181435934234	0.00352716009366546	0.00356367043265961	0.00359456853421032	0.00363662476682744	0.00370507207612889	0.00371245505604547	0.00376366268412075	0.00380771674515789	0.00381654173353347	0.00383411051374047	0.00387588071343993	0.00392721822944665	0.0039723944043075	0.00400582949526933	0.00402927863641077	0.00404636858142741	0.0040594773908352	0.00406916496755902	0.00407489577447338
flux1:	0.662683481976962	0.00278493976319878	0.00277435430995907	0.00275790973945402	0.00273812764829664	0.00271804632496817	0.00270087048803581	0.00268955042945526	0.00268631663864268	0.0026922550817297	0.00270704350857433	0.00272894953976967	0.00275511537120007	0.00278205693781103	0.0028062455880961	0.0028246656796209	0.00283534809896713	0.00283798315325814	0.00283466283670279	0.00283044629512924	0.00283281244337567	0.00284864049702489	0.00287839971524065	0.00291156392928392	0.00293427429495401	0.00295642699555073	0.00301814240110712	0.0030979820535484	0.00313302852445191	0.00322395267270289	0.0032791414811671	0.00331935311086124	0.00335418032873305	0.00339676708285314	0.00346818164426592	0.00347746535260802	0.00353170681256643	0.003578408985894	0.00358903453157786	0.00360781633392328	0.00365052666759724	0.00370268327143682	0.00374859353948732	0.00378263779282268	0.00380650379100739	0.00382379360271154	0.00383694806895646	0.00384666409133492	0.00385255915165091
flux1:	0.662945930880715	0.0025103952933676	0.00250071335060218	0.00248521973185744	0.00246628500052041	0.00244683097647775	0.00242998759056833	0.00241867496864909	0.00241513917542521	0.00242052523716072	0.00243460496538788	0.00245576038619397	0.00248125248985823	0.0025077099995649	0.00253170862072557	0.00255032707437575	0.00256166555040332	0.00256542041968484	0.00256357696092519	0.00256095467714923	0.00256472106512952	0.0025815277222384	0.00261186495938621	0.00264546912001849	0.00266869579294868	0.00269131898792978	0.00275338029089382	0.00283400465389267	0.00286920831567126	0.00296095995338339	0.00301552912363572	0.00305914358839662	0.00309777084827356	0.00314087905384114	0.00321520251396732	0.00322669874603282	0.00328415440456198	0.00333363027923113	0.00334621552403272	0.00336620142713059	0.00340960493360294	0.00346218124148193	0.00350837665493916	0.00354259200674155	0.00356647904786518	0.00358364285450031	0.00359661956558684	0.00360627311473081	0.0036123894244111
flux1:	0.663208379784469	0.00222643510016028	0.00221780845047798	0.00220353542624956	0.00218579234593977	0.0021673268387321	0.00215113076554641	0.00214003616702107	0.00213626288776747	0.00214099748137328	0.00215411607599997	0.00217415119940059	0.0021985377239231	0.00222408127620952	0.00224752429192464	0.00226609074879169	0.00227798139293532	0.00228290302331459	0.00228270507041373	0.00228190187172117	0.00228725701972311	0.00230510744705519	0.00233593558355912	0.00236980042398921	0.00239334727987325	0.00241613424119547	0.00247790119490847	0.00255857654924539	0.00259344148630949	0.00268515943896612	0.00273862659570944	0.00278524756471586	0.00282743268150486	0.00287098684233472	0.00294801354594987	0.00296195613709209	0.00302268121728879	0.00307494652935753	0.00308959472716932	0.00311074689495492	0.0031545789630634	0.00320717030865017	0.00325320944136224	0.00328717267909195	0.00331069871226468	0.00332741542632764	0.00333998127654095	0.00334945495826882	0.00335580745296746
flux1:	0.663470828688222	0.00193691677686676	0.00192946795790489	0.00191664270443758	0.00190038689343909	0.00188322381478386	0.00186795101623688	0.00185726000316128	0.00185330564007106	0.00185729854411069	0.00186922645952959	0.00188780299176596	0.00191068477759833	0.00193491066577811	0.00195744490211854	0.00197570178928284	0.00198801032875781	0.00199409143377547	0.00199563199566587	0.00199678085719801	0.00200381221095499	0.0020226693439065	0.00205380780333879	0.00208768235714481	0.00211131299060311	0.00213393317413547	0.00219471713902057	0.00227465733425157	0.00230869887520623	0.0023994453294132	0.0024513160545695	0.00250044073478348	0.00254581321607533	0.00258965999561166	0.00266901289801788	0.00268553573670456	0.00274942949954188	0.00280436457091587	0.00282110629688775	0.00284334826329465	0.0028873232811408	0.00293952249181577	0.00298497971086559	0.0030182949697666	0.00304110645629674	0.00305707422833583	0.00306899783857851	0.0030781537793024	0.00308471436524438
flux1:	0.663733277591975	0.0016463971629768	0.00164020408760747	0.00162899467213134	0.00161445750759888	0.0015988511200089	0.00158473120438439	0.00157460268138216	0.0015705197596366	0.00157369887574369	0.00158424211709274	0.0016010670951357	0.00162209058372531	0.00164463103866499	0.00166592062266478	0.00168360217933327	0.00169615683255518	0.00170332311781552	0.00170660241226417	0.00170972492359983	0.00171839945490407	0.00173810729874415	0.00176926999958124	0.00180282511718903	0.00182626202236102	0.00184836499672659	0.00190743367258942	0.00198580254857068	0.00201855712011247	0.00210732123458683	0.00215709570790175	0.00220810604122055	0.00225615246915967	0.00230005050810783	0.00238115989655906	0.00240027608675372	0.00246705250188745	0.00252437823469129	0.00254315469863544	0.00256636056789125	0.00261016668432976	0.00266156434038699	0.00270603524978989	0.00273834388592071	0.00276012866806761	0.00277507859968263	0.00278614230853458	0.00279482996596182	0.002801529326055
flux1:	0.663995726495728	0.00136013816852227	0.00135521976708982	0.00134572081551877	0.0013330570221532	0.00131919306739671	0.00130640508737703	0.00129697224595096	0.00129281524610842	0.00129513635303601	0.00130414861821948	0.00131898707309737	0.00133785557507774	0.00135838694704197	0.00137811715007333	0.00139494824214674	0.00140753341465453	0.00141563266190493	0.00142054368868786	0.00142553379834186	0.00143568204822775	0.00145595217192148	0.00148673796993584	0.00151956112076618	0.00154248463899704	0.00156370274666685	0.00162028361429394	0.00169619517552326	0.00172722658937029	0.00181292711842766	0.00186010494959421	0.00191225851451272	0.00196230881066055	0.00200592003130202	0.00208800611670262	0.00210958907494353	0.00217875040306702	0.00223800712994191	0.0022586543847058	0.00228263737551879	0.00232592952186772	0.00237611153315692	0.00241921508587432	0.00245020212967796	0.00247069944836316	0.00248440758228641	0.00249441919039691	0.00250248448286643	0.00250921659356514
flux1:	0.664258175399482	0.00108408705520817	0.00108039119353784	0.0010726130621526	0.00106189242991354	0.00104988336641946	0.00103855511865824	0.00102992883270062	0.00102576118713764	0.00102721756934955	0.00103461119899247	0.00104729696414727	0.00106377992264981	0.0010820292445871	0.00109990956601156	0.00111560493321952	0.00112795667926704	0.00113675085433529	0.00114306897455724	0.00114968129968742	0.00116098605048941	0.00118138825615391	0.00121127455056058	0.00124286615601935	0.00126491293987022	0.00128486212981355	0.00133814423207304	0.00141066032322301	0.00143956155042349	0.00152104833586259	0.00156513102653102	0.0016175519249471	0.00166876714172206	0.00171165000934548	0.00179371071510506	0.00181747825416803	0.00188829334027218	0.00194882415027082	0.0019710593044656	0.0019955604288147	0.00203795214686399	0.00208649488811158	0.00212787204231103	0.00215726875074951	0.0021762756582557	0.00218857236663018	0.00219737580895892	0.00220467096730295	0.00221130010256964
flux1:	0.664520624303235	8.24820706966761e-4	8.22215539461019e-4	8.16077972264857e-4	8.07281878373002e-4	7.97166524102241e-4	7.87377258359697e-4	7.79651500403576e-4	7.75553084113257e-4	7.76184257777181e-4	7.81939252567881e-4	7.9238334861302e-4	8.06323309074407e-4	8.2207330027597e-4	8.37840218879195e-4	8.52104926952969e-4	8.63909234747607e-4	8.73070880430518e-4	8.80448774117107e-4	8.88292866866284e-4	9.00283766733523e-4	9.20242104415084e-4	9.48582527023215e-4	9.78354380393109e-4	9.9911549767971e-4	0.0010173941974171	0.00106652838152704	0.0011346542023276	0.00116104423258145	0.00123709892719103	0.00127758983495183	0.00132926034641758	0.00138062307429943	0.00142222857963121	0.00150303414708936	0.00152853689946386	0.00160002634812698	0.00166096681207078	0.00168437768310745	0.00170905574443856	0.00175011081562629	0.0017965745378738	0.00183588380156461	0.00186346624485753	0.00188083998602439	0.00189161608637454	0.00189910028530588	0.00190549378805459	0.00191186364730484
flux1:	0.664783073206988	5.89442330970903e-4	5.8771204524112e-4	5.83042991692303e-4	5.76066036648336e-4	5.67813538730221e-4	5.59599644329559e-4	5.52858221435027e-4	5.4893248751164e-4	5.4883116365592e-4	5.53001534584111e-4	5.61197638068106e-4	5.72514756143757e-4	5.85607461029211e-4	5.99027407817615e-4	6.11559377264146e-4	6.22454402592584e-4	6.31568619873639e-4	6.39538030854062e-4	6.48080049318126e-4	6.60135613601862e-4	6.78931076681813e-4	7.0495843262458e-4	7.32235115711684e-4	7.51254385041041e-4	7.67440828582714e-4	8.11539155928612e-4	8.7421763633711e-4	8.97733711132057e-4	9.67070670866343e-4	0.00100347287198159	0.00105322720513023	0.00110353613927641	0.00114320755403119	0.00122130380080413	0.00124791958171846	0.00131885023944635	0.00137912664854953	0.0014031665391231	0.00142759097456855	0.00146681626076446	0.001510737964905	0.00154764866362187	0.00157323275228515	0.00158888908905317	0.00159809830957171	0.00160420361896165	0.00160958958697975	0.00161553407042334
flux1:	0.665045522110741	3.85419996897523e-4	3.84265612711708e-4	3.80805510605407e-4	3.75462187708835e-4	3.6897988281478e-4	3.6234283857835e-4	3.56666568069817e-4	3.53046411718451e-4	3.52362873865884e-4	3.55079709803363e-4	3.61106381449784e-4	3.69800480973513e-4	3.80139896285381e-4	3.91013112743183e-4	4.01508644797127e-4	4.11092006979063e-4	4.19665273673396e-4	4.27646879982298e-4	4.36220055540691e-4	4.47578456709877e-4	4.64359749926022e-4	4.87195534467771e-4	5.11220034668307e-4	5.27993637871125e-4	5.41642624072907e-4	5.79778213395949e-4	6.3588491634083e-4	6.56171148977354e-4	7.17439950303235e-4	7.49252909943197e-4	7.9577484861864e-4	8.43645399244893e-4	8.80623039614711e-4	9.54345133058441e-4	9.81280932655394e-4	0.00105017211700295	0.00110851031761928	0.00113249967123681	0.00115614795164395	0.00119298914312976	0.00123387646976994	0.00126806100162578	0.00129149481056335	0.00130540268518658	0.00131306043872246	0.00131778230227095	0.00132208879357503	0.00132744386109292
flux1:	0.665307971014495	2.20360001691627e-4	2.19405531338014e-4	2.16816966320706e-4	2.1285291604955e-4	2.07997356067424e-4	2.02913056161963e-4	1.98386459576839e-4	1.95237979141334e-4	1.94181239349498e-4	1.95652126211617e-4	1.99671740730834e-4	2.05822170683725e-4	2.13376382502657e-4	2.21542401501181e-4	2.29705590724743e-4	2.3754771821212e-4	2.45024595997355e-4	2.52347108027278e-4	2.60172163035939e-4	2.69952014638921e-4	2.8375564435721e-4	3.02427422966843e-4	3.22372278136379e-4	3.36351014871294e-4	3.46991512171298e-4	3.78200486837761e-4	4.26541174664001e-4	4.43235196608129e-4	4.95026573166068e-4	5.21742921129482e-4	5.63569421626982e-4	6.07442358256662e-4	6.40874574353917e-4	7.08372916141757e-4	7.34676053494592e-4	7.99819642133934e-4	8.54766208629521e-4	8.77902715813997e-4	9.00163969948987e-4	9.34006000357239e-4	9.71333867846031e-4	0.00100246049375447	0.00102361509642688	0.00103578840459775	0.00104196716548627	0.00104535684992964	0.00104855259227601	0.00105316857639715
flux1:	0.665570419918248	1.0171435224709e-4	1.00518248049913e-4	9.84005258624557e-5	9.55076219811608e-5	9.20978553184877e-5	8.85263868983454e-5	8.52430943774565e-5	8.27666610196363e-5	8.16020898521771e-5	8.21068819130229e-5	8.43615442928101e-5	8.81253489370177e-5	9.29288463622558e-5	9.82743340610778e-5	1.03831109628538e-4	1.09495341587247e-4	1.15283737958492e-4	1.21212877257415e-4	1.27429072764342e-4	1.34660950981214e-4	1.444414760959e-4	1.57909105610388e-4	1.72894266177717e-4	1.83489895430354e-4	1.90625119749663e-4	2.13912468129995e-4	2.53225637404803e-4	2.65945318768106e-4	3.06802361527082e-4	3.27906246051878e-4	3.6343898792367e-4	4.01598887406898e-4	4.30560217391208e-4	4.89839418498743e-4	5.14418932203139e-4	5.73914702188099e-4	6.23871492968846e-4	6.45249733371839e-4	6.65435924720968e-4	6.95609593336031e-4	7.28821234743209e-4	7.56549019292816e-4	7.75309239300415e-4	7.85796755282705e-4	7.90618615031619e-4	7.92781103377107e-4	7.94880310344833e-4	7.98634003945662e-4
flux1:	0.665832868822001	3.64302478151195e-5	3.45016944369879e-5	3.24095412169005e-5	3.02438435628332e-5	2.80759799682549e-5	2.59710305406504e-5	2.40373426923201e-5	2.24657620525448e-5	2.15093222867398e-5	2.13926984516527e-5	2.21977962429302e-5	2.38069522977997e-5	2.59638581411854e-5	2.84334418460971e-5	3.11506803981754e-5	3.42203659669761e-5	3.77254215558878e-5	4.15027465834906e-5	4.52095045325673e-5	4.88782073586814e-5	5.35487804776704e-5	6.07398325349885e-5	6.98579820144202e-5	7.64548676991834e-5	7.95663650603706e-5	9.39173262941888e-5	1.2288380757035e-4	1.31216206621696e-4	1.59652375844131e-4	1.74620776254819e-4	2.02147249890598e-4	2.32751935899758e-4	2.5626880947902e-4	3.05239773262171e-4	3.26898364871628e-4	3.78704866147498e-4	4.21976970696665e-4	4.40617894359136e-4	4.57983245930023e-4	4.83779068385747e-4	5.12292750534312e-4	5.36270083475812e-4	5.52526559880084e-4	5.61401176847661e-4	5.65028342947743e-4	5.66117653614345e-4	5.67182670640743e-4	5.69988472151783e-4
flux1:	0.666095317725754	3.05593110101152e-5	2.73786013240692e-5	2.48439680073597e-5	2.30454693142571e-5	2.19076079555438e-5	2.12248924810535e-5	2.07612938215971e-5	2.03552778032583e-5	1.99649518072836e-5	1.96266061948424e-5	1.9362954397361e-5	1.91215726905272e-5	1.88104758879978e-5	1.84209139524005e-5	1.81305917914403e-5	1.82427714632164e-5	1.89086390867514e-5	1.97992738270446e-5	2.01073427542193e-5	1.92038874366342e-5	1.76862375132565e-5	1.7540085527245e-5	1.98894133012686e-5	2.18621491168267e-5	2.04189959188225e-5	2.48170450212982e-5	4.20781698703323e-5	4.55726446532464e-5	6.00975066207701e-5	6.84055288895296e-5	8.61304742787383e-5	1.07251725443767e-4	1.24335320798039e-4	1.60879224628278e-4	1.78355076249963e-4	2.20354924068797e-4	2.55210717909883e-4	2.70100258855401e-4	2.83868746848529e-4	3.04558275730803e-4	3.27780352549216e-4	3.4764804852441e-4	3.61291786527323e-4	3.68640188171848e-4	3.712642624387e-4	3.71476576893996e-4	3.71618186118301e-4	3.73437562013474e-4
flux1:	0.666357766629508	8.88539968164196e-5	8.38959882596805e-5	8.04517908294779e-5	7.8664875202621e-5	7.83516121229106e-5	7.90559786452787e-5	8.01967617650537e-5	8.12383366727522e-5	8.18037254069265e-5	8.16873449263053e-5	8.07930410577241e-5	7.9075405221277e-5	7.65562443279503e-5	7.3413843800659e-5	7.00415439773538e-5	6.6925969681001e-5	6.42837816011255e-5	6.16310276633372e-5	5.77210177216496e-5	5.13022045989366e-5	4.25840527402625e-5	3.41029883836582e-5	2.88264393760753e-5	2.55633302531578e-5	1.90368707377342e-5	1.24885587464079e-5	1.66734798713527e-5	1.48403792046514e-5	1.39930810553666e-5	1.512369618462e-5	2.12106757628081e-5	3.08853446022975e-5	4.05703007510054e-5	6.26119210865357e-5	7.4628600066503e-5	1.04705539006451e-4	1.294461699369e-4	1.39581171032588e-4	1.48980901083014e-4	1.63844813781699e-4	1.81188948686766e-4	1.96588297307837e-4	2.07508468887859e-4	2.13422146120666e-4	2.15252976192192e-4	2.14818007367776e-4	2.14193284653896e-4	2.15041811787978e-4
flux1:	0.666620215533261	2.14386398026925e-4	2.07145896835373e-4	2.02350474066705e-4	2.00244070948072e-4	2.00569978021038e-4	2.02641109316727e-4	2.05532567486574e-4	2.083173306736e-4	2.10248620201597e-4	2.10830900537849e-4	2.09793946225835e-4	2.07044014073584e-4	2.02667019872755e-4	1.96987579032769e-4	1.90583872358162e-4	1.84105184629364e-4	1.77824453480975e-4	1.71108131653163e-4	1.62293056346515e-4	1.49545216917558e-4	1.32741919533196e-4	1.15046517308499e-4	1.01375486596979e-4	9.23068290724988e-5	8.01905097033637e-5	6.17564379552036e-5	5.15180787759518e-5	4.38337113240142e-5	2.62231770300226e-5	1.96811929698722e-5	1.23029329006675e-5	8.5924176617646e-6	9.97922648612149e-6	1.5565782364641e-5	2.08873883313694e-5	3.70110252051203e-5	5.00453535405535e-5	5.44839264103998e-5	5.87862155651955e-5	6.7147496531514e-5	7.80590042193008e-5	8.8644418484454e-5	9.67296559331024e-5	1.01297868701732e-4	1.02552633727275e-4	1.01723664512581e-4	1.0053134085796e-4	1.00482638220089e-4
flux1:	0.666882664437014	4.08228911055689e-4	3.98246775588335e-4	3.91707876541543e-4	3.88994404960377e-4	3.89806038814612e-4	3.93242851463541e-4	3.98040654456353e-4	4.02869877057271e-4	4.06587342700921e-4	4.08368127553816e-4	4.07720549008255e-4	4.04453058412397e-4	3.98669130534602e-4	3.90798920940879e-4	3.81571272473251e-4	3.71771204726912e-4	3.61710895256175e-4	3.50605212387725e-4	3.36392600730672e-4	3.16695071191031e-4	2.91111226800453e-4	2.63496153911399e-4	2.40795621805494e-4	2.25424811911018e-4	2.07257794988485e-4	1.76088027856025e-4	1.50146007696351e-4	1.36063794986089e-4	1.00413632393177e-4	8.57430426040825e-5	6.31380900265118e-5	4.41930237568181e-5	3.64912311485209e-5	2.38719345109992e-5	2.13598138900358e-5	2.16727614291277e-5	2.15927775841264e-5	1.95054009220798e-5	1.80655793606343e-5	1.93252865636667e-5	2.33087373722745e-5	2.87639457341651e-5	3.39068272288331e-5	3.72117519603352e-5	3.8104764685719e-5	3.71477581096759e-5	3.56211114015296e-5	3.48070839963337e-5
flux1:	0.667145113340768	6.69235648051157e-4	6.56124426600133e-4	6.47521629131702e-4	6.43973950065471e-4	6.45160064680332e-4	6.49983969547603e-4	6.56850306707853e-4	6.64023725068711e-4	6.69948646721438e-4	6.73442834416317e-4	6.73756461179228e-4	6.70559100535063e-4	6.63930232980358e-4	6.54365729240056e-4	6.42707756522132e-4	6.29843411608865e-4	6.1609810614829e-4	6.00524043565882e-4	5.80672404075781e-4	5.53655505715989e-4	5.18841528679575e-4	4.80827285339636e-4	4.48638677908159e-4	4.26573451522528e-4	4.01965955931226e-4	3.57337371920216e-4	3.14525284315305e-4	2.93492275458001e-4	2.38687598389033e-4	2.15490947799256e-4	1.76023344332e-4	1.40149589761445e-4	1.22718563564217e-4	9.04195436887558e-5	7.90864497476236e-5	6.19879652416007e-5	4.76391928635199e-5	3.83564222382235e-5	3.06528906391528e-5	2.43254414298352e-5	2.0973082973094e-5	2.10292525855446e-5	2.31332125838824e-5	2.52471851577419e-5	2.59807193247461e-5	2.51628833866085e-5	2.35602975576161e-5	2.21673133538276e-5
flux1:	0.667407562244521	9.93957454463793e-4	9.77425453794836e-4	9.66530037068951e-4	9.61995740747765e-4	9.63495418478806e-4	9.69752532303237e-4	9.78853385034608e-4	9.88663141336905e-4	9.97210469033817e-4	0.00100294167050415	0.00100482498666949	0.00100236030783919	9.95567907171625e-4	9.84971253312072e-4	9.71485522758936e-4	9.56059218274878e-4	9.38995338270579e-4	9.1916217269142e-4	8.9372626539201e-4	8.59318294472608e-4	8.15116710925007e-4	7.6649253872468e-4	7.24570301072766e-4	6.9555102424938e-4	6.64208889925762e-4	6.05561480633552e-4	5.44875252822194e-4	5.16352635173806e-4	4.4148556368169e-4	4.09443709185374e-4	3.5166191493635e-4	2.97383616570643e-4	2.69767680547091e-4	2.16657013825174e-4	1.95714628561986e-4	1.59934805230089e-4	1.30476288953193e-4	1.13529014940201e-4	9.91970508383655e-5	8.49418019401975e-5	7.3960094508427e-5	6.84139626304351e-5	6.74015573748114e-5	6.83860868427703e-5	6.91424183051735e-5	6.87206282991386e-5	6.7314121315003e-5	6.55750338178699e-5
flux1:	0.667670011148274	0.00137671213259848	0.00135658492186927	0.00134327634687554	0.00133768878354161	0.00133949716800901	0.00134725937621194	0.00135876191397023	0.00137148756718454	0.00138305999832269	0.00139155516758035	0.00139564986676775	0.00139465488290122	0.00138850319485295	0.00137770992011282	0.00136322016749812	0.00134599622285955	0.00132627330431388	0.00130270403619048	0.00127206366645339	0.00123052171403268	0.0011770982774859	0.00111795178738284	0.00106628986562959	0.00103021183459425	9.91957730125513e-4	9.18926770266232e-4	8.39570603187569e-4	8.03056560189174e-4	7.07467143243395e-4	6.66357803413411e-4	5.89049097276983e-4	5.15164708249441e-4	4.77119915368018e-4	4.02458170807254e-4	3.71354453653575e-4	3.16013668492094e-4	2.70962875021834e-4	2.4611165248748e-4	2.24968887825988e-4	2.0261506633937e-4	1.83846758350205e-4	1.72576845245634e-4	1.68398219524605e-4	1.68304353034406e-4	1.69239165528804e-4	1.69448720586476e-4	1.6851096201296e-4	1.66693266879968e-4
flux1:	0.667932460052027	0.00180981608763117	0.00178605455045317	0.00177033282677026	0.00176371834619794	0.00176588958392145	0.00177525410615907	0.00178932377296932	0.00180522772167841	0.00182021017291391	0.00183199372708833	0.00183896895421072	0.00184024985042944	0.00183566139396288	0.00182567681352206	0.00181122565176734	0.00179322991055444	0.00177180256145551	0.0017453388176347	0.00171020676611663	0.00166212714505994	0.0015999828285085	0.0015307127923666	0.00146955795052608	0.00142648515333286	0.0013812741659	0.00129371551360242	0.00119514211955714	0.00115019538161915	0.00103350508970939	9.8321885842631e-4	8.85455884524771e-4	7.91083733334639e-4	7.42594397980645e-4	6.46067332836611e-4	6.04511158454624e-4	5.29160734670053e-4	4.68419996097463e-4	4.35671017462847e-4	4.07732365680579e-4	3.7729510548724e-4	3.50734782758979e-4	3.3371406561977e-4	3.26354610980539e-4	3.25224285583704e-4	3.26461642168384e-4	3.2750595522069e-4	3.27296550609191e-4	3.25687394393303e-4
flux1:	0.668194908955781	0.00228396598635357	0.00225668012172319	0.00223867345058844	0.00223115436475117	0.00223380128727674	0.00224488816944224	0.00226168465483478	0.00228100683588296	0.00229975977801757	0.00231534525546141	0.00232588718260518	0.0023303064424333	0.00232830649411732	0.00232028767477858	0.00230711659987831	0.00228961550626347	0.0022677129288679	0.00223949632775553	0.00220090254998146	0.00214720815659035	0.00207716959244235	0.00199847974159672	0.00192832982168079	0.00187849849723098	0.00182642651032229	0.00172443299771393	0.00160637546333023	0.00155263812669038	0.00141477380915913	0.00135532677456286	0.00123650371528848	0.00112111470045135	0.00106239889625909	9.44130542508602e-4	8.92102394367742e-4	7.96744137084505e-4	7.20606972984981e-4	6.80213632803326e-4	6.45694606696053e-4	6.07380855508686e-4	5.73182703769233e-4	5.5048669043233e-4	5.3997321875114e-4	5.37841413510003e-4	5.39470608102645e-4	5.41512571479369e-4	5.4226464680025e-4	5.41153838348245e-4
flux1:	0.668457357859534	0.00278874154823337	0.00275819928223177	0.00273816647093977	0.00272995932260767	0.00273324938206315	0.00274619621679387	0.00276586730007367	0.00278881778867941	0.00281166771296349	0.00283154493859974	0.00284633944358949	0.00285479308213106	0.00285648095222816	0.00285170214768999	0.0028412119910373	0.00282566964980244	0.0028047514342807	0.00277618036476134	0.00273543161811441	0.00267733556532677	0.00260052342653074	0.00251339685516484	0.00243498357694864	0.00237879505371558	0.0023200992164936	0.00220400703471523	0.00206650051863992	0.0020037190796443	0.0018449262332744	0.00177646888078365	0.00163632576435331	0.00149976199250019	0.00143126637105959	0.00129181251363991	0.00122956141337782	0.00111464558916002	0.00102378312567134	9.76233623213788e-4	9.35542276402037e-4	8.89746502402038e-4	8.48223990100039e-4	8.20033836469727e-4	8.06439035987981e-4	8.03336778063014e-4	8.0541150962334e-4	8.08567395587503e-4	8.10475717731246e-4	8.10138262370465e-4
flux1:	0.668719806763287	0.00331318581294482	0.00327981612670037	0.00325814338226761	0.00324955221928296	0.00325369927689064	0.00326865250931082	0.00329132481756963	0.00331807305533817	0.00334529855653223	0.00336991468678728	0.0033896215548755	0.00340300509563593	0.00340951119900026	0.00340931223234326	0.00340300406204621	0.00339101779568176	0.00337270693729761	0.00334537003214876	0.00330398642075485	0.00324293353897919	0.00316071046908745	0.00306636613695756	0.00298062362908358	0.00291862716020178	0.00285367872808051	0.00272406373749868	0.00256745620287163	0.00249550015564802	0.00231634533466287	0.00223916789105251	0.00207780260324835	0.00192028201621394	0.00184266731891655	0.00168299102652116	0.00161101918180329	0.00147742236772298	0.00137285186221433	0.0013188446869376	0.00127256362735357	0.00121985438019523	0.00117147253024638	0.0011380735590674	0.00112151894699572	0.00111747744864616	0.00112001784111096	0.0011243546326956	0.00112756659375343	0.00112824650761705
flux1:	0.66898225566704	0.00384640941104584	0.0038107991405611	0.00378799099130086	0.00377939553458298	0.00378464732301484	0.00380174976529525	0.00382751583226575	0.00385817568466923	0.00388998830355346	0.00391972201239277	0.00394494023961719	0.00396410351728735	0.00397653297134485	0.00398225202973195	0.00398165070428983	0.00397486797517842	0.00396086450584107	0.00393645453867824	0.00389608685015935	0.00383367690109061	0.00374757865426515	0.00364741328221416	0.00355543501964151	0.00348830246316524	0.00341759317698114	0.00327525801464046	0.00310021012674103	0.00301908778967704	0.00282045083386481	0.00273498551537601	0.00255285400353662	0.00237496207885844	0.00228908143104375	0.00211051362548812	0.00202955127097227	0.00187853704320194	0.00176157597123474	0.0017019862007303	0.00165084707002688	0.0015919463534255	0.00153730805990861	0.0014990846206928	0.00147974254851746	0.00147479887739267	0.00147779684089346	0.00148333379327987	0.00148794451672394	0.00148984172339983
flux1:	0.669244704570794	0.00437816209986403	0.00434104585422126	0.00431771013556023	0.00430954899713238	0.00431617043316117	0.00433554507935347	0.00436444670864538	0.00439905735819337	0.00443557735439547	0.00447070669799267	0.00450193200703822	0.00452762465724688	0.0045469901363521	0.00455988461466329	0.00456644948383357	0.00456647139923827	0.00455845236843136	0.00453866657881873	0.00450100043416389	0.00443889884793572	0.00435055403666791	0.00424607415804883	0.00414906214958273	0.00407755720283535	0.00400168103113967	0.0038476346016368	0.00365510965010087	0.00356498104171723	0.00334803837871835	0.00325485907040135	0.00305276486659048	0.00285543517684551	0.00276230756020794	0.00256649642925927	0.00247746987343847	0.00231063634255959	0.00218284641691812	0.0021186863686484	0.00206353970985848	0.00199929765706299	0.00193912598094337	0.00189655392724597	0.00187464934421822	0.00186885399463687	0.00187228224521336	0.00187899722036913	0.00188504978711622	0.00188831171438394
flux1:	0.669507153474547	0.00489931875223668	0.00486156156509432	0.00483838865315629	0.00483113809821853	0.00483939107746498	0.00486112191797447	0.00489313064956963	0.00493163434129021	0.00497286280761273	0.00501352877408368	0.00505110613242176	0.00508391748389353	0.00511106604204058	0.0051322271278925	0.00514725644653425	0.00515553509466158	0.00515504857467531	0.00514148323162964	0.00510813770305399	0.00504798107865002	0.00495902612687413	0.00485177601119048	0.00475098678158924	0.00467593194674548	0.00459556434848264	0.00443099568243441	0.0042222408299585	0.00412342738004769	0.00388962790540136	0.00378944761315027	0.00356852209570207	0.00335300780400047	0.00325378897142235	0.00304264226435474	0.00294663818145403	0.00276585680781197	0.00262898257734085	0.00256136041727001	0.00250314389283916	0.0024345113259251	0.00236962979764038	0.00232326788462205	0.00229908047536237	0.00229250698627937	0.00229633170110572	0.00230417239760714	0.00231166374125227	0.00231638281877365
flux1:	0.6697696023783	0.00540223764867977	0.00536481025333933	0.00534254703731655	0.00533669616139343	0.00534681695748974	0.005370928138025	0.00540592444826725	0.00544814313615855	0.00549393309417401	0.00554010224691954	0.00558417771325466	0.00562447641692273	0.00566001663524509	0.00569028494010778	0.00571482208908227	0.00573256035723953	0.00574092239548901	0.00573497048449653	0.00570739972782991	0.00565070403883511	0.00556270044756049	0.00545419193367214	0.00535088399706384	0.00527312848105516	0.0051890053255192	0.0050152538501435	0.00479177415074403	0.00468476483899835	0.00443579980651049	0.00432946584451582	0.00409114061728646	0.00385897888610382	0.00375493147223766	0.00353055539550851	0.00342878395443927	0.00323613389639699	0.00309204022489719	0.00302211966874056	0.0029618271603892	0.00288982826755171	0.0028211409345421	0.00277162215773639	0.00274548914895611	0.00273824552250272	0.00274244213308421	0.00275134178389906	0.00276023420501937	0.0027664518496982
flux1:	0.670032051282053	0.00588096483320926	0.00584491184668437	0.00582433128486111	0.00582035484712331	0.00583253067951141	0.00585896590698381	0.00589671947092783	0.00594233325682205	0.00599236334163411	0.00604379402075218	0.00609427133864942	0.00614215114063386	0.0061863879511949	0.00622627836060384	0.00626102867374433	0.00628909172113343	0.00630729549760892	0.00631005657668591	0.00628946302980143	0.00623754234749873	0.00615190313359422	0.00604355306990146	0.00593894019704282	0.00585933155704557	0.00577222950272015	0.0055907535376501	0.00535428006099341	0.00523973330497127	0.00497750135598926	0.00486598777156053	0.00461196025865827	0.00436493115651546	0.00425739498365753	0.00402203266299261	0.00391579129160082	0.00371349286131223	0.0035641047299994	0.00349306809113965	0.00343172141695791	0.00335742808993769	0.00328590045110493	0.00323392382351151	0.0032062432647007	0.0031984844396442	0.00320305552142818	0.00321295202343499	0.00322318959385833	0.00323090652930874
flux1:	0.670294500185807	0.00633127715306785	0.00629767895842023	0.00627954643401523	0.00627787689651073	0.00629222353763119	0.00632082798207175	0.00636098173228972	0.00640951244654651	0.00646326727182413	0.0065194842831366	0.00657599203587929	0.00663123037426181	0.00668411501730059	0.00673375883970338	0.00677902552964321	0.00681787257520261	0.00684651833162366	0.00685872877263517	0.00684599555218371	0.00679989813369288	0.00671782933060792	0.00661090937757795	0.00650612309861129	0.00642548472489754	0.0063362043016188	0.00614854916866485	0.00590100231762296	0.00577974269792483	0.00550631075770266	0.00539070709340666	0.00512290006799789	0.00486298103177594	0.00475334379903125	0.00450931529263041	0.00439995392581996	0.00419030374060214	0.0040375506510331	0.00396656638081947	0.00390519037577951	0.003829698868813	0.00375634007409323	0.00370266269364731	0.00367389646301295	0.00366583658666268	0.0036708302822966	0.00368168714447555	0.00369321560792782	0.00370240759515103
flux1:	0.67055694908956	0.00675057568293897	0.00672050537347271	0.00670554341427863	0.00670654393131218	0.00672308632360997	0.00675359330634557	0.00679565401638878	0.00684645722498216	0.00690321836556577	0.00696350080332064	0.00702537548779067	0.00708741092666557	0.00714851259698689	0.00720762394725493	0.00726327025140004	0.00731291377350187	0.00735216638042832	0.00737415644346315	0.00736980480751781	0.00733027170005239	0.00725273323239841	0.00714833537232909	0.00704439896850644	0.00696351458383948	0.00687286656868006	0.00668063321306325	0.006424082057045	0.00629709088550213	0.00601465131224607	0.00589614660068796	0.00561666205299157	0.00534597848429647	0.00523564635494176	0.00498529122031504	0.00487417899162248	0.0046594883454214	0.004505254367155	0.00443544912315301	0.00437504985318089	0.0042994595468026	0.0042253054810742	0.0041707341241903	0.00414140942268866	0.00413333225485938	0.00413885927242386	0.00415068632422877	0.00416347455115768	0.00417411191636001
flux1:	0.670819397993313	0.00713765781782498	0.00711213514840014	0.00710098835113863	0.00710492849295883	0.00712358619882938	0.00715561064962181	0.00719894830656562	0.00725121639404291	0.00731006708956045	0.00737345287456708	0.00743974192953559	0.0075076748468913	0.00757617871399141	0.00764404994300524	0.00770949227511779	0.00776948923591148	0.00781906771165917	0.00785074936874798	0.00785492469063691	0.00782237376640065	0.00775006201965474	0.00764908142470551	0.00754689631917104	0.00746650171894441	0.00737529677410391	0.00718011136026949	0.00691672964421977	0.00678512853841618	0.00649595276044881	0.00637581374327722	0.0060868813886542	0.00580765369388827	0.00569802092753652	0.00544364357620556	0.00533213628311104	0.00511467334899432	0.00496075279889359	0.00489318718385052	0.00483473230122867	0.00476012566716209	0.00468622195519917	0.00463160299313779	0.00460231079072076	0.0045945763690606	0.00460082341801318	0.00461369499269816	0.00462775570430072	0.00463982453566279
flux1:	0.671081846897066	0.00749240814302537	0.00747235294232754	0.00746555510239598	0.00747259096306676	0.00749316987839703	0.007526209908563	0.00757006725657841	0.00762284508855052	0.00768269034035001	0.00774799931944165	0.00781748609350682	0.00789010468111462	0.00796483832643355	0.00804036643042263	0.0081146002755789	0.00818407684910753	0.00824327702093714	0.00828416343297306	0.00829665032534516	0.00827118614211858	0.00820453837846298	0.00810767351771447	0.00800801765184895	0.00792879904989394	0.00783784010623195	0.00764132476665955	0.0073733442720356	0.00723837133175497	0.00694476033246118	0.00682430333412014	0.00652822425619027	0.00624271168967875	0.00613512850346292	0.00587894617993835	0.00576835362507872	0.00555028951481763	0.0053983475658214	0.0053339941761838	0.00527839403092758	0.0052058165459202	0.00513320024474999	0.00507940653421398	0.00505079541720591	0.00504384118881031	0.0050510788166602	0.00506514717348248	0.00508055457432752	0.00509407719541954
flux1:	0.67134429580082	0.00781545380439197	0.00780164165204303	0.00779958710476017	0.00780974714170049	0.00783193831205679	0.00786538537120719	0.00790889782961554	0.00796111100338434	0.00802071290937777	0.00808658819414594	0.00815783833716604	0.00823366916099099	0.00831315640310333	0.00839489907606471	0.00847655598106637	0.00855426385858292	0.00862201203291863	0.00867126644294743	0.00869153080529573	0.00867297817296379	0.00861219683954497	0.00851996505837858	0.00842350168724879	0.00834609937073743	0.00825617595576388	0.00805992077905582	0.00778958292624525	0.00765256178393434	0.00735679420070941	0.00723735083519893	0.00693643726229569	0.00664687932681475	0.00654261762675303	0.00628671088868409	0.00617826342708864	0.0059616219741614	0.00581315927929543	0.00575288167805715	0.0057009698561277	0.00563140868049739	0.00556108753906791	0.00550900114534578	0.00548176532391471	0.00547610032997759	0.00548468351826764	0.00550018560670697	0.0055170877771124	0.00553214012477817
flux1:	0.671606744704573	0.00810782908092799	0.00810085216941301	0.00810377317927089	0.00811695069333026	0.00814033636461882	0.00817349346054976	0.0082157183317554	0.00826621241669919	0.00832423865076267	0.00838920360529766	0.00846062978636304	0.0085380092994923	0.00862054730201828	0.00870680407253393	0.00879423480273514	0.00887863390302633	0.00895356629706196	0.00901007520997647	0.00903732837960188	0.00902528528365693	0.0089703784451137	0.00888314389174191	0.00879043835734569	0.00871545394312239	0.00862733757778343	0.0084328740087556	0.00816238095396306	0.00802468379762158	0.00772896301933111	0.00761184085716026	0.007308353810262	0.0070169106472199	0.00691712806796636	0.00666339408976185	0.00655820835262633	0.00634481974766068	0.00620114043528924	0.00614567211277811	0.00609818456621529	0.00603254527868481	0.00596547393462254	0.00591596409215552	0.00589082494070831	0.00588701629897457	0.00589737683314607	0.00591463309800841	0.00593325747128095	0.00594998130035283
flux1:	0.671869193608326	0.0083706868328688	0.00837092276594285	0.00837887445653422	0.00839482709949653	0.00841889341839097	0.00845099994387551	0.00849095264511265	0.008538540365677	0.00859362198095354	0.00865614826598834	0.00872608786439126	0.00880324879251312	0.00888700171800783	0.00897591289032053	0.0090672890910031	0.00915664884069243	0.00923720901268099	0.00929967223296281	0.00933295039486497	0.00932685422351153	0.00927768700499349	0.00919569682573816	0.00910723832542218	0.00903524375123782	0.0089496836383758	0.00875845966430385	0.00848992655894055	0.00835293306051096	0.00805933540234088	0.00794577571164437	0.00764186309364762	0.00735055711519142	0.00725626078542227	0.00700637053112381	0.00690541521473017	0.00669687420847581	0.00655905726015728	0.00650898046447558	0.00646653322965962	0.00640561470053352	0.00634266796356131	0.00629656448180831	0.00627424581987285	0.00627289760051364	0.00628552806281315	0.00630493276479782	0.00632558368434766	0.00634419203991158
flux1:	0.67213164251208	0.00860508299226235	0.00861267380536729	0.00862552762871593	0.00864388378482596	0.00866803894778943	0.00869829993091011	0.00873499411333315	0.00877850638845975	0.008829299902504	0.00888788057999873	0.00895467942623071	0.00902984424123838	0.00911294491910108	0.00920259920625821	0.00929602409626336	0.00938853371335225	0.00947307862615164	0.00954010729174177	0.00957835806885116	0.00957755808022876	0.00953390924507064	0.00945733348096939	0.0093735586462017	0.00930510508450601	0.00922282351327	0.00903618123278353	0.00877159165282787	0.00863664641813152	0.00834707305120714	0.00823820856333766	0.00793584699554845	0.00764650878171495	0.00755852118636247	0.00731388230522074	0.00721794590897463	0.00701557603383731	0.00688445091785974	0.00684017624370827	0.00680324274017932	0.00674771116977473	0.00668965546207636	0.00664771870510778	0.0066289169516205	0.00663064246318025	0.00664607259590349	0.00666807597189622	0.00669112409452925	0.00671189915449016
flux1:	0.672394091415833	0.00881184641200165	0.00882668936633759	0.00884413551190355	0.00886440690756008	0.00888800313250898	0.00891562032962211	0.00894810834111527	0.00898644464811123	0.00903169286460762	0.00908491399914328	0.00914700861548166	0.00921848164094035	0.00929913202521702	0.00938767307871203	0.00948129105905546	0.00957516869151988	0.00966207354289671	0.00973228688007896	0.00977445470111983	0.00977828343348136	0.00973990108464112	0.00966887168106607	0.00959018688526136	0.00952581197182059	0.00944749908543617	0.00926665540142509	0.00900782209502032	0.0088761936380109	0.00859232928347312	0.00848914544316037	0.00819008960336838	0.00790431160649887	0.00782324162988874	0.00758496959860235	0.0074946328411906	0.00729945877632038	0.00717558705392199	0.00713733565182492	0.0071062255055137	0.00705658955756077	0.00700405446014249	0.00696694389820887	0.00695229509454071	0.00695768444796781	0.00697645146854149	0.00700153486350319	0.00702739894305501	0.00705068204629045
flux1:	0.672656540319586	0.00899153253589842	0.00901328330888607	0.00903484181113455	0.00905644131847591	0.00907879883639379	0.00910300107991781	0.00913041135298441	0.00916258510922232	0.00920117143284583	0.00924777598806406	0.00930376719060856	0.00937001734143417	0.00944657903858551	0.00953230162847299	0.009624397280245	0.00971798847536186	0.00980574106672238	0.00987785321846225	0.00992295565093218	0.00993079251068835	0.00989744337109584	0.00983208811741408	0.00975888778416189	0.00969911984310265	0.00962542759323512	0.00945145876266264	0.00919999171912577	0.0090728359567285	0.00879611729017479	0.00869942050569524	0.00840516372827611	0.00812426542293995	0.00805048794602768	0.00781938831102161	0.00773500443771127	0.00754773504766493	0.00743140027016644	0.00739919125523492	0.00737403328852791	0.00733062291426125	0.00728407542377959	0.00725231940866247	0.00724236575718334	0.00725195122647486	0.00727456632953025	0.00730321209257575	0.00733233434702464	0.00735850869742434
flux1:	0.672918989223339	0.00914444764259476	0.00917253552035923	0.00919757520878852	0.00921983856172732	0.00924026990737734	0.00926034049301553	0.00928190906691639	0.0093070845749853	0.00933807662553184	0.00937701567645894	0.00942572777328096	0.00948545543204234	0.00955652318125115	0.0096379514568651	0.00972703011769199	0.00981888780929093	0.00990616488329232	0.00997905471651825	0.0100262433491896	0.010037564812665	0.0100090725214775	0.00994954049499873	0.00988221921624168	0.00982757748613215	0.00975911268702038	0.00959294326625982	0.00935022665137657	0.00922855748906603	0.0089601536830917	0.00887054964064804	0.00858229901957923	0.00830730670623651	0.00824095388386092	0.00801751830017518	0.00793920446481921	0.00776022901772802	0.00765143740980077	0.0076250833302552	0.00760581564029981	0.00756876746250107	0.00752849185017919	0.00750246157239873	0.00749762046328504	0.00751184251256447	0.00753875618247559	0.00757141455856243	0.00760423132454342	0.00763369843143334
flux1:	0.673181438127093	0.00927072244974447	0.00930437614764908	0.00933214006181631	0.00935435011020584	0.00937218329489334	0.00938748286280952	0.00940257725696788	0.00942009607840701	0.00944277601554415	0.00947324416096933	0.00951376607128521	0.00956594988420281	0.00963040330057346	0.00970634608565046	0.00979119075386759	0.00988013148328874	0.00996585188529658	0.0100386109297328	0.0100872123915618	0.0101016249598669	0.0100778941898909	0.0100243702944534	0.0099633272337998	0.00991431743037145	0.00985163383107568	0.00969403019614526	0.00946120897029678	0.0093458777556296	0.00908668464559821	0.00900456883084158	0.00872323703083319	0.00845488053505304	0.00839584707604175	0.00818026514003621	0.00810790743875721	0.00793730697586458	0.0078358010503385	0.00781491401803671	0.00780128383034392	0.00777053575079956	0.00773662175320739	0.00771651222639553	0.00771705066571267	0.0077362275165116	0.00776779635818489	0.00780485179038454	0.00784176146881013	0.00787491281279801
flux1:	0.673443887030846	0.0093704104649508	0.00940869238519251	0.00943832790499121	0.00945974008239588	0.00947433968190563	0.0094843238776958	0.00949245872870383	0.00950185489386211	0.00951573573411858	0.00953718976700323	0.00956889683171782	0.00961281888300628	0.00966985062738587	0.00973943167103871	0.00981913399480465	0.00990426804816436	0.0099876204066691	0.0100595767076873	0.0101091117537624	0.0101263657948818	0.0101073905953268	0.0100600979600028	0.0100057327630025	0.0099628376540203	0.00990642690612386	0.00975799507355407	0.0095359712187656	0.00942765580435479	0.00917830391198552	0.00910386521158413	0.00883007974603693	0.00856880684093225	0.00851677033505021	0.00830895801174199	0.00824223160096495	0.00807980640109087	0.00798509277075671	0.00796910305279933	0.00796067828675909	0.00793597529392252	0.00790831675319673	0.00789413713986642	0.00790015405166551	0.00792445733030997	0.00796091491840979	0.00800265411499763	0.00804398451567131	0.00808117021109772
flux1:	0.673706335934599	0.00944358760535118	0.00948543379027049	0.00951602554402225	0.00953589338479217	0.0095466790735433	0.00955091110461617	0.00955175613760166	0.00955276108285766	0.00955759009247215	0.00956975209270169	0.00959230973326471	0.00962756018681923	0.00967668154987767	0.00973934560864824	0.00981331172565138	0.00989404785000155	0.0099744933367842	0.010045211672984	0.010095392663265	0.010115377332168	0.0101012337659199	0.010060424004729	0.0100131242300428	0.0099767892662089	0.00992707064035827	0.00978825767038124	0.00957769505136444	0.00947689810241622	0.00923777337647441	0.00917101019922742	0.00890513926182487	0.00865114695457786	0.00860560270293666	0.00840524659682348	0.00834365078427778	0.00818896345571178	0.00810035479523435	0.00808854241027856	0.00808473571613244	0.00806564778649129	0.00804395287305335	0.00803552758894022	0.00804694571082788	0.00807638410718711	0.00811781791160297	0.00816440177575558	0.00821037891404723	0.00825187529606754
flux1:	0.673968784838352	0.00949043447452623	0.0095346972960812	0.00956530091640877	0.00958290068321983	0.00958936319006909	0.00958752206417194	0.00958090387917294	0.00957344316408814	0.00956919483349824	0.00957204253234543	0.00958539485399083	0.00961185932213844	0.00965288657515043	0.00970838470815388	0.00977631928609584	0.00985234723723499	0.00992960048909072	0.00999886178451352	0.0100495710510335	0.0100722923778728	0.0100631170958903	0.0100290496316047	0.0099891705235931	0.00995978498974397	0.00991709375505342	0.00978819169648534	0.00958952783253452	0.00949658302387921	0.00926785787295531	0.00920860484980961	0.00895079712332011	0.00870407721972789	0.00866438535578551	0.00847100038030335	0.00841390684803035	0.00826633897539482	0.00818300852387227	0.00817454685555982	0.00817465144500492	0.00816060310659822	0.00814441604323922	0.00814139698401876	0.00815796512553717	0.00819237721324393	0.00823871306910564	0.00829015420857879	0.00834087444748799	0.00838685257787196
flux1:	0.674231233742106	0.00951128992112525	0.00955678067639789	0.0095864556605988	0.00960110938563383	0.00960282415415476	0.00959470977947726	0.00958060943782895	0.00956479393967698	0.00955165585784806	0.00954540412437883	0.00954975175989646	0.00956758605580779	0.00960061249704914	0.00964897168070824	0.00971084533774639	0.00978210139458558	0.00985609455902859	0.00992385914460935	0.0099751124589058	0.0100006582510606	0.00999661598986685	0.00996952872705618	0.00993736693613673	0.0099152415699853	0.00987981614503268	0.00976096737260481	0.00957442994143152	0.0094895139795397	0.00927118518578182	0.00921914739033928	0.0089693818436153	0.00872977668750665	0.00869521787142827	0.00850821428664794	0.00845492494469908	0.00831374365355864	0.00823478907044903	0.00822879793318973	0.0082320330425709	0.00822234280007665	0.008211075743448	0.00821296483040187	0.00823427025849822	0.00827332679333413	0.00832432174557465	0.00838046885177522	0.0084358760726578	0.00848637316665633
flux1:	0.674493682645859	0.00950667248582388	0.00955220150790798	0.00958004176647678	0.00959113822516522	0.00958777718232999	0.00957331356392986	0.00955186198676724	0.00952797631101754	0.00950633135557629	0.00949140884816606	0.00948718065689571	0.009496778050545	0.0095221372904169	0.00956362021771489	0.00961962638720499	0.009686247954392	0.00975708388087325	0.0098234443596899	0.00987534481944992	0.00990384110007597	0.00990508509152233	0.00988515960599518	0.00986092318088766	0.00984626573580323	0.00981823406130385	0.00970943700851859	0.00953506282434631	0.00945821091097647	0.00925014048447689	0.00920493142476074	0.00896307215454287	0.0087303353563483	0.00870017021288078	0.00851892476736113	0.00846873439863342	0.00833316391573677	0.00825767595740964	0.00825328017091298	0.00825884269289103	0.00825276930696567	0.00824574191815321	0.00825192212399281	0.00827741192104879	0.00832062716333038	0.00837587091702772	0.00843640089039143	0.00849627015470016	0.00855116589977294
flux1:	0.674756131549612	0.00947727351048584	0.00952168606923357	0.00954684715716467	0.00955386045326705	0.00954520221894084	0.00952443971680916	0.00949591248420905	0.00946440280201263	0.00943481048227612	0.00941183492913014	0.00939965763174261	0.0094016132775553	0.00941983896344112	0.0094548996773661	0.00950540690127527	0.00956768237877581	0.0096355831676653	0.00970071295550121	0.00975340103990565	0.00978496526952978	0.00979159513926455	0.00977892016142394	0.00976269772465804	0.00975558847827798	0.0097349545152714	0.00963606920669078	0.00947372372277128	0.00940484618242636	0.00920680122387639	0.00916798068413573	0.0089338314996297	0.00870768798166169	0.00868121489968011	0.00850514012755514	0.00845739817749842	0.008326690664816	0.00825382125438622	0.00825020982078593	0.00825732771737579	0.0082541194663689	0.00825060287748298	0.00826037511034217	0.00828938463345809	0.00833613562076045	0.00839506033091508	0.00845947866869483	0.00852340761502708	0.00858240727569243
flux1:	0.675018580453365	0.00942393081625077	0.00946613785730603	0.00948786031379343	0.00949036584627753	0.00947630448810257	0.00944942158817155	0.00941423397095531	0.00937569654646865	0.00933887525099503	0.00930862965566794	0.00928929828719244	0.00928437431060313	0.00929616037005115	0.00932540035197006	0.0093709050810118	0.00942922441968765	0.00949448094756199	0.00955858414659555	0.00961218946359369	0.00964688575116885	0.00965890761545596	0.00965344486427411	0.00964517726495451	0.00964554691585357	0.00963217865992927	0.00954293202263409	0.00939232803341467	0.00933122630870885	0.00914291447973945	0.00911002264298223	0.00888337637330068	0.00866357624026918	0.00864018224560454	0.00846878795250651	0.00842295367466833	0.008296453438371	0.00822547741146496	0.00822195799911597	0.00822994070786143	0.00822888336234074	0.00822814483026612	0.00824076761542262	0.00827255374318576	0.00832210602084764	0.00838400378459673	0.0084516534420131	0.00851906243309506	0.00858168848598783
flux1:	0.675281029357119	0.00934759426956573	0.00938659779381484	0.00940422640505816	0.00940191401578938	0.00938246613956974	0.00934977056003904	0.00930847271007195	0.00926364324029663	0.00922045381339423	0.00918386441551669	0.00915831492290265	0.00914740805334867	0.00915357193587993	0.00917769971554456	0.00921878322501028	0.00927359324128808	0.00933652009311591	0.00939978735698572	0.00945438681913083	0.00949218777242901	0.00950948092302577	0.00951103725430381	0.00951049509480459	0.00951810774644077	0.00951172855731168	0.00943172012035739	0.00929243514556893	0.00923881610410861	0.00905991425765763	0.00903249933586148	0.00881317771037254	0.00859953927463516	0.008578739415986	0.00841168105938428	0.00836736678431056	0.00824456245394619	0.00817492764267923	0.0081709713346607	0.00817925256291465	0.00817971192403094	0.0081810564979333	0.00819578533587132	0.0082295620411773	0.00828110014534215	0.00834514730569989	0.00841522596717151	0.00848536772368663	0.00855096149883109
flux1:	0.675543478260872	0.00924929416623832	0.00928420766623091	0.00929720676305089	0.00928989084902057	0.00926520050069389	0.00922712886353763	0.00918040024250352	0.00913014306161567	0.009081572868353	0.00903968826281064	0.00900897201771519	0.0089930840063676	0.00899453369838508	0.00901432932909854	0.00905162065997538	0.00910338754916756	0.00916428626187887	0.00922685993146387	0.00928244590227569	0.00932320479026709	0.00934549862321154	0.00935370797612976	0.00936047817125319	0.00937492208056178	0.00937510733804451	0.00930381646572321	0.00917530911401721	0.00912879744306215	0.00895897216874528	0.00893660986161181	0.00872449113197449	0.00851692976396589	0.00849839171302647	0.00833550166788008	0.00829250015331705	0.00817306054464091	0.00810442187898271	0.00809969401815518	0.00810786306379304	0.00810931852873691	0.00811212451728059	0.00812824808590094	0.00816322199172458	0.00821588294080404	0.0082811701366265	0.00835275554861691	0.00842473463612274	0.00849246900909923
flux1:	0.675805927164625	0.00913012064754047	0.00916018540391922	0.00916815047965215	0.00915577682168979	0.00912611744872936	0.00908323233125945	0.00903187386555785	0.00897716930460794	0.00892431502198576	0.00887828476540205	0.00884354354610038	0.00882375326118651	0.00882145739331074	0.00883774159593715	0.0088718868372823	0.00892106671350568	0.0089801986450886	0.00904214890701799	0.0090986094394196	0.00914204507108588	0.00916890884229886	0.00918322662231085	0.00919671054138803	0.00921739894034973	0.00922357995273262	0.009160376064575	0.00904200232200316	0.00900215153694364	0.00884107162236278	0.00882337593204029	0.00861840897334577	0.00841695011842734	0.00840050230634663	0.00824180174510959	0.00820009523582025	0.00808388621940008	0.00801612105663143	0.00801049540032863	0.008018314336933	0.00802038096230201	0.00802412678242309	0.00804099771370014	0.00807640160676694	0.00812930973522966	0.00819487648807615	0.00826695916659454	0.00833976120233877	0.00840866475862794
flux1:	0.676068376068379	0.00899121819517	0.00901581635110099	0.00901848232784777	0.00900113136812915	0.00896690401119549	0.00891988705691038	0.00886480930452176	0.00880673721621953	0.00875078421027766	0.00870183475001597	0.00866427411934141	0.00864170943859137	0.00863666887943535	0.00865027558493631	0.00868191260346467	0.00872892956955891	0.00878649829821886	0.00884781066054551	0.0089049224882744	0.0089506178008016	0.00898146448468466	0.00900117586901669	0.00902060065078194	0.00904678421319541	0.00905826086745975	0.00900241807605295	0.00889344880315466	0.00885975191074533	0.00870709380672208	0.00869371986593536	0.00849592508926413	0.00830070156530486	0.0082863249421253	0.00813201603041426	0.00809176658935815	0.00797884818779432	0.00791205193480377	0.00790560703971406	0.00791301259610497	0.00791545038614202	0.00791973137926123	0.0079367900686185	0.00797191277796254	0.00802421437736983	0.00808908684864652	0.00816060905702153	0.00823313886545425	0.00830213114666844
flux1:	0.676330824972132	0.00883379469492156	0.00885245987779972	0.00884970627603626	0.00882759259262273	0.00878931958463346	0.00873895953840595	0.00868116539600677	0.00862088312012073	0.00856307951708096	0.00851248546401315	0.0084733445495085	0.00844915210191468	0.0084423711866746	0.00845412176186233	0.00848385883108502	0.00852908922252714	0.00858523133026656	0.00864580449635831	0.00870323810334111	0.00875065204737953	0.0087847561619613	0.00880899845728952	0.00883344184576126	0.00886423331053379	0.00888019617459264	0.00883091338494456	0.00873055425837091	0.0087024552977293	0.00855790344237074	0.0085485439062542	0.00835800272474131	0.00816923806165105	0.00815704324874766	0.0080074833210802	0.00796900594424221	0.00785961084085613	0.00779407387930662	0.00778707245020503	0.00779416300087747	0.00779687348073837	0.00780140834917391	0.00781819903258958	0.00785241054050208	0.00790330690328798	0.00796653726169787	0.0080364366625827	0.00810756385981887	0.00817550034865918
flux1:	0.676593273875885	0.00865914062800261	0.00867156653164766	0.00866341964475487	0.00863688743648103	0.00859520116892679	0.00854237618375902	0.00848293730988821	0.00842165111968157	0.00836327550319886	0.00831232508837627	0.00827284151951225	0.00824815294571036	0.00824060892000591	0.00825128656554201	0.00827968329359337	0.00832344441395386	0.0083782269086585	0.0084378792718298	0.00849521428002057	0.00854370532752416	0.00858023321087282	0.00860803096626785	0.00863645861730095	0.00867086880000667	0.00869043034274717	0.00864685714174413	0.00855427184592095	0.00853117935378958	0.00839442356403269	0.00838880066491639	0.00820563631323007	0.00802361722118846	0.00801381022833564	0.00786947132954234	0.00783319308549495	0.00772768951326379	0.00766385823802389	0.00765671186623185	0.0076637214309291	0.0076667328064262	0.0076713603145694	0.00768753936926004	0.00772031044296128	0.00776908800464695	0.00782979362180843	0.00789704948238293	0.00796565917993353	0.00803138367743863
flux1:	0.676855722779638	0.00846865141532918	0.00847469828561798	0.00846133027538491	0.00843084478648783	0.00838647151800828	0.00833212577312478	0.00827215283343135	0.00821108301655437	0.00815340591257191	0.00810336074055792	0.00806473073841098	0.00804062527468401	0.00803323549869069	0.00804355904537666	0.00807110846585618	0.00811365029481263	0.00816707277287469	0.00822555529028657	0.00828230365190665	0.00833116224508022	0.00836921206106108	0.00839952229899926	0.00843083511526638	0.0084678182002308	0.00849005162400725	0.00845131935358354	0.0083656560991245	0.00834695906034425	0.00821769112801888	0.00821554665813725	0.00803989977078563	0.00786494169192386	0.00785778234035173	0.00771920080653856	0.00768561054994453	0.00758445393897534	0.00752288016740399	0.00751610325581384	0.00752336560907945	0.00752680882150591	0.00753147621268659	0.00754681322537342	0.00757772919901205	0.00762378554373561	0.00768118602310494	0.00774486536776337	0.00780991095776503	0.00787231207811991
flux1:	0.677118171683392	0.00826384520100822	0.00826354369524499	0.0082452683594828	0.00821140333128166	0.00816514249079871	0.0081102579356419	0.0080508658098375	0.00799120677665055	0.007935447469449	0.00788749813572797	0.00785083320522731	0.00782829777965751	0.00782188548321431	0.00783248286119952	0.0078595943538424	0.00790109322869656	0.00795309309567557	0.00801010620488685	0.00806574028880098	0.00811422687563348	0.00815287471530984	0.00818463854731497	0.0082177263953688	0.00825623118918486	0.00828021424883992	0.0082454706618409	0.00816589122799728	0.00815097739003271	0.00802888858765429	0.00802997388547194	0.00786197636753017	0.00769438641350381	0.00769014406095412	0.00755786554279266	0.00752745950404475	0.00743113815280054	0.00737242210251602	0.00736657967541755	0.00737448646443205	0.00737856512403327	0.00738331025500202	0.00739768281655683	0.00742645140635227	0.00746931596503598	0.00752276586728412	0.00758206662148027	0.0076426210602874	0.0077006888559758
flux1:	0.677380620587145	0.00804636939866918	0.00803992092350154	0.00801718579030545	0.00798060720992082	0.00793330710414201	0.00787887185634193	0.00782114188426666	0.00776401981641532	0.00771130129147969	0.00766652176093186	0.00763280478617085	0.00761269413021305	0.00760795473468911	0.00761933747620668	0.00764632108834008	0.00768687504843324	0.00773733456469276	0.00779254700454572	0.00784652961218839	0.00789391461535582	0.00793226253624038	0.00796445871529489	0.00799825603274196	0.00803727896326243	0.00806213926128409	0.00803058428696274	0.00795629393660982	0.00794456963906251	0.00782935017267693	0.00783341772785877	0.00767316814811056	0.00751320956509975	0.00751212065710085	0.00738664610773172	0.00735987480221198	0.00726885512740044	0.00721358751008969	0.00720924195792237	0.00721819905412401	0.00722315653325888	0.00722808599864271	0.00724146942071835	0.00726792263931995	0.00730727101280676	0.00735628613915076	0.00741057418602376	0.00746587594607715	0.00751875431068245
flux1:	0.677643069490898	0.00781799175300554	0.00780576421448278	0.00777913862405712	0.00774058522691704	0.00769311642337433	0.00764009187102153	0.00758503387819039	0.00753146520894818	0.0074827708846931	0.00744207545260008	0.00741211994786215	0.00739512017598606	0.00739259111531597	0.00740513210680664	0.00743218561427901	0.00747181175548832	0.00752056620364375	0.00757363398949258	0.00762544757207402	0.00767104971465423	0.00770827147482575	0.0077399672004381	0.00777350564558857	0.00781214085970672	0.00783709861845143	0.00780801818476696	0.00773829416051338	0.00772920421424771	0.00762054491153712	0.00762734258933706	0.00747488569063563	0.00732274739979954	0.00732497882770243	0.00720671651441671	0.00718393796709157	0.00709861458103649	0.00704732311330032	0.00704498471850166	0.0070553708842475	0.00706145777837839	0.00706672330303502	0.00707917653539374	0.00710326691892432	0.00713892794597531	0.00718320323922129	0.00723204049065466	0.00728153048796637	0.00732856106078952
flux1:	0.677905518394651	0.00758057485393807	0.00756309282567495	0.00753325178575019	0.00749351293965165	0.00744674080564332	0.00739602970396033	0.00734454681090838	0.00729540111274071	0.00725153732547129	0.00721564430400104	0.00719006091597808	0.00717666039260904	0.00717669775773211	0.00719061487409122	0.0072178153600945	0.00725645000480842	0.00730329674539171	0.0073538810185288	0.00740305382097502	0.00744627364849906	0.00748165424845226	0.00751204882052569	0.00754450231939806	0.00758198435673789	0.00760638867910249	0.00757918337550823	0.00751339939407479	0.00750644517203332	0.00740404101684806	0.0074133092616085	0.00726862134824484	0.00712439520490849	0.00713001654156593	0.00701924418822696	0.0070006875246373	0.00692134255864007	0.00687444741288974	0.00687453280510886	0.00688666419743857	0.00689410897027724	0.006899884134897	0.00691153313310804	0.00693332464254471	0.00696527963799249	0.00700469719141187	0.00704785829042384	0.0070912046521382	0.00713195850571496
flux1:	0.678167967298405	0.00733603625486291	0.00731396488949798	0.00728166872848064	0.00724156046682152	0.00719631837604254	0.00714873614965624	0.00710159518744907	0.00705756577372583	0.007019133649982	0.00698853956261629	0.00696771356401264	0.00695818456349163	0.00696094965758257	0.00697629778187395	0.00700359951484867	0.00704110215448845	0.00708581064356388	0.00713359357229691	0.00717972101825053	0.00722006714504726	0.00725303303853505	0.0072814907246674	0.00731220902152053	0.00734794422646805	0.00737129939210092	0.00734550506315709	0.007283149355844	0.00727790321011265	0.00718145785207049	0.00719292967323403	0.00705591073848466	0.00691957808103269	0.00692854462680679	0.00682538449527518	0.00681112665202872	0.00673790151691678	0.00669568304842344	0.00669848466154718	0.00671258782160642	0.00672157282269242	0.00672803182186084	0.00673905151967828	0.00675870565378585	0.00678707967366138	0.00682170599280728	0.00685918209501788	0.00689629058048276	0.00693058497664082
flux1:	0.678430416202158	0.00708629892976633	0.00706042146262723	0.00702649162946666	0.00698683170076785	0.00694389628083733	0.00690014736874562	0.00685795713177304	0.00681954190478636	0.00678692134387276	0.00676188841958763	0.00674597092813629	0.00674036463788503	0.00674582268923482	0.00676249595442448	0.00678973590266487	0.00682589768625276	0.00686822062589405	0.00691291891549429	0.00695567919166451	0.00699278567042693	0.00702292355240908	0.00704899319659246	0.00707752122553776	0.0071111052281925	0.00713308457524692	0.00710838268472827	0.00704906767848184	0.00704518209154608	0.00695441224213028	0.00696781539279568	0.00683828801388989	0.00670971597658841	0.0067218633292685	0.00662627157241074	0.00661622840108692	0.00654910971463993	0.00651169036491335	0.00651735866499959	0.00653355358094254	0.006544197858089	0.00655149753945141	0.00656209345745853	0.00657985132517859	0.00660489685017241	0.00663496934107546	0.00666695849474553	0.00669796763235166	0.00672586648207634
flux1:	0.678692865105911	0.00683323829395786	0.00680442763657473	0.00676971936536375	0.00673130222246883	0.00669137174521513	0.00665203223166799	0.00661523090783064	0.00658272484165228	0.00655607199604743	0.00653663030250424	0.00652554447192099	0.00652370045265183	0.00653163243163447	0.00654937743492819	0.0065762889515014	0.00661084602355444	0.006650531711576	0.0066919075503936	0.00673107097799237	0.00676470514274744	0.00679176843969809	0.00681518875204494	0.00684127066264763	0.00687249075696542	0.00689293703566087	0.00686915372847599	0.00681261634124095	0.00680982680319191	0.00672446548831053	0.00673952605086933	0.00661724039368145	0.00649618745993087	0.00651123716041766	0.00642300730006131	0.00641693885448626	0.00635575874558984	0.00632309951211937	0.00633163839718037	0.00634993211505244	0.00636228163984665	0.00637054760069113	0.00638093799768026	0.00639709932962837	0.00641917334266117	0.00644507691176816	0.00647196174748489	0.00649722315333319	0.00651902135061019
flux1:	0.678955314009665	0.00657863221937411	0.00654781781239702	0.00651319073091062	0.00647676339810808	0.0064404400671717	0.0064059471379557	0.00637479922363439	0.0063482985564434	0.00632755666811172	0.00631352055694423	0.00630698227232427	0.00630855182042466	0.00631857877612819	0.00633701821013352	0.00636325241522214	0.00639590375853067	0.00643270945295513	0.00647057888206549	0.00650601122374458	0.00653607228440827	0.00655997571385474	0.00658066666193358	0.00660423495103616	0.00663305782197864	0.00665197038833108	0.00662906444107756	0.00657515703310218	0.00657327840623925	0.00649307633362743	0.00650952292112506	0.00639416671359459	0.00628029617855952	0.00629787099353665	0.00621665005062146	0.00621417851796225	0.00615862810633022	0.00613053855201338	0.00614181304569765	0.00616210326191876	0.00617612843198638	0.00618544550463762	0.00619584485965579	0.00621074515859951	0.00623028115203532	0.00625251668440995	0.00627483128783628	0.00629487701513272	0.00631107034203656
flux1:	0.679217762913418	0.00632411948992608	0.00629225117411082	0.00625853923545774	0.00622477896929153	0.00619255549964308	0.00616320357064916	0.00613780557740831	0.00611722252310662	0.00610214450419918	0.00609314143976703	0.00609069239761575	0.00609517363826339	0.00610679147598446	0.0061254563303204	0.00615060970287469	0.00618103845856609	0.00621474425902627	0.00624898302595669	0.00628064333137945	0.00630715280898824	0.00632795649703741	0.00634599858428933	0.00636715029675599	0.00639369707662431	0.00641120771309854	0.00638924881225179	0.00633792191642199	0.00633683886786228	0.00626156359893129	0.00627913152146533	0.00617034358462537	0.00606324303200574	0.00608288969488556	0.0060082044496678	0.00600884213581711	0.00595849582395538	0.00593465541806457	0.00594840971763541	0.00597049692013508	0.00598609656588448	0.00599650363867138	0.00600710813541627	0.00602109533153859	0.00603857223291142	0.00605771944632148	0.00607610826800998	0.00609160821924647	0.00610285184310725
flux1:	0.679480211817171	0.00607117028993058	0.00603918136809926	0.00600716367688594	0.00597665828044266	0.00594890884811146	0.00592485163964132	0.00590514508762106	0.00589023085888405	0.0058804108273731	0.00587591938767268	0.0058769691162316	0.00588375035648569	0.00589637177087486	0.00591473920865479	0.00593838506406232	0.0059662817256595	0.00599670418900022	0.00602725116758679	0.00605518508878335	0.0060782707997961	0.00609615632399685	0.00611176062499189	0.0061307237951685	0.00615523565982942	0.00617157596789621	0.00615071580157614	0.00610199467702773	0.0061016474877212	0.00603108057107355	0.00604951554019048	0.00594690138856464	0.00584610598180957	0.00586732276587061	0.00579861293367617	0.00580179702342995	0.00575614442373738	0.00573613216231808	0.00575201534680386	0.00577562144964952	0.00579263210092606	0.00580412091474684	0.00581509647453522	0.00582850852117496	0.00584441880058318	0.00586109645137327	0.00587626877642262	0.00588798204181184	0.00589504157849524
flux1:	0.679742660720924	0.00582107006311638	0.00578984190209942	0.00576021605827268	0.00573344762112481	0.00571042302739371	0.00569168047884241	0.00567747015856507	0.00566784346430766	0.00566275372562292	0.00566214678582145	0.00566601936043611	0.00567442644680144	0.00568742599641591	0.00570495937454424	0.00572668039668227	0.00575176592089652	0.0057787704482067	0.00580562871214167	0.00582995841470786	0.00584983409250629	0.00586507536578999	0.0058785478717353	0.00589564214221055	0.00591844043826141	0.00593390449455541	0.00591434384095048	0.00586830151488457	0.00586866909126435	0.00580260171708262	0.00582166290002943	0.00572481099847423	0.00562982832751115	0.00565209467601843	0.00558874948169817	0.00559387999641495	0.00555236190275559	0.00553569070511458	0.00555328700793488	0.00557807808107502	0.00559628696194481	0.00560880429929951	0.00562027756264119	0.00563342235237172	0.00564824162138315	0.00566306819596691	0.00567575196790102	0.00568447633269026	0.00568817592155032
flux1:	0.680005109624678	0.00557491591141648	0.00554524634561032	0.0055186058262696	0.00549593854249612	0.00547776529994005	0.0054642340664736	0.00545520938372639	0.00545038738595007	0.00544941716671305	0.00545200608874131	0.00545798711371913	0.00546733036562322	0.00548008851868394	0.00549627588868764	0.00551569478218048	0.00553774159142553	0.00556125259551514	0.00558448824964131	0.00560540011292936	0.00562234287737455	0.00563527496718582	0.00564697901872711	0.00566257462044084	0.00568401976486214	0.00569892598470285	0.00568088124037899	0.00563761094006617	0.00563869308699755	0.00557692108063519	0.00559638351345163	0.00550488095666978	0.00541521533072422	0.00543802089285249	0.00537941560231067	0.00538589305830635	0.00534793786111744	0.00533409018727132	0.00535295069076898	0.00537856132252431	0.00539772144016233	0.00541117398196938	0.00542322646660686	0.00543636525664209	0.00545052547346813	0.00546408331688879	0.00547498195802274	0.00548150571501554	0.00548267750187322
flux1:	0.680267558528431	0.00533362303284523	0.00530620049502476	0.00528301734314931	0.00526468990603757	0.0052513729050683	0.00524283923592873	0.00523859661457356	0.00523802558141096	0.00524051814909771	0.00524559418434204	0.00525297402921587	0.0052625907444743	0.00527453313332943	0.00528892092608153	0.00530572655854148	0.0053245756342519	0.00534458363015534	0.00536432254413833	0.00538205379720015	0.00539638156216836	0.00540737035777389	0.00541769071304423	0.00543216972588396	0.00545262284269303	0.00546727874763923	0.00545095114825268	0.00541054086438545	0.00541234180404814	0.00535466085415869	0.0053743173420967	0.00528776395996388	0.00520293834620615	0.00522580911667501	0.00517133848538716	0.00517859816294868	0.00514365545881849	0.00513211690286834	0.00515178978273671	0.0051778467984516	0.00519769255725262	0.00521195361683786	0.00522461908656397	0.00523795431109542	0.00525182229350844	0.00526462763472377	0.00527438296521284	0.00527944261486549	0.00527888150656355
flux1:	0.680530007432184	0.00509793778105922	0.00507332255188806	0.0050539362664524	0.00504005914942438	0.0050314875756953	0.00502764158988397	0.00502770631954034	0.00503078979923233	0.00503607533465674	0.00504294528557543	0.0050510554622215	0.00506034489878777	0.00507097388706847	0.00508319325974781	0.00509716030253499	0.00511273303476903	0.00512929806568917	0.00514572071797752	0.00516054601926395	0.00517259660409066	0.00518201176105319	0.00519132323436699	0.00520504634791917	0.00522483688099194	0.00523950979125968	0.00522505999324502	0.00518757140968513	0.00519008618392757	0.00513628809802871	0.00515595076329387	0.00507397091334545	0.00499354513659485	0.00501606490856684	0.00496517115501098	0.00497271154040661	0.00494028032475599	0.00493056853798959	0.00495062550614296	0.0049767691499722	0.00499703112413475	0.00501194846981372	0.00502521334807448	0.00503888129966594	0.00505274367286539	0.00506522428094039	0.00507438780110141	0.005078634320012	0.00507706096177868
flux1:	0.680792456335937	0.00486845382949307	0.00484706714062253	0.00483168020557988	0.00482223791668933	0.00481819412425737	0.00481864479739308	0.00482249126534123	0.00482861438797659	0.00483603695046583	0.00484405124999424	0.00485229201003417	0.00486074095507024	0.00486965777350291	0.00487944212771488	0.00489044305279481	0.00490274713009967	0.00491599829529831	0.00492933300878883	0.00494155177236546	0.00495166501713999	0.00495985791283531	0.00496850064020281	0.00498178163404804	0.00500118314004976	0.00501607883705109	0.00500360866626264	0.00496906194502865	0.00497226679613427	0.004922137333968	0.00494163892751328	0.00486389049130229	0.00478747478047499	0.00480930072687583	0.00476149443677955	0.00476889820220714	0.00473854785784092	0.00473023494600243	0.00475029222452423	0.00477619342665788	0.004796611225037	0.00481201526402617	0.00482582174078828	0.00483989017482701	0.00485394522648436	0.00486642657919716	0.00487544037261102	0.00487941562530492	0.00487744941109534
flux1:	0.681054905239691	0.00464562852339099	0.00462774955791064	0.00461642955797171	0.00461128770759826	0.00461145877320838	0.00461574924822147	0.00462281906517942	0.00463136839684093	0.00464030634761161	0.00464887889533857	0.00465673739768623	0.00466393572426264	0.004670852664628	0.00467804594948497	0.00468605515009343	0.00469518443469987	0.00470531565944724	0.00471583057626251	0.00472575560430977	0.00473425925337865	0.00474154689252732	0.00474980927753538	0.00476289830408065	0.00478211345551992	0.00479736374680915	0.00478690592683496	0.00475527098569566	0.00475911817629127	0.00471243669236446	0.00473163169833203	0.00465781203809221	0.00458507548487918	0.00460594731545801	0.00456082053002172	0.0045677672699551	0.00453915046584591	0.00453187788003488	0.00455161079282966	0.00457698372024626	0.00459731623376764	0.00461302794054416	0.00462727927328509	0.00464174958514018	0.00465610585281498	0.00466880583747326	0.00467799331874487	0.00468211703823386	0.00468025976477617
flux1:	0.681317354143444	0.00442979755446194	0.00441556774823085	0.00440825554964291	0.00440717231197513	0.00441116397534094	0.00441878704087685	0.0044285050504323	0.00443888413454518	0.00444876428981292	0.00445738443812829	0.00446444398029971	0.00447009075904922	0.00447483403624879	0.00447939045550226	0.00448448108589467	0.00449061001724474	0.00449787253554993	0.00450586672022947	0.00451381445037883	0.00452101403676935	0.00452766906449003	0.00453577847787315	0.00454885412550182	0.00456800881521543	0.00458366785038772	0.00457518355297374	0.00454637765415301	0.00455079457011957	0.0045073353732191	0.00452610083843402	0.00445594968947295	0.00438662363579618	0.00440636637553585	0.00436359791989177	0.00436986867532697	0.00434272616383322	0.00433621195924186	0.0043553629624382	0.00437997261907073	0.00440000531096725	0.00441584342990804	0.00443041084866136	0.00444522414320373	0.00445990500160212	0.00447293640685624	0.00448250221149406	0.00448706893266079	0.00448569861149242
flux1:	0.681579803047197	0.00422118728525104	0.004210620813953	0.00420714388649479	0.00420978518533227	0.00421713780828553	0.004227551509554	0.00423933998684412	0.00425098120711713	0.0042612876517606	0.00426952551829709	0.0042754671864134	0.00427936880632899	0.00428187355482922	0.0042838500672856	0.00428618482973828	0.00428955835199346	0.00429425061296042	0.00430004468101019	0.00430632712556023	0.00431249962621321	0.00431874593661943	0.00432686641096238	0.00434003559473665	0.00435918107840356	0.00437522935357529	0.00436861259929898	0.00434250339790026	0.00434739527238253	0.00430693034558253	0.00432516629594063	0.00425846576655254	0.00419234252955849	0.00421086347931209	0.00417021726966054	0.00417569156930241	0.00414984962627052	0.00414388870729488	0.00416226931851672	0.00418593446181028	0.00420548370535652	0.00422127092468016	0.0042360015263899	0.00425104767938561	0.00426600078724223	0.0042793802683557	0.00428941786693359	0.00429460238227044	0.00429397585818437
flux1:	0.68184225195095	0.00401992508909957	0.0040129240757288	0.00401301373540889	0.00401897126785967	0.00402917732943374	0.00404182067613099	0.00405511214329069	0.0040674857839058	0.0040777646251639	0.00408527134320724	0.00408986992946761	0.00409193220064636	0.004092231578227	0.00409177503848836	0.00409159252029526	0.0040925127911134	0.00409496862495953	0.0040988952661696	0.00410381353216025	0.00410920421811739	0.0041152171597582	0.00412345272599848	0.00413675679690241	0.00415587814207762	0.00417223249229781	0.00416731986353322	0.00414373261999658	0.00414898788519795	0.00411129044839615	0.00412891973161008	0.00406549175346185	0.00400241940789414	0.00401970024521742	0.00398101782081692	0.00398566449753636	0.00396102632273243	0.00395548486027187	0.00397297243553015	0.00399556446695345	0.00401447922178285	0.00403004718498947	0.00404477224173933	0.00405990095714283	0.00407501119731767	0.00408867305261651	0.00409917822747915	0.00410504761772815	0.00410531008376448
flux1:	0.682104700854704	0.00382604874130139	0.00382242155644156	0.00382573273996471	0.00383454379214698	0.00384706630037864	0.00386137493538042	0.00387562396462093	0.00388824533560523	0.00389810671728733	0.00390461132035127	0.00390772747506977	0.00390794382508345	0.0039061543408821	0.00390348526059038	0.00390108353030328	0.00389989473343814	0.00390047062411455	0.00390286533550497	0.0039067044869954	0.00391152619053945	0.00391743610149908	0.00392583809830193	0.00393926322516512	0.0039582919992505	0.00397481955747905	0.0039714034084859	0.00395013087889948	0.00395562802012287	0.00392047637480255	0.00393744380181788	0.0038771455143505	0.00381701966753162	0.0038331049047919	0.00379629373722667	0.00380015711143141	0.00377668986008049	0.00377149541940872	0.00378802603405973	0.00380946477541063	0.00382762609865353	0.00384281927137992	0.00385736246671037	0.00387239535613398	0.00388749985765942	0.00390131284690219	0.0039122010090516	0.00391873109851877	0.00391993036703265
flux1:	0.682367149758457	0.00363951609964297	0.00363899714461791	0.00364512929325259	0.00365629722049823	0.00367058829763388	0.00368600983144051	0.00370070402247875	0.00371313931818823	0.00372225780908301	0.00372756224023944	0.00372913262779057	0.00372757031888914	0.00372387533586089	0.00371927009958999	0.00371498914836087	0.00371206163165542	0.00371112386161437	0.00371231613780155	0.00371534110270919	0.00371977506811515	0.0037256728222409	0.00373424946741259	0.0037477393184874	0.00376656843231658	0.0037831025202122	0.00378094586972868	0.00376175943230745	0.0037673742724258	0.00373455543430476	0.00375082617117199	0.00369354382544832	0.00363629743303562	0.00365128056652701	0.0036162998027397	0.00361948295863788	0.00359720220240697	0.00359233125056983	0.00360789006227511	0.00362813744072493	0.00364545644097876	0.00366013496783744	0.00367432019349013	0.00368906301896847	0.00370396695826292	0.0037177524939922	0.00372887790823817	0.00373597207306692	0.0037380755269893
flux1:	0.68262959866221	0.00346021607422479	0.00346248560513163	0.00347100332795034	0.00348401758059661	0.00349953640017886	0.00351554495330646	0.0035302150316317	0.00354208628390955	0.0035502003961732	0.00355417374031707	0.00355420056010643	0.00355098645000324	0.00354561943082137	0.00353939246141897	0.00353359679339425	0.00352931154065637	0.00352722383499794	0.00352752900060547	0.00352998123250662	0.0035341787904283	0.00354012216902448	0.00354884886805948	0.00356231784631181	0.00358081671568498	0.00359717286933896	0.00359602438559774	0.00357868518548212	0.00358429772401186	0.00355361049140726	0.0035691677588911	0.00351480978057292	0.00346040206305138	0.00347441073062061	0.00344125595046762	0.00344390278528045	0.00342285612417043	0.00341832051501266	0.00343293093945174	0.0034519835830034	0.00346839844339953	0.0034824401982543	0.00349609866534698	0.00351035305753597	0.00352484515068991	0.00353839544448829	0.00354957070786135	0.00355707925548127	0.00355999169167674
flux1:	0.682892047565963	0.00328798133588206	0.00329268416033723	0.00330313654231467	0.00331749121842521	0.00333372046689753	0.00334982984657162	0.00336405860639872	0.00337504777448027	0.00338195896745241	0.00338453154464039	0.00338307228361668	0.0033783791512626	0.00337160773739918	0.00336409467609227	0.00335715699656101	0.00335189117986321	0.00334900332071601	0.00334871514378943	0.0033508098130341	0.00335489428627048	0.00336091425130021	0.00336974345884644	0.00338308914109976	0.00340111774640849	0.0034171084838156	0.00341671633985204	0.00340098556108267	0.00340648576874982	0.00337774304934257	0.00339258529264349	0.00334107514365278	0.00328948058361395	0.0033026619204373	0.00327135027374328	0.00327362780907532	0.00325387911710919	0.00324971292227214	0.00326342577184247	0.00328130738848028	0.00329678002121342	0.00331008207032418	0.00332305859183521	0.00333663274389339	0.00335049960794009	0.00336359468578472	0.00337460918669936	0.00338234793687784	0.00338592893146779
flux1:	0.683154496469717	0.00312260253743712	0.00312936474543641	0.00314130243267979	0.00315651252052426	0.00317297263547726	0.00318874754089273	0.00320217721122042	0.00321202919787548	0.00321760037678372	0.00321875791589898	0.00321591573337942	0.00320994970842494	0.00320206125411701	0.00319360379828456	0.00318589039927724	0.00318000450510335	0.00317664224564558	0.00317602644991006	0.00317795003943322	0.00318201850638818	0.00318812477593765	0.00319699463724094	0.00321010853627549	0.00322752945069121	0.0032429768614974	0.00324310066125003	0.00322874838486649	0.00323404064703438	0.00320707102952533	0.00322120879992491	0.00317247822226547	0.00312367646789407	0.00313618364005839	0.00310674042209992	0.0031088225764084	0.00309043801954409	0.00308668574129046	0.00309956920956739	0.00311632342279919	0.0031308361923533	0.00314331585670158	0.00315547422736232	0.00316819223641979	0.00318123106359861	0.00319365391105541	0.00320429040446164	0.00321205754717236	0.003216137426489
flux1:	0.68341694537347	0.00296384321772624	0.00297228644552822	0.00298527594169494	0.00300089065632446	0.00301715125470086	0.00303221597205487	0.00304455355022417	0.00305307779972165	0.00305723109386424	0.00305700890621443	0.00305292369969074	0.00304591295650174	0.00303720176472089	0.00302813446372523	0.00301999262272389	0.00301381944197644	0.00301027594346354	0.00300956473935893	0.0030114730352411	0.0030155978020312	0.00302178345247309	0.00303062485437089	0.00304340107621539	0.00306008900475941	0.00307483469926891	0.00307525507293638	0.00306206748705811	0.00306707364236882	0.00304172231819083	0.00305517514419763	0.00300915826296176	0.00296312555688401	0.00297510619408237	0.00294755357415455	0.00294960725435929	0.00293264382850113	0.00292935065550234	0.0029414817257178	0.00295716580548045	0.00297071859856928	0.00298231423180678	0.00299354166249841	0.00300525132390426	0.00301728054067272	0.00302882994626918	0.0030388787475863	0.00304646945606096	0.00305086336786785
flux1:	0.683679394277223	0.00281145418007896	0.00282120721230554	0.00283484212135652	0.00285045501224382	0.00286614314531873	0.00288018735179363	0.0028912075306439	0.0028982778654377	0.00290099139426606	0.00289946832277795	0.00289430832725382	0.00288649297605435	0.00287724924562232	0.00286788833042998	0.00285963584824559	0.00285347148474903	0.00285000043450059	0.00284938820509301	0.00285140477612965	0.00285563460022978	0.00286187969031032	0.00287062168333663	0.00288296342221544	0.00289881217947413	0.00291272450798635	0.00291325029154824	0.00290103524028342	0.00290569633813799	0.00288182553392431	0.00289461904464134	0.00285124766338708	0.00280795018484201	0.00281953716058292	0.00279388544289987	0.00279605946725866	0.00278055642268227	0.00277776082873793	0.00278921838914514	0.00280389808752364	0.00281650584360124	0.00282717735412838	0.00283738791661623	0.00284796686352285	0.00285883461499279	0.00286933551677354	0.00287860610334792	0.00288582469403651	0.00289034459019248
flux1:	0.683941843180977	0.00266518606716126	0.00267589383062858	0.00268980305077096	0.00270505882917288	0.00271986395596453	0.002732645473104	0.00274219096236739	0.00274774343484389	0.00274904683181653	0.00274633875765245	0.0027402924896786	0.00273191552015519	0.00272241591431028	0.00271305013164746	0.00270496703992777	0.00269906402074517	0.00269587455561098	0.00269551484939862	0.00269773018297069	0.00270209142327958	0.00270836582039159	0.00271693959865887	0.00272876366196563	0.00274369077838015	0.00275666948861002	0.00275714260962094	0.0027457335881506	0.00275001057710015	0.00272749965108382	0.00273966315403081	0.00269886341329386	0.00265825269261453	0.00266955744273693	0.00264579894895501	0.00264821599962152	0.00263418918903362	0.00263191787084212	0.00264277757007735	0.00265652307662892	0.00266821375031441	0.00267794281135592	0.0026870798298283	0.00269643995810338	0.00270603036671438	0.0027153416638244	0.00272367166253046	0.00273034129888542	0.00273480584241299
flux1:	0.68420429208473	0.00252479909056376	0.00253612927047357	0.00254998235993991	0.00256458063519029	0.00257825645614478	0.0025896010378212	0.00259758030606637	0.00260160903730017	0.00260157765953245	0.00259783046525085	0.0025910988997026	0.00258239807257378	0.00257289782897999	0.00256378123804924	0.00255610368122665	0.00255066622407096	0.00254791976463422	0.00254792374746979	0.00255039523699738	0.00255489316454612	0.00256115884144554	0.00256950057609795	0.00258074025482246	0.00259468953522874	0.00260666817039419	0.00260696646127261	0.00259622519579801	0.00260009876318119	0.00257884406379281	0.00259040868822413	0.00255209909844158	0.00251410946021025	0.00252521781103119	0.00250332325185194	0.00250607479948835	0.00249351373784756	0.00249177866846673	0.00250210936289455	0.00251499225488465	0.00252580508082231	0.00253459491077268	0.00254263221732886	0.00255072235890521	0.00255895956652771	0.00256697944557871	0.00257424108839148	0.00258021113092442	0.00258445363567111
flux1:	0.684466740988483	0.00239006933876228	0.00240171695279584	0.00241522703736255	0.00242892333700426	0.00244128684160539	0.00245108530777994	0.002457467999047	0.00246001919451658	0.00245876714446503	0.00245414920362644	0.00244693820953869	0.00243813889482958	0.00242886546514235	0.00242021219025205	0.00241312849402292	0.00240830997340956	0.00240611904863153	0.00240655553913206	0.00240930849647379	0.00241392898869404	0.00242014205841999	0.00242819488832261	0.00243880150395643	0.00245174388839744	0.00246269026216553	0.00246272843706482	0.00245254616017794	0.00245601589604942	0.00243593040415663	0.00244692781973546	0.00241101854366172	0.00237556637667155	0.00238653668669864	0.00236645374432609	0.00236959770116872	0.00235846496660417	0.00235726221499712	0.00236712375564061	0.00237921474243898	0.00238919862466789	0.00239707319557347	0.00240401516471185	0.00241082199083073	0.00241767202771053	0.00242434089633416	0.0024304450679425	0.00243559620631352	0.00243947073466887
flux1:	0.684729189892236	0.0022607916547951	0.00227248196171346	0.00228540663400586	0.0022980111995917	0.00230893942989715	0.00231714262921492	0.002321953094079	0.00232311761506269	0.00232078988193066	0.00231548430955301	0.00230799751072535	0.00229930657956047	0.00229045485955823	0.00228243582866763	0.00227608476951948	0.00227198739656738	0.0022704164901356	0.00227131364129144	0.00227434344022222	0.00227905521405666	0.00228516790514163	0.00229288332611387	0.00230282672933459	0.00231475976245749	0.00232467481537354	0.00232440381394094	0.00231470129602261	0.00231778428382722	0.00229879698910553	0.00230925861998252	0.00227565178226734	0.00224263633044621	0.00225349963884883	0.00223515340750841	0.0022387141495809	0.00222894668096005	0.00222825660733983	0.00223769868072759	0.00224906592551809	0.00225827777764868	0.00226528032823328	0.00227116063225789	0.00227670779907781	0.00228217835386431	0.00228747949899203	0.0022923775140104	0.00229662481378359	0.00230001053525302
flux1:	0.68499163879599	0.00213677960541082	0.00214826971604157	0.00216041039395184	0.00217178528975861	0.00218121039449404	0.00218782257472101	0.0021911320684125	0.00219103705934848	0.00218780120884976	0.00218199821798177	0.00217443053604485	0.00216603147857184	0.00215776072449908	0.00215050242512345	0.00214497368492382	0.00214165035759317	0.00214071872805855	0.00214206732492104	0.00214534268206077	0.00215010011958721	0.00215606279379561	0.00216340159303307	0.00217266980429145	0.00218361594809873	0.00219253123369329	0.00219193609287785	0.00218266245330963	0.00218539132696432	0.00216744624673059	0.00217740283977278	0.00214599359071725	0.00211529891044428	0.00212606072766694	0.0021093556413507	0.0021133259856317	0.00210483782657165	0.00210462628812231	0.00211368804710977	0.0021243958800246	0.00213289879018311	0.002139089577723	0.00214396866416339	0.00214831426740428	0.00215245247730066	0.00215641059700401	0.00216009385830636	0.0021633878490651	0.002166191736294
flux1:	0.685254087699743	0.00201786343826525	0.00202894295443934	0.00204014313318595	0.00205019818681769	0.00205810133932757	0.00206317251985186	0.00206509064876932	0.00206389075774469	0.00205992863698216	0.00205381837832201	0.00204635053367599	0.00203839997330175	0.00203083247349331	0.00202441770557402	0.00201975442004992	0.00201721260657068	0.00201689892653741	0.00201865715660239	0.00202212444206875	0.00202687095191459	0.00203263416398154	0.00203956695490807	0.00204816505976421	0.00205816902177756	0.00206614302371404	0.00206523941763418	0.00205636973980805	0.00205879021456232	0.00204184496287046	0.00205132634543616	0.00202200440146499	0.00199350213022573	0.00200414549137383	0.0019889683868734	0.00199331309973052	0.00198599917776428	0.00198621944313705	0.00199492971847477	0.00200503761452939	0.00201289878395085	0.00201835209468592	0.00202231347251637	0.00202554595617075	0.00202843440263125	0.0020311122115565	0.00203360993479872	0.0020359358809199	0.00203809381610916
flux1:	0.685516536603496	0.00190388707255076	0.00191437801905229	0.00192452078500639	0.0019332088128231	0.00193961350486556	0.0019432313910197	0.0019438973411194	0.00194176602700465	0.00193726590766842	0.00193103212066745	0.00192382630832638	0.00191645201037062	0.00190967349368325	0.00190414399678177	0.00190034719296979	0.0018985545908957	0.00189880312922562	0.00190090256506556	0.00190449092664884	0.00190916268827177	0.00191467920663362	0.00192118655731696	0.00192913492530291	0.00193826014405269	0.00194537361001191	0.0019442032139127	0.00193573503343988	0.00193790292614558	0.00192192678251897	0.00193096166009924	0.00190361307683944	0.00187716569309378	0.00188765510989289	0.00187387910913195	0.00187853954088641	0.00187228012990379	0.00187287527662467	0.00188125322488342	0.00189081498735044	0.00189810347424658	0.00190290400750345	0.00190604952771294	0.00190828228591562	0.00191003346592608	0.00191152664682973	0.00191290189486053	0.00191427743425991	0.00191575382895099
flux1:	0.685778985507249	0.00179470508097289	0.00180446132960382	0.00181346642122207	0.00182077809802965	0.0018257432221756	0.00182802509966431	0.00182759907823144	0.00182472039549812	0.0018198698742043	0.00181368456963772	0.00180688141242895	0.00180018176356361	0.00179424339795249	0.00178960409813077	0.00178663868430292	0.00178553027145498	0.00178625822644604	0.00178861065819589	0.00179223765796043	0.00179676753065171	0.00180199419502466	0.00180806632301852	0.0018153982176349	0.00182372265741301	0.00183007315667747	0.0018286980442508	0.00182064686275004	0.00182262466265146	0.00180759616259219	0.00181621185181363	0.00179072084307596	0.00176618515195905	0.00177647113077184	0.00176396006321992	0.00176885953469337	0.00176352510843807	0.00176443074284094	0.00177248684202738	0.00178154998932504	0.00178833436160088	0.00179257318938846	0.00179501759950006	0.00179638260501312	0.00179713223821878	0.00179756309591836	0.00179790744293746	0.00179837884695702	0.00179916493783167
flux1:	0.686041434411003	0.00169018034384076	0.00169908666647416	0.00170690728391033	0.00171286591599469	0.00171647893700411	0.00171756386410727	0.00171621906037497	0.00171278018287534	0.00170776002477613	0.00170177928347162	0.00169549602767161	0.00168954082442577	0.00168446252275806	0.00168068701381748	0.00167848886459522	0.00167797485143986	0.00167908035361451	0.00168158503922561	0.00168516245292426	0.0016894838054682	0.00169438309490303	0.00170001912162198	0.00170677780542036	0.00171438925496898	0.00172008521611565	0.00171858157608206	0.00171097565366526	0.00171282877333467	0.00169873292802466	0.00170695498213659	0.00168320566365722	0.00166043630258575	0.00167046013300944	0.00165907324652409	0.00166412284561278	0.0016595790768111	0.00166072625760509	0.00166846359600074	0.00167706898555735	0.00168341503285784	0.00168718539776593	0.0016890505212962	0.00168969139057537	0.00168959100055125	0.00168910125243046	0.00168852847463336	0.00168816585769954	0.00168827691471361
flux1:	0.686303883314756	0.00159018267606534	0.00159815351075906	0.00160477300269606	0.00160942937330972	0.00161179978540656	0.00161184128711706	0.00160975653675901	0.00160594115708356	0.00160092014231564	0.00159528098843768	0.00158961078325674	0.00158444304963208	0.00158021769033962	0.00157725446687548	0.00157573806451421	0.00157571219361059	0.00157708245183332	0.00157963332733833	0.00158307275056042	0.00158712298037223	0.00159166419741256	0.00159687100349708	0.00160310649953808	0.00161009762672158	0.00161525217074809	0.00161370370623347	0.00160657847862744	0.0016083713859839	0.00159519671510358	0.00160304846123789	0.00158092645717638	0.00155977926774331	0.00156947782145842	0.00155907454529036	0.00156417901944216	0.00156029170826341	0.00156160996843563	0.00156902578067502	0.00157720751157969	0.00158317618154716	0.00158656942044145	0.00158797834704049	0.00158804329423167	0.00158725255010306	0.00158599573993934	0.00158463498674975	0.00158352685657832	0.00158299860633161
flux1:	0.686566332218509	0.00149458834744873	0.00150156632110829	0.00150699482211824	0.00151042221020813	0.00151167539797126	0.00151083477885213	0.00150818802488069	0.00150417067151096	0.0014993014110224	0.00149411962995377	0.0014891316518958	0.00148477013691438	0.00148136825185313	0.00147914717240406	0.00147821324302735	0.00147856087553349	0.00148007994956558	0.00148257236401512	0.00148579030270581	0.00148951385712079	0.00149367388626263	0.0014984646672184	0.00150423039484679	0.0015106938590417	0.00151541878934802	0.00151391021816141	0.00150730274485107	0.00150909523071561	0.00149683084154325	0.00150433289745943	0.00148372678996203	0.00146406194087068	0.00147337225086889	0.00146381678103595	0.00146888023488664	0.00146551996463551	0.00146694031708045	0.00147402770782151	0.00148181332762193	0.0014874590332395	0.00149056089923586	0.00149163256234485	0.00149126769242767	0.00148994700163714	0.00148808103537368	0.00148606995565005	0.00148431752456393	0.00148320213142608
flux1:	0.686828781122262	0.00140328012764976	0.00140923435107624	0.00141350540771115	0.00141579483827162	0.00141606641029443	0.00141450675021611	0.00141146933905156	0.00140741060213976	0.00140282624428431	0.00139819498009968	0.00139393514177588	0.00139037714260261	0.00138775163694092	0.00138619012528437	0.00138573275381267	0.00138633823955091	0.00138789398573169	0.00139023059175916	0.00139315278029235	0.00139650355499374	0.00140026721043173	0.00140465987987011	0.00141000941824165	0.00141603336413119	0.00142043368863512	0.0014190447748597	0.00141298863558428	0.0014148324911585	0.00140346544758042	0.00141063531067806	0.00139143793371069	0.00137312270265859	0.00138198611986165	0.00137315160204314	0.00137808273241036	0.00137512905761517	0.00137658684889749	0.00138333661790872	0.00139074762562091	0.00139611702693404	0.00139900463196696	0.00139984909954389	0.00139919244210931	0.00139749624127994	0.00139517650670745	0.0013926547775281	0.0013903664410788	0.00138872838822154
flux1:	0.687091230026016	0.00131614734978783	0.00132107148562348	0.00132423869277677	0.00132549445845433	0.00132492510261494	0.00132280597951722	0.00131953781429011	0.00131558046139315	0.00131139221268273	0.00130738119784058	0.00130387321731346	0.0013010974305863	0.00129918797646335	0.00129819656293316	0.00129810937590732	0.00129886231376966	0.00130035215837045	0.00130244768821943	0.00130501246295986	0.00130795551943464	0.00131131554328029	0.00131533115441732	0.00132031538754421	0.00132597962562274	0.00133014895638088	0.00132894946413185	0.00132347047655063	0.00132540683408495	0.00131492002859384	0.00132177182840622	0.00130388140794751	0.00128679254182024	0.00129515829307667	0.00128693039034818	0.00129164701923417	0.00128899200169563	0.00129042945942211	0.00129683191448621	0.00130388451284616	0.00130901581856515	0.00131175534431844	0.00131247006347734	0.00131164665987659	0.00130971776265786	0.00130709121187738	0.00130419484379943	0.00130148117277536	0.00129939334196929
flux1:	0.687353678929769	0.00123308551774337	0.00123699561748082	0.00123912928387852	0.00123946477532153	0.00123819568339975	0.00123566866921877	0.00123231425093616	0.00122858023363285	0.00122487565247764	0.00122153097793982	0.00121877766326135	0.00121674686939278	0.00121548373838437	0.00121497068216861	0.00121515183466793	0.00121595197575531	0.001217287305367	0.00121907207788595	0.0012212327240857	0.00122374532732726	0.00122670212513286	0.0012303634725192	0.00123502833029842	0.00124040144831633	0.00124441854931218	0.00124346442013109	0.00123857745755533	0.00124063498734721	0.00123100566442111	0.00123755014470697	0.00122087127448738	0.00120489685347121	0.00121272485641281	0.00120500451587098	0.00120943722162632	0.00120698815248221	0.00120835646727437	0.00121440309436202	0.00122110911088835	0.00122603188635239	0.00122867712669703	0.00122934425937774	0.00122846250081926	0.00122642774181843	0.00122362819715407	0.00122048487931921	0.00121745437420232	0.00121499454451458
flux1:	0.687616127833522	0.00115399515545892	0.00115692726649732	0.00115811113371508	0.0011576450213947	0.00115581393656483	0.0011530189215105	0.00114970432524445	0.00114629270680041	0.00114313477641332	0.00114047918042664	0.00113846387938182	0.00113712738506443	0.00113643462652948	0.00113630951668635	0.00113666538170356	0.00113742608445921	0.00113853518370223	0.00113995730331906	0.00114168337557671	0.00114375539684638	0.00114631659896226	0.00114964712311839	0.00115403205936406	0.00115916961306366	0.00116309625657751	0.00116242718548359	0.00115813424631611	0.0011603283145054	0.00115152730873686	0.00115777206477848	0.00114221648893605	0.00112725722849429	0.00113452005819029	0.00112722533560845	0.00113132003609157	0.00112900122182231	0.00113026202279386	0.00113594688449918	0.00114231476188242	0.0011470501811955	0.00114964189914334	0.00115032677973449	0.00114947606986072	0.00114744335012539	0.00114458815868637	0.00114131377729446	0.00113806951701339	0.00113531740394334
flux1:	0.687878576737275	0.00107877985264223	0.00108078740819636	0.00108111545570844	0.00107996826968314	0.0010777062112771	0.00107476861311129	0.00107159945351837	0.00106858530661415	0.00106601232982851	0.00106404604281483	0.00106273429245195	0.00106203016618594	0.00106182816937191	0.0010620045472983	0.00106245215566651	0.00106310244602199	0.00106393203991147	0.00106495834911522	0.00106623603134713	0.0010678697855845	0.00107004970375251	0.00107307276046251	0.00107721001483911	0.00108215383135682	0.00108603399450593	0.00108567243635669	0.00108196197823147	0.00108429476856889	0.0010762864326331	0.00108223638416909	0.00106772354446699	0.00105369348545327	0.00106037743637017	0.00105344430065353	0.00105716370960827	0.00105491725741191	0.00105604338212032	0.00106136413826239	0.00106739989446549	0.00107196134411341	0.00107452736245099	0.00107527801486137	0.0010745277150856	0.00107258442640297	0.00106977245602707	0.00106646879116764	0.00106310599096795	0.00106014084848518
flux1:	0.688141025641029	0.00100734372537331	0.00100849474638766	0.00100806812141139	0.00100635927147481	0.00100378797916219	0.00100081687780683	9.97877303623595e-4	9.95311620735121e-4	9.93337987752043e-4	9.92040198973667e-4	9.91381660731885e-4	9.91238870562677e-4	9.91446442805023e-4	9.9184359746503e-4	9.92311990947832e-4	9.92797391541546e-4	9.9331294767368e-4	9.9392886987045e-4	9.94760485400718e-4	9.95970080643842e-4	9.97789097398328e-4	0.00100052758464689	0.00100444217832475	0.00100922069103639	0.00101308099713946	0.00101303249742814	0.00100987992171077	0.00101234142807665	0.00100508415039933	0.00101074219142061	9.97199493868651e-4	9.84026058302192e-4	9.90131301039467e-4	9.83513415074554e-4	9.86837369750594e-4	9.84622978059092e-4	9.85598499540831e-4	9.90556985513684e-4	9.96265062278971e-4	0.00100065899396503	0.00100321489811167	0.00100406248013852	0.00100346200389679	0.00100167470315211	9.98985561327701e-4	9.95739059114447e-4	9.92343454726836e-4	9.89242181539077e-4
flux1:	0.688403474544782	9.39588711467535e-4	9.39962867815953e-4	9.38886980553268e-4	9.36732244913638e-4	9.33962356417425e-4	9.31049556847521e-4	9.28402273170807e-4	9.26312894528228e-4	9.24930746608242e-4	9.24261745333899e-4	9.2419251719226e-4	9.24533105066327e-4	9.25069241698577e-4	9.25613386339457e-4	9.26044112250912e-4	9.2632647178112e-4	9.26511477956055e-4	9.26719933485866e-4	9.27122739803141e-4	9.27933012162567e-4	9.29416906603543e-4	9.31893180428217e-4	9.35603512906214e-4	9.40232950943998e-4	9.44084154666708e-4	9.44338787613342e-4	9.41707862589456e-4	9.44277582758844e-4	9.3772474461592e-4	9.43092486180217e-4	9.3045525315182e-4	9.1807868060566e-4	9.23618571844472e-4	9.17286124694326e-4	9.20210861615574e-4	9.18004696085201e-4	9.18824241247916e-4	9.23426592945352e-4	9.28810543227234e-4	9.33037482712733e-4	9.35587798191103e-4	9.36547800281278e-4	9.36127661871711e-4	9.34542793954584e-4	9.32037074320898e-4	9.2891851742579e-4	9.25565428301421e-4	9.22401069660889e-4
flux1:	0.688665923448535	8.75412209317975e-4	8.75097804648674e-4	8.73479626368481e-4	8.70989113938008e-4	8.68119049713622e-4	8.65339021816859e-4	8.63026276456251e-4	8.61419775733619e-4	8.60601526745219e-4	8.60505518355523e-4	8.6095087575283e-4	8.61692277947921e-4	8.62477789639563e-4	8.63102832521823e-4	8.63449822886991e-4	8.63506397986038e-4	8.63360853609313e-4	8.63180449790878e-4	8.63184859849831e-4	8.63629959258708e-4	8.6480914667646e-4	8.67045115005062e-4	8.70563975493849e-4	8.7505016856369e-4	8.7888941358437e-4	8.79424039403098e-4	8.77268994341444e-4	8.79918109313469e-4	8.74019311654594e-4	8.79097827005087e-4	8.67308925177296e-4	8.55681148175796e-4	8.60680808094523e-4	8.54618545272083e-4	8.57155073132435e-4	8.54947876828194e-4	8.55615340054272e-4	8.59871709129704e-4	8.64934711459918e-4	8.68990351647689e-4	8.71530062957656e-4	8.72604075581403e-4	8.72377672168458e-4	8.71023104296727e-4	8.68743427674795e-4	8.65808293562167e-4	8.62562192627198e-4	8.59402715385725e-4
flux1:	0.688928372352288	8.14705527095352e-4	8.13796485071329e-4	8.11742079406454e-4	8.09018643521215e-4	8.06134126112715e-4	8.03544709075146e-4	8.01590106781413e-4	8.00454495425883e-4	8.00156091846607e-4	8.00564610283259e-4	8.01442154543208e-4	8.02499713588629e-4	8.03458823863614e-4	8.04106904813387e-4	8.0433595470842e-4	8.04157979533709e-4	8.03696330577974e-4	8.03159022956766e-4	8.02806391791018e-4	8.0292807758936e-4	8.03836729451856e-4	8.05853997632459e-4	8.09189785602505e-4	8.13530321660816e-4	8.17343871495742e-4	8.18124899458431e-4	8.16392909050363e-4	8.19086719436932e-4	8.13789119604079e-4	8.18579611740756e-4	8.07588778721026e-4	7.96671838553579e-4	8.01166156029816e-4	7.9537081037447e-4	7.97542585711029e-4	7.95337224612316e-4	7.95864036107558e-4	7.99787985793089e-4	8.04533208054051e-4	8.08409540230773e-4	8.1092583547639e-4	8.12103708346934e-4	8.12069615580351e-4	8.10956744212725e-4	8.08929360255049e-4	8.06218660243466e-4	8.03133088751061e-4	8.00040327055519e-4
flux1:	0.689190821256042	7.57353451882206e-4	7.55946389169657e-4	7.53558698121354e-4	7.50696754207272e-4	7.47870849078586e-4	7.455145528745e-4	7.43925494349005e-4	7.43233529219419e-4	7.4339824644906e-4	7.44233998193739e-4	7.45457104646913e-4	7.46746734574183e-4	7.47808682992074e-4	7.48430579756715e-4	7.48518583609387e-4	7.48109519891195e-4	7.47358238148036e-4	7.46506643090951e-4	7.45846751289901e-4	7.45692457203405e-4	7.4636747492575e-4	7.48187429072575e-4	7.5134539437791e-4	7.55531882772435e-4	7.59298037852398e-4	7.60284398835671e-4	7.58918202264729e-4	7.61618610439068e-4	7.56868240942346e-4	7.61372577001431e-4	7.51135503437123e-4	7.40899643225497e-4	7.44930899826294e-4	7.39408258459067e-4	7.41248404452179e-4	7.39057078706976e-4	7.39460219962027e-4	7.43067921516673e-4	7.47498780642951e-4	7.51185239777308e-4	7.5365938748225e-4	7.54921625921148e-4	7.55066209761097e-4	7.54192424867291e-4	7.52429167508454e-4	7.49970591996388e-4	7.47088295898055e-4	7.44117007761387e-4
flux1:	0.689453270159795	7.03235018107056e-4	7.014264900381e-4	6.98803387836286e-4	6.95888070061682e-4	6.9318160783126e-4	6.91087307918851e-4	6.89857804361366e-4	6.89570627719629e-4	6.90133136067102e-4	6.91314038688767e-4	6.92795418923957e-4	6.94236305263842e-4	6.9533691240742e-4	6.95892346732784e-4	6.95826386630447e-4	6.95199994796006e-4	6.94194964718346e-4	6.9307948158182e-4	6.92167840713209e-4	6.91788577309933e-4	6.9226841597731e-4	6.9391216531086e-4	6.96895521289715e-4	7.00915758846983e-4	7.04607717389832e-4	7.05753798547516e-4	7.04694247704334e-4	7.07362113302814e-4	7.03105098202671e-4	7.07326185696254e-4	6.97803437692912e-4	6.88225031265548e-4	6.91840346827532e-4	6.8660219670012e-4	6.88150514895634e-4	6.85991869372253e-4	6.86291833797694e-4	6.89601192435664e-4	6.93721565708429e-4	6.97206178256553e-4	6.9961546183541e-4	7.00935731516872e-4	7.01235910879102e-4	7.00587239838936e-4	6.99087672433936e-4	6.96896914980918e-4	6.94250129922793e-4	6.9144715678565e-4
flux1:	0.689715719063548	6.52225309153669e-4	6.5010930735222e-4	6.47341929383974e-4	6.44448515697684e-4	6.41910749100863e-4	6.40095560974567e-4	6.39209160413677e-4	6.39279979560412e-4	6.40170382567438e-4	6.41613520434652e-4	6.43268663399446e-4	6.4478582227559e-4	6.45868911522737e-4	6.46326723793421e-4	6.46103047376854e-4	6.45281371739653e-4	6.4406521288548e-4	6.42741093684102e-4	6.41636195332286e-4	6.41084372672581e-4	6.41407743474676e-4	6.42895890962079e-4	6.45706712196361e-4	6.49546611795586e-4	6.53135095514843e-4	6.54393456104378e-4	6.53581848761981e-4	6.56179094817726e-4	6.52362722678741e-4	6.56304732375786e-4	6.47460615269763e-4	6.38520094652679e-4	6.41768889482188e-4	6.36830066242868e-4	6.38130075721859e-4	6.36026421751643e-4	6.36245298079638e-4	6.39275124947884e-4	6.43089562090116e-4	6.46360085567877e-4	6.48679732126474e-4	6.50027365930151e-4	6.50453393195697e-4	6.50007186759957e-4	6.48760818406036e-4	6.46843000044049e-4	6.44453861149236e-4	6.418574289542e-4
flux1:	0.689978167967302	6.04197923104908e-4	6.01863691397286e-4	5.99035042789338e-4	5.96228585035076e-4	5.93897949225045e-4	5.92369089617358e-4	5.91801672347055e-4	5.9217920406822e-4	5.93326762755451e-4	5.94951983717304e-4	5.9670223056315e-4	5.98228730730864e-4	5.99247272568667e-4	5.99585399142019e-4	5.99208288466577e-4	5.98219616079418e-4	5.96839042814922e-4	5.95363531977178e-4	5.94124161255478e-4	5.93451430748234e-4	5.93655944994319e-4	5.9500820529593e-4	5.97648081910147e-4	6.01293288443686e-4	6.04748822512759e-4	6.06072578781974e-4	6.0545269133375e-4	6.07944088034878e-4	6.04517734516631e-4	6.08186197236195e-4	5.99987662971284e-4	5.91667593517531e-4	5.94599237079854e-4	5.89974964082003e-4	5.91071166709989e-4	5.89045985796498e-4	5.89205800903004e-4	5.91975118494009e-4	5.95489084686221e-4	5.98534118693759e-4	6.00739161096918e-4	6.02081576913662e-4	6.02599729649733e-4	6.02327286572146e-4	6.01315779396057e-4	5.99666933269943e-4	5.97548021548705e-4	5.95187251259382e-4
flux1:	0.690240616871055	5.59027617626215e-4	5.56557835011179e-4	5.5374168386197e-4	5.51076797839585e-4	5.4898167649217e-4	5.47738163822541e-4	5.4746041715468e-4	5.48091876729225e-4	5.49428184422708e-4	5.51161104439553e-4	5.52936144227768e-4	5.54414815704158e-4	5.55331667865337e-4	5.5553685206715e-4	5.5501737372565e-4	5.5389421115044e-4	5.5239751600969e-4	5.50827172384555e-4	5.49509905868769e-4	5.48765132661325e-4	5.48885977361081e-4	5.50120701618014e-4	5.52591172262326e-4	5.5602834747578e-4	5.59323145121514e-4	5.60667971274693e-4	5.60187752052168e-4	5.62542346506529e-4	5.59458258995922e-4	5.62860075059323e-4	5.55275761692698e-4	5.47559184639705e-4	5.50220962586638e-4	5.45924616064242e-4	5.468601366361e-4	5.44935984231464e-4	5.4505738949368e-4	5.47584918932521e-4	5.50805072851661e-4	5.53615105663893e-4	5.55682112504838e-4	5.56987058421135e-4	5.57562153243036e-4	5.57431203845591e-4	5.56630516125298e-4	5.55239114729324e-4	5.53394167556652e-4	5.51288869269679e-4
flux1:	0.690503065774808	5.165926414672e-4	5.14062001046569e-4	5.11322063431677e-4	5.08842858208807e-4	5.07002302923675e-4	5.06036411689851e-4	5.06015868484451e-4	5.06849363684057e-4	5.08310817303157e-4	5.10085076340059e-4	5.1182471667401e-4	5.13209223942664e-4	5.13997380564657e-4	5.14064573491208e-4	5.13419211885812e-4	5.12196324774222e-4	5.1063106555927e-4	5.09019370595617e-4	5.0767637377873e-4	5.06903854045722e-4	5.06972602415723e-4	5.08106293047004e-4	5.10409111025313e-4	5.13626908535195e-4	5.16736355943511e-4	5.18062090116382e-4	5.17675003704574e-4	5.19867192605886e-4	5.17081153059548e-4	5.20224552912104e-4	5.13224019278935e-4	5.06093141958861e-4	5.08528628396167e-4	5.04570009262679e-4	5.05384703553472e-4	5.03581575535299e-4	5.0368290667733e-4	5.0598674498733e-4	5.08921229945508e-4	5.11489569253624e-4	5.13398171283435e-4	5.14635717657043e-4	5.15233367265922e-4	5.15210349184688e-4	5.14592770136544e-4	5.13441281910383e-4	5.11866089738695e-4	5.10026897553197e-4
flux1:	0.690765514678561	4.76776356223444e-4	4.74250549104307e-4	4.71639974853632e-4	4.69380125256974e-4	4.67804522299747e-4	4.67102971996014e-4	4.67305578567291e-4	4.6829186029658e-4	4.69821369549609e-4	4.71580076166415e-4	4.7323523009319e-4	4.74490463677289e-4	4.7513278750419e-4	4.75064238492456e-4	4.74313440348086e-4	4.73026010920859e-4	4.71436979201703e-4	4.69832325060706e-4	4.68509552017973e-4	4.67747579742549e-4	4.67791236102923e-4	4.68838138192693e-4	4.70975436595029e-4	4.73965208486204e-4	4.76868972258611e-4	4.7814083927867e-4	4.77806865297409e-4	4.79817122588363e-4	4.77288996301403e-4	4.80183481036372e-4	4.73736667658436e-4	4.67171938159728e-4	4.6941981437479e-4	4.65803954304299e-4	4.66533023919202e-4	4.64867198040379e-4	4.64963891611266e-4	4.67061353089206e-4	4.6972005977093e-4	4.72043586686984e-4	4.73777726030808e-4	4.74921927415824e-4	4.75510468460438e-4	4.75562533553434e-4	4.75098565802896e-4	4.74165018441287e-4	4.72848508314307e-4	4.71277378465855e-4
flux1:	0.691027963582315	4.39467923993015e-4	4.37003019209436e-4	4.3456418699535e-4	4.32547172010971e-4	4.31238888890003e-4	4.30783805013852e-4	4.31175056918887e-4	4.32268663108209e-4	4.33816631205778e-4	4.35513027175168e-4	4.37045947657605e-4	4.38147768437157e-4	4.38636246591025e-4	4.38440332228961e-4	4.37607020331969e-4	4.36288989153825e-4	4.34716533271131e-4	4.33160668649555e-4	4.31896544435241e-4	4.31176408846439e-4	4.31216766509328e-4	4.3218860689243e-4	4.34163021088895e-4	4.36919299872466e-4	4.39602088820208e-4	4.40791558397431e-4	4.40477849705496e-4	4.42293126195759e-4	4.3998728966218e-4	4.42643565036634e-4	4.36720480139258e-4	4.30700042403593e-4	4.32793362243526e-4	4.29519847387207e-4	4.30192954028645e-4	4.28676279044054e-4	4.28780595509591e-4	4.30688169288191e-4	4.33082919992757e-4	4.35162606426228e-4	4.3671144125175e-4	4.37741599873518e-4	4.38293627465345e-4	4.3839032270604e-4	4.38050363876154e-4	4.37309875360703e-4	4.36235351951181e-4	4.34926403563079e-4
flux1:	0.691290412486068	4.04562041612499e-4	4.02204238352574e-4	3.99968864212173e-4	3.98208402423685e-4	3.97162469702758e-4	3.9693219239658e-4	3.97477928910549e-4	3.9863782271868e-4	4.00162505325819e-4	4.01759958805367e-4	4.03143828020249e-4	4.04078267824818e-4	4.04412888872554e-4	4.0410277062135e-4	4.03210907692034e-4	4.0189357070023e-4	4.00372334678557e-4	3.98899321992224e-4	3.97723956407326e-4	3.97069416243147e-4	3.97122773021309e-4	3.98028689041736e-4	3.99843474344659e-4	4.02364264288654e-4	4.0481627516754e-4	4.05901571400612e-4	4.05582773511216e-4	4.07196584898889e-4	4.05082212237437e-4	4.07512114206629e-4	4.02082716837476e-4	3.96582209230247e-4	3.98548078730607e-4	3.95610841829668e-4	3.96251678971899e-4	3.94891258122854e-4	3.950122447222e-4	3.96745612889967e-4	3.98890221290429e-4	4.00731364001034e-4	4.02089778680454e-4	4.02991258612538e-4	4.03484717433169e-4	4.03599289950592e-4	4.03355062039198e-4	4.02781285048205e-4	4.01927771092688e-4	4.00868407547904e-4
flux1:	0.691552861389821	3.71957893535028e-4	3.69743610884182e-4	3.67733165206615e-4	3.66233874280889e-4	3.65438761701883e-4	3.65408591174293e-4	3.66075563796294e-4	3.6726540226946e-4	3.68732795138322e-4	3.70204279926105e-4	3.71422310472626e-4	3.72184378112156e-4	3.72371764722491e-4	3.71963988799834e-4	3.71037280679009e-4	3.6974820507309e-4	3.68306323519898e-4	3.66942028912538e-4	3.65876971163197e-4	3.6530420997075e-4	3.65381445224831e-4	3.66228109902122e-4	3.67887266428585e-4	3.70174163621447e-4	3.72391233367595e-4	3.7335750646777e-4	3.73015738919486e-4	3.74427958045841e-4	3.72479138520204e-4	3.74695536759121e-4	3.69729771425285e-4	3.64722409927519e-4	3.66582026456585e-4	3.6396953788551e-4	3.6459579606914e-4	3.63393998931752e-4	3.63537623990292e-4	3.65111690400145e-4	3.67021866320513e-4	3.68634015017347e-4	3.69802713731878e-4	3.70567281897189e-4	3.70986086130151e-4	3.71096377118418e-4	3.70922056621106e-4	3.70488474314268e-4	3.69832072455513e-4	3.69004290761687e-4
flux1:	0.691815310293574	3.41557633358704e-4	3.39513895157797e-4	3.37740309816877e-4	3.36498601161819e-4	3.35937132268444e-4	3.3608008951341e-4	3.36836415872896e-4	3.38024588973466e-4	3.39408005740696e-4	3.40735240453426e-4	3.41779463874815e-4	3.42371722141792e-4	3.4242366411227e-4	3.41936818712607e-4	3.40997636590232e-4	3.39759938663773e-4	3.38418697451625e-4	3.37180797494715e-4	3.36239299383081e-4	3.35757323265037e-4	3.35864300351118e-4	3.36656217341511e-4	3.38164610843823e-4	3.40222758730837e-4	3.42206240304122e-4	3.43045410547805e-4	3.42669916810218e-4	3.43886289280398e-4	3.42081951621803e-4	3.44098612834198e-4	3.39566543398432e-4	3.35023420528545e-4	3.36792404536989e-4	3.34488183481954e-4	3.35111835411942e-4	3.34066570249954e-4	3.34235970691452e-4	3.35664866213126e-4	3.37357957976383e-4	3.38754545770412e-4	3.39739742554341e-4	3.40365447047902e-4	3.40699631284081e-4	3.40788546301161e-4	3.40661561876415e-4	3.40342576937645e-4	3.39857769048485e-4	3.39239550273503e-4
flux1:	0.692077759197328	3.13264764078825e-4	3.11409831649493e-4	3.09876462875522e-4	3.08881658314211e-4	3.08532078987118e-4	3.08819730752099e-4	3.09635318051929e-4	3.10794875090602e-4	3.12074358829072e-4	3.13246766149446e-4	3.14116672750648e-4	3.14547740206803e-4	3.14479758041e-4	3.13933283504475e-4	3.13001859612845e-4	3.11833856612512e-4	3.10607793569708e-4	3.09506244125232e-4	3.08693960334911e-4	3.08305362258451e-4	3.08443587637816e-4	3.09183504578278e-4	3.10546957125021e-4	3.12384838582995e-4	3.14141218067571e-4	3.14851508842711e-4	3.14437995650547e-4	3.15469406972045e-4	3.13793039716623e-4	3.15624435550978e-4	3.1149642955942e-4	3.07386960558778e-4	3.09075909428623e-4	3.0705927520454e-4	3.07687105856656e-4	3.06792289690751e-4	3.06988089586148e-4	3.08285139817171e-4	3.09779732031682e-4	3.10977448691001e-4	3.11790203633919e-4	3.12280837094191e-4	3.12526274639175e-4	3.12581846918063e-4	3.12483334061344e-4	3.12255108599749e-4	3.11915917673759e-4	3.11482594968031e-4
flux1:	0.692340208101081	2.86982764279253e-4	2.85326966840116e-4	2.84029762950543e-4	2.83265392748405e-4	2.83102573764137e-4	2.83505931064978e-4	2.84352912270996e-4	2.85461452863692e-4	2.86623127312569e-4	2.87636738201473e-4	2.88337898642728e-4	2.88620997156357e-4	2.88451033130423e-4	2.87864246413376e-4	2.86958162323384e-4	2.85873374677348e-4	2.84770759251183e-4	2.83808638303884e-4	2.83124661513946e-4	2.82826649816194e-4	2.82994099829498e-4	2.83683476439971e-4	2.84908797216549e-4	2.8653786746735e-4	2.88078148100014e-4	2.88663339810901e-4	2.88213047887291e-4	2.89074584281342e-4	2.87513762381616e-4	2.89174816204328e-4	2.85421741634913e-4	2.81714197411475e-4	2.83329393459679e-4	2.81576380742279e-4	2.822106923704e-4	2.8145686391385e-4	2.81677538436059e-4	2.82855199287681e-4	2.84170606042966e-4	2.8518858186263e-4	2.85843865344569e-4	2.86208095301317e-4	2.86365853834988e-4	2.86380948365957e-4	2.86295878510729e-4	2.86136906944886e-4	2.85917867885246e-4	2.85643387128166e-4
flux1:	0.692602657004834	2.62614215326741e-4	2.61160926223088e-4	2.60089735177513e-4	2.59534951809509e-4	2.59531672046022e-4	2.60022131982019e-4	2.60875314715965e-4	2.61914876337837e-4	2.62950297220174e-4	2.63806679779268e-4	2.64349434411462e-4	2.64501059870191e-4	2.64248351365184e-4	2.63639706040961e-4	2.627736554838e-4	2.61781102335804e-4	2.60804704334986e-4	2.59979316790857e-4	2.59417426979619e-4	2.59203003284906e-4	2.59395023819666e-4	2.60034492367705e-4	2.61129426157406e-4	2.62563601885751e-4	2.63902494715605e-4	2.6437095146299e-4	2.63889523088827e-4	2.64599384270859e-4	2.63145135985451e-4	2.64650915764861e-4	2.61244326585292e-4	2.57906404799326e-4	2.59450615633783e-4	2.57934983406679e-4	2.58574412507211e-4	2.57949440633844e-4	2.58191712317343e-4	2.59261492931806e-4	2.60417200843493e-4	2.61276086571146e-4	2.61791675432117e-4	2.62041948939987e-4	2.62117380579317e-4	2.62089114461171e-4	2.62006143882812e-4	2.61897569002012e-4	2.61774482736375e-4	2.61632498846617e-4
flux1:	0.692865105908588	2.40060550591547e-4	2.38807256671967e-4	2.37947199107562e-4	2.37578223912284e-4	2.37706456548437e-4	2.38256726925105e-4	2.39094019907447e-4	2.40050955208159e-4	2.4095648035827e-4	2.41661729602699e-4	2.42059987515187e-4	2.42098737958997e-4	2.41782887065561e-4	2.4116945339277e-4	2.40355230412482e-4	2.39459936911726e-4	2.38607977036771e-4	2.37912099080977e-4	2.37462102569228e-4	2.3732127666527e-4	2.37531468909099e-4	2.38121237194386e-4	2.3909432319248e-4	2.40349358668328e-4	2.41504335909833e-4	2.41867877421899e-4	2.41364106666704e-4	2.41942443151956e-4	2.40588512110165e-4	2.41953889674246e-4	2.38866190684267e-4	2.35865588776256e-4	2.37338905767484e-4	2.36033176288015e-4	2.3667356688373e-4	2.36163412505629e-4	2.36422672812469e-4	2.37395071329355e-4	2.38410191230787e-4	2.39131224509647e-4	2.39526542305308e-4	2.39677884400366e-4	2.39679563100301e-4	2.39608536853266e-4	2.39519643185278e-4	2.39445351208454e-4	2.39395825040303e-4	2.39360607580318e-4
flux1:	0.693127554812341	2.19222405415626e-4	2.18161817138045e-4	2.17494647911397e-4	2.17286161716909e-4	2.17518275670843e-4	2.18103207247513e-4	2.18905969509106e-4	2.19770781983953e-4	2.20546949973196e-4	2.21110742335902e-4	2.21380897902711e-4	2.2132645954416e-4	2.20966681977917e-4	2.20363805707962e-4	2.19610449978871e-4	2.18814073687476e-4	2.18081245441468e-4	2.17504390241249e-4	2.17153434409574e-4	2.17074378875919e-4	2.17295402859616e-4	2.1783556950248e-4	2.18695921258169e-4	2.19788717408732e-4	2.20778998557352e-4	2.21051705389076e-4	2.20536268805733e-4	2.21004024665086e-4	2.19746095213541e-4	2.20985401796088e-4	2.18189993891983e-4	2.15494958284397e-4	2.16895626510815e-4	2.15772096930518e-4	2.16407380826975e-4	2.15996872657063e-4	2.16267621378354e-4	2.17152096783884e-4	2.18044876961066e-4	2.1864901787983e-4	2.18944024869854e-4	2.19012847568649e-4	2.18951468696985e-4	2.18840910310137e-4	2.18740897031245e-4	2.18687445521408e-4	2.18691245627351e-4	2.18738394087371e-4
flux1:	0.693390003716094	2.0000042764066e-4	1.9912157925547e-4	1.98626965345231e-4	1.98553360422441e-4	1.98863154976197e-4	1.99460409239413e-4	2.00213666075169e-4	2.00980766084913e-4	2.01631660985668e-4	2.02066360826144e-4	2.02226316389164e-4	2.0209858881486e-4	2.0171310878437e-4	2.01134196273801e-4	2.00448223360723e-4	1.99749710856595e-4	1.99128174577607e-4	1.98657778509672e-4	1.98391550033958e-4	1.98361621766746e-4	1.98585873751389e-4	1.99076647093834e-4	1.99833680528504e-4	2.00781583246587e-4	2.01627131374106e-4	2.01824177428757e-4	2.0130844311545e-4	2.01686284686031e-4	2.00521241183831e-4	2.01647953106961e-4	1.99119365614652e-4	1.96699198516668e-4	1.98024398616058e-4	1.97056074339669e-4	1.97679114265673e-4	1.97352699927808e-4	1.97628989705876e-4	1.98433984060854e-4	1.9922142378039e-4	1.99728623573247e-4	1.99942842634489e-4	1.99945864261819e-4	1.99833208996927e-4	1.99688126304936e-4	1.99574076067438e-4	1.99530515898695e-4	1.99569771461442e-4	1.99676758999754e-4
flux1:	0.693652452619847	1.82296335794727e-4	1.81585628848799e-4	1.8124228333083e-4	1.81278711369525e-4	1.81642221652129e-4	1.82232720945549e-4	1.82925206006866e-4	1.83592559291934e-4	1.84125143593333e-4	1.84444948401386e-4	1.84513228157121e-4	1.84331566130914e-4	1.83937122460722e-4	1.83393503238256e-4	1.8277915755874e-4	1.82175359018719e-4	1.81655631434115e-4	1.81278086993979e-4	1.81081830528381e-4	1.81088414875036e-4	1.813085597225e-4	1.81750390236262e-4	1.82413536782928e-4	1.8323368310324e-4	1.83954286653399e-4	1.84090887216703e-4	1.83585887437637e-4	1.83893288252504e-4	1.82818570389498e-4	1.83845056069293e-4	1.81559072983997e-4	1.7938458221595e-4	1.80631131269337e-4	1.79792537512848e-4	1.80395894073811e-4	1.80138329148112e-4	1.8041419538887e-4	1.81147208240305e-4	1.81844791462911e-4	1.82273433267023e-4	1.82425169605246e-4	1.82378516666117e-4	1.8222656012944e-4	1.82052979176911e-4	1.81923725796758e-4	1.81881374537131e-4	1.8194067588567e-4	1.82087248491332e-4
flux1:	0.693914901523601	1.66013995330719e-4	1.65456145244319e-4	1.65242774381682e-4	1.65365950309846e-4	1.65761990518247e-4	1.66330126884013e-4	1.66954136469664e-4	1.6752279903692e-4	1.67946212869848e-4	1.68166335181732e-4	1.68161283774112e-4	1.67943841180412e-4	1.67555280386151e-4	1.67056113021988e-4	1.66515601314184e-4	1.66001796156959e-4	1.65573488259433e-4	1.65274981358313e-4	1.65134306763183e-4	1.65165467834431e-4	1.65374828899817e-4	1.65768477176477e-4	1.66346920911671e-4	1.67055684893995e-4	1.6767018817364e-4	1.67760734153501e-4	1.67276363023985e-4	1.67530896253847e-4	1.6654399466964e-4	1.67481345582285e-4	1.65415128636309e-4	1.63459007670055e-4	1.64623953071781e-4	1.63891790217358e-4	1.64468379472904e-4	1.64265320129904e-4	1.64535171023656e-4	1.65202875372606e-4	1.6582442512399e-4	1.66190948936867e-4	1.66296729680453e-4	1.66215260482478e-4	1.66035471789454e-4	1.65839812869911e-4	1.65695482046542e-4	1.65647693163969e-4	1.65714119845683e-4	1.65882576772818e-4
flux1:	0.694177350427354	1.51060318724175e-4	1.50639173411807e-4	1.50535214317982e-4	1.50723964185203e-4	1.51134408006552e-4	1.51668020119768e-4	1.52219096133102e-4	1.52692655279201e-4	1.53017500961789e-4	1.53153401656316e-4	1.53092475258234e-4	1.52855650942347e-4	1.52485599298567e-4	1.52037806440939e-4	1.51571493818925e-4	1.51141808568126e-4	1.50794195105212e-4	1.50561335243107e-4	1.50462809880879e-4	1.50507753690704e-4	1.50700577544132e-4	1.51047144209021e-4	1.51549615391836e-4	1.52162190693736e-4	1.52687915801516e-4	1.52745338532504e-4	1.52289805718175e-4	1.52506670644636e-4	1.51604783919955e-4	1.52462739726766e-4	1.50594945266006e-4	1.48832071738624e-4	1.49913159500896e-4	1.49266779153161e-4	1.49810395290668e-4	1.49648866412346e-4	1.49907806261525e-4	1.50516186284149e-4	1.51073823966873e-4	1.51392524290317e-4	1.5146675430076e-4	1.51363610848826e-4	1.51166461075469e-4	1.50955075161121e-4	1.50796719986753e-4	1.5073867407924e-4	1.50801776384165e-4	1.50977150286911e-4
flux1:	0.694439799331107	1.37345867674245e-4	1.37045078675578e-4	1.37031225728369e-4	1.37266793782175e-4	1.37676621191129e-4	1.38166778114026e-4	1.38643262701741e-4	1.39027226348994e-4	1.3926487542387e-4	1.39331577949771e-4	1.39230748937277e-4	1.38988747922346e-4	1.38647370399859e-4	1.38255607857819e-4	1.37862180929397e-4	1.37509905541644e-4	1.37232335714375e-4	1.37052592943934e-4	1.36984137558115e-4	1.37033510425518e-4	1.37205130761851e-4	1.37506071528429e-4	1.37940716193624e-4	1.38470852297186e-4	1.389232299603e-4	1.38958610368932e-4	1.38538149688246e-4	1.38729932222652e-4	1.37909782370009e-4	1.38696746803167e-4	1.37007627803839e-4	1.35415270549854e-4	1.36411277903377e-4	1.35832969750017e-4	1.36338657100093e-4	1.36207377483511e-4	1.36451440310563e-4	1.37005927175237e-4	1.37510110810842e-4	1.37793078488147e-4	1.37847885533231e-4	1.37734252988537e-4	1.37528918720198e-4	1.37307780221826e-4	1.37137114202335e-4	1.37065639610145e-4	1.37117383014908e-4	1.3728752854156e-4
flux1:	0.69470224823486	1.24785123585776e-4	1.24588662964731e-4	1.24647199484737e-4	1.24913350906039e-4	1.2531051226538e-4	1.25751162726046e-4	1.26153684358318e-4	1.26454873862846e-4	1.26616843427219e-4	1.26628365941455e-4	1.26501669057994e-4	1.26266200362835e-4	1.25961064252797e-4	1.25627741789819e-4	1.25304358885598e-4	1.25022185395722e-4	1.24804362629422e-4	1.24666342264214e-4	1.2461746251315e-4	1.2466351489679e-4	1.24810440024739e-4	1.25067580741578e-4	1.25441910208648e-4	1.25901798021119e-4	1.26294199162608e-4	1.26316605607193e-4	1.2593540925555e-4	1.26112052564703e-4	1.25369835910724e-4	1.26092968052401e-4	1.24564449186931e-4	1.23122377308138e-4	1.24033308597227e-4	1.23508402275788e-4	1.23972672392279e-4	1.23862230998944e-4	1.24088510194655e-4	1.24594094339281e-4	1.25053706405807e-4	1.25310877645986e-4	1.25356106169415e-4	1.25241140918913e-4	1.2503537060697e-4	1.2480990207063e-4	1.24629113991904e-4	1.24542528877377e-4	1.24577199255753e-4	1.24732790857227e-4
flux1:	0.694964697138614	1.13296473695058e-4	1.13189002667611e-4	1.13303968186408e-4	1.13586937043028e-4	1.13962096257695e-4	1.1434964968069e-4	1.14680604299248e-4	1.14906606437984e-4	1.15004049710683e-4	1.14972989126743e-4	1.14832234303175e-4	1.14612365302879e-4	1.14348427336973e-4	1.14073802445252e-4	1.13816257050639e-4	1.1359647219918e-4	1.13428639312551e-4	1.13322232931503e-4	1.13284123606347e-4	1.13320770132568e-4	1.13440713490897e-4	1.13656269489791e-4	1.13977178560351e-4	1.14377462637263e-4	1.14721200812969e-4	1.14737716332256e-4	1.14398045438055e-4	1.14566988920572e-4	1.13898426025339e-4	1.14563783480896e-4	1.13179497052691e-4	1.11869989931556e-4	1.12697144018489e-4	1.12213943682973e-4	1.12634845295233e-4	1.12537735908345e-4	1.12744407828791e-4	1.13205713025099e-4	1.13628171645024e-4	1.13867447040336e-4	1.13910755698808e-4	1.13801635207043e-4	1.13601735068831e-4	1.13376728031033e-4	1.13188352318344e-4	1.13086311462132e-4	1.13100372592929e-4	1.13234808750625e-4
flux1:	0.695227146042367	1.02802016873607e-4	1.02769123198464e-4	1.02926354649453e-4	1.03214690570414e-4	1.03560908449768e-4	1.03893808940849e-4	1.04156890998378e-4	1.04315613321035e-4	1.04358956431497e-4	1.04296245265203e-4	1.04150910108925e-4	1.03953087000863e-4	1.03732814638215e-4	1.03515174793375e-4	1.03318094693935e-4	1.03152756341025e-4	1.03025821540483e-4	1.02942271874701e-4	1.02907828624618e-4	1.02930630593626e-4	1.03022496531551e-4	1.03199090992612e-4	1.03472922438778e-4	1.03822804541522e-4	1.0412726497214e-4	1.04143150338624e-4	1.03845563055932e-4	1.0401199841272e-4	1.03412441920562e-4	1.04025149288075e-4	1.02770423189247e-4	1.01578187129387e-4	1.02324112872731e-4	1.01873693365905e-4	1.02250754193207e-4	1.02161288207435e-4	1.02347540620579e-4	1.02768855007378e-4	1.03160229879899e-4	1.03387632565998e-4	1.03434655071059e-4	1.03336704402224e-4	1.03147599941639e-4	1.02927194142705e-4	1.02734008157525e-4	1.02617336320861e-4	1.02609231308803e-4	1.02718444357332e-4
flux1:	0.69548959494612	9.32273155717513e-5	9.32556447987264e-5	9.34427318962991e-5	9.37270946007792e-5	9.40395033958345e-5	9.43178429082434e-5	9.45176627500501e-5	9.46170162214536e-5	9.46157524593572e-5	9.45305892554964e-5	9.43878855331026e-5	9.42161126273827e-5	9.40397353440387e-5	9.38756714049628e-5	9.37327651025006e-5	9.36138829404451e-5	9.35195140825727e-5	9.34514242029076e-5	9.34151907126054e-5	9.34212804536185e-5	9.34851106884419e-5	9.36257805477941e-5	9.38584082825411e-5	9.41658020728909e-5	9.44386474925871e-5	9.44575826376345e-5	9.42012220688352e-5	9.43684144712254e-5	9.38329771293795e-5	9.43973951198878e-5	9.32591898811058e-5	9.21711941468676e-5	9.2839556993807e-5	9.24154580285811e-5	9.27495261729698e-5	9.26636525878981e-5	9.28295400090792e-5	9.32148094605229e-5	9.35799335277207e-5	9.37997856684541e-5	9.38543244151714e-5	9.37711831048587e-5	9.35965194979356e-5	9.33842084743508e-5	9.31891333340856e-5	9.30596321934691e-5	9.30295261613234e-5	9.31117036444738e-5
flux1:	0.695752043849873	8.45012081107549e-5	8.45785178892024e-5	8.47847095062117e-5	8.50576498442748e-5	8.53331536227962e-5	8.55583500196416e-5	8.57001510930179e-5	8.5747860147146e-5	8.57104895285161e-5	8.56104214937846e-5	8.54755093681732e-5	8.53316610055594e-5	8.5197530054291e-5	8.50822875431691e-5	8.49866349639992e-5	8.49063629132027e-5	8.48370657861251e-5	8.47783727763514e-5	8.47364426558788e-5	8.47244022598938e-5	8.476128398094e-5	8.48694603965463e-5	8.50663649661153e-5	8.5338064341334e-5	8.55854710585525e-5	8.56098232379234e-5	8.53927172135974e-5	8.55623463651937e-5	8.50860208657362e-5	8.56058973864329e-5	8.45726964124252e-5	8.35779475285523e-5	8.41733340521931e-5	8.37711917320721e-5	8.40642094254588e-5	8.39792760280615e-5	8.41255310566519e-5	8.44783283479364e-5	8.48209050951608e-5	8.50360124740663e-5	8.51002464866764e-5	8.50340518257569e-5	8.48763081747411e-5	8.46749500262901e-5	8.44809414427948e-5	8.43411664806109e-5	8.42906371066475e-5	8.43458700309536e-5
flux1:	0.696014492753627	7.65557563946418e-5	7.66709229020128e-5	7.68870138414892e-5	7.71427663883476e-5	7.73797836878519e-5	7.75543284077035e-5	7.76437957315755e-5	7.76473141518963e-5	7.75813956827309e-5	7.74725132651337e-5	7.73488196859691e-5	7.72330424461164e-5	7.71380623044689e-5	7.7065942738916e-5	7.70103133747146e-5	7.69611480337169e-5	7.69103325907467e-5	7.68562557210255e-5	7.68061404441752e-5	7.67758424934823e-5	7.67877779860626e-5	7.6867231492726e-5	7.70335482515143e-5	7.72753805769823e-5	7.7502268116075e-5	7.75333479867134e-5	7.73526877517231e-5	7.75251754866548e-5	7.71029302828271e-5	7.7581522994977e-5	7.66431865394657e-5	7.57324636250539e-5	7.62601515410586e-5	7.58773048265282e-5	7.61320481199143e-5	7.60465377862665e-5	7.61743693435786e-5	7.64978568751276e-5	7.68205693113473e-5	7.703241230642e-5	7.71071119253192e-5	7.70586871185188e-5	7.69192923295336e-5	7.67311167331621e-5	7.65410437952807e-5	7.639405806619e-5	7.63257503188842e-5	7.63556329417333e-5
flux1:	0.69627694165738	6.93263512594904e-5	6.94693528280099e-5	6.9687570859702e-5	6.99218694051114e-5	7.01201184049173e-5	7.02473814211008e-5	7.02905163186692e-5	7.02570124432899e-5	7.01692834292012e-5	7.00564752996262e-5	6.99460629292834e-5	6.98572164329243e-5	6.97973019236978e-5	6.97620769566784e-5	6.97392489596037e-5	6.97142189217961e-5	6.96762484182862e-5	6.9623214171486e-5	6.95636830064389e-5	6.95160988496339e-5	6.95058386374943e-5	6.95605856503642e-5	6.97011160702452e-5	6.99180637663549e-5	7.01282952656854e-5	7.01665782095742e-5	7.00189594803963e-5	7.01937643602758e-5	6.98206119735312e-5	7.02607802637493e-5	6.9408378151132e-5	6.85739530616254e-5	6.90396719827659e-5	6.86747760448143e-5	6.8894590771587e-5	6.88078622252478e-5	6.89187680911729e-5	6.9215671767234e-5	6.9520301399063e-5	6.97292353202256e-5	6.9813983441308e-5	6.97830286458813e-5	6.96624772931274e-5	6.9489090433622e-5	6.93056101091725e-5	6.91547305322021e-5	6.90719994730354e-5	6.9079211695179e-5
flux1:	0.696539390561133	6.27519458679871e-5	6.2913842097277e-5	6.31277453910646e-5	6.33376614093209e-5	6.3497976579313e-5	6.35820463185708e-5	6.35850745237435e-5	6.3521443865211e-5	6.34179575187825e-5	6.33051730413274e-5	6.32091056410053e-5	6.3145189861396e-5	6.31157019194476e-5	6.3111000990963e-5	6.31140515586891e-5	6.31068783332894e-5	6.30770919285204e-5	6.30226344101391e-5	6.29535301434527e-5	6.28905119459418e-5	6.2861357765824e-5	6.28955330884638e-5	6.30147205016256e-5	6.32110071095919e-5	6.3407551983081e-5	6.34528577761101e-5	6.33344819058812e-5	6.35103540931203e-5	6.31813979821886e-5	6.35856691471909e-5	6.28113088155306e-5	6.20466728266085e-5	6.24563763566719e-5	6.21090464737587e-5	6.22976043793237e-5	6.22096588733862e-5	6.23052722538239e-5	6.25778799169658e-5	6.28654424131569e-5	6.30709106361926e-5	6.31643331345228e-5	6.31496224254725e-5	6.30475953802675e-5	6.28899911533451e-5	6.27154323053275e-5	6.25639888897575e-5	6.24705576528498e-5	6.24584628277215e-5
flux1:	0.696801839464887	5.67753494387798e-5	5.69482659237721e-5	5.71526526762773e-5	5.73364496360634e-5	5.74606138244152e-5	5.75061477106659e-5	5.74754292480617e-5	5.73882969971742e-5	5.72745364439366e-5	5.7165011134416e-5	5.70836702899367e-5	5.70421958132237e-5	5.70383161743995e-5	5.70579539351229e-5	5.70804949295849e-5	5.7085708015282e-5	5.70604079344007e-5	5.70030433174955e-5	5.69250783745957e-5	5.68491237236087e-5	5.68047126059511e-5	5.68224199370582e-5	5.69243001302733e-5	5.71034474504454e-5	5.72885097551441e-5	5.7340145955574e-5	5.72469885925253e-5	5.74221878199114e-5	5.71326590025672e-5	5.75032775420804e-5	5.6799942509905e-5	5.60995566934443e-5	5.645922037623e-5	5.61297207655551e-5	5.62908114490641e-5	5.62020974576969e-5	5.6284077404658e-5	5.65342683310127e-5	5.68051680316967e-5	5.70059282691542e-5	5.71059347768559e-5	5.71055223916928e-5	5.70210185514292e-5	5.68796062487122e-5	5.67158781559463e-5	5.65670064212042e-5	5.64666646467215e-5	5.64389520800622e-5
flux1:	0.69706428836864	5.13434969594701e-5	5.1520617793635e-5	5.17114440042569e-5	5.18684376577986e-5	5.19590146514649e-5	5.19710810489387e-5	5.19129992288569e-5	5.18086872858069e-5	5.16896285864175e-5	5.15860438738208e-5	5.15193679867721e-5	5.14976409543487e-5	5.15146597630097e-5	5.15528810814268e-5	5.15892228878347e-5	5.16022181341773e-5	5.15786169761069e-5	5.15176937513161e-5	5.14322339906821e-5	5.13462449277672e-5	5.12903296610004e-5	5.12954869920073e-5	5.13836296528943e-5	5.15484989995731e-5	5.17236225273219e-5	5.17805039151598e-5	5.17084625359323e-5	5.18809470793877e-5	5.16262420340574e-5	5.1965211857085e-5	5.13266217510666e-5	5.06857020410518e-5	5.10011552647659e-5	5.06901385964825e-5	5.0827504415769e-5	5.07387633913698e-5	5.08087289547033e-5	5.10380331389691e-5	5.12922326745806e-5	5.14865916101236e-5	5.15906234252112e-5	5.16020592258926e-5	5.15335420330799e-5	5.14081981563633e-5	5.1256735231488e-5	5.11132174095185e-5	5.10095790349906e-5	5.09699723625466e-5
flux1:	0.697326737272393	4.6407617015304e-5	4.65831808221371e-5	4.67574792854934e-5	4.68878953183979e-5	4.69480535186806e-5	4.69319556576397e-5	4.68527760146264e-5	4.67372255720817e-5	4.66173407197736e-5	4.65219086461503e-5	4.64695444631053e-5	4.64648564252304e-5	4.64983636334808e-5	4.65499986349911e-5	4.65952372525007e-5	4.66122768444797e-5	4.65884072343895e-5	4.65239385612971e-5	4.64327851260172e-5	4.63398357683319e-5	4.62760788268999e-5	4.62722770325708e-5	4.6349735291258e-5	4.65025676536477e-5	4.66687312607663e-5	4.672948893125e-5	4.66745194016371e-5	4.68421145944886e-5	4.66178423561499e-5	4.69269697927908e-5	4.63474676680624e-5	4.57618091017926e-5	4.60386033307111e-5	4.57468999079213e-5	4.58641136680874e-5	4.57762628006229e-5	4.58357628000504e-5	4.60454419506507e-5	4.62826377452532e-5	4.64686839917613e-5	4.65739605068513e-5	4.65945092838783e-5	4.65400664999249e-5	4.64302128301923e-5	4.62919608372148e-5	4.61561237049785e-5	4.60524536993004e-5	4.60044954829368e-5
flux1:	0.697589186176146	4.19232453294632e-5	4.20925366706711e-5	4.22483301506622e-5	4.23531544994911e-5	4.23864801967039e-5	4.23475640155472e-5	4.22532682589782e-5	4.21319253575641e-5	4.20151339993805e-5	4.19296159358665e-5	4.18909912786837e-5	4.19007218524785e-5	4.19467095772592e-5	4.20072455013907e-5	4.2057279780006e-5	4.2075441438461e-5	4.20500368244827e-5	4.19825254751311e-5	4.18877072471307e-5	4.17908346254573e-5	4.17226316368969e-5	4.1713022338363e-5	4.17823048131393e-5	4.19247721989772e-5	4.20824868103761e-5	4.21455770839372e-5	4.21038245181866e-5	4.22643765249684e-5	4.20664169865656e-5	4.23473587170997e-5	4.18218258254753e-5	4.12876647329068e-5	4.15309761390474e-5	4.12594275277759e-5	4.13598076032906e-5	4.12738512690728e-5	4.13243568774163e-5	4.15154946410341e-5	4.17352854574528e-5	4.19111070871459e-5	4.20148577047909e-5	4.20417118081316e-5	4.19992212490685e-5	4.19039248094677e-5	4.17793663872732e-5	4.16530348185259e-5	4.15521443484692e-5	4.14990559442082e-5
flux1:	0.6978516350799	3.78500678007135e-5	3.8009394770821e-5	3.81455983572095e-5	3.82264204988097e-5	3.82367268616531e-5	3.81801845031104e-5	3.80762960145229e-5	3.79539801330664e-5	3.78435721509892e-5	3.77692543582158e-5	3.77435944562699e-5	3.77652479938237e-5	3.78201434182364e-5	3.78857311139583e-5	3.79372262491622e-5	3.79543162754947e-5	3.79266763980073e-5	3.78569452223106e-5	3.77605346800822e-5	3.76625656170406e-5	3.7592910753988e-5	3.7580134378919e-5	3.76432083618892e-5	3.77764831541665e-5	3.79258966715602e-5	3.79897137240241e-5	3.79576365619219e-5	3.81091524890003e-5	3.79337217063941e-5	3.81880373271479e-5	3.77118309115541e-5	3.72257397788315e-5	3.74403018289637e-5	3.71896321514135e-5	3.72761871072216e-5	3.71931475436999e-5	3.72360539310545e-5	3.74096416158752e-5	3.76116764326232e-5	3.7775548309184e-5	3.78752148435943e-5	3.79056864213002e-5	3.7872975982174e-5	3.77910610548373e-5	3.76802717691155e-5	3.75647693996545e-5	3.74689702141948e-5	3.74135764968516e-5
flux1:	0.698114083983653	3.41516138438762e-5	3.42982642576252e-5	3.44145751469372e-5	3.44734291927315e-5	3.44645725035987e-5	3.43952591457671e-5	3.42866827760743e-5	3.41674648892718e-5	3.40660224776729e-5	3.4003677983155e-5	3.39899945663468e-5	3.40211987717487e-5	3.40818536175918e-5	3.41492722798169e-5	3.41995904099363e-5	3.42140385442143e-5	3.41838948043758e-5	3.4112935545705e-5	3.40168988341272e-5	3.39203217919791e-5	3.38517218595623e-5	3.38378800331451e-5	3.38962073943074e-5	3.40210499602329e-5	3.41620598922347e-5	3.42250491823746e-5	3.41995297701438e-5	3.4340300520064e-5	3.41840140830639e-5	3.44132192518574e-5	3.398212618334e-5	3.35409339504495e-5	3.37309947119616e-5	3.35017133810052e-5	3.35771080021317e-5	3.34979672334866e-5	3.35345929205805e-5	3.36915988388499e-5	3.38756923643467e-5	3.40262205350727e-5	3.41196162870103e-5	3.41512951971085e-5	3.41262837981255e-5	3.40564431442643e-5	3.39591651653602e-5	3.38553485361658e-5	3.37664516794547e-5	3.37111542182343e-5
flux1:	0.698376532887406	3.07948497168014e-5	3.0927021809359e-5	3.10237982114768e-5	3.10630095627685e-5	3.10387262594906e-5	3.09610089429361e-5	3.08519078639603e-5	3.07390236821285e-5	3.06483704881976e-5	3.05982356994568e-5	3.05953172399393e-5	3.06338112863662e-5	3.06974738008695e-5	3.07640775480771e-5	3.0811196076707e-5	3.08219493812654e-5	3.07893437528099e-5	3.07181943789972e-5	3.06242824615256e-5	3.05311680179661e-5	3.04656056245084e-5	3.04522751294774e-5	3.05068759035012e-5	3.06237347418871e-5	3.07561026550797e-5	3.08168668629609e-5	3.07952985823363e-5	3.09239976671369e-5	3.07839211313412e-5	3.09895349909298e-5	3.05997334309135e-5	3.0200464024258e-5	3.03697634950965e-5	3.01620950137515e-5	3.02286312981949e-5	3.01542795076805e-5	3.01858567131373e-5	3.03272714692663e-5	3.04934799315394e-5	3.06296949714794e-5	3.07151108216861e-5	3.07459772126501e-5	3.0726784748304e-5	3.06676772922337e-5	3.05833968849727e-5	3.04917078508791e-5	3.04110499444498e-5	3.03578304372278e-5
flux1:	0.698638981791159	2.77497362547786e-5	2.78664442352786e-5	2.79445779471224e-5	2.79666240331936e-5	2.79304005777607e-5	2.78480539230858e-5	2.77417806615577e-5	2.7637597853739e-5	2.75587952030749e-5	2.75205821116077e-5	2.75270064856285e-5	2.75706397807891e-5	2.76349295578521e-5	2.76985945145144e-5	2.77410283332236e-5	2.77474571031046e-5	2.77126439803824e-5	2.76423001330288e-5	2.75519828178768e-5	2.74639508049375e-5	2.74028911070564e-5	2.73911710461847e-5	2.74427048998029e-5	2.75518196728261e-5	2.76752779784292e-5	2.77326646322923e-5	2.77130055947117e-5	2.78287563179933e-5	2.7702432670115e-5	2.78860129665981e-5	2.75340355288338e-5	2.71738589920239e-5	2.73256230447487e-5	2.71394616528257e-5	2.71990708776225e-5	2.71302601053185e-5	2.71579147920521e-5	2.72847702072315e-5	2.74334256473588e-5	2.7554823038112e-5	2.76310771045587e-5	2.76595630521295e-5	2.76445815990191e-5	2.75949068482105e-5	2.75229240332375e-5	2.74434469768905e-5	2.73719290610536e-5	2.73223669620755e-5
flux1:	0.698901430694913	2.49888140951611e-5	2.50897731566178e-5	2.51505620163631e-5	2.51579543091841e-5	2.51129375034409e-5	2.50290940189655e-5	2.49281833823146e-5	2.48342306895341e-5	2.47676293393879e-5	2.47405826137719e-5	2.4754762461816e-5	2.48015151198411e-5	2.48644120396222e-5	2.49234946058885e-5	2.49602313628428e-5	2.49620538113973e-5	2.49254284916452e-5	2.48567893000427e-5	2.47712287735893e-5	2.46894552028967e-5	2.46338863559021e-5	2.46244667960345e-5	2.46733204596388e-5	2.47748170353222e-5	2.48891578896234e-5	2.49423186167319e-5	2.49231050092258e-5	2.5025510175972e-5	2.49109579002944e-5	2.50741187971676e-5	2.47568132897155e-5	2.44330062251545e-5	2.45699551584655e-5	2.44048437391973e-5	2.44590882558425e-5	2.43963934031103e-5	2.44211185030066e-5	2.45344830722577e-5	2.46661899614619e-5	2.47727219867811e-5	2.4839156253774e-5	2.48641574307835e-5	2.48520817839983e-5	2.48106262301407e-5	2.47501093596176e-5	2.4682623931672e-5	2.4620752231271e-5	2.45760454148177e-5
flux1:	0.699163879598666	2.24868641859314e-5	2.2572362783546e-5	2.26173895246501e-5	2.26125811642482e-5	2.25615305831814e-5	2.24786846205603e-5	2.2384905527479e-5	2.23019596813401e-5	2.22473030127275e-5	2.22302988596139e-5	2.2250558105641e-5	2.22985832865741e-5	2.23584320488594e-5	2.24117403723022e-5	2.24421903721243e-5	2.24394162897564e-5	2.24014681117427e-5	2.23353116922583e-5	2.22553679851559e-5	2.21806215304788e-5	2.21311167831229e-5	2.21243564172562e-5	2.21707258027202e-5	2.22646939056251e-5	2.23698320337696e-5	2.24182469942375e-5	2.23985644178879e-5	2.24876965164267e-5	2.23833770022478e-5	2.25277874990101e-5	2.22422744170971e-5	2.19521888026606e-5	2.20765595060368e-5	2.19316927368618e-5	2.19817779569854e-5	2.19255688298485e-5	2.19481971728166e-5	2.20491548696264e-5	2.21647573222643e-5	2.22567862704451e-5	2.23132196710771e-5	2.23340643303202e-5	2.23238859750227e-5	2.22895423136398e-5	2.22395655790839e-5	2.21835909302233e-5	2.21315144378865e-5	2.2092497811296e-5
flux1:	0.699426328502419	2.0220667335828e-5	2.02914361394029e-5	2.03224592345098e-5	2.03077790568614e-5	2.02530572972841e-5	2.01731137249606e-5	2.00875675169908e-5	2.00157836091728e-5	1.99723476397634e-5	1.99640209910962e-5	1.99886912107571e-5	2.00363704889245e-5	2.00918941150796e-5	2.01386676380562e-5	2.01626237849533e-5	2.01555121330863e-5	2.01167959501379e-5	2.00537764464543e-5	1.998003475268e-5	1.9912731222997e-5	1.98695206875754e-5	1.98655226763144e-5	1.9909481262196e-5	1.9996028831966e-5	2.00920341354096e-5	2.01355005832034e-5	2.01149177723217e-5	2.01912723953426e-5	2.009603084248e-5	2.02233951342981e-5	1.99670238209262e-5	1.97080649734954e-5	1.98216460395836e-5	1.96958971454417e-5	1.97426948355926e-5	1.96931230428405e-5	1.97143073131844e-5	1.98039284929528e-5	1.99044588835878e-5	1.99826846078919e-5	2.00293361518678e-5	2.00457234028495e-5	2.00366969223817e-5	2.00084617729315e-5	1.99680284451153e-5	1.99228597806468e-5	1.98804046892324e-5	1.98475672370533e-5
flux1:	0.699688777406172	1.816886046266e-5	1.82259472149008e-5	1.82448075107489e-5	1.82224179382282e-5	1.81660097367556e-5	1.80903627854473e-5	1.80136093916181e-5	1.79526739086027e-5	1.79194231441858e-5	1.79183036414555e-5	1.79458232917018e-5	1.79918210280629e-5	1.80421320639834e-5	1.80820199591502e-5	1.80996197023321e-5	1.80886422808829e-5	1.80497597874343e-5	1.79904164003885e-5	1.79232256854405e-5	1.78634895937212e-5	1.78265317299317e-5	1.78252101580644e-5	1.7866759345056e-5	1.79460421844498e-5	1.80331429095122e-5	1.80717325388251e-5	1.80502072105158e-5	1.81146271565316e-5	1.80276155244143e-5	1.81396397355599e-5	1.79099468925443e-5	1.76795620361997e-5	1.77837407629514e-5	1.76757096429344e-5	1.77197931277876e-5	1.76767962189774e-5	1.76970018955701e-5	1.77763148415922e-5	1.78629349769299e-5	1.79283106543781e-5	1.79657076937198e-5	1.79776292997715e-5	1.79692229900041e-5	1.79461818408961e-5	1.79142392298797e-5	1.78789808461861e-5	1.78456853816314e-5	1.78191898778172e-5
flux1:	0.699951226309926	1.63118654207636e-5	1.63565232288334e-5	1.6365068021482e-5	1.6336941873726e-5	1.6280490717185e-5	1.62101161916247e-5	1.6142307567535e-5	1.60915917223951e-5	1.60673286340667e-5	1.6071964935409e-5	1.61009637172621e-5	1.61442658093698e-5	1.61888634677391e-5	1.62218923906815e-5	1.62335733896834e-5	1.62193766761775e-5	1.61809593669604e-5	1.61257285402836e-5	1.60652422624358e-5	1.60129668595141e-5	1.59820129203633e-5	1.59831462605411e-5	1.60222476776503e-5	1.60944772883422e-5	1.6173039083833e-5	1.62070334837405e-5	1.61848035439212e-5	1.62383844990474e-5	1.61589774865323e-5	1.62573292828948e-5	1.6052003982799e-5	1.58476824888878e-5	1.59435017856621e-5	1.58515802354982e-5	1.589327070798e-5	1.58565935145866e-5	1.58761078213757e-5	1.59460774734403e-5	1.60200218467039e-5	1.60736702362347e-5	1.61025558282293e-5	1.61102153094642e-5	1.61020580070087e-5	1.6083366836065e-5	1.60588199754149e-5	1.60324201093041e-5	1.6007574561042e-5	1.59872854452154e-5
flux1:	0.700213675213679	1.46318534441521e-5	1.46654473227876e-5	1.46654714980785e-5	1.46333817104785e-5	1.45782326136348e-5	1.45137778708645e-5	1.44547803838863e-5	1.4413474445127e-5	1.4396963951995e-5	1.440601970324e-5	1.44353741087256e-5	1.44753000521431e-5	1.45140447748397e-5	1.45405692640429e-5	1.45470130877799e-5	1.4530372725179e-5	1.44930605675472e-5	1.44422849073489e-5	1.43884973984647e-5	1.43433977056632e-5	1.4318045949289e-5	1.43213175970304e-5	1.43579107920318e-5	1.44233464879635e-5	1.44938358518137e-5	1.45236520077453e-5	1.45011262687868e-5	1.45451165015496e-5	1.44728316562115e-5	1.45590999012752e-5	1.43759584558858e-5	1.419524359147e-5	1.42834656719906e-5	1.42059135222957e-5	1.42453348810577e-5	1.42145653297726e-5	1.42335216366863e-5	1.4295038953904e-5	1.43575666398618e-5	1.44007058897032e-5	1.44219559898337e-5	1.44256960709061e-5	1.44175301241602e-5	1.44024016475752e-5	1.43841315791826e-5	1.4365423423378e-5	1.43481191549842e-5	1.43336428685925e-5
flux1:	0.700476124117432	1.31127062579534e-5	1.31366396928448e-5	1.31298420378602e-5	1.30953585715588e-5	1.30425979014684e-5	1.29844579862788e-5	1.29339508834971e-5	1.2901166701243e-5	1.28912240870741e-5	1.29035360387484e-5	1.29323889996065e-5	1.29685725390215e-5	1.3001635153647e-5	1.30222690219272e-5	1.30243315807165e-5	1.30060978603414e-5	1.29705112723591e-5	1.29244421117283e-5	1.28772174609836e-5	1.28388741182193e-5	1.28186136989121e-5	1.28236422855612e-5	1.28576532162035e-5	1.29165860956124e-5	1.29795279241497e-5	1.3005645845333e-5	1.29833067683118e-5	1.30190126562813e-5	1.29534436783118e-5	1.302910451246e-5	1.28660768329259e-5	1.27065872158492e-5	1.27877599977912e-5	1.27227847765439e-5	1.27599228141689e-5	1.27345372308222e-5	1.27529510625289e-5	1.28068331627097e-5	1.28591914185328e-5	1.28930754048653e-5	1.29076322218591e-5	1.29078774534002e-5	1.28995240875654e-5	1.28872234821971e-5	1.28741133070723e-5	1.28618639776306e-5	1.28510525240952e-5	1.28417916054275e-5
flux1:	0.700738573021185	1.173994289325e-5	1.17556034440369e-5	1.17435554226373e-5	1.17080450275663e-5	1.16585318355278e-5	1.16069057184517e-5	1.15644499121203e-5	1.15392869360878e-5	1.15348261479954e-5	1.15494233362114e-5	1.15771688529114e-5	1.16095097368565e-5	1.1637298776407e-5	1.16528313887633e-5	1.1651463585135e-5	1.1632500429452e-5	1.1599206846984e-5	1.15580007286251e-5	1.15170940978628e-5	1.14849885596085e-5	1.14692351146359e-5	1.14755985298677e-5	1.15069445771147e-5	1.15596806184536e-5	1.16156187635813e-5	1.163852116627e-5	1.16168484812282e-5	1.16455551973899e-5	1.1586323973135e-5	1.16527177655367e-5	1.1507844725163e-5	1.13673021359834e-5	1.14418237821197e-5	1.13876563396097e-5	1.14224171538178e-5	1.14018288089878e-5	1.14196394177753e-5	1.1466637901311e-5	1.15100373348684e-5	1.15359115684739e-5	1.15447348868293e-5	1.15419516549082e-5	1.15332907036054e-5	1.15231418571029e-5	1.15141103174526e-5	1.15070763111471e-5	1.15016362980943e-5	1.14968547943722e-5
flux1:	0.701001021924939	1.05005960177167e-5	1.0509317012841e-5	1.04934412017487e-5	1.04580676575639e-5	1.04124549545711e-5	1.03673815263551e-5	1.03324599204831e-5	1.03140377293696e-5	1.03140849251052e-5	1.0330175480964e-5	1.0356416146899e-5	1.03850117305622e-5	1.04080878481628e-5	1.04193937224431e-5	1.04155596480217e-5	1.03966828984262e-5	1.03661621230531e-5	1.03298740716364e-5	1.02949476163281e-5	1.02684909249507e-5	1.02566167348346e-5	1.02638736045937e-5	1.02924696719437e-5	1.03393174195807e-5	1.03887847332611e-5	1.0408914955283e-5	1.03883342787079e-5	1.04112472473846e-5	1.03579760331142e-5	1.04162971002191e-5	1.02877364446232e-5	1.01639956203166e-5	1.02321728234031e-5	1.01871323121723e-5	1.02193947718027e-5	1.02029993867372e-5	1.02201101563494e-5	1.02609234134765e-5	1.02965222876333e-5	1.03155933696531e-5	1.03196279174985e-5	1.03143000465014e-5	1.03052621585349e-5	1.02966620157472e-5	1.02907012550626e-5	1.02876859982081e-5	1.02864926031878e-5	1.02853870102423e-5
flux1:	0.701263470828692	9.38303874361678e-6	9.38607317468843e-6	9.36762902399415e-6	9.33335347424893e-6	9.29210131610184e-6	9.25347939977718e-6	9.22551537456561e-6	9.21298146889359e-6	9.21666432398983e-6	9.2336016863471e-6	9.25809156824941e-6	9.28316078955553e-6	9.30215023216863e-6	9.31010279215976e-6	9.30470471949734e-6	9.28662716178341e-6	9.25924114557309e-6	9.2278189254609e-6	9.19845555317321e-6	9.17701345022593e-6	9.16837476119233e-6	9.17608587113315e-6	9.20185404399887e-6	9.2431196888301e-6	9.28662071313109e-6	9.30436064616396e-6	9.28521648042226e-6	9.30342511160527e-6	9.25572652618816e-6	9.30702493337212e-6	9.19306193752421e-6	9.08413773652284e-6	9.14623417447851e-6	9.10877767205404e-6	9.13843565852927e-6	9.12564872792067e-6	9.14196051828806e-6	9.17724554266957e-6	9.20613971652351e-6	9.21955460658992e-6	9.21970923003684e-6	9.21232471813436e-6	9.20289149160396e-6	9.19532768460964e-6	9.19153979377396e-6	9.19144707345798e-6	9.19343694967685e-6	9.19520486262073e-6
flux1:	0.701525919732445	8.37677792667803e-6	8.37528070851936e-6	8.35535606971314e-6	8.32293860077797e-6	8.28632305293649e-6	8.25392236771625e-6	8.23228591134609e-6	8.22481030454407e-6	8.23133602369639e-6	8.24857822434846e-6	8.27116482035601e-6	8.29297770792671e-6	8.30849691987543e-6	8.31389698226939e-6	8.30771600246784e-6	8.29100620192621e-6	8.26697870982525e-6	8.24026216901171e-6	8.21598021583092e-6	8.19889686213262e-6	8.19285986917794e-6	8.20061024134042e-6	8.22349313037303e-6	8.25948300342782e-6	8.29748908189345e-6	8.3131548828569e-6	8.2957035953819e-6	8.31016515310433e-6	8.26764497390175e-6	8.31283767551275e-6	8.21189629015078e-6	8.11598422670191e-6	8.17225694468721e-6	8.14101145752634e-6	8.16800321301785e-6	8.1582859781369e-6	8.17371955037205e-6	8.20409970079279e-6	8.22731484786805e-6	8.23614590168549e-6	8.23327960401765e-6	8.22432303817732e-6	8.21452949857405e-6	8.20759561510637e-6	8.20522206073975e-6	8.20709889577981e-6	8.21132336446479e-6	8.21522182317285e-6
flux1:	0.701788368636199	7.47223948412836e-6	7.46725507163744e-6	7.44676274965615e-6	7.41676714555321e-6	7.38488987280895e-6	7.35836034668492e-6	7.34237145067472e-6	7.33913926893571e-6	7.34777338821894e-6	7.36484765627308e-6	7.38542470018805e-6	7.40424819209906e-6	7.41684898138782e-6	7.42037587636287e-6	7.41403453202785e-6	7.39909441180068e-6	7.37850431133295e-6	7.35623261387074e-6	7.33650342355829e-6	7.32312484928104e-6	7.31909042937809e-6	7.32651103711923e-6	7.34648695512349e-6	7.37751520033104e-6	7.41046908221653e-6	7.4243195599354e-6	7.40873572375837e-6	7.42027461450276e-6	7.38254121083943e-6	7.42242860013678e-6	7.33307929168522e-6	7.2485667378351e-6	7.29928979057649e-6	7.27306690191502e-6	7.29739078484676e-6	7.29026401583885e-6	7.30477030454045e-6	7.3308371645102e-6	7.34932095590255e-6	7.35455353466095e-6	7.34946415681816e-6	7.3394099396199e-6	7.32934434676951e-6	7.32274792813856e-6	7.32118699668282e-6	7.32425085804208e-6	7.32991174620942e-6	7.3352988877087e-6
flux1:	0.702050817539952	6.66057352726337e-6	6.65302710389552e-6	6.63270630316681e-6	6.60550985387903e-6	6.57831232051454e-6	6.55719766852168e-6	6.54613441433818e-6	6.54634485761887e-6	6.5563994628236e-6	6.57288042694834e-6	6.59135896317445e-6	6.60742526446726e-6	6.61756541240192e-6	6.6197543102922e-6	6.61370368777009e-6	6.60076650093545e-6	6.58355580812809e-6	6.56538333527579e-6	6.54965213747126e-6	6.53934919313841e-6	6.5367752305666e-6	6.5435621538405e-6	6.56065912945634e-6	6.58705704791698e-6	6.6153825183015e-6	6.62763382159327e-6	6.61402285244742e-6	6.62333945921915e-6	6.59001406034982e-6	6.62529781937526e-6	6.54625950175215e-6	6.4717265460196e-6	6.51720276017093e-6	6.49499832276465e-6	6.51671618310298e-6	6.51176308518684e-6	6.52532264880672e-6	6.54763209059389e-6	6.5622455237273e-6	6.56476649260441e-6	6.55817946451267e-6	6.54748270450221e-6	6.53728045611106e-6	6.53084076126461e-6	6.52965037403235e-6	6.53329820986015e-6	6.53976353707219e-6	6.54612016412842e-6
flux1:	0.702313266443705	5.93350235018585e-6	5.92419403038892e-6	5.90461683675153e-6	5.8804263260507e-6	5.85771081331735e-6	5.84146955128689e-6	5.83458471074755e-6	5.83746040857565e-6	5.8482955256758e-6	5.86380004533515e-6	5.88009975353928e-6	5.89359800890025e-6	5.9016369490723e-6	5.90288111217559e-6	5.89741058456561e-6	5.88655736098243e-6	5.87255234084203e-6	5.85807189463058e-6	5.8457808025569e-6	5.83797026357798e-6	5.8363896834767e-6	5.84231813497145e-6	5.8566236320239e-6	5.87874704476431e-6	5.90285889678855e-6	5.91369947652711e-6	5.90211061034811e-6	5.90979403082217e-6	5.88051758527328e-6	5.91181643508336e-6	5.84195148412613e-6	5.77616215109639e-6	5.81672507964972e-6	5.79770776987885e-6	5.81693864309852e-6	5.81379976631848e-6	5.8264146753855e-6	5.84547891306545e-6	5.8569874100209e-6	5.85757447239414e-6	5.85013103137881e-6	5.83921516400233e-6	5.82904593886762e-6	5.82268105594166e-6	5.82156709357411e-6	5.82536669167191e-6	5.83216678038202e-6	5.83909805813053e-6
flux1:	0.702575715347458	5.28322442375067e-6	5.27282681755009e-6	5.25440975907653e-6	5.23328359486444e-6	5.21474103859583e-6	5.2027749574525e-6	5.19932100155614e-6	5.20412727546243e-6	5.21516427081487e-6	5.2293608036966e-6	5.24341840330754e-6	5.25450545905723e-6	5.26071996008286e-6	5.26129240712368e-6	5.25655656762305e-6	5.24774611483222e-6	5.23668739545537e-6	5.22545762693915e-6	5.2160684425937e-6	5.21023033860615e-6	5.20926292913498e-6	5.21419404611442e-6	5.22585804418655e-6	5.24408986590429e-6	5.26440046922492e-6	5.27400190533718e-6	5.26443769852327e-6	5.27097806265333e-6	5.24541265392343e-6	5.27327391658468e-6	5.21157685981334e-6	5.15346279461276e-6	5.18947165813274e-6	5.17296474805387e-6	5.18987238825193e-6	5.18823615435258e-6	5.19991851654718e-6	5.21619694348333e-6	5.22526283737164e-6	5.2245759117433e-6	5.216821875382e-6	5.2060641372513e-6	5.19611371089428e-6	5.18981905609209e-6	5.18861197194688e-6	5.19227906020588e-6	5.19908676358428e-6	5.2063076096562e-6
flux1:	0.702838164251212	4.70237540747068e-6	4.69143529026046e-6	4.6744556248062e-6	4.65633084952492e-6	4.64157348129762e-6	4.63326089876905e-6	4.63252006632258e-6	4.63859000873881e-6	4.64933205190209e-6	4.6619586579411e-6	4.67374653327267e-6	4.68256910951057e-6	4.68718077661134e-6	4.68726713650306e-6	4.68332220447398e-6	4.67642795206078e-6	4.66800427903176e-6	4.65957737713813e-6	4.65259146457085e-6	4.64828078038153e-6	4.64763749946599e-6	4.65151690072461e-6	4.66074739207151e-6	4.6754940912098e-6	4.6924144952052e-6	4.70093608739721e-6	4.69335711711635e-6	4.69915506745481e-6	4.67698008978882e-6	4.70188650155415e-6	4.6474682408825e-6	4.59610780751477e-6	4.6279383924779e-6	4.61339880532126e-6	4.62817666374217e-6	4.62776900097022e-6	4.63853018968926e-6	4.65242196604997e-6	4.65960031907185e-6	4.65817675201398e-6	4.65055392802112e-6	4.64027118920594e-6	4.63072099356714e-6	4.62454302177693e-6	4.62316741671264e-6	4.62653392422935e-6	4.63313485364459e-6	4.64044496135942e-6
flux1:	0.703100613154965	4.1840359130327e-6	4.17298060032856e-6	4.1575964319521e-6	4.14231838382385e-6	4.13091380446082e-6	4.1256432479431e-6	4.12695746376541e-6	4.13371680490119e-6	4.14376954800079e-6	4.1546528693864e-6	4.16419950780788e-6	4.17091881417001e-6	4.17412421921511e-6	4.17385782106467e-6	4.17069931998654e-6	4.16554601978678e-6	4.15942617738982e-6	4.15337193888549e-6	4.14834475441492e-6	4.14519631210764e-6	4.14467583260661e-6	4.14752434563325e-6	4.15457589457677e-6	4.16625817896763e-6	4.1801935990592e-6	4.18778096305864e-6	4.18210660864444e-6	4.18747948322458e-6	4.16838451641851e-6	4.190757098956e-6	4.14282722108987e-6	4.0974231578536e-6	4.12545732879965e-6	4.11245512809837e-6	4.12531182713578e-6	4.12588759125188e-6	4.1357312180373e-6	4.14757195988456e-6	4.15331129986576e-6	4.1515665420993e-6	4.14440898267954e-6	4.13484688064004e-6	4.12585503587726e-6	4.1198647377936e-6	4.11830734109898e-6	4.12128703307266e-6	4.12754651479384e-6	4.13480190050932e-6
flux1:	0.703363062058718	3.72176787644382e-6	3.71091634088392e-6	3.6971891437156e-6	3.68454105228616e-6	3.67604393228967e-6	3.67324355978214e-6	3.67603877809703e-6	3.68302447835841e-6	3.69211029316804e-6	3.70117828477966e-6	3.70858280876493e-6	3.71339355817694e-6	3.71538891119169e-6	3.71488036689125e-6	3.71247509777502e-6	3.7088695490589e-6	3.70472801925769e-6	3.70065137044288e-6	3.69720017599357e-6	3.6949265406783e-6	3.69440498283217e-6	3.6963032726325e-6	3.7014606483022e-6	3.71050012414898e-6	3.72184129773048e-6	3.72862102256942e-6	3.72472864531392e-6	3.72991444569353e-6	3.71359166161714e-6	3.73379037762976e-6	3.69164016006087e-6	3.65149853065744e-6	3.67611435668714e-6	3.66431458271337e-6	3.67546195414003e-6	3.67679960727401e-6	3.68571972122388e-6	3.69578348776168e-6	3.70043218032644e-6	3.6986667687294e-6	3.6922034094792e-6	3.68353123086635e-6	3.67521840287889e-6	3.66948880683151e-6	3.66776988573441e-6	3.67032707585951e-6	3.67616000552615e-6	3.68324742288242e-6
flux1:	0.703625510962471	3.3096583741741e-6	3.29923637655464e-6	3.28715415709524e-6	3.27688403054263e-6	3.27086211994892e-6	3.2700210722608e-6	3.27382188527143e-6	3.28069000998646e-6	3.28865107086911e-6	3.29593449539182e-6	3.3013700517954e-6	3.30450847861411e-6	3.30550347455564e-6	3.30485967623692e-6	3.30316749136397e-6	3.30091964913587e-6	3.29845342143441e-6	3.29600397484318e-6	3.29380852325833e-6	3.29219188616948e-6	3.29160770567277e-6	3.29267746120701e-6	3.29623717995412e-6	3.30304156990055e-6	3.31215447520231e-6	3.31822782654621e-6	3.31595311480734e-6	3.32111418052747e-6	3.3072530765828e-6	3.32557732329997e-6	3.28856552939403e-6	3.25307787532517e-6	3.2746415634947e-6	3.263789092017e-6	3.27343371675952e-6	3.27533347357206e-6	3.28331782176301e-6	3.29182424900221e-6	3.29564212409059e-6	3.29405469282129e-6	3.2884187319976e-6	3.28073129803793e-6	3.27317354073781e-6	3.26776417320381e-6	3.26591598780263e-6	3.26804145828107e-6	3.27338951097166e-6	3.28020829839549e-6
flux1:	0.703887959866225	2.9423516973325e-6	2.93250948197601e-6	2.92200873870557e-6	2.91385147696237e-6	2.90990379915358e-6	2.91058342708349e-6	2.91501601788982e-6	2.92153710604462e-6	2.92832560628683e-6	2.93394658029036e-6	2.93765081448235e-6	2.9393898612198e-6	2.93960886470263e-6	2.93893967851051e-6	2.93792360906994e-6	2.93685705909007e-6	2.93579314841312e-6	2.93466704766892e-6	2.9334642817253e-6	2.93234417940794e-6	2.93168078247493e-6	2.93206544761905e-6	2.93431820226973e-6	2.93926784079947e-6	2.94648449141672e-6	2.95192310026152e-6	2.95106386206952e-6	2.95629223014795e-6	2.94457866227518e-6	2.96126940329094e-6	2.92881207025469e-6	2.89744164501092e-6	2.91630170057798e-6	2.90620882022633e-6	2.91454698854417e-6	2.91683161871751e-6	2.9238684624561e-6	2.93099370362421e-6	2.93416753962708e-6	2.93287246767562e-6	2.92811651663545e-6	2.92144283229695e-6	2.91467194494597e-6	2.90962142415517e-6	2.90767537226593e-6	2.90937144763487e-6	2.91418973383638e-6	2.92064318043562e-6
flux1:	0.704150408769978	2.61505643718925e-6	2.60588707663018e-6	2.59687194561359e-6	2.59056552483978e-6	2.58833216851916e-6	2.59016716551979e-6	2.59495122538853e-6	2.60099426710344e-6	2.6066512373757e-6	2.61080049589067e-6	2.61305483852056e-6	2.61368819961393e-6	2.61336036483322e-6	2.61277451954157e-6	2.61240068515126e-6	2.61235390141053e-6	2.61244906531539e-6	2.61238479905715e-6	2.61195955030692e-6	2.61121877036357e-6	2.61048749672531e-6	2.61033524123752e-6	2.61155168723898e-6	2.61498949225129e-6	2.62060200845677e-6	2.62544762213642e-6	2.62577216097557e-6	2.63109798720796e-6	2.62121818286538e-6	2.63646283036005e-6	2.6080272385265e-6	2.5802992283558e-6	2.59678266806464e-6	2.58731850907282e-6	2.59453380791596e-6	2.59705069801541e-6	2.60313692412954e-6	2.60902630244772e-6	2.61168709617366e-6	2.61073458784111e-6	2.60684952653099e-6	2.60116657138653e-6	2.59517688474641e-6	2.59050299646908e-6	2.58848505548338e-6	2.58975952617541e-6	2.59401234869077e-6	2.60000810493204e-6
flux1:	0.704412857673731	2.32352239781569e-6	2.3150787903342e-6	2.30743625081748e-6	2.30273184687184e-6	2.30189626522337e-6	2.30458761944145e-6	2.30952003306905e-6	2.31502857446421e-6	2.31965532979744e-6	2.32256253173023e-6	2.32366472175723e-6	2.32348410401663e-6	2.32282659318465e-6	2.32242063211376e-6	2.32265144453565e-6	2.3234729704312e-6	2.32450843571382e-6	2.3252791884268e-6	2.32545330422651e-6	2.32500431960593e-6	2.32422999296402e-6	2.32368082776382e-6	2.32410222859116e-6	2.32632838088287e-6	2.33058752274533e-6	2.33485655220154e-6	2.33611635008671e-6	2.34151977135724e-6	2.33316862877383e-6	2.34710889045207e-6	2.32221100443105e-6	2.29770590704451e-6	2.31211601230206e-6	2.30319684147653e-6	2.30945926017592e-6	2.31208224491929e-6	2.31723043650182e-6	2.32201052951517e-6	2.32425028992115e-6	2.32364637037779e-6	2.320581242346e-6	2.31583035313152e-6	2.31058964459936e-6	2.30629480434235e-6	2.30422723474125e-6	2.30509400805969e-6	2.30875741102266e-6	2.31421440981997e-6
flux1:	0.704675306577484	2.06399023113011e-6	2.05629907674505e-6	2.04990972939035e-6	2.04657655817847e-6	2.04686240274278e-6	2.05016534069885e-6	2.05509978058886e-6	2.06006504637041e-6	2.0637926660355e-6	2.06569543052867e-6	2.06593104102892e-6	2.06520229679311e-6	2.06440197780877e-6	2.06424723958094e-6	2.06503234594131e-6	2.06657376877762e-6	2.06834826441297e-6	2.06975357937452e-6	2.07037579286472e-6	2.07014959949329e-6	2.06936003411097e-6	2.0685379115068e-6	2.06837199187496e-6	2.06964342530379e-6	2.07276157135838e-6	2.07645375413831e-6	2.07839891789432e-6	2.08382466366045e-6	2.07671654556335e-6	2.0894585883046e-6	2.06766266259634e-6	2.04601161300224e-6	2.05862662790291e-6	2.05020627145258e-6	2.05567177997899e-6	2.05830158359058e-6	2.06254424115834e-6	2.0663324786177e-6	2.06821858512763e-6	2.06794272127441e-6	2.06562301519788e-6	2.06172602574592e-6	2.05718770071403e-6	2.05326692892332e-6	2.05117327215439e-6	2.05165658474382e-6	2.05472426385155e-6	2.05958245132614e-6
flux1:	0.704937755481238	1.8331229385432e-6	1.82619466156177e-6	1.82093925405557e-6	1.81876553435703e-6	1.81993059231486e-6	1.82364110095058e-6	1.82846793909429e-6	1.83290398373835e-6	1.83586622134248e-6	1.83698347970934e-6	1.83660203987544e-6	1.83554561374363e-6	1.83474437783001e-6	1.83487671559723e-6	1.83614585559826e-6	1.83825614913282e-6	1.84058019888743e-6	1.84243929205755e-6	1.84337756392558e-6	1.84331601663946e-6	1.84253590205101e-6	1.8415455707292e-6	1.84096687106162e-6	1.84150067347274e-6	1.84365816505598e-6	1.84676755125896e-6	1.84916267290987e-6	1.85453588555868e-6	1.84841554024843e-6	1.86004119968654e-6	1.8409600323503e-6	1.82184084782594e-6	1.83291314583154e-6	1.82497325878114e-6	1.82978315053019e-6	1.83234587203775e-6	1.83573589015661e-6	1.8386465096229e-6	1.84023235782197e-6	1.84025109088532e-6	1.83859332924904e-6	1.83546600192524e-6	1.83157982820516e-6	1.82802835057883e-6	1.82593864682144e-6	1.82607752910141e-6	1.82856652732071e-6	1.83279557653134e-6
flux1:	0.705200204384991	1.62793161315e-6	1.62176600585246e-6	1.61752843984639e-6	1.61632014206564e-6	1.61814986807575e-6	1.62209296127653e-6	1.62672316264921e-6	1.63064803827716e-6	1.63296181789019e-6	1.63347567359691e-6	1.63267550592446e-6	1.6314551432742e-6	1.63074252979798e-6	1.63115811268734e-6	1.63281882138094e-6	1.63534252590802e-6	1.63803597309093e-6	1.64018413814285e-6	1.64132132590157e-6	1.64137317911088e-6	1.64062186893116e-6	1.63954941120207e-6	1.63870270626902e-6	1.63868187554826e-6	1.6400349687453e-6	1.64256087944536e-6	1.64519878529627e-6	1.65044008568931e-6	1.64509136644614e-6	1.65566887035801e-6	1.63896335671432e-6	1.6220963511015e-6	1.63185182210154e-6	1.62439221206274e-6	1.62867196414003e-6	1.63111569638048e-6	1.63372322349066e-6	1.63586936084134e-6	1.63720088499078e-6	1.63747679057651e-6	1.63639829686661e-6	1.6339594492348e-6	1.63067887710477e-6	1.6274971159114e-6	1.62545089488857e-6	1.62530123880513e-6	1.62725458049271e-6	1.63085856652064e-6
flux1:	0.705462653288744	1.44570767289639e-6	1.44029581985375e-6	1.43696373420238e-6	1.43654267049601e-6	1.43884521414517e-6	1.442867058462e-6	1.44722225922737e-6	1.45064738980073e-6	1.45240299481277e-6	1.45245107479171e-6	1.45137468666268e-6	1.45009608736516e-6	1.44951073296397e-6	1.45016926814863e-6	1.45211056851843e-6	1.4548907360159e-6	1.45778417154168e-6	1.46007262261213e-6	1.46130540402836e-6	1.46142547314767e-6	1.46071756286261e-6	1.4596330813603e-6	1.45863814023823e-6	1.45821794001778e-6	1.45890643687899e-6	1.46086212625081e-6	1.46357343220706e-6	1.46861134116785e-6	1.46386197888925e-6	1.47345477449126e-6	1.45883186338097e-6	1.44397493055592e-6	1.45261257927012e-6	1.44564215894268e-6	1.44949999318594e-6	1.45179020030747e-6	1.45369687279846e-6	1.45518942651097e-6	1.45630792198742e-6	1.45680415964536e-6	1.45622794682358e-6	1.45440379177056e-6	1.45168898878704e-6	1.44888379299061e-6	1.44692950481979e-6	1.44656228375311e-6	1.44804701175946e-6	1.45106345303136e-6
flux1:	0.705725102192497	1.28397084760589e-6	1.27929448550362e-6	1.27675862682038e-6	1.27696104602703e-6	1.27956478197815e-6	1.28352943971723e-6	1.28753865983382e-6	1.29046654458495e-6	1.29172731688533e-6	1.29140517837159e-6	1.29014458847497e-6	1.28886327748626e-6	1.28840242312317e-6	1.28923705261657e-6	1.29133845038242e-6	1.2942237308883e-6	1.29716322541061e-6	1.29946171546877e-6	1.30070192478862e-6	1.30085225250128e-6	1.3001995481245e-6	1.29916043585477e-6	1.29811655869491e-6	1.2974299595498e-6	1.29758291092875e-6	1.29900030166008e-6	1.30165759424846e-6	1.3064369350387e-6	1.30215855822792e-6	1.31083126933681e-6	1.29804001190436e-6	1.28498295838291e-6	1.29267487718191e-6	1.28620396849855e-6	1.28972957786589e-6	1.29184414599599e-6	1.29313619824956e-6	1.29408070135575e-6	1.29502298568435e-6	1.29570444899436e-6	1.29556010668189e-6	1.29428439750025e-6	1.29210127493281e-6	1.2896834359304e-6	1.28787425917062e-6	1.28736982560398e-6	1.28847041259315e-6	1.29096371671718e-6
flux1:	0.705987551096251	1.14043742306071e-6	1.13646718435083e-6	1.13462065412097e-6	1.13529695920316e-6	1.13805057772885e-6	1.14184081776182e-6	1.14544265455138e-6	1.14787119789848e-6	1.14868059252926e-6	1.14805170516736e-6	1.14666104103277e-6	1.14539675270413e-6	1.14503120046052e-6	1.14596267175543e-6	1.14810633479192e-6	1.15096039391736e-6	1.15381399444674e-6	1.15601484866727e-6	1.15719193092593e-6	1.15734365023505e-6	1.1567572124211e-6	1.1558107730973e-6	1.15480003673903e-6	1.15396129222882e-6	1.15369984139883e-6	1.15462968777904e-6	1.15714625681431e-6	1.16163195919267e-6	1.15773559648914e-6	1.16555675193741e-6	1.15438270227378e-6	1.14294119653775e-6	1.14983313789603e-6	1.14386775963714e-6	1.14713173896734e-6	1.14905661702598e-6	1.14981844604292e-6	1.15031140109996e-6	1.15110863841795e-6	1.15194112530528e-6	1.15216318543948e-6	1.15137454620651e-6	1.14969097697905e-6	1.14767009319906e-6	1.14605715978639e-6	1.14549674968921e-6	1.14630517305606e-6	1.14835595489601e-6
flux1:	0.706250000000004	1.0130080733702e-6	1.00970201806776e-6	1.00844017995254e-6	1.00945582926484e-6	1.0122302650439e-6	1.01575092771257e-6	1.01889897434089e-6	1.02082954533974e-6	1.02122214563177e-6	1.02033172586122e-6	1.01884322455761e-6	1.01759697013226e-6	1.01728786434525e-6	1.01823969182641e-6	1.02032296313394e-6	1.02303383982793e-6	1.02569786426918e-6	1.02771980374959e-6	1.02878301519319e-6	1.02891774185453e-6	1.02840906049924e-6	1.02759380709909e-6	1.02668261423536e-6	1.02578872568729e-6	1.02522598897514e-6	1.02573388142368e-6	1.02805796498907e-6	1.03223455894837e-6	1.02866275318835e-6	1.03570456364031e-6	1.02596321400594e-6	1.01597293599944e-6	1.02218565925784e-6	1.01672414632655e-6	1.01977854127624e-6	1.02150464206507e-6	1.02181408484586e-6	1.02194006181458e-6	1.02261651304622e-6	1.02356535935285e-6	1.0240907965138e-6	1.02372897580195e-6	1.0225099132213e-6	1.02088828186527e-6	1.01951305067151e-6	1.01896938694899e-6	1.01957399567477e-6	1.02126664857046e-6
[truncated: 13 more columns]
