# Supplementary material for: Spatial Resolution and Refractive Index Contrast of Resonant Photonic Crystal Surfaces for Biosensing
Source: IEEE Photonics J. Author manuscript; Available in PMC 2015 Sep 7. (PMC4561521; doi:10.1109/JPHOT.2015.2435699)
Supplement: fig6_data [file NIHMS64775-supplement-fig6_data.gz › Volumes/graham/MacBook_backup/PhD_folder_2015_06_02/paper_improvements/IEEE_J_Photonics/final_files/data_files/fig6/meep_data/14/t.out]

-----------
Initializing structure...
Working in 2D dimensions.
Computational cell is 150 x 10 x 0 with resolution 25
     block, center = (0,-2.56637,0)
          size (150,4.86726,1e+20)
          axes (1,0,0), (0,1,0), (0,0,1)
          dielectric constant epsilon diagonal = (2.0736,2.0736,2.0736)
     block, center = (0,2.43363,0)
          size (150,5.13274,1e+20)
          axes (1,0,0), (0,1,0), (0,0,1)
          dielectric constant epsilon diagonal = (1.9994,1.9994,1.9994)
     block, center = (-37.5,0.309735,0)
          size (75,0.884956,1e+20)
          axes (1,0,0), (0,1,0), (0,0,1)
          dielectric constant epsilon diagonal = (2.0164,2.0164,2.0164)
     block, center = (74.5,0,0)
          size (0.65,0.265487,1e+20)
          axes (1,0,0), (0,1,0), (0,0,1)
          dielectric constant epsilon diagonal = (4,4,4)
     block, center = (73.5,0,0)
          size (0.65,0.265487,1e+20)
          axes (1,0,0), (0,1,0), (0,0,1)
          dielectric constant epsilon diagonal = (4,4,4)
     block, center = (72.5,0,0)
          size (0.65,0.265487,1e+20)
          axes (1,0,0), (0,1,0), (0,0,1)
          dielectric constant epsilon diagonal = (4,4,4)
     block, center = (71.5,0,0)
          size (0.65,0.265487,1e+20)
          axes (1,0,0), (0,1,0), (0,0,1)
          dielectric constant epsilon diagonal = (4,4,4)
     block, center = (70.5,0,0)
          size (0.65,0.265487,1e+20)
          axes (1,0,0), (0,1,0), (0,0,1)
          dielectric constant epsilon diagonal = (4,4,4)
     block, center = (69.5,0,0)
          size (0.65,0.265487,1e+20)
          axes (1,0,0), (0,1,0), (0,0,1)
          dielectric constant epsilon diagonal = (4,4,4)
     block, center = (68.5,0,0)
          size (0.65,0.265487,1e+20)
          axes (1,0,0), (0,1,0), (0,0,1)
          dielectric constant epsilon diagonal = (4,4,4)
     block, center = (67.5,0,0)
          size (0.65,0.265487,1e+20)
          axes (1,0,0), (0,1,0), (0,0,1)
          dielectric constant epsilon diagonal = (4,4,4)
     block, center = (66.5,0,0)
          size (0.65,0.265487,1e+20)
          axes (1,0,0), (0,1,0), (0,0,1)
          dielectric constant epsilon diagonal = (4,4,4)
     block, center = (65.5,0,0)
          size (0.65,0.265487,1e+20)
          axes (1,0,0), (0,1,0), (0,0,1)
          dielectric constant epsilon diagonal = (4,4,4)
     block, center = (64.5,0,0)
          size (0.65,0.265487,1e+20)
          axes (1,0,0), (0,1,0), (0,0,1)
          dielectric constant epsilon diagonal = (4,4,4)
     block, center = (63.5,0,0)
          size (0.65,0.265487,1e+20)
          axes (1,0,0), (0,1,0), (0,0,1)
          dielectric constant epsilon diagonal = (4,4,4)
     block, center = (62.5,0,0)
          size (0.65,0.265487,1e+20)
          axes (1,0,0), (0,1,0), (0,0,1)
          dielectric constant epsilon diagonal = (4,4,4)
     block, center = (61.5,0,0)
          size (0.65,0.265487,1e+20)
          axes (1,0,0), (0,1,0), (0,0,1)
          dielectric constant epsilon diagonal = (4,4,4)
     block, center = (60.5,0,0)
          size (0.65,0.265487,1e+20)
          axes (1,0,0), (0,1,0), (0,0,1)
          dielectric constant epsilon diagonal = (4,4,4)
     block, center = (59.5,0,0)
          size (0.65,0.265487,1e+20)
          axes (1,0,0), (0,1,0), (0,0,1)
          dielectric constant epsilon diagonal = (4,4,4)
     block, center = (58.5,0,0)
          size (0.65,0.265487,1e+20)
          axes (1,0,0), (0,1,0), (0,0,1)
          dielectric constant epsilon diagonal = (4,4,4)
     block, center = (57.5,0,0)
          size (0.65,0.265487,1e+20)
          axes (1,0,0), (0,1,0), (0,0,1)
          dielectric constant epsilon diagonal = (4,4,4)
     block, center = (56.5,0,0)
          size (0.65,0.265487,1e+20)
          axes (1,0,0), (0,1,0), (0,0,1)
          dielectric constant epsilon diagonal = (4,4,4)
     block, center = (55.5,0,0)
          size (0.65,0.265487,1e+20)
          axes (1,0,0), (0,1,0), (0,0,1)
          dielectric constant epsilon diagonal = (4,4,4)
     block, center = (54.5,0,0)
          size (0.65,0.265487,1e+20)
          axes (1,0,0), (0,1,0), (0,0,1)
          dielectric constant epsilon diagonal = (4,4,4)
     block, center = (53.5,0,0)
          size (0.65,0.265487,1e+20)
          axes (1,0,0), (0,1,0), (0,0,1)
          dielectric constant epsilon diagonal = (4,4,4)
     block, center = (52.5,0,0)
          size (0.65,0.265487,1e+20)
          axes (1,0,0), (0,1,0), (0,0,1)
          dielectric constant epsilon diagonal = (4,4,4)
     block, center = (51.5,0,0)
          size (0.65,0.265487,1e+20)
          axes (1,0,0), (0,1,0), (0,0,1)
          dielectric constant epsilon diagonal = (4,4,4)
     block, center = (50.5,0,0)
          size (0.65,0.265487,1e+20)
          axes (1,0,0), (0,1,0), (0,0,1)
          dielectric constant epsilon diagonal = (4,4,4)
     block, center = (49.5,0,0)
          size (0.65,0.265487,1e+20)
          axes (1,0,0), (0,1,0), (0,0,1)
          dielectric constant epsilon diagonal = (4,4,4)
     block, center = (48.5,0,0)
          size (0.65,0.265487,1e+20)
          axes (1,0,0), (0,1,0), (0,0,1)
          dielectric constant epsilon diagonal = (4,4,4)
     block, center = (47.5,0,0)
          size (0.65,0.265487,1e+20)
          axes (1,0,0), (0,1,0), (0,0,1)
          dielectric constant epsilon diagonal = (4,4,4)
     block, center = (46.5,0,0)
          size (0.65,0.265487,1e+20)
          axes (1,0,0), (0,1,0), (0,0,1)
          dielectric constant epsilon diagonal = (4,4,4)
     block, center = (45.5,0,0)
          size (0.65,0.265487,1e+20)
          axes (1,0,0), (0,1,0), (0,0,1)
          dielectric constant epsilon diagonal = (4,4,4)
     block, center = (44.5,0,0)
          size (0.65,0.265487,1e+20)
          axes (1,0,0), (0,1,0), (0,0,1)
          dielectric constant epsilon diagonal = (4,4,4)
     block, center = (43.5,0,0)
          size (0.65,0.265487,1e+20)
          axes (1,0,0), (0,1,0), (0,0,1)
          dielectric constant epsilon diagonal = (4,4,4)
     block, center = (42.5,0,0)
          size (0.65,0.265487,1e+20)
          axes (1,0,0), (0,1,0), (0,0,1)
          dielectric constant epsilon diagonal = (4,4,4)
     block, center = (41.5,0,0)
          size (0.65,0.265487,1e+20)
          axes (1,0,0), (0,1,0), (0,0,1)
          dielectric constant epsilon diagonal = (4,4,4)
     block, center = (40.5,0,0)
          size (0.65,0.265487,1e+20)
          axes (1,0,0), (0,1,0), (0,0,1)
          dielectric constant epsilon diagonal = (4,4,4)
     block, center = (39.5,0,0)
          size (0.65,0.265487,1e+20)
          axes (1,0,0), (0,1,0), (0,0,1)
          dielectric constant epsilon diagonal = (4,4,4)
     block, center = (38.5,0,0)
          size (0.65,0.265487,1e+20)
          axes (1,0,0), (0,1,0), (0,0,1)
          dielectric constant epsilon diagonal = (4,4,4)
     block, center = (37.5,0,0)
          size (0.65,0.265487,1e+20)
          axes (1,0,0), (0,1,0), (0,0,1)
          dielectric constant epsilon diagonal = (4,4,4)
     block, center = (36.5,0,0)
          size (0.65,0.265487,1e+20)
          axes (1,0,0), (0,1,0), (0,0,1)
          dielectric constant epsilon diagonal = (4,4,4)
     block, center = (35.5,0,0)
          size (0.65,0.265487,1e+20)
          axes (1,0,0), (0,1,0), (0,0,1)
          dielectric constant epsilon diagonal = (4,4,4)
     block, center = (34.5,0,0)
          size (0.65,0.265487,1e+20)
          axes (1,0,0), (0,1,0), (0,0,1)
          dielectric constant epsilon diagonal = (4,4,4)
     block, center = (33.5,0,0)
          size (0.65,0.265487,1e+20)
          axes (1,0,0), (0,1,0), (0,0,1)
          dielectric constant epsilon diagonal = (4,4,4)
     block, center = (32.5,0,0)
          size (0.65,0.265487,1e+20)
          axes (1,0,0), (0,1,0), (0,0,1)
          dielectric constant epsilon diagonal = (4,4,4)
     block, center = (31.5,0,0)
          size (0.65,0.265487,1e+20)
          axes (1,0,0), (0,1,0), (0,0,1)
          dielectric constant epsilon diagonal = (4,4,4)
     block, center = (30.5,0,0)
          size (0.65,0.265487,1e+20)
          axes (1,0,0), (0,1,0), (0,0,1)
          dielectric constant epsilon diagonal = (4,4,4)
     block, center = (29.5,0,0)
          size (0.65,0.265487,1e+20)
          axes (1,0,0), (0,1,0), (0,0,1)
          dielectric constant epsilon diagonal = (4,4,4)
     block, center = (28.5,0,0)
          size (0.65,0.265487,1e+20)
          axes (1,0,0), (0,1,0), (0,0,1)
          dielectric constant epsilon diagonal = (4,4,4)
     block, center = (27.5,0,0)
          size (0.65,0.265487,1e+20)
          axes (1,0,0), (0,1,0), (0,0,1)
          dielectric constant epsilon diagonal = (4,4,4)
     block, center = (26.5,0,0)
          size (0.65,0.265487,1e+20)
          axes (1,0,0), (0,1,0), (0,0,1)
          dielectric constant epsilon diagonal = (4,4,4)
     block, center = (25.5,0,0)
          size (0.65,0.265487,1e+20)
          axes (1,0,0), (0,1,0), (0,0,1)
          dielectric constant epsilon diagonal = (4,4,4)
     block, center = (24.5,0,0)
          size (0.65,0.265487,1e+20)
          axes (1,0,0), (0,1,0), (0,0,1)
          dielectric constant epsilon diagonal = (4,4,4)
     block, center = (23.5,0,0)
          size (0.65,0.265487,1e+20)
          axes (1,0,0), (0,1,0), (0,0,1)
          dielectric constant epsilon diagonal = (4,4,4)
     block, center = (22.5,0,0)
          size (0.65,0.265487,1e+20)
          axes (1,0,0), (0,1,0), (0,0,1)
          dielectric constant epsilon diagonal = (4,4,4)
     block, center = (21.5,0,0)
          size (0.65,0.265487,1e+20)
          axes (1,0,0), (0,1,0), (0,0,1)
          dielectric constant epsilon diagonal = (4,4,4)
     block, center = (20.5,0,0)
          size (0.65,0.265487,1e+20)
          axes (1,0,0), (0,1,0), (0,0,1)
          dielectric constant epsilon diagonal = (4,4,4)
     block, center = (19.5,0,0)
          size (0.65,0.265487,1e+20)
          axes (1,0,0), (0,1,0), (0,0,1)
          dielectric constant epsilon diagonal = (4,4,4)
     block, center = (18.5,0,0)
          size (0.65,0.265487,1e+20)
          axes (1,0,0), (0,1,0), (0,0,1)
          dielectric constant epsilon diagonal = (4,4,4)
     block, center = (17.5,0,0)
          size (0.65,0.265487,1e+20)
          axes (1,0,0), (0,1,0), (0,0,1)
          dielectric constant epsilon diagonal = (4,4,4)
     block, center = (16.5,0,0)
          size (0.65,0.265487,1e+20)
          axes (1,0,0), (0,1,0), (0,0,1)
          dielectric constant epsilon diagonal = (4,4,4)
     block, center = (15.5,0,0)
          size (0.65,0.265487,1e+20)
          axes (1,0,0), (0,1,0), (0,0,1)
          dielectric constant epsilon diagonal = (4,4,4)
     block, center = (14.5,0,0)
          size (0.65,0.265487,1e+20)
          axes (1,0,0), (0,1,0), (0,0,1)
          dielectric constant epsilon diagonal = (4,4,4)
     block, center = (13.5,0,0)
          size (0.65,0.265487,1e+20)
          axes (1,0,0), (0,1,0), (0,0,1)
          dielectric constant epsilon diagonal = (4,4,4)
     block, center = (12.5,0,0)
          size (0.65,0.265487,1e+20)
          axes (1,0,0), (0,1,0), (0,0,1)
          dielectric constant epsilon diagonal = (4,4,4)
     block, center = (11.5,0,0)
          size (0.65,0.265487,1e+20)
          axes (1,0,0), (0,1,0), (0,0,1)
          dielectric constant epsilon diagonal = (4,4,4)
     block, center = (10.5,0,0)
          size (0.65,0.265487,1e+20)
          axes (1,0,0), (0,1,0), (0,0,1)
          dielectric constant epsilon diagonal = (4,4,4)
     block, center = (9.5,0,0)
          size (0.65,0.265487,1e+20)
          axes (1,0,0), (0,1,0), (0,0,1)
          dielectric constant epsilon diagonal = (4,4,4)
     block, center = (8.5,0,0)
          size (0.65,0.265487,1e+20)
          axes (1,0,0), (0,1,0), (0,0,1)
          dielectric constant epsilon diagonal = (4,4,4)
     block, center = (7.5,0,0)
          size (0.65,0.265487,1e+20)
          axes (1,0,0), (0,1,0), (0,0,1)
          dielectric constant epsilon diagonal = (4,4,4)
     block, center = (6.5,0,0)
          size (0.65,0.265487,1e+20)
          axes (1,0,0), (0,1,0), (0,0,1)
          dielectric constant epsilon diagonal = (4,4,4)
     block, center = (5.5,0,0)
          size (0.65,0.265487,1e+20)
          axes (1,0,0), (0,1,0), (0,0,1)
          dielectric constant epsilon diagonal = (4,4,4)
     block, center = (4.5,0,0)
          size (0.65,0.265487,1e+20)
          axes (1,0,0), (0,1,0), (0,0,1)
          dielectric constant epsilon diagonal = (4,4,4)
     block, center = (3.5,0,0)
          size (0.65,0.265487,1e+20)
          axes (1,0,0), (0,1,0), (0,0,1)
          dielectric constant epsilon diagonal = (4,4,4)
     block, center = (2.5,0,0)
          size (0.65,0.265487,1e+20)
          axes (1,0,0), (0,1,0), (0,0,1)
          dielectric constant epsilon diagonal = (4,4,4)
     block, center = (1.5,0,0)
          size (0.65,0.265487,1e+20)
          axes (1,0,0), (0,1,0), (0,0,1)
          dielectric constant epsilon diagonal = (4,4,4)
     block, center = (0.5,0,0)
          size (0.65,0.265487,1e+20)
          axes (1,0,0), (0,1,0), (0,0,1)
          dielectric constant epsilon diagonal = (4,4,4)
     block, center = (-0.5,0,0)
          size (0.65,0.265487,1e+20)
          axes (1,0,0), (0,1,0), (0,0,1)
          dielectric constant epsilon diagonal = (4,4,4)
     block, center = (-1.5,0,0)
          size (0.65,0.265487,1e+20)
          axes (1,0,0), (0,1,0), (0,0,1)
          dielectric constant epsilon diagonal = (4,4,4)
     block, center = (-2.5,0,0)
          size (0.65,0.265487,1e+20)
          axes (1,0,0), (0,1,0), (0,0,1)
          dielectric constant epsilon diagonal = (4,4,4)
     block, center = (-3.5,0,0)
          size (0.65,0.265487,1e+20)
          axes (1,0,0), (0,1,0), (0,0,1)
          dielectric constant epsilon diagonal = (4,4,4)
     block, center = (-4.5,0,0)
          size (0.65,0.265487,1e+20)
          axes (1,0,0), (0,1,0), (0,0,1)
          dielectric constant epsilon diagonal = (4,4,4)
     block, center = (-5.5,0,0)
          size (0.65,0.265487,1e+20)
          axes (1,0,0), (0,1,0), (0,0,1)
          dielectric constant epsilon diagonal = (4,4,4)
     block, center = (-6.5,0,0)
          size (0.65,0.265487,1e+20)
          axes (1,0,0), (0,1,0), (0,0,1)
          dielectric constant epsilon diagonal = (4,4,4)
     block, center = (-7.5,0,0)
          size (0.65,0.265487,1e+20)
          axes (1,0,0), (0,1,0), (0,0,1)
          dielectric constant epsilon diagonal = (4,4,4)
     block, center = (-8.5,0,0)
          size (0.65,0.265487,1e+20)
          axes (1,0,0), (0,1,0), (0,0,1)
          dielectric constant epsilon diagonal = (4,4,4)
     block, center = (-9.5,0,0)
          size (0.65,0.265487,1e+20)
          axes (1,0,0), (0,1,0), (0,0,1)
          dielectric constant epsilon diagonal = (4,4,4)
     block, center = (-10.5,0,0)
          size (0.65,0.265487,1e+20)
          axes (1,0,0), (0,1,0), (0,0,1)
          dielectric constant epsilon diagonal = (4,4,4)
     block, center = (-11.5,0,0)
          size (0.65,0.265487,1e+20)
          axes (1,0,0), (0,1,0), (0,0,1)
          dielectric constant epsilon diagonal = (4,4,4)
     block, center = (-12.5,0,0)
          size (0.65,0.265487,1e+20)
          axes (1,0,0), (0,1,0), (0,0,1)
          dielectric constant epsilon diagonal = (4,4,4)
     block, center = (-13.5,0,0)
          size (0.65,0.265487,1e+20)
          axes (1,0,0), (0,1,0), (0,0,1)
          dielectric constant epsilon diagonal = (4,4,4)
     block, center = (-14.5,0,0)
          size (0.65,0.265487,1e+20)
          axes (1,0,0), (0,1,0), (0,0,1)
          dielectric constant epsilon diagonal = (4,4,4)
     block, center = (-15.5,0,0)
          size (0.65,0.265487,1e+20)
          axes (1,0,0), (0,1,0), (0,0,1)
          dielectric constant epsilon diagonal = (4,4,4)
     block, center = (-16.5,0,0)
          size (0.65,0.265487,1e+20)
          axes (1,0,0), (0,1,0), (0,0,1)
          dielectric constant epsilon diagonal = (4,4,4)
     block, center = (-17.5,0,0)
          size (0.65,0.265487,1e+20)
          axes (1,0,0), (0,1,0), (0,0,1)
          dielectric constant epsilon diagonal = (4,4,4)
     block, center = (-18.5,0,0)
          size (0.65,0.265487,1e+20)
          axes (1,0,0), (0,1,0), (0,0,1)
          dielectric constant epsilon diagonal = (4,4,4)
     block, center = (-19.5,0,0)
          size (0.65,0.265487,1e+20)
          axes (1,0,0), (0,1,0), (0,0,1)
          dielectric constant epsilon diagonal = (4,4,4)
     block, center = (-20.5,0,0)
          size (0.65,0.265487,1e+20)
          axes (1,0,0), (0,1,0), (0,0,1)
          dielectric constant epsilon diagonal = (4,4,4)
     block, center = (-21.5,0,0)
          size (0.65,0.265487,1e+20)
          axes (1,0,0), (0,1,0), (0,0,1)
          dielectric constant epsilon diagonal = (4,4,4)
     block, center = (-22.5,0,0)
          size (0.65,0.265487,1e+20)
          axes (1,0,0), (0,1,0), (0,0,1)
          dielectric constant epsilon diagonal = (4,4,4)
     block, center = (-23.5,0,0)
          size (0.65,0.265487,1e+20)
          axes (1,0,0), (0,1,0), (0,0,1)
          dielectric constant epsilon diagonal = (4,4,4)
     block, center = (-24.5,0,0)
          size (0.65,0.265487,1e+20)
          axes (1,0,0), (0,1,0), (0,0,1)
          dielectric constant epsilon diagonal = (4,4,4)
     block, center = (-25.5,0,0)
          size (0.65,0.265487,1e+20)
          axes (1,0,0), (0,1,0), (0,0,1)
          dielectric constant epsilon diagonal = (4,4,4)
     block, center = (-26.5,0,0)
          size (0.65,0.265487,1e+20)
          axes (1,0,0), (0,1,0), (0,0,1)
          dielectric constant epsilon diagonal = (4,4,4)
     block, center = (-27.5,0,0)
          size (0.65,0.265487,1e+20)
          axes (1,0,0), (0,1,0), (0,0,1)
          dielectric constant epsilon diagonal = (4,4,4)
     block, center = (-28.5,0,0)
          size (0.65,0.265487,1e+20)
          axes (1,0,0), (0,1,0), (0,0,1)
          dielectric constant epsilon diagonal = (4,4,4)
     block, center = (-29.5,0,0)
          size (0.65,0.265487,1e+20)
          axes (1,0,0), (0,1,0), (0,0,1)
          dielectric constant epsilon diagonal = (4,4,4)
     block, center = (-30.5,0,0)
          size (0.65,0.265487,1e+20)
          axes (1,0,0), (0,1,0), (0,0,1)
          dielectric constant epsilon diagonal = (4,4,4)
     block, center = (-31.5,0,0)
          size (0.65,0.265487,1e+20)
          axes (1,0,0), (0,1,0), (0,0,1)
          dielectric constant epsilon diagonal = (4,4,4)
     block, center = (-32.5,0,0)
          size (0.65,0.265487,1e+20)
          axes (1,0,0), (0,1,0), (0,0,1)
          dielectric constant epsilon diagonal = (4,4,4)
     block, center = (-33.5,0,0)
          size (0.65,0.265487,1e+20)
          axes (1,0,0), (0,1,0), (0,0,1)
          dielectric constant epsilon diagonal = (4,4,4)
     block, center = (-34.5,0,0)
          size (0.65,0.265487,1e+20)
          axes (1,0,0), (0,1,0), (0,0,1)
          dielectric constant epsilon diagonal = (4,4,4)
     block, center = (-35.5,0,0)
          size (0.65,0.265487,1e+20)
          axes (1,0,0), (0,1,0), (0,0,1)
          dielectric constant epsilon diagonal = (4,4,4)
     block, center = (-36.5,0,0)
          size (0.65,0.265487,1e+20)
          axes (1,0,0), (0,1,0), (0,0,1)
          dielectric constant epsilon diagonal = (4,4,4)
     block, center = (-37.5,0,0)
          size (0.65,0.265487,1e+20)
          axes (1,0,0), (0,1,0), (0,0,1)
          dielectric constant epsilon diagonal = (4,4,4)
     block, center = (-38.5,0,0)
          size (0.65,0.265487,1e+20)
          axes (1,0,0), (0,1,0), (0,0,1)
          dielectric constant epsilon diagonal = (4,4,4)
     block, center = (-39.5,0,0)
          size (0.65,0.265487,1e+20)
          axes (1,0,0), (0,1,0), (0,0,1)
          dielectric constant epsilon diagonal = (4,4,4)
     block, center = (-40.5,0,0)
          size (0.65,0.265487,1e+20)
          axes (1,0,0), (0,1,0), (0,0,1)
          dielectric constant epsilon diagonal = (4,4,4)
     block, center = (-41.5,0,0)
          size (0.65,0.265487,1e+20)
          axes (1,0,0), (0,1,0), (0,0,1)
          dielectric constant epsilon diagonal = (4,4,4)
     block, center = (-42.5,0,0)
          size (0.65,0.265487,1e+20)
          axes (1,0,0), (0,1,0), (0,0,1)
          dielectric constant epsilon diagonal = (4,4,4)
     block, center = (-43.5,0,0)
          size (0.65,0.265487,1e+20)
          axes (1,0,0), (0,1,0), (0,0,1)
          dielectric constant epsilon diagonal = (4,4,4)
     block, center = (-44.5,0,0)
          size (0.65,0.265487,1e+20)
          axes (1,0,0), (0,1,0), (0,0,1)
          dielectric constant epsilon diagonal = (4,4,4)
     block, center = (-45.5,0,0)
          size (0.65,0.265487,1e+20)
          axes (1,0,0), (0,1,0), (0,0,1)
          dielectric constant epsilon diagonal = (4,4,4)
     block, center = (-46.5,0,0)
          size (0.65,0.265487,1e+20)
          axes (1,0,0), (0,1,0), (0,0,1)
          dielectric constant epsilon diagonal = (4,4,4)
     block, center = (-47.5,0,0)
          size (0.65,0.265487,1e+20)
          axes (1,0,0), (0,1,0), (0,0,1)
          dielectric constant epsilon diagonal = (4,4,4)
     block, center = (-48.5,0,0)
          size (0.65,0.265487,1e+20)
          axes (1,0,0), (0,1,0), (0,0,1)
          dielectric constant epsilon diagonal = (4,4,4)
     block, center = (-49.5,0,0)
          size (0.65,0.265487,1e+20)
          axes (1,0,0), (0,1,0), (0,0,1)
          dielectric constant epsilon diagonal = (4,4,4)
     block, center = (-50.5,0,0)
          size (0.65,0.265487,1e+20)
          axes (1,0,0), (0,1,0), (0,0,1)
          dielectric constant epsilon diagonal = (4,4,4)
     block, center = (-51.5,0,0)
          size (0.65,0.265487,1e+20)
          axes (1,0,0), (0,1,0), (0,0,1)
          dielectric constant epsilon diagonal = (4,4,4)
     block, center = (-52.5,0,0)
          size (0.65,0.265487,1e+20)
          axes (1,0,0), (0,1,0), (0,0,1)
          dielectric constant epsilon diagonal = (4,4,4)
     block, center = (-53.5,0,0)
          size (0.65,0.265487,1e+20)
          axes (1,0,0), (0,1,0), (0,0,1)
          dielectric constant epsilon diagonal = (4,4,4)
     block, center = (-54.5,0,0)
          size (0.65,0.265487,1e+20)
          axes (1,0,0), (0,1,0), (0,0,1)
          dielectric constant epsilon diagonal = (4,4,4)
     block, center = (-55.5,0,0)
          size (0.65,0.265487,1e+20)
          axes (1,0,0), (0,1,0), (0,0,1)
          dielectric constant epsilon diagonal = (4,4,4)
     block, center = (-56.5,0,0)
          size (0.65,0.265487,1e+20)
          axes (1,0,0), (0,1,0), (0,0,1)
          dielectric constant epsilon diagonal = (4,4,4)
     block, center = (-57.5,0,0)
          size (0.65,0.265487,1e+20)
          axes (1,0,0), (0,1,0), (0,0,1)
          dielectric constant epsilon diagonal = (4,4,4)
     block, center = (-58.5,0,0)
          size (0.65,0.265487,1e+20)
          axes (1,0,0), (0,1,0), (0,0,1)
          dielectric constant epsilon diagonal = (4,4,4)
     block, center = (-59.5,0,0)
          size (0.65,0.265487,1e+20)
          axes (1,0,0), (0,1,0), (0,0,1)
          dielectric constant epsilon diagonal = (4,4,4)
     block, center = (-60.5,0,0)
          size (0.65,0.265487,1e+20)
          axes (1,0,0), (0,1,0), (0,0,1)
          dielectric constant epsilon diagonal = (4,4,4)
     block, center = (-61.5,0,0)
          size (0.65,0.265487,1e+20)
          axes (1,0,0), (0,1,0), (0,0,1)
          dielectric constant epsilon diagonal = (4,4,4)
     block, center = (-62.5,0,0)
          size (0.65,0.265487,1e+20)
          axes (1,0,0), (0,1,0), (0,0,1)
          dielectric constant epsilon diagonal = (4,4,4)
     block, center = (-63.5,0,0)
          size (0.65,0.265487,1e+20)
          axes (1,0,0), (0,1,0), (0,0,1)
          dielectric constant epsilon diagonal = (4,4,4)
     block, center = (-64.5,0,0)
          size (0.65,0.265487,1e+20)
          axes (1,0,0), (0,1,0), (0,0,1)
          dielectric constant epsilon diagonal = (4,4,4)
     block, center = (-65.5,0,0)
          size (0.65,0.265487,1e+20)
          axes (1,0,0), (0,1,0), (0,0,1)
          dielectric constant epsilon diagonal = (4,4,4)
     block, center = (-66.5,0,0)
          size (0.65,0.265487,1e+20)
          axes (1,0,0), (0,1,0), (0,0,1)
          dielectric constant epsilon diagonal = (4,4,4)
     block, center = (-67.5,0,0)
          size (0.65,0.265487,1e+20)
          axes (1,0,0), (0,1,0), (0,0,1)
          dielectric constant epsilon diagonal = (4,4,4)
     block, center = (-68.5,0,0)
          size (0.65,0.265487,1e+20)
          axes (1,0,0), (0,1,0), (0,0,1)
          dielectric constant epsilon diagonal = (4,4,4)
     block, center = (-69.5,0,0)
          size (0.65,0.265487,1e+20)
          axes (1,0,0), (0,1,0), (0,0,1)
          dielectric constant epsilon diagonal = (4,4,4)
     block, center = (-70.5,0,0)
          size (0.65,0.265487,1e+20)
          axes (1,0,0), (0,1,0), (0,0,1)
          dielectric constant epsilon diagonal = (4,4,4)
     block, center = (-71.5,0,0)
          size (0.65,0.265487,1e+20)
          axes (1,0,0), (0,1,0), (0,0,1)
          dielectric constant epsilon diagonal = (4,4,4)
     block, center = (-72.5,0,0)
          size (0.65,0.265487,1e+20)
          axes (1,0,0), (0,1,0), (0,0,1)
          dielectric constant epsilon diagonal = (4,4,4)
     block, center = (-73.5,0,0)
          size (0.65,0.265487,1e+20)
          axes (1,0,0), (0,1,0), (0,0,1)
          dielectric constant epsilon diagonal = (4,4,4)
     block, center = (-74.5,0,0)
          size (0.65,0.265487,1e+20)
          axes (1,0,0), (0,1,0), (0,0,1)
          dielectric constant epsilon diagonal = (4,4,4)
time for set_epsilon = 8.73045 s
-----------
Meep: using output directory "t-out"
creating output file "t-out/eps-000000.00.h5"...
Meep progress: 2.68/377.433631896973 = 0.7% done in 4.0s, 562.6s to go
on time step 139 (time=2.78), 0.0288634 s/step
Meep progress: 5.74/377.433631896973 = 1.5% done in 8.1s, 521.3s to go
on time step 291 (time=5.82), 0.026349 s/step
Meep progress: 8.8/377.433631896973 = 2.3% done in 12.1s, 505.0s to go
on time step 444 (time=8.88), 0.0261668 s/step
Meep progress: 11.56/377.433631896973 = 3.1% done in 16.1s, 508.2s to go
on time step 583 (time=11.66), 0.028939 s/step
Meep progress: 14.58/377.433631896973 = 3.9% done in 20.1s, 499.6s to go
on time step 734 (time=14.68), 0.0266794 s/step
Meep progress: 17.4/377.433631896973 = 4.6% done in 24.1s, 498.5s to go
on time step 874 (time=17.48), 0.0286335 s/step
Meep progress: 20.26/377.433631896973 = 5.4% done in 28.1s, 495.5s to go
on time step 1018 (time=20.36), 0.0278817 s/step
Meep progress: 23.32/377.433631896973 = 6.2% done in 32.1s, 487.9s to go
on time step 1171 (time=23.42), 0.0262884 s/step
Meep progress: 26.32/377.433631896973 = 7.0% done in 36.1s, 482.0s to go
on time step 1321 (time=26.42), 0.0266925 s/step
Meep progress: 29.08/377.433631896973 = 7.7% done in 40.1s, 480.9s to go
on time step 1459 (time=29.18), 0.0290676 s/step
Meep progress: 32.14/377.433631896973 = 8.5% done in 44.2s, 474.5s to go
on time step 1612 (time=32.24), 0.0262603 s/step
Meep progress: 35.16/377.433631896973 = 9.3% done in 48.2s, 469.0s to go
on time step 1763 (time=35.26), 0.0266103 s/step
Meep progress: 38.16/377.433631896973 = 10.1% done in 52.2s, 463.9s to go
on time step 1913 (time=38.26), 0.0267005 s/step
Meep progress: 41.2/377.433631896973 = 10.9% done in 56.2s, 458.7s to go
on time step 2065 (time=41.3), 0.0264178 s/step
Meep progress: 44.18/377.433631896973 = 11.7% done in 60.2s, 454.3s to go
on time step 2213 (time=44.26), 0.0270387 s/step
Meep progress: 47.12/377.433631896973 = 12.5% done in 64.3s, 450.4s to go
on time step 2360 (time=47.2), 0.0273904 s/step
Meep progress: 50.16/377.433631896973 = 13.3% done in 68.3s, 445.5s to go
on time step 2512 (time=50.24), 0.0264202 s/step
Meep progress: 53.26/377.433631896973 = 14.1% done in 72.3s, 440.0s to go
on time step 2666 (time=53.32), 0.0259821 s/step
Meep progress: 56.3/377.433631896973 = 14.9% done in 76.3s, 435.2s to go
on time step 2819 (time=56.38), 0.0263053 s/step
Meep progress: 59.32/377.433631896973 = 15.7% done in 80.3s, 430.6s to go
on time step 2970 (time=59.4), 0.0265252 s/step
Meep progress: 62.26/377.433631896973 = 16.5% done in 84.3s, 426.8s to go
on time step 3117 (time=62.34), 0.027318 s/step
Meep progress: 65.22/377.433631896973 = 17.3% done in 88.3s, 422.9s to go
on time step 3265 (time=65.3), 0.0271351 s/step
Meep progress: 68.22/377.433631896973 = 18.1% done in 92.3s, 418.5s to go
on time step 3415 (time=68.3), 0.0266939 s/step
Meep progress: 71.24/377.433631896973 = 18.9% done in 96.3s, 414.1s to go
on time step 3567 (time=71.34), 0.0264736 s/step
Meep progress: 74.26/377.433631896973 = 19.7% done in 100.4s, 409.7s to go
on time step 3717 (time=74.34), 0.0267049 s/step
Meep progress: 77.2/377.433631896973 = 20.5% done in 104.4s, 405.9s to go
on time step 3865 (time=77.3), 0.0271875 s/step
Meep progress: 80.04/377.433631896973 = 21.2% done in 108.4s, 402.7s to go
on time step 4007 (time=80.14), 0.0282384 s/step
Meep progress: 82.96/377.433631896973 = 22.0% done in 112.4s, 398.9s to go
on time step 4153 (time=83.06), 0.0274873 s/step
Meep progress: 85.88/377.433631896973 = 22.8% done in 116.4s, 395.1s to go
on time step 4299 (time=85.98), 0.0274198 s/step
Meep progress: 88.88/377.433631896973 = 23.5% done in 120.4s, 390.9s to go
on time step 4449 (time=88.98), 0.0268101 s/step
Meep progress: 91.82/377.433631896973 = 24.3% done in 124.4s, 387.0s to go
on time step 4596 (time=91.92), 0.0272667 s/step
Meep progress: 94.54/377.433631896973 = 25.0% done in 128.4s, 384.3s to go
on time step 4731 (time=94.62), 0.0296694 s/step
Meep progress: 97.28/377.433631896973 = 25.8% done in 132.4s, 381.4s to go
on time step 4869 (time=97.38), 0.0291946 s/step
Meep progress: 99.98/377.433631896973 = 26.5% done in 136.5s, 378.7s to go
on time step 5004 (time=100.08), 0.0297919 s/step
Meep progress: 102.7/377.433631896973 = 27.2% done in 140.5s, 375.8s to go
on time step 5140 (time=102.8), 0.0294413 s/step
Meep progress: 105.5/377.433631896973 = 28.0% done in 144.5s, 372.4s to go
on time step 5280 (time=105.6), 0.0286368 s/step
Meep progress: 108.36/377.433631896973 = 28.7% done in 148.5s, 368.8s to go
on time step 5423 (time=108.46), 0.0281258 s/step
Meep progress: 111.22/377.433631896973 = 29.5% done in 152.5s, 365.1s to go
on time step 5566 (time=111.32), 0.0280983 s/step
Meep progress: 114.06/377.433631896973 = 30.2% done in 156.5s, 361.5s to go
on time step 5708 (time=114.16), 0.0282087 s/step
Meep progress: 117.04/377.433631896973 = 31.0% done in 160.5s, 357.2s to go
on time step 5857 (time=117.14), 0.0269204 s/step
Meep progress: 119.82/377.433631896973 = 31.7% done in 164.5s, 353.8s to go
on time step 5996 (time=119.92), 0.0289332 s/step
Meep progress: 122.56/377.433631896973 = 32.5% done in 168.6s, 350.5s to go
on time step 6133 (time=122.66), 0.029286 s/step
Meep progress: 125.38/377.433631896973 = 33.2% done in 172.6s, 346.9s to go
on time step 6274 (time=125.48), 0.0283891 s/step
Meep progress: 128.34/377.433631896973 = 34.0% done in 176.6s, 342.8s to go
on time step 6422 (time=128.44), 0.0271649 s/step
Meep progress: 131.34/377.433631896973 = 34.8% done in 180.6s, 338.4s to go
on time step 6572 (time=131.44), 0.0267355 s/step
Meep progress: 134.4/377.433631896973 = 35.6% done in 184.6s, 333.9s to go
on time step 6725 (time=134.5), 0.0262311 s/step
Meep progress: 137.48/377.433631896973 = 36.4% done in 188.7s, 329.3s to go
on time step 6879 (time=137.58), 0.0261182 s/step
Meep progress: 140.52/377.433631896973 = 37.2% done in 192.7s, 324.8s to go
on time step 7031 (time=140.62), 0.0263527 s/step
Meep progress: 143.58/377.433631896973 = 38.0% done in 196.7s, 320.3s to go
on time step 7184 (time=143.68), 0.0263059 s/step
Meep progress: 146.64/377.433631896973 = 38.9% done in 200.7s, 315.9s to go
on time step 7337 (time=146.74), 0.0262394 s/step
Meep progress: 149.7/377.433631896973 = 39.7% done in 204.7s, 311.4s to go
on time step 7490 (time=149.8), 0.0261865 s/step
Meep progress: 152.82/377.433631896973 = 40.5% done in 208.7s, 306.8s to go
on time step 7646 (time=152.92), 0.025695 s/step
Meep progress: 155.88/377.433631896973 = 41.3% done in 212.7s, 302.3s to go
on time step 7799 (time=155.98), 0.0261671 s/step
Meep progress: 158.92/377.433631896973 = 42.1% done in 216.7s, 298.0s to go
on time step 7951 (time=159.02), 0.0263891 s/step
Meep progress: 161.9/377.433631896973 = 42.9% done in 220.8s, 293.9s to go
on time step 8099 (time=161.98), 0.0270608 s/step
Meep progress: 164.9/377.433631896973 = 43.7% done in 224.8s, 289.7s to go
on time step 8249 (time=164.98), 0.0267523 s/step
Meep progress: 168.0/377.433631896973 = 44.5% done in 228.8s, 285.2s to go
on time step 8404 (time=168.08), 0.0258595 s/step
Meep progress: 171.06/377.433631896973 = 45.3% done in 232.8s, 280.8s to go
on time step 8557 (time=171.14), 0.026194 s/step
Meep progress: 173.92/377.433631896973 = 46.1% done in 236.8s, 277.1s to go
on time step 8700 (time=174), 0.0280819 s/step
Meep progress: 176.82/377.433631896973 = 46.8% done in 240.8s, 273.2s to go
on time step 8845 (time=176.9), 0.0277576 s/step
Meep progress: 179.78/377.433631896973 = 47.6% done in 244.9s, 269.2s to go
on time step 8992 (time=179.84), 0.0272182 s/step
Meep progress: 182.7/377.433631896973 = 48.4% done in 248.9s, 265.3s to go
on time step 9138 (time=182.76), 0.0275345 s/step
Meep progress: 185.62/377.433631896973 = 49.2% done in 252.9s, 261.3s to go
on time step 9284 (time=185.68), 0.0274881 s/step
Meep progress: 188.52/377.433631896973 = 49.9% done in 256.9s, 257.4s to go
on time step 9429 (time=188.58), 0.0276355 s/step
Meep progress: 191.46/377.433631896973 = 50.7% done in 260.9s, 253.4s to go
on time step 9576 (time=191.52), 0.0273193 s/step
Meep progress: 194.36/377.433631896973 = 51.5% done in 264.9s, 249.5s to go
on time step 9721 (time=194.42), 0.0276472 s/step
Meep progress: 197.24/377.433631896973 = 52.3% done in 268.9s, 245.7s to go
on time step 9865 (time=197.3), 0.027778 s/step
Meep progress: 200.14/377.433631896973 = 53.0% done in 272.9s, 241.8s to go
on time step 10010 (time=200.2), 0.0277019 s/step
Meep progress: 202.9/377.433631896973 = 53.8% done in 277.0s, 238.2s to go
on time step 10148 (time=202.96), 0.029188 s/step
Meep progress: 205.62/377.433631896973 = 54.5% done in 281.0s, 234.8s to go
on time step 10284 (time=205.68), 0.0294721 s/step
Meep progress: 208.36/377.433631896973 = 55.2% done in 285.0s, 231.3s to go
on time step 10420 (time=208.4), 0.0294156 s/step
Meep progress: 211.1/377.433631896973 = 55.9% done in 289.0s, 227.7s to go
on time step 10557 (time=211.14), 0.0292821 s/step
Meep progress: 214.0/377.433631896973 = 56.7% done in 293.0s, 223.8s to go
on time step 10702 (time=214.04), 0.0277483 s/step
Meep progress: 216.9/377.433631896973 = 57.5% done in 297.1s, 219.9s to go
on time step 10847 (time=216.94), 0.0277538 s/step
Meep progress: 219.78/377.433631896973 = 58.2% done in 301.1s, 216.0s to go
on time step 10991 (time=219.82), 0.0278316 s/step
Meep progress: 222.6/377.433631896973 = 59.0% done in 305.1s, 212.2s to go
on time step 11132 (time=222.64), 0.028433 s/step
Meep progress: 225.42/377.433631896973 = 59.7% done in 309.1s, 208.4s to go
on time step 11273 (time=225.46), 0.0284096 s/step
Meep progress: 228.28/377.433631896973 = 60.5% done in 313.1s, 204.6s to go
on time step 11416 (time=228.32), 0.0281164 s/step
Meep progress: 231.18/377.433631896973 = 61.3% done in 317.1s, 200.6s to go
on time step 11561 (time=231.22), 0.0277085 s/step
Meep progress: 234.08/377.433631896973 = 62.0% done in 321.1s, 196.7s to go
on time step 11706 (time=234.12), 0.0276123 s/step
Meep progress: 237.0/377.433631896973 = 62.8% done in 325.1s, 192.7s to go
on time step 11852 (time=237.04), 0.027553 s/step
Meep progress: 239.9/377.433631896973 = 63.6% done in 329.2s, 188.7s to go
on time step 11997 (time=239.94), 0.0276167 s/step
Meep progress: 242.76/377.433631896973 = 64.3% done in 333.2s, 184.8s to go
on time step 12140 (time=242.8), 0.0280373 s/step
Meep progress: 245.56/377.433631896973 = 65.1% done in 337.2s, 181.1s to go
on time step 12280 (time=245.6), 0.0286771 s/step
Meep progress: 248.42/377.433631896973 = 65.8% done in 341.2s, 177.2s to go
on time step 12423 (time=248.46), 0.0279976 s/step
Meep progress: 251.22/377.433631896973 = 66.6% done in 345.2s, 173.4s to go
on time step 12563 (time=251.26), 0.0286593 s/step
Meep progress: 254.0/377.433631896973 = 67.3% done in 349.2s, 169.7s to go
on time step 12702 (time=254.04), 0.0289685 s/step
Meep progress: 256.72/377.433631896973 = 68.0% done in 353.2s, 166.1s to go
on time step 12838 (time=256.76), 0.0295021 s/step
Meep progress: 259.32/377.433631896973 = 68.7% done in 357.2s, 162.7s to go
on time step 12969 (time=259.38), 0.0307104 s/step
Meep progress: 262.02/377.433631896973 = 69.4% done in 361.2s, 159.1s to go
on time step 13104 (time=262.08), 0.0297968 s/step
Meep progress: 264.76/377.433631896973 = 70.1% done in 365.3s, 155.4s to go
on time step 13241 (time=264.82), 0.0293784 s/step
Meep progress: 267.48/377.433631896973 = 70.9% done in 369.3s, 151.8s to go
on time step 13377 (time=267.54), 0.0295409 s/step
Meep progress: 270.2/377.433631896973 = 71.6% done in 373.3s, 148.2s to go
on time step 13513 (time=270.26), 0.0295451 s/step
Meep progress: 273.06/377.433631896973 = 72.3% done in 377.3s, 144.2s to go
on time step 13656 (time=273.12), 0.0281094 s/step
Meep progress: 275.84/377.433631896973 = 73.1% done in 381.3s, 140.4s to go
on time step 13795 (time=275.9), 0.0288434 s/step
Meep progress: 278.8/377.433631896973 = 73.9% done in 385.4s, 136.3s to go
on time step 13943 (time=278.86), 0.0272033 s/step
Meep progress: 281.7/377.433631896973 = 74.6% done in 389.4s, 132.3s to go
on time step 14087 (time=281.74), 0.0277927 s/step
Meep progress: 284.46/377.433631896973 = 75.4% done in 393.4s, 128.6s to go
on time step 14225 (time=284.5), 0.0290193 s/step
Meep progress: 287.14/377.433631896973 = 76.1% done in 397.4s, 125.0s to go
on time step 14359 (time=287.18), 0.0298951 s/step
Meep progress: 289.84/377.433631896973 = 76.8% done in 401.4s, 121.3s to go
on time step 14494 (time=289.88), 0.0297409 s/step
Meep progress: 292.68/377.433631896973 = 77.5% done in 405.4s, 117.4s to go
on time step 14636 (time=292.72), 0.0283174 s/step
Meep progress: 295.56/377.433631896973 = 78.3% done in 409.5s, 113.4s to go
on time step 14780 (time=295.6), 0.0279649 s/step
Meep progress: 298.4/377.433631896973 = 79.1% done in 413.5s, 109.5s to go
on time step 14922 (time=298.44), 0.0283278 s/step
Meep progress: 301.28/377.433631896973 = 79.8% done in 417.5s, 105.5s to go
on time step 15066 (time=301.32), 0.0278872 s/step
Meep progress: 304.14/377.433631896973 = 80.6% done in 421.5s, 101.6s to go
on time step 15209 (time=304.18), 0.0280452 s/step
Meep progress: 307.02/377.433631896973 = 81.3% done in 425.5s, 97.6s to go
on time step 15353 (time=307.06), 0.0279457 s/step
Meep progress: 309.88/377.433631896973 = 82.1% done in 429.5s, 93.6s to go
on time step 15496 (time=309.92), 0.0279758 s/step
Meep progress: 312.8/377.433631896973 = 82.9% done in 433.6s, 89.6s to go
on time step 15642 (time=312.84), 0.0275002 s/step
Meep progress: 315.66/377.433631896973 = 83.6% done in 437.6s, 85.6s to go
on time step 15785 (time=315.7), 0.0280761 s/step
Meep progress: 318.56/377.433631896973 = 84.4% done in 441.6s, 81.6s to go
on time step 15930 (time=318.6), 0.0276963 s/step
Meep progress: 321.44/377.433631896973 = 85.2% done in 445.6s, 77.6s to go
on time step 16074 (time=321.48), 0.0278362 s/step
Meep progress: 324.28/377.433631896973 = 85.9% done in 449.6s, 73.7s to go
on time step 16216 (time=324.32), 0.0283454 s/step
Meep progress: 327.0/377.433631896973 = 86.6% done in 453.6s, 70.0s to go
on time step 16352 (time=327.04), 0.0295635 s/step
Meep progress: 329.96/377.433631896973 = 87.4% done in 457.6s, 65.8s to go
on time step 16500 (time=330), 0.0270369 s/step
Meep progress: 332.92/377.433631896973 = 88.2% done in 461.7s, 61.7s to go
on time step 16648 (time=332.96), 0.0271752 s/step
Meep progress: 335.94/377.433631896973 = 89.0% done in 465.7s, 57.5s to go
on time step 16799 (time=335.98), 0.026629 s/step
Meep progress: 338.92/377.433631896973 = 89.8% done in 469.7s, 53.4s to go
on time step 16949 (time=338.98), 0.0268453 s/step
Meep progress: 341.88/377.433631896973 = 90.6% done in 473.7s, 49.3s to go
on time step 17097 (time=341.94), 0.0271671 s/step
Meep progress: 344.86/377.433631896973 = 91.4% done in 477.7s, 45.1s to go
on time step 17246 (time=344.92), 0.0270014 s/step
Meep progress: 347.8/377.433631896973 = 92.1% done in 481.8s, 41.0s to go
on time step 17393 (time=347.86), 0.0273915 s/step
Meep progress: 350.68/377.433631896973 = 92.9% done in 485.8s, 37.1s to go
on time step 17537 (time=350.74), 0.0278951 s/step
Meep progress: 353.56/377.433631896973 = 93.7% done in 489.8s, 33.1s to go
on time step 17681 (time=353.62), 0.0279332 s/step
Meep progress: 356.48/377.433631896973 = 94.4% done in 493.8s, 29.0s to go
on time step 17826 (time=356.52), 0.027711 s/step
Meep progress: 359.48/377.433631896973 = 95.2% done in 497.9s, 24.9s to go
on time step 17976 (time=359.52), 0.0267298 s/step
Meep progress: 362.5/377.433631896973 = 96.0% done in 501.9s, 20.7s to go
on time step 18127 (time=362.54), 0.0266521 s/step
Meep progress: 365.52/377.433631896973 = 96.8% done in 505.9s, 16.5s to go
on time step 18278 (time=365.56), 0.0265813 s/step
Meep progress: 368.56/377.433631896973 = 97.6% done in 509.9s, 12.3s to go
on time step 18430 (time=368.6), 0.0263588 s/step
Meep progress: 371.6/377.433631896973 = 98.5% done in 513.9s, 8.1s to go
on time step 18582 (time=371.64), 0.0263245 s/step
Meep progress: 374.72/377.433631896973 = 99.3% done in 517.9s, 3.8s to go
on time step 18738 (time=374.76), 0.0256593 s/step
run 0 finished at t = 377.44 (18872 timesteps)
flux1:, 0.627777777777778, 6.42061459194393e-7, 6.37286904462484e-7, 6.32656922359566e-7, 6.28169096754703e-7, 6.23967234604623e-7, 6.2029140682421e-7, 6.17382345839853e-7, 6.15391234333337e-7, 6.14336450629111e-7, 6.1412159200719e-7, 6.14599047324774e-7, 6.15643416697121e-7, 6.17197442160829e-7, 6.19270606182628e-7, 6.21898794449999e-7, 6.25096626369765e-7, 6.28837680155719e-7, 6.33076568128024e-7, 6.3778883535419e-7, 6.42969623937887e-7, 6.48534165054956e-7, 6.54156931898653e-7, 6.5930805668747e-7, 6.63882660286265e-7, 6.68989132901344e-7, 6.75169936568247e-7, 6.7872808482139e-7, 6.83279031655509e-7, 6.87650994699366e-7, 6.96020404701351e-7, 6.94098067966868e-7, 6.91434026712936e-7, 6.97199019207778e-7, 6.98314723840454e-7, 6.97944894913775e-7, 6.96402061295507e-7, 6.95412761039465e-7, 6.93049492446757e-7, 6.89839239497009e-7, 6.86015511950488e-7, 6.81477363662672e-7, 6.76301936557061e-7, 6.70726459481039e-7, 6.64989281496691e-7, 6.59265354624661e-7, 6.53672289029911e-7, 6.48284309667549e-7, 6.43136950691104e-7, 6.38237827807421e-7, 6.33597332369208e-7, 6.29271976889432e-7, 6.25394886103776e-7, 6.22168314651841e-7, 6.19812296487778e-7, 6.18489160762463e-7, 6.18240058616035e-7, 6.1896796262497e-7, 6.20482125977522e-7, 6.2258945296663e-7, 6.25191126826157e-7, 6.28332937481509e-7
flux1:, 0.628040226681531, 7.32958744832966e-7, 7.26425178695944e-7, 7.20026028871478e-7, 7.13752784866121e-7, 7.07762163849764e-7, 7.02338486624412e-7, 6.9779663184599e-7, 6.94376755870809e-7, 6.92178037856484e-7, 6.91155244939561e-7, 6.91171734377667e-7, 6.92078028498542e-7, 6.93776727209483e-7, 6.96246243066597e-7, 6.99520977922649e-7, 7.03648834060932e-7, 7.08654820589187e-7, 7.14527823557884e-7, 7.21222403151264e-7, 7.2864174516598e-7, 7.36566934435397e-7, 7.44567821499263e-7, 7.52106261086422e-7, 7.59139923417668e-7, 7.66759774652476e-7, 7.75304083315941e-7, 7.809326153657e-7, 7.87811897236788e-7, 7.93991747819264e-7, 8.0477520913176e-7, 8.03623759423633e-7, 8.01344344514884e-7, 8.08475094745337e-7, 8.10079614693995e-7, 8.09397370398906e-7, 8.07407576629388e-7, 8.05663664219236e-7, 8.01963042617088e-7, 7.97189035278303e-7, 7.91530522156744e-7, 7.84766751824019e-7, 7.77054532080077e-7, 7.68819386019443e-7, 7.60454057398591e-7, 7.52206794531364e-7, 7.4421235645282e-7, 7.36547304012191e-7, 7.29261930176011e-7, 7.22399871122937e-7, 7.1602592256152e-7, 7.10260623576436e-7, 7.05298344070086e-7, 7.01385433930346e-7, 6.98756391730707e-7, 6.97552983654575e-7, 6.97765935294611e-7, 6.99232824642201e-7, 7.01701719112451e-7, 7.04938017025099e-7, 7.08825874875476e-7, 7.13410092634567e-7
flux1:, 0.628302675585284, 8.38097676429387e-7, 8.30090924439447e-7, 8.22192224856776e-7, 8.14370286410209e-7, 8.06784287625559e-7, 7.9976096887722e-7, 7.93694584853235e-7, 7.8892145080747e-7, 7.85624339776545e-7, 7.83803311610384e-7, 7.83318517066614e-7, 7.8397929878464e-7, 7.85636181135203e-7, 7.88236536583367e-7, 7.91826635948673e-7, 7.96508174097324e-7, 8.02373579183087e-7, 8.09447060515898e-7, 8.17648091724053e-7, 8.26773619750604e-7, 8.36479562238828e-7, 8.46272695864661e-7, 8.5564785401939e-7, 8.6460165404207e-7, 8.74133002160358e-7, 8.84441920564771e-7, 8.91715590041258e-7, 9.00433721924908e-7, 9.08075991601752e-7, 9.20893459933824e-7, 9.20171580344696e-7, 9.1799644059706e-7, 9.26372492594379e-7, 9.28394981424434e-7, 9.27375277862556e-7, 9.2502128327374e-7, 9.22781701481177e-7, 9.17992113865362e-7, 9.11968534704354e-7, 9.04903177293239e-7, 8.9640124034605e-7, 8.86645654442519e-7, 8.76242655406595e-7, 8.65756001507684e-7, 8.55516426954048e-7, 8.45665162576576e-7, 8.362564867648e-7, 8.27329604056015e-7, 8.18946863919667e-7, 8.1122171488696e-7, 8.04341809814799e-7, 7.98569346377664e-7, 7.94199841057882e-7, 7.91483016414793e-7, 7.90536547607191e-7, 7.91295297459053e-7, 7.93527562765933e-7, 7.9692086854206e-7, 8.01205526029798e-7, 8.06259898696142e-7, 8.1214113216652e-7
flux1:, 0.628565124489038, 9.60551503606236e-7, 9.51597556045341e-7, 9.42690187879446e-7, 9.33753810473372e-7, 9.24936825431253e-7, 9.16604972931275e-7, 9.09235315408032e-7, 9.03264302552831e-7, 8.98956255780273e-7, 8.96345261567106e-7, 8.95270101816348e-7, 8.95481063332677e-7, 8.96767659465422e-7, 8.99051702080906e-7, 9.0240974090061e-7, 9.07019573955876e-7, 9.13054902675978e-7, 9.20573347259784e-7, 9.29447517082242e-7, 9.39366268087061e-7, 9.49888816570993e-7, 9.60512636779616e-7, 9.70795858525027e-7, 9.80727070744716e-7, 9.91156247207726e-7, 1.00228057736742e-6, 1.01044749094427e-6, 1.02014852736511e-6, 1.02866130153768e-6, 1.04285294085161e-6, 1.04197752393245e-6, 1.0394294027133e-6, 1.0487696745007e-6, 1.05101686422213e-6, 1.0496302116766e-6, 1.04699409081127e-6, 1.04461230552905e-6, 1.03914962028475e-6, 1.03238471730054e-6, 1.02458140701442e-6, 1.01513265003974e-6, 1.00418033273989e-6, 9.92481475308082e-7, 9.80774013710957e-7, 9.69476757309956e-7, 9.58725832512705e-7, 9.48524428342254e-7, 9.38865943123023e-7, 9.29802718940362e-7, 9.21480255346095e-7, 9.14148256751314e-7, 9.08138420299488e-7, 9.03798129363761e-7, 9.01392053869728e-7, 9.01009497229719e-7, 9.02523041110956e-7, 9.05626716333501e-7, 9.09947490931971e-7, 9.15187481833805e-7, 9.21232616305378e-7, 9.28169637114824e-7
flux1:, 0.628827573392791, 1.10331341448531e-6, 1.09414143857138e-6, 1.0849019729568e-6, 1.07545099773355e-6, 1.0659113644837e-6, 1.056682959312e-6, 1.04832668960385e-6, 1.04137929633932e-6, 1.0361799636392e-6, 1.03278163531971e-6, 1.03098216535279e-6, 1.03045695322206e-6, 1.03093036877036e-6, 1.03230937239612e-6, 1.03472187383131e-6, 1.03844241239009e-6, 1.04373513027908e-6, 1.05068639617645e-6, 1.05911558829898e-6, 1.06861730145134e-6, 1.07870076711439e-6, 1.08891193400693e-6, 1.09888222832222e-6, 1.10852552124954e-6, 1.11852193099649e-6, 1.12926262001284e-6, 1.13730593926803e-6, 1.14684554153798e-6, 1.15544610255974e-6, 1.17014969301357e-6, 1.16833504680385e-6, 1.16476982115123e-6, 1.17466599175886e-6, 1.17683785541229e-6, 1.17505691857058e-6, 1.17220936916518e-6, 1.17009579901253e-6, 1.16450744754723e-6, 1.15765768011827e-6, 1.1499615185696e-6, 1.14058614765992e-6, 1.12956143477039e-6, 1.11774520608936e-6, 1.10603684712623e-6, 1.09494334760149e-6, 1.08458438085944e-6, 1.07488255161554e-6, 1.06574580393204e-6, 1.05717913906554e-6, 1.04933377879654e-6, 1.04250806414346e-6, 1.03709914587816e-6, 1.0335058246133e-6, 1.03200595526792e-6, 1.03265527447362e-6, 1.0352565558119e-6, 1.03942310043251e-6, 1.04471983334615e-6, 1.05082678192031e-6, 1.05765132659779e-6, 1.06532923802202e-6
flux1:, 0.629090022296544, 1.26891085935346e-6, 1.26037998095678e-6, 1.25160397486609e-6, 1.24234669315762e-6, 1.23269066880359e-6, 1.22306368980987e-6, 1.21410837749116e-6, 1.20645757840046e-6, 1.20051469949453e-6, 1.1963346995373e-6, 1.1936567657545e-6, 1.19207054463165e-6, 1.19123712402701e-6, 1.19106318537938e-6, 1.19174821000085e-6, 1.19367839114367e-6, 1.19721044135547e-6, 1.20245274875667e-6, 1.20917321189772e-6, 1.21690276985774e-6, 1.22516100729936e-6, 1.23359400004643e-6, 1.24188938945691e-6, 1.24980860719711e-6, 1.25789194458508e-6, 1.26696082936622e-6, 1.27371570586318e-6, 1.28180373611965e-6, 1.28961561243664e-6, 1.30389538927876e-6, 1.30023467929082e-6, 1.29490727462529e-6, 1.30489251410295e-6, 1.30662721175892e-6, 1.30443993724135e-6, 1.30143784388252e-6, 1.30001395347928e-6, 1.29492040138722e-6, 1.28871813328829e-6, 1.28205171255511e-6, 1.27387816448664e-6, 1.26405214511182e-6, 1.25346843466348e-6, 1.24315908139132e-6, 1.23371225089113e-6, 1.22522085775347e-6, 1.2175006846199e-6, 1.21033515755502e-6, 1.20364105485695e-6, 1.19754261717268e-6, 1.19236650210679e-6, 1.18856565571921e-6, 1.18658626994718e-6, 1.18671582876789e-6, 1.18897048505026e-6, 1.19307496893474e-6, 1.1985542855315e-6, 1.2049083290437e-6, 1.21179964004336e-6, 1.21916998655722e-6, 1.22722361976322e-6
flux1:, 0.629352471200297, 1.45906896063642e-6, 1.45206713828052e-6, 1.44457910866693e-6, 1.43625679486904e-6, 1.42712924733089e-6, 1.41764444894973e-6, 1.40852061068537e-6, 1.40047782378383e-6, 1.39397023178976e-6, 1.38903895381835e-6, 1.38535192815835e-6, 1.38240965486759e-6, 1.37981808791119e-6, 1.37749968497133e-6, 1.37574069547376e-6, 1.37504425031487e-6, 1.37585307326153e-6, 1.37828984637602e-6, 1.38208253382251e-6, 1.38674410150405e-6, 1.39187076021995e-6, 1.3972439516854e-6, 1.40256109205147e-6, 1.40735517553521e-6, 1.41211564441139e-6, 1.41833617506945e-6, 1.4226496560023e-6, 1.42804119611495e-6, 1.43422158277389e-6, 1.44723264384237e-6, 1.44081300670695e-6, 1.43297237307174e-6, 1.44261830312782e-6, 1.44356228598839e-6, 1.44098966499551e-6, 1.43788295252456e-6, 1.43753408571913e-6, 1.43355444409694e-6, 1.42871775462701e-6, 1.42396106425601e-6, 1.41807486083014e-6, 1.41069442488735e-6, 1.40268318823083e-6, 1.39516355980925e-6, 1.38878983377316e-6, 1.38361925577111e-6, 1.37934152763081e-6, 1.37558335658269e-6, 1.37213557440095e-6, 1.36906164424563e-6, 1.36669237900668e-6, 1.36552235829871e-6, 1.36603758707511e-6, 1.36852971113662e-6, 1.37296881903017e-6, 1.37899360764639e-6, 1.38603334020465e-6, 1.39351931935816e-6, 1.40109978660076e-6, 1.40876179644894e-6, 1.41679530592828e-6
flux1:, 0.629614920104051, 1.67451365615222e-6, 1.66984286240341e-6, 1.66439547345238e-6, 1.65769886305018e-6, 1.64971846152073e-6, 1.64091315569334e-6, 1.63206596891806e-6, 1.62397070013591e-6, 1.61711730534254e-6, 1.61152085802627e-6, 1.60677346862447e-6, 1.60229214174679e-6, 1.59764137908958e-6, 1.59277392817022e-6, 1.58806902126044e-6, 1.5841394682004e-6, 1.58149825795509e-6, 1.58027492296693e-6, 1.58017891095259e-6, 1.58076129597811e-6, 1.58175737522477e-6, 1.5830943748735e-6, 1.58440708655199e-6, 1.58494059322662e-6, 1.58527937647695e-6, 1.58779617894835e-6, 1.58870770603671e-6, 1.59041431996689e-6, 1.59429338053168e-6, 1.60545623967323e-6, 1.5954907692574e-6, 1.58448985952569e-6, 1.59351728344092e-6, 1.59340983828526e-6, 1.59052439758292e-6, 1.58737039115959e-6, 1.58840467802191e-6, 1.58607638690795e-6, 1.58321331974969e-6, 1.58107988534723e-6, 1.5783642963845e-6, 1.57446589405789e-6, 1.57015530954975e-6, 1.56659474487441e-6, 1.56448170765183e-6, 1.56383012637233e-6, 1.56419415387791e-6, 1.56502440300853e-6, 1.56595848184288e-6, 1.56697063809429e-6, 1.56837213480986e-6, 1.57068253699855e-6, 1.57441704024519e-6, 1.57986417623526e-6, 1.58694160903793e-6, 1.59519566045804e-6, 1.60395448047548e-6, 1.61257847673212e-6, 1.6207043104392e-6, 1.6283727172203e-6, 1.63597236830818e-6
flux1:, 0.629877369007804, 1.91499145881703e-6, 1.91325716726269e-6, 1.91043499553188e-6, 1.90592481633566e-6, 1.89962235813086e-6, 1.89198650157443e-6, 1.88384943001259e-6, 1.87606091605789e-6, 1.86913191341044e-6, 1.86304507323563e-6, 1.85732185301702e-6, 1.85131067179036e-6, 1.84455202613069e-6, 1.83703881460722e-6, 1.82923757560738e-6, 1.82184985872849e-6, 1.81543493991983e-6, 1.81012328069364e-6, 1.8056352501258e-6, 1.80161922879231e-6, 1.79799799272094e-6, 1.79482556960804e-6, 1.79158499558712e-6, 1.78720449142741e-6, 1.78255286750153e-6, 1.78101282782943e-6, 1.77792570193518e-6, 1.77541051452298e-6, 1.77661914218201e-6, 1.78577317342703e-6, 1.77172687972154e-6, 1.75712808369858e-6, 1.76551153744298e-6, 1.76426773356018e-6, 1.76120740554331e-6, 1.75808816742096e-6, 1.76070770273472e-6, 1.76041195936911e-6, 1.75993345986985e-6, 1.76086257348411e-6, 1.7618572527369e-6, 1.7620957616924e-6, 1.76221258353481e-6, 1.76335831062706e-6, 1.76624446041722e-6, 1.77083475805821e-6, 1.77654946094798e-6, 1.7826610172922e-6, 1.78864350083536e-6, 1.79436535912994e-6, 1.80009988962314e-6, 1.80637514658852e-6, 1.81372280512637e-6, 1.82241953291803e-6, 1.83232505367796e-6, 1.84289023952035e-6, 1.85334118665261e-6, 1.86296877869371e-6, 1.87140197458186e-6, 1.87874127565989e-6, 1.88548143881846e-6
flux1:, 0.630139817911557, 2.17954920841325e-6, 2.18107290533822e-6, 2.18121638008023e-6, 2.17925985852302e-6, 2.17502782630961e-6, 2.16896684624236e-6, 2.16193821691045e-6, 2.1548268310039e-6, 2.14815144037475e-6, 2.14186298635913e-6, 2.13542737488676e-6, 2.12814723309127e-6, 2.11955770012308e-6, 2.10969447925342e-6, 2.09909278495118e-6, 2.08850947181469e-6, 2.07852035919693e-6, 2.06925337207215e-6, 2.06047348351533e-6, 2.05197977024229e-6, 2.04390792571753e-6, 2.03639105424311e-6, 2.02866854348331e-6, 2.01936335741613e-6, 2.00983709173047e-6, 2.00450506122528e-6, 1.99731677555335e-6, 1.99063483404438e-6, 1.98919642151026e-6, 1.99670062500865e-6, 1.97838513825235e-6, 1.96003938097748e-6, 1.96808346705317e-6, 1.96585687518892e-6, 1.96282853651987e-6, 1.95986473034711e-6, 1.96415289162251e-6, 1.96605736670061e-6, 1.96811276275613e-6, 1.97219647840219e-6, 1.97699953584352e-6, 1.98152314861085e-6, 1.98624946181198e-6, 1.99227380924913e-6, 2.00028928787481e-6, 2.01020266943767e-6, 2.0213126129745e-6, 2.03273060990719e-6, 2.04377821653098e-6, 2.05421858163287e-6, 2.06427837313922e-6, 2.07448061246842e-6, 2.0853599503147e-6, 2.09717152579372e-6, 2.10971319813966e-6, 2.1223420943429e-6, 2.13418800797219e-6, 2.14447981319402e-6, 2.15284571581874e-6, 2.15945049383512e-6, 2.16489608562592e-6
flux1:, 0.63040226681531, 2.46706831997941e-6, 2.4718390006125e-6, 2.47500151072619e-6, 2.47573450644059e-6, 2.47379410200202e-6, 2.46960144869211e-6, 2.46402389837993e-6, 2.45795921209564e-6, 2.45192364837462e-6, 2.4458442727636e-6, 2.43915482209695e-6, 2.43113987661571e-6, 2.42134608395817e-6, 2.40984599222061e-6, 2.39721320653707e-6, 2.38421761408025e-6, 2.37141981363238e-6, 2.35894457628053e-6, 2.34663412344151e-6, 2.33447668042583e-6, 2.32281768934584e-6, 2.3117992858548e-6, 2.3003390043059e-6, 2.28680994524364e-6, 2.27326227448894e-6, 2.26504233682327e-6, 2.25420518666922e-6, 2.2440559339897e-6, 2.24042134010079e-6, 2.24717692890817e-6, 2.22479123473233e-6, 2.20287094030373e-6, 2.21123872855865e-6, 2.20844647498754e-6, 2.20571449770661e-6, 2.20306890003611e-6, 2.20899461903775e-6, 2.21302289440421e-6, 2.21746894673298e-6, 2.22442780650054e-6, 2.23266120953912e-6, 2.2410579273901e-6, 2.24996361189721e-6, 2.26039080081287e-6, 2.27298284859879e-6, 2.28758251074876e-6, 2.30338749822877e-6, 2.31938364071801e-6, 2.33477337624438e-6, 2.34923488429622e-6, 2.36295243605673e-6, 2.37643596276778e-6, 2.39021026798398e-6, 2.40449913646723e-6, 2.41903687322225e-6, 2.43309438885744e-6, 2.44571920432333e-6, 2.45609370488162e-6, 2.46385701370385e-6, 2.46924213258588e-6, 2.47295322087373e-6
flux1:, 0.630664715719064, 2.77699237497267e-6, 2.78466700128467e-6, 2.79061302479185e-6, 2.7939334317278e-6, 2.79432252610203e-6, 2.79216326622142e-6, 2.78830527918657e-6, 2.78363784590703e-6, 2.77866829376752e-6, 2.77331348128996e-6, 2.76700326390968e-6, 2.75903271025996e-6, 2.74897214334098e-6, 2.73691653274428e-6, 2.72343966688317e-6, 2.70927914070789e-6, 2.69495104650925e-6, 2.68057894217023e-6, 2.66610791361223e-6, 2.65173122436252e-6, 2.63797134177886e-6, 2.62489865415089e-6, 2.61106014207156e-6, 2.59467281313842e-6, 2.57862426629621e-6, 2.5689721465136e-6, 2.55546511297902e-6, 2.54313655700647e-6, 2.5381496532572e-6, 2.54553102193295e-6, 2.519633042673e-6, 2.49460561003314e-6, 2.50428631110271e-6, 2.50158435937567e-6, 2.49944203020127e-6, 2.49730724365379e-6, 2.50474391290435e-6, 2.51057723874857e-6, 2.51698687096501e-6, 2.5262007147018e-6, 2.53704909783477e-6, 2.54837969438889e-6, 2.56044888273878e-6, 2.5741815713243e-6, 2.59014624679376e-6, 2.60811428277164e-6, 2.62720768981096e-6, 2.64633555405711e-6, 2.66463409865747e-6, 2.68173606644104e-6, 2.69780150175565e-6, 2.71332632017522e-6, 2.72881479096084e-6, 2.74445024593707e-6, 2.75990439525873e-6, 2.77437553916704e-6, 2.78685161057991e-6, 2.79649264825283e-6, 2.8029659037037e-6, 2.80657692087806e-6, 2.80812207444241e-6
flux1:, 0.630927164622817, 3.11013587080495e-6, 3.12009049939006e-6, 3.12833578399279e-6, 3.13392876711585e-6, 3.1365109696384e-6, 3.13641619990151e-6, 3.1344549194649e-6, 3.13149017143476e-6, 3.12801829300632e-6, 3.1239630062739e-6, 3.11877882166082e-6, 3.11179583754464e-6, 3.10261317072287e-6, 3.09132713871277e-6, 3.07847130893822e-6, 3.06470967352527e-6, 3.05049151104245e-6, 3.03594268640959e-6, 3.02112412619596e-6, 3.00642300226507e-6, 2.99248102876375e-6, 2.97922036219088e-6, 2.9648100056731e-6, 2.94742866889994e-6, 2.93087312808867e-6, 2.92160461286689e-6, 2.9068120413384e-6, 2.89401468820492e-6, 2.88880754184037e-6, 2.89850450500504e-6, 2.86990999989117e-6, 2.84244859784185e-6, 2.85466242005398e-6, 2.85286788626934e-6, 2.85159320277588e-6, 2.85016137906528e-6, 2.8589155450334e-6, 2.86602754668406e-6, 2.87373813182078e-6, 2.88432907269113e-6, 2.89664953204303e-6, 2.90956732957801e-6, 2.9233215638101e-6, 2.93877081733335e-6, 2.95639483246816e-6, 2.97588657126076e-6, 2.99631761498931e-6, 3.01657563369383e-6, 3.03579632869408e-6, 3.05362146599568e-6, 3.07021747169383e-6, 3.08607292894813e-6, 3.10166424844864e-6, 3.11712686535485e-6, 3.13207358560599e-6, 3.14564902240085e-6, 3.15681165516251e-6, 3.16473085016374e-6, 3.16912428332634e-6, 3.17037525850973e-6, 3.16935893253786e-6
flux1:, 0.63118961352657, 3.46942758342928e-6, 3.48085179808308e-6, 3.49073933453773e-6, 3.49812977312458e-6, 3.50262175730242e-6, 3.5044925273782e-6, 3.50449768454128e-6, 3.50346262187821e-6, 3.5018751149074e-6, 3.49968308321391e-6, 3.49638931754561e-6, 3.49137489281647e-6, 3.48426443962316e-6, 3.47513112467566e-6, 3.46443246647908e-6, 3.45272866137938e-6, 3.44039049076678e-6, 3.42754970959565e-6, 3.41437937526864e-6, 3.40142242075554e-6, 3.38936669585249e-6, 3.37792978471805e-6, 3.36494128422593e-6, 3.34866165411834e-6, 3.33377186911235e-6, 3.32679264863758e-6, 3.31230236645889e-6, 3.30091209588823e-6, 3.29674205132223e-6, 3.3105339629808e-6, 3.28015310172568e-6, 3.25099380820117e-6, 3.26704461915238e-6, 3.26701296179928e-6, 3.26681444663544e-6, 3.26623137336674e-6, 3.27607499919229e-6, 3.28379469855167e-6, 3.29198929006972e-6, 3.30294468022646e-6, 3.31543217562992e-6, 3.3283741951584e-6, 3.34207752235337e-6, 3.35738115733977e-6, 3.37467753294552e-6, 3.39357575522011e-6, 3.41311771067206e-6, 3.43222254530895e-6, 3.45009426522933e-6, 3.46644557029151e-6, 3.48148833655464e-6, 3.49571724064027e-6, 3.50957768204255e-6, 3.523152238659e-6, 3.53600090327706e-6, 3.54723700565997e-6, 3.55582428059843e-6, 3.56097769611477e-6, 3.5624908285185e-6, 3.5608307703075e-6, 3.55693656708495e-6
flux1:, 0.631452062430323, 3.86043430699019e-6, 3.87245346423444e-6, 3.88325264513268e-6, 3.89187580694009e-6, 3.89788769472752e-6, 3.90150664810771e-6, 3.90342663611037e-6, 3.90443274742483e-6, 3.90501088822365e-6, 3.905147584536e-6, 3.90440795909381e-6, 3.90222788280088e-6, 3.89824574812505e-6, 3.89248768923343e-6, 3.8853104346016e-6, 3.87715700908624e-6, 3.868320620167e-6, 3.85894079450872e-6, 3.84928090644088e-6, 3.83997955689262e-6, 3.83169598761809e-6, 3.82392062545477e-6, 3.81422397757971e-6, 3.80104462672213e-6, 3.7898222704207e-6, 3.78682233062125e-6, 3.77417240216523e-6, 3.7659211466441e-6, 3.7639742959342e-6, 3.78347224785907e-6, 3.75210768045352e-6, 3.72187392643864e-6, 3.74297257796846e-6, 3.74544849366747e-6, 3.74641037370429e-6, 3.74672116760012e-6, 3.75742133636193e-6, 3.76501521826261e-6, 3.77282453733845e-6, 3.78314028564746e-6, 3.79452238707046e-6, 3.80594241696077e-6, 3.81785762203857e-6, 3.83115446971175e-6, 3.84615694487858e-6, 3.86238805515723e-6, 3.87887249574893e-6, 3.89460242084909e-6, 3.90891111251334e-6, 3.92164207803798e-6, 3.93309431328876e-6, 3.94378665810249e-6, 3.95413475773144e-6, 3.96416640260081e-6, 3.9733964641072e-6, 3.98093007662979e-6, 3.98577121579283e-6, 3.98721683316133e-6, 3.98516189864758e-6, 3.98016342575747e-6, 3.97321004762118e-6
flux1:, 0.631714511334077, 4.29153511353142e-6, 4.30333940593024e-6, 4.31435163136962e-6, 4.32363044127298e-6, 4.3307128305694e-6, 4.33576189140811e-6, 4.3394143645802e-6, 4.34242276941381e-6, 4.34528169431822e-6, 4.34802528516348e-6, 4.35028236712967e-6, 4.35153364185528e-6, 4.35141230732168e-6, 4.34987821453496e-6, 4.34717844732002e-6, 4.34364522977211e-6, 4.33950745678476e-6, 4.33491097920866e-6, 4.33017148105313e-6, 4.32595106334806e-6, 4.32281954548307e-6, 4.32005984163599e-6, 4.31509194061991e-6, 4.30657969091157e-6, 4.30051025237696e-6, 4.30267688935332e-6, 4.29309275901641e-6, 4.28925986634025e-6, 4.29045405155043e-6, 4.31685729995091e-6, 4.28499771430573e-6, 4.25402205621101e-6, 4.28111228075362e-6, 4.28658161126035e-6, 4.28862001521192e-6, 4.28971769958263e-6, 4.30105912519744e-6, 4.30781981746089e-6, 4.31442919077134e-6, 4.32324966292139e-6, 4.33247785292992e-6, 4.34108265535182e-6, 4.34973653373715e-6, 4.35945168947334e-6, 4.37051934236725e-6, 4.38237889218596e-6, 4.39403997890924e-6, 4.4045906433135e-6, 4.4135363135999e-6, 4.4208994126773e-6, 4.42710367391241e-6, 4.43271185464704e-6, 4.43811508398664e-6, 4.44328751718778e-6, 4.44770689308112e-6, 4.45049045886438e-6, 4.4507125564135e-6, 4.44778325894864e-6, 4.44172060376513e-6, 4.43317668267095e-6, 4.42317793363985e-6
flux1:, 0.63197696023783, 4.77367168210193e-6, 4.78462938026901e-6, 4.7952823464843e-6, 4.8046991491886e-6, 4.8123904174409e-6, 4.81847338883455e-6, 4.82354380966137e-6, 4.82834021751769e-6, 4.83337990093261e-6, 4.83874722806965e-6, 4.84412277918171e-6, 4.8490091269231e-6, 4.85301055396209e-6, 4.8560090581839e-6, 4.85815090354932e-6, 4.85968278618478e-6, 4.86079213508672e-6, 4.86162525638741e-6, 4.86250133213599e-6, 4.86403519878862e-6, 4.86667515210202e-6, 4.8695596964469e-6, 4.87007401521576e-6, 4.86708493963187e-6, 4.86686243710169e-6, 4.87466716859807e-6, 4.86883650421054e-6, 4.86999848638285e-6, 4.87482190584618e-6, 4.90873628750262e-6, 4.8763837868041e-6, 4.84456092799116e-6, 4.87818320215157e-6, 4.8867568681344e-6, 4.88959879023716e-6, 4.89118903488611e-6, 4.90298725487735e-6, 4.90831529459441e-6, 4.913059791861e-6, 4.91979067533301e-6, 4.92619482152878e-6, 4.93114225685005e-6, 4.93555389955159e-6, 4.94064537244978e-6, 4.94672389947814e-6, 4.95315335356444e-6, 4.95891988638989e-6, 4.96320752472249e-6, 4.96571127960111e-6, 4.96666091645859e-6, 4.96663241275885e-6, 4.96625063826323e-6, 4.96589030294917e-6, 4.96547549684726e-6, 4.96445328811443e-6, 4.96196684972384e-6, 4.95718101765568e-6, 4.94963970752227e-6, 4.93949827418218e-6, 4.92750709650446e-6, 4.91472284137441e-6
flux1:, 0.632239409141583, 5.31967859841234e-6, 5.32941355298829e-6, 5.3393288262416e-6, 5.34848134440737e-6, 5.35635004471292e-6, 5.3630196376159e-6, 5.36907148295473e-6, 5.37525861834086e-6, 5.38213833006425e-6, 5.38984239203635e-6, 5.39808028324533e-6, 5.40634393499553e-6, 5.41418346322779e-6, 5.42140037642119e-6, 5.42806455734893e-6, 5.43437633926248e-6, 5.44050908686062e-6, 5.44659904025991e-6, 5.45291762769314e-6, 5.45997816752468e-6, 5.46811537418425e-6, 5.47642309702323e-6, 5.48234921191152e-6, 5.48486142816397e-6, 5.49024002802167e-6, 5.50334491283298e-6, 5.50127417988442e-6, 5.50716421402598e-6, 5.51558173341438e-6, 5.55693988668366e-6, 5.52350645920803e-6, 5.49020872129319e-6, 5.53043396653468e-6, 5.54179241414869e-6, 5.54498664137105e-6, 5.54658104183245e-6, 5.55868702441606e-6, 5.56215337151567e-6, 5.56458634809438e-6, 5.56896143946257e-6, 5.57233983644215e-6, 5.57336307363033e-6, 5.57319387960258e-6, 5.57331574470466e-6, 5.57410697998724e-6, 5.57486918828052e-6, 5.57454772775427e-6, 5.5724000139343e-6, 5.56830005074265e-6, 5.56268952494467e-6, 5.55631002570508e-6, 5.54986231642097e-6, 5.54371387337767e-6, 5.53774313658968e-6, 5.53136909914115e-6, 5.52376468332229e-6, 5.51419115975902e-6, 5.50233278402912e-6, 5.48848675365643e-6, 5.47350274533936e-6, 5.45846573750448e-6
flux1:, 0.632501858045337, 5.94328464153282e-6, 5.95170483059552e-6, 5.96072865941906e-6, 5.9693635166394e-6, 5.97704263085386e-6, 5.98383187519001e-6, 5.99033142749176e-6, 5.99734477148833e-6, 6.00548994185544e-6, 6.01494110957574e-6, 6.02540841750628e-6, 6.03633694123442e-6, 6.04719935103574e-6, 6.05772188580254e-6, 6.06793199996029e-6, 6.07802791456648e-6, 6.08819422341918e-6, 6.09854272387398e-6, 6.10925360471848e-6, 6.12071521515419e-6, 6.13320238149548e-6, 6.14588668719072e-6, 6.15633299584035e-6, 6.16343026651022e-6, 6.17323980130107e-6, 6.19054891002627e-6, 6.19153338712552e-6, 6.20104463465889e-6, 6.2124931851753e-6, 6.26059958703705e-6, 6.22489733064586e-6, 6.18897425942722e-6, 6.23542862081413e-6, 6.24884623572041e-6, 6.25181035867332e-6, 6.25275654087429e-6, 6.26505588191386e-6, 6.26643611217516e-6, 6.26636090205367e-6, 6.2684520245357e-6, 6.26908074510012e-6, 6.26651532971503e-6, 6.26211248100069e-6, 6.25766335551477e-6, 6.25366958511588e-6, 6.24938679102316e-6, 6.24369649836128e-6, 6.23588879339401e-6, 6.22598127286784e-6, 6.21460925746366e-6, 6.2026783595179e-6, 6.19097277596495e-6, 6.17986072189477e-6, 6.1691776585446e-6, 6.15831041599626e-6, 6.1464526698126e-6, 6.13295151099234e-6, 6.11762247517488e-6, 6.10089941159334e-6, 6.08373120054538e-6, 6.06723618592614e-6
flux1:, 0.63276430694909, 6.65795412377484e-6, 6.66522748306505e-6, 6.67342209177769e-6, 6.68144401085237e-6, 6.6886560132584e-6, 6.69511393879946e-6, 6.70147066450514e-6, 6.70861982171307e-6, 6.7172650010132e-6, 6.72762084226517e-6, 6.73937268908124e-6, 6.7518864120885e-6, 6.76453912455428e-6, 6.77699137500714e-6, 6.78926213726537e-6, 6.80158538932956e-6, 6.81417283861594e-6, 6.82709538145885e-6, 6.84041668783195e-6, 6.85441848443349e-6, 6.86941405088251e-6, 6.88477890748178e-6, 6.89818637517927e-6, 6.90820507888944e-6, 6.92053817439355e-6, 6.9403933576224e-6, 6.94311263207559e-6, 6.95445373650774e-6, 6.96793230953113e-6, 7.02163315050007e-6, 6.98196621532235e-6, 6.94183497917114e-6, 6.99382065241901e-6, 7.00827523043233e-6, 7.0103759795366e-6, 7.00992598624804e-6, 7.02233722186392e-6, 7.02161309601415e-6, 7.0190739124617e-6, 7.01924357676665e-6, 7.01780374483593e-6, 7.01251196761081e-6, 7.00483625929493e-6, 6.99688245613195e-6, 6.98931449799398e-6, 6.98135730266093e-6, 6.9718035713975e-6, 6.95992570705486e-6, 6.94583373153931e-6, 6.93032208425783e-6, 6.91444689157081e-6, 6.89907674415156e-6, 6.8845847067365e-6, 6.87076060681608e-6, 6.85694513369439e-6, 6.84232906843829e-6, 6.82631821946349e-6, 6.80883668248951e-6, 6.79044306630328e-6, 6.77218713846221e-6, 6.75523394992308e-6
flux1:, 0.633026755852843, 7.47578843321937e-6, 7.48227253442237e-6, 7.48987288318463e-6, 7.49733246053836e-6, 7.50390602449693e-6, 7.50963681383205e-6, 7.5152575035622e-6, 7.52179076950024e-6, 7.53005561618016e-6, 7.54031499644803e-6, 7.5522164784288e-6, 7.56502646652035e-6, 7.578015937557e-6, 7.59078819499889e-6, 7.60337610195809e-6, 7.6160685092302e-6, 7.629103953545e-6, 7.64249635569594e-6, 7.65619465052594e-6, 7.67043975454906e-6, 7.68571858105965e-6, 7.70172059651041e-6, 7.71614632351046e-6, 7.72696726158655e-6, 7.7395125538503e-6, 7.76000414637718e-6, 7.762731504039e-6, 7.77371311750587e-6, 7.78795467636861e-6, 7.84590769017375e-6, 7.80025405103692e-6, 7.75406938205924e-6, 7.81076741481285e-6, 7.82512258849539e-6, 7.82577931519532e-6, 7.82318935042668e-6, 7.83566576376443e-6, 7.83299526482654e-6, 7.82823029497274e-6, 7.82703726756587e-6, 7.82447441216885e-6, 7.81768082824015e-6, 7.80813147663492e-6, 7.79821773975863e-6, 7.7887814900395e-6, 7.77902549545424e-6, 7.76763015371789e-6, 7.75380118535701e-6, 7.73768782405401e-6, 7.72020458977086e-6, 7.70253948816164e-6, 7.68564121255524e-6, 7.66988516962571e-6, 7.65500319665407e-6, 7.64026254207345e-6, 7.62481212778611e-6, 7.60807558405094e-6, 7.59005451610919e-6, 7.57141988284851e-6, 7.55333058858167e-6, 7.53702145937475e-6
flux1:, 0.633289204756596, 8.40671808376192e-6, 8.41285929577537e-6, 8.4202068648067e-6, 8.42727362905692e-6, 8.43315393263687e-6, 8.43785752003826e-6, 8.44220915296125e-6, 8.44739384328762e-6, 8.45438213774977e-6, 8.46351002930866e-6, 8.47439662768242e-6, 8.48620830516852e-6, 8.49810801908824e-6, 8.50964254506756e-6, 8.52085772010996e-6, 8.53208644083071e-6, 8.54357254665137e-6, 8.55525996219185e-6, 8.56701731778246e-6, 8.57915717993188e-6, 8.59249904683573e-6, 8.60712310266267e-6, 8.62060565480042e-6, 8.63004244742646e-6, 8.6405077615381e-6, 8.65984621299407e-6, 8.66073730715339e-6, 8.66914103348095e-6, 8.68283675315415e-6, 8.74383438884696e-6, 8.69008647015299e-6, 8.63596165152123e-6, 8.69668462106856e-6, 8.7099165686335e-6, 8.70871130172638e-6, 8.70335772200353e-6, 8.71589537222348e-6, 8.71155736360374e-6, 8.70492331853582e-6, 8.70299986599791e-6, 8.70034260435865e-6, 8.69341181487871e-6, 8.68358085882095e-6, 8.67346348622808e-6, 8.66406356787525e-6, 8.65455681972379e-6, 8.64349159044181e-6, 8.62997078050079e-6, 8.61414378972588e-6, 8.59701674203875e-6, 8.57989542630122e-6, 8.56380192657693e-6, 8.54910228001572e-6, 8.53544350414019e-6, 8.52197538216897e-6, 8.50775118044393e-6, 8.4921626919621e-6, 8.47525792936302e-6, 8.45781612433879e-6, 8.44112649803446e-6, 8.42652803137914e-6
flux1:, 0.63355165366035, 9.45817834652656e-6, 9.46440198276683e-6, 9.4718711324052e-6, 9.47880060777756e-6, 9.48405533369833e-6, 9.48756593437784e-6, 9.49023934487454e-6, 9.49344625411162e-6, 9.49835232185929e-6, 9.50541449099169e-6, 9.51426325881374e-6, 9.52398981712867e-6, 9.53365573928605e-6, 9.54273779582396e-6, 9.55126089649681e-6, 9.55955324591026e-6, 9.56781872058577e-6, 9.57592355269803e-6, 9.58372423201712e-6, 9.59175676815689e-6, 9.60134019890188e-6, 9.61297870653322e-6, 9.62391823251669e-6, 9.63013201001957e-6, 9.63667997175796e-6, 9.65355905248325e-6, 9.65096762894467e-6, 9.65492930126125e-6, 9.66696355837202e-6, 9.73024920390076e-6, 9.66646818708713e-6, 9.60270576423349e-6, 9.66715520467497e-6, 9.67858270936073e-6, 9.67535642893573e-6, 9.66684683004285e-6, 9.67949880039821e-6, 9.67382230181645e-6, 9.66570417114343e-6, 9.66362867123447e-6, 9.66180184917383e-6, 9.6560011429964e-6, 9.64740411441898e-6, 9.63875692811813e-6, 9.63117316741361e-6, 9.62377641803117e-6, 9.61496730178846e-6, 9.60373242684867e-6, 9.5902123040548e-6, 9.57550265714593e-6, 9.56102844577488e-6, 9.54787984878402e-6, 9.53639050538665e-6, 9.52607672377242e-6, 9.51590706025329e-6, 9.50477195180637e-6, 9.49197952370421e-6, 9.47760311420367e-6, 9.46254482030786e-6, 9.44826543387088e-6, 9.43625539057742e-6
flux1:, 0.633814102564103, 1.06353802134428e-5, 1.06419945173421e-5, 1.06499275160042e-5, 1.06570308275733e-5, 1.0661853154451e-5, 1.06641708912689e-5, 1.0664935515402e-5, 1.06657135500348e-5, 1.06679175585302e-5, 1.06722007586796e-5, 1.06782805122758e-5, 1.06852258968881e-5, 1.06920108532789e-5, 1.06980094773777e-5, 1.0703153135481e-5, 1.07076755411614e-5, 1.07116721356503e-5, 1.07149303523964e-5, 1.07173925358547e-5, 1.07199966404765e-5, 1.07247209155037e-5, 1.0732482515989e-5, 1.07399622022247e-5, 1.07418230777182e-5, 1.07434346179561e-5, 1.07573147266643e-5, 1.07500750811125e-5, 1.07484075605778e-5, 1.07580579317555e-5, 1.08235728348043e-5, 1.07482056385071e-5, 1.06734912912054e-5, 1.07419699919336e-5, 1.07514421179418e-5, 1.07463569025961e-5, 1.07346129778435e-5, 1.07475067944989e-5, 1.07407968764015e-5, 1.07315185638597e-5, 1.07297074131183e-5, 1.07293757449819e-5, 1.07256683252769e-5, 1.07195028421077e-5, 1.07136523422138e-5, 1.07092511495017e-5, 1.0705320011343e-5, 1.07000984492609e-5, 1.06924720711084e-5, 1.0682605806828e-5, 1.06717231941788e-5, 1.06613954278333e-5, 1.06527809998504e-5, 1.0646145459564e-5, 1.06408057671735e-5, 1.06354635765693e-5, 1.06287680805316e-5, 1.06198967705752e-5, 1.06089474380571e-5, 1.05969884210026e-5, 1.05857201395233e-5, 1.05768460473769e-5
flux1:, 0.634076551467856, 1.19421763480725e-5, 1.19493096252569e-5, 1.19579733948536e-5, 1.19655956798042e-5, 1.19703041397743e-5, 1.19716142705309e-5, 1.19704541526163e-5, 1.19685814838809e-5, 1.19677157543391e-5, 1.19688103072664e-5, 1.1971781275887e-5, 1.19757561712654e-5, 1.1979639902778e-5, 1.19826496972431e-5, 1.19845116832107e-5, 1.1985236713274e-5, 1.19847235865869e-5, 1.19826862055724e-5, 1.19792720836048e-5, 1.19760105859364e-5, 1.19756798972732e-5, 1.19795642339305e-5, 1.19835478291666e-5, 1.19808700918928e-5, 1.19775612033083e-5, 1.19888137931708e-5, 1.19764334319294e-5, 1.19688225173901e-5, 1.19758841641485e-5, 1.20443935959292e-5, 1.19564059778865e-5, 1.18699231346904e-5, 1.19434577455859e-5, 1.19514578596555e-5, 1.19450088748035e-5, 1.19303004585626e-5, 1.19436531994279e-5, 1.19361254021854e-5, 1.1925876027361e-5, 1.19245142995123e-5, 1.19259861568528e-5, 1.19248945252538e-5, 1.19218729771136e-5, 1.19196134916305e-5, 1.19191500172244e-5, 1.19193212035727e-5, 1.19181908623617e-5, 1.19145886773812e-5, 1.19087859472225e-5, 1.1902221162378e-5, 1.18966718237509e-5, 1.18933739740071e-5, 1.18924763941958e-5, 1.18930032732139e-5, 1.18932809338687e-5, 1.1891630178311e-5, 1.18870619827034e-5, 1.18797263225045e-5, 1.18709378499551e-5, 1.18627363826526e-5, 1.18571148699727e-5
flux1:, 0.634339000371609, 1.33824001785023e-5, 1.33899826388089e-5, 1.33995543121742e-5, 1.34080644412241e-5, 1.34130979789576e-5, 1.34137726211875e-5, 1.34108957838021e-5, 1.34063970386897e-5, 1.34023699769967e-5, 1.34001977838188e-5, 1.34001396623989e-5, 1.34014852883702e-5, 1.34030914089683e-5, 1.34039438067685e-5, 1.34034181328062e-5, 1.34011434282453e-5, 1.33967196972945e-5, 1.33897970187563e-5, 1.33808567954628e-5, 1.33722041377486e-5, 1.33675333007146e-5, 1.33684330398478e-5, 1.33697952499023e-5, 1.33633950515352e-5, 1.33562380547705e-5, 1.33661176558732e-5, 1.33488393500905e-5, 1.3335869240985e-5, 1.33406770362816e-5, 1.3413746742429e-5, 1.33126405918915e-5, 1.32140767983271e-5, 1.3294421295754e-5, 1.33020598148769e-5, 1.32950293114484e-5, 1.32779466941911e-5, 1.32920713298632e-5, 1.32838044676285e-5, 1.32725917026212e-5, 1.32716137838222e-5, 1.32748222910902e-5, 1.32763869559667e-5, 1.32766743113016e-5, 1.32781977614179e-5, 1.32817467214538e-5, 1.32858705758999e-5, 1.32884370778659e-5, 1.32882903555002e-5, 1.32859371682264e-5, 1.32831685028465e-5, 1.32820639341366e-5, 1.32839574233159e-5, 1.32888202025057e-5, 1.32952657797265e-5, 1.3301114955188e-5, 1.33042669043724e-5, 1.3303545554031e-5, 1.32992142152702e-5, 1.32929544660784e-5, 1.32872787135754e-5, 1.32845602545576e-5
flux1:, 0.634601449275363, 1.4961450796047e-5, 1.49692423635247e-5, 1.49798232241862e-5, 1.49896130548111e-5, 1.49955185326019e-5, 1.49960974393334e-5, 1.4991914563875e-5, 1.49850392582281e-5, 1.49780111316085e-5, 1.49727922630621e-5, 1.49701529752736e-5, 1.49696647344134e-5, 1.49701570064321e-5, 1.49702940535273e-5, 1.49689332222534e-5, 1.49651445968621e-5, 1.4958120347775e-5, 1.49474572952655e-5, 1.49340953715514e-5, 1.49212809649552e-5, 1.49137174146176e-5, 1.49132425960809e-5, 1.49136212968378e-5, 1.49051791991061e-5, 1.48961172439646e-5, 1.49065614324093e-5, 1.48852789620134e-5, 1.48682771410743e-5, 1.48716193428347e-5, 1.4951443414424e-5, 1.48371487029355e-5, 1.47265853138079e-5, 1.48160983608412e-5, 1.482498730846e-5, 1.48183435540242e-5, 1.47997066333909e-5, 1.48150041331784e-5, 1.48059178414947e-5, 1.47935544825417e-5, 1.47926756914938e-5, 1.47972382517133e-5, 1.4801077107253e-5, 1.48043429822145e-5, 1.48092940942315e-5, 1.48163207776837e-5, 1.48235528561022e-5, 1.48286316307179e-5, 1.48305019647244e-5, 1.48300726988527e-5, 1.48296684913182e-5, 1.48317994262039e-5, 1.4837929018212e-5, 1.48477802326407e-5, 1.48594166118743e-5, 1.48700047058408e-5, 1.48769254161653e-5, 1.48788119723339e-5, 1.48761355561039e-5, 1.4871104199874e-5, 1.48668669647217e-5, 1.48662805180982e-5
flux1:, 0.634863898179116, 1.66878309900143e-5, 1.66954857317704e-5, 1.67071357425346e-5, 1.67186234264661e-5, 1.67260326575407e-5, 1.67271824368964e-5, 1.67222560226742e-5, 1.67134206900281e-5, 1.67037348886356e-5, 1.66958980685954e-5, 1.66913712279157e-5, 1.66901339748688e-5, 1.66910080827329e-5, 1.6692238976953e-5, 1.66919902687731e-5, 1.66885926537875e-5, 1.6680721618194e-5, 1.66679272968077e-5, 1.66517157323165e-5, 1.66364122642229e-5, 1.66278072294974e-5, 1.66279635968211e-5, 1.66294588019092e-5, 1.66212085079066e-5, 1.66126938299898e-5, 1.66259870724802e-5, 1.66020286993186e-5, 1.65827576232263e-5, 1.65856978484368e-5, 1.6674810843521e-5, 1.65474685903122e-5, 1.64251691275274e-5, 1.65265839188809e-5, 1.65386102072861e-5, 1.65333655042444e-5, 1.65140814638534e-5, 1.65310161626552e-5, 1.65208753221737e-5, 1.65069994492812e-5, 1.65057896295948e-5, 1.65111308076033e-5, 1.65165834075881e-5, 1.65221533908783e-5, 1.65297946474579e-5, 1.65393481681481e-5, 1.65483796684195e-5, 1.65542607196059e-5, 1.65561264955221e-5, 1.65554754697336e-5, 1.65553761420348e-5, 1.65589213315162e-5, 1.65677449218423e-5, 1.65812443345631e-5, 1.6596778575183e-5, 1.66106983821226e-5, 1.66197691306587e-5, 1.66224452092655e-5, 1.66195282355432e-5, 1.66139434827775e-5, 1.66096642820015e-5, 1.661014165913e-5
flux1:, 0.635126347082869, 1.8574337929542e-5, 1.85814872268203e-5, 1.85942668787384e-5, 1.86078966129311e-5, 1.86174910202562e-5, 1.86199458246484e-5, 1.86149166770974e-5, 1.86046205847473e-5, 1.85927033455822e-5, 1.85827573962232e-5, 1.8577111231226e-5, 1.85762760929507e-5, 1.8579084518154e-5, 1.85832692841297e-5, 1.85861341747525e-5, 1.85851019366222e-5, 1.8578228582565e-5, 1.85650146462643e-5, 1.85476122387386e-5, 1.85315321078827e-5, 1.85237268075047e-5, 1.85265112853045e-5, 1.85312881572477e-5, 1.85255890671518e-5, 1.85201129623346e-5, 1.85384800172157e-5, 1.8513302015472e-5, 1.84935587785775e-5, 1.84972036638724e-5, 1.85981363332171e-5, 1.84578129188681e-5, 1.83239474679612e-5, 1.84400759626127e-5, 1.84571123151448e-5, 1.84541635594935e-5, 1.84350567471745e-5, 1.84541168396081e-5, 1.84425608524022e-5, 1.84266845463586e-5, 1.84246669267032e-5, 1.84301767547047e-5, 1.84364998068303e-5, 1.84435697778018e-5, 1.84530167551018e-5, 1.84640013461756e-5, 1.84733786421038e-5, 1.84781940422809e-5, 1.8477852271932e-5, 1.84746287730118e-5, 1.84725543439095e-5, 1.84754667054103e-5, 1.84852159305084e-5, 1.85007944244968e-5, 1.85186956429209e-5, 1.85342883001801e-5, 1.85436275959908e-5, 1.85450126031127e-5, 1.8539715823912e-5, 1.85315885495489e-5, 1.85256276613685e-5, 1.85259911618075e-5
flux1:, 0.635388795986622, 2.06386617747451e-5, 2.06449938786201e-5, 2.06589978310292e-5, 2.06752284883863e-5, 2.06876916116431e-5, 2.06921820987767e-5, 2.06876850195249e-5, 2.0676415452105e-5, 2.0662664303991e-5, 2.06510564302631e-5, 2.06449476028962e-5, 2.06454928953952e-5, 2.06515548716635e-5, 2.06602753318916e-5, 2.06679580637253e-5, 2.06709743631952e-5, 2.06666677881009e-5, 2.06544714536577e-5, 2.06372290324421e-5, 2.06217139813476e-5, 2.06161269942897e-5, 2.06231228646278e-5, 2.06329976265117e-5, 2.06318746086877e-5, 2.06314818770653e-5, 2.06566936038755e-5, 2.06315468235504e-5, 2.06127544209989e-5, 2.06180180233757e-5, 2.07329712124898e-5, 2.05793610525243e-5, 2.04337194070305e-5, 2.05671486689406e-5, 2.05907562605825e-5, 2.05907366217294e-5, 2.05723822843561e-5, 2.05940320488926e-5, 2.05806235591153e-5, 2.0562201192308e-5, 2.05589560463878e-5, 2.05641491126053e-5, 2.05707188015114e-5, 2.05785823037976e-5, 2.05890545093317e-5, 2.06005173764122e-5, 2.06089813206057e-5, 2.06110989119924e-5, 2.0606601236239e-5, 2.05987054133226e-5, 2.05926073889256e-5, 2.05930448113768e-5, 2.06021289810132e-5, 2.06183705781378e-5, 2.06372410318929e-5, 2.06529665592934e-5, 2.06608041595979e-5, 2.06589275886501e-5, 2.0649225118395e-5, 2.06366833938277e-5, 2.06275182813012e-5, 2.06267006867307e-5
flux1:, 0.635651244890376, 2.29032593340096e-5, 2.29085735990948e-5, 2.29239421326793e-5, 2.29432195169773e-5, 2.29591804281283e-5, 2.29663609240183e-5, 2.29629447350322e-5, 2.29510911918798e-5, 2.29357759326157e-5, 2.29227665435557e-5, 2.29165763439566e-5, 2.29190992382036e-5, 2.29292516901498e-5, 2.29435335439679e-5, 2.29571484780601e-5, 2.29653074024808e-5, 2.29645594173108e-5, 2.29542328454874e-5, 2.29378712369465e-5, 2.29235647275118e-5, 2.29208692638566e-5, 2.29329260040013e-5, 2.294901917961e-5, 2.29537620202567e-5, 2.29596487155493e-5, 2.29927233135163e-5, 2.29683638429762e-5, 2.29512432140434e-5, 2.2958662475448e-5, 2.30892736332653e-5, 2.29214524412962e-5, 2.2763203504311e-5, 2.29160462087921e-5, 2.29472275683324e-5, 2.29503972988628e-5, 2.29329925915276e-5, 2.29576267597176e-5, 2.29419122699984e-5, 2.29204174659412e-5, 2.29156709744407e-5, 2.29203126176809e-5, 2.29267883066944e-5, 2.29350241204122e-5, 2.29460526486874e-5, 2.29574226494163e-5, 2.29641932632931e-5, 2.29625536006853e-5, 2.29525871204565e-5, 2.2938574532369e-5, 2.29270405200346e-5, 2.29237524992228e-5, 2.29311205606788e-5, 2.29471047419913e-5, 2.2966014650961e-5, 2.29807913278137e-5, 2.2985817458881e-5, 2.29791729432859e-5, 2.29634966407633e-5, 2.29451011114071e-5, 2.29315952252696e-5, 2.29288521149326e-5
flux1:, 0.635913693794129, 2.53945172273501e-5, 2.53987370254879e-5, 2.54156364004295e-5, 2.54383479437452e-5, 2.54583215247003e-5, 2.54687070304261e-5, 2.54667747214941e-5, 2.5454571117102e-5, 2.5437769981852e-5, 2.54233515036652e-5, 2.54170781777644e-5, 2.54216581169318e-5, 2.54360956789406e-5, 2.54562357340752e-5, 2.54761320390835e-5, 2.54897657256132e-5, 2.54928191182141e-5, 2.54844553720896e-5, 2.54688898514408e-5, 2.54555669189554e-5, 2.54555300918538e-5, 2.54725969063705e-5, 2.54951258999769e-5, 2.55060304828213e-5, 2.55183088806173e-5, 2.55593737991553e-5, 2.55358818644502e-5, 2.55202803284725e-5, 2.55299274425842e-5, 2.56771877506065e-5, 2.54934704831348e-5, 2.53210179393458e-5, 2.54947702470569e-5, 2.55338229655935e-5, 2.55400206933134e-5, 2.55233208971784e-5, 2.55512332575828e-5, 2.55328073743036e-5, 2.55078079724434e-5, 2.55014918417863e-5, 2.55056662155332e-5, 2.55120790723688e-5, 2.55206548488005e-5, 2.55321972467845e-5, 2.55434187541721e-5, 2.55483619779389e-5, 2.55426869209885e-5, 2.55268214507926e-5, 2.55061740598702e-5, 2.54887024010947e-5, 2.54812916489062e-5, 2.54866739406302e-5, 2.55022020202078e-5, 2.55209126800175e-5, 2.5534349850235e-5, 2.55359646471674e-5, 2.55237729212839e-5, 2.55012759351815e-5, 2.5476265423677e-5, 2.54578781616485e-5, 2.54529513105997e-5
flux1:, 0.636176142697882, 2.81413718797941e-5, 2.81445097097139e-5, 2.81630799666743e-5, 2.81894955535632e-5, 2.8213827766631e-5, 2.82277521809881e-5, 2.82275346506683e-5, 2.82150445268498e-5, 2.81966323246268e-5, 2.81805113434257e-5, 2.81737412753781e-5, 2.81799015798729e-5, 2.81981355042631e-5, 2.82236665299803e-5, 2.82494048496487e-5, 2.82680725832751e-5, 2.82744195062241e-5, 2.82673580967057e-5, 2.82517138694875e-5, 2.82383114007077e-5, 2.8239834498121e-5, 2.8260984939882e-5, 2.8289239445602e-5, 2.83055441587961e-5, 2.83232251400468e-5, 2.83715721602283e-5, 2.83483221662202e-5, 2.83332430657693e-5, 2.83447615173539e-5, 2.85091116200732e-5, 2.8307048674703e-5, 2.81180140376095e-5, 2.83135531191816e-5, 2.83600553757474e-5, 2.83687194502005e-5, 2.83520551674423e-5, 2.83834322331315e-5, 2.83619978637545e-5, 2.83332203021454e-5, 2.83254958037523e-5, 2.83296046117457e-5, 2.83363519016701e-5, 2.83456183950413e-5, 2.83580513798005e-5, 2.83695802668778e-5, 2.83732186237293e-5, 2.83640472252544e-5, 2.83427987933062e-5, 2.83160083197376e-5, 2.82930972547751e-5, 2.82821013366037e-5, 2.82860773697907e-5, 2.83017297034604e-5, 2.83207509676202e-5, 2.83332197448558e-5, 2.83316259864158e-5, 2.83139499855219e-5, 2.82846353634539e-5, 2.82530539419559e-5, 2.82299503096404e-5, 2.82231486887647e-5
flux1:, 0.636438591601635, 3.1173678678965e-5, 3.11757581369881e-5, 3.11960349531086e-5, 3.1226241983306e-5, 3.12550690290874e-5, 3.12726734992437e-5, 3.12742452733464e-5, 3.12613977113901e-5, 3.12410930739208e-5, 3.12227426255581e-5, 3.12147068576897e-5, 3.12214803257886e-5, 3.12424209500355e-5, 3.12722175387115e-5, 3.13027012785792e-5, 3.13253435805456e-5, 3.13338984155012e-5, 3.13269158281927e-5, 3.13097388604456e-5, 3.12945866927795e-5, 3.12959424219301e-5, 3.13195864339953e-5, 3.13520911135413e-5, 3.13721207348013e-5, 3.13933177924219e-5, 3.14476425546532e-5, 3.14234355780411e-5, 3.14072717744309e-5, 3.14200367891589e-5, 3.16016313371882e-5, 3.13781475050359e-5, 3.1169484852014e-5, 3.13872092955086e-5, 3.1440140765793e-5, 3.14503955497496e-5, 3.14327699673153e-5, 3.14677162259376e-5, 3.144313461357e-5, 3.14105123749338e-5, 3.14017615412122e-5, 3.14064586976141e-5, 3.14142061421001e-5, 3.14247812193133e-5, 3.14387690576355e-5, 3.14514280999159e-5, 3.14547912245566e-5, 3.14433360804179e-5, 3.14180362997063e-5, 3.13864864462423e-5, 3.13595224153287e-5, 3.13462992581262e-5, 3.13501749732731e-5, 3.13671814738064e-5, 3.13876439850407e-5, 3.14001632297058e-5, 3.13962766721404e-5, 3.13739610669085e-5, 3.13386476379465e-5, 3.13013274384015e-5, 3.12743653731037e-5, 3.1266546040946e-5
flux1:, 0.636701040505389, 3.45206903286692e-5, 3.45216397881579e-5, 3.45434637550999e-5, 3.45773073554551e-5, 3.46105365281517e-5, 3.46317924219579e-5, 3.46351306707063e-5, 3.46218053190418e-5, 3.45992726445336e-5, 3.45780470347181e-5, 3.45677514998069e-5, 3.45738334382251e-5, 3.45959742004688e-5, 3.46284725957636e-5, 3.46622031514503e-5, 3.46874283231746e-5, 3.46968416843156e-5, 3.46884921029104e-5, 3.46681168546139e-5, 3.46493257443577e-5, 3.4648544603212e-5, 3.46727825641395e-5, 3.4707610083797e-5, 3.4729094044416e-5, 3.47514044951547e-5, 3.48101807995388e-5, 3.47835153783117e-5, 3.47644444630827e-5, 3.47778210206262e-5, 3.49769147186518e-5, 3.47285637930324e-5, 3.44967813878862e-5, 3.47368665813627e-5, 3.47948386401665e-5, 3.48056261430514e-5, 3.47858736987415e-5, 3.48244682901979e-5, 3.47967948559645e-5, 3.47604991705073e-5, 3.4751293730456e-5, 3.47573762774395e-5, 3.47668921410031e-5, 3.47794589395481e-5, 3.47957234401531e-5, 3.48104459554873e-5, 3.48147925477092e-5, 3.48026494682511e-5, 3.47751532173887e-5, 3.47408316604155e-5, 3.47118057797849e-5, 3.46982503529877e-5, 3.47037704279021e-5, 3.47237178045241e-5, 3.47470804210545e-5, 3.47610346461358e-5, 3.47562244476537e-5, 3.47306682576674e-5, 3.4690799526825e-5, 3.46492033295242e-5, 3.46198020460404e-5, 3.46122541066177e-5
flux1:, 0.636963489409142, 3.82099962466698e-5, 3.82095358854605e-5, 3.82324663292267e-5, 3.82695059500293e-5, 3.83068230338457e-5, 3.83315883194539e-5, 3.83366686976759e-5, 3.83228188571577e-5, 3.82978093455309e-5, 3.82731005388785e-5, 3.82595022850753e-5, 3.82634551672788e-5, 3.82851138098015e-5, 3.83185936006451e-5, 3.83539915603665e-5, 3.83804328287484e-5, 3.83894818390075e-5, 3.83785193349464e-5, 3.83535190449049e-5, 3.83294452254677e-5, 3.83247683318567e-5, 3.83478086034918e-5, 3.83829716603501e-5, 3.84034641048545e-5, 3.84244425824428e-5, 3.84863502948228e-5, 3.84557757555251e-5, 3.84322373097532e-5, 3.84458858302681e-5, 3.86632648259571e-5, 3.83865456299798e-5, 3.81279846627251e-5, 3.8390698934125e-5, 3.84522428131436e-5, 3.84624690789538e-5, 3.84394420213582e-5, 3.8481819049311e-5, 3.84513231798909e-5, 3.84117772423903e-5, 3.84028406328205e-5, 3.84111264369673e-5, 3.84230870137209e-5, 3.84381506543598e-5, 3.84571915074558e-5, 3.84747076629273e-5, 3.84811795690356e-5, 3.84699564195559e-5, 3.84422565397458e-5, 3.84073658658119e-5, 3.83784865079306e-5, 3.83666444743906e-5, 3.83756030183548e-5, 3.84000394019533e-5, 3.84276894142409e-5, 3.84444325286429e-5, 3.84401412942986e-5, 3.84129481872097e-5, 3.83702836723994e-5, 3.83262415719671e-5, 3.82961603363765e-5, 3.82904167760662e-5
flux1:, 0.637225938312895, 4.22671881141788e-5, 4.22647336703206e-5, 4.22879838884622e-5, 4.23274751030907e-5, 4.23683787294439e-5, 4.23964805530849e-5, 4.24033963201975e-5, 4.23891912213436e-5, 4.23616988977622e-5, 4.23331041363658e-5, 4.23152953271187e-5, 4.23157575478258e-5, 4.23353172610065e-5, 4.23681789267706e-5, 4.24038983057668e-5, 4.24305633629048e-5, 4.24385351961826e-5, 4.24243287369809e-5, 4.23939531622329e-5, 4.23636394086223e-5, 4.23539375412982e-5, 4.23744824735322e-5, 4.24083139692025e-5, 4.24256185804661e-5, 4.24432350008198e-5, 4.25075459030962e-5, 4.24720220179611e-5, 4.2443175753998e-5, 4.24573424976085e-5, 4.26947116987841e-5, 4.23863750232617e-5, 4.20974808065169e-5, 4.23834928850022e-5, 4.24473396701866e-5, 4.24560006560346e-5, 4.24287417375308e-5, 4.24751796473973e-5, 4.24423484733278e-5, 4.24002284367658e-5, 4.23924067845123e-5, 4.240363240138e-5, 4.24184455620011e-5, 4.24361030472351e-5, 4.24579293989072e-5, 4.24784633822465e-5, 4.24877484253106e-5, 4.24786976105201e-5, 4.24525366275792e-5, 4.24190966848638e-5, 4.23923904092829e-5, 4.23840591436474e-5, 4.23978967741592e-5, 4.24279193857621e-5, 4.24607489120629e-5, 4.24811745462585e-5, 4.24784951372559e-5, 4.24510735857121e-5, 4.24073283669546e-5, 4.23627267718132e-5, 4.2333804315038e-5, 4.23314240021939e-5
flux1:, 0.637488387216649, 4.6716366320494e-5, 4.67109691783486e-5, 4.67333756936746e-5, 4.67742812811326e-5, 4.68181396118606e-5, 4.68494707338828e-5, 4.68585566627187e-5, 4.68445195194804e-5, 4.68149241483005e-5, 4.67823911619947e-5, 4.67597502049208e-5, 4.67556000291628e-5, 4.67716930583402e-5, 4.68026660617365e-5, 4.68378297130762e-5, 4.68643651308877e-5, 4.68713505661132e-5, 4.68542022730189e-5, 4.68187074589755e-5, 4.6782202457236e-5, 4.67672654793089e-5, 4.6784775330563e-5, 4.68162064748371e-5, 4.68287058547279e-5, 4.68416807824045e-5, 4.69085132972739e-5, 4.6867695922909e-5, 4.68337597118494e-5, 4.68494893069053e-5, 4.71097323596975e-5, 4.67670072101942e-5, 4.64445273557245e-5, 4.67551357030917e-5, 4.68204218095545e-5, 4.68266766976824e-5, 4.67945370261851e-5, 4.68455384055747e-5, 4.68110660767228e-5, 4.67672927858788e-5, 4.67615470521868e-5, 4.67763139483941e-5, 4.67940036186704e-5, 4.68137794462444e-5, 4.68377121492537e-5, 4.68607569562457e-5, 4.68728359095977e-5, 4.68665746361817e-5, 4.68431445685367e-5, 4.68126812065096e-5, 4.67896779677631e-5, 4.67860899106736e-5, 4.68055706493983e-5, 4.68414887701349e-5, 4.68795388967427e-5, 4.69037080503926e-5, 4.69030059386136e-5, 4.687620404617e-5, 4.68327150068296e-5, 4.67892080986949e-5, 4.67631233299895e-5, 4.67654943865574e-5
flux1:, 0.637750836120402, 5.15814183797412e-5, 5.15717531642501e-5, 5.1591784255481e-5, 5.1632812622435e-5, 5.16789331112942e-5, 5.1713546658578e-5, 5.17254874411577e-5, 5.17126055496258e-5, 5.16817757735874e-5, 5.16456955868675e-5, 5.16179711573867e-5, 5.16084065823321e-5, 5.16199956988809e-5, 5.16482274516558e-5, 5.16825291874199e-5, 5.17093402781027e-5, 5.17163722829728e-5, 5.16976683097517e-5, 5.16584639109654e-5, 5.16169457691094e-5, 5.15975729703388e-5, 5.16123426803769e-5, 5.1641010299999e-5, 5.1647819477086e-5, 5.165575510944e-5, 5.172613599646e-5, 5.16805222198423e-5, 5.16429118353599e-5, 5.16621337664823e-5, 5.19493875278616e-5, 5.15700702380574e-5, 5.12111285857911e-5, 5.15483591916815e-5, 5.16147061971437e-5, 5.16178770471076e-5, 5.15805484822807e-5, 5.16368916162174e-5, 5.16016565514655e-5, 5.15573814794606e-5, 5.1554805964681e-5, 5.15735911626467e-5, 5.15937717455795e-5, 5.16145576154497e-5, 5.16391466547075e-5, 5.16633666397547e-5, 5.16774012941291e-5, 5.16737840603784e-5, 5.16535853759197e-5, 5.16269810406565e-5, 5.16085610857314e-5, 5.16102271518042e-5, 5.16352728085115e-5, 5.1676424296765e-5, 5.17186765646506e-5, 5.17455835790567e-5, 5.17462459536482e-5, 5.1720100012447e-5, 5.16775928253139e-5, 5.16364030246678e-5, 5.16145147125705e-5, 5.1622728099465e-5
flux1:, 0.638013285024155, 5.68878232029933e-5, 5.68722230345344e-5, 5.68880231782453e-5, 5.69276863090794e-5, 5.69753862055021e-5, 5.70135726697611e-5, 5.70294773095401e-5, 5.70192645154272e-5, 5.69886012216161e-5, 5.69498285322409e-5, 5.69171363509271e-5, 5.69016503934875e-5, 5.69079871170771e-5, 5.69329905960844e-5, 5.69666397762552e-5, 5.69948383692261e-5, 5.70038439509299e-5, 5.6986002533198e-5, 5.6945580451348e-5, 5.69012518020573e-5, 5.68791169356569e-5, 5.68921422451548e-5, 5.69182949533697e-5, 5.69191978435243e-5, 5.69224680086412e-5, 5.69981816127289e-5, 5.69490774758733e-5, 5.6910311220024e-5, 5.69357779523833e-5, 5.72553025246432e-5, 5.68376810749635e-5, 5.64397030105534e-5, 5.68062515390297e-5, 5.68736974002468e-5, 5.68731908243859e-5, 5.68306405647693e-5, 5.68933885833765e-5, 5.6858421706702e-5, 5.68150092284824e-5, 5.68168731311365e-5, 5.6840104093876e-5, 5.68620529930808e-5, 5.68821668694202e-5, 5.69052432589528e-5, 5.69285264154436e-5, 5.69429139583531e-5, 5.69410867969152e-5, 5.69239805894334e-5, 5.69015245549266e-5, 5.68879672258995e-5, 5.68947220774011e-5, 5.69244476206433e-5, 5.69692150094313e-5, 5.70135797133968e-5, 5.70411095913572e-5, 5.70414766467105e-5, 5.70151289337241e-5, 5.69736385246973e-5, 5.69354934789819e-5, 5.69187999593806e-5, 5.69336281248385e-5
flux1:, 0.638275733927908, 6.26646050775381e-5, 6.26411337633219e-5, 6.26505928757433e-5, 6.26872717837859e-5, 6.2735936313069e-5, 6.27782691112319e-5, 6.27996978877159e-5, 6.27941974269378e-5, 6.27656079520041e-5, 6.27254033641375e-5, 6.26881344744419e-5, 6.26663894339383e-5, 6.26668569891841e-5, 6.26883281527726e-5, 6.27218490224364e-5, 6.27530404468158e-5, 6.27666150420012e-5, 6.27528401883992e-5, 6.27144957370803e-5, 6.2670268245573e-5, 6.26475839451313e-5, 6.26602421536648e-5, 6.26844622296071e-5, 6.2679640448495e-5, 6.26790586072427e-5, 6.27623129801318e-5, 6.27116259858489e-5, 6.2675008570264e-5, 6.27100948592493e-5, 6.30679652726208e-5, 6.26105876068698e-5, 6.2171086338174e-5, 6.25701169903771e-5, 6.263891093478e-5, 6.26340766099308e-5, 6.25863941100906e-5, 6.26568559777051e-5, 6.2623303134827e-5, 6.2582309619664e-5, 6.25901104697335e-5, 6.26182874941205e-5, 6.26411008235969e-5, 6.26584537741439e-5, 6.26773054731047e-5, 6.2696954034859e-5, 6.27095350918013e-5, 6.27081587278072e-5, 6.26936003560381e-5, 6.26752287029731e-5, 6.26664554637e-5, 6.26776995104884e-5, 6.27106475178067e-5, 6.27566760113544e-5, 6.28001846931074e-5, 6.2825274299401e-5, 6.2822769382893e-5, 6.27945740444327e-5, 6.27535372149263e-5, 6.27187599394709e-5, 6.27079926776461e-5, 6.27299848626652e-5
flux1:, 0.638538182831662, 6.89460106087958e-5, 6.89125531144509e-5, 6.89133846459335e-5, 6.89453889150431e-5, 6.89945060573633e-5, 6.9041846924644e-5, 6.90707849888766e-5, 6.90725105206171e-5, 6.90483167366388e-5, 6.90082208206561e-5, 6.89668797815261e-5, 6.89385080763829e-5, 6.89323853370535e-5, 6.89499333193595e-5, 6.89838659845384e-5, 6.90198235520279e-5, 6.90408768823731e-5, 6.90347690455483e-5, 6.90021719251069e-5, 6.89612058887133e-5, 6.89402593243214e-5, 6.89538750681286e-5, 6.89766783823844e-5, 6.89662925142661e-5, 6.89626303940193e-5, 6.90556136228539e-5, 6.90055123105575e-5, 6.89746620776206e-5, 6.90230658064234e-5, 6.94257520996814e-5, 6.89270832682251e-5, 6.84433500971973e-5, 6.88781991082346e-5, 6.89485070640511e-5, 6.89384650929336e-5, 6.88856532195765e-5, 6.89653014537801e-5, 6.89343830811737e-5, 6.88975317924478e-5, 6.89130443066837e-5, 6.89468807928196e-5, 6.89696774588636e-5, 6.89820123593944e-5, 6.89936463642007e-5, 6.90066635123836e-5, 6.90150359906129e-5, 6.90126250639661e-5, 6.90000233432734e-5, 6.89856919800382e-5, 6.89816481729482e-5, 6.89967336387516e-5, 6.90312593296709e-5, 6.90758334219029e-5, 6.91149981267452e-5, 6.91339696517037e-5, 6.91254016704186e-5, 6.90931957421535e-5, 6.90516951829756e-5, 6.90204278091503e-5, 6.90162604634868e-5, 6.90459384553626e-5
flux1:, 0.638800631735415, 7.57725265758312e-5, 7.57268762727347e-5, 7.57166876495678e-5, 7.57422976363998e-5, 7.57914628856287e-5, 7.58449249913183e-5, 7.5883705063465e-5, 7.58955277320618e-5, 7.58783227841644e-5, 7.58399857161472e-5, 7.57949933021742e-5, 7.57593711686547e-5, 7.5745574834822e-5, 7.57584308169244e-5, 7.57930053880682e-5, 7.58353072428398e-5, 7.58666586233894e-5, 7.58717655681168e-5, 7.58484719552278e-5, 7.58136709088721e-5, 7.57963349087661e-5, 7.58117321049055e-5, 7.5833141561271e-5, 7.58168640434752e-5, 7.58103326633587e-5, 7.59147615764466e-5, 7.58672761964774e-5, 7.58455963735026e-5, 7.59110037288807e-5, 7.63649328242229e-5, 7.58229729425151e-5, 7.52917396835524e-5, 7.57655976298795e-5, 7.58371907759552e-5, 7.58206710222925e-5, 7.57624292446522e-5, 7.58527897110505e-5, 7.58257603897586e-5, 7.5794910171186e-5, 7.58202127209021e-5, 7.5860757564442e-5, 7.5882884922329e-5, 7.58880350467567e-5, 7.58894692849044e-5, 7.5892878853676e-5, 7.5894745597309e-5, 7.58900429815733e-5, 7.58791570195947e-5, 7.58692561086977e-5, 7.58703393956184e-5, 7.58890107173783e-5, 7.59237320162055e-5, 7.59642303985777e-5, 7.59954949304625e-5, 7.60044922255723e-5, 7.5986465747047e-5, 7.59479449219042e-5, 7.59050479758237e-5, 7.58775562873951e-5, 7.58808810140934e-5, 7.59189929229114e-5
flux1:, 0.639063080639168, 8.31909913830999e-5, 8.31309157195504e-5, 8.31072586668634e-5, 8.31247439825136e-5, 8.31736345402207e-5, 8.32345081996635e-5, 8.32856925422594e-5, 8.33106901475826e-5, 8.33031672732846e-5, 8.32681667741334e-5, 8.32196708900453e-5, 8.31757202567224e-5, 8.31525912392188e-5, 8.3159370357825e-5, 8.31942344329654e-5, 8.32439472730046e-5, 8.32879597466803e-5, 8.33073639715355e-5, 8.32963746862953e-5, 8.32699470481334e-5, 8.32572803426109e-5, 8.32744300949705e-5, 8.32936305399272e-5, 8.32702470652935e-5, 8.3260066734063e-5, 8.33768363592147e-5, 8.33334902371911e-5, 8.3323699286595e-5, 8.34094855400902e-5, 8.39206840496706e-5, 8.33326304970254e-5, 8.27497825718562e-5, 8.3265439949938e-5, 8.33374492493271e-5, 8.33126877488481e-5, 8.32482410138326e-5, 8.33507778186276e-5, 8.3328887532953e-5, 8.33059928428397e-5, 8.33434566088388e-5, 8.33921651686139e-5, 8.34133583386114e-5, 8.34094699704433e-5, 8.33979934824947e-5, 8.33891237478289e-5, 8.33825949782464e-5, 8.33748910388071e-5, 8.33661649344198e-5, 8.3361868683858e-5, 8.33692957959877e-5, 8.33920769946065e-5, 8.34262854478073e-5, 8.34606141812444e-5, 8.34808015714989e-5, 8.34762375005911e-5, 8.34455823322154e-5, 8.3398696937282e-5, 8.33538087514608e-5, 8.33307923027316e-5, 8.33429945618214e-5, 8.33907657776937e-5
flux1:, 0.639325529542921, 9.12537511249661e-5, 9.11770259255852e-5, 9.1137421970158e-5, 9.11450368555466e-5, 9.11933610904144e-5, 9.1263012848373e-5, 9.1329250152056e-5, 9.13705393718831e-5, 9.13753201017394e-5, 9.13450026688049e-5, 9.12927411700384e-5, 9.12388121584131e-5, 9.12040062819459e-5, 9.12025885413543e-5, 9.12366583341622e-5, 9.12941424357041e-5, 9.1352475614498e-5, 9.13885054200895e-5, 9.13919645457623e-5, 9.13751506936402e-5, 9.13671842913008e-5, 9.13850420876621e-5, 9.14002125835978e-5, 9.13674001879413e-5, 9.1351571944913e-5, 9.14805951296074e-5, 9.14421512729468e-5, 9.14459751560896e-5, 9.15550040826997e-5, 9.21289036903682e-5, 9.14909331702123e-5, 9.08513442793354e-5, 9.1411075826197e-5, 9.14818869124943e-5, 9.14466161913802e-5, 9.1374636895404e-5, 9.14906581515562e-5, 9.1475115847008e-5, 9.14621757778938e-5, 9.15144080568331e-5, 9.15731382440294e-5, 9.15935953274199e-5, 9.15792679107042e-5, 9.1552617485746e-5, 9.15292910744369e-5, 9.15130747547068e-5, 9.15023938725992e-5, 9.14971412326158e-5, 9.15005972548223e-5, 9.15166091218375e-5, 9.15450373834713e-5, 9.15789704896568e-5, 9.1605877168508e-5, 9.16125382088581e-5, 9.15914596748159e-5, 9.15455883656834e-5, 9.14888703290544e-5, 9.14420156394239e-5, 9.14248426283548e-5, 9.14480001076766e-5, 9.15073148050758e-5
flux1:, 0.639587978446675, 1.0001703049562e-4, 9.99214450189449e-5, 9.9863391050513e-5, 9.98593544797171e-5, 9.99067876521925e-5, 9.99865470447879e-5, 1.0007042200045e-4, 1.00130995193284e-4, 1.00150482615043e-4, 1.00125858181975e-4, 1.00069108077051e-4, 1.00002980230935e-4, 9.99535038522318e-5, 9.99410761736448e-5, 9.99725549258578e-5, 1.00037436860891e-4, 1.0011096956676e-4, 1.00165090665146e-4, 1.00184185824387e-4, 1.00177211825396e-4, 1.00172978641013e-4, 1.00189565329574e-4, 1.0019794976414e-4, 1.00152305331454e-4, 1.00127655184311e-4, 1.00267940887421e-4, 1.00234322963884e-4, 1.00252414958049e-4, 1.0038697614154e-4, 1.01028425516866e-4, 1.003356454149e-4, 9.96331798578519e-5, 1.00238815882401e-4, 1.00306152292816e-4, 1.00257705126839e-4, 1.00176357938157e-4, 1.00306964919119e-4, 1.00298903367284e-4, 1.00297897639207e-4, 1.0036763905651e-4, 1.00438564728636e-4, 1.00458919309617e-4, 1.00433237227928e-4, 1.00389661039085e-4, 1.00350258385059e-4, 1.00323700555688e-4, 1.00310809052505e-4, 1.00311192613768e-4, 1.00325488390014e-4, 1.00353325829499e-4, 1.0038996064516e-4, 1.00424863871227e-4, 1.00444060703961e-4, 1.00435651120955e-4, 1.00395948861507e-4, 1.00333068976018e-4, 1.00265817214609e-4, 1.00217780061708e-4, 1.00208579540386e-4, 1.002455222689e-4, 1.00318977862131e-4
flux1:, 0.639850427350428, 1.09538878891968e-4, 1.09422226038825e-4, 1.09343193675495e-4, 1.09325667528475e-4, 1.09371787391412e-4, 1.09462836014951e-4, 1.09566727748593e-4, 1.09649312167468e-4, 1.09685588299678e-4, 1.0966729757816e-4, 1.09604928630702e-4, 1.0952394613866e-4, 1.09456348187373e-4, 1.09429615488228e-4, 1.09456185026245e-4, 1.095275044776e-4, 1.09616436391239e-4, 1.09689336291709e-4, 1.09724413094679e-4, 1.09726679500763e-4, 1.09724489648597e-4, 1.0973721758766e-4, 1.0973544391337e-4, 1.09672783548409e-4, 1.09635291105845e-4, 1.09785255608766e-4, 1.09755661700131e-4, 1.09787760979364e-4, 1.09949649857388e-4, 1.10663127180893e-4, 1.09909706386402e-4, 1.09137398033502e-4, 1.09790591048588e-4, 1.09851794732029e-4, 1.0978731799172e-4, 1.09694431648001e-4, 1.09840524896181e-4, 1.09840964134817e-4, 1.09853774460655e-4, 1.09943757982937e-4, 1.10029209298227e-4, 1.10050405264834e-4, 1.10012862271589e-4, 1.09951070892927e-4, 1.09894468599382e-4, 1.098574448027e-4, 1.09843678469131e-4, 1.09852477820912e-4, 1.09881371163008e-4, 1.09925002371157e-4, 1.09973186933267e-4, 1.10011138605902e-4, 1.10023204692603e-4, 1.09999058590111e-4, 1.09939486960371e-4, 1.09858631452469e-4, 1.09780917966808e-4, 1.09733201554786e-4, 1.09734775895872e-4, 1.09788971558385e-4, 1.09879771262937e-4
flux1:, 0.640112876254181, 1.19877167115762e-4, 1.19737242464257e-4, 1.19634690586084e-4, 1.19601771353258e-4, 1.1964600643025e-4, 1.19749280874686e-4, 1.19875241461189e-4, 1.19982191620793e-4, 1.2003696781132e-4, 1.20025327061137e-4, 1.19955957673926e-4, 1.19857287462552e-4, 1.19767987101083e-4, 1.19723523217884e-4, 1.19742674084343e-4, 1.19819168286927e-4, 1.19923264365916e-4, 1.20015092817818e-4, 1.20065942835384e-4, 1.20076400435859e-4, 1.20074307384076e-4, 1.20080497657594e-4, 1.20065100775993e-4, 1.19980989979087e-4, 1.19926347850339e-4, 1.20084297679725e-4, 1.20057478188325e-4, 1.20102758892141e-4, 1.20293467163466e-4, 1.21083436611967e-4, 1.20262882342288e-4, 1.19413258116348e-4, 1.20115909070272e-4, 1.20168383843046e-4, 1.20085135583233e-4, 1.19978477776467e-4, 1.20140820899494e-4, 1.20150626003908e-4, 1.20178941596867e-4, 1.20291727254204e-4, 1.20393982770686e-4, 1.20417078987918e-4, 1.20367423137885e-4, 1.20286458408166e-4, 1.20211878188117e-4, 1.20164577063573e-4, 1.20151532558157e-4, 1.20171744134167e-4, 1.20219198794104e-4, 1.20282834945241e-4, 1.20346240563195e-4, 1.20389764919346e-4, 1.20395848005185e-4, 1.2035596352798e-4, 1.20275982699471e-4, 1.20176868129142e-4, 1.20089372538644e-4, 1.20043985237937e-4, 1.20059546820829e-4, 1.20134812371854e-4, 1.20246493106341e-4
flux1:, 0.640375325157934, 1.31088119193043e-4, 1.30922756061941e-4, 1.30794176353012e-4, 1.30743913610105e-4, 1.30785512611873e-4, 1.30901626920322e-4, 1.31051283967589e-4, 1.31184509030168e-4, 1.31259126914093e-4, 1.31254239912433e-4, 1.31176473734306e-4, 1.31057451161566e-4, 1.30943151928676e-4, 1.30877829702604e-4, 1.3088726156604e-4, 1.30967715196857e-4, 1.31086618370109e-4, 1.31197305500853e-4, 1.3126354205843e-4, 1.31281159575014e-4, 1.31277516067784e-4, 1.31275007701171e-4, 1.31243063877937e-4, 1.31133484585161e-4, 1.31057779325993e-4, 1.31222461108989e-4, 1.31197089876825e-4, 1.3125460189644e-4, 1.31475554779588e-4, 1.32346870903575e-4, 1.31452380372778e-4, 1.30517860492195e-4, 1.31272631084857e-4, 1.31314377231643e-4, 1.31210061549472e-4, 1.3108766913578e-4, 1.31266997235563e-4, 1.31286825391245e-4, 1.31332031801304e-4, 1.31469833560938e-4, 1.31590898022135e-4, 1.31616846280506e-4, 1.31554893337651e-4, 1.31453968402477e-4, 1.31360798450696e-4, 1.31303469638641e-4, 1.31292640981333e-4, 1.31326997019955e-4, 1.31396611111095e-4, 1.31484094732339e-4, 1.3156612736145e-4, 1.31617668283901e-4, 1.31619052274827e-4, 1.31563750714457e-4, 1.3146324891145e-4, 1.313460167208e-4, 1.31249742506612e-4, 1.3120886074111e-4, 1.31241639486921e-4, 1.31341719368679e-4, 1.31477746829474e-4
flux1:, 0.640637774061688, 1.43225759310567e-4, 1.43032923314995e-4, 1.42875933270219e-4, 1.42806381661335e-4, 1.42844405368369e-4, 1.4297359120737e-4, 1.43148070629743e-4, 1.43308989986037e-4, 1.43404460377503e-4, 1.43406375122944e-4, 1.43319082261513e-4, 1.43177592538289e-4, 1.43035715891084e-4, 1.42947137154113e-4, 1.42945142240951e-4, 1.43028710774234e-4, 1.43162226829859e-4, 1.43291776637577e-4, 1.43373186960781e-4, 1.43397390004735e-4, 1.43391368735568e-4, 1.43379097455554e-4, 1.43328850578184e-4, 1.43190876851536e-4, 1.43091249827866e-4, 1.43262341543167e-4, 1.43237382117277e-4, 1.43306455983486e-4, 1.43559215791588e-4, 1.44517461740628e-4, 1.43542255186898e-4, 1.42515541178413e-4, 1.43326356361046e-4, 1.43356502010569e-4, 1.43229587042713e-4, 1.43090090011365e-4, 1.43287238363473e-4, 1.43317470647984e-4, 1.43380521826538e-4, 1.43545041699411e-4, 1.43686444466955e-4, 1.43715889471767e-4, 1.43641361081845e-4, 1.43519734674159e-4, 1.43407396555635e-4, 1.43340149205261e-4, 1.43332609143426e-4, 1.43383125742846e-4, 1.43477568185601e-4, 1.43591749107609e-4, 1.43694928230539e-4, 1.43756287347315e-4, 1.43753922837414e-4, 1.43683473613033e-4, 1.43562459116635e-4, 1.43427388598245e-4, 1.43323348907279e-4, 1.43288942696057e-4, 1.43341745408898e-4, 1.43469829052917e-4, 1.43633121145063e-4
flux1:, 0.640900222965441, 1.56342454386024e-4, 1.56120410168841e-4, 1.5593289750832e-4, 1.55842199378354e-4, 1.5587552790472e-4, 1.56017583279027e-4, 1.56217441676734e-4, 1.5640695533533e-4, 1.56524015654419e-4, 1.56532896391947e-4, 1.56435496496614e-4, 1.56270334514621e-4, 1.56099402207882e-4, 1.55986247226031e-4, 1.55971990174339e-4, 1.56058406098024e-4, 1.56206665648709e-4, 1.56355322771366e-4, 1.56452085609697e-4, 1.56483048854356e-4, 1.56475007923644e-4, 1.56453436560435e-4, 1.56384795793391e-4, 1.56217144152584e-4, 1.56092290160183e-4, 1.56270716366975e-4, 1.5624568082519e-4, 1.56326170042158e-4, 1.56612527721876e-4, 1.57664182288136e-4, 1.56601723200872e-4, 1.55476083672298e-4, 1.56348527498685e-4, 1.56367760767946e-4, 1.56217728150472e-4, 1.56060605909833e-4, 1.56276628703115e-4, 1.56317283980836e-4, 1.56398558802798e-4, 1.56590838672244e-4, 1.56753480494509e-4, 1.56786624040398e-4, 1.56699061118105e-4, 1.56556002849449e-4, 1.56423929877563e-4, 1.56346661146631e-4, 1.56342882131834e-4, 1.56410544625068e-4, 1.56531116367744e-4, 1.5667333444176e-4, 1.56798760805789e-4, 1.5687061097118e-4, 1.56864714158442e-4, 1.56779027254871e-4, 1.56637390580582e-4, 1.56484684804416e-4, 1.56373660358276e-4, 1.56347183702304e-4, 1.56422003659477e-4, 1.56580272682633e-4, 1.56772729676849e-4
flux1:, 0.641162671869194, 1.70490480432497e-4, 1.70238027430347e-4, 1.70018336333162e-4, 1.6990482156492e-4, 1.69932162226935e-4, 1.70086394181706e-4, 1.70311546361273e-4, 1.70530003821493e-4, 1.70669172667278e-4, 1.70685457482911e-4, 1.70578164509807e-4, 1.7038932250494e-4, 1.70189229037657e-4, 1.70051461714134e-4, 1.70025089901468e-4, 1.7011468422836e-4, 1.70278110930507e-4, 1.70446324187883e-4, 1.70559010064005e-4, 1.70597716113672e-4, 1.70589323288556e-4, 1.70560638396237e-4, 1.7047545403516e-4, 1.70278799619969e-4, 1.70129193949696e-4, 1.70317184058884e-4, 1.70292202281249e-4, 1.70384468667205e-4, 1.70706367113055e-4, 1.71858730944819e-4, 1.70702761717559e-4, 1.69472146385723e-4, 1.70413676075026e-4, 1.70424502558113e-4, 1.70251991577606e-4, 1.70077714857711e-4, 1.70313965402489e-4, 1.70364597297637e-4, 1.70463743961665e-4, 1.7068403934315e-4, 1.70868101522618e-4, 1.70904655927309e-4, 1.7080343879764e-4, 1.70638320890761e-4, 1.70486089479817e-4, 1.70398595234428e-4, 1.7039847643861e-4, 1.70483142725104e-4, 1.70629553972827e-4, 1.70799324801049e-4, 1.70946332944231e-4, 1.7102789941765e-4, 1.71017707543281e-4, 1.70916179114129e-4, 1.70753611491352e-4, 1.70583345191948e-4, 1.7046580701294e-4, 1.70448048203194e-4, 1.70545819119008e-4, 1.70735112963185e-4, 1.70957233392395e-4
flux1:, 0.641425120772948, 1.8572429250699e-4, 1.85441049132552e-4, 1.85188185226375e-4, 1.85050465869188e-4, 1.8507034199297e-4, 1.85235486889622e-4, 1.85485114133042e-4, 1.85732266847565e-4, 1.85893877461322e-4, 1.85918397791728e-4, 1.85802397098526e-4, 1.8559124676638e-4, 1.85363387437601e-4, 1.85202283603994e-4, 1.85164838355636e-4, 1.85258349935159e-4, 1.8543740701709e-4, 1.85625559181242e-4, 1.85754880399942e-4, 1.85802912939549e-4, 1.8579699866543e-4, 1.85765041609291e-4, 1.85667115707914e-4, 1.85444116845862e-4, 1.85271921317359e-4, 1.85472787498397e-4, 1.85448446720854e-4, 1.85553051815515e-4, 1.85912322901573e-4, 1.8717318899504e-4, 1.85917551571004e-4, 1.8457650221471e-4, 1.85596445355989e-4, 1.85603234291565e-4, 1.85410067729942e-4, 1.85220105906743e-4, 1.85478258852158e-4, 1.85537841473661e-4, 1.85653616265497e-4, 1.85901290242626e-4, 1.86106203846427e-4, 1.86145436331279e-4, 1.86029915513868e-4, 1.85842434699412e-4, 1.85670053552544e-4, 1.85572331761309e-4, 1.85575452921482e-4, 1.85676007915134e-4, 1.85846415435047e-4, 1.8604137000954e-4, 1.86207418551779e-4, 1.86296379448187e-4, 1.86280111819684e-4, 1.8616167076503e-4, 1.85977788190667e-4, 1.85790071140543e-4, 1.85666327463343e-4, 1.85657484151253e-4, 1.85778046458841e-4, 1.85997713762645e-4, 1.86248358514567e-4
flux1:, 0.641687569676701, 2.02102992596583e-4, 2.01789693118441e-4, 2.0150351409124e-4, 2.01340546532205e-4, 2.01351247124859e-4, 2.01525354706288e-4, 2.0179778378418e-4, 2.02072711949152e-4, 2.0225691378859e-4, 2.022909631039e-4, 2.02168507880425e-4, 2.01937867004892e-4, 2.01685118269077e-4, 2.01503122648425e-4, 2.01456265698196e-4, 2.0155445915467e-4, 2.01749198444761e-4, 2.01957128033316e-4, 2.02103466558888e-4, 2.02162570008605e-4, 2.02162744401745e-4, 2.02132707885559e-4, 2.02027557372983e-4, 2.01782597382978e-4, 2.01591269509219e-4, 2.01808946671381e-4, 2.01785915694956e-4, 2.01903051701254e-4, 2.02300994940535e-4, 2.03678110610052e-4, 2.02316373039692e-4, 2.00859747520169e-4, 2.01969096868284e-4, 2.01977927567255e-4, 2.01767033430514e-4, 2.0156373940898e-4, 2.0184575036587e-4, 2.01912563465237e-4, 2.02042673983743e-4, 2.02316105831418e-4, 2.0254056369689e-4, 2.02581409494839e-4, 2.02451121238485e-4, 2.02241619849101e-4, 2.02049941463988e-4, 2.01942651983599e-4, 2.01948722202958e-4, 2.02063459943116e-4, 2.02254750465328e-4, 2.02470822305674e-4, 2.02651619623357e-4, 2.02744223902092e-4, 2.02719245628692e-4, 2.02582597513716e-4, 2.02377268163838e-4, 2.02172626219372e-4, 2.02043202764917e-4, 2.02043199181741e-4, 2.02185503619286e-4, 2.02433469589736e-4, 2.0270980629578e-4
flux1:, 0.641950018580454, 2.19692414427708e-4, 2.1935117383113e-4, 2.19032528692799e-4, 2.18843617226136e-4, 2.18843092353507e-4, 2.19023366996456e-4, 2.19315918092637e-4, 2.19616931273248e-4, 2.19823659019497e-4, 2.19869010986982e-4, 2.19743442898167e-4, 2.19497540628196e-4, 2.19224120103359e-4, 2.19024574165555e-4, 2.18970185255897e-4, 2.19073343945149e-4, 2.19282831109245e-4, 2.19509225807799e-4, 2.19672024971779e-4, 2.19743522912603e-4, 2.19753651151482e-4, 2.19731629036607e-4, 2.19626077140135e-4, 2.1936479789851e-4, 2.19158497665641e-4, 2.19396946741456e-4, 2.19375453857073e-4, 2.19504214758115e-4, 2.19941088770517e-4, 2.21441511259745e-4, 2.19966470557697e-4, 2.18389041706554e-4, 2.19600109296624e-4, 2.19618475679717e-4, 2.19393742961148e-4, 2.19180158157632e-4, 2.19488173261295e-4, 2.19559701666947e-4, 2.19700668117022e-4, 2.19997170899898e-4, 2.20239155810437e-4, 2.20280359415046e-4, 2.20135275507578e-4, 2.19905101490345e-4, 2.19696285908592e-4, 2.19581289466235e-4, 2.19590711732366e-4, 2.19717869213138e-4, 2.19926119692589e-4, 2.20157917442056e-4, 2.20347725871195e-4, 2.20439074102503e-4, 2.20402207328684e-4, 2.20246219149768e-4, 2.20020037658014e-4, 2.19799957956168e-4, 2.19666164683763e-4, 2.19675173954185e-4, 2.19837696952832e-4, 2.20110732502979e-4, 2.20408354993046e-4
flux1:, 0.642212467484207, 2.38566302319461e-4, 2.3820080403644e-4, 2.37851588030771e-4, 2.3763631132348e-4, 2.37622008014798e-4, 2.37804611385294e-4, 2.38113423690427e-4, 2.38437944939949e-4, 2.38666864692099e-4, 2.38725753185639e-4, 2.38601467170626e-4, 2.38345841031355e-4, 2.38057097451056e-4, 2.37843906817486e-4, 2.37783637693065e-4, 2.37891030212152e-4, 2.38112755128282e-4, 2.38354534891064e-4, 2.38531681627111e-4, 2.38615886975422e-4, 2.38639555907869e-4, 2.38632071023578e-4, 2.38533783506488e-4, 2.38262534423088e-4, 2.3804547303462e-4, 2.38308086068816e-4, 2.38287361431339e-4, 2.38425002634996e-4, 2.38899530640035e-4, 2.40529012833647e-4, 2.38932179981978e-4, 2.37228203702586e-4, 2.38554229298096e-4, 2.38590693092286e-4, 2.38356814189555e-4, 2.38136456854972e-4, 2.38472699905626e-4, 2.38545564198797e-4, 2.38692614868916e-4, 2.39008359868729e-4, 2.39265161056349e-4, 2.39305397030003e-4, 2.39146145296831e-4, 2.38897974248011e-4, 2.38675914716894e-4, 2.38556788812322e-4, 2.38571230314082e-4, 2.38709561340398e-4, 2.38930567744748e-4, 2.39171830814105e-4, 2.39363852391209e-4, 2.39448245993013e-4, 2.39396133680503e-4, 2.39220261695905e-4, 2.38975069796505e-4, 2.38742609571472e-4, 2.38607197956105e-4, 2.38626283329833e-4, 2.38807582055535e-4, 2.39101718628353e-4, 2.39414900657869e-4
flux1:, 0.642474916387961, 2.58806245695624e-4, 2.58421815919815e-4, 2.58044919738159e-4, 2.57802975009097e-4, 2.57771622105605e-4, 2.57951454086173e-4, 2.58271308839913e-4, 2.58615761373547e-4, 2.58866212166078e-4, 2.5894129367321e-4, 2.58823675487623e-4, 2.58565042519668e-4, 2.58267235697562e-4, 2.58044555726033e-4, 2.57979435986089e-4, 2.58088865704709e-4, 2.58318259121529e-4, 2.58570080367032e-4, 2.58757417766984e-4, 2.58853178297187e-4, 2.58893294324524e-4, 2.58906935781726e-4, 2.5882403098883e-4, 2.58549376844212e-4, 2.58325268173638e-4, 2.58614419477368e-4, 2.58592230582932e-4, 2.58733581295426e-4, 2.5924258066049e-4, 2.61005127703008e-4, 2.59276312692667e-4, 2.5743917033671e-4, 2.58893989602303e-4, 2.58957883017391e-4, 2.58720236097483e-4, 2.5849694136485e-4, 2.58863615106688e-4, 2.58933549652273e-4, 2.59080567333404e-4, 2.59410519677866e-4, 2.59678717341193e-4, 2.5971664684977e-4, 2.59544640756502e-4, 2.59282683622279e-4, 2.59053303158717e-4, 2.58935729708318e-4, 2.58958581713501e-4, 2.59107848982123e-4, 2.59337602097937e-4, 2.59581622056552e-4, 2.59768353349445e-4, 2.59839602266408e-4, 2.59769012891321e-4, 2.59573656747258e-4, 2.59312987199202e-4, 2.59073318949515e-4, 2.58941103500907e-4, 2.58972860051928e-4, 2.59172163015922e-4, 2.59483167656507e-4, 2.59805184914747e-4
flux1:, 0.642737365291714, 2.80500304040679e-4, 2.80103852901718e-4, 2.79703002257852e-4, 2.79433978735123e-4, 2.79381343906799e-4, 2.79551830756137e-4, 2.798760007114e-4, 2.80235722759232e-4, 2.80506675874763e-4, 2.80600997173808e-4, 2.80496362391776e-4, 2.80242504266522e-4, 2.79942629450543e-4, 2.79714638739412e-4, 2.79644817481664e-4, 2.79752351323402e-4, 2.79982514624263e-4, 2.80236511109662e-4, 2.80427602190257e-4, 2.8053210152329e-4, 2.80590732594287e-4, 2.80632007709314e-4, 2.80572849239694e-4, 2.80301264615326e-4, 2.80073017516221e-4, 2.80389876480939e-4, 2.80362273998726e-4, 2.80499445139954e-4, 2.81037675266817e-4, 2.82935384733098e-4, 2.8106248393816e-4, 2.79084489061322e-4, 2.80682350573995e-4, 2.80783613352297e-4, 2.80548223709724e-4, 2.80326090981118e-4, 2.80725328937486e-4, 2.80787219191318e-4, 2.80926753441571e-4, 2.81264631033402e-4, 2.81540043192699e-4, 2.81574279196619e-4, 2.81391712140469e-4, 2.81121750359e-4, 2.80893097809109e-4, 2.80785037825621e-4, 2.80821668891056e-4, 2.80982950899953e-4, 2.81217954086894e-4, 2.81457859335156e-4, 2.81631316719354e-4, 2.81682908472003e-4, 2.81590881590989e-4, 2.81377557077158e-4, 2.81106883146458e-4, 2.80867649660932e-4, 2.80745963592197e-4, 2.80795034469471e-4, 2.81012754110077e-4, 2.81336569597108e-4, 2.81660015498303e-4
flux1:, 0.642999814195467, 3.03740558100539e-4, 3.03340388942801e-4, 3.02919890376122e-4, 3.02623000550822e-4, 3.02543655782952e-4, 3.02696583467185e-4, 3.03016743001953e-4, 3.03385958524055e-4, 3.03676016167168e-4, 3.03793005912809e-4, 3.03708560641243e-4, 3.03468248838973e-4, 3.03173940081396e-4, 3.02944745974059e-4, 3.02869422440721e-4, 3.02969360422696e-4, 3.03191077080177e-4, 3.0343691065996e-4, 3.03623126424616e-4, 3.03732007032717e-4, 3.03810524756924e-4, 3.03885975826309e-4, 3.03859207152829e-4, 3.03597036128215e-4, 3.0336676786247e-4, 3.0371143121772e-4, 3.03672782943593e-4, 3.03795258108132e-4, 3.04355543020675e-4, 3.06388785757211e-4, 3.04357832983002e-4, 3.02230254221955e-4, 3.03985834161195e-4, 3.04135030313095e-4, 3.03908623151279e-4, 3.0369209774297e-4, 3.04125993040498e-4, 3.0417397692291e-4, 3.04297332628883e-4, 3.04635607202899e-4, 3.04913211422146e-4, 3.04942190498685e-4, 3.04751879069909e-4, 3.04481100854513e-4, 3.04263210765297e-4, 3.0417482078526e-4, 3.04232569034924e-4, 3.04408321327908e-4, 3.04645687697092e-4, 3.048745305328e-4, 3.05026287822506e-4, 3.05051360441325e-4, 3.04935131454787e-4, 3.04706390655127e-4, 3.04433096843036e-4, 3.04204478905374e-4, 3.04103358383247e-4, 3.04176719393914e-4, 3.04414788537128e-4, 3.04747855799088e-4, 3.05064887109731e-4
flux1:, 0.64326226309922, 3.28620081352563e-4, 3.28225590333992e-4, 3.27790017238957e-4, 3.27463828059432e-4, 3.27350968381884e-4, 3.27476402678725e-4, 3.27782632533718e-4, 3.28154502124329e-4, 3.28461950694882e-4, 3.28605443515194e-4, 3.28549271957317e-4, 3.28332237474226e-4, 3.28051755674025e-4, 3.2782543960112e-4, 3.27742993318957e-4, 3.27828092017148e-4, 3.28030135538491e-4, 3.28255370137147e-4, 3.28426308444173e-4, 3.28534111009816e-4, 3.28633614773091e-4, 3.28750179565351e-4, 3.2876499180134e-4, 3.28518679674314e-4, 3.28288050026845e-4, 3.28659976982011e-4, 3.2860330824383e-4, 3.28698427636596e-4, 3.29272057416617e-4, 3.31439985292083e-4, 3.29235470146176e-4, 3.26948768380701e-4, 3.28877376237638e-4, 3.29085881163522e-4, 3.28876005120254e-4, 3.28670082579812e-4, 3.29140802078353e-4, 3.29168431325916e-4, 3.29265837487181e-4, 3.29595800290822e-4, 3.29869660031453e-4, 3.29891446252397e-4, 3.29696540440937e-4, 3.29433190414945e-4, 3.29237714748601e-4, 3.29181008986854e-4, 3.29268913293994e-4, 3.29462780821261e-4, 3.2970010591737e-4, 3.29910749715298e-4, 3.30031788114016e-4, 3.3002290698454e-4, 3.29879606491286e-4, 3.29638690473683e-4, 3.29371735074323e-4, 3.29166186828905e-4, 3.2909822628905e-4, 3.2920517544418e-4, 3.29467146723337e-4, 3.29806558530211e-4, 3.30109034131605e-4
flux1:, 0.643524712002974, 3.55229977215498e-4, 3.54851281940803e-4, 3.54405147406447e-4, 3.54047360799897e-4, 3.5389272271077e-4, 3.5397905465551e-4, 3.54259968867021e-4, 3.54626736441804e-4, 3.54949658779197e-4, 3.55123946669265e-4, 3.55105012425306e-4, 3.54921940293735e-4, 3.54664220535796e-4, 3.54444993045486e-4, 3.54353279434216e-4, 3.54415191838967e-4, 3.54584887937462e-4, 3.54775636189753e-4, 3.54919807607994e-4, 3.55020646654377e-4, 3.55142577277783e-4, 3.553081008375e-4, 3.55374653978389e-4, 3.55151179640038e-4, 3.54921960489967e-4, 3.55320620589435e-4, 3.55238213445969e-4, 3.55291978464257e-4, 3.55869338925914e-4, 3.58170635800382e-4, 3.5577603180094e-4, 3.53320253408024e-4, 3.55438164390517e-4, 3.55718456364825e-4, 3.55533625470367e-4, 3.55344127678469e-4, 3.55854097430537e-4, 3.55854546012174e-4, 3.5591540121275e-4, 3.56227315053355e-4, 3.56490552236118e-4, 3.56502621754228e-4, 3.56306230883484e-4, 3.56059121449694e-4, 3.55898782683016e-4, 3.5588709236016e-4, 3.56015415517837e-4, 3.56231850616392e-4, 3.56466917010491e-4, 3.56651782574503e-4, 3.56732214504229e-4, 3.5668101508249e-4, 3.56507200979651e-4, 3.56257474014968e-4, 3.56006778558456e-4, 3.55838449282371e-4, 3.55818331386073e-4, 3.55970176420891e-4, 3.56261073897269e-4, 3.56604552226728e-4, 3.56884065512042e-4
flux1:, 0.643787160906727, 3.83657130555628e-4, 3.83304675031454e-4, 3.82852142374255e-4, 3.82459473483376e-4, 3.82253393432664e-4, 3.8228753874028e-4, 3.82530549186568e-4, 3.82883786958821e-4, 3.83220224300278e-4, 3.83430115349114e-4, 3.83458246253865e-4, 3.83320754427928e-4, 3.83095461939221e-4, 3.82887866953632e-4, 3.82784608861444e-4, 3.82814462053558e-4, 3.82938415762062e-4, 3.83080154747839e-4, 3.83185813958768e-4, 3.83274150724481e-4, 3.83420944631203e-4, 3.83644696306596e-4, 3.83774558082433e-4, 3.83581930431817e-4, 3.8335665731659e-4, 3.83782245934423e-4, 3.83666392655561e-4, 3.8366445138072e-4, 3.84235787058078e-4, 3.8666952715687e-4, 3.84067922005636e-4, 3.81433144744195e-4, 3.83757949109126e-4, 3.8412389453824e-4, 3.83973674374498e-4, 3.83807516302849e-4, 3.84359643251784e-4, 3.84325943182759e-4, 3.84339127326959e-4, 3.84622481296372e-4, 3.84867339803142e-4, 3.84866408054043e-4, 3.84671211806954e-4, 3.84449169979591e-4, 3.84337114651066e-4, 3.84384430221203e-4, 3.84564066550342e-4, 3.84807850839566e-4, 3.85038267879185e-4, 3.85189046590657e-4, 3.85217824659378e-4, 3.85114634185445e-4, 3.84905768178067e-4, 3.8465003904088e-4, 3.84425699150724e-4, 3.84309621237473e-4, 3.8435338536085e-4, 3.84562879087938e-4, 3.84888842402582e-4, 3.85234576051019e-4, 3.85482418978131e-4
flux1:, 0.64404960981048, 4.13983168804857e-4, 4.13667351076092e-4, 4.13212028032745e-4, 4.12780220136305e-4, 4.12511860117189e-4, 4.12479625472087e-4, 4.1267134306507e-4, 4.13002281747851e-4, 4.13350422114714e-4, 4.13601274020363e-4, 4.13687088503484e-4, 4.13607638700642e-4, 4.13425169732338e-4, 4.13234262655932e-4, 4.13117450563346e-4, 4.13106461180357e-4, 4.13171333849693e-4, 4.13249756840489e-4, 4.13305727234002e-4, 4.13377072006953e-4, 4.13552682613526e-4, 4.1384571027813e-4, 4.14052150080727e-4, 4.13899796480709e-4, 4.13682314726304e-4, 4.14136369269846e-4, 4.13980142103612e-4, 4.13908780213176e-4, 4.14464972947254e-4, 4.17031429816619e-4, 4.14206124352796e-4, 4.11382830189661e-4, 4.13933668719769e-4, 4.14400670351167e-4, 4.14295628446327e-4, 4.14160981559828e-4, 4.1475886193599e-4, 4.14684143884801e-4, 4.14638380989386e-4, 4.14882254989328e-4, 4.1510029314079e-4, 4.15082246381212e-4, 4.14890165660948e-4, 4.14701497648051e-4, 4.14650639983836e-4, 4.14770934797185e-4, 4.1501281028306e-4, 4.15288597341996e-4, 4.15511500304405e-4, 4.15618964535712e-4, 4.15583711542312e-4, 4.15417290044382e-4, 4.15167301146648e-4, 4.14907172764122e-4, 4.1471862559534e-4, 4.14669792905816e-4, 4.14793951679544e-4, 4.15074568911519e-4, 4.15442369733412e-4, 4.15788782218038e-4, 4.15995906647959e-4
flux1:, 0.644312058714234, 4.46284847805308e-4, 4.46015706918359e-4, 4.45560556483548e-4, 4.45084555349811e-4, 4.44742304109416e-4, 4.44628913935813e-4, 4.44755667260382e-4, 4.45055582830585e-4, 4.45413940665854e-4, 4.45711628810537e-4, 4.45866358259995e-4, 4.45858046551075e-4, 4.45729413533633e-4, 4.45560842455848e-4, 4.45429060775825e-4, 4.45369091666237e-4, 4.45362314555398e-4, 4.45364087040972e-4, 4.45360430008168e-4, 4.45411815617084e-4, 4.4562194420896e-4, 4.45997114684971e-4, 4.46295101375568e-4, 4.46193981250941e-4, 4.4598970981293e-4, 4.46475477911572e-4, 4.46273376241232e-4, 4.46120343586355e-4, 4.4665359409185e-4, 4.49354859739838e-4, 4.4628980784329e-4, 4.43269064805737e-4, 4.46066629969324e-4, 4.46651518245791e-4, 4.46602972168765e-4, 4.46509239506306e-4, 4.47157300805995e-4, 4.47035018727144e-4, 4.46919273981071e-4, 4.47112809108262e-4, 4.47295243763336e-4, 4.4725522275291e-4, 4.47067213921077e-4, 4.4691925960735e-4, 4.46941694132302e-4, 4.4714831634828e-4, 4.47462877210827e-4, 4.47774860966947e-4, 4.47986782686983e-4, 4.48040813981841e-4, 4.47927901837742e-4, 4.47685437877027e-4, 4.47386515338998e-4, 4.47121909844575e-4, 4.46977205319802e-4, 4.47009683365094e-4, 4.47230317096536e-4, 4.47595487274551e-4, 4.48012015608061e-4, 4.48357547014924e-4, 4.48514598396282e-4
flux1:, 0.644574507617987, 4.80635731910519e-4, 4.80422715211817e-4, 4.79970098064291e-4, 4.79444388574411e-4, 4.79016426344965e-4, 4.78807183930803e-4, 4.78855618964436e-4, 4.79116234331271e-4, 4.79483778752286e-4, 4.7983455768284e-4, 4.80069725411247e-4, 4.80145913395535e-4, 4.80082472812852e-4, 4.79942415652506e-4, 4.79795038838989e-4, 4.7967902792848e-4, 4.79589368104248e-4, 4.79502688638992e-4, 4.7943110762469e-4, 4.7946122267795e-4, 4.79713154600838e-4, 4.80184783524786e-4, 4.80590585036185e-4, 4.80552908626359e-4, 4.80368699823809e-4, 4.80891166641169e-4, 4.80639535942528e-4, 4.80394586341541e-4, 4.80898918884541e-4, 4.83739243986004e-4, 4.8041924328349e-4, 4.77192616153811e-4, 4.80258839722322e-4, 4.80979429388739e-4, 4.80998957100538e-4, 4.80956505507043e-4, 4.81660037993832e-4, 4.81484163458404e-4, 4.81288059693285e-4, 4.81421019920054e-4, 4.81559223989673e-4, 4.81491882969248e-4, 4.81307893854016e-4, 4.81206717169249e-4, 4.81313250144674e-4, 4.81618436545796e-4, 4.82015284960321e-4, 4.82367058499071e-4, 4.82564044661095e-4, 4.82553958123058e-4, 4.82348922924873e-4, 4.82016382039829e-4, 4.81659107518878e-4, 4.81388087355236e-4, 4.81293390667546e-4, 4.81419586295859e-4, 4.81751535451062e-4, 4.82213937142538e-4, 4.82685746432018e-4, 4.83028722157734e-4, 4.83126207803273e-4
flux1:, 0.64483695652174, 5.17108707512532e-4, 5.16960522036819e-4, 5.16512366555325e-4, 5.15931454760562e-4, 5.15406450367534e-4, 5.15087490321976e-4, 5.15045201669202e-4, 5.15259053597568e-4, 5.15635241272869e-4, 5.16045464929228e-4, 5.16372397441759e-4, 5.16546168538077e-4, 5.1655918134173e-4, 5.16454129197983e-4, 5.16291373098712e-4, 5.16113610621486e-4, 5.15931554139932e-4, 5.15746476258466e-4, 5.15600410424324e-4, 5.15609355303487e-4, 5.15911377923913e-4, 5.16494432924472e-4, 5.17024793063433e-4, 5.17063305285816e-4, 5.16906867190457e-4, 5.17472430767105e-4, 5.17169608516161e-4, 5.16824709012704e-4, 5.17296272604817e-4, 5.20282113452443e-4, 5.16692718384926e-4, 5.13251888279521e-4, 5.16609300277625e-4, 5.17483599193263e-4, 5.17582319050239e-4, 5.17601960025168e-4, 5.18367014041867e-4, 5.18132195565894e-4, 5.17846439038033e-4, 5.17909841559722e-4, 5.17995974906625e-4, 5.17895909184424e-4, 5.17715002168773e-4, 5.17665227796489e-4, 5.17865037542751e-4, 5.18279556888349e-4, 5.18767239637757e-4, 5.19161850073331e-4, 5.19339825950135e-4, 5.19255003765009e-4, 5.18943318912588e-4, 5.18506179699119e-4, 5.18080049635141e-4, 5.17799001987563e-4, 5.17758407554202e-4, 5.17988584273885e-4, 5.1844482319382e-4, 5.1901581239731e-4, 5.1954877915013e-4, 5.19887405110856e-4, 5.19916025683339e-4
flux1:, 0.645099405425493, 5.55778635144127e-4, 5.5570317264294e-4, 5.55261252979239e-4, 5.54620261171071e-4, 5.53988156262675e-4, 5.53547234129828e-4, 5.53403371361136e-4, 5.53564091740579e-4, 5.53948765927349e-4, 5.54424445282712e-4, 5.54853613199755e-4, 5.55137068371343e-4, 5.55237119668999e-4, 5.55173539208081e-4, 5.54996400111526e-4, 5.54752681758554e-4, 5.5447065639086e-4, 5.54179193533522e-4, 5.53953631764641e-4, 5.53942345425318e-4, 5.54302814054754e-4, 5.5501176450893e-4, 5.5568272153986e-4, 5.55809606628748e-4, 5.55688557326319e-4, 5.56304429817694e-4, 5.5595064769788e-4, 5.554999051501e-4, 5.55937105778341e-4, 5.5907694425995e-4, 5.55204144756562e-4, 5.51540286900622e-4, 5.55211103602315e-4, 5.56256234444591e-4, 5.56443907665194e-4, 5.56536169825069e-4, 5.57369322543055e-4, 5.57071015606318e-4, 5.56687826955392e-4, 5.56674614390697e-4, 5.5670234992658e-4, 5.56564657116443e-4, 5.5638527155834e-4, 5.56390042590008e-4, 5.56690438721284e-4, 5.57223325528796e-4, 5.57809226258281e-4, 5.58249367932885e-4, 5.5840469432762e-4, 5.58235467100657e-4, 5.5780362049085e-4, 5.57247958111013e-4, 5.56742274718771e-4, 5.56446457947622e-4, 5.56462131058346e-4, 5.5680419696398e-4, 5.57395417086386e-4, 5.58084609649738e-4, 5.58683713765632e-4, 5.59016189267365e-4, 5.58967314574961e-4
flux1:, 0.645361854329247, 5.96724369621665e-4, 5.96728687430977e-4, 5.96294981347972e-4, 5.95590315073956e-4, 5.94843143369663e-4, 5.94270404657601e-4, 5.94016198223271e-4, 5.94118664974683e-4, 5.94511794406546e-4, 5.95057989608681e-4, 5.9559820015401e-4, 5.96001637374744e-4, 5.96197976431337e-4, 5.96181921700862e-4, 5.95992076051956e-4, 5.9567980409746e-4, 5.95292314597811e-4, 5.94888409319182e-4, 5.94579523934094e-4, 5.94549005155165e-4, 5.94975201156443e-4, 5.95822665451245e-4, 5.96648157573632e-4, 5.96873709652688e-4, 5.96794424858636e-4, 5.9746791219282e-4, 5.97065053489575e-4, 5.96504488257165e-4, 5.96908040210072e-4, 6.00212109377647e-4, 5.96041882636504e-4, 5.92144913491903e-4, 5.96149976717427e-4, 5.97380937893229e-4, 5.97664983935767e-4, 5.97839265211295e-4, 5.98747288404106e-4, 5.98381870102231e-4, 5.97895421313069e-4, 5.978011487855e-4, 5.97766444673386e-4, 5.97587364236348e-4, 5.97407665368125e-4, 5.97468669537162e-4, 5.97874891598085e-4, 5.98533196408376e-4, 5.99223439492767e-4, 5.99711676306266e-4, 5.99841772963124e-4, 5.99580422005478e-4, 5.99017174125532e-4, 5.98330980420151e-4, 5.97736019518388e-4, 5.97420401871719e-4, 5.97492998673345e-4, 5.97952531718304e-4, 5.98686903895804e-4, 5.99501876909583e-4, 6.00171055977664e-4, 6.00495744134484e-4, 6.00361963969092e-4
flux1:, 0.645624303233, 6.40029487152277e-4, 6.4011982849387e-4, 6.39696926228069e-4, 6.38926971608968e-4, 6.38059662226429e-4, 6.37348337541108e-4, 6.36977497380868e-4, 6.37017823491955e-4, 6.37419072302745e-4, 6.38039137428215e-4, 6.38696623747558e-4, 6.39227669801476e-4, 6.3952755540842e-4, 6.39564322785951e-4, 6.39364083981746e-4, 6.38982414146308e-4, 6.38486193772234e-4, 6.37965670161086e-4, 6.37570413861718e-4, 6.37520908213225e-4, 6.38017881015174e-4, 6.39013269629734e-4, 6.40003725154051e-4, 6.40334991605384e-4, 6.40301466386052e-4, 6.41039320076338e-4, 6.40590678018981e-4, 6.39918025262227e-4, 6.40291041111853e-4, 6.43771123232605e-4, 6.39289006373828e-4, 6.35146850142817e-4, 6.39504580456669e-4, 6.40933014168804e-4, 6.41317550257693e-4, 6.41581265643534e-4, 6.42570747728741e-4, 6.42135633450565e-4, 6.41542493368851e-4, 6.41366006304636e-4, 6.41267873197287e-4, 6.41045440692927e-4, 6.40863690917823e-4, 6.40981191980402e-4, 6.41496177224928e-4, 6.42284646526949e-4, 6.43083902395353e-4, 6.43622784423414e-4, 6.43726665489066e-4, 6.43368378317063e-4, 6.4266603164544e-4, 6.41840610906696e-4, 6.41148922696315e-4, 6.40809190997872e-4, 6.40938455720837e-4, 6.4151888130945e-4, 6.42401919761532e-4, 6.43347952629317e-4, 6.44089941662534e-4, 6.44405496716953e-4, 6.44181136917877e-4
flux1:, 0.645886752136753, 6.85781336168195e-4, 6.85963183012945e-4, 6.85554725520549e-4, 6.84720541798008e-4, 6.83731663824487e-4, 6.82878648024198e-4, 6.82387603045346e-4, 6.82362950762717e-4, 6.82771091317832e-4, 6.83465810598969e-4, 6.84243281578747e-4, 6.84906058717856e-4, 6.8531420326335e-4, 6.85408126174795e-4, 6.85200554367967e-4, 6.8475068532384e-4, 6.84144969011588e-4, 6.8350559273602e-4, 6.83021410280139e-4, 6.82951741412272e-4, 6.83521331038816e-4, 6.84669688885742e-4, 6.85830810414898e-4, 6.86270432937709e-4, 6.86283388636916e-4, 6.87091419230088e-4, 6.86601612828813e-4, 6.8581633665956e-4, 6.86164575058006e-4, 6.89834030711023e-4, 6.85024866813794e-4, 6.80622896483153e-4, 6.85348428275795e-4, 6.8698157051471e-4, 6.87466585050856e-4, 6.87824428724835e-4, 6.88901413952341e-4, 6.88395190472736e-4, 6.87694778311301e-4, 6.8743886061521e-4, 6.872800791658e-4, 6.87014736709973e-4, 6.86829630268229e-4, 6.87002448968688e-4, 6.87626510732529e-4, 6.8854712357288e-4, 6.89458218027045e-4, 6.90050165853492e-4, 6.90128733673399e-4, 6.89672339394041e-4, 6.88827837059261e-4, 6.87859098336648e-4, 6.87066774850638e-4, 6.86700365969813e-4, 6.8688577868706e-4, 6.87588589862134e-4, 6.88623017726583e-4, 6.89702773578091e-4, 6.90518823536954e-4, 6.9082415666304e-4, 6.90505631107382e-4
flux1:, 0.646149201040506, 7.3406841627814e-4, 7.34346582486408e-4, 7.33957719127457e-4, 7.33063702296619e-4, 7.31956120151948e-4, 7.30962408865537e-4, 7.30350374329643e-4, 7.30258602766385e-4, 7.3067080441384e-4, 7.31437476485889e-4, 7.32333201493393e-4, 7.33127612631352e-4, 7.33645808751765e-4, 7.33800269792111e-4, 7.33589504902467e-4, 7.3307517839428e-4, 7.3236217350793e-4, 7.31603914314273e-4, 7.31028688846129e-4, 7.30935876825714e-4, 7.31576073603286e-4, 7.32877285675203e-4, 7.34209203915332e-4, 7.34754650464726e-4, 7.34811074547831e-4, 7.35694164905198e-4, 7.35169338303011e-4, 7.34272998461149e-4, 7.34605354113352e-4, 7.38479489205837e-4, 7.33327465125635e-4, 7.2864824165236e-4, 7.33752875800179e-4, 7.35592832259856e-4, 7.36173577797036e-4, 7.36626995231846e-4, 7.37796697568767e-4, 7.37219277438699e-4, 7.36414315364778e-4, 7.36086290258166e-4, 7.3587404599353e-4, 7.35569166661647e-4, 7.35380088233971e-4, 7.3560550228902e-4, 7.3633589256016e-4, 7.3738721959015e-4, 7.3841049209172e-4, 7.3905736452963e-4, 7.39113346522117e-4, 7.38561689986801e-4, 7.37577386536004e-4, 7.36466871169225e-4, 7.35574626090895e-4, 7.35181642052298e-4, 7.35422996643864e-4, 7.36247914007019e-4, 7.37433439327884e-4, 7.38646498758777e-4, 7.39535880049448e-4, 7.3982985737349e-4, 7.39415735173067e-4
flux1:, 0.64641164994426, 7.84976498723982e-4, 7.85355285935314e-4, 7.84993153473489e-4, 7.84047658101328e-4, 7.82829080214838e-4, 7.81700053235183e-4, 7.80968932433646e-4, 7.80808107557362e-4, 7.81219152977974e-4, 7.82050692016423e-4, 7.83057696831546e-4, 7.8397890153163e-4, 7.84605889919893e-4, 7.84823590530537e-4, 7.84615432321221e-4, 7.84043660116714e-4, 7.8322923550191e-4, 7.82354768045479e-4, 7.81687057380085e-4, 7.81566295322866e-4, 7.82271017317965e-4, 7.83719466213458e-4, 7.85216366914199e-4, 7.85859671986044e-4, 7.85952889392438e-4, 7.86915457499622e-4, 7.86363821747759e-4, 7.85360844582272e-4, 7.85690101528582e-4, 7.89786894049019e-4, 7.84275921580583e-4, 7.79299292501853e-4, 7.84790338772411e-4, 7.86833768656856e-4, 7.87500418808881e-4, 7.88047340100474e-4, 7.89313969873392e-4, 7.88666757741691e-4, 7.87763701189423e-4, 7.87375966640677e-4, 7.87122382645278e-4, 7.86784688978338e-4, 7.86591885438942e-4, 7.86865453790614e-4, 7.876958287994e-4, 7.88872234857558e-4, 7.90004654374037e-4, 7.90706983248405e-4, 7.9074446440217e-4, 7.90104341639223e-4, 7.88988345684782e-4, 7.8774387817418e-4, 7.86757827485286e-4, 7.8634173325717e-4, 7.86639561533156e-4, 7.87584566990572e-4, 7.88917517368731e-4, 7.90259718676122e-4, 7.91218959486211e-4, 7.91499768431469e-4, 7.90990473024152e-4
flux1:, 0.646674098848013, 8.3858423373036e-4, 8.39067681904864e-4, 8.38741913786735e-4, 8.37757827430777e-4, 8.36441240519516e-4, 8.35186794929009e-4, 8.34340937897506e-4, 8.34108750809956e-4, 8.3451024516798e-4, 8.35394373219118e-4, 8.36499816668276e-4, 8.37537948854573e-4, 8.38269549906595e-4, 8.38553029494706e-4, 8.38355731227217e-4, 8.37737701517439e-4, 8.3683224675766e-4, 8.35847650586964e-4, 8.35087185889701e-4, 8.34932155736134e-4, 8.3569143001145e-4, 8.37276099870259e-4, 8.38926333134519e-4, 8.39654360732607e-4, 8.39774619950653e-4, 8.40821474619943e-4, 8.40254161200589e-4, 8.39152955418856e-4, 8.39496746593364e-4, 8.43837855325161e-4, 8.37952262385864e-4, 8.32655801959393e-4, 8.38536802988281e-4, 8.40775013699434e-4, 8.41512579588762e-4, 8.42147410191917e-4, 8.43514122485119e-4, 8.42800168357702e-4, 8.41809578759477e-4, 8.41380055409346e-4, 8.41102613903316e-4, 8.40742492788189e-4, 8.40547177129627e-4, 8.40862531044886e-4, 8.41782385926105e-4, 8.4307315639112e-4, 8.44307274011077e-4, 8.45063228645757e-4, 8.45086814702951e-4, 8.44368473262968e-4, 8.43134537765279e-4, 8.41770457180253e-4, 8.40702551633272e-4, 8.40270612644625e-4, 8.40626427006993e-4, 8.4168766316876e-4, 8.43160488287044e-4, 8.44623092945049e-4, 8.45644968921083e-4, 8.4590915451467e-4, 8.4530627160199e-4
flux1:, 0.646936547751766, 8.94959160177724e-4, 8.95551424105384e-4, 8.95274697366057e-4, 8.94269962048978e-4, 8.92873946886084e-4, 8.91508490469591e-4, 8.90554343080762e-4, 8.90247493051958e-4, 8.90627137555636e-4, 8.91545740340501e-4, 8.92730527395406e-4, 8.93870678872333e-4, 8.9470017174303e-4, 8.95052519211104e-4, 8.94877705481722e-4, 8.94229760190803e-4, 8.9324910045656e-4, 8.92164646690243e-4, 8.91312984981973e-4, 8.91116405962334e-4, 8.91916849903931e-4, 8.93621781317678e-4, 8.95408368402004e-4, 8.96203505434028e-4, 8.96338947607801e-4, 8.97476380991884e-4, 8.96908484900882e-4, 8.95722733611072e-4, 8.96104574699958e-4, 9.0071646150195e-4, 8.94441877064874e-4, 8.88801572825143e-4, 8.95072823556297e-4, 8.97492202442908e-4, 8.98280660252931e-4, 8.98994473430262e-4, 9.00463416035098e-4, 8.99687517722382e-4, 8.98624330474082e-4, 8.98176792978936e-4, 8.9789864155523e-4, 8.97530373265825e-4, 8.97334802402035e-4, 8.97683474812483e-4, 8.98677650567003e-4, 9.00066170275503e-4, 9.01389048959671e-4, 9.02193265042956e-4, 9.02206990186457e-4, 9.01423278407783e-4, 9.00090291904493e-4, 8.98627293174479e-4, 8.97495420032625e-4, 8.97058898951567e-4, 8.97475287409348e-4, 8.9864687789314e-4, 9.00247596678217e-4, 9.01816370994736e-4, 9.02888738218784e-4, 9.03129986596575e-4, 9.02435229385183e-4
flux1:, 0.647198996655519, 9.54154990883782e-4, 9.54860860805308e-4, 9.54649475723325e-4, 9.53647542252187e-4, 9.52196462994873e-4, 9.50738779201862e-4, 9.49684459264768e-4, 9.49298060668615e-4, 9.49639060555558e-4, 9.50567769988302e-4, 9.51806438861738e-4, 9.53028905441728e-4, 9.53947603528179e-4, 9.54373264868839e-4, 9.54236842122868e-4, 9.53581372118467e-4, 9.52547575995612e-4, 9.51378435053565e-4, 9.50439598327324e-4, 9.50193839624268e-4, 9.51019276075791e-4, 9.52824213098839e-4, 9.54725594877828e-4, 9.55566698395046e-4, 9.55704491111934e-4, 9.56941383680404e-4, 9.56393002730648e-4, 9.55142883466992e-4, 9.5559309602649e-4, 9.60508034322447e-4, 9.53832290514993e-4, 9.47823325169254e-4, 9.54482545568163e-4, 9.57065199594674e-4, 9.57879752955149e-4, 9.58660593177773e-4, 9.60233007053221e-4, 9.59401718308085e-4, 9.58285352717267e-4, 9.57849607569169e-4, 9.57599743258896e-4, 9.57241666897075e-4, 9.57049244025196e-4, 9.57420620573508e-4, 9.58469003562592e-4, 9.59932142644065e-4, 9.61324441352714e-4, 9.6216689717477e-4, 9.62173047111157e-4, 9.61338357725644e-4, 9.59929551064685e-4, 9.58394223420037e-4, 9.57222048476639e-4, 9.56796231083154e-4, 9.57276888007663e-4, 9.58550785717372e-4, 9.60262511350401e-4, 9.6191687733299e-4, 9.63021507527565e-4, 9.63229323259272e-4, 9.62443271485173e-4
flux1:, 0.647461445559273, 0.0010162107909514, 0.00101703635009154, 0.00101691081577171, 0.00101594100037949, 0.00101446504921623, 0.0010129380392216, 0.00101179287240241, 0.00101131993958065, 0.00101160060736238, 0.00101250865933782, 0.00101376956024233, 0.00101505032417459, 0.00101604827244753, 0.00101655383635537, 0.00101647674570877, 0.00101584283399633, 0.00101478473469472, 0.00101355142072066, 0.00101253233416512, 0.00101222990336399, 0.00101306192490131, 0.00101494297504363, 0.00101693381666706, 0.00101779719752692, 0.00101792457857813, 0.0010192732730356, 0.00101877031788347, 0.00101748337273536, 0.00101803969491968, 0.00102329642596127, 0.0010162102793302, 0.00100980773720729, 0.00101685073663224, 0.00101957519167204, 0.00102038658888879, 0.00102121978721773, 0.00102289610136408, 0.00102201760636711, 0.001020871867006, 0.00102048373406184, 0.0010202970494986, 0.00101997167901755, 0.00101978712332052, 0.00102016858958949, 0.0010212461150296, 0.00102275397118247, 0.00102418936368442, 0.00102505449979067, 0.00102505254348459, 0.00102418172568845, 0.00102272373991784, 0.00102114791979461, 0.00101996456782558, 0.00101956871215962, 0.00102011851149681, 0.00102148450694266, 0.00102328521225808, 0.00102499765620394, 0.00102610927516987, 0.00102626774648478, 0.00102538852578354
flux1:, 0.647723894463026, 0.00108115224726217, 0.00108210562515321, 0.00108209119631516, 0.00108118888872018, 0.00107972395390412, 0.00107815425170047, 0.00107692829114004, 0.00107635934398042, 0.00107655294374441, 0.00107740334151781, 0.00107864910591317, 0.00107996051260068, 0.00108102722321953, 0.001081622066533, 0.00108163073719232, 0.00108105439569293, 0.00108000766582731, 0.00107873605591505, 0.00107764662314872, 0.00107728037143614, 0.00107809870131458, 0.00108002885888588, 0.0010820807453414, 0.00108294098484783, 0.00108304598587327, 0.00108452272328272, 0.00108409728971751, 0.00108280869852382, 0.00108351640830139, 0.00108916024906424, 0.00108165774805, 0.00107483709854398, 0.00108225829360587, 0.00108510012813825, 0.00108587497670587, 0.00108674340144895, 0.00108852327106812, 0.00108760710071067, 0.0010864598322328, 0.00108616088637492, 0.00108607805016979, 0.00108581213658887, 0.00108564173941988, 0.00108601906952622, 0.00108709610632125, 0.00108861221740852, 0.00109005729351366, 0.00109092354614807, 0.00109090935221788, 0.00109001675645034, 0.00108853871209681, 0.00108695876341813, 0.00108579842913242, 0.00108545572318743, 0.00108608092977807, 0.00108752694043288, 0.00108938961811292, 0.00109112554315144, 0.00109221127906624, 0.001092298139187, 0.00109132022877771
flux1:, 0.647986343366779, 0.00114899473650268, 0.00115008688065658, 0.00115021396306624, 0.00114942061605945, 0.00114800792904722, 0.00114642537597388, 0.0011451289188276, 0.00114445173751405, 0.00114452659798243, 0.00114527659221623, 0.0011464648756188, 0.00114777645558373, 0.0011489016040703, 0.00114959829936376, 0.00114972469527668, 0.00114924858635481, 0.00114825526049384, 0.00114697608773845, 0.00114582880862339, 0.00114539176764487, 0.00114617434186527, 0.00114812379855701, 0.00115020572222704, 0.00115103618523266, 0.00115110788690698, 0.00115273268463174, 0.00115242284471501, 0.00115117494164286, 0.00115208638373388, 0.001158168678836, 0.00115024707249445, 0.00114298434536758, 0.00115077705503123, 0.00115370940377909, 0.00115441046844077, 0.00115529468297105, 0.00115717694450678, 0.00115623353347022, 0.00115511601252983, 0.00115495304823451, 0.00115502018055662, 0.00115484469184671, 0.00115469664437848, 0.00115505463228774, 0.0011560977734786, 0.00115757985461834, 0.00115899458983132, 0.00115983444974095, 0.0011597999111702, 0.00115889868588261, 0.0011574313546932, 0.00115588745286467, 0.00115478899691724, 0.0011545265692017, 0.00115523523877621, 0.00115674795263491, 0.00115864127716855, 0.00116035944300208, 0.00116137885661951, 0.00116136502594922, 0.00116027837092136
flux1:, 0.648248792270532, 0.00121974745124387, 0.0012209928085603, 0.00122129712980717, 0.00122065994910206, 0.00121934546083892, 0.00121778242111065, 0.00121642552698022, 0.00121562507072609, 0.00121554497695502, 0.00121614685580617, 0.0012172313257769, 0.0012185107137498, 0.00121968473558979, 0.00122049915893994, 0.00122078036381307, 0.00122045296419655, 0.00121956038111324, 0.00121830818790569, 0.00121711732059151, 0.00121660218845542, 0.00121732498764693, 0.00121926125468944, 0.00122133989308551, 0.00122211290574782, 0.00122214119695346, 0.00122393716523705, 0.00122378613406525, 0.00122262713413025, 0.00122380063503005, 0.00123037756119955, 0.00122203674086382, 0.00121430839606778, 0.00122246492370454, 0.00122545887060384, 0.00122604539566794, 0.00122692375884637, 0.00122890631285949, 0.00122794642445471, 0.00122689249960831, 0.0012269166953036, 0.00122718479399352, 0.00122713476112703, 0.00122701950186218, 0.0012273427878793, 0.0012283160100226, 0.00122971719800255, 0.00123105599991958, 0.00123183662951263, 0.00123176974574165, 0.00123087143750921, 0.00122944655617199, 0.00122798199408823, 0.00122698852002461, 0.0012268374840824, 0.00122764003258085, 0.00122920590293892, 0.00123109542204387, 0.00123274903782087, 0.00123365483701138, 0.00123350457393183, 0.00123229413674018
flux1:, 0.648511241174286, 0.0012934175480096, 0.0012948345285615, 0.00129535696376154, 0.00129492821859437, 0.00129376166061344, 0.00129225216331578, 0.00129084417748361, 0.00128990267272814, 0.00128962753200623, 0.00129002970062458, 0.0012909612346711, 0.0012921751441801, 0.00129338969562334, 0.00129434081491343, 0.00129481816002669, 0.00129469239833901, 0.00129395162026791, 0.00129276325357126, 0.00129154362562072, 0.00129094202694664, 0.00129157879322655, 0.00129346676202581, 0.00129550664765682, 0.00129619342517857, 0.00129616836994009, 0.00129816058498732, 0.00129821533320294, 0.001297197372704, 0.00129869562795199, 0.00130582647722554, 0.00129706804600626, 0.00128885063286176, 0.00129736223356391, 0.00130038719892325, 0.00130081534613961, 0.00130166415316638, 0.00130374382702663, 0.00130277789918765, 0.00130182291759283, 0.00130208869723292, 0.00130261277286546, 0.00130272693544418, 0.00130265743596045, 0.00130293143776243, 0.00130379753664114, 0.00130506805661773, 0.00130628131966497, 0.00130696568106651, 0.00130685106783453, 0.00130596550302803, 0.00130461520158436, 0.00130327567304347, 0.00130243401743039, 0.00130242946204881, 0.00130333930626481, 0.0013049458061572, 0.00130679559365705, 0.00130833403275043, 0.00130907348237321, 0.00130874519146819, 0.00130739101542487
flux1:, 0.648773690078039, 0.00137001321601312, 0.0013716243108995, 0.00137241026379869, 0.00137224615705506, 0.00137127976266372, 0.00136985847071064, 0.00136840756166098, 0.00136730476274616, 0.00136679153171044, 0.0013669398515211, 0.00136766790675554, 0.00136878312741473, 0.00137003139807112, 0.00137114076162067, 0.00137185855444519, 0.0013719900189929, 0.00137145386019028, 0.00137036667281292, 0.0013691323326821, 0.00136843406366382, 0.00136895611923774, 0.00137075826529867, 0.00137272203302057, 0.00137329254255815, 0.00137320356801341, 0.00137541771523268, 0.00137572719781343, 0.00137490390981931, 0.00137679201152235, 0.00138453717102641, 0.00137536332096801, 0.00136663309482569, 0.00137548999422481, 0.00137851428469322, 0.00137873780999549, 0.00137953161559644, 0.00138170409185923, 0.00138074157634958, 0.00137992115914618, 0.00138048477238908, 0.00138132266384344, 0.00138164284665325, 0.00138163473819965, 0.00138184656819605, 0.00138256873922518, 0.0013836578584439, 0.00138469389919937, 0.00138524228151003, 0.00138506201493414, 0.00138419738184525, 0.00138295364617769, 0.00138178641276478, 0.00138114643064428, 0.00138132721075834, 0.00138236131426188, 0.00138399827785217, 0.00138577288780684, 0.00138714389568514, 0.00138766083868767, 0.00138710850070228, 0.00138558629057979
flux1:, 0.649036138981792, 0.00144954475648932, 0.00145137620047829, 0.00145247447047846, 0.00145263354218345, 0.00145192043636357, 0.0014506214688671, 0.00144913420499306, 0.00144784783539339, 0.00144705169335762, 0.00144689104762823, 0.00144736516384285, 0.00144834955635919, 0.00144962643920288, 0.00145091741279714, 0.00145192136162765, 0.0014523662192432, 0.00145208706503812, 0.00145113703772216, 0.00144989998666369, 0.00144909249855872, 0.00144946891709081, 0.00145114588302114, 0.00145299481970247, 0.00145341781929244, 0.00145325299723372, 0.00145571404473542, 0.00145632728004307, 0.00145575119536036, 0.00145809451621382, 0.00146651340584551, 0.00145692582765944, 0.00144765852668109, 0.00145685018530268, 0.00145984189796557, 0.00145981319253176, 0.00146052547035196, 0.00146278538347676, 0.00146183415631938, 0.00146118289798326, 0.00146210076367819, 0.00146331162787032, 0.00146388179284983, 0.00146395323944158, 0.00146409248432884, 0.00146463590163311, 0.00146549401210399, 0.00146630122737512, 0.00146667302717506, 0.00146640769444488, 0.00146557071471912, 0.00146446477819295, 0.00146351760552402, 0.00146313111269608, 0.00146353926875724, 0.00146471838763967, 0.001466379211315, 0.00146804570446593, 0.00146919789276577, 0.00146943521868724, 0.00146861033378857, 0.00146689250023199
flux1:, 0.649298587885546, 0.00153202317583254, 0.0015341040829642, 0.00153556519514896, 0.00153610628165622, 0.00153569859189188, 0.00153455426011723, 0.00153303527231313, 0.00153154166536068, 0.00153041742212193, 0.00152989347435922, 0.00153006487299959, 0.00153088834112253, 0.00153219047398937, 0.00153368728657709, 0.00153502273091535, 0.00153583551267135, 0.00153586312330587, 0.00153508313031225, 0.00153385237325483, 0.00153292073366256, 0.00153311909018146, 0.00153463085562083, 0.00153632595856859, 0.00153656944712111, 0.00153631513339053, 0.00153904627992695, 0.00154001052363299, 0.00153973059224184, 0.00154259274317854, 0.00155174195651937, 0.00154174099941005, 0.00153191196857743, 0.00154142776290059, 0.00154435620621626, 0.00154402779489357, 0.00154463206003176, 0.0015469733573316, 0.00154603926942763, 0.00154558943737913, 0.00154691631370139, 0.00154855881096685, 0.00154942375613362, 0.00154959500187832, 0.00154965425713748, 0.00154998751744455, 0.00155056819712758, 0.00155109729065843, 0.00155125290152228, 0.00155088273346778, 0.00155007881887761, 0.00154914039125631, 0.00154846015819152, 0.00154837941013536, 0.00154905905663756, 0.00155040748114878, 0.00155208994314615, 0.00155361972672993, 0.00155450510385459, 0.00155440745191483, 0.00155326134086156, 0.00155131841827939
flux1:, 0.649561036789299, 0.00161745634144019, 0.00161981729253482, 0.00162169132475332, 0.00162267115134959, 0.00162261793897964, 0.00162165749170632, 0.00162010929177876, 0.00161838426252415, 0.00161688799436101, 0.00161594910762013, 0.00161577234909373, 0.00161640776695433, 0.0016177334576315, 0.00161946011147209, 0.00162117015922352, 0.00162240155390462, 0.0016227810234813, 0.00162219942764994, 0.00162098052854742, 0.00161990802934335, 0.0016198958711683, 0.00162120363225207, 0.00162270730609527, 0.00162273954934998, 0.00162238056829204, 0.00162540263342249, 0.0016267618463368, 0.00162682131258997, 0.00163026234421861, 0.00164019416556523, 0.00162977840451018, 0.00161936318899782, 0.00162919360845297, 0.00163203132479745, 0.00163135785152329, 0.00163182930970942, 0.0016342459410793, 0.00163333255514052, 0.00163311285464496, 0.00163489991022564, 0.00163703013590117, 0.00163823384934566, 0.00163852640483967, 0.00163850149252511, 0.00163859782434642, 0.00163885975999549, 0.00163906591710697, 0.00163896861831979, 0.00163847461651233, 0.00163770794972053, 0.00163696424063683, 0.00163659518005772, 0.00163687082485401, 0.00163786640349036, 0.00163941103757204, 0.00164111752698947, 0.00164248776465674, 0.00164306405365666, 0.00164258052736745, 0.00164106682132777, 0.00163886915927202
flux1:, 0.649823485693052, 0.00170584330172406, 0.00170851441929267, 0.00171084841933849, 0.00171231895759892, 0.00171266411215802, 0.00171191261625674, 0.00171033565911519, 0.0017083556478941, 0.00170644655862622, 0.00170504584366403, 0.00170448050285329, 0.00170490457048284, 0.00170625360704004, 0.00170823269070507, 0.00171035633665063, 0.00171205109439124, 0.00171282108158563, 0.00171246077234855, 0.00171125600572631, 0.00171002547299383, 0.00170977252831355, 0.00171084128234727, 0.00171211968280379, 0.00171191085858148, 0.00171143128952618, 0.00171476259381427, 0.001716556311294, 0.00171699106307712, 0.00172106599763126, 0.001731827356199, 0.00172099362403873, 0.00170996905268261, 0.00172010740475804, 0.00172283276648404, 0.00172177341338792, 0.00172209111197548, 0.00172457806211663, 0.00172368659008778, 0.00172372103928401, 0.00172601390210421, 0.00172868314051729, 0.00173026685723019, 0.00173070233470949, 0.00173059217894854, 0.00173043036451025, 0.00173033906817062, 0.0017301840092732, 0.00172980179927448, 0.00172916683061086, 0.00172844037536456, 0.00172791494412089, 0.00172789655595502, 0.00172857508608366, 0.00172992896760543, 0.00173169767220999, 0.00173343469154517, 0.00173462909844195, 0.00173486163476453, 0.00173394833231793, 0.00173202550007853, 0.00172954514405939
flux1:, 0.650085934596805, 0.00179716779860402, 0.00180017639855246, 0.00180301153635757, 0.00180501730035167, 0.00180579756911764, 0.00180527506764327, 0.00180366815107876, 0.00180141167850751, 0.00179905417853048, 0.00179715163366298, 0.00179616394729744, 0.00179635793804572, 0.00179773127145812, 0.00179998269094536, 0.00180255295608757, 0.00180474795453969, 0.00180593923276333, 0.0018058171295114, 0.00180462620609456, 0.00180322193485747, 0.00180270293339946, 0.00180350462218996, 0.00180453051483365, 0.00180405487431707, 0.00180343934331303, 0.00180709599132253, 0.00180935858721192, 0.00181019596294001, 0.00181495364455658, 0.00182658544326287, 0.00181532926857913, 0.0018036749331577, 0.00181411943010017, 0.00181671965721805, 0.00181524085870904, 0.00181539021986287, 0.0018179448367182, 0.00181707425807154, 0.00181738119455398, 0.00182021805055397, 0.00182347044632468, 0.00182547049152907, 0.00182606914233021, 0.00182587532321708, 0.00182544032811003, 0.00182496962916128, 0.00182442352688042, 0.00182373090588616, 0.00182294080279414, 0.00182225632181267, 0.00182196786714702, 0.00182233263593816, 0.00182345346430534, 0.00182520298938435, 0.00182722222220492, 0.00182899912832099, 0.00183000805496676, 0.00182987112883527, 0.00182849334838916, 0.00182612715019654, 0.00182333986024627
flux1:, 0.650348383500559, 0.00189139219429888, 0.00189476014751327, 0.00189812878413872, 0.00190070426380948, 0.00190194759832944, 0.00190166868505242, 0.00190002976891773, 0.00189747922651275, 0.00189464520776913, 0.00189220990093284, 0.00189077433039065, 0.00189072468396489, 0.00189212395684573, 0.00189466357974249, 0.00189770567958113, 0.00190042815793681, 0.00190206246620916, 0.00190218942139999, 0.00190101065748312, 0.00189942077168985, 0.00189861862450438, 0.00189913556359507, 0.00189989143790412, 0.00189912974201933, 0.00189836498167402, 0.00190236134403862, 0.00190512157324145, 0.00190637948608257, 0.0019118616487045, 0.00192439830110938, 0.00191271458883917, 0.0019004145237333, 0.00191117052173498, 0.00191364486270309, 0.00191172310689825, 0.00191169864319995, 0.00191432216040988, 0.00191346947422752, 0.00191406069484372, 0.00191747049947202, 0.00192134075109511, 0.00192378628029436, 0.00192456532307462, 0.0019242913663692, 0.00192357470824755, 0.00192270803983017, 0.00192175132403818, 0.00192073107434681, 0.00191977582898935, 0.00191913404605499, 0.00191909531782224, 0.00191986644730843, 0.00192145882537245, 0.00192363297786893, 0.00192592487128792, 0.00192775192818145, 0.00192857173683824, 0.00192804932999041, 0.00192618337515074, 0.00192334918036901, 0.00192023657030022
flux1:, 0.650610832404312, 0.00198845293902707, 0.00199219390430558, 0.00199611677620753, 0.00199928420726363, 0.00200100859402685, 0.00200098251678332, 0.00199931001077397, 0.00199645377887102, 0.00199312503609606, 0.0019901372593391, 0.00198823789944459, 0.00198793660636945, 0.00198936349514158, 0.00199220169317905, 0.00199573122531025, 0.00199899716099337, 0.00200108628987545, 0.00200146726219388, 0.0020002989844959, 0.00199851793806669, 0.00199742693955812, 0.00199765517938567, 0.00199813627316438, 0.00199707816802656, 0.00199615451680759, 0.0020005036403663, 0.00200378427029177, 0.00200547042983954, 0.00201171082829598, 0.00202517978127511, 0.00201306350835506, 0.00200010781338839, 0.00201118991392472, 0.00201355266710187, 0.00201117714052827, 0.00201098510634755, 0.00201368421874041, 0.00201284476838723, 0.00201372479397634, 0.00201772565164764, 0.00202223683426844, 0.00202514759425424, 0.00202611944293919, 0.00202576992341142, 0.00202476982810113, 0.00202350134062035, 0.00202212642848158, 0.00202077145536742, 0.00201964661485388, 0.00201904768332379, 0.00201926473399415, 0.0020204541604099, 0.00202253422077485, 0.0020251502061478, 0.00202772931577945, 0.00202961522759211, 0.0020302470556978, 0.0020293330003328, 0.00202696757039336, 0.00202365251484473, 0.00202020431665627
flux1:, 0.650873281308065, 0.00208825833515879, 0.00209237503622368, 0.00209685874843457, 0.00210062639529896, 0.0021028392991786, 0.00210307065558325, 0.00210136517282837, 0.00209820000936529, 0.00209437071916279, 0.00209082401936266, 0.00208845577007827, 0.00208790049054215, 0.0020893558326225, 0.00209249591432467, 0.0020965170588404, 0.00210032965676928, 0.00210287468821325, 0.00210350903095939, 0.0021023509788042, 0.00210038188582903, 0.00209901058019653, 0.00209896282844507, 0.0020991796966575, 0.0020978256645192, 0.00209673815946552, 0.00210145183637926, 0.00210526916026424, 0.00210738016145134, 0.00211440360903415, 0.00212882463779559, 0.00211627132934182, 0.00210265747332883, 0.00211409119290423, 0.00211637424145321, 0.00211354907828624, 0.00211320980814011, 0.0021159981470098, 0.00211516595938617, 0.0021163314197947, 0.00212092918252242, 0.00212609080295463, 0.0021294750394338, 0.00213064554438801, 0.00213022508260246, 0.00212894647107187, 0.00212728199264954, 0.00212549496164392, 0.00212381023529495, 0.00212251858283222, 0.00212196300524007, 0.00212243499063778, 0.00212404194151748, 0.00212661016932, 0.00212967021069809, 0.00213254022194909, 0.00213448937873219, 0.00213493744807274, 0.0021336350902882, 0.00213077227668514, 0.00212697725117926, 0.00212319370517457
flux1:, 0.651135730211818, 0.00219068878734531, 0.00219517050246609, 0.00220020550049236, 0.00220456658585153, 0.002207265077064, 0.00220775510031712, 0.0022060216082334, 0.00220255519374176, 0.00219823431812516, 0.00219413727945827, 0.00219130668648496, 0.00219050055132142, 0.00219198324559291, 0.00219541979429001, 0.00219992354566273, 0.00220427183293345, 0.00220726247257951, 0.00220814420162529, 0.00220699871268421, 0.00220485523011452, 0.00220322863146821, 0.00220293641875689, 0.00220291673116177, 0.00220127930330912, 0.0022000280851576, 0.00220511638693788, 0.00220947945974486, 0.00221199957411561, 0.00221982078360776, 0.00223520492132677, 0.00222221072879513, 0.00220794432654862, 0.00221976709868508, 0.00222202168911953, 0.00221876763304937, 0.0022183173618794, 0.00222121673428856, 0.0022203848356989, 0.0022218239875449, 0.00222701112726871, 0.00223281750781056, 0.0022366701367344, 0.00223803694350247, 0.00223754916212114, 0.00223600348852152, 0.00223396131676427, 0.0022317834911673, 0.00222978807335248, 0.0022283416185157, 0.00222783170053411, 0.0022285513841191, 0.00223056170637418, 0.00223360111759791, 0.00223708977489708, 0.00224024046557332, 0.00224225015737789, 0.00224251981467274, 0.00224084128564107, 0.00223749720209511, 0.00223323864934343, 0.00222913298579453
flux1:, 0.651398179115572, 0.00229559909947318, 0.00230041951686722, 0.00230597866995446, 0.00231091102833566, 0.0023140825947448, 0.00231483095356569, 0.00231308118327648, 0.00230933464814261, 0.00230454808616919, 0.00229992571615987, 0.00229665138258222, 0.00229560243821102, 0.00229710813531373, 0.00230082530547543, 0.0023057877973804, 0.00231064536178923, 0.00231405935166291, 0.00231517731501895, 0.00231405015266878, 0.00231175772825203, 0.00230991868815038, 0.00230943357068384, 0.00230922293517436, 0.00230732697257566, 0.00230591685851903, 0.00231138707504365, 0.00231629661743259, 0.00231919625100177, 0.00232781847579815, 0.0023441665672239, 0.00233072787799095, 0.00231582283852933, 0.00232808421891235, 0.00233038182126029, 0.00232673718629407, 0.00232622922612591, 0.0023292705255446, 0.00232843122804381, 0.0023301236441881, 0.00233587846325184, 0.00234230754462025, 0.00234660869009407, 0.00234815980260468, 0.00234760628578118, 0.00234581121403767, 0.00234342267596893, 0.00234089203319443, 0.00233862109317344, 0.00233704330430771, 0.00233658513111789, 0.00233754015275788, 0.00233992654930078, 0.00234340178441885, 0.00234728405050222, 0.00235068877459477, 0.00235274661127732, 0.00235284227507714, 0.00235080746044621, 0.00234701251023237, 0.00234232396533526, 0.00233792488145223
flux1:, 0.651660628019325, 0.00240282184144833, 0.00240793741269396, 0.00241397529801154, 0.00241944177060479, 0.00242306574762079, 0.00242407271405349, 0.00242232762672699, 0.00241833783755774, 0.00241313011734679, 0.00240802467663489, 0.00240433715513756, 0.00240305743818429, 0.00240457707366069, 0.00240854694353206, 0.0024139279788538, 0.00241925194623446, 0.00242305461148698, 0.00242439256307488, 0.00242329334405604, 0.00242088976393663, 0.0024188994176121, 0.00241829315569176, 0.00241795491482978, 0.00241583692599544, 0.00241427618358594, 0.0024201312711868, 0.00242557832605975, 0.00242881227192997, 0.00243822586721184, 0.00245552688502746, 0.00244163952854342, 0.00242611760348235, 0.00243887868185879, 0.00244131090334841, 0.00243733181156781, 0.00243683705532681, 0.00244006080873363, 0.00243920599563851, 0.00244112249352566, 0.00244740875111476, 0.00245442140032872, 0.00245913538679463, 0.00246084800292554, 0.00246022728005869, 0.00245820615602759, 0.00245551582817503, 0.00245268806787232, 0.00245019470914481, 0.00244852282140295, 0.00244812863398772, 0.00244930348983986, 0.00245202669359463, 0.00245588413534376, 0.00246010447942217, 0.00246371837112386, 0.0024658000951132, 0.00246572324428805, 0.00246335850507729, 0.00245915724497732, 0.00245409049632434, 0.00244944445520899
flux1:, 0.651923076923078, 0.00251217049976725, 0.00251751940217228, 0.00252397233762805, 0.0025299218702658, 0.00253397136078019, 0.00253524014409225, 0.00253353220842223, 0.00252935356223845, 0.00252378885549313, 0.00251825997866, 0.0025142010758285, 0.0025127053360409, 0.00251422359904409, 0.00251840472095056, 0.00252414666568119, 0.00252987706324757, 0.00253402111016955, 0.00253555777187618, 0.00253450005638833, 0.00253203535088963, 0.00252997271162366, 0.00252933650885547, 0.00252895061214686, 0.00252665724912977, 0.00252495578475505, 0.00253119258321147, 0.00253715714942883, 0.00254066292251928, 0.00255084406324965, 0.00256907346132041, 0.00255473170778324, 0.00253862159537073, 0.00255195374520614, 0.00255463139837226, 0.00255039135635706, 0.00254999816906725, 0.00255345474316566, 0.00255257620978134, 0.00255467910632873, 0.00256144614976946, 0.00256898605554407, 0.00257406092926887, 0.00257590060231641, 0.0025752071639135, 0.00257298822344382, 0.00257005367684738, 0.00256700275103066, 0.00256435940485378, 0.00256264655103489, 0.00256233729691598, 0.0025637158639426, 0.0025667266626848, 0.0025708955767971, 0.00257537800711549, 0.00257913702175678, 0.00258120483512693, 0.00258095212178945, 0.00257828877476086, 0.00257373928862273, 0.00256836497935878, 0.00256353808425933
flux1:, 0.652185525826831, 0.00262344113333846, 0.00262894293385856, 0.0026357297719687, 0.00264209913479966, 0.0026465432498722, 0.00264808226307944, 0.00264645728202371, 0.00264216275855926, 0.00263632501771761, 0.00263044900315915, 0.00262607046532088, 0.00262437459503642, 0.00262586846224685, 0.00263020478438556, 0.00263623201389192, 0.00264229169923707, 0.00264671742441148, 0.00264842668005015, 0.00264742786559812, 0.00264496372756195, 0.00264292460487596, 0.00264236760600773, 0.00264202878475237, 0.00263961479806657, 0.00263778211246349, 0.0026443897001032, 0.00265083967354155, 0.00265453632818469, 0.00266544620013129, 0.00268456466391097, 0.0026697603041107, 0.00265309655493154, 0.00266707974355935, 0.00267013126331199, 0.00266572019474486, 0.0026655338125779, 0.00266928334353446, 0.00266837325955311, 0.00267061704427508, 0.00267780053620342, 0.00268579476984187, 0.00269116241592317, 0.00269308258964764, 0.00269230594411244, 0.00268992120265531, 0.00268681213935433, 0.00268363003110751, 0.0026809291425521, 0.00267924600138322, 0.00267905376074774, 0.00268062210960459, 0.00268386403624765, 0.00268825863427502, 0.00269290775941958, 0.0026967285885156, 0.00269873005286051, 0.00269829157612039, 0.0026953641073296, 0.00269053677241154, 0.00268494422787619, 0.00268002337628066
flux1:, 0.652447974730585, 0.0027364115936228, 0.00274196769196133, 0.00274899136064682, 0.00275570738016268, 0.00276051361201752, 0.00276233843458342, 0.0027608566760683, 0.00275653793358351, 0.00275053000046365, 0.00274439820209941, 0.00273975980458985, 0.0027378790756856, 0.00273931656850063, 0.00274373691589259, 0.00274995600555353, 0.00275625134185906, 0.00276088741930852, 0.00276273880358884, 0.00276181999730369, 0.00275942891113063, 0.00275752437774652, 0.0027571716776005, 0.00275698721432892, 0.00275451322290745, 0.00275255655011204, 0.00275951514037342, 0.00276640593405464, 0.00277019380044365, 0.00278177859856588, 0.00280173156469269, 0.00278645338877733, 0.00276927539033816, 0.00278399630603885, 0.00278756574648819, 0.00278308861330773, 0.00278323018671103, 0.00278734231198475, 0.0027863938595907, 0.00278872635937243, 0.002796249678987, 0.00280460998908538, 0.00281018690401662, 0.00281212887197935, 0.00281125266915889, 0.00280873646846973, 0.00280553315162452, 0.00280232872087266, 0.00279968246960971, 0.00279811812131338, 0.00279808808119549, 0.00279983727165145, 0.00280324970952064, 0.00280777196051472, 0.00281247495816892, 0.00281625579567697, 0.00281812331992344, 0.00281748107287209, 0.00281432505146095, 0.00280930058477643, 0.00280359665587478, 0.00279868967169476
flux1:, 0.652710423634338, 0.00285083796831482, 0.00285633288271111, 0.00286348263974792, 0.00287046482093917, 0.00287560136302435, 0.00287773618855253, 0.00287647262303995, 0.00287223898971541, 0.00286618060089084, 0.00285989692939561, 0.00285506405334368, 0.00285301130336846, 0.00285435064152028, 0.0028587689345072, 0.00286506975941856, 0.00287149218147594, 0.0028762571591928, 0.00287821677546431, 0.00287740279691814, 0.00287516705715121, 0.00287352167121905, 0.00287351207174625, 0.0028735994480322, 0.0028711298731039, 0.0028690528907116, 0.0028763336202872, 0.00288360879710827, 0.00288737051418512, 0.00289956252881045, 0.00292028077478415, 0.00290451472211923, 0.00288686600175851, 0.00290241622156643, 0.00290666103450171, 0.00290223615027542, 0.00290284153483934, 0.00290739498749442, 0.00290640319365595, 0.00290876726122238, 0.00291654362691928, 0.00292516851760364, 0.00293085729065684, 0.00293275063946108, 0.00293175191624701, 0.0029291391543881, 0.00292593010036869, 0.0029228268863767, 0.00292036574849727, 0.00291902747427303, 0.00291921914672047, 0.0029211476983639, 0.00292466912869186, 0.00292921211100988, 0.00293384147446107, 0.00293746358047055, 0.00293911449761846, 0.00293824100795191, 0.00293489069762806, 0.00292975741671478, 0.00292406418267656, 0.00291929867127137
flux1:, 0.652972872538091, 0.0029664486345055, 0.00297175217564651, 0.0029789065275319, 0.00298606994189147, 0.0029915077916132, 0.00299398619718239, 0.00299302971783547, 0.00298900602089128, 0.00298303073023088, 0.00297670835773942, 0.00297174920274924, 0.00296953314502788, 0.00297072246829824, 0.00297503882386081, 0.00298129667557474, 0.00298772522101664, 0.00299252978334925, 0.00299456170887315, 0.00299388130030916, 0.00299189202127382, 0.00299064193051695, 0.00299112560371244, 0.00299161023220779, 0.00298921165577689, 0.00298701403775964, 0.00299457986394814, 0.00300217300011488, 0.00300577607653534, 0.00301849602765375, 0.00303989748938412, 0.00302362762820595, 0.00300555561441659, 0.00302202994580431, 0.00302711865773512, 0.00302287573377008, 0.00302409406073686, 0.00302917614021011, 0.00302813886889993, 0.00303047456752063, 0.00303840987999122, 0.00304718749242077, 0.003052879037504, 0.0030546426426284, 0.00305349128025308, 0.00305081541304258, 0.00304769439990901, 0.0030448273709914, 0.00304269743073762, 0.00304170928408574, 0.00304219673436152, 0.00304431250958445, 0.00304788364802975, 0.00305233523408626, 0.00305675216091557, 0.00306008216804384, 0.00306141941726084, 0.00306027664175195, 0.00305676237396761, 0.00305161269562234, 0.00304606397088999, 0.00304158474056909
flux1:, 0.653235321441844, 0.00308293698627495, 0.00308790733719833, 0.00309493755469645, 0.00310219587207229, 0.00310791058246648, 0.00311077551697343, 0.00311022710413606, 0.0031065503794527, 0.00310080151904488, 0.00309455896668274, 0.00308954160443802, 0.00308716545643663, 0.00308814326668781, 0.00309224607409393, 0.00309832482327695, 0.00310462960906151, 0.00310937955951734, 0.00311144769104866, 0.00311093390183491, 0.00310929000479209, 0.00310858094043936, 0.00310971703436177, 0.00311073015450704, 0.00310847021552338, 0.00310614811984396, 0.0031139558602215, 0.00312179368590152, 0.00312509461422325, 0.00313825522983064, 0.00316024801836883, 0.00314345835638787, 0.00312501460091699, 0.0031425096054149, 0.00314861939325332, 0.00314469727939087, 0.00314668924725027, 0.00315239511836395, 0.00315131412983654, 0.0031535613193001, 0.0031615576639248, 0.00317036943944116, 0.00317594599891976, 0.00317748964441707, 0.0031761481566094, 0.0031734391189548, 0.00317050165607052, 0.0031680130101608, 0.00316637205403033, 0.00316587215137429, 0.003166743104933, 0.00316906441899129, 0.00317263103930424, 0.00317687773590231, 0.00318093604187717, 0.00318382897024509, 0.00318474243657767, 0.00318328103082901, 0.00317962649482318, 0.00317455281392425, 0.00316928954041042, 0.00316525457361858
flux1:, 0.653497770345598, 0.00319995436133438, 0.00320444203965419, 0.00321121617597928, 0.00321848471810932, 0.00322445769621814, 0.00322776064729118, 0.00322773052442686, 0.00322454574545124, 0.00321917163724041, 0.00321312849580374, 0.00320811800856538, 0.00320557863358402, 0.00320627507246351, 0.00321004406651459, 0.00321580031018469, 0.00322184683134456, 0.00322644664075426, 0.00322851681943373, 0.00322820741365884, 0.00322701445617797, 0.00322699950030702, 0.00322895359774474, 0.00323063027387525, 0.0032285770449664, 0.00322612442835444, 0.00323412777978096, 0.00324213445102581, 0.00324498417552799, 0.00325849483464032, 0.00328098123354389, 0.00326365819476718, 0.00324489891574053, 0.00326351149645482, 0.00327082554711384, 0.00326736955978219, 0.00327030530637801, 0.00327673701862744, 0.00327561895269317, 0.0032777201193775, 0.00328567980341914, 0.00329440485699198, 0.00329974376825781, 0.00330097045190039, 0.00329939423838205, 0.00329667647931639, 0.00329401596030551, 0.00329205018548134, 0.00329106273413767, 0.00329119933835953, 0.00329255315028655, 0.00329510901626682, 0.00329862432590171, 0.00330255513581861, 0.00330610560547063, 0.00330840857916884, 0.00330877718289722, 0.00330693633214979, 0.00330315603263546, 0.00329824624977366, 0.00329341100562511, 0.00328998612228594
flux1:, 0.653760219249351, 0.00331710480500793, 0.00332095742662355, 0.00332734470721655, 0.00333454339322607, 0.00334076266773157, 0.00334456202004363, 0.00334516592028692, 0.00334262096208006, 0.00333776965979519, 0.00333204223825515, 0.00332709819905956, 0.00332438593505743, 0.00332472496082339, 0.00332803524118961, 0.00333332328481505, 0.00333897731830406, 0.00334333398785453, 0.0033453761471731, 0.00334531378841899, 0.0033446824066618, 0.00334551932334639, 0.00334846056500069, 0.00335093760932434, 0.00334915924748856, 0.00334656972662809, 0.00335472293724399, 0.00336282512138156, 0.00336507546485262, 0.00337884757690087, 0.00340172865057543, 0.00338386391869202, 0.00336485061516121, 0.00338467645829726, 0.00339338091990031, 0.00339053961394007, 0.00339459598205183, 0.00340186106331934, 0.00340071817572084, 0.00340262130615386, 0.00341045125062956, 0.00341897133075205, 0.00342394950569579, 0.00342475846591754, 0.00342289666012429, 0.00342018750538435, 0.0034178913167693, 0.00341658980035588, 0.00341642133533948, 0.00341734791680099, 0.00341929249324573, 0.00342212199809164, 0.00342554849432453, 0.00342905870402619, 0.00343195381091308, 0.00343351048465657, 0.00343320513651644, 0.00343091317891526, 0.00342701038811267, 0.00342234346347114, 0.00341807445618449, 0.00341542696472484
flux1:, 0.654022668153104, 0.003433943029091, 0.00343701072205929, 0.00344288612815219, 0.00344994216604748, 0.00345640256070997, 0.0034607611959947, 0.00346211590793145, 0.00346035601004597, 0.00345616988439323, 0.0034508670905562, 0.00344604162388381, 0.00344314092938947, 0.00344304339328346, 0.00344577026533618, 0.0034504477156914, 0.00345558054267, 0.00345960746963942, 0.00346159749697583, 0.00346182941938036, 0.0034618731171149, 0.00346372100602209, 0.00346781865363619, 0.00347123223876737, 0.0034697966140717, 0.00346706548834621, 0.00347532726313311, 0.0034834596064493, 0.00348497013803331, 0.00349892284018129, 0.00352210320530215, 0.00350369656330348, 0.00348449640427323, 0.00350562803529107, 0.00351590835481339, 0.00351382961013209, 0.00351918662863596, 0.00352739610718039, 0.00352624659268334, 0.0035279078756606, 0.00353552414395889, 0.00354372900693648, 0.0035482280271798, 0.00354851848759114, 0.00354631549864301, 0.0035436240440888, 0.00354176991608356, 0.00354126543230167, 0.00354207613941589, 0.00354394567776105, 0.00354659351826445, 0.00354974439304171, 0.00355305517364172, 0.00355604999293454, 0.00355814892280341, 0.00355880461663398, 0.00355769214638545, 0.00355486822707555, 0.00355083379149698, 0.00354647576870628, 0.00354290077837966, 0.00354119253146288
flux1:, 0.654285117056858, 0.00354997629348709, 0.00355211753354719, 0.00355736635050557, 0.00356421650696704, 0.00357091916036992, 0.00357590136955878, 0.00357811975451417, 0.00357728176103527, 0.00357389223718475, 0.00356911196784537, 0.00356444858091922, 0.00356133956434805, 0.00356072711799879, 0.00356275156638373, 0.00356668525968079, 0.00357117888561613, 0.0035747994045958, 0.00357672041046351, 0.00357729730667948, 0.00357812936203115, 0.00358114443943365, 0.00358656369616124, 0.00359104644290509, 0.00359002044540038, 0.00358714648754865, 0.00359548370665472, 0.00360359422311608, 0.00360423902394486, 0.00361830476577746, 0.00364169709007437, 0.00362275889811904, 0.00360344462016953, 0.00362596888161244, 0.00363800538786159, 0.00363683175259301, 0.00364366822732856, 0.00365293398063376, 0.00365180175645066, 0.0036531879179493, 0.00366052015012319, 0.00366831313958484, 0.00367222482155048, 0.00367190039655786, 0.00366929819590948, 0.00366662489512846, 0.00366527775820808, 0.00366568916371789, 0.00366762753662656, 0.00367058636459151, 0.0036740499376558, 0.00367757642168967, 0.00368075594288436, 0.00368315391714743, 0.00368432779836206, 0.00368393529214531, 0.00368188340585108, 0.00367844035576851, 0.00367425269429427, 0.00367025364431833, 0.00366748442307996, 0.00366686476583196
flux1:, 0.654547565960611, 0.00366467009293542, 0.00366575765841035, 0.00367027971332386, 0.00367687197432995, 0.00368382314596372, 0.00368949093076123, 0.0036926766050857, 0.00369288324497119, 0.00369040596408078, 0.00368623222332594, 0.00368176552484428, 0.00367842634636423, 0.00367722604284521, 0.00367844059908841, 0.00368151256496522, 0.00368526462222015, 0.00368841492946171, 0.00369025768187651, 0.00369123162805683, 0.00369296099999215, 0.00369729143449453, 0.0037041884579854, 0.00370986588490674, 0.00370931419623663, 0.00370630090714141, 0.00371469182609645, 0.00372274680447445, 0.00372242066354975, 0.00373655031570277, 0.00376007920718811, 0.0037406322550336, 0.00372128140895708, 0.00374527628403611, 0.00375923900891448, 0.00375910235883162, 0.00376759059396684, 0.00377802200939762, 0.00377693590302117, 0.00377802602778039, 0.00378502156268153, 0.00379232516393108, 0.00379555740341726, 0.00379453105080954, 0.00379147219041823, 0.00378880923748036, 0.0037880187950049, 0.00378944622423112, 0.0037926428534506, 0.00379682434245049, 0.00380121101450817, 0.00380517111891558, 0.00380821538567642, 0.00380995147101975, 0.00381008865993217, 0.00380851451887512, 0.00380539774447697, 0.00380124627964457, 0.0037968728237925, 0.00379326509896128, 0.00379139270716178, 0.00379199181664164
flux1:, 0.654810014864364, 0.0037774566616826, 0.00377738334715367, 0.00378109662961943, 0.00378739105680287, 0.00379460016383172, 0.00380100900749779, 0.00380525087112222, 0.00380660530672776, 0.00380513592327838, 0.00380163680831997, 0.00379739314392009, 0.0037938031972289, 0.00379195258588924, 0.00379226731853641, 0.00379438048344885, 0.00379730854174848, 0.00379993978804287, 0.00380170218201819, 0.0038031235633886, 0.00380584984660972, 0.00381162975417968, 0.00382014597089573, 0.00382713235345185, 0.00382711562779352, 0.00382397181899578, 0.00383240857836499, 0.0038403967363948, 0.00383902046506769, 0.00385318771679675, 0.00387679282710341, 0.00385687345234633, 0.00383756699844493, 0.00386309786844274, 0.00387914077778001, 0.00388015649563924, 0.00389045632488635, 0.00390215637080353, 0.00390114874455593, 0.00390193550808061, 0.00390856301093656, 0.003915324145968, 0.00391780681691299, 0.00391600616748159, 0.00391243744795085, 0.00390976998242791, 0.00390956913782335, 0.00391208992783792, 0.00391665175340218, 0.00392217011013736, 0.00392757682954373, 0.00393202908984567, 0.0039349452384302, 0.00393597338437721, 0.003934984579234, 0.00393211577757784, 0.00392782222964834, 0.00392287642506662, 0.00391827661337486, 0.00391507468201188, 0.00391416615513199, 0.00391608922373693
flux1:, 0.655072463768117, 0.00388774462280143, 0.00388642831971469, 0.00388927167634944, 0.00389524027901764, 0.00390271712752678, 0.00390991132359307, 0.00391527810269127, 0.00391785893280008, 0.00391746969171757, 0.00391469630065775, 0.0039106952461739, 0.00390683895148888, 0.00390429141639865, 0.00390363975720513, 0.0039047231158372, 0.00390676819194567, 0.00390884763453421, 0.00391053320741653, 0.00391244677830155, 0.00391625444527215, 0.003923597344606, 0.00393385336515426, 0.00394224723783103, 0.00394281982952833, 0.0039395596006985, 0.00394805005940789, 0.00395598584351988, 0.00395351059242274, 0.00396771555969319, 0.00399135390723046, 0.00397101244893676, 0.0039518328759601, 0.0039789484733479, 0.00399720346234694, 0.00399946448051132, 0.00401171694546867, 0.0040247778700912, 0.00402388280295456, 0.00402437311260202, 0.00403062557406658, 0.00403682041448767, 0.00403851107416095, 0.00403588392115753, 0.00403176056463335, 0.00402906865278195, 0.00402947285393696, 0.00403313835773829, 0.00403914360463963, 0.00404608800430171, 0.00405259591241104, 0.00405759569727116, 0.00406040090263975, 0.00406069594177996, 0.0040585188246609, 0.00405426932591786, 0.00404870797870814, 0.004042891805766, 0.00403802157148302, 0.00403522354225261, 0.00403532015051755, 0.0040386427762647
flux1:, 0.655334912671871, 0.00399492777862847, 0.00399231553578777, 0.00399425016103024, 0.00399987564949285, 0.00400762686711296, 0.00401563452010734, 0.004022169488977, 0.00402602635878005, 0.00402676353608476, 0.00402474977670076, 0.00402100635480216, 0.00401687733381897, 0.00401360739232122, 0.00401195151359723, 0.0040119645365476, 0.0040130936717064, 0.00401460488758522, 0.00401622053238264, 0.00401866090773574, 0.00402361325052107, 0.0040326054527491, 0.00404469505398727, 0.00405457475452557, 0.00405578230913261, 0.00405242467589066, 0.00406099374915744, 0.00406891984280428, 0.00406533048973395, 0.00407960259956537, 0.00410325027541584, 0.00408255109014481, 0.00406358038148998, 0.00409230884243639, 0.00411287999673078, 0.00411645115006619, 0.00413077228537826, 0.00414527125877183, 0.00414452247556903, 0.00414473758259211, 0.00415063460469436, 0.00415627270119003, 0.00415716184472318, 0.00415368154186301, 0.00414897167310664, 0.0041462329569134, 0.0041472404535642, 0.00415207383603285, 0.00415956779662505, 0.0041679970384481, 0.00417566615606114, 0.0041812615864484, 0.00418398121473394, 0.00418353983259215, 0.00418014288516718, 0.00417445974657091, 0.00416756777471041, 0.00416082232893047, 0.00415563984049831, 0.00415323060825932, 0.00415434781696249, 0.00415911285033602
flux1:, 0.655597361575624, 0.00409839115901767, 0.00409446188104072, 0.00409547139751769, 0.00410074476272657, 0.00410876951000169, 0.00411759736950745, 0.00412531343270655, 0.00413046338735261, 0.00413234563735639, 0.00413110886245196, 0.00412763629607022, 0.00412324166193416, 0.00411924992618147, 0.00411658540004898, 0.00411552149198649, 0.00411572933975445, 0.00411667160052153, 0.00411822474419951, 0.00412121174249637, 0.00412734504746764, 0.00413803956416739, 0.0041520243042159, 0.00416344406232991, 0.00416532140672744, 0.004161889957129, 0.00417058074213745, 0.00417856996152126, 0.00417388776447127, 0.0041882880749193, 0.00421194158592291, 0.00419096294897326, 0.00417228080336366, 0.00420262629653777, 0.00422558499093804, 0.00423049816882845, 0.00424697341197217, 0.00426296848165616, 0.00426239725516281, 0.00426237243710741, 0.00426796176021817, 0.00427308931184406, 0.00427320492118613, 0.00426887541891132, 0.00426356462326015, 0.00426075748425726, 0.0042623504447934, 0.00426834550814209, 0.00427733729738798, 0.00428727514551979, 0.00429613927853517, 0.00430236682246132, 0.00430503176549004, 0.00430387233256892, 0.00429925745663263, 0.00429212597454234, 0.00428387562782708, 0.00427616654195782, 0.00427063879734125, 0.00426859457649936, 0.00427072366425288, 0.00427693964624398
flux1:, 0.655859810479377, 0.00419751300502455, 0.00419227853082146, 0.00419236755878162, 0.00419728453253932, 0.00420556966515953, 0.00421519802237402, 0.0042240733738076, 0.00423049809782885, 0.00423351573389977, 0.004233058102823, 0.00422987089502306, 0.00422523537868638, 0.00422055288953134, 0.00421691238643458, 0.00421480125399566, 0.00421411068045835, 0.00421449765611619, 0.00421599323689456, 0.004219527551803, 0.00422684608017604, 0.00423925765351374, 0.00425516269332818, 0.00426814977749227, 0.00427071956881706, 0.00426724254918395, 0.00427611752983753, 0.00428427432141921, 0.00427855906424192, 0.00429318219674792, 0.00431685970100486, 0.00429569392326717, 0.00427737663148661, 0.00430931702283896, 0.00433469840448647, 0.00434094895768623, 0.00435962867958149, 0.00437715540871824, 0.00437678865408174, 0.0043765725712467, 0.00438193081612825, 0.00438663292468603, 0.00438604406787401, 0.00438090431311005, 0.00437500002255234, 0.00437210708130396, 0.00437425348604336, 0.00438137454494858, 0.0043918349377079, 0.00440326631055358, 0.00441332833987049, 0.0044202081890432, 0.00442285137155598, 0.00442101247244651, 0.0044152160823593, 0.00440666349986353, 0.00439706794182174, 0.00438839240009492, 0.00438250216270258, 0.00438079604334258, 0.00438390720925065, 0.00439154843607921
flux1:, 0.65612225938313, 0.00429166225134681, 0.00428516667029362, 0.00428435791765422, 0.0042889144960177, 0.00429742945860637, 0.0043078074138976, 0.00431778203785398, 0.00432542614498452, 0.00432954138638173, 0.00432985185186322, 0.00432696898487274, 0.00432213863190532, 0.00431683029890197, 0.00431228611707052, 0.00430919494542149, 0.00430765668186388, 0.00430751466921169, 0.00430895225597266, 0.00431301191573696, 0.00432148421260591, 0.00433558599318878, 0.00435339760567686, 0.00436795095105176, 0.00437122346053828, 0.00436773460153165, 0.00437687713119565, 0.00438533882950361, 0.00437869061862802, 0.00439366641405097, 0.00441740901175023, 0.00439616301643016, 0.00437828329743434, 0.00441176920173936, 0.00443957048244334, 0.00444711523554912, 0.00446801178908626, 0.00448708088693157, 0.00448693962198348, 0.00448659342400415, 0.00449182602230609, 0.00449622779315166, 0.00449504704655916, 0.00448917447904625, 0.00448270993488452, 0.00447972169659951, 0.00448237791140504, 0.00449056072842983, 0.00450242118945657, 0.00451528938069711, 0.00452651714550358, 0.00453404854931556, 0.00453670068837067, 0.00453423827997355, 0.00452733062391761, 0.00451742798786303, 0.0045065455569181, 0.00449693831253542, 0.00449069082297169, 0.00448929890416905, 0.00449334560619525, 0.00450235378250138
flux1:, 0.656384708286884, 0.00438019208342608, 0.00437250928220699, 0.00437083932961676, 0.00437502667309891, 0.00438371851095951, 0.00439475999592078, 0.00440573332157199, 0.00441450388538609, 0.00441965211842232, 0.00442070895333188, 0.00441815702135375, 0.00441320222410439, 0.00440736914322511, 0.00440203440017426, 0.00439806777005925, 0.00439575917494086, 0.00439512503637368, 0.00439649638720416, 0.00440103437194998, 0.00441059129563614, 0.00442631353069771, 0.0044459786004279, 0.00446206916259163, 0.00446604339184903, 0.0044625835997207, 0.00447209968675247, 0.00448103755641663, 0.00447359827266045, 0.00448909314951842, 0.00451296622829294, 0.00449176267006482, 0.00447439059804386, 0.0045093459878863, 0.00453952677397318, 0.00454828383700114, 0.00457137036390898, 0.00459196651339252, 0.00459206478498285, 0.0045916609941981, 0.0045969012646202, 0.00460116762649584, 0.00459955211432515, 0.00459306501034056, 0.00458610255883391, 0.00458302101452986, 0.00458613494349001, 0.00459528873314942, 0.00460844175940797, 0.00462264690258418, 0.00463496994162635, 0.00464312675935963, 0.0046458115683493, 0.00464279483072038, 0.00463487743323355, 0.00462373931034618, 0.00461167575556485, 0.00460121360622362, 0.00459464251341971, 0.00459355014057178, 0.00459847435840484, 0.00460876175189572
flux1:, 0.656647157190637, 0.00446243104989064, 0.00445366062327374, 0.00445117471435106, 0.0044549738525174, 0.0044637628105793, 0.00447534379908144, 0.00448717384582643, 0.00449694137342723, 0.00450303348478561, 0.00450480728006745, 0.00450262339897692, 0.00449764106869543, 0.00449142153494192, 0.00448544989451783, 0.00448074839953502, 0.00447777138757987, 0.00447669034809003, 0.00447797761860885, 0.00448292086762084, 0.00449345554679354, 0.00451068642554701, 0.00453211401308779, 0.00454968686051891, 0.00455435295052698, 0.00455097274695478, 0.00456099295276727, 0.00457061285986911, 0.00456256707034539, 0.00457878489798155, 0.00460287933822806, 0.00458185814809313, 0.00456506309458065, 0.00460138742409433, 0.00463387208076431, 0.00464372247523897, 0.00466893353071746, 0.00469101549065899, 0.00469135978514257, 0.00469098092919466, 0.0046963882363152, 0.00470072236448613, 0.00469887323738871, 0.00469193167785769, 0.00468456516996656, 0.0046814071643362, 0.00468492187340397, 0.00469493237576882, 0.00470923327231464, 0.00472463228180826, 0.00473793974657769, 0.00474666656237826, 0.00474939571078359, 0.00474590180191138, 0.00473710308460113, 0.00472488501020932, 0.00471179339810945, 0.0047005976833292, 0.00469376970240128, 0.00469297735383929, 0.00469871545264138, 0.004710169429727
flux1:, 0.65690960609439, 0.00453767379272133, 0.00452793558172497, 0.00452468183948752, 0.00452805868545243, 0.00453683490417093, 0.00454879225467396, 0.00456129659209705, 0.00457189762256137, 0.00457882344870364, 0.00458128051595076, 0.00457951487480614, 0.00457462959709106, 0.00456819867677052, 0.00456178252966412, 0.00455652008047029, 0.00455299827144159, 0.0045515216712511, 0.00455269637978856, 0.00455794626405639, 0.00456931599016742, 0.00458790456765848, 0.00461096937828646, 0.0046299472992579, 0.0046352899482339, 0.00463205230129206, 0.00464273335814619, 0.00465327574136037, 0.00464485068784842, 0.00466203283389411, 0.00468646570702687, 0.00466578575848558, 0.00464963907812409, 0.0046872106787424, 0.00472189250764391, 0.00473268346011816, 0.00475991734794459, 0.00478341928573106, 0.00478400837290091, 0.00478374529951953, 0.00478950222267592, 0.00479414247013692, 0.00479230268188176, 0.00478510795680824, 0.00477746404264186, 0.0047742642194979, 0.00477812190649354, 0.00478885550717559, 0.00480412569763387, 0.00482053391491284, 0.00483467399272421, 0.00484388319905937, 0.00484665144164674, 0.00484275950907626, 0.00483322881715489, 0.00482012253332094, 0.00480620069742139, 0.00479443752787224, 0.00478745543363693, 0.00478698385110584, 0.00479347272331233, 0.00480596151229386
flux1:, 0.657172054998143, 0.0046051735739707, 0.00459460120183163, 0.00459062476369219, 0.00459352597091215, 0.00460214777247576, 0.0046142800942697, 0.00462723887368582, 0.00463848031669559, 0.00464611320299601, 0.00464921929087929, 0.00464793721510992, 0.0046433012622104, 0.00463686883506082, 0.00463023589709813, 0.00462461573014451, 0.00462069086918144, 0.00461887392440695, 0.00461989668578518, 0.00462533087908461, 0.00463736076612057, 0.00465712169592197, 0.00468166909955874, 0.00470195730605417, 0.00470795971655227, 0.00470494272386605, 0.00471646834299469, 0.00472820703539912, 0.00471967119351104, 0.00473809530980579, 0.00476300960019045, 0.00474285006479847, 0.00472742811604924, 0.00476610847883428, 0.00480285532698689, 0.00481440496836364, 0.00484352756116556, 0.00486836148209333, 0.00486918660486376, 0.0048691364039105, 0.00487544485848892, 0.0048806601382178, 0.00487911043030102, 0.00487190273709555, 0.00486414087036511, 0.00486095400311359, 0.00486510015978001, 0.00487640898579446, 0.00489244090632924, 0.00490963563817282, 0.00492441680572621, 0.0049339870811222, 0.0049367680360618, 0.00493255295121662, 0.00492245336676583, 0.00490868008506562, 0.00489416567188416, 0.0048820437623399, 0.00487504744645033, 0.00487494166638169, 0.00488212483136103, 0.00489550431240229
flux1:, 0.657434503901897, 0.00466413839768567, 0.00465287224837221, 0.00464820983499952, 0.00465055999695423, 0.00465885417562118, 0.00467092499975096, 0.00468408619006159, 0.00469575140408964, 0.00470395377650805, 0.00470767795544964, 0.00470696133579105, 0.00470275342787273, 0.00469656065098785, 0.00468996899275599, 0.00468421844033158, 0.00468004615459242, 0.00467794575358043, 0.00467876672772339, 0.00468424230995418, 0.00469673043470511, 0.00471745011918911, 0.0047433022535641, 0.0047647936560584, 0.00477144142963453, 0.00476874023953348, 0.00478132054990983, 0.00479455997814443, 0.00478621966942792, 0.00480619677774853, 0.00483175966133988, 0.00481232058990892, 0.00479770763587979, 0.00483734614016264, 0.00487600698574103, 0.00488811014830276, 0.00491895991971952, 0.00494501901919813, 0.00494606434664423, 0.00494632783762985, 0.00495340413962007, 0.00495948776326172, 0.00495854083610164, 0.00495159518843935, 0.00494390618895111, 0.00494080869993243, 0.00494519627099772, 0.00495692412165268, 0.00497348766076089, 0.00499121371015964, 0.00500640807044693, 0.00501618464419509, 0.00501892771338588, 0.00501445406069795, 0.00500395449897528, 0.0049897565747979, 0.00497491990658108, 0.00496268603939118, 0.00495585147687177, 0.00495618347938824, 0.00496401681335235, 0.00497813806349036
flux1:, 0.65769695280565, 0.00471373174010695, 0.00470191186115595, 0.00469658726707325, 0.00469828787115426, 0.00470605226309126, 0.00471779563096478, 0.0047308824176349, 0.0047427388692434, 0.00475136859741856, 0.00475568708762936, 0.00475563499690849, 0.00475205771438084, 0.00474637189984543, 0.00474010347485603, 0.00473446760308863, 0.00473021259063247, 0.00472788515739038, 0.00472844513551586, 0.00473380272042851, 0.00474652641144677, 0.00476797014335143, 0.00479493261322011, 0.00481751313615736, 0.00482479755004675, 0.00482252496093585, 0.00483639411185684, 0.00485146448979478, 0.00484365814550294, 0.0048655276876952, 0.00489192701760894, 0.00487342876048683, 0.00485971935134443, 0.00490015804148808, 0.00494057012533284, 0.00495300495356978, 0.00498539897353187, 0.00501256175167846, 0.00501380505946796, 0.00501448387543232, 0.00502255282269076, 0.00502981488886808, 0.00502980782586385, 0.00502342816409199, 0.00501603123101788, 0.00501312170599492, 0.00501771500613721, 0.00502970389245893, 0.00504655422422688, 0.00506453138854281, 0.00507988022648258, 0.00508967723378016, 0.00509230611387344, 0.0050876229761714, 0.00507689012539652, 0.0050625216398169, 0.00504765674898852, 0.00503558902867189, 0.00502912510364691, 0.00502999484553321, 0.00503845159291849, 0.00505316882022851
flux1:, 0.657959401709403, 0.00475307790575694, 0.00474083731696873, 0.0047348582380363, 0.00473578864832991, 0.00474279707348455, 0.00475392545041122, 0.0047666455525236, 0.00477845371881515, 0.00478737091123994, 0.00479227054181192, 0.00479299882629115, 0.00479027458540984, 0.00478538252649837, 0.00477973532471875, 0.00477446960639553, 0.00477030040178869, 0.00476779988970956, 0.00476803195933091, 0.00477310065462407, 0.00478582362454879, 0.00480774334059284, 0.00483561209684431, 0.00485916560115684, 0.00486708583260981, 0.00486537118829802, 0.00488078285330187, 0.00489803318484322, 0.00489112309425771, 0.00491524580914851, 0.00494268467355681, 0.00492536592622806, 0.00491266650917015, 0.00495374464508603, 0.0049957408194928, 0.00500827598950155, 0.00504201671317248, 0.0050701517463089, 0.00507156536273647, 0.0050727587605266, 0.00508204691159151, 0.00509080544451705, 0.0050920905585382, 0.00508660214191659, 0.00507974027056902, 0.00507713879071537, 0.00508191690422414, 0.00509401388303519, 0.00511090041268664, 0.0051288327703036, 0.00514405430561999, 0.00515365939821941, 0.00515607253048215, 0.00515120956353254, 0.00514040023685914, 0.00512611704168668, 0.00511153132664843, 0.00509993049120458, 0.00509407371777961, 0.00509560835497335, 0.00510468304399093, 0.00511986143953225
flux1:, 0.658221850613157, 0.00478127107634266, 0.00476872993214874, 0.00476208643769121, 0.00476210701444281, 0.0047681164783111, 0.0047783306820187, 0.00479038713729766, 0.00480191014126902, 0.00481098388784507, 0.00481646480250244, 0.00481810441408108, 0.00481646994072234, 0.00481266977380245, 0.00480794879388999, 0.00480331105001289, 0.00479939457028619, 0.00479677069964589, 0.00479660247762489, 0.00480120554244272, 0.00481368563557674, 0.00483582800699558, 0.00486439612327989, 0.00488880867111178, 0.0048973727510156, 0.00489635901470824, 0.00491357981182087, 0.00493336878770391, 0.00492773047564059, 0.00495447922229754, 0.00498316871181494, 0.00496728320282769, 0.00495571290144228, 0.00499727117791744, 0.00504068728875508, 0.00505308973292898, 0.00508797251421829, 0.00511694384972793, 0.00511849598448745, 0.00512029761467163, 0.00513102606015728, 0.0051415972137159, 0.00514453159637442, 0.00514027185761056, 0.00513420568863531, 0.00513205183857016, 0.00513701121030189, 0.00514907512622202, 0.00516575114269767, 0.00518333778814406, 0.0051981369257913, 0.00520731813099659, 0.00520939129393821, 0.0052043564843203, 0.00519361090919167, 0.00517966070211409, 0.00516566370892461, 0.00515484284096267, 0.0051498500878585, 0.00515220123164633, 0.0051619120962085, 0.00517743503708619
flux1:, 0.65848429951691, 0.00479738646534907, 0.00478464745758314, 0.00477731228670697, 0.00477626957392408, 0.00478102941709134, 0.00479003005308903, 0.00480113284693005, 0.00481214618262847, 0.00482126067723138, 0.00482733787109642, 0.00483003172082292, 0.00482973100534018, 0.00482732276202458, 0.00482383006826261, 0.00482007197977006, 0.00481656811271702, 0.00481386501797539, 0.00481322149678294, 0.00481718263213146, 0.00482918005311241, 0.00485129476010292, 0.00488035897873871, 0.00490552237122113, 0.00491474689873475, 0.00491458608389523, 0.004933887221088, 0.00495657238436205, 0.00495258209155083, 0.00498233100374188, 0.0050124815973009, 0.00499829367067365, 0.00498798437169792, 0.0050298688681902, 0.00507455112362191, 0.00508659424395676, 0.00512241558446062, 0.00515208878274744, 0.00515374541199836, 0.00515624036205037, 0.00516861738137202, 0.0051813051278141, 0.00518623928785254, 0.00518354743381345, 0.00517854765340908, 0.0051769971232968, 0.00518215306269047, 0.00519406076826797, 0.00521029329877858, 0.00522724003905387, 0.00524131974002799, 0.00524983437530452, 0.00525142545354682, 0.00524620481933124, 0.00523564130489529, 0.00522225427285246, 0.0052091461293324, 0.00519941916762115, 0.00519555856438097, 0.00519889746802563, 0.0052092869862199, 0.00522506196473411
flux1:, 0.658746748420663, 0.00480049181886063, 0.00478763712498415, 0.00477956785179029, 0.00477730159928798, 0.00478056411279255, 0.00478806385776955, 0.00479794165916952, 0.00480824229866179, 0.00481730175999737, 0.00482400506238345, 0.00482790323977754, 0.00482917903818442, 0.0048284541274855, 0.00482647833308671, 0.00482383688367099, 0.00482089342443218, 0.004818148913045, 0.00481695600381288, 0.00482010626325289, 0.00483139222501543, 0.00485324035901422, 0.00488260740552962, 0.00490842209541673, 0.00491833097059719, 0.00491917836802857, 0.00494082607107117, 0.00496675187463874, 0.0049647728941983, 0.00499788546856063, 0.00502969766002925, 0.00501747718711167, 0.00500857321642024, 0.00505063925412878, 0.0050964516150818, 0.00510792400366474, 0.0051444905691301, 0.00517473942879306, 0.00517646691937451, 0.00517972937655288, 0.00519394343085828, 0.005209029227851, 0.00521629529185406, 0.00521550103055972, 0.00521183953706563, 0.00521105931802928, 0.00521644618492392, 0.00522809780651971, 0.00524367710867385, 0.00525970852026332, 0.00527278226075119, 0.00528038753393826, 0.00528134332004343, 0.00527590266025575, 0.0052656139722558, 0.00525299448401348, 0.0052410545121204, 0.00523272401165041, 0.00523026429159852, 0.00523477494545928, 0.0052459081608845, 0.00526187081874855
flux1:, 0.659009197324416, 0.00478965788079024, 0.00477674786637232, 0.00476789084927681, 0.00476424249811955, 0.00476577440261169, 0.00477151039465504, 0.00477992162972726, 0.00478933582508071, 0.00479826770285701, 0.004805639924251, 0.00481089324688782, 0.00481397731180411, 0.00481520727254901, 0.00481501286359649, 0.00481370211662656, 0.00481145037503066, 0.00480869600086791, 0.00480688485515211, 0.00480907016830131, 0.0048194359156255, 0.00484079848903335, 0.00487029121641153, 0.00489666879879406, 0.00490729137769574, 0.00490929918763102, 0.00493354461765107, 0.00496303015188487, 0.00496339894736334, 0.00500021579098081, 0.00503387068680489, 0.0050238878272022, 0.00501654554725697, 0.00505866165771383, 0.00510549327756401, 0.00511620792312113, 0.00515334629755101, 0.0051840602469999, 0.0051858288496522, 0.00518992069895819, 0.00520613421241404, 0.00522386717177208, 0.00523376717491676, 0.00523517902667555, 0.00523311917336565, 0.00523328144217771, 0.0052389513621913, 0.00525027422095675, 0.00526502233873263, 0.00527989351992283, 0.0052916981919671, 0.00529816296696692, 0.00529832768829344, 0.00529261633163232, 0.00528266798052866, 0.00527098773564593, 0.00526046375410843, 0.00525380838849169, 0.0052530070173346, 0.0052588772504117, 0.00527083765988798, 0.00528695339028476
flux1:, 0.65927164622817, 0.00476396729697451, 0.00475104107487054, 0.00474133698906501, 0.00473615914975018, 0.00473575327629711, 0.00473949886545391, 0.00474624141422577, 0.00475463061790354, 0.00476338672250999, 0.00477147985555521, 0.00477823188264208, 0.00478333425330791, 0.00478675922404895, 0.00478857619903194, 0.00478877982736313, 0.00478733120800741, 0.00478459331829988, 0.00478210545495385, 0.00478319469853377, 0.00479246080919001, 0.0048131473072767, 0.0048426107053533, 0.00486947619488782, 0.00488084530769112, 0.00488415632756664, 0.00491122571714105, 0.00494455291308473, 0.00494756597374472, 0.00498839293917342, 0.00502404353697351, 0.00501656383139105, 0.00501095143089997, 0.00505300356604406, 0.00510077619920346, 0.00511058003997574, 0.00514814703922198, 0.0051792390558957, 0.00518102728125742, 0.00518599785621944, 0.00520434217571039, 0.00522493023324831, 0.0052377250409349, 0.00524161874114262, 0.00524140504710365, 0.00524267993851644, 0.00524869999919104, 0.00525965087887907, 0.00527342873081055, 0.00528693607390186, 0.00529724461671938, 0.00530236171477852, 0.00530158683900813, 0.00529554319817509, 0.00528597372171198, 0.00527536668153131, 0.005266465489537, 0.00526172783654048, 0.00526281838651145, 0.00527022923095478, 0.00528311220157273, 0.00529937494940023
flux1:, 0.659534095131923, 0.00472252256808581, 0.00470960040315556, 0.00469899105575317, 0.00469215744882305, 0.00468964395844954, 0.00469121913841175, 0.00469613807354457, 0.00470340258601649, 0.0047119579960635, 0.00472082758100965, 0.00472920542363566, 0.00473650325993197, 0.00474232071235125, 0.00474633505030078, 0.00474820002030943, 0.00474764381593261, 0.00474494563890082, 0.00474173879222531, 0.00474163222292216, 0.00474965796358082, 0.00476951475095429, 0.00479882174587742, 0.00482611575669563, 0.00483826594823245, 0.00484300787574672, 0.00487309350454034, 0.00491049651425815, 0.00491639878821994, 0.00496149610645982, 0.00499925982212111, 0.0049945399478118, 0.00499083753068672, 0.00503273348115462, 0.00508140858961536, 0.00509019209344053, 0.00512808524645527, 0.00515949998874047, 0.00516129971590053, 0.00516718676823559, 0.00518775857277461, 0.00521136108287937, 0.0052272604534992, 0.00523386797050011, 0.00523571575218667, 0.00523826331417836, 0.00524471130934099, 0.00525527687588005, 0.00526798943107125, 0.00527997978219195, 0.00528861282271122, 0.00529221116627503, 0.0052903659353045, 0.00528392454910837, 0.00527474775220655, 0.0052653070933366, 0.00525818659779287, 0.00525556179287926, 0.00525874114236235, 0.0052678549034616, 0.00528175881092673, 0.00529818694112205
flux1:, 0.659796544035676, 0.00466445479319453, 0.0046515422224593, 0.00463997826659343, 0.00463139357099019, 0.00462665009834403, 0.00462593006306207, 0.00462892303691981, 0.00463500322254105, 0.00464335307415547, 0.00465305107666874, 0.00466315553605924, 0.00467278212176198, 0.00468113647571983, 0.00468748195046803, 0.00469111370741405, 0.00469151624660177, 0.00468888095587892, 0.00468493540944496, 0.00468357310758526, 0.00469026544860161, 0.00470918366844309, 0.00473824046813903, 0.00476592124773456, 0.00477888742513673, 0.00478516813874707, 0.00481842056201687, 0.00486007680793552, 0.0048690523227508, 0.00491862513585308, 0.00495857791695089, 0.00495686220340795, 0.00495526205486867, 0.00499693582856048, 0.00504652088411951, 0.00505422713361587, 0.00509239470181051, 0.00512411634084858, 0.00512593832522673, 0.00513277009962318, 0.00515562937457142, 0.00518235143696729, 0.00520150566702622, 0.00521100534018179, 0.0052150907500363, 0.00521905245858043, 0.00522601136441632, 0.0052362066725497, 0.00524780589061996, 0.0052581835526313, 0.00526501937249142, 0.00526697526181786, 0.00526395733674527, 0.00525705698140628, 0.00524826598665795, 0.00524004322818406, 0.00523480663655754, 0.0052344325095874, 0.00523984856035605, 0.0052507962258135, 0.00526581175903718, 0.00528244114780552
flux1:, 0.660058992939429, 0.00458893577602346, 0.00457602919200742, 0.00456347828652466, 0.00455308734287518, 0.00454604753006838, 0.00454296895324205, 0.00454398905051066, 0.00454886420462475, 0.00455701870958427, 0.00456758547410362, 0.00457948120288757, 0.00459151584075683, 0.00460248960610931, 0.00461124142639922, 0.00461670083794463, 0.00461810600014293, 0.00461556053930448, 0.00461088554153705, 0.00460825533659787, 0.00461357704680897, 0.00463149946770723, 0.00466025002646043, 0.00468829510274022, 0.00470211155467684, 0.00471001548203458, 0.00474653717025555, 0.00479256028948833, 0.00480472527749592, 0.00485891572209853, 0.00490108782345701, 0.00490260536741553, 0.0049033120355262, 0.00494472773607484, 0.0049952810016639, 0.00500191358400413, 0.0050403632802665, 0.00507242234152779, 0.00507430162343099, 0.00508209974974708, 0.00510726927511101, 0.0051371579644409, 0.00515965146156715, 0.00517215971730017, 0.00517861068142443, 0.00518410095010423, 0.00519165242066437, 0.00520151757628278, 0.0052120029266495, 0.00522073408068628, 0.00522571630593687, 0.00522596314316852, 0.00522170871128894, 0.00521430108485931, 0.00520587394525837, 0.00519888030393999, 0.00519557274325707, 0.00519752205480082, 0.00520526274103932, 0.00521813153092623, 0.00523432985072334, 0.00525120464814137
flux1:, 0.660321441843183, 0.00449519635662755, 0.00448228967991198, 0.00446874458302504, 0.00445654041724663, 0.00444720039858191, 0.0044417651926205, 0.00444082126588542, 0.00444450642952512, 0.00445248466657385, 0.00446394066406076, 0.00447764714216889, 0.00449210669387411, 0.00450571375154537, 0.00451688442229892, 0.00452418661626225, 0.0045266175852853, 0.00452419688477595, 0.00451883658933838, 0.00451498078701594, 0.00451895688239085, 0.00453588300468585, 0.00456431203515137, 0.00459271907114265, 0.00460741861721515, 0.00461700406103398, 0.0046568443691431, 0.00470727901823613, 0.00472267757747031, 0.00478155833724943, 0.00482593160182456, 0.00483089359931007, 0.00483412324104672, 0.00487527783258744, 0.00492691076833253, 0.00493253966301983, 0.00497134510386997, 0.00500382351462894, 0.0050058241179694, 0.00501460689926787, 0.0050420730558959, 0.00507511559005341, 0.00510096261251605, 0.0051165276484075, 0.00512541617542211, 0.00513251432824356, 0.00514073158226286, 0.00515032675327969, 0.00515974327353239, 0.00516685753383646, 0.00517000005214426, 0.00516853588603789, 0.00516302858006949, 0.00515508700763609, 0.00514699353753965, 0.00514120345620166, 0.00513981128742079, 0.005144086637903, 0.00515417103010562, 0.00516899300262097, 0.0051864136390413, 0.00520357541402222
flux1:, 0.660583890746936, 0.00438255346855369, 0.00436964542051181, 0.00435513145905682, 0.00434116161898453, 0.00432958411087652, 0.00432186056281661, 0.00431901523036588, 0.00432155640304877, 0.00432937954722298, 0.00434171770435071, 0.0043572018285099, 0.00437403460108824, 0.0043902161372732, 0.00440375380839647, 0.00441286889979407, 0.00441633088930062, 0.00441408198385072, 0.00440812025195723, 0.00440314039572191, 0.00440586214621562, 0.00442185082182531, 0.00444998472234475, 0.004478771085874, 0.00449438398009501, 0.00450568110172191, 0.00454883231909333, 0.00460365060715115, 0.00462225270976711, 0.00468582179161795, 0.0047323281299611, 0.00474092491365435, 0.00474690326675652, 0.0047878275632569, 0.0048407039879761, 0.0048454686477118, 0.00488477256315147, 0.00491780608476213, 0.00492002436376533, 0.00492980997099253, 0.00495952456832718, 0.00499564833944562, 0.005024791037679, 0.00504338878657753, 0.00505472507971309, 0.00506346826336434, 0.0050724087942237, 0.00508180786980168, 0.00509024186156201, 0.00509583082511321, 0.00509721956348064, 0.00509411191332225, 0.00508738991949454, 0.00507891749023764, 0.00507112688009943, 0.00506648355105617, 0.00506693652079028, 0.00507346840647747, 0.00508584067097185, 0.00510258333391233, 0.0051212228260831, 0.00513869900083701
flux1:, 0.660846339650689, 0.00425044745056612, 0.00423754883805822, 0.00422213016301172, 0.00420650089530567, 0.00419281663039669, 0.0041829379226056, 0.00417830351527908, 0.00417977179438105, 0.00418745647753723, 0.00420063584329561, 0.00421780684033737, 0.00423688938667178, 0.00425551283382127, 0.00427130223890273, 0.00428215779390581, 0.00428664136262225, 0.00428462684158166, 0.00427819020965701, 0.00427224911491453, 0.00427387485062597, 0.00428904372560442, 0.0043169488433004, 0.00434614942172746, 0.00436270160955144, 0.00437571071472943, 0.00442210488882276, 0.00448120411182483, 0.00450290566261622, 0.00457108209211706, 0.00461960281750796, 0.00463200008243489, 0.00464095846579908, 0.00468171576295311, 0.00473604703087557, 0.00474015597366342, 0.00478016932413768, 0.00481394664162957, 0.00481651269230808, 0.00482732178653218, 0.00485920457408563, 0.00489827888947324, 0.00493058769609923, 0.00495212030140751, 0.0049658490508453, 0.00497622654799058, 0.00498592512379262, 0.00499520840745906, 0.00500278099440841, 0.00500699379353271, 0.00500678512999576, 0.00500217265408977, 0.00499433343685321, 0.00498536996749101, 0.00497785866473934, 0.00497428123450483, 0.00497645744309945, 0.00498510577406618, 0.00499963262648561, 0.00501819244569975, 0.0050379947502006, 0.00505578733703198
flux1:, 0.661108788554442, 0.00409848976196279, 0.00408563011426235, 0.00406941414630171, 0.00405229198719893, 0.00403669830860574, 0.00402485851100718, 0.0040185913070086, 0.00401907648442757, 0.00402662891973105, 0.00404057030211887, 0.00405927750219517, 0.00408041469955302, 0.00410127583145623, 0.00411914173576437, 0.00413162668233963, 0.0041371111783711, 0.00413541138852016, 0.00412866955597789, 0.00412198996279412, 0.00412274207107395, 0.0041372633330398, 0.0041650411520177, 0.00419470408051218, 0.00421221450492759, 0.00422690434492894, 0.00427641062943562, 0.0043396119961587, 0.00436423665405799, 0.00443685683597365, 0.00448722259057156, 0.00450355641135064, 0.00451572532475284, 0.0045564072930917, 0.00461244300822734, 0.00461616947065926, 0.0046571658657362, 0.00469192380316474, 0.00469500049687673, 0.0047068578813013, 0.00474079942147751, 0.00478263876208111, 0.00481791510470883, 0.0048422120575034, 0.00485821122301073, 0.00487016059351556, 0.00488062302576041, 0.00488986941160244, 0.00489672829532463, 0.00489976430362009, 0.00489818003476611, 0.00489227073445663, 0.00488347288130248, 0.00487410010700925, 0.00486685937540968, 0.00486425137670564, 0.00486798485068134, 0.00487854403355156, 0.00489501612530829, 0.00491521566857454, 0.00493606528218916, 0.00495414094173094
flux1:, 0.661371237458196, 0.00392651976884044, 0.00391375263633327, 0.00389689213384495, 0.00387850255518278, 0.00386125906525421, 0.0038477067435378, 0.00383999983959551, 0.00383960392945942, 0.00384701530406299, 0.00386159931826707, 0.00388163309095094, 0.00390456161546364, 0.00392738971585529, 0.00394710261198938, 0.00396107219457136, 0.0039675288372412, 0.00396624231187027, 0.00395940563815692, 0.00395226503017931, 0.00395242278407354, 0.00396651496592123, 0.00399429407094744, 0.00402447427333934, 0.00404295112020148, 0.00405925709153218, 0.00411167951837618, 0.00417872766722188, 0.00420603024864277, 0.00428284487328141, 0.00433483604285413, 0.00435520650054089, 0.00437080665515551, 0.00441152639851954, 0.00446954054488005, 0.00447321405013775, 0.00451551918997838, 0.00455153378808543, 0.00455531317984396, 0.00456824821308323, 0.00460411284878825, 0.00464848143975839, 0.0046864626895606, 0.00471328469497539, 0.00473136700907229, 0.00474477243186484, 0.00475597058008557, 0.00476524970318602, 0.00477155954729163, 0.00477365852496376, 0.00477097746533255, 0.00476404325893627, 0.00475450505088675, 0.00474484947976485, 0.00473789200196136, 0.00473615042686459, 0.00474124087985923, 0.00475344831839821, 0.00477158573445321, 0.00479317495537111, 0.00481489352549778, 0.00483317587861389
flux1:, 0.661633686361949, 0.0037346680233747, 0.00372207426999837, 0.00370476652789561, 0.00368538938140094, 0.00366681063324338, 0.00365184027144743, 0.00364291542775643, 0.00364174651038825, 0.00364898998638103, 0.00366405773229878, 0.00368515363285742, 0.00370954869318175, 0.00373401449714545, 0.00375529812966564, 0.00377057943171129, 0.0037779735599842, 0.00377721526336405, 0.00377052896458027, 0.00376325037096846, 0.00376313854084439, 0.00377705445542447, 0.00380497942848836, 0.00383573014471865, 0.00385516616142844, 0.00387298850658619, 0.00392806426881093, 0.00399862752708431, 0.00402829895912254, 0.00410897050656134, 0.00416231821318775, 0.00418678170333377, 0.00420601261070658, 0.0042468951075281, 0.00430716786102184, 0.00431116187743303, 0.00435513809043438, 0.00439271157889688, 0.0043974086550056, 0.00441145430020776, 0.00444908301990012, 0.00449570050261536, 0.00453606700880997, 0.00456511255511505, 0.00458502987956576, 0.0045997229917813, 0.00461159143689085, 0.00462095630910388, 0.00462688826009832, 0.00462831835287744, 0.00462486480105499, 0.00461723246313716, 0.00460722690725832, 0.00459745984424309, 0.00459082471817464, 0.00458984903848213, 0.00459607320883926, 0.00460962081220945, 0.00462908256131927, 0.00465174443737824, 0.00467409139046264, 0.00469245635449664
flux1:, 0.661896135265702, 0.00352342272624794, 0.00351111123244126, 0.00349359405244782, 0.00347355570081954, 0.003454001043549, 0.0034379425478373, 0.00342804133722248, 0.00342620801503561, 0.00343323751464989, 0.00344859388430323, 0.00347043981746501, 0.00349592478255864, 0.00352165070591293, 0.00354419089277029, 0.00356058842549924, 0.00356888051171413, 0.00356877765003975, 0.00356251262690091, 0.00355545152297741, 0.00355542505019086, 0.00356943625426778, 0.00359765395706816, 0.00362901669029042, 0.0036493839403431, 0.00366858625266932, 0.0037259847477446, 0.00379965621898347, 0.00383133013563322, 0.00391543117708841, 0.00396981909630191, 0.00399837961557378, 0.00402140612822189, 0.00406257654997378, 0.00412537239001953, 0.00413008854049114, 0.00417611481061498, 0.00421555878250028, 0.00422140270053911, 0.00423659320590995, 0.00427580626173021, 0.00432435423759999, 0.00436673821872905, 0.0043976527077199, 0.00441910325416886, 0.00443486668164131, 0.00444730143953186, 0.00445678207728605, 0.00446250298961309, 0.00446354711342337, 0.00445967658058999, 0.00445171521949024, 0.00444156144071289, 0.00443189579708123, 0.00442565130789532, 0.00442535168289533, 0.00443247547130094, 0.00444702351100441, 0.00446742058681199, 0.00449078100971721, 0.00451345844360254, 0.00453173315225157
flux1:, 0.662158584169456, 0.00329369597768549, 0.00328180132148019, 0.00326434558593852, 0.00324400780265612, 0.0032238686500923, 0.00320707529588152, 0.00319644990319278, 0.00319405659836583, 0.00320080741490458, 0.00321622685120562, 0.00323847286701565, 0.00326463124897456, 0.00329120329452636, 0.00331465745638064, 0.00333195833761673, 0.0033411034761426, 0.0033417888152736, 0.00333622929534239, 0.00332975700587902, 0.00333018231218233, 0.00334456076994949, 0.00337320469514715, 0.00340519819675579, 0.00342644276212775, 0.00344685121349387, 0.00350617417409486, 0.00358247379696067, 0.00361573490889868, 0.00370274747287116, 0.00375781478654444, 0.00379041463336016, 0.00381735200699107, 0.00385892259342514, 0.00392446559279873, 0.0039303150762563, 0.00397876319590849, 0.00402037850807517, 0.00402760161615993, 0.00404396889369107, 0.00408456804199842, 0.00413469720873291, 0.00417869316493974, 0.00421108031915674, 0.00423371859259442, 0.00425029223185433, 0.00426315178658994, 0.00427275030437749, 0.00427841227257986, 0.0042793535193521, 0.00427543627460122, 0.00426754171144944, 0.00425759279103582, 0.00424827644974443, 0.00424252008379008, 0.00424282398745902, 0.00425061450700837, 0.00426580695713698, 0.00428671827117272, 0.00431035977752412, 0.00433302156705401, 0.00435098719660998
flux1:, 0.662421033073209, 0.00304688692618855, 0.0030355638232495, 0.00301846274891181, 0.00299820870400824, 0.00297789368789793, 0.00296072899567531, 0.00294963305785896, 0.00294677635108922, 0.00295316753777898, 0.0029684019431651, 0.0029906721518704, 0.00301706130049987, 0.00304404197238098, 0.00306804878554526, 0.00308602710645089, 0.003095972827753, 0.00309757565482256, 0.00309300406521073, 0.00308748831812198, 0.00308872205026366, 0.00310371984947238, 0.00313289334999288, 0.0031655023323708, 0.00318753950122928, 0.00320894319603399, 0.00326972618964959, 0.00334810385662736, 0.00338249813281898, 0.00347181435934234, 0.00352716009366546, 0.00356367043265961, 0.00359456853421032, 0.00363662476682744, 0.00370507207612889, 0.00371245505604547, 0.00376366268412075, 0.00380771674515789, 0.00381654173353347, 0.00383411051374047, 0.00387588071343993, 0.00392721822944665, 0.0039723944043075, 0.00400582949526933, 0.00402927863641077, 0.00404636858142741, 0.0040594773908352, 0.00406916496755902, 0.00407489577447338, 0.00407600255594149, 0.00407240569150265, 0.00406498230051213, 0.00405560986322621, 0.00404691556763565, 0.00404177087921125, 0.0040426274401198, 0.00405086405226964, 0.00406634440757302, 0.00408733467067612, 0.004110813324824, 0.00413307810618524, 0.00415047668833706
flux1:, 0.662683481976962, 0.00278493976319878, 0.00277435430995907, 0.00275790973945402, 0.00273812764829664, 0.00271804632496817, 0.00270087048803581, 0.00268955042945526, 0.00268631663864268, 0.0026922550817297, 0.00270704350857433, 0.00272894953976967, 0.00275511537120007, 0.00278205693781103, 0.0028062455880961, 0.0028246656796209, 0.00283534809896713, 0.00283798315325814, 0.00283466283670279, 0.00283044629512924, 0.00283281244337567, 0.00284864049702489, 0.00287839971524065, 0.00291156392928392, 0.00293427429495401, 0.00295642699555073, 0.00301814240110712, 0.0030979820535484, 0.00313302852445191, 0.00322395267270289, 0.0032791414811671, 0.00331935311086124, 0.00335418032873305, 0.00339676708285314, 0.00346818164426592, 0.00347746535260802, 0.00353170681256643, 0.003578408985894, 0.00358903453157786, 0.00360781633392328, 0.00365052666759724, 0.00370268327143682, 0.00374859353948732, 0.00378263779282268, 0.00380650379100739, 0.00382379360271154, 0.00383694806895646, 0.00384666409133492, 0.00385255915165091, 0.00385407084940528, 0.00385113969844205, 0.00384458046137321, 0.00383615654457827, 0.00382836851368181, 0.003823978658229, 0.00382536014186843, 0.00383384359675504, 0.00384927010624248, 0.00386990858320827, 0.00389277310180237, 0.00391424054702489, 0.00393078561056025
flux1:, 0.662945930880715, 0.0025103952933676, 0.00250071335060218, 0.00248521973185744, 0.00246628500052041, 0.00244683097647775, 0.00242998759056833, 0.00241867496864909, 0.00241513917542521, 0.00242052523716072, 0.00243460496538788, 0.00245576038619397, 0.00248125248985823, 0.0025077099995649, 0.00253170862072557, 0.00255032707437575, 0.00256166555040332, 0.00256542041968484, 0.00256357696092519, 0.00256095467714923, 0.00256472106512952, 0.0025815277222384, 0.00261186495938621, 0.00264546912001849, 0.00266869579294868, 0.00269131898792978, 0.00275338029089382, 0.00283400465389267, 0.00286920831567126, 0.00296095995338339, 0.00301552912363572, 0.00305914358839662, 0.00309777084827356, 0.00314087905384114, 0.00321520251396732, 0.00322669874603282, 0.00328415440456198, 0.00333363027923113, 0.00334621552403272, 0.00336620142713059, 0.00340960493360294, 0.00346218124148193, 0.00350837665493916, 0.00354259200674155, 0.00356647904786518, 0.00358364285450031, 0.00359661956558684, 0.00360627311473081, 0.0036123894244111, 0.00361450332820935, 0.00361254316762436, 0.00360720887305527, 0.00360008584682689, 0.00359348358409092, 0.00359000158727771, 0.00359190166079626, 0.00360046059339136, 0.00361551988244431, 0.00363539887759173, 0.00365721092906645, 0.00367748050694328, 0.00369287116038746
flux1:, 0.663208379784469, 0.00222643510016028, 0.00221780845047798, 0.00220353542624956, 0.00218579234593977, 0.0021673268387321, 0.00215113076554641, 0.00214003616702107, 0.00213626288776747, 0.00214099748137328, 0.00215411607599997, 0.00217415119940059, 0.0021985377239231, 0.00222408127620952, 0.00224752429192464, 0.00226609074879169, 0.00227798139293532, 0.00228290302331459, 0.00228270507041373, 0.00228190187172117, 0.00228725701972311, 0.00230510744705519, 0.00233593558355912, 0.00236980042398921, 0.00239334727987325, 0.00241613424119547, 0.00247790119490847, 0.00255857654924539, 0.00259344148630949, 0.00268515943896612, 0.00273862659570944, 0.00278524756471586, 0.00282743268150486, 0.00287098684233472, 0.00294801354594987, 0.00296195613709209, 0.00302268121728879, 0.00307494652935753, 0.00308959472716932, 0.00311074689495492, 0.0031545789630634, 0.00320717030865017, 0.00325320944136224, 0.00328717267909195, 0.00331069871226468, 0.00332741542632764, 0.00333998127654095, 0.00334945495826882, 0.00335580745296746, 0.00335866774011106, 0.00335792677087218, 0.00335412543816461, 0.00334861497138665, 0.00334345501230872, 0.0033410311406025, 0.0033434598353594, 0.00335195408572424, 0.00336637226739564, 0.00338512422010456, 0.00340547874735383, 0.00342416999448505, 0.00343810783768044
flux1:, 0.663470828688222, 0.00193691677686676, 0.00192946795790489, 0.00191664270443758, 0.00190038689343909, 0.00188322381478386, 0.00186795101623688, 0.00185726000316128, 0.00185330564007106, 0.00185729854411069, 0.00186922645952959, 0.00188780299176596, 0.00191068477759833, 0.00193491066577811, 0.00195744490211854, 0.00197570178928284, 0.00198801032875781, 0.00199409143377547, 0.00199563199566587, 0.00199678085719801, 0.00200381221095499, 0.0020226693439065, 0.00205380780333879, 0.00208768235714481, 0.00211131299060311, 0.00213393317413547, 0.00219471713902057, 0.00227465733425157, 0.00230869887520623, 0.0023994453294132, 0.0024513160545695, 0.00250044073478348, 0.00254581321607533, 0.00258965999561166, 0.00266901289801788, 0.00268553573670456, 0.00274942949954188, 0.00280436457091587, 0.00282110629688775, 0.00284334826329465, 0.0028873232811408, 0.00293952249181577, 0.00298497971086559, 0.0030182949697666, 0.00304110645629674, 0.00305707422833583, 0.00306899783857851, 0.0030781537793024, 0.00308471436524438, 0.00308840380032875, 0.0030890584102183, 0.00308702612551746, 0.00308337839187019, 0.00307987500868699, 0.00307864192523926, 0.00308161753714087, 0.00308993805158461, 0.00310348864073699, 0.00312080081745437, 0.00313934521940531, 0.00315611841739862, 0.00316832645241232
flux1:, 0.663733277591975, 0.0016463971629768, 0.00164020408760747, 0.00162899467213134, 0.00161445750759888, 0.0015988511200089, 0.00158473120438439, 0.00157460268138216, 0.0015705197596366, 0.00157369887574369, 0.00158424211709274, 0.0016010670951357, 0.00162209058372531, 0.00164463103866499, 0.00166592062266478, 0.00168360217933327, 0.00169615683255518, 0.00170332311781552, 0.00170660241226417, 0.00170972492359983, 0.00171839945490407, 0.00173810729874415, 0.00176926999958124, 0.00180282511718903, 0.00182626202236102, 0.00184836499672659, 0.00190743367258942, 0.00198580254857068, 0.00201855712011247, 0.00210732123458683, 0.00215709570790175, 0.00220810604122055, 0.00225615246915967, 0.00230005050810783, 0.00238115989655906, 0.00240027608675372, 0.00246705250188745, 0.00252437823469129, 0.00254315469863544, 0.00256636056789125, 0.00261016668432976, 0.00266156434038699, 0.00270603524978989, 0.00273834388592071, 0.00276012866806761, 0.00277507859968263, 0.00278614230853458, 0.00279482996596182, 0.002801529326055, 0.00280606424537655, 0.00280820751829095, 0.00280809192274469, 0.00280647639383522, 0.00280478252192435, 0.00280483922782905, 0.00280837774615965, 0.00281644315709203, 0.00282895138562816, 0.00284457734154218, 0.00286102840907127, 0.00287560448609685, 0.00288584699374683
flux1:, 0.663995726495728, 0.00136013816852227, 0.00135521976708982, 0.00134572081551877, 0.0013330570221532, 0.00131919306739671, 0.00130640508737703, 0.00129697224595096, 0.00129281524610842, 0.00129513635303601, 0.00130414861821948, 0.00131898707309737, 0.00133785557507774, 0.00135838694704197, 0.00137811715007333, 0.00139494824214674, 0.00140753341465453, 0.00141563266190493, 0.00142054368868786, 0.00142553379834186, 0.00143568204822775, 0.00145595217192148, 0.00148673796993584, 0.00151956112076618, 0.00154248463899704, 0.00156370274666685, 0.00162028361429394, 0.00169619517552326, 0.00172722658937029, 0.00181292711842766, 0.00186010494959421, 0.00191225851451272, 0.00196230881066055, 0.00200592003130202, 0.00208800611670262, 0.00210958907494353, 0.00217875040306702, 0.00223800712994191, 0.0022586543847058, 0.00228263737551879, 0.00232592952186772, 0.00237611153315692, 0.00241921508587432, 0.00245020212967796, 0.00247069944836316, 0.00248440758228641, 0.00249441919039691, 0.00250248448286643, 0.00250921659356514, 0.00251454558805392, 0.0025181799270611, 0.00252002758374124, 0.00252051684451687, 0.00252070668806909, 0.00252210253408657, 0.00252620553712112, 0.00253395588678526, 0.0025452993550473, 0.00255906659431004, 0.00257322422804739, 0.00258540268488279, 0.00259350486003896
flux1:, 0.664258175399482, 0.00108408705520817, 0.00108039119353784, 0.0010726130621526, 0.00106189242991354, 0.00104988336641946, 0.00103855511865824, 0.00102992883270062, 0.00102576118713764, 0.00102721756934955, 0.00103461119899247, 0.00104729696414727, 0.00106377992264981, 0.0010820292445871, 0.00109990956601156, 0.00111560493321952, 0.00112795667926704, 0.00113675085433529, 0.00114306897455724, 0.00114968129968742, 0.00116098605048941, 0.00118138825615391, 0.00121127455056058, 0.00124286615601935, 0.00126491293987022, 0.00128486212981355, 0.00133814423207304, 0.00141066032322301, 0.00143956155042349, 0.00152104833586259, 0.00156513102653102, 0.0016175519249471, 0.00166876714172206, 0.00171165000934548, 0.00179371071510506, 0.00181747825416803, 0.00188829334027218, 0.00194882415027082, 0.0019710593044656, 0.0019955604288147, 0.00203795214686399, 0.00208649488811158, 0.00212787204231103, 0.00215726875074951, 0.0021762756582557, 0.00218857236663018, 0.00219737580895892, 0.00220467096730295, 0.00221130010256964, 0.00221730663512622, 0.0022223412123353, 0.00222608998721728, 0.0022286480109194, 0.00223070289720355, 0.00223342317146466, 0.00223806543662298, 0.00224545387154506, 0.0022555598350314, 0.00226737340917648, 0.00227913035102338, 0.00228880406776257, 0.00229467009185599
flux1:, 0.664520624303235, 8.24820706966761e-4, 8.22215539461019e-4, 8.16077972264857e-4, 8.07281878373002e-4, 7.97166524102241e-4, 7.87377258359697e-4, 7.79651500403576e-4, 7.75553084113257e-4, 7.76184257777181e-4, 7.81939252567881e-4, 7.9238334861302e-4, 8.06323309074407e-4, 8.2207330027597e-4, 8.37840218879195e-4, 8.52104926952969e-4, 8.63909234747607e-4, 8.73070880430518e-4, 8.80448774117107e-4, 8.88292866866284e-4, 9.00283766733523e-4, 9.20242104415084e-4, 9.48582527023215e-4, 9.78354380393109e-4, 9.9911549767971e-4, 0.0010173941974171, 0.00106652838152704, 0.0011346542023276, 0.00116104423258145, 0.00123709892719103, 0.00127758983495183, 0.00132926034641758, 0.00138062307429943, 0.00142222857963121, 0.00150303414708936, 0.00152853689946386, 0.00160002634812698, 0.00166096681207078, 0.00168437768310745, 0.00170905574443856, 0.00175011081562629, 0.0017965745378738, 0.00183588380156461, 0.00186346624485753, 0.00188083998602439, 0.00189161608637454, 0.00189910028530588, 0.00190549378805459, 0.00191186364730484, 0.00191837264247674, 0.00192462617761303, 0.00193010359213323, 0.00193457980894469, 0.00193837886219478, 0.00194233357952756, 0.00194745188829071, 0.00195443546978444, 0.00196327542098566, 0.00197311755211483, 0.00198246463560124, 0.00198963056020217, 0.00199325876586934
flux1:, 0.664783073206988, 5.89442330970903e-4, 5.8771204524112e-4, 5.83042991692303e-4, 5.76066036648336e-4, 5.67813538730221e-4, 5.59599644329559e-4, 5.52858221435027e-4, 5.4893248751164e-4, 5.4883116365592e-4, 5.53001534584111e-4, 5.61197638068106e-4, 5.72514756143757e-4, 5.85607461029211e-4, 5.99027407817615e-4, 6.11559377264146e-4, 6.22454402592584e-4, 6.31568619873639e-4, 6.39538030854062e-4, 6.48080049318126e-4, 6.60135613601862e-4, 6.78931076681813e-4, 7.0495843262458e-4, 7.32235115711684e-4, 7.51254385041041e-4, 7.67440828582714e-4, 8.11539155928612e-4, 8.7421763633711e-4, 8.97733711132057e-4, 9.67070670866343e-4, 0.00100347287198159, 0.00105322720513023, 0.00110353613927641, 0.00114320755403119, 0.00122130380080413, 0.00124791958171846, 0.00131885023944635, 0.00137912664854953, 0.0014031665391231, 0.00142759097456855, 0.00146681626076446, 0.001510737964905, 0.00154764866362187, 0.00157323275228515, 0.00158888908905317, 0.00159809830957171, 0.00160420361896165, 0.00160958958697975, 0.00161553407042334, 0.00162232230255643, 0.00162953140546117, 0.00163645964718874, 0.00164258991614898, 0.00164790698749588, 0.00165292449106305, 0.0016584092241914, 0.0016649402346954, 0.00167252276086247, 0.00168044893345207, 0.00168747569012702, 0.00169224065296457, 0.00169373453335915
flux1:, 0.665045522110741, 3.85419996897523e-4, 3.84265612711708e-4, 3.80805510605407e-4, 3.75462187708835e-4, 3.6897988281478e-4, 3.6234283857835e-4, 3.56666568069817e-4, 3.53046411718451e-4, 3.52362873865884e-4, 3.55079709803363e-4, 3.61106381449784e-4, 3.69800480973513e-4, 3.80139896285381e-4, 3.91013112743183e-4, 4.01508644797127e-4, 4.11092006979063e-4, 4.19665273673396e-4, 4.27646879982298e-4, 4.36220055540691e-4, 4.47578456709877e-4, 4.64359749926022e-4, 4.87195534467771e-4, 5.11220034668307e-4, 5.27993637871125e-4, 5.41642624072907e-4, 5.79778213395949e-4, 6.3588491634083e-4, 6.56171148977354e-4, 7.17439950303235e-4, 7.49252909943197e-4, 7.9577484861864e-4, 8.43645399244893e-4, 8.80623039614711e-4, 9.54345133058441e-4, 9.81280932655394e-4, 0.00105017211700295, 0.00110851031761928, 0.00113249967123681, 0.00115614795164395, 0.00119298914312976, 0.00123387646976994, 0.00126806100162578, 0.00129149481056335, 0.00130540268518658, 0.00131306043872246, 0.00131778230227095, 0.00132208879357503, 0.00132744386109292, 0.0013342537458962, 0.00134208673971779, 0.00135009465220798, 0.00135750989032701, 0.00136401788979216, 0.00136984469644577, 0.00137553577614993, 0.00138155501029843, 0.00138791814886597, 0.00139405044779345, 0.00139894127623241, 0.00140152251188227, 0.00140109656291138
flux1:, 0.665307971014495, 2.20360001691627e-4, 2.19405531338014e-4, 2.16816966320706e-4, 2.1285291604955e-4, 2.07997356067424e-4, 2.02913056161963e-4, 1.98386459576839e-4, 1.95237979141334e-4, 1.94181239349498e-4, 1.95652126211617e-4, 1.99671740730834e-4, 2.05822170683725e-4, 2.13376382502657e-4, 2.21542401501181e-4, 2.29705590724743e-4, 2.3754771821212e-4, 2.45024595997355e-4, 2.52347108027278e-4, 2.60172163035939e-4, 2.69952014638921e-4, 2.8375564435721e-4, 3.02427422966843e-4, 3.22372278136379e-4, 3.36351014871294e-4, 3.46991512171298e-4, 3.78200486837761e-4, 4.26541174664001e-4, 4.43235196608129e-4, 4.95026573166068e-4, 5.21742921129482e-4, 5.63569421626982e-4, 6.07442358256662e-4, 6.40874574353917e-4, 7.08372916141757e-4, 7.34676053494592e-4, 7.99819642133934e-4, 8.54766208629521e-4, 8.77902715813997e-4, 9.00163969948987e-4, 9.34006000357239e-4, 9.71333867846031e-4, 0.00100246049375447, 0.00102361509642688, 0.00103578840459775, 0.00104196716548627, 0.00104535684992964, 0.00104855259227601, 0.00105316857639715, 0.00105972474442371, 0.00106780052401369, 0.00107644244382106, 0.00108468518100069, 0.00109196850401898, 0.00109827646335554, 0.00110396497775731, 0.00110939845419858, 0.00111460288691409, 0.00111912162836959, 0.00112214810424437, 0.00112286847036584, 0.00112084822309729
flux1:, 0.665570419918248, 1.0171435224709e-4, 1.00518248049913e-4, 9.84005258624557e-5, 9.55076219811608e-5, 9.20978553184877e-5, 8.85263868983454e-5, 8.52430943774565e-5, 8.27666610196363e-5, 8.16020898521771e-5, 8.21068819130229e-5, 8.43615442928101e-5, 8.81253489370177e-5, 9.29288463622558e-5, 9.82743340610778e-5, 1.03831109628538e-4, 1.09495341587247e-4, 1.15283737958492e-4, 1.21212877257415e-4, 1.27429072764342e-4, 1.34660950981214e-4, 1.444414760959e-4, 1.57909105610388e-4, 1.72894266177717e-4, 1.83489895430354e-4, 1.90625119749663e-4, 2.13912468129995e-4, 2.53225637404803e-4, 2.65945318768106e-4, 3.06802361527082e-4, 3.27906246051878e-4, 3.6343898792367e-4, 4.01598887406898e-4, 4.30560217391208e-4, 4.89839418498743e-4, 5.14418932203139e-4, 5.73914702188099e-4, 6.23871492968846e-4, 6.45249733371839e-4, 6.65435924720968e-4, 6.95609593336031e-4, 7.28821234743209e-4, 7.56549019292816e-4, 7.75309239300415e-4, 7.85796755282705e-4, 7.90618615031619e-4, 7.92781103377107e-4, 7.94880310344833e-4, 7.98634003945662e-4, 8.04661809206345e-4, 8.12572898069041e-4, 8.21353684645436e-4, 8.29902214811061e-4, 8.37477349358794e-4, 8.43878642893131e-4, 8.4931507176212e-4, 8.54075361199256e-4, 8.58199748728131e-4, 8.61334610318762e-4, 8.62844843255717e-4, 8.6212316383227e-4, 8.58939234733995e-4
flux1:, 0.665832868822001, 3.64302478151195e-5, 3.45016944369879e-5, 3.24095412169005e-5, 3.02438435628332e-5, 2.80759799682549e-5, 2.59710305406504e-5, 2.40373426923201e-5, 2.24657620525448e-5, 2.15093222867398e-5, 2.13926984516527e-5, 2.21977962429302e-5, 2.38069522977997e-5, 2.59638581411854e-5, 2.84334418460971e-5, 3.11506803981754e-5, 3.42203659669761e-5, 3.77254215558878e-5, 4.15027465834906e-5, 4.52095045325673e-5, 4.88782073586814e-5, 5.35487804776704e-5, 6.07398325349885e-5, 6.98579820144202e-5, 7.64548676991834e-5, 7.95663650603706e-5, 9.39173262941888e-5, 1.2288380757035e-4, 1.31216206621696e-4, 1.59652375844131e-4, 1.74620776254819e-4, 2.02147249890598e-4, 2.32751935899758e-4, 2.5626880947902e-4, 3.05239773262171e-4, 3.26898364871628e-4, 3.78704866147498e-4, 4.21976970696665e-4, 4.40617894359136e-4, 4.57983245930023e-4, 4.83779068385747e-4, 5.12292750534312e-4, 5.36270083475812e-4, 5.52526559880084e-4, 5.61401176847661e-4, 5.65028342947743e-4, 5.66117653614345e-4, 5.67182670640743e-4, 5.69988472151783e-4, 5.75233376476639e-4, 5.82571949791176e-4, 5.90976995275091e-4, 5.99276118637763e-4, 6.06619792239849e-4, 6.12689596833651e-4, 6.17598955808246e-4, 6.21591885213857e-4, 6.24731420891716e-4, 6.26753285954038e-4, 6.27159457879128e-4, 6.2549682454247e-4, 6.21673325151213e-4
flux1:, 0.666095317725754, 3.05593110101152e-5, 2.73786013240692e-5, 2.48439680073597e-5, 2.30454693142571e-5, 2.19076079555438e-5, 2.12248924810535e-5, 2.07612938215971e-5, 2.03552778032583e-5, 1.99649518072836e-5, 1.96266061948424e-5, 1.9362954397361e-5, 1.91215726905272e-5, 1.88104758879978e-5, 1.84209139524005e-5, 1.81305917914403e-5, 1.82427714632164e-5, 1.89086390867514e-5, 1.97992738270446e-5, 2.01073427542193e-5, 1.92038874366342e-5, 1.76862375132565e-5, 1.7540085527245e-5, 1.98894133012686e-5, 2.18621491168267e-5, 2.04189959188225e-5, 2.48170450212982e-5, 4.20781698703323e-5, 4.55726446532464e-5, 6.00975066207701e-5, 6.84055288895296e-5, 8.61304742787383e-5, 1.07251725443767e-4, 1.24335320798039e-4, 1.60879224628278e-4, 1.78355076249963e-4, 2.20354924068797e-4, 2.55210717909883e-4, 2.70100258855401e-4, 2.83868746848529e-4, 3.04558275730803e-4, 3.27780352549216e-4, 3.4764804852441e-4, 3.61291786527323e-4, 3.68640188171848e-4, 3.712642624387e-4, 3.71476576893996e-4, 3.71618186118301e-4, 3.73437562013474e-4, 3.77684154707927e-4, 3.84069430172725e-4, 3.91597888571095e-4, 3.99094542627707e-4, 4.05677977803833e-4, 4.10983806667539e-4, 4.15087276770463e-4, 4.18224156840939e-4, 4.20493006058327e-4, 4.21707565835478e-4, 4.21472865306225e-4, 4.194360386122e-4, 4.15574167523841e-4
flux1:, 0.666357766629508, 8.88539968164196e-5, 8.38959882596805e-5, 8.04517908294779e-5, 7.8664875202621e-5, 7.83516121229106e-5, 7.90559786452787e-5, 8.01967617650537e-5, 8.12383366727522e-5, 8.18037254069265e-5, 8.16873449263053e-5, 8.07930410577241e-5, 7.9075405221277e-5, 7.65562443279503e-5, 7.3413843800659e-5, 7.00415439773538e-5, 6.6925969681001e-5, 6.42837816011255e-5, 6.16310276633372e-5, 5.77210177216496e-5, 5.13022045989366e-5, 4.25840527402625e-5, 3.41029883836582e-5, 2.88264393760753e-5, 2.55633302531578e-5, 1.90368707377342e-5, 1.24885587464079e-5, 1.66734798713527e-5, 1.48403792046514e-5, 1.39930810553666e-5, 1.512369618462e-5, 2.12106757628081e-5, 3.08853446022975e-5, 4.05703007510054e-5, 6.26119210865357e-5, 7.4628600066503e-5, 1.04705539006451e-4, 1.294461699369e-4, 1.39581171032588e-4, 1.48980901083014e-4, 1.63844813781699e-4, 1.81188948686766e-4, 1.96588297307837e-4, 2.07508468887859e-4, 2.13422146120666e-4, 2.15252976192192e-4, 2.14818007367776e-4, 2.14193284653896e-4, 2.15041811787978e-4, 2.18131101007145e-4, 2.23236207499203e-4, 2.29435206891671e-4, 2.35616637444651e-4, 2.40943708213637e-4, 2.45079599910449e-4, 2.48121375788074e-4, 2.50336155281236e-4, 2.51873867444748e-4, 2.52617666368442e-4, 2.52243728009854e-4, 2.50446928654051e-4, 2.47204936796884e-4
flux1:, 0.666620215533261, 2.14386398026925e-4, 2.07145896835373e-4, 2.02350474066705e-4, 2.00244070948072e-4, 2.00569978021038e-4, 2.02641109316727e-4, 2.05532567486574e-4, 2.083173306736e-4, 2.10248620201597e-4, 2.10830900537849e-4, 2.09793946225835e-4, 2.07044014073584e-4, 2.02667019872755e-4, 1.96987579032769e-4, 1.90583872358162e-4, 1.84105184629364e-4, 1.77824453480975e-4, 1.71108131653163e-4, 1.62293056346515e-4, 1.49545216917558e-4, 1.32741919533196e-4, 1.15046517308499e-4, 1.01375486596979e-4, 9.23068290724988e-5, 8.01905097033637e-5, 6.17564379552036e-5, 5.15180787759518e-5, 4.38337113240142e-5, 2.62231770300226e-5, 1.96811929698722e-5, 1.23029329006675e-5, 8.5924176617646e-6, 9.97922648612149e-6, 1.5565782364641e-5, 2.08873883313694e-5, 3.70110252051203e-5, 5.00453535405535e-5, 5.44839264103998e-5, 5.87862155651955e-5, 6.7147496531514e-5, 7.80590042193008e-5, 8.8644418484454e-5, 9.67296559331024e-5, 1.01297868701732e-4, 1.02552633727275e-4, 1.01723664512581e-4, 1.0053134085796e-4, 1.00482638220089e-4, 1.02326216799785e-4, 1.05902481984017e-4, 1.10399746522284e-4, 1.14831358224504e-4, 1.1847777348649e-4, 1.21100721839215e-4, 1.22877987204258e-4, 1.24147939986164e-4, 1.25129225754363e-4, 1.25768312724583e-4, 1.25783971006671e-4, 1.24870298145515e-4, 1.22941205398686e-4
flux1:, 0.666882664437014, 4.08228911055689e-4, 3.98246775588335e-4, 3.91707876541543e-4, 3.88994404960377e-4, 3.89806038814612e-4, 3.93242851463541e-4, 3.98040654456353e-4, 4.02869877057271e-4, 4.06587342700921e-4, 4.08368127553816e-4, 4.07720549008255e-4, 4.04453058412397e-4, 3.98669130534602e-4, 3.90798920940879e-4, 3.81571272473251e-4, 3.71771204726912e-4, 3.61710895256175e-4, 3.50605212387725e-4, 3.36392600730672e-4, 3.16695071191031e-4, 2.91111226800453e-4, 2.63496153911399e-4, 2.40795621805494e-4, 2.25424811911018e-4, 2.07257794988485e-4, 1.76088027856025e-4, 1.50146007696351e-4, 1.36063794986089e-4, 1.00413632393177e-4, 8.57430426040825e-5, 6.31380900265118e-5, 4.41930237568181e-5, 3.64912311485209e-5, 2.38719345109992e-5, 2.13598138900358e-5, 2.16727614291277e-5, 2.15927775841264e-5, 1.95054009220798e-5, 1.80655793606343e-5, 1.93252865636667e-5, 2.33087373722745e-5, 2.87639457341651e-5, 3.39068272288331e-5, 3.72117519603352e-5, 3.8104764685719e-5, 3.71477581096759e-5, 3.56211114015296e-5, 3.48070839963337e-5, 3.53968594644028e-5, 3.72934581329242e-5, 3.98256339845891e-5, 4.21853664836974e-5, 4.38355474571221e-5, 4.47009611127171e-5, 4.50941920975834e-5, 4.54619906741083e-5, 4.61085306478954e-5, 4.70392498145561e-5, 4.79909480171911e-5, 4.86144011477145e-5, 4.87028104981993e-5
flux1:, 0.667145113340768, 6.69235648051157e-4, 6.56124426600133e-4, 6.47521629131702e-4, 6.43973950065471e-4, 6.45160064680332e-4, 6.49983969547603e-4, 6.56850306707853e-4, 6.64023725068711e-4, 6.69948646721438e-4, 6.73442834416317e-4, 6.73756461179228e-4, 6.70559100535063e-4, 6.63930232980358e-4, 6.54365729240056e-4, 6.42707756522132e-4, 6.29843411608865e-4, 6.1609810614829e-4, 6.00524043565882e-4, 5.80672404075781e-4, 5.53655505715989e-4, 5.18841528679575e-4, 4.80827285339636e-4, 4.48638677908159e-4, 4.26573451522528e-4, 4.01965955931226e-4, 3.57337371920216e-4, 3.14525284315305e-4, 2.93492275458001e-4, 2.38687598389033e-4, 2.15490947799256e-4, 1.76023344332e-4, 1.40149589761445e-4, 1.22718563564217e-4, 9.04195436887558e-5, 7.90864497476236e-5, 6.19879652416007e-5, 4.76391928635199e-5, 3.83564222382235e-5, 3.06528906391528e-5, 2.43254414298352e-5, 2.0973082973094e-5, 2.10292525855446e-5, 2.31332125838824e-5, 2.52471851577419e-5, 2.59807193247461e-5, 2.51628833866085e-5, 2.35602975576161e-5, 2.21673133538276e-5, 2.15797229743647e-5, 2.17568330974972e-5, 2.21909358253612e-5, 2.22970072971753e-5, 2.17751649268604e-5, 2.0767818579752e-5, 1.97681377115013e-5, 1.93625739183695e-5, 1.99548710672087e-5, 2.16056771573579e-5, 2.40492992227855e-5, 2.6857946153849e-5, 2.96570548074987e-5
flux1:, 0.667407562244521, 9.93957454463793e-4, 9.77425453794836e-4, 9.66530037068951e-4, 9.61995740747765e-4, 9.63495418478806e-4, 9.69752532303237e-4, 9.78853385034608e-4, 9.88663141336905e-4, 9.97210469033817e-4, 0.00100294167050415, 0.00100482498666949, 0.00100236030783919, 9.95567907171625e-4, 9.84971253312072e-4, 9.71485522758936e-4, 9.56059218274878e-4, 9.38995338270579e-4, 9.1916217269142e-4, 8.9372626539201e-4, 8.59318294472608e-4, 8.15116710925007e-4, 7.6649253872468e-4, 7.24570301072766e-4, 6.9555102424938e-4, 6.64208889925762e-4, 6.05561480633552e-4, 5.44875252822194e-4, 5.16352635173806e-4, 4.4148556368169e-4, 4.09443709185374e-4, 3.5166191493635e-4, 2.97383616570643e-4, 2.69767680547091e-4, 2.16657013825174e-4, 1.95714628561986e-4, 1.59934805230089e-4, 1.30476288953193e-4, 1.13529014940201e-4, 9.91970508383655e-5, 8.49418019401975e-5, 7.3960094508427e-5, 6.84139626304351e-5, 6.74015573748114e-5, 6.83860868427703e-5, 6.91424183051735e-5, 6.87206282991386e-5, 6.7314121315003e-5, 6.55750338178699e-5, 6.39690483677753e-5, 6.25030855367293e-5, 6.08488923375694e-5, 5.86780810511788e-5, 5.59701991407955e-5, 5.31271721696174e-5, 5.08573269299552e-5, 4.99096166595615e-5, 5.07964374179853e-5, 5.36290622856182e-5, 5.81223734087637e-5, 6.37426754068413e-5, 6.99121708679516e-5
flux1:, 0.667670011148274, 0.00137671213259848, 0.00135658492186927, 0.00134327634687554, 0.00133768878354161, 0.00133949716800901, 0.00134725937621194, 0.00135876191397023, 0.00137148756718454, 0.00138305999832269, 0.00139155516758035, 0.00139564986676775, 0.00139465488290122, 0.00138850319485295, 0.00137770992011282, 0.00136322016749812, 0.00134599622285955, 0.00132627330431388, 0.00130270403619048, 0.00127206366645339, 0.00123052171403268, 0.0011770982774859, 0.00111795178738284, 0.00106628986562959, 0.00103021183459425, 9.91957730125513e-4, 9.18926770266232e-4, 8.39570603187569e-4, 8.03056560189174e-4, 7.07467143243395e-4, 6.66357803413411e-4, 5.89049097276983e-4, 5.15164708249441e-4, 4.77119915368018e-4, 4.02458170807254e-4, 3.71354453653575e-4, 3.16013668492094e-4, 2.70962875021834e-4, 2.4611165248748e-4, 2.24968887825988e-4, 2.0261506633937e-4, 1.83846758350205e-4, 1.72576845245634e-4, 1.68398219524605e-4, 1.68304353034406e-4, 1.69239165528804e-4, 1.69448720586476e-4, 1.6851096201296e-4, 1.66693266879968e-4, 1.64302006329706e-4, 1.61382134573164e-4, 1.57794025367039e-4, 1.53488327322262e-4, 1.48752342079231e-4, 1.44274880458988e-4, 1.41000669326666e-4, 1.39853312694052e-4, 1.41456085801643e-4, 1.45964028586242e-4, 1.53058434523161e-4, 1.62080217339629e-4, 1.72225260966732e-4
flux1:, 0.667932460052027, 0.00180981608763117, 0.00178605455045317, 0.00177033282677026, 0.00176371834619794, 0.00176588958392145, 0.00177525410615907, 0.00178932377296932, 0.00180522772167841, 0.00182021017291391, 0.00183199372708833, 0.00183896895421072, 0.00184024985042944, 0.00183566139396288, 0.00182567681352206, 0.00181122565176734, 0.00179322991055444, 0.00177180256145551, 0.0017453388176347, 0.00171020676611663, 0.00166212714505994, 0.0015999828285085, 0.0015307127923666, 0.00146955795052608, 0.00142648515333286, 0.0013812741659, 0.00129371551360242, 0.00119514211955714, 0.00115019538161915, 0.00103350508970939, 9.8321885842631e-4, 8.85455884524771e-4, 7.91083733334639e-4, 7.42594397980645e-4, 6.46067332836611e-4, 6.04511158454624e-4, 5.29160734670053e-4, 4.68419996097463e-4, 4.35671017462847e-4, 4.07732365680579e-4, 3.7729510548724e-4, 3.50734782758979e-4, 3.3371406561977e-4, 3.26354610980539e-4, 3.25224285583704e-4, 3.26461642168384e-4, 3.2750595522069e-4, 3.27296550609191e-4, 3.25687394393303e-4, 3.228037936619e-4, 3.18719694108901e-4, 3.1348735317113e-4, 3.07347819573197e-4, 3.00910230842274e-4, 2.95162310522877e-4, 2.91291947783656e-4, 2.90397558541368e-4, 2.93207292437662e-4, 2.99909553758773e-4, 3.10139632159123e-4, 3.23100797353774e-4, 3.37751853113373e-4
flux1:, 0.668194908955781, 0.00228396598635357, 0.00225668012172319, 0.00223867345058844, 0.00223115436475117, 0.00223380128727674, 0.00224488816944224, 0.00226168465483478, 0.00228100683588296, 0.00229975977801757, 0.00231534525546141, 0.00232588718260518, 0.0023303064424333, 0.00232830649411732, 0.00232028767477858, 0.00230711659987831, 0.00228961550626347, 0.0022677129288679, 0.00223949632775553, 0.00220090254998146, 0.00214720815659035, 0.00207716959244235, 0.00199847974159672, 0.00192832982168079, 0.00187849849723098, 0.00182642651032229, 0.00172443299771393, 0.00160637546333023, 0.00155263812669038, 0.00141477380915913, 0.00135532677456286, 0.00123650371528848, 0.00112111470045135, 0.00106239889625909, 9.44130542508602e-4, 8.92102394367742e-4, 7.96744137084505e-4, 7.20606972984981e-4, 6.80213632803326e-4, 6.45694606696053e-4, 6.07380855508686e-4, 5.73182703769233e-4, 5.5048669043233e-4, 5.3997321875114e-4, 5.37841413510003e-4, 5.39470608102645e-4, 5.41512571479369e-4, 5.4226464680025e-4, 5.41153838348245e-4, 5.3811144635933e-4, 5.33233186890418e-4, 5.26761625871633e-4, 5.19229362205459e-4, 5.11567738256145e-4, 5.05060292493868e-4, 5.01130255996716e-4, 5.01038620287249e-4, 5.05603488579471e-4, 5.15031781070534e-4, 5.28901089320209e-4, 5.46271001654602e-4, 5.65863979624698e-4
flux1:, 0.668457357859534, 0.00278874154823337, 0.00275819928223177, 0.00273816647093977, 0.00272995932260767, 0.00273324938206315, 0.00274619621679387, 0.00276586730007367, 0.00278881778867941, 0.00281166771296349, 0.00283154493859974, 0.00284633944358949, 0.00285479308213106, 0.00285648095222816, 0.00285170214768999, 0.0028412119910373, 0.00282566964980244, 0.0028047514342807, 0.00277618036476134, 0.00273543161811441, 0.00267733556532677, 0.00260052342653074, 0.00251339685516484, 0.00243498357694864, 0.00237879505371558, 0.0023200992164936, 0.00220400703471523, 0.00206650051863992, 0.0020037190796443, 0.0018449262332744, 0.00177646888078365, 0.00163632576435331, 0.00149976199250019, 0.00143126637105959, 0.00129181251363991, 0.00122956141337782, 0.00111464558916002, 0.00102378312567134, 9.76233623213788e-4, 9.35542276402037e-4, 8.89746502402038e-4, 8.48223990100039e-4, 8.20033836469727e-4, 8.06439035987981e-4, 8.03336778063014e-4, 8.0541150962334e-4, 8.08567395587503e-4, 8.10475717731246e-4, 8.10138262370465e-4, 8.07288850104475e-4, 8.02040538499279e-4, 7.94820976790444e-4, 7.86446551246761e-4, 7.78158773334957e-4, 7.71519958759767e-4, 7.68167208658657e-4, 7.69500018874856e-4, 7.764027195349e-4, 7.89081070293238e-4, 8.07043136053339e-4, 8.29203771392026e-4, 8.54059915014321e-4
flux1:, 0.668719806763287, 0.00331318581294482, 0.00327981612670037, 0.00325814338226761, 0.00324955221928296, 0.00325369927689064, 0.00326865250931082, 0.00329132481756963, 0.00331807305533817, 0.00334529855653223, 0.00336991468678728, 0.0033896215548755, 0.00340300509563593, 0.00340951119900026, 0.00340931223234326, 0.00340300406204621, 0.00339101779568176, 0.00337270693729761, 0.00334537003214876, 0.00330398642075485, 0.00324293353897919, 0.00316071046908745, 0.00306636613695756, 0.00298062362908358, 0.00291862716020178, 0.00285367872808051, 0.00272406373749868, 0.00256745620287163, 0.00249550015564802, 0.00231634533466287, 0.00223916789105251, 0.00207780260324835, 0.00192028201621394, 0.00184266731891655, 0.00168299102652116, 0.00161101918180329, 0.00147742236772298, 0.00137285186221433, 0.0013188446869376, 0.00127256362735357, 0.00121985438019523, 0.00117147253024638, 0.0011380735590674, 0.00112151894699572, 0.00111747744864616, 0.00112001784111096, 0.0011243546326956, 0.00112756659375343, 0.00112824650761705, 0.00112593661295135, 0.0011207662236947, 0.00111334033253158, 0.00110474404794426, 0.00109650652612483, 0.0010904398864701, 0.00108836183336147, 0.00109177594567162, 0.0011016011715535, 0.00111801783112273, 0.00114045196568539, 0.00116767637583878, 0.00119798157205291
flux1:, 0.66898225566704, 0.00384640941104584, 0.0038107991405611, 0.00378799099130086, 0.00377939553458298, 0.00378464732301484, 0.00380174976529525, 0.00382751583226575, 0.00385817568466923, 0.00388998830355346, 0.00391972201239277, 0.00394494023961719, 0.00396410351728735, 0.00397653297134485, 0.00398225202973195, 0.00398165070428983, 0.00397486797517842, 0.00396086450584107, 0.00393645453867824, 0.00389608685015935, 0.00383367690109061, 0.00374757865426515, 0.00364741328221416, 0.00355543501964151, 0.00348830246316524, 0.00341759317698114, 0.00327525801464046, 0.00310021012674103, 0.00301908778967704, 0.00282045083386481, 0.00273498551537601, 0.00255285400353662, 0.00237496207885844, 0.00228908143104375, 0.00211051362548812, 0.00202955127097227, 0.00187853704320194, 0.00176157597123474, 0.0017019862007303, 0.00165084707002688, 0.0015919463534255, 0.00153730805990861, 0.0014990846206928, 0.00147974254851746, 0.00147479887739267, 0.00147779684089346, 0.00148333379327987, 0.00148794451672394, 0.00148984172339983, 0.00148839049429278, 0.00148373873372956, 0.0014766594892923, 0.00146848596895207, 0.00146100427785531, 0.00145623804142494, 0.00145614310067316, 0.00146228461732449, 0.00147557833712901, 0.00149615110718827, 0.00152333366418993, 0.00155576206074257, 0.00159154577346928
flux1:, 0.669244704570794, 0.00437816209986403, 0.00434104585422126, 0.00431771013556023, 0.00430954899713238, 0.00431617043316117, 0.00433554507935347, 0.00436444670864538, 0.00439905735819337, 0.00443557735439547, 0.00447070669799267, 0.00450193200703822, 0.00452762465724688, 0.0045469901363521, 0.00455988461466329, 0.00456644948383357, 0.00456647139923827, 0.00455845236843136, 0.00453866657881873, 0.00450100043416389, 0.00443889884793572, 0.00435055403666791, 0.00424607415804883, 0.00414906214958273, 0.00407755720283535, 0.00400168103113967, 0.0038476346016368, 0.00365510965010087, 0.00356498104171723, 0.00334803837871835, 0.00325485907040135, 0.00305276486659048, 0.00285543517684551, 0.00276230756020794, 0.00256649642925927, 0.00247746987343847, 0.00231063634255959, 0.00218284641691812, 0.0021186863686484, 0.00206353970985848, 0.00199929765706299, 0.00193912598094337, 0.00189655392724597, 0.00187464934421822, 0.00186885399463687, 0.00187228224521336, 0.00187899722036913, 0.00188504978711622, 0.00188831171438394, 0.00188799237427157, 0.00188426361405729, 0.00187805640881726, 0.00187092760119896, 0.00186488387681484, 0.00186211571711471, 0.00186466852397501, 0.00187412131315422, 0.00189134487042398, 0.00191638219294361, 0.00194845498471497, 0.00198606965029835, 0.00202718438601969
flux1:, 0.669507153474547, 0.00489931875223668, 0.00486156156509432, 0.00483838865315629, 0.00483113809821853, 0.00483939107746498, 0.00486112191797447, 0.00489313064956963, 0.00493163434129021, 0.00497286280761273, 0.00501352877408368, 0.00505110613242176, 0.00508391748389353, 0.00511106604204058, 0.0051322271278925, 0.00514725644653425, 0.00515553509466158, 0.00515504857467531, 0.00514148323162964, 0.00510813770305399, 0.00504798107865002, 0.00495902612687413, 0.00485177601119048, 0.00475098678158924, 0.00467593194674548, 0.00459556434848264, 0.00443099568243441, 0.0042222408299585, 0.00412342738004769, 0.00388962790540136, 0.00378944761315027, 0.00356852209570207, 0.00335300780400047, 0.00325378897142235, 0.00304264226435474, 0.00294663818145403, 0.00276585680781197, 0.00262898257734085, 0.00256136041727001, 0.00250314389283916, 0.0024345113259251, 0.00236962979764038, 0.00232326788462205, 0.00229908047536237, 0.00229250698627937, 0.00229633170110572, 0.00230417239760714, 0.00231166374125227, 0.00231638281877365, 0.00231740975252598, 0.00231494788066083, 0.00231007554893114, 0.00230454647798965, 0.00230054836268185, 0.00230039061246419, 0.00230615681863571, 0.00231939006899014, 0.00234087316923091, 0.00237053439350436, 0.00240747299603025, 0.0024500741388651, 0.00249617711101398
flux1:, 0.6697696023783, 0.00540223764867977, 0.00536481025333933, 0.00534254703731655, 0.00533669616139343, 0.00534681695748974, 0.005370928138025, 0.00540592444826725, 0.00544814313615855, 0.00549393309417401, 0.00554010224691954, 0.00558417771325466, 0.00562447641692273, 0.00566001663524509, 0.00569028494010778, 0.00571482208908227, 0.00573256035723953, 0.00574092239548901, 0.00573497048449653, 0.00570739972782991, 0.00565070403883511, 0.00556270044756049, 0.00545419193367214, 0.00535088399706384, 0.00527312848105516, 0.0051890053255192, 0.0050152538501435, 0.00479177415074403, 0.00468476483899835, 0.00443579980651049, 0.00432946584451582, 0.00409114061728646, 0.00385897888610382, 0.00375493147223766, 0.00353055539550851, 0.00342878395443927, 0.00323613389639699, 0.00309204022489719, 0.00302211966874056, 0.0029618271603892, 0.00288982826755171, 0.0028211409345421, 0.00277162215773639, 0.00274548914895611, 0.00273824552250272, 0.00274244213308421, 0.00275134178389906, 0.00276023420501937, 0.0027664518496982, 0.00276897472146009, 0.00276804624465394, 0.00276488125739033, 0.0027614025968944, 0.00275993845326861, 0.00276286889279296, 0.00277226479175308, 0.00278958470238246, 0.00281548200231618, 0.00284974097910324, 0.00289132641807765, 0.00293851181422885, 0.00298905111469596
flux1:, 0.670032051282053, 0.00588096483320926, 0.00584491184668437, 0.00582433128486111, 0.00582035484712331, 0.00583253067951141, 0.00585896590698381, 0.00589671947092783, 0.00594233325682205, 0.00599236334163411, 0.00604379402075218, 0.00609427133864942, 0.00614215114063386, 0.0061863879511949, 0.00622627836060384, 0.00626102867374433, 0.00628909172113343, 0.00630729549760892, 0.00631005657668591, 0.00628946302980143, 0.00623754234749873, 0.00615190313359422, 0.00604355306990146, 0.00593894019704282, 0.00585933155704557, 0.00577222950272015, 0.0055907535376501, 0.00535428006099341, 0.00523973330497127, 0.00497750135598926, 0.00486598777156053, 0.00461196025865827, 0.00436493115651546, 0.00425739498365753, 0.00402203266299261, 0.00391579129160082, 0.00371349286131223, 0.0035641047299994, 0.00349306809113965, 0.00343172141695791, 0.00335742808993769, 0.00328590045110493, 0.00323392382351151, 0.0032062432647007, 0.0031984844396442, 0.00320305552142818, 0.00321295202343499, 0.00322318959385833, 0.00323090652930874, 0.00323501206245023, 0.00323579800201148, 0.0032346043220685, 0.00323349517901229, 0.00323489971282122, 0.00324122262247044, 0.00325447459530853, 0.00327598523037496, 0.00330624134541749, 0.00334485774362969, 0.0033906553979774, 0.00344180704964121, 0.00349601499845489
flux1:, 0.670294500185807, 0.00633127715306785, 0.00629767895842023, 0.00627954643401523, 0.00627787689651073, 0.00629222353763119, 0.00632082798207175, 0.00636098173228972, 0.00640951244654651, 0.00646326727182413, 0.0065194842831366, 0.00657599203587929, 0.00663123037426181, 0.00668411501730059, 0.00673375883970338, 0.00677902552964321, 0.00681787257520261, 0.00684651833162366, 0.00685872877263517, 0.00684599555218371, 0.00679989813369288, 0.00671782933060792, 0.00661090937757795, 0.00650612309861129, 0.00642548472489754, 0.0063362043016188, 0.00614854916866485, 0.00590100231762296, 0.00577974269792483, 0.00550631075770266, 0.00539070709340666, 0.00512290006799789, 0.00486298103177594, 0.00475334379903125, 0.00450931529263041, 0.00439995392581996, 0.00419030374060214, 0.0040375506510331, 0.00396656638081947, 0.00390519037577951, 0.003829698868813, 0.00375634007409323, 0.00370266269364731, 0.00367389646301295, 0.00366583658666268, 0.0036708302822966, 0.00368168714447555, 0.00369321560792782, 0.00370240759515103, 0.00370812876846414, 0.00371072592281079, 0.00371165197854604, 0.00371308521466258, 0.00371751861795314, 0.00372733983507112, 0.00374445778332866, 0.00377003545435207, 0.00380436270960751, 0.00384686513032589, 0.00389621451224765, 0.00395049547063569, 0.00400739177395002
flux1:, 0.67055694908956, 0.00675057568293897, 0.00672050537347271, 0.00670554341427863, 0.00670654393131218, 0.00672308632360997, 0.00675359330634557, 0.00679565401638878, 0.00684645722498216, 0.00690321836556577, 0.00696350080332064, 0.00702537548779067, 0.00708741092666557, 0.00714851259698689, 0.00720762394725493, 0.00726327025140004, 0.00731291377350187, 0.00735216638042832, 0.00737415644346315, 0.00736980480751781, 0.00733027170005239, 0.00725273323239841, 0.00714833537232909, 0.00704439896850644, 0.00696351458383948, 0.00687286656868006, 0.00668063321306325, 0.006424082057045, 0.00629709088550213, 0.00601465131224607, 0.00589614660068796, 0.00561666205299157, 0.00534597848429647, 0.00523564635494176, 0.00498529122031504, 0.00487417899162248, 0.0046594883454214, 0.004505254367155, 0.00443544912315301, 0.00437504985318089, 0.0042994595468026, 0.0042253054810742, 0.0041707341241903, 0.00414140942268866, 0.00413333225485938, 0.00413885927242386, 0.00415068632422877, 0.00416347455115768, 0.00417411191636001, 0.004181443474671, 0.00418587459770451, 0.00418895765795904, 0.00419295878805346, 0.00420040115846311, 0.00421361951723011, 0.00423438714287052, 0.00426367148357279, 0.00430154368277484, 0.0043472277608725, 0.00439924610883916, 0.00445561002144453, 0.0045140168648762
flux1:, 0.670819397993313, 0.00713765781782498, 0.00711213514840014, 0.00710098835113863, 0.00710492849295883, 0.00712358619882938, 0.00715561064962181, 0.00719894830656562, 0.00725121639404291, 0.00731006708956045, 0.00737345287456708, 0.00743974192953559, 0.0075076748468913, 0.00757617871399141, 0.00764404994300524, 0.00770949227511779, 0.00776948923591148, 0.00781906771165917, 0.00785074936874798, 0.00785492469063691, 0.00782237376640065, 0.00775006201965474, 0.00764908142470551, 0.00754689631917104, 0.00746650171894441, 0.00737529677410391, 0.00718011136026949, 0.00691672964421977, 0.00678512853841618, 0.00649595276044881, 0.00637581374327722, 0.0060868813886542, 0.00580765369388827, 0.00569802092753652, 0.00544364357620556, 0.00533213628311104, 0.00511467334899432, 0.00496075279889359, 0.00489318718385052, 0.00483473230122867, 0.00476012566716209, 0.00468622195519917, 0.00463160299313779, 0.00460231079072076, 0.0045945763690606, 0.00460082341801318, 0.00461369499269816, 0.00462775570430072, 0.00463982453566279, 0.00464874298933314, 0.00465497448288364, 0.00466015554253067, 0.00466661487825593, 0.00467687614975288, 0.00469319207153356, 0.00471717522873411, 0.00474957853343073, 0.00479024252427546, 0.00483818584946496, 0.00489178726710887, 0.00494900215305647, 0.00500757241681398
flux1:, 0.671081846897066, 0.00749240814302537, 0.00747235294232754, 0.00746555510239598, 0.00747259096306676, 0.00749316987839703, 0.007526209908563, 0.00757006725657841, 0.00762284508855052, 0.00768269034035001, 0.00774799931944165, 0.00781748609350682, 0.00789010468111462, 0.00796483832643355, 0.00804036643042263, 0.0081146002755789, 0.00818407684910753, 0.00824327702093714, 0.00828416343297306, 0.00829665032534516, 0.00827118614211858, 0.00820453837846298, 0.00810767351771447, 0.00800801765184895, 0.00792879904989394, 0.00783784010623195, 0.00764132476665955, 0.0073733442720356, 0.00723837133175497, 0.00694476033246118, 0.00682430333412014, 0.00652822425619027, 0.00624271168967875, 0.00613512850346292, 0.00587894617993835, 0.00576835362507872, 0.00555028951481763, 0.0053983475658214, 0.0053339941761838, 0.00527839403092758, 0.0052058165459202, 0.00513320024474999, 0.00507940653421398, 0.00505079541720591, 0.00504384118881031, 0.0050510788166602, 0.00506514717348248, 0.00508055457432752, 0.00509407719541954, 0.00510456298248731, 0.00511252793526426, 0.00511967518342334, 0.00512837159910164, 0.00514111570985866, 0.00516005603865818, 0.00518662861181126, 0.00522136321038396, 0.00526386826516432, 0.00531296228761024, 0.00536689262344722, 0.00542357898353702, 0.00548083749644718
flux1:, 0.67134429580082, 0.00781545380439197, 0.00780164165204303, 0.00779958710476017, 0.00780974714170049, 0.00783193831205679, 0.00786538537120719, 0.00790889782961554, 0.00796111100338434, 0.00802071290937777, 0.00808658819414594, 0.00815783833716604, 0.00823366916099099, 0.00831315640310333, 0.00839489907606471, 0.00847655598106637, 0.00855426385858292, 0.00862201203291863, 0.00867126644294743, 0.00869153080529573, 0.00867297817296379, 0.00861219683954497, 0.00851996505837858, 0.00842350168724879, 0.00834609937073743, 0.00825617595576388, 0.00805992077905582, 0.00778958292624525, 0.00765256178393434, 0.00735679420070941, 0.00723735083519893, 0.00693643726229569, 0.00664687932681475, 0.00654261762675303, 0.00628671088868409, 0.00617826342708864, 0.0059616219741614, 0.00581315927929543, 0.00575288167805715, 0.0057009698561277, 0.00563140868049739, 0.00556108753906791, 0.00550900114534578, 0.00548176532391471, 0.00547610032997759, 0.00548468351826764, 0.00550018560670697, 0.0055170877771124, 0.00553214012477817, 0.00554419938668321, 0.0055538232923879, 0.00556276144461591, 0.00557339506687493, 0.00558817575828296, 0.00560913239239185, 0.00563751745793621, 0.00567363911719999, 0.00571688234603795, 0.00576587967353949, 0.00581876567008261, 0.00587344749199233, 0.00592784382034715
flux1:, 0.671606744704573, 0.00810782908092799, 0.00810085216941301, 0.00810377317927089, 0.00811695069333026, 0.00814033636461882, 0.00817349346054976, 0.0082157183317554, 0.00826621241669919, 0.00832423865076267, 0.00838920360529766, 0.00846062978636304, 0.0085380092994923, 0.00862054730201828, 0.00870680407253393, 0.00879423480273514, 0.00887863390302633, 0.00895356629706196, 0.00901007520997647, 0.00903732837960188, 0.00902528528365693, 0.0089703784451137, 0.00888314389174191, 0.00879043835734569, 0.00871545394312239, 0.00862733757778343, 0.0084328740087556, 0.00816238095396306, 0.00802468379762158, 0.00772896301933111, 0.00761184085716026, 0.007308353810262, 0.0070169106472199, 0.00691712806796636, 0.00666339408976185, 0.00655820835262633, 0.00634481974766068, 0.00620114043528924, 0.00614567211277811, 0.00609818456621529, 0.00603254527868481, 0.00596547393462254, 0.00591596409215552, 0.00589082494070831, 0.00588701629897457, 0.00589737683314607, 0.00591463309800841, 0.00593325747128095, 0.00594998130035283, 0.00596366478924768, 0.0059748910817327, 0.00598543338290053, 0.00599766375102479, 0.00601396837384233, 0.00603624699709616, 0.00606556959698434, 0.00610203338401152, 0.0061448177821427, 0.00619239166011956, 0.00624280133881128, 0.00629396708827383, 0.00634393699720067
flux1:, 0.671869193608326, 0.0083706868328688, 0.00837092276594285, 0.00837887445653422, 0.00839482709949653, 0.00841889341839097, 0.00845099994387551, 0.00849095264511265, 0.008538540365677, 0.00859362198095354, 0.00865614826598834, 0.00872608786439126, 0.00880324879251312, 0.00888700171800783, 0.00897591289032053, 0.0090672890910031, 0.00915664884069243, 0.00923720901268099, 0.00929967223296281, 0.00933295039486497, 0.00932685422351153, 0.00927768700499349, 0.00919569682573816, 0.00910723832542218, 0.00903524375123782, 0.0089496836383758, 0.00875845966430385, 0.00848992655894055, 0.00835293306051096, 0.00805933540234088, 0.00794577571164437, 0.00764186309364762, 0.00735055711519142, 0.00725626078542227, 0.00700637053112381, 0.00690541521473017, 0.00669687420847581, 0.00655905726015728, 0.00650898046447558, 0.00646653322965962, 0.00640561470053352, 0.00634266796356131, 0.00629656448180831, 0.00627424581987285, 0.00627289760051364, 0.00628552806281315, 0.00630493276479782, 0.00632558368434766, 0.00634419203991158, 0.00635960900264339, 0.00637242165168786, 0.00638440122230397, 0.0063978870874811, 0.00641518417599909, 0.00643805856228502, 0.00646740540655647, 0.00650312930326141, 0.00654422980352041, 0.00658904130922367, 0.00663555131982121, 0.00668172083520602, 0.00672575247891436
flux1:, 0.67213164251208, 0.00860508299226235, 0.00861267380536729, 0.00862552762871593, 0.00864388378482596, 0.00866803894778943, 0.00869829993091011, 0.00873499411333315, 0.00877850638845975, 0.008829299902504, 0.00888788057999873, 0.00895467942623071, 0.00902984424123838, 0.00911294491910108, 0.00920259920625821, 0.00929602409626336, 0.00938853371335225, 0.00947307862615164, 0.00954010729174177, 0.00957835806885116, 0.00957755808022876, 0.00953390924507064, 0.00945733348096939, 0.0093735586462017, 0.00930510508450601, 0.00922282351327, 0.00903618123278353, 0.00877159165282787, 0.00863664641813152, 0.00834707305120714, 0.00823820856333766, 0.00793584699554845, 0.00764650878171495, 0.00755852118636247, 0.00731388230522074, 0.00721794590897463, 0.00701557603383731, 0.00688445091785974, 0.00684017624370827, 0.00680324274017932, 0.00674771116977473, 0.00668965546207636, 0.00664771870510778, 0.0066289169516205, 0.00663064246318025, 0.00664607259590349, 0.00666807597189622, 0.00669112409452925, 0.00671189915449016, 0.00672922456286611, 0.00674366533835836, 0.00675696272544962, 0.00677139966224458, 0.00678918586085779, 0.00681195287823153, 0.00684043379646425, 0.00687436473605699, 0.00691259693513445, 0.00695336467317714, 0.00699462959333609, 0.00703442209892154, 0.00707112236497488
flux1:, 0.672394091415833, 0.00881184641200165, 0.00882668936633759, 0.00884413551190355, 0.00886440690756008, 0.00888800313250898, 0.00891562032962211, 0.00894810834111527, 0.00898644464811123, 0.00903169286460762, 0.00908491399914328, 0.00914700861548166, 0.00921848164094035, 0.00929913202521702, 0.00938767307871203, 0.00948129105905546, 0.00957516869151988, 0.00966207354289671, 0.00973228688007896, 0.00977445470111983, 0.00977828343348136, 0.00973990108464112, 0.00966887168106607, 0.00959018688526136, 0.00952581197182059, 0.00944749908543617, 0.00926665540142509, 0.00900782209502032, 0.0088761936380109, 0.00859232928347312, 0.00848914544316037, 0.00819008960336838, 0.00790431160649887, 0.00782324162988874, 0.00758496959860235, 0.0074946328411906, 0.00729945877632038, 0.00717558705392199, 0.00713733565182492, 0.0071062255055137, 0.00705658955756077, 0.00700405446014249, 0.00696694389820887, 0.00695229509454071, 0.00695768444796781, 0.00697645146854149, 0.00700153486350319, 0.00702739894305501, 0.00705068204629045, 0.00707015618456849, 0.00708633475271615, 0.00710089900529373, 0.00711605136292848, 0.00713389353558778, 0.00715592411581019, 0.00718273011742245, 0.00721390706825263, 0.0072481931856083, 0.00728376012421922, 0.0073185785397787, 0.00735077686120602, 0.00737893321288827
flux1:, 0.672656540319586, 0.00899153253589842, 0.00901328330888607, 0.00903484181113455, 0.00905644131847591, 0.00907879883639379, 0.00910300107991781, 0.00913041135298441, 0.00916258510922232, 0.00920117143284583, 0.00924777598806406, 0.00930376719060856, 0.00937001734143417, 0.00944657903858551, 0.00953230162847299, 0.009624397280245, 0.00971798847536186, 0.00980574106672238, 0.00987785321846225, 0.00992295565093218, 0.00993079251068835, 0.00989744337109584, 0.00983208811741408, 0.00975888778416189, 0.00969911984310265, 0.00962542759323512, 0.00945145876266264, 0.00919999171912577, 0.0090728359567285, 0.00879611729017479, 0.00869942050569524, 0.00840516372827611, 0.00812426542293995, 0.00805048794602768, 0.00781938831102161, 0.00773500443771127, 0.00754773504766493, 0.00743140027016644, 0.00739919125523492, 0.00737403328852791, 0.00733062291426125, 0.00728407542377959, 0.00725231940866247, 0.00724236575718334, 0.00725195122647486, 0.00727456632953025, 0.00730321209257575, 0.00733233434702464, 0.00735850869742434, 0.00738042879412877, 0.00739852448009502, 0.00741438572725941, 0.00743011008588604, 0.00744767904870448, 0.00746846096368455, 0.00749291430456623, 0.00752052352582735, 0.00754995061909455, 0.00757934314771543, 0.00760671577737694, 0.00763032228752942, 0.00764895592522769
flux1:, 0.672918989223339, 0.00914444764259476, 0.00917253552035923, 0.00919757520878852, 0.00921983856172732, 0.00924026990737734, 0.00926034049301553, 0.00928190906691639, 0.0093070845749853, 0.00933807662553184, 0.00937701567645894, 0.00942572777328096, 0.00948545543204234, 0.00955652318125115, 0.0096379514568651, 0.00972703011769199, 0.00981888780929093, 0.00990616488329232, 0.00997905471651825, 0.0100262433491896, 0.010037564812665, 0.0100090725214775, 0.00994954049499873, 0.00988221921624168, 0.00982757748613215, 0.00975911268702038, 0.00959294326625982, 0.00935022665137657, 0.00922855748906603, 0.0089601536830917, 0.00887054964064804, 0.00858229901957923, 0.00830730670623651, 0.00824095388386092, 0.00801751830017518, 0.00793920446481921, 0.00776022901772802, 0.00765143740980077, 0.0076250833302552, 0.00760581564029981, 0.00756876746250107, 0.00752849185017919, 0.00750246157239873, 0.00749762046328504, 0.00751184251256447, 0.00753875618247559, 0.00757141455856243, 0.00760423132454342, 0.00763369843143334, 0.00765840266523018, 0.00767865743050708, 0.00769592972053078, 0.00771218785610197, 0.00772928105888216, 0.00774845026504727, 0.00777004285782162, 0.00779346139897404, 0.00781732780496939, 0.00783980303222842, 0.00785897909325453, 0.00787325985180052, 0.00788166696355126
flux1:, 0.673181438127093, 0.00927072244974447, 0.00930437614764908, 0.00933214006181631, 0.00935435011020584, 0.00937218329489334, 0.00938748286280952, 0.00940257725696788, 0.00942009607840701, 0.00944277601554415, 0.00947324416096933, 0.00951376607128521, 0.00956594988420281, 0.00963040330057346, 0.00970634608565046, 0.00979119075386759, 0.00988013148328874, 0.00996585188529658, 0.0100386109297328, 0.0100872123915618, 0.0101016249598669, 0.0100778941898909, 0.0100243702944534, 0.0099633272337998, 0.00991431743037145, 0.00985163383107568, 0.00969403019614526, 0.00946120897029678, 0.0093458777556296, 0.00908668464559821, 0.00900456883084158, 0.00872323703083319, 0.00845488053505304, 0.00839584707604175, 0.00818026514003621, 0.00810790743875721, 0.00793730697586458, 0.0078358010503385, 0.00781491401803671, 0.00780128383034392, 0.00777053575079956, 0.00773662175320739, 0.00771651222639553, 0.00771705066571267, 0.0077362275165116, 0.00776779635818489, 0.00780485179038454, 0.00784176146881013, 0.00787491281279801, 0.0079027575863029, 0.00792546046973208, 0.00794433446055591, 0.00796119477511236, 0.0079777463166814, 0.00799510477414089, 0.00801352249011688, 0.0080323472589787, 0.00805019450386453, 0.00806527309389024, 0.0080757823783807, 0.00808029719224523, 0.0080780763230969
flux1:, 0.673443887030846, 0.0093704104649508, 0.00940869238519251, 0.00943832790499121, 0.00945974008239588, 0.00947433968190563, 0.0094843238776958, 0.00949245872870383, 0.00950185489386211, 0.00951573573411858, 0.00953718976700323, 0.00956889683171782, 0.00961281888300628, 0.00966985062738587, 0.00973943167103871, 0.00981913399480465, 0.00990426804816436, 0.0099876204066691, 0.0100595767076873, 0.0101091117537624, 0.0101263657948818, 0.0101073905953268, 0.0100600979600028, 0.0100057327630025, 0.0099628376540203, 0.00990642690612386, 0.00975799507355407, 0.0095359712187656, 0.00942765580435479, 0.00917830391198552, 0.00910386521158413, 0.00883007974603693, 0.00856880684093225, 0.00851677033505021, 0.00830895801174199, 0.00824223160096495, 0.00807980640109087, 0.00798509277075671, 0.00796910305279933, 0.00796067828675909, 0.00793597529392252, 0.00790831675319673, 0.00789413713986642, 0.00790015405166551, 0.00792445733030997, 0.00796091491840979, 0.00800265411499763, 0.00804398451567131, 0.00808117021109772, 0.00811250205314865, 0.00813796597507315, 0.00815869189341899, 0.00817631925621102, 0.00819239674865557, 0.00820791586881404, 0.00822304761464767, 0.00823710873235368, 0.00824873757715524, 0.00825622084915677, 0.00825789039311832, 0.00825250791333593, 0.0082395728457936
flux1:, 0.673706335934599, 0.00944358760535118, 0.00948543379027049, 0.00951602554402225, 0.00953589338479217, 0.0095466790735433, 0.00955091110461617, 0.00955175613760166, 0.00955276108285766, 0.00955759009247215, 0.00956975209270169, 0.00959230973326471, 0.00962756018681923, 0.00967668154987767, 0.00973934560864824, 0.00981331172565138, 0.00989404785000155, 0.0099744933367842, 0.010045211672984, 0.010095392663265, 0.010115377332168, 0.0101012337659199, 0.010060424004729, 0.0100131242300428, 0.0099767892662089, 0.00992707064035827, 0.00978825767038124, 0.00957769505136444, 0.00947689810241622, 0.00923777337647441, 0.00917101019922742, 0.00890513926182487, 0.00865114695457786, 0.00860560270293666, 0.00840524659682348, 0.00834365078427778, 0.00818896345571178, 0.00810035479523435, 0.00808854241027856, 0.00808473571613244, 0.00806564778649129, 0.00804395287305335, 0.00803552758894022, 0.00804694571082788, 0.00807638410718711, 0.00811781791160297, 0.00816440177575558, 0.00821037891404723, 0.00825187529606754, 0.00828699912449494, 0.00831553153491878, 0.00833839359996179, 0.00835702850120811, 0.00837281740634032, 0.00838662751118865, 0.00839855928057117, 0.00840791781193129, 0.00841338848959856, 0.00841335988595998, 0.00840631546149669, 0.00839121373424584, 0.00836779252520475
flux1:, 0.673968784838352, 0.00949043447452623, 0.0095346972960812, 0.00956530091640877, 0.00958290068321983, 0.00958936319006909, 0.00958752206417194, 0.00958090387917294, 0.00957344316408814, 0.00956919483349824, 0.00957204253234543, 0.00958539485399083, 0.00961185932213844, 0.00965288657515043, 0.00970838470815388, 0.00977631928609584, 0.00985234723723499, 0.00992960048909072, 0.00999886178451352, 0.0100495710510335, 0.0100722923778728, 0.0100631170958903, 0.0100290496316047, 0.0099891705235931, 0.00995978498974397, 0.00991709375505342, 0.00978819169648534, 0.00958952783253452, 0.00949658302387921, 0.00926785787295531, 0.00920860484980961, 0.00895079712332011, 0.00870407721972789, 0.00866438535578551, 0.00847100038030335, 0.00841390684803035, 0.00826633897539482, 0.00818300852387227, 0.00817454685555982, 0.00817465144500492, 0.00816060310659822, 0.00814441604323922, 0.00814139698401876, 0.00815796512553717, 0.00819237721324393, 0.00823871306910564, 0.00829015420857879, 0.00834087444748799, 0.00838685257787196, 0.00842599834448788, 0.00845786769932221, 0.00848315190552119, 0.0085030806934886, 0.00851885776294085, 0.0085312250514047, 0.00854022033112954, 0.00854515168765995, 0.00854476959149721, 0.00853758178816452, 0.00852223555982675, 0.00849788948896595, 0.00846451127408822
flux1:, 0.674231233742106, 0.00951128992112525, 0.00955678067639789, 0.0095864556605988, 0.00960110938563383, 0.00960282415415476, 0.00959470977947726, 0.00958060943782895, 0.00956479393967698, 0.00955165585784806, 0.00954540412437883, 0.00954975175989646, 0.00956758605580779, 0.00960061249704914, 0.00964897168070824, 0.00971084533774639, 0.00978210139458558, 0.00985609455902859, 0.00992385914460935, 0.0099751124589058, 0.0100006582510606, 0.00999661598986685, 0.00996952872705618, 0.00993736693613673, 0.0099152415699853, 0.00987981614503268, 0.00976096737260481, 0.00957442994143152, 0.0094895139795397, 0.00927118518578182, 0.00921914739033928, 0.0089693818436153, 0.00872977668750665, 0.00869521787142827, 0.00850821428664794, 0.00845492494469908, 0.00831374365355864, 0.00823478907044903, 0.00822879793318973, 0.0082320330425709, 0.00822234280007665, 0.008211075743448, 0.00821296483040187, 0.00823427025849822, 0.00827332679333413, 0.00832432174557465, 0.00838046885177522, 0.0084358760726578, 0.00848637316665633, 0.00852966312581127, 0.0085650635915713, 0.00859302133578293, 0.00861454004332636, 0.00863063833944202, 0.00864193177441039, 0.00864840063610713, 0.00864936589723975, 0.00864365489126511, 0.00862990466943941, 0.00860693111526108, 0.00857408895666514, 0.00853156069946247
flux1:, 0.674493682645859, 0.00950667248582388, 0.00955220150790798, 0.00958004176647678, 0.00959113822516522, 0.00958777718232999, 0.00957331356392986, 0.00955186198676724, 0.00952797631101754, 0.00950633135557629, 0.00949140884816606, 0.00948718065689571, 0.009496778050545, 0.0095221372904169, 0.00956362021771489, 0.00961962638720499, 0.009686247954392, 0.00975708388087325, 0.0098234443596899, 0.00987534481944992, 0.00990384110007597, 0.00990508509152233, 0.00988515960599518, 0.00986092318088766, 0.00984626573580323, 0.00981823406130385, 0.00970943700851859, 0.00953506282434631, 0.00945821091097647, 0.00925014048447689, 0.00920493142476074, 0.00896307215454287, 0.0087303353563483, 0.00870017021288078, 0.00851892476736113, 0.00846873439863342, 0.00833316391573677, 0.00825767595740964, 0.00825328017091298, 0.00825884269289103, 0.00825276930696567, 0.00824574191815321, 0.00825192212399281, 0.00827741192104879, 0.00832062716333038, 0.00837587091702772, 0.00843640089039143, 0.00849627015470016, 0.00855116589977294, 0.00859858489034667, 0.00863760198971505, 0.00866841247954581, 0.0086917873076495, 0.00870855591825453, 0.008719207120686, 0.0087236670013906, 0.00872127503493569, 0.00871094112509984, 0.00869143459989258, 0.00866173716598463, 0.00862138842665521, 0.00857076392932246
flux1:, 0.674756131549612, 0.00947727351048584, 0.00952168606923357, 0.00954684715716467, 0.00955386045326705, 0.00954520221894084, 0.00952443971680916, 0.00949591248420905, 0.00946440280201263, 0.00943481048227612, 0.00941183492913014, 0.00939965763174261, 0.0094016132775553, 0.00941983896344112, 0.0094548996773661, 0.00950540690127527, 0.00956768237877581, 0.0096355831676653, 0.00970071295550121, 0.00975340103990565, 0.00978496526952978, 0.00979159513926455, 0.00977892016142394, 0.00976269772465804, 0.00975558847827798, 0.0097349545152714, 0.00963606920669078, 0.00947372372277128, 0.00940484618242636, 0.00920680122387639, 0.00916798068413573, 0.0089338314996297, 0.00870768798166169, 0.00868121489968011, 0.00850514012755514, 0.00845739817749842, 0.008326690664816, 0.00825382125438622, 0.00825020982078593, 0.00825732771737579, 0.0082541194663689, 0.00825060287748298, 0.00826037511034217, 0.00828938463345809, 0.00833613562076045, 0.00839506033091508, 0.00845947866869483, 0.00852340761502708, 0.00858240727569243, 0.00863377846373425, 0.00867635855157368, 0.00871009320835781, 0.0087355210833848, 0.00875328303429616, 0.00876374266955025, 0.00876677421737194, 0.00876173779652525, 0.00874762613433824, 0.00872333706448311, 0.00868800803309734, 0.00864134503681093, 0.0085838883006265
flux1:, 0.675018580453365, 0.00942393081625077, 0.00946613785730603, 0.00948786031379343, 0.00949036584627753, 0.00947630448810257, 0.00944942158817155, 0.00941423397095531, 0.00937569654646865, 0.00933887525099503, 0.00930862965566794, 0.00928929828719244, 0.00928437431060313, 0.00929616037005115, 0.00932540035197006, 0.0093709050810118, 0.00942922441968765, 0.00949448094756199, 0.00955858414659555, 0.00961218946359369, 0.00964688575116885, 0.00965890761545596, 0.00965344486427411, 0.00964517726495451, 0.00964554691585357, 0.00963217865992927, 0.00954293202263409, 0.00939232803341467, 0.00933122630870885, 0.00914291447973945, 0.00911002264298223, 0.00888337637330068, 0.00866357624026918, 0.00864018224560454, 0.00846878795250651, 0.00842295367466833, 0.008296453438371, 0.00822547741146496, 0.00822195799911597, 0.00822994070786143, 0.00822888336234074, 0.00822814483026612, 0.00824076761542262, 0.00827255374318576, 0.00832210602084764, 0.00838400378459673, 0.0084516534420131, 0.00851906243309506, 0.00858168848598783, 0.00863665694330439, 0.00868258340253284, 0.00871917553180346, 0.00874674825468264, 0.00876576024510557, 0.00877645450243565, 0.00877865594767243, 0.00877174508933969, 0.00875479322860968, 0.00872681698510699, 0.00868709278322992, 0.00863546780037872, 0.00857261235092135
flux1:, 0.675281029357119, 0.00934759426956573, 0.00938659779381484, 0.00940422640505816, 0.00940191401578938, 0.00938246613956974, 0.00934977056003904, 0.00930847271007195, 0.00926364324029663, 0.00922045381339423, 0.00918386441551669, 0.00915831492290265, 0.00914740805334867, 0.00915357193587993, 0.00917769971554456, 0.00921878322501028, 0.00927359324128808, 0.00933652009311591, 0.00939978735698572, 0.00945438681913083, 0.00949218777242901, 0.00950948092302577, 0.00951103725430381, 0.00951049509480459, 0.00951810774644077, 0.00951172855731168, 0.00943172012035739, 0.00929243514556893, 0.00923881610410861, 0.00905991425765763, 0.00903249933586148, 0.00881317771037254, 0.00859953927463516, 0.008578739415986, 0.00841168105938428, 0.00836736678431056, 0.00824456245394619, 0.00817492764267923, 0.0081709713346607, 0.00817925256291465, 0.00817971192403094, 0.0081810564979333, 0.00819578533587132, 0.0082295620411773, 0.00828110014534215, 0.00834514730569989, 0.00841522596717151, 0.00848536772368663, 0.00855096149883109, 0.00860898774404177, 0.0086578665671317, 0.00869708937221892, 0.00872676470321298, 0.00874718212850212, 0.00875847273496779, 0.00876041607268725, 0.00875241161615793, 0.00873360169016901, 0.00870310714639619, 0.00866032093331608, 0.00860520030343901, 0.00853850554394543
flux1:, 0.675543478260872, 0.00924929416623832, 0.00928420766623091, 0.00929720676305089, 0.00928989084902057, 0.00926520050069389, 0.00922712886353763, 0.00918040024250352, 0.00913014306161567, 0.009081572868353, 0.00903968826281064, 0.00900897201771519, 0.0089930840063676, 0.00899453369838508, 0.00901432932909854, 0.00905162065997538, 0.00910338754916756, 0.00916428626187887, 0.00922685993146387, 0.00928244590227569, 0.00932320479026709, 0.00934549862321154, 0.00935370797612976, 0.00936047817125319, 0.00937492208056178, 0.00937510733804451, 0.00930381646572321, 0.00917530911401721, 0.00912879744306215, 0.00895897216874528, 0.00893660986161181, 0.00872449113197449, 0.00851692976396589, 0.00849839171302647, 0.00833550166788008, 0.00829250015331705, 0.00817306054464091, 0.00810442187898271, 0.00809969401815518, 0.00810786306379304, 0.00810931852873691, 0.00811212451728059, 0.00812824808590094, 0.00816322199172458, 0.00821588294080404, 0.0082811701366265, 0.00835275554861691, 0.00842473463612274, 0.00849246900909923, 0.00855283416934861, 0.00860409110742491, 0.00864554664076874, 0.00867712919876401, 0.00869897948480756, 0.00871113028159424, 0.00871332216253421, 0.00870497223524666, 0.00868528435580447, 0.00865346558963118, 0.00860899857063185, 0.00855191482296653, 0.0084830200135733
flux1:, 0.675805927164625, 0.00913012064754047, 0.00916018540391922, 0.00916815047965215, 0.00915577682168979, 0.00912611744872936, 0.00908323233125945, 0.00903187386555785, 0.00897716930460794, 0.00892431502198576, 0.00887828476540205, 0.00884354354610038, 0.00882375326118651, 0.00882145739331074, 0.00883774159593715, 0.0088718868372823, 0.00892106671350568, 0.0089801986450886, 0.00904214890701799, 0.0090986094394196, 0.00914204507108588, 0.00916890884229886, 0.00918322662231085, 0.00919671054138803, 0.00921739894034973, 0.00922357995273262, 0.009160376064575, 0.00904200232200316, 0.00900215153694364, 0.00884107162236278, 0.00882337593204029, 0.00861840897334577, 0.00841695011842734, 0.00840050230634663, 0.00824180174510959, 0.00820009523582025, 0.00808388621940008, 0.00801612105663143, 0.00801049540032863, 0.008018314336933, 0.00802038096230201, 0.00802412678242309, 0.00804099771370014, 0.00807640160676694, 0.00812930973522966, 0.00819487648807615, 0.00826695916659454, 0.00833976120233877, 0.00840866475862794, 0.00847048830130107, 0.00852337900684735, 0.00856649988677401, 0.00859963399650259, 0.00862280057206108, 0.00863595304987266, 0.00863880272277129, 0.00863078426661417, 0.00861115304886902, 0.00857918241443137, 0.00853441504332537, 0.00847691776522084, 0.00840749397845279
flux1:, 0.676068376068379, 0.00899121819517, 0.00901581635110099, 0.00901848232784777, 0.00900113136812915, 0.00896690401119549, 0.00891988705691038, 0.00886480930452176, 0.00880673721621953, 0.00875078421027766, 0.00870183475001597, 0.00866427411934141, 0.00864170943859137, 0.00863666887943535, 0.00865027558493631, 0.00868191260346467, 0.00872892956955891, 0.00878649829821886, 0.00884781066054551, 0.0089049224882744, 0.0089506178008016, 0.00898146448468466, 0.00900117586901669, 0.00902060065078194, 0.00904678421319541, 0.00905826086745975, 0.00900241807605295, 0.00889344880315466, 0.00885975191074533, 0.00870709380672208, 0.00869371986593536, 0.00849592508926413, 0.00830070156530486, 0.0082863249421253, 0.00813201603041426, 0.00809176658935815, 0.00797884818779432, 0.00791205193480377, 0.00790560703971406, 0.00791301259610497, 0.00791545038614202, 0.00791973137926123, 0.0079367900686185, 0.00797191277796254, 0.00802421437736983, 0.00808908684864652, 0.00816060905702153, 0.00823313886545425, 0.00830213114666844, 0.00836440119676779, 0.0084180347833892, 0.00846209948516809, 0.00849627511958729, 0.00852049344250424, 0.00853465283254725, 0.00853844881522367, 0.00853133582802535, 0.00851261157424436, 0.00848159546858637, 0.0084378595885855, 0.00838146577133636, 0.00831316621576627
flux1:, 0.676330824972132, 0.00883379469492156, 0.00885245987779972, 0.00884970627603626, 0.00882759259262273, 0.00878931958463346, 0.00873895953840595, 0.00868116539600677, 0.00862088312012073, 0.00856307951708096, 0.00851248546401315, 0.0084733445495085, 0.00844915210191468, 0.0084423711866746, 0.00845412176186233, 0.00848385883108502, 0.00852908922252714, 0.00858523133026656, 0.00864580449635831, 0.00870323810334111, 0.00875065204737953, 0.0087847561619613, 0.00880899845728952, 0.00883344184576126, 0.00886423331053379, 0.00888019617459264, 0.00883091338494456, 0.00873055425837091, 0.0087024552977293, 0.00855790344237074, 0.0085485439062542, 0.00835800272474131, 0.00816923806165105, 0.00815704324874766, 0.0080074833210802, 0.00796900594424221, 0.00785961084085613, 0.00779407387930662, 0.00778707245020503, 0.00779416300087747, 0.00779687348073837, 0.00780140834917391, 0.00781819903258958, 0.00785241054050208, 0.00790330690328798, 0.00796653726169787, 0.0080364366625827, 0.00810756385981887, 0.00817550034865918, 0.00823711550993211, 0.00829049077368291, 0.00833465210732585, 0.00836922392004055, 0.00839408992055029, 0.00840912253117865, 0.00841401896226283, 0.00840825858578071, 0.00839117434648959, 0.0083621128824464, 0.00832064592148948, 0.00826679072919166, 0.00820120015975103
flux1:, 0.676593273875885, 0.00865914062800261, 0.00867156653164766, 0.00866341964475487, 0.00863688743648103, 0.00859520116892679, 0.00854237618375902, 0.00848293730988821, 0.00842165111968157, 0.00836327550319886, 0.00831232508837627, 0.00827284151951225, 0.00824815294571036, 0.00824060892000591, 0.00825128656554201, 0.00827968329359337, 0.00832344441395386, 0.0083782269086585, 0.0084378792718298, 0.00849521428002057, 0.00854370532752416, 0.00858023321087282, 0.00860803096626785, 0.00863645861730095, 0.00867086880000667, 0.00869043034274717, 0.00864685714174413, 0.00855427184592095, 0.00853117935378958, 0.00839442356403269, 0.00838880066491639, 0.00820563631323007, 0.00802361722118846, 0.00801381022833564, 0.00786947132954234, 0.00783319308549495, 0.00772768951326379, 0.00766385823802389, 0.00765671186623185, 0.0076637214309291, 0.0076667328064262, 0.0076713603145694, 0.00768753936926004, 0.00772031044296128, 0.00776908800464695, 0.00782979362180843, 0.00789704948238293, 0.00796565917993353, 0.00803138367743863, 0.00809120411950394, 0.00814325642398615, 0.00818658155054433, 0.00822079978074082, 0.00824578998276478, 0.00826143153291976, 0.00826744442213227, 0.00826334150601046, 0.00824848697872681, 0.00822223875648867, 0.00818414129429894, 0.00813413059061754, 0.00807271505941826
flux1:, 0.676855722779638, 0.00846865141532918, 0.00847469828561798, 0.00846133027538491, 0.00843084478648783, 0.00838647151800828, 0.00833212577312478, 0.00827215283343135, 0.00821108301655437, 0.00815340591257191, 0.00810336074055792, 0.00806473073841098, 0.00804062527468401, 0.00803323549869069, 0.00804355904537666, 0.00807110846585618, 0.00811365029481263, 0.00816707277287469, 0.00822555529028657, 0.00828230365190665, 0.00833116224508022, 0.00836921206106108, 0.00839952229899926, 0.00843083511526638, 0.0084678182002308, 0.00849005162400725, 0.00845131935358354, 0.0083656560991245, 0.00834695906034425, 0.00821769112801888, 0.00821554665813725, 0.00803989977078563, 0.00786494169192386, 0.00785778234035173, 0.00771920080653856, 0.00768561054994453, 0.00758445393897534, 0.00752288016740399, 0.00751610325581384, 0.00752336560907945, 0.00752680882150591, 0.00753147621268659, 0.00754681322537342, 0.00757772919901205, 0.00762378554373561, 0.00768118602310494, 0.00774486536776337, 0.00780991095776503, 0.00787231207811991, 0.00792921657689527, 0.00797887224282545, 0.00802039139617798, 0.00805344228388465, 0.00807794382078327, 0.00809381763057438, 0.008100830531649, 0.00809854083647582, 0.0080863438391648, 0.00806359702951602, 0.00802979530338641, 0.00798476172217803, 0.00792882053710921
flux1:, 0.677118171683392, 0.00826384520100822, 0.00826354369524499, 0.0082452683594828, 0.00821140333128166, 0.00816514249079871, 0.0081102579356419, 0.0080508658098375, 0.00799120677665055, 0.007935447469449, 0.00788749813572797, 0.00785083320522731, 0.00782829777965751, 0.00782188548321431, 0.00783248286119952, 0.0078595943538424, 0.00790109322869656, 0.00795309309567557, 0.00801010620488685, 0.00806574028880098, 0.00811422687563348, 0.00815287471530984, 0.00818463854731497, 0.0082177263953688, 0.00825623118918486, 0.00828021424883992, 0.0082454706618409, 0.00816589122799728, 0.00815097739003271, 0.00802888858765429, 0.00802997388547194, 0.00786197636753017, 0.00769438641350381, 0.00769014406095412, 0.00755786554279266, 0.00752745950404475, 0.00743113815280054, 0.00737242210251602, 0.00736657967541755, 0.00737448646443205, 0.00737856512403327, 0.00738331025500202, 0.00739768281655683, 0.00742645140635227, 0.00746931596503598, 0.00752276586728412, 0.00758206662148027, 0.0076426210602874, 0.0077006888559758, 0.00775363363309996, 0.00779986774746349, 0.00783862786853435, 0.00786968027475648, 0.00789302813989312, 0.00790867127633372, 0.00791644929806422, 0.00791598107635732, 0.00790669711192168, 0.00788794805338439, 0.00785916316271327, 0.00782002788682582, 0.00777065017973656
flux1:, 0.677380620587145, 0.00804636939866918, 0.00803992092350154, 0.00801718579030545, 0.00798060720992082, 0.00793330710414201, 0.00787887185634193, 0.00782114188426666, 0.00776401981641532, 0.00771130129147969, 0.00766652176093186, 0.00763280478617085, 0.00761269413021305, 0.00760795473468911, 0.00761933747620668, 0.00764632108834008, 0.00768687504843324, 0.00773733456469276, 0.00779254700454572, 0.00784652961218839, 0.00789391461535582, 0.00793226253624038, 0.00796445871529489, 0.00799825603274196, 0.00803727896326243, 0.00806213926128409, 0.00803058428696274, 0.00795629393660982, 0.00794456963906251, 0.00782935017267693, 0.00783341772785877, 0.00767316814811056, 0.00751320956509975, 0.00751212065710085, 0.00738664610773172, 0.00735987480221198, 0.00726885512740044, 0.00721358751008969, 0.00720924195792237, 0.00721819905412401, 0.00722315653325888, 0.00722808599864271, 0.00724146942071835, 0.00726792263931995, 0.00730727101280676, 0.00735628613915076, 0.00741057418602376, 0.00746587594607715, 0.00751875431068245, 0.00756682904913304, 0.00760872206016102, 0.00764384094915141, 0.00767209525320013, 0.00769361351618756, 0.00770850842913521, 0.00771671901542446, 0.00771794233082786, 0.00771165250796677, 0.00769719291035187, 0.00767391851628885, 0.00764136110682073, 0.00759938971926553
flux1:, 0.677643069490898, 0.00781799175300554, 0.00780576421448278, 0.00777913862405712, 0.00774058522691704, 0.00769311642337433, 0.00764009187102153, 0.00758503387819039, 0.00753146520894818, 0.0074827708846931, 0.00744207545260008, 0.00741211994786215, 0.00739512017598606, 0.00739259111531597, 0.00740513210680664, 0.00743218561427901, 0.00747181175548832, 0.00752056620364375, 0.00757363398949258, 0.00762544757207402, 0.00767104971465423, 0.00770827147482575, 0.0077399672004381, 0.00777350564558857, 0.00781214085970672, 0.00783709861845143, 0.00780801818476696, 0.00773829416051338, 0.00772920421424771, 0.00762054491153712, 0.00762734258933706, 0.00747488569063563, 0.00732274739979954, 0.00732497882770243, 0.00720671651441671, 0.00718393796709157, 0.00709861458103649, 0.00704732311330032, 0.00704498471850166, 0.0070553708842475, 0.00706145777837839, 0.00706672330303502, 0.00707917653539374, 0.00710326691892432, 0.00713892794597531, 0.00718320323922129, 0.00723204049065466, 0.00728153048796637, 0.00732856106078952, 0.00737103747899056, 0.00740782587173144, 0.00743854231712024, 0.00746327744807204, 0.00748232089570282, 0.00749592976739164, 0.00750416834599848, 0.00750683116264313, 0.0075034484355852, 0.007493362026112, 0.00747585215029741, 0.00745029065264763, 0.00741629601406661
flux1:, 0.677905518394651, 0.00758057485393807, 0.00756309282567495, 0.00753325178575019, 0.00749351293965165, 0.00744674080564332, 0.00739602970396033, 0.00734454681090838, 0.00729540111274071, 0.00725153732547129, 0.00721564430400104, 0.00719006091597808, 0.00717666039260904, 0.00717669775773211, 0.00719061487409122, 0.0072178153600945, 0.00725645000480842, 0.00730329674539171, 0.0073538810185288, 0.00740305382097502, 0.00744627364849906, 0.00748165424845226, 0.00751204882052569, 0.00754450231939806, 0.00758198435673789, 0.00760638867910249, 0.00757918337550823, 0.00751339939407479, 0.00750644517203332, 0.00740404101684806, 0.0074133092616085, 0.00726862134824484, 0.00712439520490849, 0.00713001654156593, 0.00701924418822696, 0.0070006875246373, 0.00692134255864007, 0.00687444741288974, 0.00687453280510886, 0.00688666419743857, 0.00689410897027724, 0.006899884134897, 0.00691153313310804, 0.00693332464254471, 0.00696527963799249, 0.00700469719141187, 0.00704785829042384, 0.0070912046521382, 0.00713195850571496, 0.00716832739053679, 0.00719944418362662, 0.00722515987312753, 0.00724577455969971, 0.00726176731755019, 0.00727356631352515, 0.00728138475203449, 0.0072851345547385, 0.00728441788552147, 0.00727858691478753, 0.00726685499222878, 0.00724843809618781, 0.00722270434774365
flux1:, 0.678167967298405, 0.00733603625486291, 0.00731396488949798, 0.00728166872848064, 0.00724156046682152, 0.00719631837604254, 0.00714873614965624, 0.00710159518744907, 0.00705756577372583, 0.007019133649982, 0.00698853956261629, 0.00696771356401264, 0.00695818456349163, 0.00696094965758257, 0.00697629778187395, 0.00700359951484867, 0.00704110215448845, 0.00708581064356388, 0.00713359357229691, 0.00717972101825053, 0.00722006714504726, 0.00725303303853505, 0.0072814907246674, 0.00731220902152053, 0.00734794422646805, 0.00737129939210092, 0.00734550506315709, 0.007283149355844, 0.00727790321011265, 0.00718145785207049, 0.00719292967323403, 0.00705591073848466, 0.00691957808103269, 0.00692854462680679, 0.00682538449527518, 0.00681112665202872, 0.00673790151691678, 0.00669568304842344, 0.00669848466154718, 0.00671258782160642, 0.00672157282269242, 0.00672803182186084, 0.00673905151967828, 0.00675870565378585, 0.00678707967366138, 0.00682170599280728, 0.00685918209501788, 0.00689629058048276, 0.00693058497664082, 0.00696057857307135, 0.00698568030812088, 0.00700599013797271, 0.00702203510845138, 0.00703450324954976, 0.00704401409208206, 0.00705094990962096, 0.00705535941036001, 0.00705693505803471, 0.0070550565220427, 0.00704888618077047, 0.00703749845349075, 0.0070200232831734
flux1:, 0.678430416202158, 0.00708629892976633, 0.00706042146262723, 0.00702649162946666, 0.00698683170076785, 0.00694389628083733, 0.00690014736874562, 0.00685795713177304, 0.00681954190478636, 0.00678692134387276, 0.00676188841958763, 0.00674597092813629, 0.00674036463788503, 0.00674582268923482, 0.00676249595442448, 0.00678973590266487, 0.00682589768625276, 0.00686822062589405, 0.00691291891549429, 0.00695567919166451, 0.00699278567042693, 0.00702292355240908, 0.00704899319659246, 0.00707752122553776, 0.0071111052281925, 0.00713308457524692, 0.00710838268472827, 0.00704906767848184, 0.00704518209154608, 0.00695441224213028, 0.00696781539279568, 0.00683828801388989, 0.00670971597658841, 0.0067218633292685, 0.00662627157241074, 0.00661622840108692, 0.00654910971463993, 0.00651169036491335, 0.00651735866499959, 0.00653355358094254, 0.006544197858089, 0.00655149753945141, 0.00656209345745853, 0.00657985132517859, 0.00660489685017241, 0.00663496934107546, 0.00666695849474553, 0.00669796763235166, 0.00672586648207634, 0.00674946450762091, 0.00676844271480973, 0.00678315129492266, 0.00679435014561003, 0.00680294603469538, 0.00680976278242794, 0.00681536723157303, 0.00681996258778904, 0.00682335132190716, 0.00682496210658093, 0.00682392930135685, 0.00681920952724626, 0.00680971811878698
flux1:, 0.678692865105911, 0.00683323829395786, 0.00680442763657473, 0.00676971936536375, 0.00673130222246883, 0.00669137174521513, 0.00665203223166799, 0.00661523090783064, 0.00658272484165228, 0.00655607199604743, 0.00653663030250424, 0.00652554447192099, 0.00652370045265183, 0.00653163243163447, 0.00654937743492819, 0.0065762889515014, 0.00661084602355444, 0.006650531711576, 0.0066919075503936, 0.00673107097799237, 0.00676470514274744, 0.00679176843969809, 0.00681518875204494, 0.00684127066264763, 0.00687249075696542, 0.00689293703566087, 0.00686915372847599, 0.00681261634124095, 0.00680982680319191, 0.00672446548831053, 0.00673952605086933, 0.00661724039368145, 0.00649618745993087, 0.00651123716041766, 0.00642300730006131, 0.00641693885448626, 0.00635575874558984, 0.00632309951211937, 0.00633163839718037, 0.00634993211505244, 0.00636228163984665, 0.00637054760069113, 0.00638093799768026, 0.00639709932962837, 0.00641917334266117, 0.00644507691176816, 0.00647196174748489, 0.00649722315333319, 0.00651902135061019, 0.0065364404803789, 0.00654941713601951, 0.00655854069110716, 0.00656479834051728, 0.00656931539655421, 0.00657312493955189, 0.00657698836448284, 0.00658127828761177, 0.00658592695233326, 0.00659043644540624, 0.00659394166953097, 0.00659531324688556, 0.00659328554800561
flux1:, 0.678955314009665, 0.00657863221937411, 0.00654781781239702, 0.00651319073091062, 0.00647676339810808, 0.0064404400671717, 0.0064059471379557, 0.00637479922363439, 0.0063482985564434, 0.00632755666811172, 0.00631352055694423, 0.00630698227232427, 0.00630855182042466, 0.00631857877612819, 0.00633701821013352, 0.00636325241522214, 0.00639590375853067, 0.00643270945295513, 0.00647057888206549, 0.00650601122374458, 0.00653607228440827, 0.00655997571385474, 0.00658066666193358, 0.00660423495103616, 0.00663305782197864, 0.00665197038833108, 0.00662906444107756, 0.00657515703310218, 0.00657327840623925, 0.00649307633362743, 0.00650952292112506, 0.00639416671359459, 0.00628029617855952, 0.00629787099353665, 0.00621665005062146, 0.00621417851796225, 0.00615862810633022, 0.00613053855201338, 0.00614181304569765, 0.00616210326191876, 0.00617612843198638, 0.00618544550463762, 0.00619584485965579, 0.00621074515859951, 0.00623028115203532, 0.00625251668440995, 0.00627483128783628, 0.00629487701513272, 0.00631107034203656, 0.0063227385965287, 0.00633004664558471, 0.00633380095649931, 0.00633519985771103, 0.00633557742049143, 0.00633617290384649, 0.00633794615667967, 0.00634145032772314, 0.00634676589419678, 0.00635349402236075, 0.00636080248131336, 0.00636751378973778, 0.00637222314082032
flux1:, 0.679217762913418, 0.00632411948992608, 0.00629225117411082, 0.00625853923545774, 0.00622477896929153, 0.00619255549964308, 0.00616320357064916, 0.00613780557740831, 0.00611722252310662, 0.00610214450419918, 0.00609314143976703, 0.00609069239761575, 0.00609517363826339, 0.00610679147598446, 0.0061254563303204, 0.00615060970287469, 0.00618103845856609, 0.00621474425902627, 0.00624898302595669, 0.00628064333137945, 0.00630715280898824, 0.00632795649703741, 0.00634599858428933, 0.00636715029675599, 0.00639369707662431, 0.00641120771309854, 0.00638924881225179, 0.00633792191642199, 0.00633683886786228, 0.00626156359893129, 0.00627913152146533, 0.00617034358462537, 0.00606324303200574, 0.00608288969488556, 0.0060082044496678, 0.00600884213581711, 0.00595849582395538, 0.00593465541806457, 0.00594840971763541, 0.00597049692013508, 0.00598609656588448, 0.00599650363867138, 0.00600710813541627, 0.00602109533153859, 0.00603857223291142, 0.00605771944632148, 0.00607610826800998, 0.00609160821924647, 0.00610285184310725, 0.00610937070257999, 0.00611152210326729, 0.00611029843482661, 0.00610708387058081, 0.00610340280209762, 0.00610068988468084, 0.00610010099527536, 0.006102376325472, 0.00610776040413915, 0.00611597862126133, 0.00612626558955785, 0.00613743739759098, 0.00614799759186789
flux1:, 0.679480211817171, 0.00607117028993058, 0.00603918136809926, 0.00600716367688594, 0.00597665828044266, 0.00594890884811146, 0.00592485163964132, 0.00590514508762106, 0.00589023085888405, 0.0058804108273731, 0.00587591938767268, 0.0058769691162316, 0.00588375035648569, 0.00589637177087486, 0.00591473920865479, 0.00593838506406232, 0.0059662817256595, 0.00599670418900022, 0.00602725116758679, 0.00605518508878335, 0.0060782707997961, 0.00609615632399685, 0.00611176062499189, 0.0061307237951685, 0.00615523565982942, 0.00617157596789621, 0.00615071580157614, 0.00610199467702773, 0.0061016474877212, 0.00603108057107355, 0.00604951554019048, 0.00594690138856464, 0.00584610598180957, 0.00586732276587061, 0.00579861293367617, 0.00580179702342995, 0.00575614442373738, 0.00573613216231808, 0.00575201534680386, 0.00577562144964952, 0.00579263210092606, 0.00580412091474684, 0.00581509647453522, 0.00582850852117496, 0.00584441880058318, 0.00586109645137327, 0.00587626877642262, 0.00588798204181184, 0.00589504157849524, 0.00589713967249461, 0.00589478446105348, 0.00588911642432397, 0.00588167311998244, 0.00587414354564409, 0.00586814000300327, 0.00586500570292479, 0.00586566917268905, 0.0058705509409362, 0.00587952347662215, 0.00589192166479109, 0.0059065981069378, 0.00592201530733901
flux1:, 0.679742660720924, 0.00582107006311638, 0.00578984190209942, 0.00576021605827268, 0.00573344762112481, 0.00571042302739371, 0.00569168047884241, 0.00567747015856507, 0.00566784346430766, 0.00566275372562292, 0.00566214678582145, 0.00566601936043611, 0.00567442644680144, 0.00568742599641591, 0.00570495937454424, 0.00572668039668227, 0.00575176592089652, 0.0057787704482067, 0.00580562871214167, 0.00582995841470786, 0.00584983409250629, 0.00586507536578999, 0.0058785478717353, 0.00589564214221055, 0.00591844043826141, 0.00593390449455541, 0.00591434384095048, 0.00586830151488457, 0.00586866909126435, 0.00580260171708262, 0.00582166290002943, 0.00572481099847423, 0.00562982832751115, 0.00565209467601843, 0.00558874948169817, 0.00559387999641495, 0.00555236190275559, 0.00553569070511458, 0.00555328700793488, 0.00557807808107502, 0.00559628696194481, 0.00560880429929951, 0.00562027756264119, 0.00563342235237172, 0.00564824162138315, 0.00566306819596691, 0.00567575196790102, 0.00568447633269026, 0.00568817592155032, 0.00568665868305626, 0.00568053913864312, 0.00567106402772603, 0.00565988688905144, 0.00564883000737753, 0.00563965963900702, 0.00563389170009228, 0.00563263876425733, 0.0056365044076526, 0.00564552711564783, 0.00565917279808094, 0.00567637228068876, 0.00569559797355826
flux1:, 0.680005109624678, 0.00557491591141648, 0.00554524634561032, 0.0055186058262696, 0.00549593854249612, 0.00547776529994005, 0.0054642340664736, 0.00545520938372639, 0.00545038738595007, 0.00544941716671305, 0.00545200608874131, 0.00545798711371913, 0.00546733036562322, 0.00548008851868394, 0.00549627588868764, 0.00551569478218048, 0.00553774159142553, 0.00556125259551514, 0.00558448824964131, 0.00560540011292936, 0.00562234287737455, 0.00563527496718582, 0.00564697901872711, 0.00566257462044084, 0.00568401976486214, 0.00569892598470285, 0.00568088124037899, 0.00563761094006617, 0.00563869308699755, 0.00557692108063519, 0.00559638351345163, 0.00550488095666978, 0.00541521533072422, 0.00543802089285249, 0.00537941560231067, 0.00538589305830635, 0.00534793786111744, 0.00533409018727132, 0.00535295069076898, 0.00537856132252431, 0.00539772144016233, 0.00541117398196938, 0.00542322646660686, 0.00543636525664209, 0.00545052547346813, 0.00546408331688879, 0.00547498195802274, 0.00548150571501554, 0.00548267750187322, 0.00547837718932015, 0.00546928125651209, 0.00545669953754183, 0.00544236151117326, 0.0054281876355717, 0.00541606970485152, 0.00540767634181583, 0.00540429418618258, 0.00540671124340132, 0.00541514566383164, 0.00542922056490006, 0.00544798317119504, 0.00546996450748448
flux1:, 0.680267558528431, 0.00533362303284523, 0.00530620049502476, 0.00528301734314931, 0.00526468990603757, 0.0052513729050683, 0.00524283923592873, 0.00523859661457356, 0.00523802558141096, 0.00524051814909771, 0.00524559418434204, 0.00525297402921587, 0.0052625907444743, 0.00527453313332943, 0.00528892092608153, 0.00530572655854148, 0.0053245756342519, 0.00534458363015534, 0.00536432254413833, 0.00538205379720015, 0.00539638156216836, 0.00540737035777389, 0.00541769071304423, 0.00543216972588396, 0.00545262284269303, 0.00546727874763923, 0.00545095114825268, 0.00541054086438545, 0.00541234180404814, 0.00535466085415869, 0.0053743173420967, 0.00528776395996388, 0.00520293834620615, 0.00522580911667501, 0.00517133848538716, 0.00517859816294868, 0.00514365545881849, 0.00513211690286834, 0.00515178978273671, 0.0051778467984516, 0.00519769255725262, 0.00521195361683786, 0.00522461908656397, 0.00523795431109542, 0.00525182229350844, 0.00526462763472377, 0.00527438296521284, 0.00527944261486549, 0.00527888150656355, 0.00527261151795331, 0.00526132924705491, 0.00524636558366198, 0.00522948546412716, 0.00521267041442348, 0.00519790593328587, 0.00518698872774462, 0.00518136398175311, 0.00518199939677247, 0.00518930013049176, 0.0052030665955742, 0.00522249510749275, 0.00524621952115855
flux1:, 0.680530007432184, 0.00509793778105922, 0.00507332255188806, 0.0050539362664524, 0.00504005914942438, 0.0050314875756953, 0.00502764158988397, 0.00502770631954034, 0.00503078979923233, 0.00503607533465674, 0.00504294528557543, 0.0050510554622215, 0.00506034489878777, 0.00507097388706847, 0.00508319325974781, 0.00509716030253499, 0.00511273303476903, 0.00512929806568917, 0.00514572071797752, 0.00516054601926395, 0.00517259660409066, 0.00518201176105319, 0.00519132323436699, 0.00520504634791917, 0.00522483688099194, 0.00523950979125968, 0.00522505999324502, 0.00518757140968513, 0.00519008618392757, 0.00513628809802871, 0.00515595076329387, 0.00507397091334545, 0.00499354513659485, 0.00501606490856684, 0.00496517115501098, 0.00497271154040661, 0.00494028032475599, 0.00493056853798959, 0.00495062550614296, 0.0049767691499722, 0.00499703112413475, 0.00501194846981372, 0.00502521334807448, 0.00503888129966594, 0.00505274367286539, 0.00506522428094039, 0.00507438780110141, 0.005078634320012, 0.00507706096177868, 0.00506957749559438, 0.00505686348412423, 0.0050402320425203, 0.0050214445781484, 0.00500250626095912, 0.0049854623574236, 0.00497220929136285, 0.00496433012532632, 0.00496296130486061, 0.00496869543223318, 0.00498152314619722, 0.00500081559640413, 0.00502534740188783
flux1:, 0.680792456335937, 0.00486845382949307, 0.00484706714062253, 0.00483168020557988, 0.00482223791668933, 0.00481819412425737, 0.00481864479739308, 0.00482249126534123, 0.00482861438797659, 0.00483603695046583, 0.00484405124999424, 0.00485229201003417, 0.00486074095507024, 0.00486965777350291, 0.00487944212771488, 0.00489044305279481, 0.00490274713009967, 0.00491599829529831, 0.00492933300878883, 0.00494155177236546, 0.00495166501713999, 0.00495985791283531, 0.00496850064020281, 0.00498178163404804, 0.00500118314004976, 0.00501607883705109, 0.00500360866626264, 0.00496906194502865, 0.00497226679613427, 0.004922137333968, 0.00494163892751328, 0.00486389049130229, 0.00478747478047499, 0.00480930072687583, 0.00476149443677955, 0.00476889820220714, 0.00473854785784092, 0.00473023494600243, 0.00475029222452423, 0.00477619342665788, 0.004796611225037, 0.00481201526402617, 0.00482582174078828, 0.00483989017482701, 0.00485394522648436, 0.00486642657919716, 0.00487544037261102, 0.00487941562530492, 0.00487744941109534, 0.00486942241894906, 0.00485596622305264, 0.00483834213709334, 0.00481827212223386, 0.00479774870510793, 0.00477884212695316, 0.00476351738168001, 0.00475347022686423, 0.00474998892822006, 0.0047538469131442, 0.00476523027338153, 0.00478370287014574, 0.00480821050056433
flux1:, 0.681054905239691, 0.00464562852339099, 0.00462774955791064, 0.00461642955797171, 0.00461128770759826, 0.00461145877320838, 0.00461574924822147, 0.00462281906517942, 0.00463136839684093, 0.00464030634761161, 0.00464887889533857, 0.00465673739768623, 0.00466393572426264, 0.004670852664628, 0.00467804594948497, 0.00468605515009343, 0.00469518443469987, 0.00470531565944724, 0.00471583057626251, 0.00472575560430977, 0.00473425925337865, 0.00474154689252732, 0.00474980927753538, 0.00476289830408065, 0.00478211345551992, 0.00479736374680915, 0.00478690592683496, 0.00475527098569566, 0.00475911817629127, 0.00471243669236446, 0.00473163169833203, 0.00465781203809221, 0.00458507548487918, 0.00460594731545801, 0.00456082053002172, 0.0045677672699551, 0.00453915046584591, 0.00453187788003488, 0.00455161079282966, 0.00457698372024626, 0.00459731623376764, 0.00461302794054416, 0.00462727927328509, 0.00464174958514018, 0.00465610585281498, 0.00466880583747326, 0.00467799331874487, 0.00468211703823386, 0.00468025976477617, 0.00467225396139375, 0.00465865935538273, 0.00464065729209912, 0.00461989859476941, 0.00459832917930757, 0.00457800974742091, 0.00456094094960981, 0.00454890236000075, 0.00454331174528913, 0.004545109968946, 0.00455467606939509, 0.00457177627778941, 0.00459554979998531
flux1:, 0.681317354143444, 0.00442979755446194, 0.00441556774823085, 0.00440825554964291, 0.00440717231197513, 0.00441116397534094, 0.00441878704087685, 0.0044285050504323, 0.00443888413454518, 0.00444876428981292, 0.00445738443812829, 0.00446444398029971, 0.00447009075904922, 0.00447483403624879, 0.00447939045550226, 0.00448448108589467, 0.00449061001724474, 0.00449787253554993, 0.00450586672022947, 0.00451381445037883, 0.00452101403676935, 0.00452766906449003, 0.00453577847787315, 0.00454885412550182, 0.00456800881521543, 0.00458366785038772, 0.00457518355297374, 0.00454637765415301, 0.00455079457011957, 0.0045073353732191, 0.00452610083843402, 0.00445594968947295, 0.00438662363579618, 0.00440636637553585, 0.00436359791989177, 0.00436986867532697, 0.00434272616383322, 0.00433621195924186, 0.0043553629624382, 0.00437997261907073, 0.00440000531096725, 0.00441584342990804, 0.00443041084866136, 0.00444522414320373, 0.00445990500160212, 0.00447293640685624, 0.00448250221149406, 0.00448706893266079, 0.00448569861149242, 0.00447816422115984, 0.00446493717139344, 0.00444709705881061, 0.00442619683627507, 0.00440410505647667, 0.00438283964090811, 0.00436440324077431, 0.00435062765338371, 0.00434303329571395, 0.00434270899123973, 0.0043502169335285, 0.00436552733845921, 0.00438798675139129
flux1:, 0.681579803047197, 0.00422118728525104, 0.004210620813953, 0.00420714388649479, 0.00420978518533227, 0.00421713780828553, 0.004227551509554, 0.00423933998684412, 0.00425098120711713, 0.0042612876517606, 0.00426952551829709, 0.0042754671864134, 0.00427936880632899, 0.00428187355482922, 0.0042838500672856, 0.00428618482973828, 0.00428955835199346, 0.00429425061296042, 0.00430004468101019, 0.00430632712556023, 0.00431249962621321, 0.00431874593661943, 0.00432686641096238, 0.00434003559473665, 0.00435918107840356, 0.00437522935357529, 0.00436861259929898, 0.00434250339790026, 0.00434739527238253, 0.00430693034558253, 0.00432516629594063, 0.00425846576655254, 0.00419234252955849, 0.00421086347931209, 0.00417021726966054, 0.00417569156930241, 0.00414984962627052, 0.00414388870729488, 0.00416226931851672, 0.00418593446181028, 0.00420548370535652, 0.00422127092468016, 0.0042360015263899, 0.00425104767938561, 0.00426600078724223, 0.0042793802683557, 0.00428941786693359, 0.00429460238227044, 0.00429397585818437, 0.00428724791218011, 0.00427479232113037, 0.00425757159283503, 0.00423701938399616, 0.00421489996603808, 0.00419315735873643, 0.00417376282189935, 0.00415856715680881, 0.00414916313727529, 0.00414676298995862, 0.00415209583512222, 0.0041653300712733, 0.00418602557167263
flux1:, 0.68184225195095, 0.00401992508909957, 0.0040129240757288, 0.00401301373540889, 0.00401897126785967, 0.00402917732943374, 0.00404182067613099, 0.00405511214329069, 0.0040674857839058, 0.0040777646251639, 0.00408527134320724, 0.00408986992946761, 0.00409193220064636, 0.004092231578227, 0.00409177503848836, 0.00409159252029526, 0.0040925127911134, 0.00409496862495953, 0.0040988952661696, 0.00410381353216025, 0.00410920421811739, 0.0041152171597582, 0.00412345272599848, 0.00413675679690241, 0.00415587814207762, 0.00417223249229781, 0.00416731986353322, 0.00414373261999658, 0.00414898788519795, 0.00411129044839615, 0.00412891973161008, 0.00406549175346185, 0.00400241940789414, 0.00401970024521742, 0.00398101782081692, 0.00398566449753636, 0.00396102632273243, 0.00395548486027187, 0.00397297243553015, 0.00399556446695345, 0.00401447922178285, 0.00403004718498947, 0.00404477224173933, 0.00405990095714283, 0.00407501119731767, 0.00408867305261651, 0.00409917822747915, 0.00410504761772815, 0.00410531008376448, 0.00409961451923311, 0.00408823426212687, 0.00407200550428786, 0.00405222651246409, 0.00403053457149202, 0.00400877149618357, 0.00398884498766469, 0.00397259115082878, 0.00396164261852375, 0.00395730662113037, 0.00396045768665244, 0.00397145014910326, 0.00399005598371949
flux1:, 0.682104700854704, 0.00382604874130139, 0.00382242155644156, 0.00382573273996471, 0.00383454379214698, 0.00384706630037864, 0.00386137493538042, 0.00387562396462093, 0.00388824533560523, 0.00389810671728733, 0.00390461132035127, 0.00390772747506977, 0.00390794382508345, 0.0039061543408821, 0.00390348526059038, 0.00390108353030328, 0.00389989473343814, 0.00390047062411455, 0.00390286533550497, 0.0039067044869954, 0.00391152619053945, 0.00391743610149908, 0.00392583809830193, 0.00393926322516512, 0.0039582919992505, 0.00397481955747905, 0.0039714034084859, 0.00395013087889948, 0.00395562802012287, 0.00392047637480255, 0.00393744380181788, 0.0038771455143505, 0.00381701966753162, 0.0038331049047919, 0.00379629373722667, 0.00380015711143141, 0.00377668986008049, 0.00377149541940872, 0.00378802603405973, 0.00380946477541063, 0.00382762609865353, 0.00384281927137992, 0.00385736246671037, 0.00387239535613398, 0.00388749985765942, 0.00390131284690219, 0.0039122010090516, 0.00391873109851877, 0.00391993036703265, 0.00391539493595146, 0.00390530047717766, 0.00389035315245443, 0.00387170485992617, 0.00385084758783014, 0.0038294960234721, 0.0038094642580025, 0.00379254066287438, 0.00378036433395942, 0.00377430663135962, 0.00377536201101382, 0.00378405324681269, 0.00380035695577262
flux1:, 0.682367149758457, 0.00363951609964297, 0.00363899714461791, 0.00364512929325259, 0.00365629722049823, 0.00367058829763388, 0.00368600983144051, 0.00370070402247875, 0.00371313931818823, 0.00372225780908301, 0.00372756224023944, 0.00372913262779057, 0.00372757031888914, 0.00372387533586089, 0.00371927009958999, 0.00371498914836087, 0.00371206163165542, 0.00371112386161437, 0.00371231613780155, 0.00371534110270919, 0.00371977506811515, 0.0037256728222409, 0.00373424946741259, 0.0037477393184874, 0.00376656843231658, 0.0037831025202122, 0.00378094586972868, 0.00376175943230745, 0.0037673742724258, 0.00373455543430476, 0.00375082617117199, 0.00369354382544832, 0.00363629743303562, 0.00365128056652701, 0.0036162998027397, 0.00361948295863788, 0.00359720220240697, 0.00359233125056983, 0.00360789006227511, 0.00362813744072493, 0.00364545644097876, 0.00366013496783744, 0.00367432019349013, 0.00368906301896847, 0.00370396695826292, 0.0037177524939922, 0.00372887790823817, 0.00373597207306692, 0.0037380755269893, 0.00373474357332572, 0.00372606148412168, 0.00371260642734013, 0.00369537769167017, 0.00367570808895536, 0.00365516407497438, 0.00363543899384825, 0.00361824219932477, 0.00360518624860151, 0.0035976746795097, 0.00359679383337608, 0.00360321348045087, 0.00361710229851117
flux1:, 0.68262959866221, 0.00346021607422479, 0.00346248560513163, 0.00347100332795034, 0.00348401758059661, 0.00349953640017886, 0.00351554495330646, 0.0035302150316317, 0.00354208628390955, 0.0035502003961732, 0.00355417374031707, 0.00355420056010643, 0.00355098645000324, 0.00354561943082137, 0.00353939246141897, 0.00353359679339425, 0.00352931154065637, 0.00352722383499794, 0.00352752900060547, 0.00352998123250662, 0.0035341787904283, 0.00354012216902448, 0.00354884886805948, 0.00356231784631181, 0.00358081671568498, 0.00359717286933896, 0.00359602438559774, 0.00357868518548212, 0.00358429772401186, 0.00355361049140726, 0.0035691677588911, 0.00351480978057292, 0.00346040206305138, 0.00347441073062061, 0.00344125595046762, 0.00344390278528045, 0.00342285612417043, 0.00341832051501266, 0.00343293093945174, 0.0034519835830034, 0.00346839844339953, 0.0034824401982543, 0.00349609866534698, 0.00351035305753597, 0.00352484515068991, 0.00353839544448829, 0.00354957070786135, 0.00355707925548127, 0.00355999169167674, 0.00355783712475739, 0.00355062106118902, 0.00353879663472224, 0.00352320855680002, 0.00350502094346358, 0.0034856350571825, 0.00346659995630667, 0.00344951742989447, 0.00343594209404326, 0.00342727796720894, 0.00342467403371605, 0.00342892296517355, 0.00344036893918408
flux1:, 0.682892047565963, 0.00328798133588206, 0.00329268416033723, 0.00330313654231467, 0.00331749121842521, 0.00333372046689753, 0.00334982984657162, 0.00336405860639872, 0.00337504777448027, 0.00338195896745241, 0.00338453154464039, 0.00338307228361668, 0.0033783791512626, 0.00337160773739918, 0.00336409467609227, 0.00335715699656101, 0.00335189117986321, 0.00334900332071601, 0.00334871514378943, 0.0033508098130341, 0.00335489428627048, 0.00336091425130021, 0.00336974345884644, 0.00338308914109976, 0.00340111774640849, 0.0034171084838156, 0.00341671633985204, 0.00340098556108267, 0.00340648576874982, 0.00337774304934257, 0.00339258529264349, 0.00334107514365278, 0.00328948058361395, 0.0033026619204373, 0.00327135027374328, 0.00327362780907532, 0.00325387911710919, 0.00324971292227214, 0.00326342577184247, 0.00328130738848028, 0.00329678002121342, 0.00331008207032418, 0.00332305859183521, 0.00333663274389339, 0.00335049960794009, 0.00336359468578472, 0.00337460918669936, 0.00338234793687784, 0.00338592893146779, 0.00338487112188074, 0.0033791131763828, 0.00336899226236521, 0.00335520032436074, 0.0033387274821585, 0.00332079720207202, 0.00330279486754639, 0.00328618973090563, 0.00327244972025667, 0.00326294908629088, 0.00325887025767935, 0.0032611032660564, 0.00327014833213468
flux1:, 0.683154496469717, 0.00312260253743712, 0.00312936474543641, 0.00314130243267979, 0.00315651252052426, 0.00317297263547726, 0.00318874754089273, 0.00320217721122042, 0.00321202919787548, 0.00321760037678372, 0.00321875791589898, 0.00321591573337942, 0.00320994970842494, 0.00320206125411701, 0.00319360379828456, 0.00318589039927724, 0.00318000450510335, 0.00317664224564558, 0.00317602644991006, 0.00317795003943322, 0.00318201850638818, 0.00318812477593765, 0.00319699463724094, 0.00321010853627549, 0.00322752945069121, 0.0032429768614974, 0.00324310066125003, 0.00322874838486649, 0.00323404064703438, 0.00320707102952533, 0.00322120879992491, 0.00317247822226547, 0.00312367646789407, 0.00313618364005839, 0.00310674042209992, 0.0031088225764084, 0.00309043801954409, 0.00308668574129046, 0.00309956920956739, 0.00311632342279919, 0.0031308361923533, 0.00314331585670158, 0.00315547422736232, 0.00316819223641979, 0.00318123106359861, 0.00319365391105541, 0.00320429040446164, 0.00321205754717236, 0.003216137426489, 0.00321605518381494, 0.0032116969068221, 0.00320329422171106, 0.00319139140744096, 0.00317680331438459, 0.00316056748166864, 0.00314389078203818, 0.00312808919370803, 0.00311451872853547, 0.00310449607044553, 0.00309920900226497, 0.00309961898117934, 0.00310636088810718
flux1:, 0.68341694537347, 0.00296384321772624, 0.00297228644552822, 0.00298527594169494, 0.00300089065632446, 0.00301715125470086, 0.00303221597205487, 0.00304455355022417, 0.00305307779972165, 0.00305723109386424, 0.00305700890621443, 0.00305292369969074, 0.00304591295650174, 0.00303720176472089, 0.00302813446372523, 0.00301999262272389, 0.00301381944197644, 0.00301027594346354, 0.00300956473935893, 0.0030114730352411, 0.0030155978020312, 0.00302178345247309, 0.00303062485437089, 0.00304340107621539, 0.00306008900475941, 0.00307483469926891, 0.00307525507293638, 0.00306206748705811, 0.00306707364236882, 0.00304172231819083, 0.00305517514419763, 0.00300915826296176, 0.00296312555688401, 0.00297510619408237, 0.00294755357415455, 0.00294960725435929, 0.00293264382850113, 0.00292935065550234, 0.0029414817257178, 0.00295716580548045, 0.00297071859856928, 0.00298231423180678, 0.00299354166249841, 0.00300525132390426, 0.00301728054067272, 0.00302882994626918, 0.0030388787475863, 0.00304646945606096, 0.00305086336786785, 0.00305160754895988, 0.00304855027659881, 0.00304182975825139, 0.00303185053951099, 0.00301925472362321, 0.00300489027254686, 0.00298977551225884, 0.00297505710713164, 0.00296195808691409, 0.00295171299551854, 0.00294548884054859, 0.00294429304508391, 0.00294887266544969
flux1:, 0.683679394277223, 0.00281145418007896, 0.00282120721230554, 0.00283484212135652, 0.00285045501224382, 0.00286614314531873, 0.00288018735179363, 0.0028912075306439, 0.0028982778654377, 0.00290099139426606, 0.00289946832277795, 0.00289430832725382, 0.00288649297605435, 0.00287724924562232, 0.00286788833042998, 0.00285963584824559, 0.00285347148474903, 0.00285000043450059, 0.00284938820509301, 0.00285140477612965, 0.00285563460022978, 0.00286187969031032, 0.00287062168333663, 0.00288296342221544, 0.00289881217947413, 0.00291272450798635, 0.00291325029154824, 0.00290103524028342, 0.00290569633813799, 0.00288182553392431, 0.00289461904464134, 0.00285124766338708, 0.00280795018484201, 0.00281953716058292, 0.00279388544289987, 0.00279605946725866, 0.00278055642268227, 0.00277776082873793, 0.00278921838914514, 0.00280389808752364, 0.00281650584360124, 0.00282717735412838, 0.00283738791661623, 0.00284796686352285, 0.00285883461499279, 0.00286933551677354, 0.00287860610334792, 0.00288582469403651, 0.00289034459019248, 0.00289174918129278, 0.00288986355357477, 0.00288474575249941, 0.00287667092383421, 0.00286611447069094, 0.00285373551326516, 0.00284035867960268, 0.00282695023801792, 0.0028145837488859, 0.00280439081142062, 0.0027974941202006, 0.00279492275384409, 0.00279751302969093
flux1:, 0.683941843180977, 0.00266518606716126, 0.00267589383062858, 0.00268980305077096, 0.00270505882917288, 0.00271986395596453, 0.002732645473104, 0.00274219096236739, 0.00274774343484389, 0.00274904683181653, 0.00274633875765245, 0.0027402924896786, 0.00273191552015519, 0.00272241591431028, 0.00271305013164746, 0.00270496703992777, 0.00269906402074517, 0.00269587455561098, 0.00269551484939862, 0.00269773018297069, 0.00270209142327958, 0.00270836582039159, 0.00271693959865887, 0.00272876366196563, 0.00274369077838015, 0.00275666948861002, 0.00275714260962094, 0.0027457335881506, 0.00275001057710015, 0.00272749965108382, 0.00273966315403081, 0.00269886341329386, 0.00265825269261453, 0.00266955744273693, 0.00264579894895501, 0.00264821599962152, 0.00263418918903362, 0.00263191787084212, 0.00264277757007735, 0.00265652307662892, 0.00266821375031441, 0.00267794281135592, 0.0026870798298283, 0.00269643995810338, 0.00270603036671438, 0.0027153416638244, 0.00272367166253046, 0.00273034129888542, 0.00273480584241299, 0.00273669753804774, 0.0027358322320397, 0.00273220172412098, 0.00272596408911688, 0.00271743728791611, 0.00270709651841916, 0.00269557237087859, 0.00268364465480407, 0.00267222574858285, 0.00266232758918108, 0.00265500803195803, 0.00265129514286475, 0.00265209168852649
flux1:, 0.68420429208473, 0.00252479909056376, 0.00253612927047357, 0.00254998235993991, 0.00256458063519029, 0.00257825645614478, 0.0025896010378212, 0.00259758030606637, 0.00260160903730017, 0.00260157765953245, 0.00259783046525085, 0.0025910988997026, 0.00258239807257378, 0.00257289782897999, 0.00256378123804924, 0.00255610368122665, 0.00255066622407096, 0.00254791976463422, 0.00254792374746979, 0.00255039523699738, 0.00255489316454612, 0.00256115884144554, 0.00256950057609795, 0.00258074025482246, 0.00259468953522874, 0.00260666817039419, 0.00260696646127261, 0.00259622519579801, 0.00260009876318119, 0.00257884406379281, 0.00259040868822413, 0.00255209909844158, 0.00251410946021025, 0.00252521781103119, 0.00250332325185194, 0.00250607479948835, 0.00249351373784756, 0.00249177866846673, 0.00250210936289455, 0.00251499225488465, 0.00252580508082231, 0.00253459491077268, 0.00254263221732886, 0.00255072235890521, 0.00255895956652771, 0.00256697944557871, 0.00257424108839148, 0.00258021113092442, 0.00258445363567111, 0.00258666001053374, 0.002586649754154, 0.0025843625932261, 0.00257985346125862, 0.00257329498317706, 0.00256498723263078, 0.00255537100967528, 0.00254503850048686, 0.00253473395907411, 0.00252533714725523, 0.00251782380105136, 0.00251320028440155, 0.00251241352027081
flux1:, 0.684466740988483, 0.00239006933876228, 0.00240171695279584, 0.00241522703736255, 0.00242892333700426, 0.00244128684160539, 0.00245108530777994, 0.002457467999047, 0.00246001919451658, 0.00245876714446503, 0.00245414920362644, 0.00244693820953869, 0.00243813889482958, 0.00242886546514235, 0.00242021219025205, 0.00241312849402292, 0.00240830997340956, 0.00240611904863153, 0.00240655553913206, 0.00240930849647379, 0.00241392898869404, 0.00242014205841999, 0.00242819488832261, 0.00243880150395643, 0.00245174388839744, 0.00246269026216553, 0.00246272843706482, 0.00245254616017794, 0.00245601589604942, 0.00243593040415663, 0.00244692781973546, 0.00241101854366172, 0.00237556637667155, 0.00238653668669864, 0.00236645374432609, 0.00236959770116872, 0.00235846496660417, 0.00235726221499712, 0.00236712375564061, 0.00237921474243898, 0.00238919862466789, 0.00239707319557347, 0.00240401516471185, 0.00241082199083073, 0.00241767202771053, 0.00242434089633416, 0.0024304450679425, 0.00243559620631352, 0.00243947073466887, 0.00244182710064056, 0.00244250000382921, 0.00244139117693883, 0.00243846754704034, 0.0024337709422992, 0.00242743858415364, 0.00241972995741799, 0.00241105307592125, 0.0024019817199639, 0.00239325511606139, 0.0023857529289986, 0.00238044132321857, 0.00237828993297578
flux1:, 0.684729189892236, 0.0022607916547951, 0.00227248196171346, 0.00228540663400586, 0.0022980111995917, 0.00230893942989715, 0.00231714262921492, 0.002321953094079, 0.00232311761506269, 0.00232078988193066, 0.00231548430955301, 0.00230799751072535, 0.00229930657956047, 0.00229045485955823, 0.00228243582866763, 0.00227608476951948, 0.00227198739656738, 0.0022704164901356, 0.00227131364129144, 0.00227434344022222, 0.00227905521405666, 0.00228516790514163, 0.00229288332611387, 0.00230282672933459, 0.00231475976245749, 0.00232467481537354, 0.00232440381394094, 0.00231470129602261, 0.00231778428382722, 0.00229879698910553, 0.00230925861998252, 0.00227565178226734, 0.00224263633044621, 0.00225349963884883, 0.00223515340750841, 0.0022387141495809, 0.00222894668096005, 0.00222825660733983, 0.00223769868072759, 0.00224906592551809, 0.00225827777764868, 0.00226528032823328, 0.00227116063225789, 0.00227670779907781, 0.00228217835386431, 0.00228747949899203, 0.0022923775140104, 0.00229662481378359, 0.00230001053525302, 0.00230236553294931, 0.00230354971155888, 0.00230344048257054, 0.00230193270178336, 0.00229895390456021, 0.00229449371190048, 0.00228864251775967, 0.00228163181209883, 0.00227386682715813, 0.00226594186042135, 0.00225862984707569, 0.00225284056900273, 0.00224954604515024
flux1:, 0.68499163879599, 0.00213677960541082, 0.00214826971604157, 0.00216041039395184, 0.00217178528975861, 0.00218121039449404, 0.00218782257472101, 0.0021911320684125, 0.00219103705934848, 0.00218780120884976, 0.00218199821798177, 0.00217443053604485, 0.00216603147857184, 0.00215776072449908, 0.00215050242512345, 0.00214497368492382, 0.00214165035759317, 0.00214071872805855, 0.00214206732492104, 0.00214534268206077, 0.00215010011958721, 0.00215606279379561, 0.00216340159303307, 0.00217266980429145, 0.00218361594809873, 0.00219253123369329, 0.00219193609287785, 0.00218266245330963, 0.00218539132696432, 0.00216744624673059, 0.00217740283977278, 0.00214599359071725, 0.00211529891044428, 0.00212606072766694, 0.0021093556413507, 0.0021133259856317, 0.00210483782657165, 0.00210462628812231, 0.00211368804710977, 0.0021243958800246, 0.00213289879018311, 0.002139089577723, 0.00214396866416339, 0.00214831426740428, 0.00215245247730066, 0.00215641059700401, 0.00216009385830636, 0.0021633878490651, 0.002166191736294, 0.0021684116662167, 0.00216994107584396, 0.00217064603664924, 0.00217036565144438, 0.00216893111601398, 0.00216620211239129, 0.00216211534346659, 0.0021567370961272, 0.00215030982860938, 0.00214328219545728, 0.00213631291899856, 0.00213024159140749, 0.0021260236436004
flux1:, 0.685254087699743, 0.00201786343826525, 0.00202894295443934, 0.00204014313318595, 0.00205019818681769, 0.00205810133932757, 0.00206317251985186, 0.00206509064876932, 0.00206389075774469, 0.00205992863698216, 0.00205381837832201, 0.00204635053367599, 0.00203839997330175, 0.00203083247349331, 0.00202441770557402, 0.00201975442004992, 0.00201721260657068, 0.00201689892653741, 0.00201865715660239, 0.00202212444206875, 0.00202687095191459, 0.00203263416398154, 0.00203956695490807, 0.00204816505976421, 0.00205816902177756, 0.00206614302371404, 0.00206523941763418, 0.00205636973980805, 0.00205879021456232, 0.00204184496287046, 0.00205132634543616, 0.00202200440146499, 0.00199350213022573, 0.00200414549137383, 0.0019889683868734, 0.00199331309973052, 0.00198599917776428, 0.00198621944313705, 0.00199492971847477, 0.00200503761452939, 0.00201289878395085, 0.00201835209468592, 0.00202231347251637, 0.00202554595617075, 0.00202843440263125, 0.0020311122115565, 0.00203360993479872, 0.0020359358809199, 0.00203809381610916, 0.0020400656955932, 0.00204178506350839, 0.00204311867914215, 0.00204386616808317, 0.00204378123739652, 0.0020426130736168, 0.00204016261772234, 0.00203634534269692, 0.00203125005079668, 0.00202518236299116, 0.00201868230594482, 0.00201250787385418, 0.00200758050681067
flux1:, 0.685516536603496, 0.00190388707255076, 0.00191437801905229, 0.00192452078500639, 0.0019332088128231, 0.00193961350486556, 0.0019432313910197, 0.0019438973411194, 0.00194176602700465, 0.00193726590766842, 0.00193103212066745, 0.00192382630832638, 0.00191645201037062, 0.00190967349368325, 0.00190414399678177, 0.00190034719296979, 0.0018985545908957, 0.00189880312922562, 0.00190090256506556, 0.00190449092664884, 0.00190916268827177, 0.00191467920663362, 0.00192118655731696, 0.00192913492530291, 0.00193826014405269, 0.00194537361001191, 0.0019442032139127, 0.00193573503343988, 0.00193790292614558, 0.00192192678251897, 0.00193096166009924, 0.00190361307683944, 0.00187716569309378, 0.00188765510989289, 0.00187387910913195, 0.00187853954088641, 0.00187228012990379, 0.00187287527662467, 0.00188125322488342, 0.00189081498735044, 0.00189810347424658, 0.00190290400750345, 0.00190604952771294, 0.00190828228591562, 0.00191003346592608, 0.00191152664682973, 0.00191290189486053, 0.00191427743425991, 0.00191575382895099, 0.00191738717964583, 0.00191915593430081, 0.00192093837781048, 0.00192251046710604, 0.00192356759739171, 0.00192376902135626, 0.00192279968395627, 0.00192044104663694, 0.00191664016278231, 0.00191156515100527, 0.00190563564969786, 0.00189951904452021, 0.00189408715591628
flux1:, 0.685778985507249, 0.00179470508097289, 0.00180446132960382, 0.00181346642122207, 0.00182077809802965, 0.0018257432221756, 0.00182802509966431, 0.00182759907823144, 0.00182472039549812, 0.0018198698742043, 0.00181368456963772, 0.00180688141242895, 0.00180018176356361, 0.00179424339795249, 0.00178960409813077, 0.00178663868430292, 0.00178553027145498, 0.00178625822644604, 0.00178861065819589, 0.00179223765796043, 0.00179676753065171, 0.00180199419502466, 0.00180806632301852, 0.0018153982176349, 0.00182372265741301, 0.00183007315667747, 0.0018286980442508, 0.00182064686275004, 0.00182262466265146, 0.00180759616259219, 0.00181621185181363, 0.00179072084307596, 0.00176618515195905, 0.00177647113077184, 0.00176396006321992, 0.00176885953469337, 0.00176352510843807, 0.00176443074284094, 0.00177248684202738, 0.00178154998932504, 0.00178833436160088, 0.00179257318938846, 0.00179501759950006, 0.00179638260501312, 0.00179713223821878, 0.00179756309591836, 0.00179790744293746, 0.00179837884695702, 0.00179916493783167, 0.00180039236119328, 0.00180208750717428, 0.0018041496277563, 0.00180634594235845, 0.00180833246536831, 0.0018096995196201, 0.00181003694366873, 0.00180901072268236, 0.00180644027593072, 0.00180236424605761, 0.0017970827485406, 0.00179116592906053, 0.00178542232514084
flux1:, 0.686041434411003, 0.00169018034384076, 0.00169908666647416, 0.00170690728391033, 0.00171286591599469, 0.00171647893700411, 0.00171756386410727, 0.00171621906037497, 0.00171278018287534, 0.00170776002477613, 0.00170177928347162, 0.00169549602767161, 0.00168954082442577, 0.00168446252275806, 0.00168068701381748, 0.00167848886459522, 0.00167797485143986, 0.00167908035361451, 0.00168158503922561, 0.00168516245292426, 0.0016894838054682, 0.00169438309490303, 0.00170001912162198, 0.00170677780542036, 0.00171438925496898, 0.00172008521611565, 0.00171858157608206, 0.00171097565366526, 0.00171282877333467, 0.00169873292802466, 0.00170695498213659, 0.00168320566365722, 0.00166043630258575, 0.00167046013300944, 0.00165907324652409, 0.00166412284561278, 0.0016595790768111, 0.00166072625760509, 0.00166846359600074, 0.00167706898555735, 0.00168341503285784, 0.00168718539776593, 0.0016890505212962, 0.00168969139057537, 0.00168959100055125, 0.00168910125243046, 0.00168852847463336, 0.00168816585769954, 0.00168827691471361, 0.00168905358490211, 0.00169057154208508, 0.00169275888137778, 0.00169538775816906, 0.00169809294109153, 0.00170041660698232, 0.00170187479424209, 0.00170203759912737, 0.00170061254190473, 0.00169751887376464, 0.00169294036429133, 0.00168734563127189, 0.00168146840420706
flux1:, 0.686303883314756, 0.00159018267606534, 0.00159815351075906, 0.00160477300269606, 0.00160942937330972, 0.00161179978540656, 0.00161184128711706, 0.00160975653675901, 0.00160594115708356, 0.00160092014231564, 0.00159528098843768, 0.00158961078325674, 0.00158444304963208, 0.00158021769033962, 0.00157725446687548, 0.00157573806451421, 0.00157571219361059, 0.00157708245183332, 0.00157963332733833, 0.00158307275056042, 0.00158712298037223, 0.00159166419741256, 0.00159687100349708, 0.00160310649953808, 0.00161009762672158, 0.00161525217074809, 0.00161370370623347, 0.00160657847862744, 0.0016083713859839, 0.00159519671510358, 0.00160304846123789, 0.00158092645717638, 0.00155977926774331, 0.00156947782145842, 0.00155907454529036, 0.00156417901944216, 0.00156029170826341, 0.00156160996843563, 0.00156902578067502, 0.00157720751157969, 0.00158317618154716, 0.00158656942044145, 0.00158797834704049, 0.00158804329423167, 0.00158725255010306, 0.00158599573993934, 0.00158463498674975, 0.00158352685657832, 0.00158299860633161, 0.00158330088023123, 0.00158455837926181, 0.00158673422670899, 0.0015896175950299, 0.00159283883972497, 0.00159591193172891, 0.00159830015669935, 0.00159949770329255, 0.00159911697322941, 0.00159696953295539, 0.00159312803834595, 0.00158795757865882, 0.00158210783185742
flux1:, 0.686566332218509, 0.00149458834744873, 0.00150156632110829, 0.00150699482211824, 0.00151042221020813, 0.00151167539797126, 0.00151083477885213, 0.00150818802488069, 0.00150417067151096, 0.0014993014110224, 0.00149411962995377, 0.0014891316518958, 0.00148477013691438, 0.00148136825185313, 0.00147914717240406, 0.00147821324302735, 0.00147856087553349, 0.00148007994956558, 0.00148257236401512, 0.00148579030270581, 0.00148951385712079, 0.00149367388626263, 0.0014984646672184, 0.00150423039484679, 0.0015106938590417, 0.00151541878934802, 0.00151391021816141, 0.00150730274485107, 0.00150909523071561, 0.00149683084154325, 0.00150433289745943, 0.00148372678996203, 0.00146406194087068, 0.00147337225086889, 0.00146381678103595, 0.00146888023488664, 0.00146551996463551, 0.00146694031708045, 0.00147402770782151, 0.00148181332762193, 0.0014874590332395, 0.00149056089923586, 0.00149163256234485, 0.00149126769242767, 0.00148994700163714, 0.00148808103537368, 0.00148606995565005, 0.00148431752456393, 0.00148320213142608, 0.00148302552431419, 0.00148395970716496, 0.00148600724813068, 0.00148898455016551, 0.00149253264369961, 0.00149615582946872, 0.00149928480949478, 0.00150135762607743, 0.00150190884170486, 0.00150065524148058, 0.00149756538999414, 0.00149290105220825, 0.00148722099526513
flux1:, 0.686828781122262, 0.00140328012764976, 0.00140923435107624, 0.00141350540771115, 0.00141579483827162, 0.00141606641029443, 0.00141450675021611, 0.00141146933905156, 0.00140741060213976, 0.00140282624428431, 0.00139819498009968, 0.00139393514177588, 0.00139037714260261, 0.00138775163694092, 0.00138619012528437, 0.00138573275381267, 0.00138633823955091, 0.00138789398573169, 0.00139023059175916, 0.00139315278029235, 0.00139650355499374, 0.00140026721043173, 0.00140465987987011, 0.00141000941824165, 0.00141603336413119, 0.00142043368863512, 0.0014190447748597, 0.00141298863558428, 0.0014148324911585, 0.00140346544758042, 0.00141063531067806, 0.00139143793371069, 0.00137312270265859, 0.00138198611986165, 0.00137315160204314, 0.00137808273241036, 0.00137512905761517, 0.00137658684889749, 0.00138333661790872, 0.00139074762562091, 0.00139611702693404, 0.00139900463196696, 0.00139984909954389, 0.00139919244210931, 0.00139749624127994, 0.00139517650670745, 0.0013926547775281, 0.0013903664410788, 0.00138872838822154, 0.00138808517742954, 0.00138865307855929, 0.00139047672633127, 0.00139340789520401, 0.00139711127397115, 0.00140109814828631, 0.00140478538580562, 0.00140757387322909, 0.0014089376085895, 0.00140851228889236, 0.00140617092802414, 0.00140207426190191, 0.00139668572296533
flux1:, 0.687091230026016, 0.00131614734978783, 0.00132107148562348, 0.00132423869277677, 0.00132549445845433, 0.00132492510261494, 0.00132280597951722, 0.00131953781429011, 0.00131558046139315, 0.00131139221268273, 0.00130738119784058, 0.00130387321731346, 0.0013010974305863, 0.00129918797646335, 0.00129819656293316, 0.00129810937590732, 0.00129886231376966, 0.00130035215837045, 0.00130244768821943, 0.00130501246295986, 0.00130795551943464, 0.00131131554328029, 0.00131533115441732, 0.00132031538754421, 0.00132597962562274, 0.00133014895638088, 0.00132894946413185, 0.00132347047655063, 0.00132540683408495, 0.00131492002859384, 0.00132177182840622, 0.00130388140794751, 0.00128679254182024, 0.00129515829307667, 0.00128693039034818, 0.00129164701923417, 0.00128899200169563, 0.00129042945942211, 0.00129683191448621, 0.00130388451284616, 0.00130901581856515, 0.00131175534431844, 0.00131247006347734, 0.00131164665987659, 0.00130971776265786, 0.00130709121187738, 0.00130419484379943, 0.00130148117277536, 0.00129939334196929, 0.00129831003590867, 0.00129848761243673, 0.00130001362376962, 0.00130278115787094, 0.00130648917632944, 0.00131067034982015, 0.00131474459575784, 0.00131809339528732, 0.0013201470047012, 0.00132047413534889, 0.00131886203178532, 0.0013153746382709, 0.00131037805565443
flux1:, 0.687353678929769, 0.00123308551774337, 0.00123699561748082, 0.00123912928387852, 0.00123946477532153, 0.00123819568339975, 0.00123566866921877, 0.00123231425093616, 0.00122858023363285, 0.00122487565247764, 0.00122153097793982, 0.00121877766326135, 0.00121674686939278, 0.00121548373838437, 0.00121497068216861, 0.00121515183466793, 0.00121595197575531, 0.001217287305367, 0.00121907207788595, 0.0012212327240857, 0.00122374532732726, 0.00122670212513286, 0.0012303634725192, 0.00123502833029842, 0.00124040144831633, 0.00124441854931218, 0.00124346442013109, 0.00123857745755533, 0.00124063498734721, 0.00123100566442111, 0.00123755014470697, 0.00122087127448738, 0.00120489685347121, 0.00121272485641281, 0.00120500451587098, 0.00120943722162632, 0.00120698815248221, 0.00120835646727437, 0.00121440309436202, 0.00122110911088835, 0.00122603188635239, 0.00122867712669703, 0.00122934425937774, 0.00122846250081926, 0.00122642774181843, 0.00122362819715407, 0.00122048487931921, 0.00121745437420232, 0.00121499454451458, 0.00121350939696593, 0.00121329024063153, 0.00121446669888396, 0.00121697687167253, 0.00122056207883335, 0.00122478826050881, 0.0012290930671332, 0.00123285470629912, 0.00123547568190206, 0.00123647188371699, 0.00123555552936563, 0.00123269976608848, 0.00122817372084483
flux1:, 0.687616127833522, 0.00115399515545892, 0.00115692726649732, 0.00115811113371508, 0.0011576450213947, 0.00115581393656483, 0.0011530189215105, 0.00114970432524445, 0.00114629270680041, 0.00114313477641332, 0.00114047918042664, 0.00113846387938182, 0.00113712738506443, 0.00113643462652948, 0.00113630951668635, 0.00113666538170356, 0.00113742608445921, 0.00113853518370223, 0.00113995730331906, 0.00114168337557671, 0.00114375539684638, 0.00114631659896226, 0.00114964712311839, 0.00115403205936406, 0.00115916961306366, 0.00116309625657751, 0.00116242718548359, 0.00115813424631611, 0.0011603283145054, 0.00115152730873686, 0.00115777206477848, 0.00114221648893605, 0.00112725722849429, 0.00113452005819029, 0.00112722533560845, 0.00113132003609157, 0.00112900122182231, 0.00113026202279386, 0.00113594688449918, 0.00114231476188242, 0.0011470501811955, 0.00114964189914334, 0.00115032677973449, 0.00114947606986072, 0.00114744335012539, 0.00114458815868637, 0.00114131377729446, 0.00113806951701339, 0.00113531740394334, 0.00113347807760938, 0.00113287188963382, 0.00113366811091978, 0.0011358513461305, 0.00113921077748977, 0.00114335484229318, 0.00114775118757491, 0.00115178898464, 0.00115485783297379, 0.00115643471773302, 0.0011561682547285, 0.00115394832697123, 0.00114994966320795
flux1:, 0.687878576737275, 0.00107877985264223, 0.00108078740819636, 0.00108111545570844, 0.00107996826968314, 0.0010777062112771, 0.00107476861311129, 0.00107159945351837, 0.00106858530661415, 0.00106601232982851, 0.00106404604281483, 0.00106273429245195, 0.00106203016618594, 0.00106182816937191, 0.0010620045472983, 0.00106245215566651, 0.00106310244602199, 0.00106393203991147, 0.00106495834911522, 0.00106623603134713, 0.0010678697855845, 0.00107004970375251, 0.00107307276046251, 0.00107721001483911, 0.00108215383135682, 0.00108603399450593, 0.00108567243635669, 0.00108196197823147, 0.00108429476856889, 0.0010762864326331, 0.00108223638416909, 0.00106772354446699, 0.00105369348545327, 0.00106037743637017, 0.00105344430065353, 0.00105716370960827, 0.00105491725741191, 0.00105604338212032, 0.00106136413826239, 0.00106739989446549, 0.00107196134411341, 0.00107452736245099, 0.00107527801486137, 0.0010745277150856, 0.00107258442640297, 0.00106977245602707, 0.00106646879116764, 0.00106310599096795, 0.00106014084848518, 0.0010580022553013, 0.00105703311341259, 0.00105743850318876, 0.00105924893772006, 0.00106230443738528, 0.00106626248500176, 0.00107063046671147, 0.00107482068592779, 0.00107822331277814, 0.00108028983154641, 0.00108061709156184, 0.00107902053361342, 0.001075585084987
flux1:, 0.688141025641029, 0.00100734372537331, 0.00100849474638766, 0.00100806812141139, 0.00100635927147481, 0.00100378797916219, 0.00100081687780683, 9.97877303623595e-4, 9.95311620735121e-4, 9.93337987752043e-4, 9.92040198973667e-4, 9.91381660731885e-4, 9.91238870562677e-4, 9.91446442805023e-4, 9.9184359746503e-4, 9.92311990947832e-4, 9.92797391541546e-4, 9.9331294767368e-4, 9.9392886987045e-4, 9.94760485400718e-4, 9.95970080643842e-4, 9.97789097398328e-4, 0.00100052758464689, 0.00100444217832475, 0.00100922069103639, 0.00101308099713946, 0.00101303249742814, 0.00100987992171077, 0.00101234142807665, 0.00100508415039933, 0.00101074219142061, 9.97199493868651e-4, 9.84026058302192e-4, 9.90131301039467e-4, 9.83513415074554e-4, 9.86837369750594e-4, 9.84622978059092e-4, 9.85598499540831e-4, 9.90556985513684e-4, 9.96265062278971e-4, 0.00100065899396503, 0.00100321489811167, 0.00100406248013852, 0.00100346200389679, 0.00100167470315211, 9.98985561327701e-4, 9.95739059114447e-4, 9.92343454726836e-4, 9.89242181539077e-4, 9.86864466956304e-4, 9.85568876455285e-4, 9.85591248845243e-4, 9.87005509457034e-4, 9.89703114627682e-4, 9.93394550032167e-4, 9.97634171979992e-4, 0.00100186743976446, 0.00100549703967281, 0.0010079616237444, 0.00100881825783089, 0.00100781777926509, 0.0010049616820905
flux1:, 0.688403474544782, 9.39588711467535e-4, 9.39962867815953e-4, 9.38886980553268e-4, 9.36732244913638e-4, 9.33962356417425e-4, 9.31049556847521e-4, 9.28402273170807e-4, 9.26312894528228e-4, 9.24930746608242e-4, 9.24261745333899e-4, 9.2419251719226e-4, 9.24533105066327e-4, 9.25069241698577e-4, 9.25613386339457e-4, 9.26044112250912e-4, 9.2632647178112e-4, 9.26511477956055e-4, 9.26719933485866e-4, 9.27122739803141e-4, 9.27933012162567e-4, 9.29416906603543e-4, 9.31893180428217e-4, 9.35603512906214e-4, 9.40232950943998e-4, 9.44084154666708e-4, 9.44338787613342e-4, 9.41707862589456e-4, 9.44277582758844e-4, 9.3772474461592e-4, 9.43092486180217e-4, 9.3045525315182e-4, 9.1807868060566e-4, 9.23618571844472e-4, 9.17286124694326e-4, 9.20210861615574e-4, 9.18004696085201e-4, 9.18824241247916e-4, 9.23426592945352e-4, 9.28810543227234e-4, 9.33037482712733e-4, 9.35587798191103e-4, 9.36547800281278e-4, 9.36127661871711e-4, 9.34542793954584e-4, 9.32037074320898e-4, 9.2891851742579e-4, 9.25565428301421e-4, 9.22401069660889e-4, 9.19847675848902e-4, 9.18272383495818e-4, 9.17935760926403e-4, 9.18951001517743e-4, 9.21259452608147e-4, 9.24626154395353e-4, 9.28657260834885e-4, 9.32839278897123e-4, 9.36597739522739e-4, 9.39370217155888e-4, 9.40685875854284e-4, 9.40241516616397e-4, 9.37963048071553e-4
flux1:, 0.688665923448535, 8.75412209317975e-4, 8.75097804648674e-4, 8.73479626368481e-4, 8.70989113938008e-4, 8.68119049713622e-4, 8.65339021816859e-4, 8.63026276456251e-4, 8.61419775733619e-4, 8.60601526745219e-4, 8.60505518355523e-4, 8.6095087575283e-4, 8.61692277947921e-4, 8.62477789639563e-4, 8.63102832521823e-4, 8.63449822886991e-4, 8.63506397986038e-4, 8.63360853609313e-4, 8.63180449790878e-4, 8.63184859849831e-4, 8.63629959258708e-4, 8.6480914667646e-4, 8.67045115005062e-4, 8.70563975493849e-4, 8.7505016856369e-4, 8.7888941358437e-4, 8.79424039403098e-4, 8.77268994341444e-4, 8.79918109313469e-4, 8.74019311654594e-4, 8.79097827005087e-4, 8.67308925177296e-4, 8.55681148175796e-4, 8.60680808094523e-4, 8.54618545272083e-4, 8.57155073132435e-4, 8.54947876828194e-4, 8.55615340054272e-4, 8.59871709129704e-4, 8.64934711459918e-4, 8.68990351647689e-4, 8.71530062957656e-4, 8.72604075581403e-4, 8.72377672168458e-4, 8.71023104296727e-4, 8.68743427674795e-4, 8.65808293562167e-4, 8.62562192627198e-4, 8.59402715385725e-4, 8.56738458259039e-4, 8.5493802164176e-4, 8.54279959009175e-4, 8.54911241962479e-4, 8.56819724461535e-4, 8.59824411052681e-4, 8.63585865472183e-4, 8.6763748856859e-4, 8.71436339399065e-4, 8.74429616109988e-4, 8.76130128519133e-4, 8.76191640597244e-4, 8.74473481295457e-4
flux1:, 0.688928372352288, 8.14705527095352e-4, 8.13796485071329e-4, 8.11742079406454e-4, 8.09018643521215e-4, 8.06134126112715e-4, 8.03544709075146e-4, 8.01590106781413e-4, 8.00454495425883e-4, 8.00156091846607e-4, 8.00564610283259e-4, 8.01442154543208e-4, 8.02499713588629e-4, 8.03458823863614e-4, 8.04106904813387e-4, 8.0433595470842e-4, 8.04157979533709e-4, 8.03696330577974e-4, 8.03159022956766e-4, 8.02806391791018e-4, 8.0292807758936e-4, 8.03836729451856e-4, 8.05853997632459e-4, 8.09189785602505e-4, 8.13530321660816e-4, 8.17343871495742e-4, 8.18124899458431e-4, 8.16392909050363e-4, 8.19086719436932e-4, 8.13789119604079e-4, 8.18579611740756e-4, 8.07588778721026e-4, 7.96671838553579e-4, 8.01166156029816e-4, 7.9537081037447e-4, 7.97542585711029e-4, 7.95337224612316e-4, 7.95864036107558e-4, 7.99787985793089e-4, 8.04533208054051e-4, 8.08409540230773e-4, 8.1092583547639e-4, 8.12103708346934e-4, 8.12069615580351e-4, 8.10956744212725e-4, 8.08929360255049e-4, 8.06218660243466e-4, 8.03133088751061e-4, 8.00040327055519e-4, 7.97329450373504e-4, 7.95363591620753e-4, 7.94432111678771e-4, 7.94709263245749e-4, 7.96224535095558e-4, 7.98848484624218e-4, 8.02296729610994e-4, 8.06153507783922e-4, 8.09914464098983e-4, 8.13045963174406e-4, 8.15055459194244e-4, 8.15564814918512e-4, 8.143766051064e-4
flux1:, 0.689190821256042, 7.57353451882206e-4, 7.55946389169657e-4, 7.53558698121354e-4, 7.50696754207272e-4, 7.47870849078586e-4, 7.455145528745e-4, 7.43925494349005e-4, 7.43233529219419e-4, 7.4339824644906e-4, 7.44233998193739e-4, 7.45457104646913e-4, 7.46746734574183e-4, 7.47808682992074e-4, 7.48430579756715e-4, 7.48518583609387e-4, 7.48109519891195e-4, 7.47358238148036e-4, 7.46506643090951e-4, 7.45846751289901e-4, 7.45692457203405e-4, 7.4636747492575e-4, 7.48187429072575e-4, 7.5134539437791e-4, 7.55531882772435e-4, 7.59298037852398e-4, 7.60284398835671e-4, 7.58918202264729e-4, 7.61618610439068e-4, 7.56868240942346e-4, 7.61372577001431e-4, 7.51135503437123e-4, 7.40899643225497e-4, 7.44930899826294e-4, 7.39408258459067e-4, 7.41248404452179e-4, 7.39057078706976e-4, 7.39460219962027e-4, 7.43067921516673e-4, 7.47498780642951e-4, 7.51185239777308e-4, 7.5365938748225e-4, 7.54921625921148e-4, 7.55066209761097e-4, 7.54192424867291e-4, 7.52429167508454e-4, 7.49970591996388e-4, 7.47088295898055e-4, 7.44117007761387e-4, 7.41421223940551e-4, 7.39352044746673e-4, 7.3820231938147e-4, 7.38166435254081e-4, 7.39309536441031e-4, 7.41549854514683e-4, 7.4465702213939e-4, 7.48268333433496e-4, 7.51923505068471e-4, 7.55116375404133e-4, 7.57359297140379e-4, 7.58253217016996e-4, 7.57554259699573e-4
flux1:, 0.689453270159795, 7.03235018107056e-4, 7.014264900381e-4, 6.98803387836286e-4, 6.95888070061682e-4, 6.9318160783126e-4, 6.91087307918851e-4, 6.89857804361366e-4, 6.89570627719629e-4, 6.90133136067102e-4, 6.91314038688767e-4, 6.92795418923957e-4, 6.94236305263842e-4, 6.9533691240742e-4, 6.95892346732784e-4, 6.95826386630447e-4, 6.95199994796006e-4, 6.94194964718346e-4, 6.9307948158182e-4, 6.92167840713209e-4, 6.91788577309933e-4, 6.9226841597731e-4, 6.9391216531086e-4, 6.96895521289715e-4, 7.00915758846983e-4, 7.04607717389832e-4, 7.05753798547516e-4, 7.04694247704334e-4, 7.07362113302814e-4, 7.03105098202671e-4, 7.07326185696254e-4, 6.97803437692912e-4, 6.88225031265548e-4, 6.91840346827532e-4, 6.8660219670012e-4, 6.88150514895634e-4, 6.85991869372253e-4, 6.86291833797694e-4, 6.89601192435664e-4, 6.93721565708429e-4, 6.97206178256553e-4, 6.9961546183541e-4, 7.00935731516872e-4, 7.01235910879102e-4, 7.00587239838936e-4, 6.99087672433936e-4, 6.96896914980918e-4, 6.94250129922793e-4, 6.9144715678565e-4, 6.88823734584421e-4, 6.86712916260589e-4, 6.85403869501546e-4, 6.85103681428597e-4, 6.85906450715681e-4, 6.87773102671659e-4, 6.90524862488113e-4, 6.93852776094054e-4, 6.97344621678045e-4, 7.00528728828694e-4, 7.02931683609789e-4, 7.04144080375492e-4, 7.03886045080841e-4
flux1:, 0.689715719063548, 6.52225309153669e-4, 6.5010930735222e-4, 6.47341929383974e-4, 6.44448515697684e-4, 6.41910749100863e-4, 6.40095560974567e-4, 6.39209160413677e-4, 6.39279979560412e-4, 6.40170382567438e-4, 6.41613520434652e-4, 6.43268663399446e-4, 6.4478582227559e-4, 6.45868911522737e-4, 6.46326723793421e-4, 6.46103047376854e-4, 6.45281371739653e-4, 6.4406521288548e-4, 6.42741093684102e-4, 6.41636195332286e-4, 6.41084372672581e-4, 6.41407743474676e-4, 6.42895890962079e-4, 6.45706712196361e-4, 6.49546611795586e-4, 6.53135095514843e-4, 6.54393456104378e-4, 6.53581848761981e-4, 6.56179094817726e-4, 6.52362722678741e-4, 6.56304732375786e-4, 6.47460615269763e-4, 6.38520094652679e-4, 6.41768889482188e-4, 6.36830066242868e-4, 6.38130075721859e-4, 6.36026421751643e-4, 6.36245298079638e-4, 6.39275124947884e-4, 6.43089562090116e-4, 6.46360085567877e-4, 6.48679732126474e-4, 6.50027365930151e-4, 6.50453393195697e-4, 6.50007186759957e-4, 6.48760818406036e-4, 6.46843000044049e-4, 6.44453861149236e-4, 6.418574289542e-4, 6.39357428958871e-4, 6.37263573944662e-4, 6.35854605903759e-4, 6.35342934217817e-4, 6.35844563973868e-4, 6.37357388670721e-4, 6.39750718129774e-4, 6.42768725748726e-4, 6.46049833439209e-4, 6.49162554156798e-4, 6.51655970613188e-4, 6.53120219385508e-4, 6.53249716371413e-4
flux1:, 0.689978167967302, 6.04197923104908e-4, 6.01863691397286e-4, 5.99035042789338e-4, 5.96228585035076e-4, 5.93897949225045e-4, 5.92369089617358e-4, 5.91801672347055e-4, 5.9217920406822e-4, 5.93326762755451e-4, 5.94951983717304e-4, 5.9670223056315e-4, 5.98228730730864e-4, 5.99247272568667e-4, 5.99585399142019e-4, 5.99208288466577e-4, 5.98219616079418e-4, 5.96839042814922e-4, 5.95363531977178e-4, 5.94124161255478e-4, 5.93451430748234e-4, 5.93655944994319e-4, 5.9500820529593e-4, 5.97648081910147e-4, 6.01293288443686e-4, 6.04748822512759e-4, 6.06072578781974e-4, 6.0545269133375e-4, 6.07944088034878e-4, 6.04517734516631e-4, 6.08186197236195e-4, 5.99987662971284e-4, 5.91667593517531e-4, 5.94599237079854e-4, 5.89974964082003e-4, 5.91071166709989e-4, 5.89045985796498e-4, 5.89205800903004e-4, 5.91975118494009e-4, 5.95489084686221e-4, 5.98534118693759e-4, 6.00739161096918e-4, 6.02081576913662e-4, 6.02599729649733e-4, 6.02327286572146e-4, 6.01315779396057e-4, 5.99666933269943e-4, 5.97548021548705e-4, 5.95187251259382e-4, 5.9285403052017e-4, 5.90830311424708e-4, 5.89378340743633e-4, 5.8870884588353e-4, 5.88952686571067e-4, 5.90138585395072e-4, 5.92179624313197e-4, 5.94871358634257e-4, 5.97904123085918e-4, 6.0089096220822e-4, 6.03410520237282e-4, 6.05061484341585e-4, 6.05522407362904e-4
flux1:, 0.690240616871055, 5.59027617626215e-4, 5.56557835011179e-4, 5.5374168386197e-4, 5.51076797839585e-4, 5.4898167649217e-4, 5.47738163822541e-4, 5.4746041715468e-4, 5.48091876729225e-4, 5.49428184422708e-4, 5.51161104439553e-4, 5.52936144227768e-4, 5.54414815704158e-4, 5.55331667865337e-4, 5.5553685206715e-4, 5.5501737372565e-4, 5.5389421115044e-4, 5.5239751600969e-4, 5.50827172384555e-4, 5.49509905868769e-4, 5.48765132661325e-4, 5.48885977361081e-4, 5.50120701618014e-4, 5.52591172262326e-4, 5.5602834747578e-4, 5.59323145121514e-4, 5.60667971274693e-4, 5.60187752052168e-4, 5.62542346506529e-4, 5.59458258995922e-4, 5.62860075059323e-4, 5.55275761692698e-4, 5.47559184639705e-4, 5.50220962586638e-4, 5.45924616064242e-4, 5.468601366361e-4, 5.44935984231464e-4, 5.4505738949368e-4, 5.47584918932521e-4, 5.50805072851661e-4, 5.53615105663893e-4, 5.55682112504838e-4, 5.56987058421135e-4, 5.57562153243036e-4, 5.57431203845591e-4, 5.56630516125298e-4, 5.55239114729324e-4, 5.53394167556652e-4, 5.51288869269679e-4, 5.49156971422647e-4, 5.4724923674087e-4, 5.45806230977272e-4, 5.45030639856992e-4, 5.4506142286349e-4, 5.45951873484877e-4, 5.47653983539787e-4, 5.50012010028664e-4, 5.52768254297327e-4, 5.55583295912944e-4, 5.58071109485217e-4, 5.59846874178013e-4, 5.60582445083711e-4
flux1:, 0.690503065774808, 5.165926414672e-4, 5.14062001046569e-4, 5.11322063431677e-4, 5.08842858208807e-4, 5.07002302923675e-4, 5.06036411689851e-4, 5.06015868484451e-4, 5.06849363684057e-4, 5.08310817303157e-4, 5.10085076340059e-4, 5.1182471667401e-4, 5.13209223942664e-4, 5.13997380564657e-4, 5.14064573491208e-4, 5.13419211885812e-4, 5.12196324774222e-4, 5.1063106555927e-4, 5.09019370595617e-4, 5.0767637377873e-4, 5.06903854045722e-4, 5.06972602415723e-4, 5.08106293047004e-4, 5.10409111025313e-4, 5.13626908535195e-4, 5.16736355943511e-4, 5.18062090116382e-4, 5.17675003704574e-4, 5.19867192605886e-4, 5.17081153059548e-4, 5.20224552912104e-4, 5.13224019278935e-4, 5.06093141958861e-4, 5.08528628396167e-4, 5.04570009262679e-4, 5.05384703553472e-4, 5.03581575535299e-4, 5.0368290667733e-4, 5.0598674498733e-4, 5.08921229945508e-4, 5.11489569253624e-4, 5.13398171283435e-4, 5.14635717657043e-4, 5.15233367265922e-4, 5.15210349184688e-4, 5.14592770136544e-4, 5.13441281910383e-4, 5.11866089738695e-4, 5.10026897553197e-4, 5.08121415475493e-4, 5.06366860239158e-4, 5.04977973087301e-4, 5.04143899050918e-4, 5.04005486841353e-4, 5.04634473474177e-4, 5.06016572444014e-4, 5.08041300081371e-4, 5.1050186458734e-4, 5.13108058874223e-4, 5.15513596808504e-4, 5.1735688519808e-4, 5.18311369486805e-4
flux1:, 0.690765514678561, 4.76776356223444e-4, 4.74250549104307e-4, 4.71639974853632e-4, 4.69380125256974e-4, 4.67804522299747e-4, 4.67102971996014e-4, 4.67305578567291e-4, 4.6829186029658e-4, 4.69821369549609e-4, 4.71580076166415e-4, 4.7323523009319e-4, 4.74490463677289e-4, 4.7513278750419e-4, 4.75064238492456e-4, 4.74313440348086e-4, 4.73026010920859e-4, 4.71436979201703e-4, 4.69832325060706e-4, 4.68509552017973e-4, 4.67747579742549e-4, 4.67791236102923e-4, 4.68838138192693e-4, 4.70975436595029e-4, 4.73965208486204e-4, 4.76868972258611e-4, 4.7814083927867e-4, 4.77806865297409e-4, 4.79817122588363e-4, 4.77288996301403e-4, 4.80183481036372e-4, 4.73736667658436e-4, 4.67171938159728e-4, 4.6941981437479e-4, 4.65803954304299e-4, 4.66533023919202e-4, 4.64867198040379e-4, 4.64963891611266e-4, 4.67061353089206e-4, 4.6972005977093e-4, 4.72043586686984e-4, 4.73777726030808e-4, 4.74921927415824e-4, 4.75510468460438e-4, 4.75562533553434e-4, 4.75098565802896e-4, 4.74165018441287e-4, 4.72848508314307e-4, 4.71277378465855e-4, 4.69613829561109e-4, 4.68040282040445e-4, 4.66742652048518e-4, 4.65892059611509e-4, 4.65625765471929e-4, 4.66028155674947e-4, 4.67113343254441e-4, 4.68812059012307e-4, 4.7096635315458e-4, 4.73335629255964e-4, 4.75616363558887e-4, 4.77475627847016e-4, 4.78595721322611e-4
flux1:, 0.691027963582315, 4.39467923993015e-4, 4.37003019209436e-4, 4.3456418699535e-4, 4.32547172010971e-4, 4.31238888890003e-4, 4.30783805013852e-4, 4.31175056918887e-4, 4.32268663108209e-4, 4.33816631205778e-4, 4.35513027175168e-4, 4.37045947657605e-4, 4.38147768437157e-4, 4.38636246591025e-4, 4.38440332228961e-4, 4.37607020331969e-4, 4.36288989153825e-4, 4.34716533271131e-4, 4.33160668649555e-4, 4.31896544435241e-4, 4.31176408846439e-4, 4.31216766509328e-4, 4.3218860689243e-4, 4.34163021088895e-4, 4.36919299872466e-4, 4.39602088820208e-4, 4.40791558397431e-4, 4.40477849705496e-4, 4.42293126195759e-4, 4.3998728966218e-4, 4.42643565036634e-4, 4.36720480139258e-4, 4.30700042403593e-4, 4.32793362243526e-4, 4.29519847387207e-4, 4.30192954028645e-4, 4.28676279044054e-4, 4.28780595509591e-4, 4.30688169288191e-4, 4.33082919992757e-4, 4.35162606426228e-4, 4.3671144125175e-4, 4.37741599873518e-4, 4.38293627465345e-4, 4.3839032270604e-4, 4.38050363876154e-4, 4.37309875360703e-4, 4.36235351951181e-4, 4.34926403563079e-4, 4.33511103248955e-4, 4.32136916155586e-4, 4.30959114757218e-4, 4.30127413478244e-4, 4.2977087020546e-4, 4.29981212715557e-4, 4.30795659255418e-4, 4.32181657493906e-4, 4.34027148677575e-4, 4.36140335902718e-4, 4.3826211107173e-4, 4.40092306332785e-4, 4.41328215259086e-4
flux1:, 0.691290412486068, 4.04562041612499e-4, 4.02204238352574e-4, 3.99968864212173e-4, 3.98208402423685e-4, 3.97162469702758e-4, 3.9693219239658e-4, 3.97477928910549e-4, 3.9863782271868e-4, 4.00162505325819e-4, 4.01759958805367e-4, 4.03143828020249e-4, 4.04078267824818e-4, 4.04412888872554e-4, 4.0410277062135e-4, 4.03210907692034e-4, 4.0189357070023e-4, 4.00372334678557e-4, 3.98899321992224e-4, 3.97723956407326e-4, 3.97069416243147e-4, 3.97122773021309e-4, 3.98028689041736e-4, 3.99843474344659e-4, 4.02364264288654e-4, 4.0481627516754e-4, 4.05901571400612e-4, 4.05582773511216e-4, 4.07196584898889e-4, 4.05082212237437e-4, 4.07512114206629e-4, 4.02082716837476e-4, 3.96582209230247e-4, 3.98548078730607e-4, 3.95610841829668e-4, 3.96251678971899e-4, 3.94891258122854e-4, 3.950122447222e-4, 3.96745612889967e-4, 3.98890221290429e-4, 4.00731364001034e-4, 4.02089778680454e-4, 4.02991258612538e-4, 4.03484717433169e-4, 4.03599289950592e-4, 4.03355062039198e-4, 4.02781285048205e-4, 4.01927771092688e-4, 4.00868407547904e-4, 3.99699275388334e-4, 3.98533753016745e-4, 3.97495811168056e-4, 3.96711507141457e-4, 3.96298014347893e-4, 3.96349691423672e-4, 3.96921730000932e-4, 3.98013487444757e-4, 3.9955509159317e-4, 4.01401629062474e-4, 4.03338750305237e-4, 4.05101807252238e-4, 4.06408056285993e-4
flux1:, 0.691552861389821, 3.71957893535028e-4, 3.69743610884182e-4, 3.67733165206615e-4, 3.66233874280889e-4, 3.65438761701883e-4, 3.65408591174293e-4, 3.66075563796294e-4, 3.6726540226946e-4, 3.68732795138322e-4, 3.70204279926105e-4, 3.71422310472626e-4, 3.72184378112156e-4, 3.72371764722491e-4, 3.71963988799834e-4, 3.71037280679009e-4, 3.6974820507309e-4, 3.68306323519898e-4, 3.66942028912538e-4, 3.65876971163197e-4, 3.6530420997075e-4, 3.65381445224831e-4, 3.66228109902122e-4, 3.67887266428585e-4, 3.70174163621447e-4, 3.72391233367595e-4, 3.7335750646777e-4, 3.73015738919486e-4, 3.74427958045841e-4, 3.72479138520204e-4, 3.74695536759121e-4, 3.69729771425285e-4, 3.64722409927519e-4, 3.66582026456585e-4, 3.6396953788551e-4, 3.6459579606914e-4, 3.63393998931752e-4, 3.63537623990292e-4, 3.65111690400145e-4, 3.67021866320513e-4, 3.68634015017347e-4, 3.69802713731878e-4, 3.70567281897189e-4, 3.70986086130151e-4, 3.71096377118418e-4, 3.70922056621106e-4, 3.70488474314268e-4, 3.69832072455513e-4, 3.69004290761687e-4, 3.6807198526709e-4, 3.67116235793552e-4, 3.66230136761834e-4, 3.65514932786282e-4, 3.65073182221257e-4, 3.64997828447269e-4, 3.65357178126107e-4, 3.66177520561329e-4, 3.67426859839411e-4, 3.69004280113144e-4, 3.70739325031615e-4, 3.72404343582588e-4, 3.73740347995579e-4
flux1:, 0.691815310293574, 3.41557633358704e-4, 3.39513895157797e-4, 3.37740309816877e-4, 3.36498601161819e-4, 3.35937132268444e-4, 3.3608008951341e-4, 3.36836415872896e-4, 3.38024588973466e-4, 3.39408005740696e-4, 3.40735240453426e-4, 3.41779463874815e-4, 3.42371722141792e-4, 3.4242366411227e-4, 3.41936818712607e-4, 3.40997636590232e-4, 3.39759938663773e-4, 3.38418697451625e-4, 3.37180797494715e-4, 3.36239299383081e-4, 3.35757323265037e-4, 3.35864300351118e-4, 3.36656217341511e-4, 3.38164610843823e-4, 3.40222758730837e-4, 3.42206240304122e-4, 3.43045410547805e-4, 3.42669916810218e-4, 3.43886289280398e-4, 3.42081951621803e-4, 3.44098612834198e-4, 3.39566543398432e-4, 3.35023420528545e-4, 3.36792404536989e-4, 3.34488183481954e-4, 3.35111835411942e-4, 3.34066570249954e-4, 3.34235970691452e-4, 3.35664866213126e-4, 3.37357957976383e-4, 3.38754545770412e-4, 3.39739742554341e-4, 3.40365447047902e-4, 3.40699631284081e-4, 3.40788546301161e-4, 3.40661561876415e-4, 3.40342576937645e-4, 3.39857769048485e-4, 3.39239550273503e-4, 3.38528808445855e-4, 3.37776888523335e-4, 3.37047393843115e-4, 3.36416613518455e-4, 3.3597068286276e-4, 3.35797781062982e-4, 3.35974834939386e-4, 3.36550052726754e-4, 3.37524559705656e-4, 3.38837744886799e-4, 3.40361112510147e-4, 3.41904301103654e-4, 3.43234735011801e-4
flux1:, 0.692077759197328, 3.13264764078825e-4, 3.11409831649493e-4, 3.09876462875522e-4, 3.08881658314211e-4, 3.08532078987118e-4, 3.08819730752099e-4, 3.09635318051929e-4, 3.10794875090602e-4, 3.12074358829072e-4, 3.13246766149446e-4, 3.14116672750648e-4, 3.14547740206803e-4, 3.14479758041e-4, 3.13933283504475e-4, 3.13001859612845e-4, 3.11833856612512e-4, 3.10607793569708e-4, 3.09506244125232e-4, 3.08693960334911e-4, 3.08305362258451e-4, 3.08443587637816e-4, 3.09183504578278e-4, 3.10546957125021e-4, 3.12384838582995e-4, 3.14141218067571e-4, 3.14851508842711e-4, 3.14437995650547e-4, 3.15469406972045e-4, 3.13793039716623e-4, 3.15624435550978e-4, 3.1149642955942e-4, 3.07386960558778e-4, 3.09075909428623e-4, 3.0705927520454e-4, 3.07687105856656e-4, 3.06792289690751e-4, 3.06988089586148e-4, 3.08285139817171e-4, 3.09779732031682e-4, 3.10977448691001e-4, 3.11790203633919e-4, 3.12280837094191e-4, 3.12526274639175e-4, 3.12581846918063e-4, 3.12483334061344e-4, 3.12255108599749e-4, 3.11915917673759e-4, 3.11482594968031e-4, 3.10973652526453e-4, 3.10413870176984e-4, 3.09839546364693e-4, 3.09302761948051e-4, 3.08872277525807e-4, 3.08628858054077e-4, 3.08653989904196e-4, 3.09012882116208e-4, 3.09734751906334e-4, 3.10794979350165e-4, 3.12104202282951e-4, 3.13508590509727e-4, 3.14803574675725e-4
flux1:, 0.692340208101081, 2.86982764279253e-4, 2.85326966840116e-4, 2.84029762950543e-4, 2.83265392748405e-4, 2.83102573764137e-4, 2.83505931064978e-4, 2.84352912270996e-4, 2.85461452863692e-4, 2.86623127312569e-4, 2.87636738201473e-4, 2.88337898642728e-4, 2.88620997156357e-4, 2.88451033130423e-4, 2.87864246413376e-4, 2.86958162323384e-4, 2.85873374677348e-4, 2.84770759251183e-4, 2.83808638303884e-4, 2.83124661513946e-4, 2.82826649816194e-4, 2.82994099829498e-4, 2.83683476439971e-4, 2.84908797216549e-4, 2.8653786746735e-4, 2.88078148100014e-4, 2.88663339810901e-4, 2.88213047887291e-4, 2.89074584281342e-4, 2.87513762381616e-4, 2.89174816204328e-4, 2.85421741634913e-4, 2.81714197411475e-4, 2.83329393459679e-4, 2.81576380742279e-4, 2.822106923704e-4, 2.8145686391385e-4, 2.81677538436059e-4, 2.82855199287681e-4, 2.84170606042966e-4, 2.8518858186263e-4, 2.85843865344569e-4, 2.86208095301317e-4, 2.86365853834988e-4, 2.86380948365957e-4, 2.86295878510729e-4, 2.86136906944886e-4, 2.85917867885246e-4, 2.85643387128166e-4, 2.85313372147661e-4, 2.8492963039275e-4, 2.84503961590212e-4, 2.8406572545016e-4, 2.83666117471255e-4, 2.83376513392775e-4, 2.83279385057356e-4, 2.83452240551402e-4, 2.83947258618952e-4, 2.84771074453404e-4, 2.8586993318351e-4, 2.8712488865356e-4, 2.8836001363761e-4
flux1:, 0.692602657004834, 2.62614215326741e-4, 2.61160926223088e-4, 2.60089735177513e-4, 2.59534951809509e-4, 2.59531672046022e-4, 2.60022131982019e-4, 2.60875314715965e-4, 2.61914876337837e-4, 2.62950297220174e-4, 2.63806679779268e-4, 2.64349434411462e-4, 2.64501059870191e-4, 2.64248351365184e-4, 2.63639706040961e-4, 2.627736554838e-4, 2.61781102335804e-4, 2.60804704334986e-4, 2.59979316790857e-4, 2.59417426979619e-4, 2.59203003284906e-4, 2.59395023819666e-4, 2.60034492367705e-4, 2.61129426157406e-4, 2.62563601885751e-4, 2.63902494715605e-4, 2.6437095146299e-4, 2.63889523088827e-4, 2.64599384270859e-4, 2.63145135985451e-4, 2.64650915764861e-4, 2.61244326585292e-4, 2.57906404799326e-4, 2.59450615633783e-4, 2.57934983406679e-4, 2.58574412507211e-4, 2.57949440633844e-4, 2.58191712317343e-4, 2.59261492931806e-4, 2.60417200843493e-4, 2.61276086571146e-4, 2.61791675432117e-4, 2.62041948939987e-4, 2.62117380579317e-4, 2.62089114461171e-4, 2.62006143882812e-4, 2.61897569002012e-4, 2.61774482736375e-4, 2.61632498846617e-4, 2.61456719376595e-4, 2.61229810783824e-4, 2.60942310369439e-4, 2.60602918157142e-4, 2.60245720944326e-4, 2.59931360843414e-4, 2.59740241425994e-4, 2.5975779266126e-4, 2.60054090475698e-4, 2.60662068647818e-4, 2.61559559822282e-4, 2.62660144715831e-4, 2.638163405846e-4
flux1:, 0.692865105908588, 2.40060550591547e-4, 2.38807256671967e-4, 2.37947199107562e-4, 2.37578223912284e-4, 2.37706456548437e-4, 2.38256726925105e-4, 2.39094019907447e-4, 2.40050955208159e-4, 2.4095648035827e-4, 2.41661729602699e-4, 2.42059987515187e-4, 2.42098737958997e-4, 2.41782887065561e-4, 2.4116945339277e-4, 2.40355230412482e-4, 2.39459936911726e-4, 2.38607977036771e-4, 2.37912099080977e-4, 2.37462102569228e-4, 2.3732127666527e-4, 2.37531468909099e-4, 2.38121237194386e-4, 2.3909432319248e-4, 2.40349358668328e-4, 2.41504335909833e-4, 2.41867877421899e-4, 2.41364106666704e-4, 2.41942443151956e-4, 2.40588512110165e-4, 2.41953889674246e-4, 2.38866190684267e-4, 2.35865588776256e-4, 2.37338905767484e-4, 2.36033176288015e-4, 2.3667356688373e-4, 2.36163412505629e-4, 2.36422672812469e-4, 2.37395071329355e-4, 2.38410191230787e-4, 2.39131224509647e-4, 2.39526542305308e-4, 2.39677884400366e-4, 2.39679563100301e-4, 2.39608536853266e-4, 2.39519643185278e-4, 2.39445351208454e-4, 2.39395825040303e-4, 2.39360607580318e-4, 2.39313685463772e-4, 2.39222479400986e-4, 2.39059744244886e-4, 2.38815986925843e-4, 2.38509163653938e-4, 2.38188408778699e-4, 2.37929539502502e-4, 2.37821945249415e-4, 2.37948753418421e-4, 2.3836421207167e-4, 2.3907343253517e-4, 2.40019640535332e-4, 2.41082904425727e-4
flux1:, 0.693127554812341, 2.19222405415626e-4, 2.18161817138045e-4, 2.17494647911397e-4, 2.17286161716909e-4, 2.17518275670843e-4, 2.18103207247513e-4, 2.18905969509106e-4, 2.19770781983953e-4, 2.20546949973196e-4, 2.21110742335902e-4, 2.21380897902711e-4, 2.2132645954416e-4, 2.20966681977917e-4, 2.20363805707962e-4, 2.19610449978871e-4, 2.18814073687476e-4, 2.18081245441468e-4, 2.17504390241249e-4, 2.17153434409574e-4, 2.17074378875919e-4, 2.17295402859616e-4, 2.1783556950248e-4, 2.18695921258169e-4, 2.19788717408732e-4, 2.20778998557352e-4, 2.21051705389076e-4, 2.20536268805733e-4, 2.21004024665086e-4, 2.19746095213541e-4, 2.20985401796088e-4, 2.18189993891983e-4, 2.15494958284397e-4, 2.16895626510815e-4, 2.15772096930518e-4, 2.16407380826975e-4, 2.15996872657063e-4, 2.16267621378354e-4, 2.17152096783884e-4, 2.18044876961066e-4, 2.1864901787983e-4, 2.18944024869854e-4, 2.19012847568649e-4, 2.18951468696985e-4, 2.18840910310137e-4, 2.18740897031245e-4, 2.18687445521408e-4, 2.18691245627351e-4, 2.18738394087371e-4, 2.18795225944723e-4, 2.18817719056193e-4, 2.18764396936742e-4, 2.18610282397758e-4, 2.18358573435458e-4, 2.18046621366678e-4, 2.17743671775016e-4, 2.17539593838772e-4, 2.17526069360101e-4, 2.17773822101774e-4, 2.18310835605655e-4, 2.19106754701902e-4, 2.20067752069444e-4
flux1:, 0.693390003716094, 2.0000042764066e-4, 1.9912157925547e-4, 1.98626965345231e-4, 1.98553360422441e-4, 1.98863154976197e-4, 1.99460409239413e-4, 2.00213666075169e-4, 2.00980766084913e-4, 2.01631660985668e-4, 2.02066360826144e-4, 2.02226316389164e-4, 2.0209858881486e-4, 2.0171310878437e-4, 2.01134196273801e-4, 2.00448223360723e-4, 1.99749710856595e-4, 1.99128174577607e-4, 1.98657778509672e-4, 1.98391550033958e-4, 1.98361621766746e-4, 1.98585873751389e-4, 1.99076647093834e-4, 1.99833680528504e-4, 2.00781583246587e-4, 2.01627131374106e-4, 2.01824177428757e-4, 2.0130844311545e-4, 2.01686284686031e-4, 2.00521241183831e-4, 2.01647953106961e-4, 1.99119365614652e-4, 1.96699198516668e-4, 1.98024398616058e-4, 1.97056074339669e-4, 1.97679114265673e-4, 1.97352699927808e-4, 1.97628989705876e-4, 1.98433984060854e-4, 1.9922142378039e-4, 1.99728623573247e-4, 1.99942842634489e-4, 1.99945864261819e-4, 1.99833208996927e-4, 1.99688126304936e-4, 1.99574076067438e-4, 1.99530515898695e-4, 1.99569771461442e-4, 1.99676758999754e-4, 1.99813306379339e-4, 1.99927527928144e-4, 1.99967187376904e-4, 1.99894626762705e-4, 1.9969992977635e-4, 1.99408810445125e-4, 1.99082470705564e-4, 1.98808305874509e-4, 1.98682505202e-4, 1.98787720881965e-4, 1.99170473183244e-4, 1.99823422645138e-4, 2.00676985413718e-4
flux1:, 0.693652452619847, 1.82296335794727e-4, 1.81585628848799e-4, 1.8124228333083e-4, 1.81278711369525e-4, 1.81642221652129e-4, 1.82232720945549e-4, 1.82925206006866e-4, 1.83592559291934e-4, 1.84125143593333e-4, 1.84444948401386e-4, 1.84513228157121e-4, 1.84331566130914e-4, 1.83937122460722e-4, 1.83393503238256e-4, 1.8277915755874e-4, 1.82175359018719e-4, 1.81655631434115e-4, 1.81278086993979e-4, 1.81081830528381e-4, 1.81088414875036e-4, 1.813085597225e-4, 1.81750390236262e-4, 1.82413536782928e-4, 1.8323368310324e-4, 1.83954286653399e-4, 1.84090887216703e-4, 1.83585887437637e-4, 1.83893288252504e-4, 1.82818570389498e-4, 1.83845056069293e-4, 1.81559072983997e-4, 1.7938458221595e-4, 1.80631131269337e-4, 1.79792537512848e-4, 1.80395894073811e-4, 1.80138329148112e-4, 1.8041419538887e-4, 1.81147208240305e-4, 1.81844791462911e-4, 1.82273433267023e-4, 1.82425169605246e-4, 1.82378516666117e-4, 1.8222656012944e-4, 1.82052979176911e-4, 1.81923725796758e-4, 1.81881374537131e-4, 1.8194067588567e-4, 1.82087248491332e-4, 1.82281170460181e-4, 1.82465945809606e-4, 1.82581846892337e-4, 1.82581305434404e-4, 1.82443094072796e-4, 1.82181776518157e-4, 1.81849518110447e-4, 1.81528831059116e-4, 1.81316884896695e-4, 1.81304116346696e-4, 1.81551456532125e-4, 1.82071145785608e-4, 1.82815698433731e-4
flux1:, 0.693914901523601, 1.66013995330719e-4, 1.65456145244319e-4, 1.65242774381682e-4, 1.65365950309846e-4, 1.65761990518247e-4, 1.66330126884013e-4, 1.66954136469664e-4, 1.6752279903692e-4, 1.67946212869848e-4, 1.68166335181732e-4, 1.68161283774112e-4, 1.67943841180412e-4, 1.67555280386151e-4, 1.67056113021988e-4, 1.66515601314184e-4, 1.66001796156959e-4, 1.65573488259433e-4, 1.65274981358313e-4, 1.65134306763183e-4, 1.65165467834431e-4, 1.65374828899817e-4, 1.65768477176477e-4, 1.66346920911671e-4, 1.67055684893995e-4, 1.6767018817364e-4, 1.67760734153501e-4, 1.67276363023985e-4, 1.67530896253847e-4, 1.6654399466964e-4, 1.67481345582285e-4, 1.65415128636309e-4, 1.63459007670055e-4, 1.64623953071781e-4, 1.63891790217358e-4, 1.64468379472904e-4, 1.64265320129904e-4, 1.64535171023656e-4, 1.65202875372606e-4, 1.6582442512399e-4, 1.66190948936867e-4, 1.66296729680453e-4, 1.66215260482478e-4, 1.66035471789454e-4, 1.65839812869911e-4, 1.65695482046542e-4, 1.65647693163969e-4, 1.65714119845683e-4, 1.65882576772818e-4, 1.66113720433402e-4, 1.6634929891553e-4, 1.66525064488971e-4, 1.66586173338413e-4, 1.66501952281703e-4, 1.662765653812e-4, 1.65952582112919e-4, 1.65605761588089e-4, 1.65331283820725e-4, 1.65223705745908e-4, 1.65354557816867e-4, 1.65752310171911e-4, 1.66389260504061e-4
flux1:, 0.694177350427354, 1.51060318724175e-4, 1.50639173411807e-4, 1.50535214317982e-4, 1.50723964185203e-4, 1.51134408006552e-4, 1.51668020119768e-4, 1.52219096133102e-4, 1.52692655279201e-4, 1.53017500961789e-4, 1.53153401656316e-4, 1.53092475258234e-4, 1.52855650942347e-4, 1.52485599298567e-4, 1.52037806440939e-4, 1.51571493818925e-4, 1.51141808568126e-4, 1.50794195105212e-4, 1.50561335243107e-4, 1.50462809880879e-4, 1.50507753690704e-4, 1.50700577544132e-4, 1.51047144209021e-4, 1.51549615391836e-4, 1.52162190693736e-4, 1.52687915801516e-4, 1.52745338532504e-4, 1.52289805718175e-4, 1.52506670644636e-4, 1.51604783919955e-4, 1.52462739726766e-4, 1.50594945266006e-4, 1.48832071738624e-4, 1.49913159500896e-4, 1.49266779153161e-4, 1.49810395290668e-4, 1.49648866412346e-4, 1.49907806261525e-4, 1.50516186284149e-4, 1.51073823966873e-4, 1.51392524290317e-4, 1.5146675430076e-4, 1.51363610848826e-4, 1.51166461075469e-4, 1.50955075161121e-4, 1.50796719986753e-4, 1.5073867407924e-4, 1.50801776384165e-4, 1.50977150286911e-4, 1.51227910690978e-4, 1.5149646133817e-4, 1.51716644371586e-4, 1.51828762577152e-4, 1.51794544333657e-4, 1.51608696708308e-4, 1.51304014941023e-4, 1.50948149262441e-4, 1.50631885650563e-4, 1.50450757885295e-4, 1.50483468765163e-4, 1.50771543945774e-4, 1.51304676938782e-4
flux1:, 0.694439799331107, 1.37345867674245e-4, 1.37045078675578e-4, 1.37031225728369e-4, 1.37266793782175e-4, 1.37676621191129e-4, 1.38166778114026e-4, 1.38643262701741e-4, 1.39027226348994e-4, 1.3926487542387e-4, 1.39331577949771e-4, 1.39230748937277e-4, 1.38988747922346e-4, 1.38647370399859e-4, 1.38255607857819e-4, 1.37862180929397e-4, 1.37509905541644e-4, 1.37232335714375e-4, 1.37052592943934e-4, 1.36984137558115e-4, 1.37033510425518e-4, 1.37205130761851e-4, 1.37506071528429e-4, 1.37940716193624e-4, 1.38470852297186e-4, 1.389232299603e-4, 1.38958610368932e-4, 1.38538149688246e-4, 1.38729932222652e-4, 1.37909782370009e-4, 1.38696746803167e-4, 1.37007627803839e-4, 1.35415270549854e-4, 1.36411277903377e-4, 1.35832969750017e-4, 1.36338657100093e-4, 1.36207377483511e-4, 1.36451440310563e-4, 1.37005927175237e-4, 1.37510110810842e-4, 1.37793078488147e-4, 1.37847885533231e-4, 1.37734252988537e-4, 1.37528918720198e-4, 1.37307780221826e-4, 1.37137114202335e-4, 1.37065639610145e-4, 1.37117383014908e-4, 1.3728752854156e-4, 1.37543083115887e-4, 1.3782905706457e-4, 1.38079594670793e-4, 1.38232303234101e-4, 1.38243080976996e-4, 1.38098249415147e-4, 1.3782097587503e-4, 1.37469919811859e-4, 1.37129616786795e-4, 1.36893965301277e-4, 1.36845836034429e-4, 1.37036873156548e-4, 1.37471782925579e-4
flux1:, 0.69470224823486, 1.24785123585776e-4, 1.24588662964731e-4, 1.24647199484737e-4, 1.24913350906039e-4, 1.2531051226538e-4, 1.25751162726046e-4, 1.26153684358318e-4, 1.26454873862846e-4, 1.26616843427219e-4, 1.26628365941455e-4, 1.26501669057994e-4, 1.26266200362835e-4, 1.25961064252797e-4, 1.25627741789819e-4, 1.25304358885598e-4, 1.25022185395722e-4, 1.24804362629422e-4, 1.24666342264214e-4, 1.2461746251315e-4, 1.2466351489679e-4, 1.24810440024739e-4, 1.25067580741578e-4, 1.25441910208648e-4, 1.25901798021119e-4, 1.26294199162608e-4, 1.26316605607193e-4, 1.2593540925555e-4, 1.26112052564703e-4, 1.25369835910724e-4, 1.26092968052401e-4, 1.24564449186931e-4, 1.23122377308138e-4, 1.24033308597227e-4, 1.23508402275788e-4, 1.23972672392279e-4, 1.23862230998944e-4, 1.24088510194655e-4, 1.24594094339281e-4, 1.25053706405807e-4, 1.25310877645986e-4, 1.25356106169415e-4, 1.25241140918913e-4, 1.2503537060697e-4, 1.2480990207063e-4, 1.24629113991904e-4, 1.24542528877377e-4, 1.24577199255753e-4, 1.24732790857227e-4, 1.24981208505835e-4, 1.25271563933441e-4, 1.25540106373209e-4, 1.2572361288235e-4, 1.25773797621153e-4, 1.25669743705037e-4, 1.25425405523259e-4, 1.25089993257682e-4, 1.24740447476317e-4, 1.24466935466286e-4, 1.24353924246618e-4, 1.24460512924214e-4, 1.24804099846096e-4
flux1:, 0.694964697138614, 1.13296473695058e-4, 1.13189002667611e-4, 1.13303968186408e-4, 1.13586937043028e-4, 1.13962096257695e-4, 1.1434964968069e-4, 1.14680604299248e-4, 1.14906606437984e-4, 1.15004049710683e-4, 1.14972989126743e-4, 1.14832234303175e-4, 1.14612365302879e-4, 1.14348427336973e-4, 1.14073802445252e-4, 1.13816257050639e-4, 1.1359647219918e-4, 1.13428639312551e-4, 1.13322232931503e-4, 1.13284123606347e-4, 1.13320770132568e-4, 1.13440713490897e-4, 1.13656269489791e-4, 1.13977178560351e-4, 1.14377462637263e-4, 1.14721200812969e-4, 1.14737716332256e-4, 1.14398045438055e-4, 1.14566988920572e-4, 1.13898426025339e-4, 1.14563783480896e-4, 1.13179497052691e-4, 1.11869989931556e-4, 1.12697144018489e-4, 1.12213943682973e-4, 1.12634845295233e-4, 1.12537735908345e-4, 1.12744407828791e-4, 1.13205713025099e-4, 1.13628171645024e-4, 1.13867447040336e-4, 1.13910755698808e-4, 1.13801635207043e-4, 1.13601735068831e-4, 1.13376728031033e-4, 1.13188352318344e-4, 1.13086311462132e-4, 1.13100372592929e-4, 1.13234808750625e-4, 1.13467032871144e-4, 1.13751319496883e-4, 1.14027424794704e-4, 1.14232859538583e-4, 1.14316651050364e-4, 1.14251824340759e-4, 1.14043751352262e-4, 1.13732102060079e-4, 1.13385339999987e-4, 1.13088287795459e-4, 1.12924859066404e-4, 1.12959232744738e-4, 1.13219281537489e-4
flux1:, 0.695227146042367, 1.02802016873607e-4, 1.02769123198464e-4, 1.02926354649453e-4, 1.03214690570414e-4, 1.03560908449768e-4, 1.03893808940849e-4, 1.04156890998378e-4, 1.04315613321035e-4, 1.04358956431497e-4, 1.04296245265203e-4, 1.04150910108925e-4, 1.03953087000863e-4, 1.03732814638215e-4, 1.03515174793375e-4, 1.03318094693935e-4, 1.03152756341025e-4, 1.03025821540483e-4, 1.02942271874701e-4, 1.02907828624618e-4, 1.02930630593626e-4, 1.03022496531551e-4, 1.03199090992612e-4, 1.03472922438778e-4, 1.03822804541522e-4, 1.0412726497214e-4, 1.04143150338624e-4, 1.03845563055932e-4, 1.0401199841272e-4, 1.03412441920562e-4, 1.04025149288075e-4, 1.02770423189247e-4, 1.01578187129387e-4, 1.02324112872731e-4, 1.01873693365905e-4, 1.02250754193207e-4, 1.02161288207435e-4, 1.02347540620579e-4, 1.02768855007378e-4, 1.03160229879899e-4, 1.03387632565998e-4, 1.03434655071059e-4, 1.03336704402224e-4, 1.03147599941639e-4, 1.02927194142705e-4, 1.02734008157525e-4, 1.02617336320861e-4, 1.02609231308803e-4, 1.02718444357332e-4, 1.02928153021197e-4, 1.0319845915302e-4, 1.03473651456547e-4, 1.03693244248202e-4, 1.03804913377072e-4, 1.03776806437674e-4, 1.03606510360432e-4, 1.03324374356394e-4, 1.02989909021403e-4, 1.02681415729149e-4, 1.02480500653642e-4, 1.02454335074372e-4, 1.02639177301227e-4
flux1:, 0.69548959494612, 9.32273155717513e-5, 9.32556447987264e-5, 9.34427318962991e-5, 9.37270946007792e-5, 9.40395033958345e-5, 9.43178429082434e-5, 9.45176627500501e-5, 9.46170162214536e-5, 9.46157524593572e-5, 9.45305892554964e-5, 9.43878855331026e-5, 9.42161126273827e-5, 9.40397353440387e-5, 9.38756714049628e-5, 9.37327651025006e-5, 9.36138829404451e-5, 9.35195140825727e-5, 9.34514242029076e-5, 9.34151907126054e-5, 9.34212804536185e-5, 9.34851106884419e-5, 9.36257805477941e-5, 9.38584082825411e-5, 9.41658020728909e-5, 9.44386474925871e-5, 9.44575826376345e-5, 9.42012220688352e-5, 9.43684144712254e-5, 9.38329771293795e-5, 9.43973951198878e-5, 9.32591898811058e-5, 9.21711941468676e-5, 9.2839556993807e-5, 9.24154580285811e-5, 9.27495261729698e-5, 9.26636525878981e-5, 9.28295400090792e-5, 9.32148094605229e-5, 9.35799335277207e-5, 9.37997856684541e-5, 9.38543244151714e-5, 9.37711831048587e-5, 9.35965194979356e-5, 9.33842084743508e-5, 9.31891333340856e-5, 9.30596321934691e-5, 9.30295261613234e-5, 9.31117036444738e-5, 9.32950582992862e-5, 9.35458330661042e-5, 9.38135341009524e-5, 9.40406735670729e-5, 9.41747467637241e-5, 9.41801804225659e-5, 9.40476974092786e-5, 9.37988002646897e-5, 9.34839180700528e-5, 9.31740396361796e-5, 9.29470704247079e-5, 9.28713628622442e-5, 9.29896162173284e-5
flux1:, 0.695752043849873, 8.45012081107549e-5, 8.45785178892024e-5, 8.47847095062117e-5, 8.50576498442748e-5, 8.53331536227962e-5, 8.55583500196416e-5, 8.57001510930179e-5, 8.5747860147146e-5, 8.57104895285161e-5, 8.56104214937846e-5, 8.54755093681732e-5, 8.53316610055594e-5, 8.5197530054291e-5, 8.50822875431691e-5, 8.49866349639992e-5, 8.49063629132027e-5, 8.48370657861251e-5, 8.47783727763514e-5, 8.47364426558788e-5, 8.47244022598938e-5, 8.476128398094e-5, 8.48694603965463e-5, 8.50663649661153e-5, 8.5338064341334e-5, 8.55854710585525e-5, 8.56098232379234e-5, 8.53927172135974e-5, 8.55623463651937e-5, 8.50860208657362e-5, 8.56058973864329e-5, 8.45726964124252e-5, 8.35779475285523e-5, 8.41733340521931e-5, 8.37711917320721e-5, 8.40642094254588e-5, 8.39792760280615e-5, 8.41255310566519e-5, 8.44783283479364e-5, 8.48209050951608e-5, 8.50360124740663e-5, 8.51002464866764e-5, 8.50340518257569e-5, 8.48763081747411e-5, 8.46749500262901e-5, 8.44809414427948e-5, 8.43411664806109e-5, 8.42906371066475e-5, 8.43458700309536e-5, 8.4501174105121e-5, 8.47289485222044e-5, 8.49843038203493e-5, 8.52134947119768e-5, 8.53648468103993e-5, 8.54001799840903e-5, 8.53043588591921e-5, 8.50907153991792e-5, 8.48007581302388e-5, 8.44977043741693e-5, 8.4254687869133e-5, 8.41396902153342e-5, 8.42000589965709e-5
flux1:, 0.696014492753627, 7.65557563946418e-5, 7.66709229020128e-5, 7.68870138414892e-5, 7.71427663883476e-5, 7.73797836878519e-5, 7.75543284077035e-5, 7.76437957315755e-5, 7.76473141518963e-5, 7.75813956827309e-5, 7.74725132651337e-5, 7.73488196859691e-5, 7.72330424461164e-5, 7.71380623044689e-5, 7.7065942738916e-5, 7.70103133747146e-5, 7.69611480337169e-5, 7.69103325907467e-5, 7.68562557210255e-5, 7.68061404441752e-5, 7.67758424934823e-5, 7.67877779860626e-5, 7.6867231492726e-5, 7.70335482515143e-5, 7.72753805769823e-5, 7.7502268116075e-5, 7.75333479867134e-5, 7.73526877517231e-5, 7.75251754866548e-5, 7.71029302828271e-5, 7.7581522994977e-5, 7.66431865394657e-5, 7.57324636250539e-5, 7.62601515410586e-5, 7.58773048265282e-5, 7.61320481199143e-5, 7.60465377862665e-5, 7.61743693435786e-5, 7.64978568751276e-5, 7.68205693113473e-5, 7.703241230642e-5, 7.71071119253192e-5, 7.70586871185188e-5, 7.69192923295336e-5, 7.67311167331621e-5, 7.65410437952807e-5, 7.639405806619e-5, 7.63257503188842e-5, 7.63556329417333e-5, 7.64829308707843e-5, 7.66859708798078e-5, 7.69256028543912e-5, 7.7152348714996e-5, 7.73162233751343e-5, 7.73774967560727e-5, 7.73162311984645e-5, 7.71384171829512e-5, 7.68770384028572e-5, 7.65873631441161e-5, 7.6336966346204e-5, 7.61921471400601e-5, 7.62032646754373e-5
flux1:, 0.69627694165738, 6.93263512594904e-5, 6.94693528280099e-5, 6.9687570859702e-5, 6.99218694051114e-5, 7.01201184049173e-5, 7.02473814211008e-5, 7.02905163186692e-5, 7.02570124432899e-5, 7.01692834292012e-5, 7.00564752996262e-5, 6.99460629292834e-5, 6.98572164329243e-5, 6.97973019236978e-5, 6.97620769566784e-5, 6.97392489596037e-5, 6.97142189217961e-5, 6.96762484182862e-5, 6.9623214171486e-5, 6.95636830064389e-5, 6.95160988496339e-5, 6.95058386374943e-5, 6.95605856503642e-5, 6.97011160702452e-5, 6.99180637663549e-5, 7.01282952656854e-5, 7.01665782095742e-5, 7.00189594803963e-5, 7.01937643602758e-5, 6.98206119735312e-5, 7.02607802637493e-5, 6.9408378151132e-5, 6.85739530616254e-5, 6.90396719827659e-5, 6.86747760448143e-5, 6.8894590771587e-5, 6.88078622252478e-5, 6.89187680911729e-5, 6.9215671767234e-5, 6.9520301399063e-5, 6.97292353202256e-5, 6.9813983441308e-5, 6.97830286458813e-5, 6.96624772931274e-5, 6.9489090433622e-5, 6.93056101091725e-5, 6.91547305322021e-5, 6.90719994730354e-5, 6.9079211695179e-5, 6.91798645606621e-5, 6.93577946158844e-5, 6.95795204165156e-5, 6.98001659535523e-5, 6.99721519534672e-5, 7.00551856509435e-5, 7.00256012478067e-5, 6.98829844036929e-5, 6.96523736126958e-5, 6.93811445747701e-5, 6.9130774524922e-5, 6.89647906810309e-5, 6.89350853099992e-5
flux1:, 0.696539390561133, 6.27519458679871e-5, 6.2913842097277e-5, 6.31277453910646e-5, 6.33376614093209e-5, 6.3497976579313e-5, 6.35820463185708e-5, 6.35850745237435e-5, 6.3521443865211e-5, 6.34179575187825e-5, 6.33051730413274e-5, 6.32091056410053e-5, 6.3145189861396e-5, 6.31157019194476e-5, 6.3111000990963e-5, 6.31140515586891e-5, 6.31068783332894e-5, 6.30770919285204e-5, 6.30226344101391e-5, 6.29535301434527e-5, 6.28905119459418e-5, 6.2861357765824e-5, 6.28955330884638e-5, 6.30147205016256e-5, 6.32110071095919e-5, 6.3407551983081e-5, 6.34528577761101e-5, 6.33344819058812e-5, 6.35103540931203e-5, 6.31813979821886e-5, 6.35856691471909e-5, 6.28113088155306e-5, 6.20466728266085e-5, 6.24563763566719e-5, 6.21090464737587e-5, 6.22976043793237e-5, 6.22096588733862e-5, 6.23052722538239e-5, 6.25778799169658e-5, 6.28654424131569e-5, 6.30709106361926e-5, 6.31643331345228e-5, 6.31496224254725e-5, 6.30475953802675e-5, 6.28899911533451e-5, 6.27154323053275e-5, 6.25639888897575e-5, 6.24705576528498e-5, 6.24584628277215e-5, 6.25347373236603e-5, 6.26881729168478e-5, 6.28907248379818e-5, 6.31022930389122e-5, 6.32782869615971e-5, 6.3378756815666e-5, 6.33773710253476e-5, 6.32683124254527e-5, 6.3069391055503e-5, 6.28203373184949e-5, 6.25762078111418e-5, 6.23968745718151e-5, 6.23344453089162e-5
flux1:, 0.696801839464887, 5.67753494387798e-5, 5.69482659237721e-5, 5.71526526762773e-5, 5.73364496360634e-5, 5.74606138244152e-5, 5.75061477106659e-5, 5.74754292480617e-5, 5.73882969971742e-5, 5.72745364439366e-5, 5.7165011134416e-5, 5.70836702899367e-5, 5.70421958132237e-5, 5.70383161743995e-5, 5.70579539351229e-5, 5.70804949295849e-5, 5.7085708015282e-5, 5.70604079344007e-5, 5.70030433174955e-5, 5.69250783745957e-5, 5.68491237236087e-5, 5.68047126059511e-5, 5.68224199370582e-5, 5.69243001302733e-5, 5.71034474504454e-5, 5.72885097551441e-5, 5.7340145955574e-5, 5.72469885925253e-5, 5.74221878199114e-5, 5.71326590025672e-5, 5.75032775420804e-5, 5.6799942509905e-5, 5.60995566934443e-5, 5.645922037623e-5, 5.61297207655551e-5, 5.62908114490641e-5, 5.62020974576969e-5, 5.6284077404658e-5, 5.65342683310127e-5, 5.68051680316967e-5, 5.70059282691542e-5, 5.71059347768559e-5, 5.71055223916928e-5, 5.70210185514292e-5, 5.68796062487122e-5, 5.67158781559463e-5, 5.65670064212042e-5, 5.64666646467215e-5, 5.64389520800622e-5, 5.64936545263377e-5, 5.66238760846115e-5, 5.68066560822671e-5, 5.70067094895787e-5, 5.71828911972659e-5, 5.72964065722881e-5, 5.731928045353e-5, 5.72413208824345e-5, 5.70739203295734e-5, 5.68495629440996e-5, 5.66167490868315e-5, 5.64310048537375e-5, 5.63434995969478e-5
flux1:, 0.69706428836864, 5.13434969594701e-5, 5.1520617793635e-5, 5.17114440042569e-5, 5.18684376577986e-5, 5.19590146514649e-5, 5.19710810489387e-5, 5.19129992288569e-5, 5.18086872858069e-5, 5.16896285864175e-5, 5.15860438738208e-5, 5.15193679867721e-5, 5.14976409543487e-5, 5.15146597630097e-5, 5.15528810814268e-5, 5.15892228878347e-5, 5.16022181341773e-5, 5.15786169761069e-5, 5.15176937513161e-5, 5.14322339906821e-5, 5.13462449277672e-5, 5.12903296610004e-5, 5.12954869920073e-5, 5.13836296528943e-5, 5.15484989995731e-5, 5.17236225273219e-5, 5.17805039151598e-5, 5.17084625359323e-5, 5.18809470793877e-5, 5.16262420340574e-5, 5.1965211857085e-5, 5.13266217510666e-5, 5.06857020410518e-5, 5.10011552647659e-5, 5.06901385964825e-5, 5.0827504415769e-5, 5.07387633913698e-5, 5.08087289547033e-5, 5.10380331389691e-5, 5.12922326745806e-5, 5.14865916101236e-5, 5.15906234252112e-5, 5.16020592258926e-5, 5.15335420330799e-5, 5.14081981563633e-5, 5.1256735231488e-5, 5.11132174095185e-5, 5.10095790349906e-5, 5.09699723625466e-5, 5.10061499379911e-5, 5.11148399871673e-5, 5.12777289600844e-5, 5.14642740253064e-5, 5.16371120396533e-5, 5.17593106192123e-5, 5.18022064946915e-5, 5.17522506864167e-5, 5.16152837643266e-5, 5.14170589131899e-5, 5.11995462822364e-5, 5.10134158618979e-5, 5.09079121682864e-5
flux1:, 0.697326737272393, 4.6407617015304e-5, 4.65831808221371e-5, 4.67574792854934e-5, 4.68878953183979e-5, 4.69480535186806e-5, 4.69319556576397e-5, 4.68527760146264e-5, 4.67372255720817e-5, 4.66173407197736e-5, 4.65219086461503e-5, 4.64695444631053e-5, 4.64648564252304e-5, 4.64983636334808e-5, 4.65499986349911e-5, 4.65952372525007e-5, 4.66122768444797e-5, 4.65884072343895e-5, 4.65239385612971e-5, 4.64327851260172e-5, 4.63398357683319e-5, 4.62760788268999e-5, 4.62722770325708e-5, 4.6349735291258e-5, 4.65025676536477e-5, 4.66687312607663e-5, 4.672948893125e-5, 4.66745194016371e-5, 4.68421145944886e-5, 4.66178423561499e-5, 4.69269697927908e-5, 4.63474676680624e-5, 4.57618091017926e-5, 4.60386033307111e-5, 4.57468999079213e-5, 4.58641136680874e-5, 4.57762628006229e-5, 4.58357628000504e-5, 4.60454419506507e-5, 4.62826377452532e-5, 4.64686839917613e-5, 4.65739605068513e-5, 4.65945092838783e-5, 4.65400664999249e-5, 4.64302128301923e-5, 4.62919608372148e-5, 4.61561237049785e-5, 4.60524536993004e-5, 4.60044954829368e-5, 4.60252147525292e-5, 4.61142673231207e-5, 4.62574966173587e-5, 4.64289371744684e-5, 4.65952291494198e-5, 4.67218938915561e-5, 4.67804448747378e-5, 4.6754950815749e-5, 4.66465851009811e-5, 4.64749690583618e-5, 4.62757065931469e-5, 4.60942708538639e-5, 4.59771652205288e-5
flux1:, 0.697589186176146, 4.19232453294632e-5, 4.20925366706711e-5, 4.22483301506622e-5, 4.23531544994911e-5, 4.23864801967039e-5, 4.23475640155472e-5, 4.22532682589782e-5, 4.21319253575641e-5, 4.20151339993805e-5, 4.19296159358665e-5, 4.18909912786837e-5, 4.19007218524785e-5, 4.19467095772592e-5, 4.20072455013907e-5, 4.2057279780006e-5, 4.2075441438461e-5, 4.20500368244827e-5, 4.19825254751311e-5, 4.18877072471307e-5, 4.17908346254573e-5, 4.17226316368969e-5, 4.1713022338363e-5, 4.17823048131393e-5, 4.19247721989772e-5, 4.20824868103761e-5, 4.21455770839372e-5, 4.21038245181866e-5, 4.22643765249684e-5, 4.20664169865656e-5, 4.23473587170997e-5, 4.18218258254753e-5, 4.12876647329068e-5, 4.15309761390474e-5, 4.12594275277759e-5, 4.13598076032906e-5, 4.12738512690728e-5, 4.13243568774163e-5, 4.15154946410341e-5, 4.17352854574528e-5, 4.19111070871459e-5, 4.20148577047909e-5, 4.20417118081316e-5, 4.19992212490685e-5, 4.19039248094677e-5, 4.17793663872732e-5, 4.16530348185259e-5, 4.15521443484692e-5, 4.14990559442082e-5, 4.15072565882598e-5, 4.1578655191967e-5, 4.17027350673847e-5, 4.18578685661461e-5, 4.20148103315056e-5, 4.21420030877718e-5, 4.22118911626922e-5, 4.22070641829419e-5, 4.2124900329261e-5, 4.19795423679295e-5, 4.1800507414426e-5, 4.16278888736243e-5, 4.15048039328274e-5
flux1:, 0.6978516350799, 3.78500678007135e-5, 3.8009394770821e-5, 3.81455983572095e-5, 3.82264204988097e-5, 3.82367268616531e-5, 3.81801845031104e-5, 3.80762960145229e-5, 3.79539801330664e-5, 3.78435721509892e-5, 3.77692543582158e-5, 3.77435944562699e-5, 3.77652479938237e-5, 3.78201434182364e-5, 3.78857311139583e-5, 3.79372262491622e-5, 3.79543162754947e-5, 3.79266763980073e-5, 3.78569452223106e-5, 3.77605346800822e-5, 3.76625656170406e-5, 3.7592910753988e-5, 3.7580134378919e-5, 3.76432083618892e-5, 3.77764831541665e-5, 3.79258966715602e-5, 3.79897137240241e-5, 3.79576365619219e-5, 3.81091524890003e-5, 3.79337217063941e-5, 3.81880373271479e-5, 3.77118309115541e-5, 3.72257397788315e-5, 3.74403018289637e-5, 3.71896321514135e-5, 3.72761871072216e-5, 3.71931475436999e-5, 3.72360539310545e-5, 3.74096416158752e-5, 3.76116764326232e-5, 3.7775548309184e-5, 3.78752148435943e-5, 3.79056864213002e-5, 3.7872975982174e-5, 3.77910610548373e-5, 3.76802717691155e-5, 3.75647693996545e-5, 3.74689702141948e-5, 3.74135764968516e-5, 3.74119882595929e-5, 3.7467738803358e-5, 3.75734288503354e-5, 3.7711469625784e-5, 3.78567373874348e-5, 3.79809353225653e-5, 3.8058066909768e-5, 3.80700513008671e-5, 3.80113034365657e-5, 3.78911681865261e-5, 3.7733449046406e-5, 3.75728216287755e-5, 3.7448541175676e-5
flux1:, 0.698114083983653, 3.41516138438762e-5, 3.42982642576252e-5, 3.44145751469372e-5, 3.44734291927315e-5, 3.44645725035987e-5, 3.43952591457671e-5, 3.42866827760743e-5, 3.41674648892718e-5, 3.40660224776729e-5, 3.4003677983155e-5, 3.39899945663468e-5, 3.40211987717487e-5, 3.40818536175918e-5, 3.41492722798169e-5, 3.41995904099363e-5, 3.42140385442143e-5, 3.41838948043758e-5, 3.4112935545705e-5, 3.40168988341272e-5, 3.39203217919791e-5, 3.38517218595623e-5, 3.38378800331451e-5, 3.38962073943074e-5, 3.40210499602329e-5, 3.41620598922347e-5, 3.42250491823746e-5, 3.41995297701438e-5, 3.4340300520064e-5, 3.41840140830639e-5, 3.44132192518574e-5, 3.398212618334e-5, 3.35409339504495e-5, 3.37309947119616e-5, 3.35017133810052e-5, 3.35771080021317e-5, 3.34979672334866e-5, 3.35345929205805e-5, 3.36915988388499e-5, 3.38756923643467e-5, 3.40262205350727e-5, 3.41196162870103e-5, 3.41512951971085e-5, 3.41262837981255e-5, 3.40564431442643e-5, 3.39591651653602e-5, 3.38553485361658e-5, 3.37664516794547e-5, 3.37111542182343e-5, 3.37022591422023e-5, 3.37443585319439e-5, 3.38326599054143e-5, 3.39532691132113e-5, 3.40850950545402e-5, 3.42033117253291e-5, 3.42839752421332e-5, 3.43090314836032e-5, 3.42707020020858e-5, 3.41742180694119e-5, 3.40381151873729e-5, 3.38917430136855e-5, 3.37701825355762e-5
flux1:, 0.698376532887406, 3.07948497168014e-5, 3.0927021809359e-5, 3.10237982114768e-5, 3.10630095627685e-5, 3.10387262594906e-5, 3.09610089429361e-5, 3.08519078639603e-5, 3.07390236821285e-5, 3.06483704881976e-5, 3.05982356994568e-5, 3.05953172399393e-5, 3.06338112863662e-5, 3.06974738008695e-5, 3.07640775480771e-5, 3.0811196076707e-5, 3.08219493812654e-5, 3.07893437528099e-5, 3.07181943789972e-5, 3.06242824615256e-5, 3.05311680179661e-5, 3.04656056245084e-5, 3.04522751294774e-5, 3.05068759035012e-5, 3.06237347418871e-5, 3.07561026550797e-5, 3.08168668629609e-5, 3.07952985823363e-5, 3.09239976671369e-5, 3.07839211313412e-5, 3.09895349909298e-5, 3.05997334309135e-5, 3.0200464024258e-5, 3.03697634950965e-5, 3.01620950137515e-5, 3.02286312981949e-5, 3.01542795076805e-5, 3.01858567131373e-5, 3.03272714692663e-5, 3.04934799315394e-5, 3.06296949714794e-5, 3.07151108216861e-5, 3.07459772126501e-5, 3.0726784748304e-5, 3.06676772922337e-5, 3.05833968849727e-5, 3.04917078508791e-5, 3.04110499444498e-5, 3.03578304372278e-5, 3.03438510893132e-5, 3.0374271575881e-5, 3.04464209290904e-5, 3.05497233431255e-5, 3.06669456331815e-5, 3.07768190737161e-5, 3.08578087566507e-5, 3.08924631353967e-5, 3.08715017262168e-5, 3.07967098800822e-5, 3.0681852599489e-5, 3.05511582210507e-5, 3.04353743825391e-5
flux1:, 0.698638981791159, 2.77497362547786e-5, 2.78664442352786e-5, 2.79445779471224e-5, 2.79666240331936e-5, 2.79304005777607e-5, 2.78480539230858e-5, 2.77417806615577e-5, 2.7637597853739e-5, 2.75587952030749e-5, 2.75205821116077e-5, 2.75270064856285e-5, 2.75706397807891e-5, 2.76349295578521e-5, 2.76985945145144e-5, 2.77410283332236e-5, 2.77474571031046e-5, 2.77126439803824e-5, 2.76423001330288e-5, 2.75519828178768e-5, 2.74639508049375e-5, 2.74028911070564e-5, 2.73911710461847e-5, 2.74427048998029e-5, 2.75518196728261e-5, 2.76752779784292e-5, 2.77326646322923e-5, 2.77130055947117e-5, 2.78287563179933e-5, 2.7702432670115e-5, 2.78860129665981e-5, 2.75340355288338e-5, 2.71738589920239e-5, 2.73256230447487e-5, 2.71394616528257e-5, 2.71990708776225e-5, 2.71302601053185e-5, 2.71579147920521e-5, 2.72847702072315e-5, 2.74334256473588e-5, 2.7554823038112e-5, 2.76310771045587e-5, 2.76595630521295e-5, 2.76445815990191e-5, 2.75949068482105e-5, 2.75229240332375e-5, 2.74434469768905e-5, 2.73719290610536e-5, 2.73223669620755e-5, 2.73052641652025e-5, 2.73259371447656e-5, 2.73833866358793e-5, 2.74699595821045e-5, 2.7572033010141e-5, 2.7671867936574e-5, 2.77505619065418e-5, 2.77917174732587e-5, 2.77851545528641e-5, 2.77298472270588e-5, 2.76353198442707e-5, 2.75209779417927e-5, 2.74132154401381e-5
flux1:, 0.698901430694913, 2.49888140951611e-5, 2.50897731566178e-5, 2.51505620163631e-5, 2.51579543091841e-5, 2.51129375034409e-5, 2.50290940189655e-5, 2.49281833823146e-5, 2.48342306895341e-5, 2.47676293393879e-5, 2.47405826137719e-5, 2.4754762461816e-5, 2.48015151198411e-5, 2.48644120396222e-5, 2.49234946058885e-5, 2.49602313628428e-5, 2.49620538113973e-5, 2.49254284916452e-5, 2.48567893000427e-5, 2.47712287735893e-5, 2.46894552028967e-5, 2.46338863559021e-5, 2.46244667960345e-5, 2.46733204596388e-5, 2.47748170353222e-5, 2.48891578896234e-5, 2.49423186167319e-5, 2.49231050092258e-5, 2.5025510175972e-5, 2.49109579002944e-5, 2.50741187971676e-5, 2.47568132897155e-5, 2.44330062251545e-5, 2.45699551584655e-5, 2.44048437391973e-5, 2.44590882558425e-5, 2.43963934031103e-5, 2.44211185030066e-5, 2.45344830722577e-5, 2.46661899614619e-5, 2.47727219867811e-5, 2.4839156253774e-5, 2.48641574307835e-5, 2.48520817839983e-5, 2.48106262301407e-5, 2.47501093596176e-5, 2.4682623931672e-5, 2.4620752231271e-5, 2.45760454148177e-5, 2.45575146823776e-5, 2.45703042314182e-5, 2.46146793673e-5, 2.46855070249586e-5, 2.47724685589552e-5, 2.48612274225657e-5, 2.49356144940234e-5, 2.49806171536038e-5, 2.49856646331399e-5, 2.49475090230312e-5, 2.48719782623865e-5, 2.47740274230367e-5, 2.46757969512808e-5
flux1:, 0.699163879598666, 2.24868641859314e-5, 2.2572362783546e-5, 2.26173895246501e-5, 2.26125811642482e-5, 2.25615305831814e-5, 2.24786846205603e-5, 2.2384905527479e-5, 2.23019596813401e-5, 2.22473030127275e-5, 2.22302988596139e-5, 2.2250558105641e-5, 2.22985832865741e-5, 2.23584320488594e-5, 2.24117403723022e-5, 2.24421903721243e-5, 2.24394162897564e-5, 2.24014681117427e-5, 2.23353116922583e-5, 2.22553679851559e-5, 2.21806215304788e-5, 2.21311167831229e-5, 2.21243564172562e-5, 2.21707258027202e-5, 2.22646939056251e-5, 2.23698320337696e-5, 2.24182469942375e-5, 2.23985644178879e-5, 2.24876965164267e-5, 2.23833770022478e-5, 2.25277874990101e-5, 2.22422744170971e-5, 2.19521888026606e-5, 2.20765595060368e-5, 2.19316927368618e-5, 2.19817779569854e-5, 2.19255688298485e-5, 2.19481971728166e-5, 2.20491548696264e-5, 2.21647573222643e-5, 2.22567862704451e-5, 2.23132196710771e-5, 2.23340643303202e-5, 2.23238859750227e-5, 2.22895423136398e-5, 2.22395655790839e-5, 2.21835909302233e-5, 2.21315144378865e-5, 2.2092497811296e-5, 2.20739604633839e-5, 2.20806244388118e-5, 2.21136597686905e-5, 2.21700548043854e-5, 2.22424472361976e-5, 2.23196933743084e-5, 2.23883507443296e-5, 2.24350104940082e-5, 2.24491271864376e-5, 2.24257664777247e-5, 2.23676026238945e-5, 2.2285565990424e-5, 2.21977437016948e-5
flux1:, 0.699426328502419, 2.0220667335828e-5, 2.02914361394029e-5, 2.03224592345098e-5, 2.03077790568614e-5, 2.02530572972841e-5, 2.01731137249606e-5, 2.00875675169908e-5, 2.00157836091728e-5, 1.99723476397634e-5, 1.99640209910962e-5, 1.99886912107571e-5, 2.00363704889245e-5, 2.00918941150796e-5, 2.01386676380562e-5, 2.01626237849533e-5, 2.01555121330863e-5, 2.01167959501379e-5, 2.00537764464543e-5, 1.998003475268e-5, 1.9912731222997e-5, 1.98695206875754e-5, 1.98655226763144e-5, 1.9909481262196e-5, 1.9996028831966e-5, 2.00920341354096e-5, 2.01355005832034e-5, 2.01149177723217e-5, 2.01912723953426e-5, 2.009603084248e-5, 2.02233951342981e-5, 1.99670238209262e-5, 1.97080649734954e-5, 1.98216460395836e-5, 1.96958971454417e-5, 1.97426948355926e-5, 1.96931230428405e-5, 1.97143073131844e-5, 1.98039284929528e-5, 1.99044588835878e-5, 1.99826846078919e-5, 2.00293361518678e-5, 2.00457234028495e-5, 2.00366969223817e-5, 2.00084617729315e-5, 1.99680284451153e-5, 1.99228597806468e-5, 1.98804046892324e-5, 1.98475672370533e-5, 1.98301582648414e-5, 1.98323014228174e-5, 1.98557611999974e-5, 1.98992631608749e-5, 1.99580276086133e-5, 2.00238312061072e-5, 2.00858621160108e-5, 2.01324355012511e-5, 2.01533592560684e-5, 2.01424897583683e-5, 2.0099875240284e-5, 2.0032880758997e-5, 1.99558181732248e-5
flux1:, 0.699688777406172, 1.816886046266e-5, 1.82259472149008e-5, 1.82448075107489e-5, 1.82224179382282e-5, 1.81660097367556e-5, 1.80903627854473e-5, 1.80136093916181e-5, 1.79526739086027e-5, 1.79194231441858e-5, 1.79183036414555e-5, 1.79458232917018e-5, 1.79918210280629e-5, 1.80421320639834e-5, 1.80820199591502e-5, 1.80996197023321e-5, 1.80886422808829e-5, 1.80497597874343e-5, 1.79904164003885e-5, 1.79232256854405e-5, 1.78634895937212e-5, 1.78265317299317e-5, 1.78252101580644e-5, 1.7866759345056e-5, 1.79460421844498e-5, 1.80331429095122e-5, 1.80717325388251e-5, 1.80502072105158e-5, 1.81146271565316e-5, 1.80276155244143e-5, 1.81396397355599e-5, 1.79099468925443e-5, 1.76795620361997e-5, 1.77837407629514e-5, 1.76757096429344e-5, 1.77197931277876e-5, 1.76767962189774e-5, 1.76970018955701e-5, 1.77763148415922e-5, 1.78629349769299e-5, 1.79283106543781e-5, 1.79657076937198e-5, 1.79776292997715e-5, 1.79692229900041e-5, 1.79461818408961e-5, 1.79142392298797e-5, 1.78789808461861e-5, 1.78456853816314e-5, 1.78191898778172e-5, 1.7803748626522e-5, 1.78027764548905e-5, 1.78183718416994e-5, 1.78506363818473e-5, 1.78969892191081e-5, 1.79518116668587e-5, 1.80067569431921e-5, 1.80519013608384e-5, 1.8077654083565e-5, 1.80770793855056e-5, 1.80481010438657e-5, 1.79949934913072e-5, 1.79286273041898e-5
[truncated: 32,716 more chars]
