# Supplementary material for: Spatial Resolution and Refractive Index Contrast of Resonant Photonic Crystal Surfaces for Biosensing
Source: IEEE Photonics J. Author manuscript; Available in PMC 2015 Sep 7. (PMC4561521; doi:10.1109/JPHOT.2015.2435699)
Supplement: fig6_data [file NIHMS64775-supplement-fig6_data.gz › Volumes/graham/MacBook_backup/PhD_folder_2015_06_02/paper_improvements/IEEE_J_Photonics/final_files/data_files/fig6/meep_data/13/ref.dat]

flux1:	0.627777777777778	7.59108949792179e-7	7.59108674783565e-7	7.59108791903367e-7	7.59109232263894e-7	7.59109641494514e-7	7.59109627694328e-7	7.59109076880574e-7	7.59108310119502e-7	7.59107929988795e-7	7.59108400633398e-7	7.59109617132284e-7	7.59110802035756e-7	7.59110923332026e-7	7.59109486422466e-7	7.5910718850375e-7	7.59105802906579e-7	7.59107003488264e-7	7.59110643818189e-7	7.5911390171539e-7	7.59112909794145e-7	7.59107024303088e-7	7.59102258277645e-7	7.59106748236466e-7	7.59115907066035e-7	7.59110029165172e-7	7.59100365572727e-7	7.59121882533973e-7	7.59096838433215e-7	7.59126957357467e-7	7.59104797066534e-7	7.59093260973496e-7	7.59104797066536e-7	7.59126957357469e-7	7.59096838433216e-7	7.59121882533972e-7	7.59100365572725e-7	7.59110029165171e-7	7.59115907066035e-7	7.59106748236468e-7	7.59102258277646e-7	7.59107024303091e-7	7.59112909794144e-7	7.59113901715387e-7	7.59110643818187e-7	7.59107003488261e-7	7.59105802906577e-7	7.59107188503752e-7	7.59109486422466e-7
flux1:	0.628040226681531	8.66567641656298e-7	8.66567538218162e-7	8.66567826571229e-7	8.66568351474106e-7	8.66568701917143e-7	8.66568495929072e-7	8.66567704532227e-7	8.66566776515975e-7	8.66566419809019e-7	8.66567113867367e-7	8.66568649460505e-7	8.665700632271e-7	8.66570157347152e-7	8.66568409884971e-7	8.66565687864296e-7	8.66564064259196e-7	8.66565445470046e-7	8.66569622843292e-7	8.66573348379649e-7	8.66572235270162e-7	8.6656560116258e-7	8.66560290964786e-7	8.66565452687675e-7	8.66575741871975e-7	8.66568838458441e-7	8.66557825061257e-7	8.66582378655417e-7	8.66553822237481e-7	8.66588349934434e-7	8.66563145846434e-7	8.66550002012158e-7	8.66563145846436e-7	8.66588349934435e-7	8.66553822237482e-7	8.66582378655416e-7	8.66557825061254e-7	8.66568838458441e-7	8.66575741871975e-7	8.66565452687676e-7	8.66560290964786e-7	8.66565601162581e-7	8.66572235270161e-7	8.66573348379647e-7	8.66569622843291e-7	8.66565445470045e-7	8.66564064259196e-7	8.66565687864301e-7	8.66568409884969e-7
flux1:	0.628302675585284	9.88362740746263e-7	9.88362878411734e-7	9.88363398204458e-7	9.88364029176749e-7	9.88364291952573e-7	9.88363826988122e-7	9.88362722215566e-7	9.88361590697442e-7	9.88361268664639e-7	9.88362247359231e-7	9.88364182919341e-7	9.8836588291484e-7	9.88365950489868e-7	9.88363833432377e-7	9.88360601630799e-7	9.88358680896279e-7	9.88360250553805e-7	9.88365034700049e-7	9.8836930252128e-7	9.88368077745892e-7	9.88360630245798e-7	9.88354732650217e-7	9.8836065361785e-7	9.88372179476525e-7	9.88364063085362e-7	9.88351507126481e-7	9.88379499720116e-7	9.88346981844823e-7	9.88386550555603e-7	9.88357930573701e-7	9.88342976238333e-7	9.88357930573702e-7	9.88386550555605e-7	9.88346981844822e-7	9.88379499720114e-7	9.88351507126478e-7	9.8836406308536e-7	9.88372179476524e-7	9.88360653617853e-7	9.88354732650217e-7	9.88360630245801e-7	9.88368077745891e-7	9.88369302521276e-7	9.8836503470005e-7	9.88360250553805e-7	9.88358680896279e-7	9.88360601630803e-7	9.88363833432375e-7
flux1:	0.628565124489038	1.12627879327118e-6	1.12627925581041e-6	1.12628007719289e-6	1.12628083673359e-6	1.12628097447945e-6	1.12628016980148e-6	1.12627866608476e-6	1.12627728337927e-6	1.12627701187295e-6	1.1262783488942e-6	1.12628077948757e-6	1.1262828318301e-6	1.12628287225606e-6	1.1262803159678e-6	1.12627647455131e-6	1.12627418786173e-6	1.12627595405651e-6	1.12628142407635e-6	1.12628631985582e-6	1.12628499689147e-6	1.12627666676613e-6	1.12627013602507e-6	1.12627691374419e-6	1.12628979019968e-6	1.12628024443017e-6	1.12626592869454e-6	1.1262978127339e-6	1.12626083054905e-6	1.12630615612999e-6	1.12627370539111e-6	1.12625671369834e-6	1.12627370539111e-6	1.12630615612999e-6	1.12626083054905e-6	1.1262978127339e-6	1.12626592869454e-6	1.12628024443017e-6	1.12628979019968e-6	1.12627691374419e-6	1.12627013602506e-6	1.12627666676613e-6	1.12628499689147e-6	1.12628631985581e-6	1.12628142407635e-6	1.12627595405651e-6	1.12627418786173e-6	1.12627647455132e-6	1.1262803159678e-6
flux1:	0.628827573392791	1.2823045807792e-6	1.28230546686524e-6	1.28230666966643e-6	1.28230758020752e-6	1.28230754577115e-6	1.28230630573319e-6	1.28230430455009e-6	1.28230261820168e-6	1.28230241885779e-6	1.28230420148501e-6	1.28230723688644e-6	1.28230971609826e-6	1.28230972649274e-6	1.28230664954282e-6	1.28230208381588e-6	1.28229935286385e-6	1.28230132503083e-6	1.28230757066316e-6	1.28231319164061e-6	1.28231178718871e-6	1.28230249928963e-6	1.28229528657279e-6	1.28230303004407e-6	1.28231738008762e-6	1.28230615717238e-6	1.28228983822157e-6	1.28232612200277e-6	1.28228411208525e-6	1.28233600264267e-6	1.28229925768792e-6	1.28227997452092e-6	1.28229925768792e-6	1.28233600264267e-6	1.28228411208525e-6	1.28232612200277e-6	1.28228983822157e-6	1.28230615717237e-6	1.28231738008762e-6	1.28230303004407e-6	1.28229528657279e-6	1.28230249928963e-6	1.28231178718871e-6	1.28231319164061e-6	1.28230757066316e-6	1.28230132503083e-6	1.28229935286384e-6	1.28230208381588e-6	1.28230664954282e-6
flux1:	0.629090022296544	1.45865411205545e-6	1.45865553542447e-6	1.45865720846356e-6	1.45865829118528e-6	1.45865802651563e-6	1.45865624004865e-6	1.45865363023544e-6	1.45865158399399e-6	1.458651485397e-6	1.45865381528644e-6	1.45865757999624e-6	1.45866056821979e-6	1.45866054220512e-6	1.45865685033598e-6	1.45865143048119e-6	1.45864816822439e-6	1.45865035857579e-6	1.45865748148172e-6	1.45866393663889e-6	1.45866246929973e-6	1.45865214057802e-6	1.45864419328515e-6	1.45865302485956e-6	1.45866898258902e-6	1.45865580116905e-6	1.45863720771425e-6	1.45867846170511e-6	1.45863079215181e-6	1.4586901570897e-6	1.45864859901611e-6	1.45862673933921e-6	1.45864859901612e-6	1.45869015708971e-6	1.45863079215181e-6	1.45867846170511e-6	1.45863720771424e-6	1.45865580116904e-6	1.45866898258901e-6	1.45865302485957e-6	1.45864419328516e-6	1.45865214057802e-6	1.45866246929972e-6	1.45866393663888e-6	1.45865748148172e-6	1.45865035857579e-6	1.45864816822439e-6	1.4586514304812e-6	1.45865685033598e-6
flux1:	0.629352471200297	1.65778947107044e-6	1.65779156006971e-6	1.65779380003298e-6	1.65779507361901e-6	1.65779450899675e-6	1.65779204967886e-6	1.65778870830322e-6	1.65778624338483e-6	1.65778628211351e-6	1.65778927561692e-6	1.65779390826861e-6	1.65779749400614e-6	1.65779742036406e-6	1.65779300574173e-6	1.65778658713278e-6	1.65778269915515e-6	1.65778512449144e-6	1.65779323949245e-6	1.65780064924844e-6	1.65779913747962e-6	1.65778767440465e-6	1.65777893536444e-6	1.65778899308137e-6	1.65780670642751e-6	1.65779124960464e-6	1.65777008105504e-6	1.65781694479539e-6	1.65776290611707e-6	1.65783076557186e-6	1.65778381202365e-6	1.65775905566645e-6	1.65778381202366e-6	1.65783076557187e-6	1.65776290611707e-6	1.65781694479538e-6	1.65777008105504e-6	1.65779124960463e-6	1.65780670642751e-6	1.65778899308137e-6	1.65777893536444e-6	1.65778767440465e-6	1.65779913747962e-6	1.65780064924844e-6	1.65779323949245e-6	1.65778512449144e-6	1.65778269915515e-6	1.65778658713278e-6	1.65779300574173e-6
flux1:	0.629614920104051	1.88244564871054e-6	1.88244854514819e-6	1.88245145505385e-6	1.88245293450311e-6	1.88245198826803e-6	1.8824487151062e-6	1.88244450894909e-6	1.88244156553164e-6	1.88244178696294e-6	1.88244557483542e-6	1.882451226894e-6	1.88245550325171e-6	1.88245536451547e-6	1.88245010538292e-6	1.88244252959578e-6	1.88243791616159e-6	1.88244060006085e-6	1.88244983625379e-6	1.88245833155896e-6	1.88245679080169e-6	1.882444086123e-6	1.88243449270385e-6	1.88244593321076e-6	1.88246556746836e-6	1.88244748119894e-6	1.88242340641506e-6	1.88247659602091e-6	1.88241539068718e-6	1.88249288533224e-6	1.88243988119079e-6	1.88241186801045e-6	1.88243988119079e-6	1.88249288533224e-6	1.88241539068718e-6	1.8824765960209e-6	1.88242340641506e-6	1.88244748119893e-6	1.88246556746836e-6	1.88244593321076e-6	1.88243449270385e-6	1.882444086123e-6	1.88245679080169e-6	1.88245833155895e-6	1.8824498362538e-6	1.88244060006085e-6	1.88243791616158e-6	1.88244252959579e-6	1.88245010538292e-6
flux1:	0.629877369007804	2.13565749056209e-6	2.13566134780435e-6	2.13566503511627e-6	2.13566673075665e-6	2.13566530969515e-6	2.13566106873184e-6	2.13565585639498e-6	2.13565237526842e-6	2.13565283400001e-6	2.13565756035923e-6	2.13566439402963e-6	2.13566945647306e-6	2.13566922754461e-6	2.13566298840599e-6	2.13565408504482e-6	2.13564864390368e-6	2.13565161926913e-6	2.13566212093018e-6	2.13567184163756e-6	2.13567028050683e-6	2.13565620931565e-6	2.13564569248717e-6	2.13565869464482e-6	2.135680436917e-6	2.1356593287958e-6	2.13563198506622e-6	2.13569230136248e-6	2.13562303184661e-6	2.1357114330653e-6	2.13565163970262e-6	2.13561996406199e-6	2.13565163970262e-6	2.1357114330653e-6	2.13562303184661e-6	2.13569230136249e-6	2.13563198506621e-6	2.1356593287958e-6	2.135680436917e-6	2.13565869464483e-6	2.13564569248718e-6	2.13565620931565e-6	2.13567028050683e-6	2.13567184163756e-6	2.13566212093018e-6	2.13565161926912e-6	2.13564864390368e-6	2.13565408504482e-6	2.13566298840599e-6
flux1:	0.630139817911557	2.42078889718096e-6	2.420793877486e-6	2.42079845197996e-6	2.42080036885106e-6	2.42079836940225e-6	2.42079299622949e-6	2.42078663084753e-6	2.42078255510793e-6	2.42078331485095e-6	2.42078913526402e-6	2.42079732055909e-6	2.42080326421831e-6	2.42080291111566e-6	2.42079554357857e-6	2.42078513301306e-6	2.42077876298791e-6	2.4207820749117e-6	2.42079400209252e-6	2.4208050944956e-6	2.42080350995039e-6	2.42078792501954e-6	2.42077640841641e-6	2.42079117769297e-6	2.42081524234212e-6	2.42079068080369e-6	2.42075967304847e-6	2.4208280103554e-6	2.42074966553205e-6	2.42085038598192e-6	2.42078296895477e-6	2.42074717345837e-6	2.42078296895477e-6	2.42085038598192e-6	2.42074966553206e-6	2.4208280103554e-6	2.42075967304847e-6	2.42079068080369e-6	2.42081524234212e-6	2.42079117769297e-6	2.42077640841641e-6	2.42078792501954e-6	2.42080350995039e-6	2.42080509449559e-6	2.42079400209252e-6	2.4207820749117e-6	2.42077876298791e-6	2.42078513301307e-6	2.42079554357858e-6
flux1:	0.63040226681531	2.7415644169972e-6	2.74157068812712e-6	2.74157625965463e-6	2.74157839744125e-6	2.74157570785966e-6	2.74156903108281e-6	2.74156136357392e-6	2.74155664022386e-6	2.7415577730172e-6	2.74156485161787e-6	2.74157456257552e-6	2.74158147917176e-6	2.7415809580264e-6	2.74157230241768e-6	2.7415601994994e-6	2.74155280485484e-6	2.74155651373273e-6	2.74157004245082e-6	2.74158265589342e-6	2.74158102733316e-6	2.74156375374079e-6	2.74155115279496e-6	2.74156792654449e-6	2.7415945617195e-6	2.7415660756531e-6	2.74153097583914e-6	2.74160833144007e-6	2.74151977120088e-6	2.7416343758246e-6	2.74155839090518e-6	2.74151795934162e-6	2.74155839090518e-6	2.7416343758246e-6	2.74151977120088e-6	2.74160833144006e-6	2.74153097583914e-6	2.7415660756531e-6	2.7415945617195e-6	2.74156792654449e-6	2.74155115279496e-6	2.7415637537408e-6	2.74158102733316e-6	2.74158265589341e-6	2.74157004245082e-6	2.74155651373273e-6	2.74155280485484e-6	2.7415601994994e-6	2.74157230241769e-6
flux1:	0.630664715719064	3.10210337516397e-6	3.1021111063776e-6	3.1021177827113e-6	3.10212013640826e-6	3.10211663998706e-6	3.10210848562476e-6	3.10209936836569e-6	3.10209394966081e-6	3.10209553427275e-6	3.10210403985229e-6	3.10211544993858e-6	3.10212342444017e-6	3.10212268087053e-6	3.10211256871857e-6	3.10209858750248e-6	3.10209008305054e-6	3.1020942678605e-6	3.10210958978943e-6	3.10212387228396e-6	3.10212215455637e-6	3.10210298363176e-6	3.10208920484867e-6	3.10210825855628e-6	3.10213775383102e-6	3.10210483256815e-6	3.10206517929826e-6	3.10215266362094e-6	3.10205260159185e-6	3.10218281917111e-6	3.10209719663749e-6	3.10205154608683e-6	3.10209719663749e-6	3.10218281917111e-6	3.10205260159185e-6	3.10215266362094e-6	3.10206517929826e-6	3.10210483256815e-6	3.10213775383102e-6	3.10210825855628e-6	3.10208920484867e-6	3.10210298363176e-6	3.10212215455636e-6	3.10212387228396e-6	3.10210958978943e-6	3.10209426786049e-6	3.10209008305054e-6	3.10209858750249e-6	3.10211256871857e-6
flux1:	0.630927164622817	3.50695668418264e-6	3.50696604177555e-6	3.50697392674852e-6	3.50697648822247e-6	3.50697206762554e-6	3.5069622643684e-6	3.50695155513163e-6	3.50694539950234e-6	3.50694751891261e-6	3.50695761998241e-6	3.50697089677424e-6	3.50698000392179e-6	3.50697897290693e-6	3.50696723034714e-6	3.50695118979216e-6	3.50694150664695e-6	3.50694626828389e-6	3.50696358986474e-6	3.50697968269377e-6	3.50697779804794e-6	3.50695648071337e-6	3.50694142117759e-6	3.50696307573016e-6	3.50699577084427e-6	3.50695786442968e-6	3.50691316264354e-6	3.50701201019507e-6	3.50689899446478e-6	3.50704672986628e-6	3.50695025700946e-6	3.50689872908602e-6	3.50695025700946e-6	3.50704672986628e-6	3.50689899446478e-6	3.50701201019508e-6	3.50691316264354e-6	3.50695786442969e-6	3.50699577084427e-6	3.50696307573016e-6	3.50694142117759e-6	3.50695648071337e-6	3.50697779804794e-6	3.50697968269377e-6	3.50696358986475e-6	3.50694626828389e-6	3.50694150664696e-6	3.50695118979217e-6	3.50696723034714e-6
flux1:	0.63118961352657	3.96114648388826e-6	3.96115762651087e-6	3.9611668186788e-6	3.96116957925407e-6	3.96116412193669e-6	3.96115250711219e-6	3.96114007305707e-6	3.96113314543648e-6	3.96113588333796e-6	3.96114774222995e-6	3.96116304153228e-6	3.96117334240234e-6	3.9611719487641e-6	3.96115840087406e-6	3.96114013143272e-6	3.96112922327596e-6	3.96113468782202e-6	3.96115422873991e-6	3.96117226007002e-6	3.96117008914652e-6	3.96114632876793e-6	3.96112987596711e-6	3.96115450597632e-6	3.9611908006152e-6	3.96114732021884e-6	3.96109704091478e-6	3.96120862202155e-6	3.9610810138253e-6	3.96124836114828e-6	3.96113966299399e-6	3.96108151421091e-6	3.96113966299399e-6	3.96124836114828e-6	3.9610810138253e-6	3.96120862202155e-6	3.96109704091479e-6	3.96114732021884e-6	3.9611908006152e-6	3.96115450597632e-6	3.9611298759671e-6	3.96114632876793e-6	3.96117008914651e-6	3.96117226007001e-6	3.96115422873992e-6	3.96113468782202e-6	3.96112922327596e-6	3.96114013143274e-6	3.96115840087405e-6
flux1:	0.631452062430323	4.47020875927137e-6	4.47022183331167e-6	4.47023242536279e-6	4.47023537950022e-6	4.47022878410737e-6	4.47021521012122e-6	4.47020093159573e-6	4.47019320300219e-6	4.47019663932645e-6	4.47021040547848e-6	4.47022786509382e-6	4.47023940389011e-6	4.47023756346267e-6	4.47022203946774e-6	4.47020139040267e-6	4.47018924007295e-6	4.47019556187316e-6	4.47021755288149e-6	4.47023763048157e-6	4.47023500249571e-6	4.47020844739399e-6	4.47019047944796e-6	4.47021852261268e-6	4.47025888709705e-6	4.47020920536323e-6	4.47015278522319e-6	4.47027861864218e-6	4.47013456898729e-6	4.47032382589168e-6	4.47020134418386e-6	4.47013573544329e-6	4.47020134418387e-6	4.47032382589167e-6	4.47013456898729e-6	4.47027861864218e-6	4.47015278522319e-6	4.47020920536323e-6	4.47025888709705e-6	4.47021852261268e-6	4.47019047944796e-6	4.47020844739399e-6	4.4702350024957e-6	4.47023763048156e-6	4.47021755288149e-6	4.47019556187316e-6	4.47018924007295e-6	4.47020139040268e-6	4.47022203946775e-6
flux1:	0.631714511334077	5.04023908451402e-6	5.0402542198747e-6	5.04026629898517e-6	5.04026944903884e-6	5.04026163257038e-6	5.0402459735154e-6	5.04022974740069e-6	5.04022119366473e-6	5.04022539921714e-6	5.04024120188075e-6	5.04026093531007e-6	5.04027373657866e-6	5.04027135809897e-6	5.04025369731003e-6	5.04023054449624e-6	5.04021717066648e-6	5.04022453508436e-6	5.04024921520743e-6	5.04027141843861e-6	5.04026810078313e-6	5.04023833659549e-6	5.04021872296941e-6	5.04025069041078e-6	5.04029567709555e-6	5.04023912815951e-6	5.04017596892964e-6	5.04031773541856e-6	5.04015515968641e-6	5.04036884325886e-6	5.04023081380514e-6	5.04015679903712e-6	5.04023081380515e-6	5.04036884325886e-6	5.04015515968641e-6	5.04031773541855e-6	5.04017596892964e-6	5.04023912815952e-6	5.04029567709555e-6	5.04025069041079e-6	5.04021872296941e-6	5.04023833659549e-6	5.04026810078312e-6	5.04027141843859e-6	5.04024921520744e-6	5.04022453508436e-6	5.04021717066649e-6	5.04023054449625e-6	5.04025369731003e-6
flux1:	0.63197696023783	5.67794164029471e-6	5.67795894691641e-6	5.67797259619315e-6	5.67797595812435e-6	5.67796686354316e-6	5.67794902159613e-6	5.6779307639237e-6	5.67792136350977e-6	5.67792639389942e-6	5.67794433460379e-6	5.67796642501104e-6	5.67798049146981e-6	5.67797747915687e-6	5.6779575374107e-6	5.67793179129991e-6	5.67791725496827e-6	5.67792588070846e-6	5.67795349391523e-6	5.67797786524362e-6	5.67797355280936e-6	5.6779400949232e-6	5.67791869768555e-6	5.67795518512982e-6	5.67800544022985e-6	5.67794131906484e-6	5.67787078651933e-6	5.6780303434768e-6	5.67784689409147e-6	5.67808775868859e-6	5.67793218722531e-6	5.67784870122059e-6	5.6779321872253e-6	5.67808775868858e-6	5.67784689409146e-6	5.6780303434768e-6	5.67787078651933e-6	5.67794131906484e-6	5.67800544022986e-6	5.67795518512983e-6	5.67791869768555e-6	5.67794009492319e-6	5.67797355280935e-6	5.67797786524361e-6	5.67795349391523e-6	5.67792588070846e-6	5.67791725496827e-6	5.67793179129992e-6	5.6779575374107e-6
flux1:	0.632239409141583	6.39068164906982e-6	6.39070121454475e-6	6.39071651561212e-6	6.39072012541265e-6	6.39070972925858e-6	6.39068964042845e-6	6.39066928801865e-6	6.39065901897647e-6	6.39066490814149e-6	6.39068505334164e-6	6.39070954815591e-6	6.39072485929936e-6	6.39072111601272e-6	6.39069877228453e-6	6.39067038562702e-6	6.39065479611424e-6	6.39066493702899e-6	6.39069572854541e-6	6.39072226491798e-6	6.39071656950047e-6	6.39067885580903e-6	6.3906555314693e-6	6.39069723108502e-6	6.39075350656262e-6	6.3906810672522e-6	6.39060248954539e-6	6.39078188686168e-6	6.39057492417558e-6	6.39084598176901e-6	6.39067061856255e-6	6.39057646406402e-6	6.39067061856255e-6	6.39084598176901e-6	6.39057492417557e-6	6.39078188686167e-6	6.39060248954538e-6	6.39068106725221e-6	6.39075350656263e-6	6.39069723108502e-6	6.39065553146929e-6	6.39067885580902e-6	6.39071656950046e-6	6.39072226491797e-6	6.39069572854542e-6	6.39066493702899e-6	6.39065479611423e-6	6.39067038562702e-6	6.39069877228452e-6
flux1:	0.632501858045337	7.18654136889082e-6	7.18656325747032e-6	7.18658029414068e-6	7.18658421457618e-6	7.18657253403844e-6	7.18655017279354e-6	7.18652768371249e-6	7.18651651990346e-6	7.18652327365208e-6	7.18654564807895e-6	7.18657255463008e-6	7.18658906622443e-6	7.18658449699319e-6	7.18655965974619e-6	7.18652863459341e-6	7.18651215472438e-6	7.18652410106425e-6	7.1865583135747e-6	7.18658695808846e-6	7.18657939831481e-6	7.18653678255829e-6	7.18651138448283e-6	7.18655909710531e-6	7.1866222621705e-6	7.18654071463884e-6	7.18645337983374e-6	7.18665487712662e-6	7.18642143873268e-6	7.18672598236543e-6	7.18652829582349e-6	7.18642212996437e-6	7.18652829582349e-6	7.18672598236543e-6	7.18642143873269e-6	7.18665487712663e-6	7.18645337983374e-6	7.18654071463885e-6	7.18662226217051e-6	7.18655909710532e-6	7.18651138448283e-6	7.18653678255828e-6	7.18657939831481e-6	7.18658695808845e-6	7.18655831357471e-6	7.18652410106425e-6	7.18651215472437e-6	7.18652863459342e-6	7.18655965974618e-6
flux1:	0.63276430694909	8.07437978099451e-6	8.07440403421353e-6	8.07442289703509e-6	8.07442722417028e-6	8.0744143229772e-6	8.07438970527322e-6	8.07436505798458e-6	8.07435296485377e-6	8.07436055496829e-6	8.07438513627224e-6	8.07441441885435e-6	8.07443206336541e-6	8.07442657897098e-6	8.07439919170396e-6	8.07436558515409e-6	8.07434843530389e-6	8.07436251443218e-6	8.07440038451139e-6	8.0744310188954e-6	8.07442101115594e-6	8.07437275711602e-6	8.07434513847588e-6	8.07439978587619e-6	8.07447083757154e-6	8.07437934224918e-6	8.07428249480268e-6	8.07450858024887e-6	8.07424534898901e-6	8.07458698003132e-6	8.07436412964993e-6	8.07424444984184e-6	8.07436412964992e-6	8.07458698003132e-6	8.07424534898901e-6	8.07450858024886e-6	8.07428249480268e-6	8.07437934224919e-6	8.07447083757156e-6	8.07439978587618e-6	8.07434513847589e-6	8.07437275711602e-6	8.07442101115594e-6	8.07443101889539e-6	8.0744003845114e-6	8.07436251443219e-6	8.07434843530388e-6	8.07436558515411e-6	8.07439919170395e-6
flux1:	0.633026755852843	9.06389609908383e-6	9.06392273810239e-6	9.06394352940992e-6	9.06394839823013e-6	9.06393439064659e-6	9.0639075749073e-6	9.06388076610543e-6	9.06386769641441e-6	9.06387605598263e-6	9.0639027713111e-6	9.06393435003751e-6	9.0639530379397e-6	9.06394655811868e-6	9.06391660347857e-6	9.06388053158777e-6	9.06386299229693e-6	9.06387956896275e-6	9.06392132417341e-6	9.06395376267778e-6	9.06394061358649e-6	9.06388589038867e-6	9.0638559075384e-6	9.06391854432086e-6	9.0639986165927e-6	9.06389627645481e-6	9.06378911244058e-6	9.06404252345215e-6	9.06374579444596e-6	9.064128454406e-6	9.06387726342018e-6	9.06374239281283e-6	9.06387726342018e-6	9.064128454406e-6	9.06374579444593e-6	9.06404252345213e-6	9.06378911244058e-6	9.06389627645482e-6	9.0639986165927e-6	9.06391854432088e-6	9.0638559075384e-6	9.06388589038866e-6	9.06394061358649e-6	9.06395376267777e-6	9.06392132417341e-6	9.06387956896277e-6	9.06386299229693e-6	9.06388053158779e-6	9.06391660347857e-6
flux1:	0.633289204756596	1.01656972191499e-5	1.01657262487478e-5	1.01657490876571e-5	1.01657546759708e-5	1.01657397281619e-5	1.01657108138369e-5	1.01656818550887e-5	1.0165667745174e-5	1.01656767659126e-5	1.01657054910826e-5	1.01657392428319e-5	1.01657588646328e-5	1.01657513203476e-5	1.01657188220947e-5	1.01656804613647e-5	1.01656628742792e-5	1.01656823506301e-5	1.0165728207811e-5	1.0165762193161e-5	1.01657450940805e-5	1.01656829728283e-5	1.01656504889559e-5	1.01657223135994e-5	1.01658126842051e-5	1.01656985335944e-5	1.01655801944586e-5	1.01658639404917e-5	1.01655295875509e-5	1.01659575952492e-5	1.01656745233862e-5	1.01655225960258e-5	1.01656745233862e-5	1.01659575952492e-5	1.01655295875509e-5	1.01658639404917e-5	1.01655801944586e-5	1.01656985335944e-5	1.01658126842051e-5	1.01657223135994e-5	1.01656504889559e-5	1.01656829728283e-5	1.01657450940805e-5	1.01657621931609e-5	1.0165728207811e-5	1.01656823506301e-5	1.01656628742792e-5	1.01656804613647e-5	1.01657188220947e-5
flux1:	0.63355165366035	1.13913692175194e-5	1.13914006314807e-5	1.13914256580832e-5	1.13914321877863e-5	1.13914165158208e-5	1.13913856392633e-5	1.13913545527529e-5	1.13913393200202e-5	1.13913488524298e-5	1.13913794143333e-5	1.13914151759864e-5	1.13914356046687e-5	1.13914269387825e-5	1.13913919608471e-5	1.13913515467191e-5	1.13913343136855e-5	1.13913571293002e-5	1.1391407294649e-5	1.13914424967551e-5	1.13914205209126e-5	1.13913499728281e-5	1.13913148616519e-5	1.13913972261572e-5	1.13914993207261e-5	1.13913723103739e-5	1.13912418750433e-5	1.13915592628632e-5	1.13911827046873e-5	1.13916607996317e-5	1.13913419163725e-5	1.13911708621921e-5	1.13913419163725e-5	1.13916607996317e-5	1.13911827046873e-5	1.13915592628632e-5	1.13912418750433e-5	1.13913723103739e-5	1.13914993207261e-5	1.13913972261572e-5	1.13913148616519e-5	1.13913499728281e-5	1.13914205209126e-5	1.13914424967551e-5	1.1391407294649e-5	1.13913571293002e-5	1.13913343136855e-5	1.13913515467191e-5	1.13913919608472e-5
flux1:	0.633814102564103	1.27535529914825e-5	1.27535867788803e-5	1.27536141567155e-5	1.2753621891444e-5	1.2753605755285e-5	1.27535730828547e-5	1.27535398967082e-5	1.27535234392047e-5	1.27535332964272e-5	1.27535654792381e-5	1.27536030532729e-5	1.27536241467147e-5	1.27536143123143e-5	1.27535769541656e-5	1.2753534776012e-5	1.27535183562617e-5	1.27535449885818e-5	1.27535996601983e-5	1.27536356783229e-5	1.27536077809943e-5	1.27535276771701e-5	1.27534898263964e-5	1.2753584243965e-5	1.27536996365308e-5	1.27535586142144e-5	1.27534150894181e-5	1.27537697511736e-5	1.27533459177298e-5	1.27538793105292e-5	1.27535202692762e-5	1.27533277990416e-5	1.27535202692762e-5	1.27538793105292e-5	1.27533459177298e-5	1.27537697511736e-5	1.27534150894181e-5	1.27535586142144e-5	1.27536996365308e-5	1.2753584243965e-5	1.27534898263964e-5	1.27535276771701e-5	1.27536077809943e-5	1.27536356783228e-5	1.27535996601983e-5	1.27535449885818e-5	1.27535183562617e-5	1.2753534776012e-5	1.27535769541656e-5
flux1:	0.634076551467856	1.42660241211394e-5	1.42660602727868e-5	1.42660901885337e-5	1.42660994267306e-5	1.42660831196959e-5	1.42660488381984e-5	1.42660135820549e-5	1.42659957810647e-5	1.42660057472951e-5	1.4266039302927e-5	1.42660784652694e-5	1.42661000680607e-5	1.42660890236042e-5	1.42660494111833e-5	1.42660058033887e-5	1.42659907088732e-5	1.42660216745132e-5	1.42660810481048e-5	1.42661174171439e-5	1.42660824393064e-5	1.42659915520894e-5	1.42659508662871e-5	1.4266059016448e-5	1.42661894258031e-5	1.42660331121375e-5	1.4265875420857e-5	1.42662713453425e-5	1.42657946448119e-5	1.42663890754326e-5	1.42659850889359e-5	1.42657686792547e-5	1.42659850889359e-5	1.42663890754326e-5	1.42657946448119e-5	1.42662713453425e-5	1.4265875420857e-5	1.42660331121376e-5	1.42661894258032e-5	1.4266059016448e-5	1.42659508662871e-5	1.42659915520893e-5	1.42660824393064e-5	1.42661174171438e-5	1.42660810481048e-5	1.42660216745132e-5	1.42659907088732e-5	1.42660058033887e-5	1.42660494111833e-5
flux1:	0.634339000371609	1.59437770129072e-5	1.59438155270083e-5	1.59438481862369e-5	1.59438592487376e-5	1.59438430821145e-5	1.59438073869322e-5	1.59437700886111e-5	1.59437508152703e-5	1.59437606594935e-5	1.59437953225786e-5	1.59438358324172e-5	1.59438577763588e-5	1.59438454768013e-5	1.59438037483537e-5	1.59437590772277e-5	1.59437458663125e-5	1.59437817238131e-5	1.59438460022587e-5	1.59438822037222e-5	1.59438388794547e-5	1.59437358853746e-5	1.59436922878776e-5	1.59438160185039e-5	1.5943963299803e-5	1.59437902587565e-5	1.59436172267886e-5	1.59440587942774e-5	1.59435230809036e-5	1.59441848854963e-5	1.59437307028247e-5	1.59434875812964e-5	1.59437307028246e-5	1.59441848854963e-5	1.59435230809036e-5	1.59440587942775e-5	1.59436172267886e-5	1.59437902587566e-5	1.5943963299803e-5	1.59438160185039e-5	1.59436922878776e-5	1.59437358853746e-5	1.59438388794547e-5	1.59438822037222e-5	1.59438460022586e-5	1.59437817238131e-5	1.59437458663125e-5	1.59437590772277e-5	1.59438037483537e-5
flux1:	0.634601449275363	1.78031133642533e-5	1.78031542500756e-5	1.78031898678802e-5	1.78032030792777e-5	1.78031873620486e-5	1.78031504435754e-5	1.78031111278441e-5	1.78030902547723e-5	1.78030997504424e-5	1.78031352578755e-5	1.78031768689352e-5	1.78031989713966e-5	1.78031853544758e-5	1.78031416407601e-5	1.78030962872148e-5	1.78030855571007e-5	1.78031269117601e-5	1.78031963191829e-5	1.78032317973196e-5	1.78031787650719e-5	1.78030622491171e-5	1.78030156825358e-5	1.78031570082543e-5	1.78033231394185e-5	1.78031317432717e-5	1.78029420839681e-5	1.78034341049989e-5	1.78028326480857e-5	1.78035688349936e-5	1.78030587202231e-5	1.78027858507681e-5	1.78030587202231e-5	1.78035688349936e-5	1.78028326480857e-5	1.78034341049989e-5	1.78029420839681e-5	1.78031317432717e-5	1.78033231394185e-5	1.78031570082543e-5	1.78030156825358e-5	1.78030622491171e-5	1.78031787650718e-5	1.78032317973196e-5	1.78031963191829e-5	1.78031269117601e-5	1.78030855571008e-5	1.78030962872148e-5	1.78031416407602e-5
flux1:	0.634863898179116	1.98617349655989e-5	1.98617782438305e-5	1.9861817029232e-5	1.98618326925387e-5	1.98618177064931e-5	1.98617797357624e-5	1.98617384263207e-5	1.98617158451812e-5	1.98617247962322e-5	1.98617609110449e-5	1.98618033836026e-5	1.98618254428436e-5	1.98618104097963e-5	1.98617648083565e-5	1.98617191465165e-5	1.98617115249254e-5	1.98617590363718e-5	1.98618338372716e-5	1.9861868020595e-5	1.98618038382518e-5	1.98616722991716e-5	1.98616227240943e-5	1.98617838207018e-5	1.98619708833461e-5	1.98617592719783e-5	1.98615515693196e-5	1.98620993277898e-5	1.98614247819714e-5	1.98622431173587e-5	1.98616708300148e-5	1.98613648983576e-5	1.98616708300148e-5	1.98622431173587e-5	1.98614247819714e-5	1.98620993277898e-5	1.98615515693196e-5	1.98617592719783e-5	1.98619708833461e-5	1.98617838207019e-5	1.98616227240943e-5	1.98616722991716e-5	1.98618038382518e-5	1.9861868020595e-5	1.98618338372716e-5	1.98617590363718e-5	1.98617115249254e-5	1.98617191465165e-5	1.98617648083565e-5
flux1:	0.635126347082869	2.21388408287583e-5	2.21388865271329e-5	2.21389286603085e-5	2.21389470247682e-5	2.21389329956551e-5	2.21388941102982e-5	2.21388508361408e-5	2.21388264818747e-5	2.21388347551486e-5	2.21388712941619e-5	2.21389144068818e-5	2.21389361934301e-5	2.21389195835767e-5	2.21388721270348e-5	2.2138826499217e-5	2.21388226360325e-5	2.21388770292039e-5	2.21389575530316e-5	2.21389898812594e-5	2.21389130446981e-5	2.21387649008851e-5	2.21387122923758e-5	2.21388954870391e-5	2.21391056418697e-5	2.21388716764607e-5	2.2138644366718e-5	2.21392536675889e-5	2.21384980443269e-5	2.2139407147651e-5	2.21387659247554e-5	2.21384233239771e-5	2.21387659247554e-5	2.2139407147651e-5	2.21384980443269e-5	2.21392536675889e-5	2.2138644366718e-5	2.21388716764607e-5	2.21391056418697e-5	2.21388954870391e-5	2.21387122923758e-5	2.21387649008851e-5	2.21389130446981e-5	2.21389898812594e-5	2.21389575530316e-5	2.21388770292039e-5	2.21388226360325e-5	2.2138826499217e-5	2.21388721270348e-5
flux1:	0.635388795986622	2.46552286017405e-5	2.46552767445369e-5	2.46553223462229e-5	2.46553435685605e-5	2.46553306343268e-5	2.46552909262178e-5	2.46552457334981e-5	2.46552196157142e-5	2.46552271795108e-5	2.46552640438777e-5	2.46553076043735e-5	2.46553288475911e-5	2.46553104064708e-5	2.46552610251343e-5	2.4655215713925e-5	2.46552162736279e-5	2.46552783537548e-5	2.46553650250905e-5	2.46553949812068e-5	2.46553039457883e-5	2.46551375411889e-5	2.46550818827568e-5	2.46552896399793e-5	2.46555250968837e-5	2.4655266308347e-5	2.46550176606895e-5	2.46556948825346e-5	2.46548495225856e-5	2.46558589718679e-5	2.46551415112268e-5	2.4654758327209e-5	2.46551415112268e-5	2.46558589718679e-5	2.46548495225855e-5	2.46556948825346e-5	2.46550176606895e-5	2.46552663083471e-5	2.46555250968838e-5	2.46552896399793e-5	2.46550818827568e-5	2.46551375411889e-5	2.46553039457882e-5	2.46553949812067e-5	2.46553650250905e-5	2.46552783537548e-5	2.46552162736279e-5	2.4655215713925e-5	2.46552610251343e-5
flux1:	0.635651244890376	2.74334001970406e-5	2.74334507872124e-5	2.74334998800366e-5	2.74335239799253e-5	2.7433512157485e-5	2.74334716635761e-5	2.74334246339529e-5	2.74333968755885e-5	2.74334038436083e-5	2.74334410510127e-5	2.7433484903917e-5	2.74335052730297e-5	2.74334846140906e-5	2.74334330935551e-5	2.74333882920177e-5	2.74333939478512e-5	2.74334646199267e-5	2.74335579941249e-5	2.74335851409255e-5	2.74334783450914e-5	2.7433291954491e-5	2.74332332293135e-5	2.74334681329251e-5	2.74337311162942e-5	2.74334446490176e-5	2.74331727455211e-5	2.74339248980438e-5	2.74329804443901e-5	2.74341008909301e-5	2.74332993350531e-5	2.7432871331549e-5	2.74332993350531e-5	2.74341008909301e-5	2.74329804443901e-5	2.74339248980438e-5	2.74331727455211e-5	2.74334446490176e-5	2.74337311162942e-5	2.74334681329251e-5	2.74332332293135e-5	2.7433291954491e-5	2.74334783450914e-5	2.74335851409255e-5	2.74335579941249e-5	2.74334646199267e-5	2.74333939478512e-5	2.74333882920177e-5	2.74334330935552e-5
flux1:	0.635913693794129	3.04976715247068e-5	3.04977245176901e-5	3.04977769797098e-5	3.04978037907902e-5	3.04977929431306e-5	3.04977516410389e-5	3.04977029172299e-5	3.0497673800143e-5	3.04976804796098e-5	3.0497718196564e-5	3.04977622278308e-5	3.04977813069119e-5	3.0497757867167e-5	3.04977038020247e-5	3.04976595833627e-5	3.0497671014233e-5	3.04977513072581e-5	3.04978521110667e-5	3.04978761311627e-5	3.04977520210314e-5	3.04975438539959e-5	3.04974820333384e-5	3.04977467650743e-5	3.04980394752536e-5	3.04977220269958e-5	3.04974247425969e-5	3.04982595291132e-5	3.04972058995627e-5	3.04984491913838e-5	3.04975551111491e-5	3.04970777141087e-5	3.04975551111491e-5	3.04984491913838e-5	3.04972058995627e-5	3.04982595291132e-5	3.0497424742597e-5	3.04977220269958e-5	3.04980394752536e-5	3.04977467650742e-5	3.04974820333384e-5	3.04975438539959e-5	3.04977520210314e-5	3.04978761311627e-5	3.04978521110667e-5	3.04977513072581e-5	3.0497671014233e-5	3.04976595833627e-5	3.04977038020247e-5
flux1:	0.636176142697882	3.38742861823792e-5	3.38743414510733e-5	3.38743969624243e-5	3.38744260807659e-5	3.38744158865022e-5	3.38743736963478e-5	3.3874323515235e-5	3.38742935318385e-5	3.38743004740912e-5	3.38743390464976e-5	3.38743831826994e-5	3.38744004394153e-5	3.38743734299482e-5	3.38743161751639e-5	3.38742724634352e-5	3.38742903545398e-5	3.38743814505759e-5	3.38744906268237e-5	3.38745113646587e-5	3.38743684182527e-5	3.38741366209789e-5	3.38740716499554e-5	3.38743689655519e-5	3.38746935377043e-5	3.3874341296773e-5	3.38740162797925e-5	3.38749421645117e-5	3.38737685228492e-5	3.38751478357904e-5	3.3874152212681e-5	3.38736204933502e-5	3.3874152212681e-5	3.38751478357904e-5	3.38737685228492e-5	3.38749421645118e-5	3.38740162797925e-5	3.3874341296773e-5	3.38746935377043e-5	3.3874368965552e-5	3.38740716499554e-5	3.38741366209789e-5	3.38743684182527e-5	3.38745113646586e-5	3.38744906268237e-5	3.38743814505759e-5	3.38742903545398e-5	3.38742724634352e-5	3.38743161751639e-5
flux1:	0.636438591601635	3.75915329121027e-5	3.75915902031134e-5	3.75916481873684e-5	3.75916789198108e-5	3.7591668847491e-5	3.75916256412874e-5	3.75915743744188e-5	3.75915442838685e-5	3.75915523352171e-5	3.75915923151556e-5	3.75916365166734e-5	3.75916512650186e-5	3.75916196177491e-5	3.75915582397122e-5	3.75915147834054e-5	3.75915398315084e-5	3.75916430992335e-5	3.75917618542199e-5	3.75917793582471e-5	3.7591616107743e-5	3.75913587620879e-5	3.75912905431648e-5	3.75916232472925e-5	3.75919817093428e-5	3.75915902904509e-5	3.75912349443599e-5	3.75922612241116e-5	3.75909559483511e-5	3.75924859233172e-5	3.75913791287569e-5	3.75907877849593e-5	3.75913791287569e-5	3.75924859233172e-5	3.75909559483512e-5	3.75922612241116e-5	3.75912349443599e-5	3.7591590290451e-5	3.75919817093428e-5	3.75916232472924e-5	3.75912905431648e-5	3.75913587620879e-5	3.7591616107743e-5	3.75917793582471e-5	3.759176185422e-5	3.75916430992335e-5	3.75915398315084e-5	3.75915147834054e-5	3.75915582397122e-5
flux1:	0.636701040505389	4.16798665881665e-5	4.16799254701305e-5	4.16799850327008e-5	4.16800163479834e-5	4.16800056375082e-5	4.16799612570552e-5	4.16799094577744e-5	4.16798803445739e-5	4.16798906947803e-5	4.16799328613793e-5	4.16799771086437e-5	4.1679988466385e-5	4.16799507790665e-5	4.1679884008752e-5	4.16798403591797e-5	4.16798732832892e-5	4.16799903153584e-5	4.16801201670989e-5	4.16801347298553e-5	4.16799497800619e-5	4.16796648990943e-5	4.16795932740323e-5	4.16799641957906e-5	4.16803584275184e-5	4.16799228079597e-5	4.16795342750905e-5	4.16806711549315e-5	4.16792218008729e-5	4.16809186853643e-5	4.16796904553914e-5	4.1679033790294e-5	4.16796904553914e-5	4.16809186853643e-5	4.16792218008729e-5	4.16806711549315e-5	4.16795342750905e-5	4.16799228079597e-5	4.16803584275184e-5	4.16799641957906e-5	4.16795932740322e-5	4.16796648990943e-5	4.16799497800619e-5	4.16801347298554e-5	4.16801201670989e-5	4.16799903153585e-5	4.16798732832891e-5	4.16798403591797e-5	4.1679884008752e-5
flux1:	0.636963489409142	4.61720324510832e-5	4.61720922567343e-5	4.61721521233725e-5	4.61721826093126e-5	4.61721702627253e-5	4.6172124546447e-5	4.61720730021783e-5	4.61720463344332e-5	4.61720605598122e-5	4.61721059320971e-5	4.61721502044096e-5	4.61721570465445e-5	4.61721115285213e-5	4.61720377195465e-5	4.61719932160638e-5	4.61720347740102e-5	4.61721674270673e-5	4.61723102520575e-5	4.61723224455163e-5	4.61721144866618e-5	4.61718000062174e-5	4.61717247374789e-5	4.61721367085936e-5	4.61725684042855e-5	4.61720828622768e-5	4.61716580101724e-5	4.61729166820884e-5	4.6171309940047e-5	4.61731917317107e-5	4.61718311349659e-5	4.61711030325336e-5	4.61718311349659e-5	4.61731917317107e-5	4.6171309940047e-5	4.61729166820884e-5	4.61716580101723e-5	4.61720828622768e-5	4.61725684042855e-5	4.61721367085936e-5	4.61717247374789e-5	4.61718000062174e-5	4.61721144866618e-5	4.61723224455164e-5	4.61723102520575e-5	4.61721674270673e-5	4.61720347740102e-5	4.61719932160639e-5	4.61720377195466e-5
flux1:	0.637225938312895	5.11031932510795e-5	5.11032530156108e-5	5.11033114747148e-5	5.11033393048952e-5	5.11033240884882e-5	5.1103276906999e-5	5.11032266944649e-5	5.11032043784246e-5	5.11032244763355e-5	5.11032743161229e-5	5.11033185630919e-5	5.11033194732387e-5	5.11032638950225e-5	5.11031809896525e-5	5.11031347536404e-5	5.1103185764711e-5	5.11033362004105e-5	5.11034942761133e-5	5.11035049794071e-5	5.11032727922778e-5	5.11029265581907e-5	5.11028473111976e-5	5.11033031494394e-5	5.11037737868281e-5	5.11032318440122e-5	5.11027672550574e-5	5.11041599787411e-5	5.11023816210126e-5	5.11044682106287e-5	5.11029636074053e-5	5.1102157503669e-5	5.11029636074052e-5	5.11044682106286e-5	5.11023816210127e-5	5.11041599787411e-5	5.11027672550574e-5	5.11032318440122e-5	5.11037737868282e-5	5.11033031494394e-5	5.11028473111976e-5	5.11029265581908e-5	5.11032727922778e-5	5.11035049794071e-5	5.11034942761132e-5	5.11033362004106e-5	5.1103185764711e-5	5.11031347536404e-5	5.11031809896525e-5
flux1:	0.637488387216649	5.65110589087198e-5	5.65111173078989e-5	5.65111721608409e-5	5.65111950742337e-5	5.65111755334132e-5	5.65111268328112e-5	5.65110793731814e-5	5.65110638002228e-5	5.6511092211661e-5	5.65111480149134e-5	5.65111921211392e-5	5.65111853434148e-5	5.65111169935891e-5	5.65110224998811e-5	5.65109734392407e-5	5.65110348125977e-5	5.65112055374952e-5	5.65113815773493e-5	5.65113919937652e-5	5.65111344452948e-5	5.65107541962536e-5	5.65106705242286e-5	5.65111730249124e-5	5.65116838433418e-5	5.65110782135188e-5	5.65105701784145e-5	5.65121103628742e-5	5.6510145179253e-5	5.65124584902988e-5	5.65107974802449e-5	5.65099063294472e-5	5.65107974802449e-5	5.65124584902988e-5	5.6510145179253e-5	5.65121103628742e-5	5.65105701784145e-5	5.65110782135188e-5	5.65116838433418e-5	5.65111730249124e-5	5.65106705242286e-5	5.65107541962536e-5	5.65111344452948e-5	5.65113919937652e-5	5.65113815773493e-5	5.65112055374952e-5	5.65110348125977e-5	5.65109734392407e-5	5.65110224998811e-5
flux1:	0.637750836120402	6.24360182422237e-5	6.24360735345561e-5	6.24361220585713e-5	6.24361373552636e-5	6.24361118428888e-5	6.24360616938931e-5	6.24360188041478e-5	6.24360128860147e-5	6.24360525031407e-5	6.2436115978718e-5	6.24361597230486e-5	6.24361431176049e-5	6.24360587709038e-5	6.24359497541518e-5	6.24358965797204e-5	6.24359693478237e-5	6.24361632495084e-5	6.24363604269455e-5	6.24363720870374e-5	6.24360881146265e-5	6.2435671460907e-5	6.24355827943849e-5	6.24361347330615e-5	6.24366867239463e-5	6.24360092700791e-5	6.24354537855833e-5	6.24371560701319e-5	6.24349877886134e-5	6.2437551910384e-5	6.24357212663562e-5	6.24347375010212e-5	6.24357212663562e-5	6.2437551910384e-5	6.24349877886134e-5	6.24371560701319e-5	6.24354537855833e-5	6.24360092700792e-5	6.24366867239464e-5	6.24361347330615e-5	6.2435582794385e-5	6.24356714609071e-5	6.24360881146265e-5	6.24363720870374e-5	6.24363604269455e-5	6.24361632495084e-5	6.24359693478238e-5	6.24358965797204e-5	6.24359497541518e-5
flux1:	0.638013285024155	6.89212722496609e-5	6.89213222275706e-5	6.89213611557973e-5	6.89213657114339e-5	6.89213324294469e-5	6.89212810795754e-5	6.89212450157372e-5	6.89212522037276e-5	6.89213063595364e-5	6.89213793949575e-5	6.89214224063775e-5	6.89213934122931e-5	6.89212893128692e-5	6.89211624043087e-5	6.89211036591316e-5	6.89211890148431e-5	6.89214093912553e-5	6.8921631349034e-5	6.89216460967835e-5	6.8921334679923e-5	6.8920879078628e-5	6.89207847220126e-5	6.89213888716147e-5	6.89219827842383e-5	6.89212244856616e-5	6.89206172568502e-5	6.89224975898556e-5	6.89201087795843e-5	6.89229500907852e-5	6.89209356763795e-5	6.8919851160356e-5	6.89209356763794e-5	6.89229500907851e-5	6.89201087795842e-5	6.89224975898556e-5	6.89206172568502e-5	6.89212244856617e-5	6.89219827842383e-5	6.89213888716146e-5	6.89207847220125e-5	6.89208790786279e-5	6.8921334679923e-5	6.89216460967836e-5	6.89216313490341e-5	6.89214093912553e-5	6.89211890148431e-5	6.89211036591317e-5	6.89211624043087e-5
flux1:	0.638275733927908	7.60129683700702e-5	7.60130103255329e-5	7.60130358485312e-5	7.6013026149262e-5	7.60129832023626e-5	7.60129311274398e-5	7.60129046148902e-5	7.60129288988064e-5	7.60130013367432e-5	7.60130859514003e-5	7.60131276643508e-5	7.60130832739886e-5	7.60129551378553e-5	7.60128065631655e-5	7.60127406649486e-5	7.60128400004178e-5	7.60130905789623e-5	7.60133414201095e-5	7.60133613793435e-5	7.60130214975267e-5	7.60125242253492e-5	7.60124233631311e-5	7.60130825288455e-5	7.60137188943738e-5	7.60128698258904e-5	7.60122062729858e-5	7.60142819866374e-5	7.60116539402072e-5	7.60148012200306e-5	7.60125878884395e-5	7.60113938620366e-5	7.60125878884395e-5	7.60148012200306e-5	7.60116539402072e-5	7.60142819866374e-5	7.60122062729859e-5	7.60128698258904e-5	7.60137188943738e-5	7.60130825288455e-5	7.6012423363131e-5	7.60125242253492e-5	7.60130214975266e-5	7.60133613793435e-5	7.60133414201096e-5	7.60130905789623e-5	7.60128400004179e-5	7.60127406649487e-5	7.60128065631656e-5
flux1:	0.638538182831662	8.37603350810001e-5	8.376036579119e-5	8.3760373583651e-5	8.37603457822744e-5	8.37602912412339e-5	8.37602391917151e-5	8.37602254376092e-5	8.37602713207019e-5	8.3760366142877e-5	8.37604644300721e-5	8.37605040426895e-5	8.37604407918537e-5	8.37602838322086e-5	8.37601094617273e-5	8.37600347580689e-5	8.3760149702955e-5	8.37604346458125e-5	8.37607189026523e-5	8.37607464213836e-5	8.37603769978415e-5	8.37598351227803e-5	8.375972683815e-5	8.37604439131209e-5	8.37611230893659e-5	8.37601724135565e-5	8.37594476831281e-5	8.37617375624326e-5	8.37588501548476e-5	8.3762334678792e-5	8.37599061509128e-5	8.37585931673379e-5	8.37599061509128e-5	8.3762334678792e-5	8.37588501548476e-5	8.37617375624326e-5	8.37594476831281e-5	8.37601724135565e-5	8.37611230893658e-5	8.37604439131208e-5	8.375972683815e-5	8.37598351227803e-5	8.37603769978414e-5	8.37607464213836e-5	8.37607189026523e-5	8.37604346458124e-5	8.3760149702955e-5	8.37600347580689e-5	8.37601094617272e-5
flux1:	0.638800631735415	9.2215816120883e-5	9.22158318591467e-5	9.22158171345124e-5	9.22157671271717e-5	9.22156990982094e-5	9.22156481351827e-5	9.22156508180707e-5	9.22157232649602e-5	9.22158448586714e-5	9.22159589188475e-5	9.22159953581863e-5	9.22159093363943e-5	9.22157183149879e-5	9.22155137367068e-5	9.22154285719028e-5	9.22155610279877e-5	9.22158849200123e-5	9.22162074981691e-5	9.22162450691917e-5	9.22158449006216e-5	9.22152552544493e-5	9.2215138563052e-5	9.22159166076716e-5	9.22166388465979e-5	9.22155748201903e-5	9.22147838002804e-5	9.22173081445351e-5	9.22141396664947e-5	9.22179952846247e-5	9.22153340047482e-5	9.22138918572391e-5	9.22153340047482e-5	9.22179952846247e-5	9.22141396664947e-5	9.22173081445351e-5	9.22147838002804e-5	9.22155748201903e-5	9.22166388465979e-5	9.22159166076716e-5	9.2215138563052e-5	9.22152552544492e-5	9.22158449006216e-5	9.22162450691916e-5	9.22162074981691e-5	9.22158849200124e-5	9.22155610279876e-5	9.22154285719029e-5	9.22155137367067e-5
flux1:	0.639063080639168	1.0143520355378e-4	1.01435200130563e-4	1.01435157724919e-4	1.01435081246215e-4	1.0143499794174e-4	1.01434949457102e-4	1.01434972689339e-4	1.01435077044954e-4	1.01435229988492e-4	1.01435361857005e-4	1.01435393755697e-4	1.01435280640593e-4	1.01435049947472e-4	1.01434810562854e-4	1.01434713354206e-4	1.01434865523085e-4	1.01435233338864e-4	1.014355994338e-4	1.01435649590721e-4	1.01435217263905e-4	1.01434576417537e-4	1.01434450318944e-4	1.01435292665917e-4	1.0143605820516e-4	1.01434868199703e-4	1.01434005538164e-4	1.01436786213293e-4	1.01433313177018e-4	1.0143757637299e-4	1.01434663340963e-4	1.01433080980206e-4	1.01434663340963e-4	1.0143757637299e-4	1.01433313177018e-4	1.01436786213293e-4	1.01434005538164e-4	1.01434868199703e-4	1.0143605820516e-4	1.01435292665917e-4	1.01434450318944e-4	1.01434576417537e-4	1.01435217263905e-4	1.01435649590721e-4	1.014355994338e-4	1.01435233338864e-4	1.01434865523085e-4	1.01434713354206e-4	1.01434810562853e-4
flux1:	0.639325529542921	1.11477768821266e-4	1.11477741658442e-4	1.1147766614336e-4	1.1147755887615e-4	1.11477458681237e-4	1.11477414396532e-4	1.11477462655915e-4	1.11477604534866e-4	1.11477793484956e-4	1.11477945058653e-4	1.11477970747599e-4	1.11477825866908e-4	1.11477549629737e-4	1.11477270771194e-4	1.11477160091919e-4	1.11477334492218e-4	1.11477751539324e-4	1.11478166523884e-4	1.11478231712825e-4	1.11477765509822e-4	1.11477069753978e-4	1.11476933303107e-4	1.11477843689681e-4	1.11478652868417e-4	1.114773234048e-4	1.11476383529885e-4	1.11479444010298e-4	1.11475640926849e-4	1.11480350856839e-4	1.11477165436309e-4	1.11475430878029e-4	1.11477165436309e-4	1.11480350856839e-4	1.11475640926849e-4	1.11479444010298e-4	1.11476383529885e-4	1.114773234048e-4	1.11478652868417e-4	1.11477843689681e-4	1.11476933303107e-4	1.11477069753978e-4	1.11477765509822e-4	1.11478231712825e-4	1.11478166523884e-4	1.11477751539324e-4	1.11477334492218e-4	1.11477160091919e-4	1.11477270771194e-4
flux1:	0.639587978446675	1.22406390852214e-4	1.22406335092627e-4	1.22406220914688e-4	1.22406078609284e-4	1.2240596013759e-4	1.22405922076406e-4	1.22406000104754e-4	1.22406185252221e-4	1.22406414816885e-4	1.22406587784487e-4	1.22406605306019e-4	1.22406423729472e-4	1.22406095952265e-4	1.22405773019826e-4	1.22405647684867e-4	1.2240584715544e-4	1.2240631899163e-4	1.22406788274237e-4	1.22406870702627e-4	1.22406368497012e-4	1.22405613830701e-4	1.22405466230875e-4	1.22406448958617e-4	1.22407302357011e-4	1.22405819152593e-4	1.22404796294616e-4	1.22408161693616e-4	1.22404000821582e-4	1.22409199333281e-4	1.22405719036481e-4	1.22403819259399e-4	1.22405719036481e-4	1.22409199333281e-4	1.22404000821582e-4	1.22408161693616e-4	1.22404796294616e-4	1.22405819152593e-4	1.22407302357011e-4	1.22406448958617e-4	1.22405466230875e-4	1.224056138307e-4	1.22406368497011e-4	1.22406870702627e-4	1.22406788274237e-4	1.2240631899163e-4	1.2240584715544e-4	1.22405647684867e-4	1.22405773019826e-4
flux1:	0.639850427350428	1.34287680226627e-4	1.34287590878572e-4	1.34287432521209e-4	1.3428725111729e-4	1.34287113249835e-4	1.34287083679541e-4	1.34287196347603e-4	1.34287430474666e-4	1.34287705076696e-4	1.34287900858477e-4	1.34287908003877e-4	1.34287684666231e-4	1.34287299395679e-4	1.34286928009028e-4	1.34286787159428e-4	1.34287014845222e-4	1.34287547168346e-4	1.34288076022918e-4	1.34288177488103e-4	1.34287636635502e-4	1.34286818764852e-4	1.34286659483403e-4	1.34287719604654e-4	1.34288618204884e-4	1.3428696623114e-4	1.34285854443848e-4	1.34289551532146e-4	1.34285002598693e-4	1.34290734231701e-4	1.3428693448223e-4	1.34284855316969e-4	1.3428693448223e-4	1.34290734231701e-4	1.34285002598693e-4	1.34289551532146e-4	1.34285854443848e-4	1.3428696623114e-4	1.34288618204884e-4	1.34287719604653e-4	1.34286659483403e-4	1.34286818764852e-4	1.34287636635502e-4	1.34288177488103e-4	1.34288076022918e-4	1.34287547168346e-4	1.34287014845222e-4	1.34286787159428e-4	1.34286928009028e-4
flux1:	0.640112876254181	1.47192098314441e-4	1.47191970428391e-4	1.47191762589561e-4	1.47191538332989e-4	1.47191380233446e-4	1.47191361573432e-4	1.47191513713553e-4	1.47191802311856e-4	1.47192126049344e-4	1.47192345751764e-4	1.47192340126123e-4	1.47192069980716e-4	1.47191621496519e-4	1.47191197657237e-4	1.47191040838277e-4	1.471913001561e-4	1.47191898666791e-4	1.47192492037033e-4	1.47192613738813e-4	1.47192030965678e-4	1.4719114531543e-4	1.47190974221778e-4	1.471921177505e-4	1.47193063115948e-4	1.47191226663684e-4	1.47190019843882e-4	1.47194077056437e-4	1.47189106952972e-4	1.47195418923251e-4	1.47191272799374e-4	1.47188998809309e-4	1.47191272799374e-4	1.47195418923251e-4	1.47189106952972e-4	1.47194077056437e-4	1.47190019843882e-4	1.47191226663684e-4	1.47193063115947e-4	1.471921177505e-4	1.47190974221778e-4	1.4719114531543e-4	1.47192030965678e-4	1.47192613738814e-4	1.47192492037033e-4	1.47191898666791e-4	1.471913001561e-4	1.47191040838277e-4	1.47191197657237e-4
flux1:	0.640375325157934	1.61194070235733e-4	1.61193899107934e-4	1.61193636885143e-4	1.61193366431197e-4	1.61193187532091e-4	1.61193182227563e-4	1.61193378437849e-4	1.61193726580477e-4	1.61194103091828e-4	1.61194347482506e-4	1.61194326598533e-4	1.61194004798908e-4	1.61193487822645e-4	1.61193008080283e-4	1.61192835308407e-4	1.61193129890659e-4	1.61193800129433e-4	1.61194462411915e-4	1.61194604754467e-4	1.61193976049575e-4	1.61193017789184e-4	1.61192835314147e-4	1.61194069457299e-4	1.61195063925055e-4	1.61193026673411e-4	1.61191718577361e-4	1.61196166009501e-4	1.61190738465617e-4	1.61197680638095e-4	1.6119315860027e-4	1.61190672955751e-4	1.6119315860027e-4	1.61197680638095e-4	1.61190738465617e-4	1.61196166009501e-4	1.61191718577361e-4	1.61193026673411e-4	1.61195063925055e-4	1.61194069457299e-4	1.61192835314147e-4	1.61193017789184e-4	1.61193976049575e-4	1.61194604754466e-4	1.61194462411915e-4	1.61193800129433e-4	1.61193129890659e-4	1.61192835308407e-4	1.61193008080283e-4
flux1:	0.640637774061688	1.76372090414915e-4	1.76371871809746e-4	1.76371550882303e-4	1.76371231376715e-4	1.76371031332315e-4	1.76371041695022e-4	1.76371286121242e-4	1.76371698258493e-4	1.76372130599985e-4	1.76372400107716e-4	1.76372361508376e-4	1.76371983613307e-4	1.76371393528472e-4	1.76370855143083e-4	1.76370666956743e-4	1.76371000572354e-4	1.76371747734548e-4	1.76372482546796e-4	1.76372644936735e-4	1.76371965450314e-4	1.76370929535964e-4	1.76370736849646e-4	1.76372070253536e-4	1.7637311713395e-4	1.7637086221861e-4	1.76369446473798e-4	1.76374315868486e-4	1.7636839110933e-4	1.76376015964225e-4	1.76371085571734e-4	1.76368369919555e-4	1.76371085571734e-4	1.76376015964225e-4	1.7636839110933e-4	1.76374315868486e-4	1.76369446473798e-4	1.7637086221861e-4	1.7637311713395e-4	1.76372070253536e-4	1.76370736849646e-4	1.76370929535964e-4	1.76371965450314e-4	1.76372644936735e-4	1.76372482546796e-4	1.76371747734548e-4	1.76371000572353e-4	1.76370666956743e-4	1.76370855143083e-4
flux1:	0.640900222965441	1.92808819429989e-4	1.92808549810376e-4	1.9280816660754e-4	1.92807795737271e-4	1.92807574340928e-4	1.92807602360929e-4	1.92807898464884e-4	1.92808378225194e-4	1.92808868769275e-4	1.9280916351255e-4	1.92809104920303e-4	1.9280866711529e-4	1.92808000189419e-4	1.92807401282445e-4	1.92807198772525e-4	1.92807575225813e-4	1.92808403959702e-4	1.92809213901338e-4	1.92809394549788e-4	1.92808658505262e-4	1.92807539738315e-4	1.9280733894245e-4	1.92808781946807e-4	1.92809885722383e-4	1.92807395797765e-4	1.92805865908847e-4	1.92811190637888e-4	1.92804725031612e-4	1.92813087631506e-4	1.92807713254241e-4	1.92804747584671e-4	1.92807713254241e-4	1.92813087631506e-4	1.92804725031612e-4	1.92811190637888e-4	1.92805865908847e-4	1.92807395797765e-4	1.92809885722383e-4	1.92808781946806e-4	1.9280733894245e-4	1.92807539738315e-4	1.92808658505262e-4	1.92809394549788e-4	1.92809213901338e-4	1.92808403959702e-4	1.92807575225813e-4	1.92807198772525e-4	1.92807401282445e-4
flux1:	0.641162671869194	2.10591170788553e-4	2.10590847541452e-4	2.10590399384658e-4	2.10589975391634e-4	2.10589732457911e-4	2.10589779593387e-4	2.1059012991889e-4	2.10590679926236e-4	2.10591230288349e-4	2.10591550134132e-4	2.10591469622147e-4	2.10590968948165e-4	2.10590222546442e-4	2.10589562231602e-4	2.1058934704793e-4	2.10589770057823e-4	2.1059068425329e-4	2.10591570669907e-4	2.10591766407329e-4	2.10590967030595e-4	2.10589760131913e-4	2.1058955446094e-4	2.10591119351783e-4	2.10592285866496e-4	2.10589543156205e-4	2.10587892504238e-4	2.10593707547215e-4	2.1058665325066e-4	2.10595811216719e-4	2.10589953749266e-4	2.10586716263363e-4	2.10589953749266e-4	2.10595811216719e-4	2.1058665325066e-4	2.10593707547215e-4	2.10587892504238e-4	2.10589543156205e-4	2.10592285866496e-4	2.10591119351783e-4	2.10589554460939e-4	2.10589760131913e-4	2.10590967030595e-4	2.10591766407329e-4	2.10591570669907e-4	2.1059068425329e-4	2.10589770057823e-4	2.1058934704793e-4	2.10589562231602e-4
flux1:	0.641425120772948	2.2981038619695e-4	2.29810007839258e-4	2.29809493046887e-4	2.29809014699979e-4	2.29808749914919e-4	2.29808816870098e-4	2.29809222819725e-4	2.29809844539381e-4	2.29810455540033e-4	2.29810800192391e-4	2.29810696370562e-4	2.29810130948684e-4	2.29809303727338e-4	2.29808582213261e-4	2.2980835654505e-4	2.29808829609059e-4	2.29809832186163e-4	2.29810794947083e-4	2.29811001060136e-4	2.29810130530822e-4	2.29808830229234e-4	2.29808624252752e-4	2.29810325503644e-4	2.29811562132742e-4	2.29808548462257e-4	2.29806770296779e-4	2.29813112222495e-4	2.29805416834614e-4	2.29815430341578e-4	2.29809046927685e-4	2.29805513907961e-4	2.29809046927685e-4	2.29815430341578e-4	2.29805416834614e-4	2.29813112222495e-4	2.29806770296779e-4	2.29808548462257e-4	2.29811562132742e-4	2.29810325503644e-4	2.29808624252752e-4	2.29808830229234e-4	2.29810130530822e-4	2.29811001060136e-4	2.29810794947084e-4	2.29809832186163e-4	2.29808829609059e-4	2.29808356545051e-4	2.29808582213261e-4
flux1:	0.641687569676701	2.50562097827818e-4	2.50561664177142e-4	2.50561082121562e-4	2.50560548644886e-4	2.50560261391197e-4	2.50560347895292e-4	2.50560809532584e-4	2.50561503156912e-4	2.50562174824018e-4	2.50562543939594e-4	2.50562416145581e-4	2.50561785384306e-4	2.50560877451502e-4	2.50560096108605e-4	2.50559862638292e-4	2.50560388887668e-4	2.50561481596268e-4	2.50562518898408e-4	2.50562728998272e-4	2.50561778426671e-4	2.50560379558464e-4	2.50560179376258e-4	2.50562033866215e-4	2.50563349655842e-4	2.50560046461421e-4	2.5055813388549e-4	2.50565040841608e-4	2.50556647075308e-4	2.50567578875799e-4	2.50560622652056e-4	2.50556768339842e-4	2.50560622652056e-4	2.50567578875799e-4	2.50556647075308e-4	2.50565040841609e-4	2.5055813388549e-4	2.50560046461421e-4	2.50563349655842e-4	2.50562033866215e-4	2.50560179376258e-4	2.50560379558464e-4	2.50561778426671e-4	2.50562728998272e-4	2.50562518898408e-4	2.50561481596268e-4	2.50560388887668e-4	2.50559862638292e-4	2.50560096108604e-4
flux1:	0.641950018580454	2.72946376036371e-4	2.72945888331266e-4	2.72945239440041e-4	2.72944650399121e-4	2.72944339566532e-4	2.72944444169128e-4	2.72944960061757e-4	2.72945724446685e-4	2.7294645606087e-4	2.72946849385372e-4	2.72946697868473e-4	2.72946002639194e-4	2.72945015671149e-4	2.72944177056485e-4	2.7294393888845e-4	2.72944520943029e-4	2.72945704186149e-4	2.72946812396851e-4	2.7294701832808e-4	2.72945977760379e-4	2.72944475375296e-4	2.72944288794714e-4	2.72946315990165e-4	2.7294772175584e-4	2.72944110063873e-4	2.7294205601282e-4	2.72949567730217e-4	2.72940413114195e-4	2.72952328603514e-4	2.72944748471552e-4	2.72940544954571e-4	2.72944748471552e-4	2.72952328603514e-4	2.72940413114195e-4	2.72949567730217e-4	2.7294205601282e-4	2.72944110063873e-4	2.7294772175584e-4	2.72946315990165e-4	2.72944288794714e-4	2.72944475375296e-4	2.72945977760379e-4	2.7294701832808e-4	2.72946812396851e-4	2.72945704186149e-4	2.72944520943029e-4	2.7294393888845e-4	2.72944177056485e-4
flux1:	0.642212467484207	2.97067760926877e-4	2.970672218824e-4	2.97066507578777e-4	2.97065862730028e-4	2.97065526524536e-4	2.97065646424731e-4	2.97066213544012e-4	2.97067046205043e-4	2.97067836387705e-4	2.9706825390461e-4	2.97068079988106e-4	2.9706732275348e-4	2.97066260054286e-4	2.97065367889941e-4	2.97065128457813e-4	2.97065768290976e-4	2.97067040985667e-4	2.97068214537377e-4	2.97068406335513e-4	2.9706726478856e-4	2.97065654256342e-4	2.9706549094078e-4	2.97067713028489e-4	2.97069221401603e-4	2.9706528177323e-4	2.97063078988633e-4	2.97071236807566e-4	2.97061253430229e-4	2.97074220762973e-4	2.97065961199634e-4	2.97061378313353e-4	2.97065961199634e-4	2.97074220762973e-4	2.97061253430229e-4	2.97071236807566e-4	2.97063078988633e-4	2.97065281773231e-4	2.97069221401603e-4	2.97067713028489e-4	2.9706549094078e-4	2.97065654256342e-4	2.9706726478856e-4	2.97068406335513e-4	2.97068214537377e-4	2.97067040985667e-4	2.97065768290976e-4	2.97065128457813e-4	2.97065367889941e-4
flux1:	0.642474916387961	3.23035276130457e-4	3.23034689917411e-4	3.2303391249922e-4	3.23033211612449e-4	3.23032847381205e-4	3.23032978308862e-4	3.23033591999933e-4	3.23034489173755e-4	3.23035336014297e-4	3.23035778094098e-4	3.2303558430019e-4	3.230347691802e-4	3.23033635675377e-4	3.23032694778321e-4	3.23032457736927e-4	3.23033156562731e-4	3.23034516052752e-4	3.23035747401853e-4	3.23035913306619e-4	3.230346588318e-4	3.23032935941997e-4	3.2303280751858e-4	3.23035249476505e-4	3.23036874888697e-4	3.23032587325443e-4	3.23030228326544e-4	3.23039075252137e-4	3.23028189559749e-4	3.23042279829266e-4	3.23033280743917e-4	3.23028285990134e-4	3.23033280743917e-4	3.23042279829266e-4	3.23028189559748e-4	3.23039075252137e-4	3.23030228326545e-4	3.23032587325443e-4	3.23036874888697e-4	3.23035249476505e-4	3.2303280751858e-4	3.23032935941997e-4	3.230346588318e-4	3.23035913306619e-4	3.23035747401853e-4	3.23034516052753e-4	3.23033156562731e-4	3.23032457736927e-4	3.23032694778321e-4
flux1:	0.642737365291714	3.50962423123317e-4	3.50961795263311e-4	3.50960957724183e-4	3.50960200391958e-4	3.50959804482879e-4	3.50959940650336e-4	3.50960594685074e-4	3.50961551459357e-4	3.50962452674443e-4	3.50962920210161e-4	3.50962710330726e-4	3.50961843092255e-4	3.50960645248358e-4	3.50959661412469e-4	3.5095943052285e-4	3.50960188718614e-4	3.50961630753012e-4	3.50962910413752e-4	3.50963036942706e-4	3.5096165671676e-4	3.50959817763372e-4	3.50959737877705e-4	3.50962427471519e-4	3.50964186067999e-4	3.50959529875407e-4	3.50957006931009e-4	3.50966587725552e-4	3.50954720386309e-4	3.5097000787706e-4	3.50960204524605e-4	3.50954763010501e-4	3.50960204524605e-4	3.5097000787706e-4	3.50954720386309e-4	3.50966587725552e-4	3.50957006931009e-4	3.50959529875406e-4	3.50964186067999e-4	3.50962427471519e-4	3.50959737877705e-4	3.50959817763372e-4	3.5096165671676e-4	3.50963036942706e-4	3.50962910413752e-4	3.50961630753012e-4	3.50960188718613e-4	3.5095943052285e-4	3.5095966141247e-4
flux1:	0.642999814195467	3.8096715439333e-4	3.80966491566704e-4	3.80965597368676e-4	3.80964782820273e-4	3.8096435049693e-4	3.80964484638193e-4	3.80965171359615e-4	3.80966181869368e-4	3.80967134983337e-4	3.80967629495988e-4	3.80967408592496e-4	3.80966496550172e-4	3.80965242215874e-4	3.80964222049985e-4	3.80964001068047e-4	3.80964818146269e-4	3.80966336937017e-4	3.80967653599355e-4	3.80967725684499e-4	3.80966206123089e-4	3.80964247964792e-4	3.80964232271144e-4	3.80967199965515e-4	3.80969109440227e-4	3.80964063048029e-4	3.8096136815256e-4	3.80971729471842e-4	3.80958795316471e-4	3.8097535783791e-4	3.80964680794846e-4	3.80958755195242e-4	3.80964680794846e-4	3.8097535783791e-4	3.80958795316471e-4	3.80971729471842e-4	3.8096136815256e-4	3.8096406304803e-4	3.80969109440227e-4	3.80967199965515e-4	3.80964232271144e-4	3.80964247964792e-4	3.8096620612309e-4	3.80967725684499e-4	3.80967653599355e-4	3.80966336937017e-4	3.80964818146269e-4	3.80964001068047e-4	3.80964222049985e-4
flux1:	0.64326226309922	4.13171823752202e-4	4.1317113352171e-4	4.13170186333601e-4	4.13169313274318e-4	4.1316883870675e-4	4.13168962218589e-4	4.13169672781093e-4	4.13170730465309e-4	4.13171732997434e-4	4.13172256693915e-4	4.13172031010938e-4	4.13171082830047e-4	4.13169780997918e-4	4.13168731726964e-4	4.13168524308143e-4	4.13169398951524e-4	4.13170987321449e-4	4.13172328058824e-4	4.13172329245777e-4	4.13170656133788e-4	4.13168576220077e-4	4.13168642296388e-4	4.13171921072289e-4	4.1317400042024e-4	4.13168541159427e-4	4.13165666017459e-4	4.13176856597491e-4	4.13162764645341e-4	4.13180683953655e-4	4.13169059162946e-4	4.13162609707995e-4	4.13169059162946e-4	4.13180683953654e-4	4.13162764645341e-4	4.13176856597491e-4	4.13165666017459e-4	4.13168541159427e-4	4.1317400042024e-4	4.13171921072289e-4	4.13168642296388e-4	4.13168576220077e-4	4.13170656133788e-4	4.13172329245777e-4	4.13172328058825e-4	4.13170987321449e-4	4.13169398951523e-4	4.13168524308143e-4	4.13168731726964e-4
flux1:	0.643524712002974	4.47703112092079e-4	4.47702402551707e-4	4.47701405972577e-4	4.47700472471333e-4	4.47699948822114e-4	4.47700052017455e-4	4.47700776721897e-4	4.47701874629317e-4	4.47702924270698e-4	4.47703480036209e-4	4.47703256815362e-4	4.47702282211605e-4	4.4770094270406e-4	4.47699871943767e-4	4.4769968157732e-4	4.47700611749593e-4	4.47702261379086e-4	4.47703611948517e-4	4.47703524654704e-4	4.47701683285478e-4	4.47699479639157e-4	4.47699646818154e-4	4.47703271890328e-4	4.47705541075286e-4	4.47699644914432e-4	4.47696580938433e-4	4.4770865183771e-4	4.47693305414893e-4	4.47712667726213e-4	4.47700016614635e-4	4.47693001104313e-4	4.47700016614636e-4	4.47712667726213e-4	4.47693305414893e-4	4.4770865183771e-4	4.47696580938433e-4	4.47699644914432e-4	4.47705541075286e-4	4.47703271890328e-4	4.47699646818154e-4	4.47699479639157e-4	4.47701683285478e-4	4.47703524654704e-4	4.47703611948517e-4	4.47702261379086e-4	4.47700611749593e-4	4.4769968157732e-4	4.47699871943767e-4
flux1:	0.643787160906727	4.84691926900747e-4	4.84691206265827e-4	4.84690163557174e-4	4.84689167005839e-4	4.84688586627853e-4	4.84688659106405e-4	4.84689387823041e-4	4.84690518951123e-4	4.84691613711773e-4	4.84692205019952e-4	4.84691992204574e-4	4.84691001540392e-4	4.84689634627996e-4	4.84688550146424e-4	4.84688380133492e-4	4.84689363276867e-4	4.84691065054128e-4	4.84692410286871e-4	4.84692216111895e-4	4.84690191426057e-4	4.8468786257324e-4	4.84688151683527e-4	4.84692160115844e-4	4.84694639655071e-4	4.84688280900456e-4	4.846850192266e-4	4.84698024127309e-4	4.84681321080505e-4	4.84702217675686e-4	4.84688457344787e-4	4.84680831190657e-4	4.84688457344786e-4	4.84702217675686e-4	4.84681321080505e-4	4.8469802412731e-4	4.846850192266e-4	4.84688280900456e-4	4.84694639655071e-4	4.84692160115844e-4	4.84688151683527e-4	4.8468786257324e-4	4.84690191426057e-4	4.84692216111895e-4	4.84692410286871e-4	4.84691065054129e-4	4.84689363276867e-4	4.84688380133492e-4	4.84688550146424e-4
flux1:	0.64404960981048	5.24273273877954e-4	5.24272550039161e-4	5.2427146389247e-4	5.24270401059379e-4	5.24269755817048e-4	5.24269786951657e-4	5.24270509617558e-4	5.24271667264409e-4	5.24272805570085e-4	5.24273436296242e-4	5.24273242121997e-4	5.24272245904754e-4	5.24270861869833e-4	5.24269771351674e-4	5.2426962484089e-4	5.24270658167865e-4	5.24272402642889e-4	5.24273726919223e-4	5.24273406997175e-4	5.24271183710698e-4	5.24268728550888e-4	5.2426916156523e-4	5.24273591785871e-4	5.24276302257314e-4	5.24269453223508e-4	5.24265984750471e-4	5.24279980319717e-4	5.24261813325669e-4	5.24284341242776e-4	5.24269384731661e-4	5.24261101025335e-4	5.24269384731661e-4	5.24284341242776e-4	5.24261813325669e-4	5.24279980319717e-4	5.2426598475047e-4	5.24269453223508e-4	5.24276302257314e-4	5.24273591785871e-4	5.2426916156523e-4	5.24268728550888e-4	5.24271183710698e-4	5.24273406997174e-4	5.24273726919223e-4	5.2427240264289e-4	5.24270658167866e-4	5.2426962484089e-4	5.24269771351674e-4
flux1:	0.644312058714234	5.66586099039177e-4	5.66585379108814e-4	5.66584251476619e-4	5.66583118673689e-4	5.66582400393207e-4	5.66582379922898e-4	5.66583087094084e-4	5.66584265199645e-4	5.66585445918236e-4	5.66586120044873e-4	5.66585952517203e-4	5.66584960810745e-4	5.66583569473801e-4	5.66582480305094e-4	5.66582360398041e-4	5.66583441281353e-4	5.66585219218599e-4	5.66586507015388e-4	5.66586042395712e-4	5.66583605106294e-4	5.66581022717218e-4	5.66581622309315e-4	5.66586513532487e-4	5.66589475013837e-4	5.66582105673607e-4	5.66578421128685e-4	5.66593467438159e-4	5.66573724404791e-4	5.66597987211002e-4	5.66581743825957e-4	5.66572753432429e-4	5.66581743825957e-4	5.66597987211002e-4	5.66573724404791e-4	5.66593467438159e-4	5.66578421128686e-4	5.66582105673606e-4	5.66589475013837e-4	5.66586513532487e-4	5.66581622309315e-4	5.66581022717219e-4	5.66583605106294e-4	5.66586042395712e-4	5.66586507015388e-4	5.66585219218598e-4	5.66583441281353e-4	5.66582360398041e-4	5.66582480305094e-4
flux1:	0.644574507617987	6.11773099751693e-4	6.11772389634927e-4	6.11771221652943e-4	6.11770015030901e-4	6.11769216077302e-4	6.11769134790013e-4	6.11769818222607e-4	6.11771011673133e-4	6.11772234052241e-4	6.11772955261124e-4	6.11772821527325e-4	6.11771843294717e-4	6.11770453525282e-4	6.11769372616987e-4	6.11769282553365e-4	6.11770409012921e-4	6.11772212031746e-4	6.11773448526395e-4	6.11772820567179e-4	6.117701538281e-4	6.11767443202861e-4	6.11768232218575e-4	6.11773623784544e-4	6.11776855237692e-4	6.11768932861905e-4	6.11765022898191e-4	6.11781183897503e-4	6.1175974844808e-4	6.11785857077936e-4	6.1176823278044e-4	6.11758484453337e-4	6.1176823278044e-4	6.11785857077936e-4	6.1175974844808e-4	6.11781183897503e-4	6.11765022898191e-4	6.11768932861905e-4	6.11776855237692e-4	6.11773623784544e-4	6.11768232218575e-4	6.11767443202861e-4	6.117701538281e-4	6.1177282056718e-4	6.11773448526395e-4	6.11772212031747e-4	6.11770409012921e-4	6.11769282553365e-4	6.11769372616987e-4
flux1:	0.64483695652174	6.59980503223025e-4	6.5997980724939e-4	6.59978599274541e-4	6.59977315253742e-4	6.59976429223885e-4	6.5997627970382e-4	6.59976932933567e-4	6.59978137802659e-4	6.59979401303486e-4	6.59980172455011e-4	6.59980078086042e-4	6.59979120487445e-4	6.59977739724317e-4	6.59976673392887e-4	6.59976616821567e-4	6.599777881014e-4	6.59979609387241e-4	6.59980781096883e-4	6.59979971852188e-4	6.59977060203719e-4	6.59974219921361e-4	6.5997522077549e-4	6.59981151425987e-4	6.59984670044351e-4	6.59976158844263e-4	6.59972014171342e-4	6.59989358206777e-4	6.59966110233809e-4	6.59994183875894e-4	6.59975081717134e-4	6.59964522231506e-4	6.59975081717134e-4	6.59994183875894e-4	6.59966110233809e-4	6.59989358206777e-4	6.59972014171342e-4	6.59976158844263e-4	6.59984670044351e-4	6.59981151425987e-4	6.5997522077549e-4	6.59974219921361e-4	6.59977060203719e-4	6.59979971852188e-4	6.59980781096883e-4	6.59979609387241e-4	6.599777881014e-4	6.59976616821567e-4	6.59976673392887e-4
flux1:	0.645099405425493	7.11357811052209e-4	7.11357131702744e-4	7.11355883486743e-4	7.11354519322494e-4	7.11353541833438e-4	7.11353319240524e-4	7.11353938126305e-4	7.11355151826894e-4	7.11356455844741e-4	7.11357278352804e-4	7.11357226557569e-4	7.11356294232871e-4	7.11354928040802e-4	7.11353881962275e-4	7.11353863299651e-4	7.11355080521635e-4	7.11356915584733e-4	7.11358011015207e-4	7.11357003596642e-4	7.11353831546749e-4	7.11350859381445e-4	7.11352093396568e-4	7.11358600507829e-4	7.11362421047661e-4	7.11353281833113e-4	7.11348893382347e-4	7.11367493749097e-4	7.11342310019876e-4	7.1137247702911e-4	7.11351797615691e-4	7.11340371912898e-4	7.11351797615691e-4	7.1137247702911e-4	7.11342310019877e-4	7.11367493749097e-4	7.11348893382347e-4	7.11353281833113e-4	7.11362421047661e-4	7.11358600507829e-4	7.11352093396568e-4	7.11350859381445e-4	7.11353831546749e-4	7.11357003596642e-4	7.11358011015207e-4	7.11356915584733e-4	7.11355080521635e-4	7.1135386329965e-4	7.11353881962275e-4
flux1:	0.645361854329247	7.66057508562311e-4	7.66056846325309e-4	7.66055557335909e-4	7.6605411180707e-4	7.66053041349863e-4	7.6605274419213e-4	7.66053327387461e-4	7.6605454871216e-4	7.6605589218048e-4	7.66056765299385e-4	7.6605675610169e-4	7.66055850472102e-4	7.66054502162841e-4	7.66053481413951e-4	7.66053506285398e-4	7.66054773159762e-4	7.66056620612418e-4	7.6605763088801e-4	7.66056409780337e-4	7.66052961728875e-4	7.66049854207622e-4	7.6605134091692e-4	7.66058459717451e-4	7.66062593837367e-4	7.66052783705142e-4	7.66048142828668e-4	7.66068078340844e-4	7.66040833131842e-4	7.66073231940108e-4	7.6605087391244e-4	7.66038525250461e-4	7.6605087391244e-4	7.66073231940108e-4	7.66040833131842e-4	7.66068078340844e-4	7.66048142828668e-4	7.66052783705141e-4	7.66062593837367e-4	7.6605845971745e-4	7.6605134091692e-4	7.66049854207622e-4	7.66052961728875e-4	7.66056409780336e-4	7.6605763088801e-4	7.66056620612418e-4	7.66054773159762e-4	7.66053506285397e-4	7.66053481413951e-4
flux1:	0.645624303233	8.24234737756262e-4	8.24234091139155e-4	8.2423276103158e-4	8.24231235230328e-4	8.24230074050028e-4	8.24229704905068e-4	8.2423025422182e-4	8.24231483254233e-4	8.24232864137384e-4	8.24233784185902e-4	8.24233813600987e-4	8.24232932227067e-4	8.24231602571821e-4	8.24230611767335e-4	8.2423068752104e-4	8.24232011087063e-4	8.24233873405263e-4	8.24234792847806e-4	8.24233344158892e-4	8.24229604262769e-4	8.24226356186314e-4	8.24228112627536e-4	8.24235875431989e-4	8.24240331067318e-4	8.24229803133885e-4	8.24224901834438e-4	8.2424625739343e-4	8.24216823126569e-4	8.24251603120281e-4	8.24227463622505e-4	8.2421413372404e-4	8.24227463622505e-4	8.24251603120281e-4	8.2421682312657e-4	8.2424625739343e-4	8.24224901834438e-4	8.24229803133885e-4	8.24240331067318e-4	8.24235875431989e-4	8.24228112627535e-4	8.24226356186315e-4	8.24229604262769e-4	8.24233344158892e-4	8.24234792847806e-4	8.24233873405263e-4	8.24232011087064e-4	8.2423068752104e-4	8.24230611767335e-4
flux1:	0.645886752136753	8.86046932880152e-4	8.86046298596821e-4	8.86044927826454e-4	8.86043326015991e-4	8.86042080971015e-4	8.86041647109962e-4	8.86042167741509e-4	8.86043405628158e-4	8.86044820316956e-4	8.8604577987304e-4	8.86045839126227e-4	8.86044975161356e-4	8.86043662219118e-4	8.86042705748907e-4	8.86042842024575e-4	8.86044233388594e-4	8.8604611761974e-4	8.86046944244449e-4	8.86045255871753e-4	8.86041207852547e-4	8.86037811799217e-4	8.86039851831546e-4	8.86048287325366e-4	8.86053068125335e-4	8.86041771317724e-4	8.86036602503892e-4	8.86059469642351e-4	8.86027717492528e-4	8.86065039822575e-4	8.86039014940605e-4	8.86024644130636e-4	8.86039014940605e-4	8.86065039822576e-4	8.86027717492528e-4	8.86059469642351e-4	8.86036602503891e-4	8.86041771317724e-4	8.86053068125335e-4	8.86048287325366e-4	8.86039851831546e-4	8.86037811799217e-4	8.86041207852547e-4	8.86045255871753e-4	8.86046944244448e-4	8.8604611761974e-4	8.86044233388594e-4	8.86042842024575e-4	8.86042705748907e-4
flux1:	0.646149201040506	9.51653417735199e-4	9.51652791077138e-4	9.51651381632079e-4	9.51649712128461e-4	9.51648395476506e-4	9.51647909344007e-4	9.51648409920398e-4	9.51649658501795e-4	9.51651101135637e-4	9.51652088243022e-4	9.51652163076847e-4	9.51651304854501e-4	9.51650003936317e-4	9.51649086299063e-4	9.51649295626961e-4	9.51650770659414e-4	9.51652689035212e-4	9.51653424931106e-4	9.51651486629841e-4	9.51647113529749e-4	9.51643559366583e-4	9.51645893046006e-4	9.51655025657722e-4	9.51660130513856e-4	9.51648009430916e-4	9.5164256719012e-4	9.51667044565917e-4	9.51632845006424e-4	9.51672883293645e-4	9.5164486843668e-4	9.51629395760666e-4	9.51644868436681e-4	9.51672883293645e-4	9.51632845006424e-4	9.51667044565917e-4	9.5164256719012e-4	9.51648009430917e-4	9.51660130513856e-4	9.51655025657723e-4	9.51645893046006e-4	9.51643559366583e-4	9.51647113529749e-4	9.51651486629841e-4	9.51653424931106e-4	9.51652689035212e-4	9.51650770659414e-4	9.5164929562696e-4	9.51649086299063e-4
flux1:	0.64641164994426	0.00102121496405564	0.00102121433944227	0.0010212128956615	0.0010212111716867	0.0010212098017412	0.00102120928124802	0.00102120977370369	0.00102121103501333	0.00102121249676211	0.00102121349419625	0.00102121356431418	0.00102121269510461	0.00102121139888771	0.00102121052511069	0.00102121082350982	0.00102121240345883	0.00102121437387151	0.00102121502543636	0.0010212128287786	0.00102120811267557	0.00102120438710528	0.00102120702015669	0.00102121686955544	0.0010212222922485	0.00102120928710289	0.00102120356698187	0.00102122976079415	0.00102119298404519	0.00102123592494355	0.0010212058151439	0.00102118917845768	0.0010212058151439	0.00102123592494355	0.00102119298404519	0.00102122976079415	0.00102120356698187	0.00102120928710289	0.0010212222922485	0.00102121686955544	0.00102120702015669	0.00102120438710528	0.00102120811267556	0.0010212128287786	0.00102121502543636	0.00102121437387151	0.00102121240345883	0.00102121082350982	0.00102121052511069
flux1:	0.646674098848013	0.00109489331046081	0.00109489268214968	0.00109489121158025	0.00109488945202673	0.00109488805362787	0.00109488752221892	0.00109488802146378	0.0010948892971148	0.00109489076546266	0.00109489175010785	0.00109489178880187	0.00109489088676855	0.00109488958556646	0.00109488876169291	0.0010948891692314	0.00109489088120805	0.00109489292750908	0.00109489350551264	0.00109489104373195	0.00109488596542955	0.00109488205160537	0.00109488498503063	0.0010948955657856	0.00109490129477627	0.00109488734142466	0.00109488134070497	0.00109490936500333	0.0010948698813485	0.00109491592492863	0.00109488361503533	0.00109486575105811	0.00109488361503533	0.00109491592492863	0.0010948698813485	0.00109490936500333	0.00109488134070496	0.00109488734142466	0.00109490129477627	0.0010948955657856	0.00109488498503063	0.00109488205160537	0.00109488596542955	0.00109489104373195	0.00109489350551264	0.00109489292750908	0.00109489088120805	0.0010948891692314	0.00109488876169291
flux1:	0.646936547751766	0.00117285064169976	0.00117285000462241	0.00117284851885836	0.00117284674890152	0.00117284535364959	0.00117284484011963	0.00117284536351633	0.00117284665400694	0.00117284811208716	0.00117284905447849	0.00117284902848417	0.00117284806686265	0.00117284674904856	0.00117284598266653	0.00117284652394271	0.0011728484012325	0.00117285055331636	0.00117285107277143	0.00117284834049349	0.00117284287920608	0.00117283875644831	0.00117284198630929	0.00117285330774502	0.00117285932612965	0.0011728443561955	0.00117283807414948	0.00117286805100697	0.00117282573094414	0.00117287509086192	0.00117284047560545	0.00117282131992792	0.00117284047560545	0.00117287509086192	0.00117282573094414	0.00117286805100697	0.00117283807414948	0.0011728443561955	0.00117285932612965	0.00117285330774502	0.00117284198630929	0.00117283875644831	0.00117284287920608	0.00117284834049349	0.00117285107277143	0.00117285055331636	0.0011728484012325	0.00117284652394271	0.00117284598266653
flux1:	0.647198996655519	0.00125524902813193	0.00125524837880622	0.00125524689424384	0.00125524514573901	0.00125524379194506	0.00125524332998675	0.00125524389665046	0.00125524520062966	0.00125524662666526	0.00125524749074787	0.00125524736036384	0.00125524630787625	0.00125524496044696	0.0012552442612262	0.00125524496572604	0.00125524704788324	0.00125524934152443	0.00125524982135233	0.0012552468142188	0.00125524094727635	0.00125523659092573	0.00125524010833829	0.0012552521746152	0.00125525846026319	0.00125524240135239	0.00125523583946378	0.00125526789898579	0.0012552226131817	0.00125527551660038	0.00125523849050883	0.00125521797754964	0.00125523849050883	0.00125527551660038	0.0012552226131817	0.00125526789898579	0.00125523583946378	0.00125524240135239	0.00125525846026319	0.0012552521746152	0.00125524010833829	0.00125523659092573	0.00125524094727635	0.0012552468142188	0.00125524982135233	0.00125524934152443	0.00125524704788325	0.00125524496572604	0.0012552442612262
flux1:	0.647461445559273	0.00134224982562933	0.00134224916308644	0.00134224770152565	0.00134224601313026	0.00134224474545096	0.00134224437293454	0.00134224500288513	0.00134224631642962	0.00134224768333654	0.00134224842649004	0.00134224814598944	0.00134224696749598	0.00134224557675378	0.00134224495695134	0.00134224585923744	0.00134224819192344	0.00134225066834268	0.00134225113082858	0.00134224784502838	0.00134224154762879	0.00134223692907028	0.00134224072044108	0.00134225353088413	0.00134226005676701	0.00134224283277272	0.00134223599490506	0.00134227027504848	0.00134222189407151	0.00134227858131134	0.00134223903846254	0.00134221710136792	0.00134223903846254	0.00134227858131134	0.00134222189407151	0.00134227027504848	0.00134223599490506	0.00134224283277272	0.00134226005676701	0.00134225353088414	0.00134224072044108	0.00134223692907028	0.00134224154762879	0.00134224784502838	0.00134225113082858	0.00134225066834268	0.00134224819192344	0.00134224585923744	0.00134224495695134
flux1:	0.647723894463026	0.00143401303634608	0.00143401236300013	0.00143401095202176	0.00143400936899259	0.00143400823773044	0.00143400799573083	0.00143400870894112	0.00143401002490081	0.0014340113001096	0.00143401187347775	0.00143401139182672	0.00143401004920304	0.00143400860152285	0.00143400807641388	0.00143400921610312	0.00143401185063699	0.00143401455578274	0.00143401502582611	0.00143401145755484	0.00143400470259367	0.00143399978948146	0.00143400383701241	0.00143401738670247	0.00143402412141762	0.00143400565290647	0.00143399854540233	0.00143403519158372	0.00143398358539571	0.00143404430929224	0.00143400214289194	0.00143397871337541	0.00143400214289194	0.00143404430929224	0.00143398358539571	0.00143403519158372	0.00143399854540233	0.00143400565290647	0.00143402412141762	0.00143401738670247	0.00143400383701241	0.00143399978948146	0.00143400470259367	0.00143401145755484	0.00143401502582611	0.00143401455578274	0.00143401185063699	0.00143400921610312	0.00143400807641388
flux1:	0.647986343366779	0.00153069663107458	0.0015306959534569	0.00153069462651017	0.00153069320013854	0.00153069226020712	0.00153069219181149	0.00153069300720651	0.00153069431468039	0.00153069546022749	0.00153069580938162	0.00153069507126554	0.00153069352448119	0.00153069200712197	0.00153069159530985	0.00153069301680158	0.00153069600940126	0.00153069899294445	0.00153069949712009	0.00153069564199481	0.00153068840000255	0.00153068315671238	0.00153068743918887	0.00153070171982145	0.00153070862830524	0.00153068883297257	0.00153068146466778	0.00153072062914455	0.00153066566634113	0.00153073069130229	0.00153068579308497	0.0015306608012062	0.00153068579308497	0.00153073069130229	0.00153066566634113	0.00153072062914455	0.00153068146466778	0.00153068883297257	0.00153070862830524	0.00153070171982145	0.00153068743918887	0.00153068315671238	0.00153068840000255	0.00153069564199481	0.00153069949712009	0.00153069899294445	0.00153069600940126	0.00153069301680158	0.00153069159530985
flux1:	0.648248792270532	0.00163245583419966	0.00163245516347852	0.00163245395962322	0.0016324527462891	0.00163245205586245	0.00163245220480809	0.0016324531392805	0.00163245442328408	0.00163245539621514	0.00163245546216517	0.0016324544093072	0.00163245261766714	0.00163245101957894	0.00163245074313994	0.00163245249506454	0.00163245590576891	0.00163245921982201	0.00163245978527807	0.0016324556377397	0.00163244787695582	0.00163244226528302	0.00163244675915139	0.00163246176015632	0.00163246880457265	0.00163244759775099	0.00163243997988966	0.00163248182090548	0.00163242336770423	0.00163249296846631	0.00163244522792251	0.00163241860180752	0.00163244522792251	0.00163249296846631	0.00163242336770423	0.00163248182090548	0.00163243997988966	0.00163244759775099	0.00163246880457265	0.00163246176015632	0.00163244675915139	0.00163244226528302	0.00163244787695582	0.0016324556377397	0.00163245978527807	0.00163245921982201	0.00163245590576891	0.00163245249506454	0.00163245074313994
flux1:	0.648511241174286	0.00173944237256597	0.00173944172477779	0.00173944068804058	0.00173943974788735	0.00173943936677399	0.0017394397759816	0.00173944084349393	0.00173944208487566	0.00173944283799054	0.00173944255854033	0.00173944113127961	0.00173943905477851	0.00173943736735222	0.00173943725177321	0.00173943938614111	0.00173944327741795	0.00173944697500378	0.001739447628233	0.00173944318097245	0.00173943486758189	0.00173942884769501	0.00173943352842235	0.00173944923832577	0.00173945637910735	0.00173943367430877	0.00173942582034801	0.00173947050104195	0.00173940842002896	0.00173948288012298	0.00173943218356556	0.0017394038490731	0.00173943218356556	0.00173948288012298	0.00173940842002896	0.00173947050104195	0.00173942582034801	0.00173943367430877	0.00173945637910735	0.00173944923832577	0.00173943352842235	0.00173942884769501	0.00173943486758189	0.00173944318097245	0.001739447628233	0.00173944697500378	0.00173944327741795	0.00173943938614111	0.00173943725177321
flux1:	0.648773690078039	0.00185180368989563	0.00185180308582395	0.00185180226414901	0.00185180165940413	0.00185180164720663	0.00185180235728693	0.00185180356813324	0.00185180474378846	0.00185180522674119	0.00185180453816561	0.00185180267724568	0.00185180027797388	0.00185179849567888	0.00185179856955371	0.0018518011405985	0.00185180557565897	0.0018518097089688	0.00185181047449876	0.00185180571794495	0.00185179681649758	0.00185179034814608	0.00185179519184193	0.00185181159983923	0.00185181879685046	0.00185179450632111	0.00185178643161824	0.0018518341187066	0.0018517682673642	0.00185184787731619	0.00185179410680609	0.00185176398714829	0.00185179410680609	0.00185184787731619	0.0018517682673642	0.0018518341187066	0.00185178643161825	0.00185179450632111	0.00185181879685046	0.00185181159983923	0.00185179519184193	0.00185179034814608	0.00185179681649758	0.00185180571794495	0.00185181047449876	0.0018518097089688	0.00185180557565897	0.0018518011405985	0.00185179856955371
flux1:	0.649036138981792	0.00196968212872322	0.00196968159337922	0.00196968103717681	0.00196968083016877	0.00196968124430866	0.00196968229212854	0.00196968365242512	0.00196968473584272	0.00196968489659068	0.0019696837355916	0.00196968138409342	0.001969678627626	0.00196967674848221	0.00196967704294241	0.00196968010566704	0.0019696851465242	0.00196968976501864	0.00196969066407417	0.00196968558598194	0.00196967606000795	0.00196966910397023	0.00196967408923558	0.00196969118693168	0.00196969840071391	0.00196967243597738	0.00196966415735772	0.00196971501960776	0.00196964524865876	0.00196973030395978	0.00196967333612071	0.00196964135144921	0.00196967333612071	0.00196973030395978	0.00196964524865876	0.00196971501960777	0.00196966415735772	0.00196967243597738	0.00196969840071391	0.00196969118693168	0.00196967408923558	0.00196966910397023	0.00196967606000795	0.00196968558598194	0.00196969066407417	0.00196968976501864	0.0019696851465242	0.00196968010566704	0.00196967704294241
flux1:	0.649298587885546	0.00209321408215981	0.00209321364384043	0.00209321340416472	0.00209321365511027	0.00209321454881382	0.00209321596621227	0.00209321747767849	0.00209321843983819	0.00209321822641255	0.00209321653229088	0.00209321363763162	0.00209321049432711	0.00209320852016371	0.00209320906803201	0.00209321267648433	0.00209321838181008	0.00209322353022853	0.00209322457942498	0.00209321916459842	0.00209320897742358	0.00209320149716798	0.00209320660712226	0.00209322439038367	0.00209323158343715	0.00209320385580316	0.00209319539101202	0.00209324959753758	0.00209317574915436	0.00209326654804799	0.00209320625280795	0.00209317231977972	0.00209320625280795	0.00209326654804799	0.00209317574915435	0.00209324959753758	0.00209319539101202	0.00209320385580316	0.00209323158343715	0.00209322439038367	0.00209320660712226	0.00209320149716798	0.00209320897742357	0.00209321916459842	0.00209322457942498	0.00209322353022853	0.00209321838181008	0.00209321267648433	0.00209320906803201
flux1:	0.649561036789299	0.0022225291181482	0.00222252880707529	0.00222252893349042	0.00222252969814878	0.00222253111850005	0.00222253293124172	0.00222253459131852	0.00222253540193546	0.00222253476448293	0.0022225324814452	0.00222252899735281	0.00222252544348813	0.00222252337994981	0.00222252421462099	0.00222252841994264	0.00222253484279317	0.00222254055914831	0.00222254176927707	0.00222253599945902	0.00222252511521255	0.00222251707872997	0.00222252230315351	0.00222254077400592	0.00222254791205743	0.00222251833307308	0.00222250970012264	0.00222256741854228	0.0022224893244808	0.0022225861656274	0.0022225224049324	0.00222248643627214	0.0022225224049324	0.00222258616562741	0.0022224893244808	0.00222256741854228	0.00222250970012264	0.00222251833307308	0.00222254791205743	0.00222254077400592	0.00222252230315351	0.00222251707872996	0.00222252511521255	0.00222253599945902	0.00222254176927707	0.00222254055914831	0.00222253484279317	0.00222252841994264	0.00222252421462099
flux1:	0.649823485693052	0.00235774907923162	0.002357748925806	0.00235774946402724	0.0023577507913359	0.00235775277750845	0.00235775500455463	0.0023577568068896	0.00235775743597966	0.00235775632900262	0.00235775340850445	0.00235774929687222	0.00235774531554416	0.00235774317181871	0.0023577443258894	0.00235774917420029	0.00235775635969474	0.00235776267333558	0.00235776404830316	0.00235775790225415	0.00235774628705007	0.00235773766880281	0.00235774300631917	0.00235776217481604	0.00235776922801793	0.0023577377098412	0.00235772892626976	0.00235779032077845	0.00235770780050865	0.00235781098059533	0.00235774360714747	0.00235770551122589	0.00235774360714747	0.00235781098059533	0.00235770780050865	0.00235779032077845	0.00235772892626975	0.0023577377098412	0.00235776922801793	0.00235776217481604	0.00235774300631918	0.00235773766880281	0.00235774628705007	0.00235775790225415	0.00235776404830316	0.00235776267333558	0.00235775635969474	0.00235774917420029	0.0023577443258894
flux1:	0.650085934596805	0.00249898716121753	0.00249898719395334	0.00249898818337525	0.00249899011319467	0.0024989926949719	0.00249899534813395	0.00249899728343915	0.0024989977031532	0.00249899608785463	0.00249899249087135	0.00249898772339504	0.00249898330512746	0.00249898109338423	0.00249898259707221	0.00249898812726956	0.00249899611031749	0.00249900304014902	0.00249900457612716	0.00249899802990766	0.00249898565316744	0.00249897643608624	0.00249898189629868	0.00249900178227993	0.00249900872628528	0.00249897518196398	0.00249896626403238	0.00249903149344695	0.00249894435235985	0.00249905416373339	0.0024989830198106	0.00249894270025966	0.00249898301981061	0.00249905416373339	0.00249894435235985	0.00249903149344695	0.00249896626403238	0.00249897518196398	0.00249900872628528	0.00249900178227993	0.00249898189629868	0.00249897643608624	0.00249898565316744	0.00249899802990766	0.00249900457612716	0.00249900304014902	0.00249899611031749	0.00249898812726957	0.00249898259707221
flux1:	0.650348383500559	0.00264634697448075	0.00264634721771688	0.00264634868896051	0.00264635125006073	0.00264635444674519	0.00264635753076499	0.00264635958802754	0.00264635977467837	0.00264635762130068	0.00264635332040824	0.00264634787991251	0.00264634302292172	0.00264634075746881	0.00264634263688088	0.00264634887844638	0.002646357681628	0.00264636523457505	0.00264636691941259	0.00264635994687095	0.00264634678274266	0.00264633696019204	0.00264634256568056	0.00264636320033751	0.0026463700171976	0.0026463343608419	0.00264632532269891	0.00264639453854528	0.00264630256632412	0.0026464192947296	0.00264634421114764	0.0026463015665348	0.00264634421114764	0.0026464192947296	0.00264630256632412	0.00264639453854528	0.00264632532269891	0.00264633436084191	0.0026463700171976	0.00264636320033751	0.00264634256568056	0.00264633696019204	0.00264634678274266	0.00264635994687095	0.00264636691941259	0.00264636523457505	0.00264635768162799	0.00264634887844638	0.00264634263688088
flux1:	0.650610832404312	0.00279992159200475	0.00279992206351751	0.00279992403614277	0.00279992724456248	0.00279993106435805	0.00279993457743452	0.00279993674543254	0.00279993668161533	0.00279993397164853	0.00279992895279686	0.00279992283416767	0.00279991754425579	0.00279991524044393	0.00279991751576916	0.00279992448668929	0.00279993411839536	0.00279994228819391	0.00279994410113106	0.00279993667458666	0.00279992270340341	0.00279991228102693	0.002799918069108	0.00279993949627116	0.00279994617510524	0.00279990832194783	0.00279989917480275	0.0027999725195184	0.00279987548876518	0.00279999941127566	0.00279992020655402	0.00279987513013811	0.00279992020655402	0.00279999941127566	0.00279987548876518	0.0027999725195184	0.00279989917480275	0.00279990832194783	0.00279994617510524	0.00279993949627116	0.002799918069108	0.00279991228102693	0.00279992270340341	0.00279993667458666	0.00279994410113106	0.00279994228819391	0.00279993411839536	0.00279992448668929	0.00279991751576916
flux1:	0.650873281308065	0.00295979258861061	0.00295979329727459	0.00295979577780898	0.00295979963570633	0.00295980407563343	0.00295980801038433	0.00295981027943312	0.00295980995612104	0.0029598066842493	0.00295980094811565	0.00295979415877095	0.00295978844883793	0.00295978612175944	0.00295978880547976	0.00295979651039177	0.00295980696332848	0.00295981572971874	0.00295981764143083	0.00295980973252855	0.00295979494223844	0.00295978393958949	0.00295978996374037	0.0029598122408105	0.00295981877820458	0.00295977864454927	0.00295976939589517	0.00295984700122392	0.00295974466643285	0.00295987604965511	0.00295979252944736	0.00295974490903787	0.00295979252944736	0.0029598760496551	0.00295974466643285	0.00295984700122392	0.00295976939589517	0.00295977864454927	0.00295981877820458	0.0029598122408105	0.00295978996374036	0.00295978393958949	0.00295979494223844	0.00295980973252855	0.00295981764143083	0.00295981572971873	0.00295980696332848	0.00295979651039177	0.00295978880547976
flux1:	0.651135730211818	0.00312602907615601	0.00312603001981425	0.00312603300024554	0.00312603749533991	0.00312604254171369	0.00312604688653056	0.00312604925035825	0.00312604866884088	0.00312604484449592	0.00312603840731856	0.00312603096717027	0.00312602485635841	0.00312602251940943	0.00312602561463178	0.00312603404330925	0.00312604529346632	0.00312605462184848	0.0031260565948311	0.00312604817552933	0.00312603256302068	0.00312602101488235	0.00312602734573575	0.00312605054418703	0.00312605694428737	0.00312601444735427	0.00312600510028947	0.00312608708594509	0.00312597918291163	0.0031261182815483	0.00312603023839353	0.00312597995633375	0.00312603023839353	0.0031261182815483	0.00312597918291164	0.00312608708594509	0.00312600510028947	0.00312601444735427	0.00312605694428737	0.00312605054418703	0.00312602734573575	0.00312602101488235	0.00312603256302068	0.00312604817552933	0.0031260565948311	0.00312605462184849	0.00312604529346632	0.00312603404330925	0.00312602561463178
flux1:	0.651398179115572	0.00329868673980271	0.0032986879035127	0.00329869136037871	0.00329869646605416	0.00329870209552132	0.0032987068362432	0.00329870929387335	0.00329870846739834	0.00329870411579617	0.00329869700960797	0.00329868895049363	0.00329868246300296	0.0032986801263949	0.00329868362541605	0.00329869275170481	0.00329870475787226	0.00329871459946803	0.00329871658875775	0.00329870763239952	0.00329869120463942	0.00329867916193979	0.00329868588776355	0.00329871009315896	0.00329871636743711	0.00329867142511996	0.00329866197781721	0.00329874845048979	0.00329863469623632	0.0032987817520773	0.00329868896552264	0.00329863589881442	0.00329868896552264	0.0032987817520773	0.00329863469623633	0.00329874845048979	0.00329866197781721	0.00329867142511996	0.00329871636743711	0.00329871009315896	0.00329868588776355	0.00329867916193979	0.00329869120463942	0.00329870763239952	0.00329871658875775	0.00329871459946803	0.00329870475787226	0.0032986927517048	0.00329868362541605
flux1:	0.651660628019325	0.0034778068807478	0.00347780823556368	0.0034778121297479	0.00347781780585341	0.00347782398694561	0.00347782910874761	0.00347783166625044	0.0034778306212294	0.00347782578378273	0.00347781805598986	0.00347780942058103	0.00347780258421792	0.00347780025353812	0.00347780413675533	0.00347781391806004	0.00347782662196077	0.00347783691450309	0.00347783886870993	0.00347782935111559	0.00347781212601825	0.00347779965625407	0.00347780688284347	0.00347783219431856	0.00347783836099778	0.00347779089155615	0.00347778133692903	0.00347787238970095	0.00347775248298887	0.00347790772439282	0.00347780996152807	0.00347775398211296	0.00347780996152807	0.00347790772439282	0.00347775248298887	0.00347787238970095	0.00347778133692903	0.00347779089155615	0.00347783836099778	0.00347783219431857	0.00347780688284348	0.00347779965625406	0.00347781212601825	0.00347782935111559	0.00347783886870993	0.00347783691450309	0.00347782662196077	0.00347781391806004	0.00347780413675533
flux1:	0.651923076923078	0.00366341547107712	0.00366341697351092	0.00366342125081872	0.00366342744515943	0.00366343414028395	0.0036634396296507	0.00366344230161599	0.00366344107826562	0.00366343581228753	0.00366342752456992	0.00366341836479413	0.00366341120933799	0.00366340888426931	0.00366341311954525	0.00366342349695091	0.00366343682403336	0.00366344749298282	0.00366344935559205	0.00366343925610308	0.00366342126304678	0.00366340845014073	0.0036634163000695	0.00366344282925844	0.00366344891240575	0.00366339883412137	0.00366338915973475	0.00366348487196301	0.00366335849444565	0.00366352213635722	0.00366341915279092	0.00366336012799762	0.00366341915279092	0.00366352213635723	0.00366335849444565	0.00366348487196301	0.00366338915973475	0.00366339883412137	0.00366344891240575	0.00366344282925845	0.0036634163000695	0.00366340845014073	0.00366342126304678	0.00366343925610308	0.00366344935559205	0.00366344749298282	0.00366343682403336	0.00366342349695091	0.00366341311954525
flux1:	0.652185525826831	0.00385552222663654	0.00385552381891191	0.00385552841145985	0.00385553506192917	0.00385554222968161	0.00385554807631689	0.00385555088690267	0.00385554953921009	0.00385554391685611	0.00385553514340067	0.00385552551844478	0.00385551807393614	0.00385551574724865	0.00385552028982796	0.00385553118891805	0.00385554504982564	0.00385555601008696	0.0038555577209711	0.00385554702336962	0.00385552830328769	0.00385551524682143	0.00385552385801848	0.00385555172741816	0.00385555775572118	0.00385550498655287	0.0038554951748193	0.00385559561252685	0.00385546243057854	0.00385563467510861	0.00385552621640096	0.00385546400956437	0.00385552621640096	0.00385563467510861	0.00385546243057854	0.00385559561252685	0.0038554951748193	0.00385550498655287	0.00385555775572118	0.00385555172741816	0.00385552385801848	0.00385551524682143	0.00385552830328769	0.00385554702336962	0.0038555577209711	0.00385555601008696	0.00385554504982564	0.00385553118891805	0.00385552028982796
flux1:	0.652447974730585	0.00405411970401211	0.00405412131518425	0.00405412614358718	0.00405413318084536	0.00405414077849889	0.00405414697701184	0.00405414996043255	0.00405414855536187	0.00405414266179403	0.00405413348690914	0.00405412346089988	0.0040541157559673	0.0040541134128924	0.0040541182059488	0.00405412953835401	0.00405414383105796	0.00405415498914448	0.00405415648621118	0.00405414517943785	0.00405412578442142	0.00405411259820733	0.00405412212185242	0.00405415146264276	0.00405415746790547	0.00405410192518099	0.00405409195387691	0.00405419717067886	0.00405405683791293	0.00405423787548766	0.00405412367904032	0.00405405815029152	0.00405412367904032	0.00405423787548766	0.00405405683791293	0.00405419717067886	0.00405409195387692	0.00405410192518099	0.00405415746790547	0.00405415146264276	0.00405412212185242	0.00405411259820733	0.00405412578442142	0.00405414517943785	0.00405415648621118	0.00405415498914448	0.00405414383105796	0.00405412953835401	0.0040541182059488
flux1:	0.652710423634338	0.00425918242787333	0.00425918397583983	0.00425918895212873	0.00425919630269188	0.00425920428869401	0.0042592108399018	0.004259214040241	0.00425921265613332	0.0042592065869311	0.00425919710212763	0.00425918674160997	0.0042591788019607	0.00425917642004721	0.00425918139591607	0.0042591930615952	0.00425920767414516	0.00425921893071479	0.00425922015160453	0.00425920823020116	0.00425918822256731	0.00425917503254757	0.00425918563030617	0.00425921657966875	0.00425922259507461	0.0042591641952595	0.00425915403838463	0.00425926407695501	0.00425911623741868	0.00425930624848035	0.00425918604586603	0.00425911705308661	0.00425918604586603	0.00425930624848035	0.00425911623741868	0.00425926407695501	0.00425915403838463	0.0042591641952595	0.00425922259507461	0.00425921657966875	0.00425918563030617	0.00425917503254757	0.00425918822256731	0.00425920823020117	0.00425922015160453	0.00425921893071479	0.00425920767414516	0.00425919306159519	0.00425918139591607
flux1:	0.652972872538091	0.00447066605504662	0.00447066744941841	0.00447067248057121	0.00447068007013862	0.0044706884064335	0.00447069531813071	0.00447069878839324	0.004470697512554	0.00447069137044055	0.00447068167109986	0.00447067104245296	0.00447066288965188	0.00447066043918666	0.00447066552130693	0.0044706774115265	0.00447069222534112	0.00447070347800493	0.00447070436174561	0.0044706918259562	0.00447067127675586	0.00447065821824561	0.00447067005889264	0.00447070275689312	0.00447070881509682	0.00447064747368	0.00447063710267071	0.00447075199673342	0.00447059628874088	0.00447079544595856	0.00447066896565587	0.00447059636558337	0.00447066896565588	0.00447079544595857	0.00447059628874088	0.00447075199673342	0.00447063710267071	0.00447064747368	0.00447070881509682	0.00447070275689312	0.00447067005889265	0.00447065821824561	0.00447067127675586	0.0044706918259562	0.00447070436174561	0.00447070347800493	0.00447069222534112	0.0044706774115265	0.00447066552130693
flux1:	0.653235321441844	0.00468850658176064	0.0046885077275048	0.00468851271942426	0.00468852047624518	0.00468852913023674	0.0046885364173037	0.00468854021766114	0.00468853914317598	0.00468853303417076	0.00468852321594999	0.00468851238289223	0.00468850403354626	0.00468850147859653	0.00468850658415147	0.00468851858509329	0.00468853347868231	0.00468854462496949	0.0046885451134912	0.00468853196896831	0.00468851095593311	0.00468849817025444	0.00468851142576623	0.00468854601188842	0.00468855214300809	0.0046884877745411	0.00468847715983294	0.00468859693663711	0.00468843299717417	0.00468864146809821	0.00468850843857944	0.00468843208804461	0.00468850843857944	0.00468864146809821	0.00468843299717417	0.00468859693663711	0.00468847715983294	0.0046884877745411	0.00468855214300809	0.00468854601188842	0.00468851142576622	0.00468849817025444	0.00468851095593311	0.00468853196896831	0.0046885451134912	0.00468854462496949	0.00468853347868231	0.00468851858509329	0.00468850658415146
flux1:	0.653497770345598	0.00491261960052924	0.00491262040223671	0.00491262526396954	0.00491263312203402	0.00491264206801693	0.00491264975177205	0.00491265394700204	0.00491265316886998	0.00491264719801917	0.00491263735316808	0.0049126263745061	0.00491261783995434	0.00491261514005816	0.00491262018326628	0.00491263218015561	0.00491264703313812	0.00491265797348651	0.00491265801290432	0.00491264426998451	0.00491262287493841	0.00491261050552354	0.00491262534674482	0.00491266195618404	0.00491266818577371	0.00491260070409519	0.0049125898170141	0.00491271450022949	0.00491254196983671	0.00491275991990643	0.00491262007300934	0.00491253983027961	0.00491262007300934	0.00491275991990643	0.00491254196983671	0.00491271450022949	0.0049125898170141	0.00491260070409519	0.00491266818577371	0.00491266195618403	0.00491262534674482	0.00491261050552355	0.00491262287493841	0.00491264426998451	0.00491265801290432	0.00491265797348651	0.00491264703313812	0.0049126321801556	0.00491262018326628
flux1:	0.653760219249351	0.00514289961311986	0.0051428999796995	0.00514290462766021	0.00514291252949774	0.00514292174940582	0.00514292985614938	0.00514293451231996	0.00514293412304052	0.00514292838991128	0.00514291860368973	0.00514290753145977	0.00514289881804578	0.00514289593054122	0.00514290082650892	0.00514291270812279	0.00514292740538266	0.00514293804601891	0.00514293758759819	0.00514292326013204	0.00514290156592303	0.00514288975399468	0.00514290634601409	0.00514294510585391	0.00514295145294017	0.00514288077160986	0.00514286958655285	0.00514299919949805	0.00514281772751256	0.00514304532330507	0.00514289839780412	0.00514281412400265	0.00514289839780412	0.00514304532330507	0.00514281772751256	0.00514299919949805	0.00514286958655285	0.00514288077160986	0.00514295145294018	0.00514294510585391	0.00514290634601409	0.00514288975399468	0.00514290156592303	0.00514292326013204	0.00514293758759819	0.00514293804601891	0.00514292740538266	0.00514291270812279	0.00514290082650892
flux1:	0.654022668153104	0.00537921940598468	0.00537921925554044	0.00537922361748758	0.00537923151636783	0.00537924099972662	0.00537924955847406	0.00537925473897686	0.00537925482377227	0.00537924941792238	0.00537923976531238	0.00537922864344685	0.0053792197534174	0.00537921663636123	0.00537922130537153	0.00537923296875526	0.00537924740456013	0.00537925766013153	0.00537925666086644	0.0053792417646129	0.00537921985164917	0.00537920873161475	0.00537922722900355	0.00537926825441179	0.00537927472967957	0.00537920076263559	0.00537918925948542	0.00537932382857829	0.00537913307859281	0.00537937049118148	0.00537921623646081	0.00537912779702487	0.00537921623646081	0.00537937049118148	0.00537913307859281	0.00537932382857829	0.00537918925948542	0.00537920076263559	0.00537927472967957	0.00537926825441179	0.00537922722900355	0.00537920873161475	0.00537921985164916	0.0053792417646129	0.00537925666086644	0.00537925766013153	0.00537924740456013	0.00537923296875526	0.00537922130537153
flux1:	0.654285117056858	0.00562142949442014	0.00562142875903713	0.00562143277754867	0.00562144063890696	0.00562145038192374	0.00562145942138204	0.00562146518246965	0.00562146581435869	0.00562146081101023	0.00562145135390985	0.00562144021753622	0.00562143115057407	0.00562142776616063	0.00562143213823544	0.00562144349343358	0.00562145757533492	0.00562146737116316	0.0056214657939169	0.00562145034453863	0.00562142828704186	0.00562141798176251	0.00562143852384779	0.00562148191443461	0.00562148851864368	0.00562141118108593	0.00562139934778571	0.00562153890608756	0.00562133856146456	0.00562158596974043	0.00562142414946054	0.00562133141560065	0.00562142414946054	0.00562158596974043	0.00562133856146456	0.00562153890608756	0.00562139934778571	0.00562141118108593	0.00562148851864368	0.00562148191443462	0.00562143852384779	0.00562141798176251	0.00562142828704186	0.00562145034453863	0.0056214657939169	0.00562146737116316	0.00562145757533492	0.00562144349343358	0.00562143213823544
flux1:	0.654547565960611	0.00586935764155806	0.00586935627170819	0.00586935990691805	0.00586936770886944	0.00586937771264969	0.00586938725754732	0.0058693936435766	0.00586939487854537	0.00586939033469351	0.0058693811197621	0.00586936999520753	0.00586936075056368	0.0058693570689149	0.00586936108845977	0.00586937206305112	0.0058693857153833	0.00586939498922433	0.00586939280240447	0.00586937681312865	0.00586935467524282	0.00586934529135729	0.00586936799771166	0.00586941383419329	0.00586942055689948	0.00586933976638841	0.00586932760158735	0.00586947219229526	0.00586926196156151	0.00586951955536077	0.00586934995100456	0.00586925280112234	0.00586934995100456	0.00586951955536077	0.00586926196156151	0.00586947219229526	0.00586932760158735	0.00586933976638841	0.00586942055689948	0.00586941383419329	0.00586936799771166	0.00586934529135729	0.00586935467524282	0.00586937681312864	0.00586939280240447	0.00586939498922433	0.0058693857153833	0.00586937206305112	0.00586936108845977
flux1:	0.654810014864364	0.00612280845809106	0.00612280642637128	0.00612280965776305	0.00612281739062187	0.0061228276585632	0.00612283772549969	0.00612284476412126	0.00612284663664924	0.0061228425878291	0.00612283364512401	0.00612282255065798	0.00612281312980659	0.00612280913296776	0.00612281276328441	0.00612282330650543	0.0061228364733116	0.00612284517652786	0.0061228423532968	0.00612282583233212	0.00612280366424765	0.00612279528774388	0.0061228202540764	0.00612286859538271	0.00612287541402712	0.00612279109177367	0.00612277860744155	0.0061229282871733	0.00612270790911082	0.00612297589198695	0.00612279830616717	0.00612269662718968	0.00612279830616717	0.00612297589198695	0.00612270790911081	0.0061229282871733	0.00612277860744155	0.00612279109177367	0.00612287541402712	0.00612286859538271	0.0061228202540764	0.00612279528774388	0.00612280366424765	0.00612282583233213	0.0061228423532968	0.00612284517652787	0.00612283647331159	0.00612282330650543	0.00612281276328441
flux1:	0.655072463768117	0.00638156308838499	0.0063815603923234	0.00638156321942545	0.00638157088421172	0.00638158141868817	0.00638159201171869	0.00638159970927918	0.00638160222848142	0.00638159868639208	0.00638159002889749	0.00638157897619833	0.00638156938589474	0.00638156507184098	0.00638156829928074	0.00638157838552555	0.00638159103275724	0.00638159913083479	0.00638159564788521	0.00638157859571131	0.00638155642997975	0.00638154912221237	0.00638157641684076	0.00638162729779333	0.00638163417720779	0.00638154624951637	0.00638153347341419	0.00638168831512443	0.00638145756337308	0.0063817361548537	0.00638155041426691	0.00638144410285569	0.00638155041426691	0.0063817361548537	0.00638145756337307	0.00638168831512443	0.00638153347341419	0.00638154624951637	0.00638163417720779	0.00638162729779333	0.00638157641684076	0.00638154912221237	0.00638155642997975	0.00638157859571131	0.00638159564788521	0.00638159913083479	0.00638159103275724	0.00638157838552555	0.00638156829928074
flux1:	0.655334912671871	0.00664537898834114	0.00664537565204732	0.00664537809393683	0.00664538569991855	0.00664539649842993	0.00664540760464021	0.00664541594207728	0.00664541908870763	0.00664541603985686	0.00664540766395763	0.00664539666024168	0.0066453869158251	0.00664538230226129	0.0066453851397894	0.00664539477129077	0.00664540688815535	0.00664541436053224	0.00664541019648654	0.0066453926031521	0.00664537045137596	0.00664536424572363	0.00664539390679511	0.00664544733646474	0.00664545422882428	0.00664536262863762	0.00664534960652609	0.00664550970189393	0.00664526838888645	0.00664555782606344	0.00664536378398064	0.0066452527475763	0.00664536378398064	0.00664555782606344	0.00664526838888646	0.00664550970189392	0.00664534960652609	0.00664536262863762	0.00664545422882428	0.00664544733646474	0.00664539390679511	0.00664536424572363	0.00664537045137596	0.0066453926031521	0.00664541019648654	0.00664541436053224	0.00664540688815535	0.00664539477129077	0.0066453851397894
flux1:	0.655597361575624	0.00691398980004438	0.00691398587453929	0.00691398796813566	0.00691399552952818	0.00691400658054151	0.00691401816589551	0.00691402709540192	0.00691403081993336	0.00691402822541882	0.0069140201123186	0.0069140091630209	0.00691399929177199	0.00691399441949735	0.00691399690944791	0.00691400611796909	0.00691401771733511	0.00691402455654258	0.00691401969006408	0.00691400153264619	0.00691397938272828	0.00691397428207345	0.00691400631568025	0.00691406227650922	0.00691406912174289	0.00691397379022619	0.00691396058769215	0.00691412604882743	0.00691387402889169	0.00691417456720791	0.00691397210540408	0.00691385626307119	0.00691397210540408	0.00691417456720791	0.00691387402889169	0.00691412604882743	0.00691396058769215	0.00691397379022619	0.00691406912174289	0.00691406227650922	0.00691400631568025	0.00691397428207345	0.00691397938272828	0.00691400153264618	0.00691401969006408	0.00691402455654258	0.00691401771733511	0.00691400611796909	0.00691399690944791
flux1:	0.655859810479377	0.00718710532785836	0.0071871008899933	0.0071871026871996	0.00718711021920997	0.00718712149796391	0.0071871335037171	0.00718714294643025	0.00718714716838365	0.00718714496486895	0.00718713708289454	0.00718712619474807	0.0071871162390865	0.00718711117469532	0.00718711339051879	0.00718712223792277	0.00718713335573484	0.00718713956589063	0.00718713397361926	0.00718711521400436	0.00718709302813392	0.00718708900332499	0.00718712338263281	0.00718718183037959	0.00718718855702974	0.0071870894451219	0.00718707614890689	0.00718724710923859	0.00718698428072149	0.00718729619383945	0.00718708522387922	0.00718696450692159	0.00718708522387921	0.00718729619383945	0.00718698428072149	0.00718724710923859	0.00718707614890689	0.0071870894451219	0.00718718855702974	0.00718718183037959	0.00718712338263281	0.00718708900332499	0.00718709302813392	0.00718711521400436	0.00718713397361926	0.00718713956589063	0.00718713335573485	0.00718712223792277	0.00718711339051879
flux1:	0.65612225938313	0.00746441162022196	0.00746440677017962	0.00746440833401298	0.00746441584847608	0.00746442731304617	0.00746443965301093	0.00746444949794684	0.00746445410658175	0.00746445220846239	0.00746444451614084	0.00746443370046119	0.00746442372075698	0.00746441855846013	0.00746442060529781	0.00746442918290638	0.00746443987660775	0.00746444547133735	0.00746443912578362	0.00746441970893219	0.00746439742246639	0.00746439441189329	0.0074644310773649	0.00746449194189679	0.00746449846839586	0.00746439553825006	0.00746438225697452	0.00746455887120467	0.0074642851775021	0.00746460875616697	0.00746438921998348	0.00746426357230777	0.00746438921998348	0.00746460875616697	0.0074642851775021	0.00746455887120467	0.00746438225697452	0.00746439553825006	0.00746449846839586	0.00746449194189679	0.0074644310773649	0.00746439441189329	0.00746439742246639	0.00746441970893219	0.00746443912578362	0.00746444547133735	0.00746443987660775	0.00746442918290638	0.00746442060529781
flux1:	0.656384708286884	0.00774557116094655	0.00774556601840872	0.0077455674183333	0.00774557491923384	0.00774558650716676	0.00774559906609078	0.00774560917048843	0.00774561402690239	0.00774561232958896	0.00774560477933055	0.00774559405528661	0.00774558413205847	0.00774557899443597	0.00774558100840196	0.00774558943510816	0.00774559978111653	0.00774560478101376	0.00774559764855841	0.00774557750140731	0.00774555502278206	0.00774555293315696	0.0077455917939133	0.00774565498083899	0.00774566121715248	0.00774555444338472	0.00774554130757626	0.00774572375061315	0.00774543918002299	0.00774577472986583	0.00774554659959272	0.0077454159778058	0.00774554659959272	0.00774577472986583	0.00774543918002299	0.00774572375061315	0.00774554130757626	0.00774555444338472	0.00774566121715248	0.00774565498083899	0.0077455917939133	0.00774555293315696	0.00774555502278207	0.00774557750140731	0.00774559764855841	0.00774560478101376	0.00774559978111653	0.00774558943510816	0.00774558100840196
flux1:	0.656647157190637	0.00803022317332795	0.00803021787248356	0.00803021917922702	0.00803022665843035	0.00803023828424538	0.00803025091751948	0.00803026110869425	0.00803026604930251	0.008030264433483	0.00803025697565893	0.00803024637329323	0.00803023660858078	0.00803023164611463	0.00803023379221824	0.00803024221137388	0.00803025230170565	0.00803025673147218	0.008030248770626	0.00803022780176572	0.00803020501353328	0.00803020372192492	0.00803024465824095	0.00803031005133941	0.00803031590090526	0.00803020527157215	0.00803019243292674	0.00803038089774333	0.00803008548209919	0.00803043332036303	0.00803019659740587	0.00803006097064131	0.00803019659740588	0.00803043332036303	0.00803008548209918	0.00803038089774333	0.00803019243292674	0.00803020527157215	0.00803031590090526	0.00803031005133941	0.00803024465824095	0.00803020372192492	0.00803020501353328	0.00803022780176572	0.008030248770626	0.00803025673147218	0.00803025230170565	0.00803024221137387	0.00803023379221823
flux1:	0.65690960609439	0.00831798403984989	0.00831797872350048	0.00831798000368465	0.00831798743720832	0.00831799899103448	0.00831801152588524	0.00831802160461319	0.00831802644590366	0.00831802478258543	0.00831801736975425	0.00831800693251373	0.00831799745023857	0.00831799283952512	0.00831799530822849	0.00831800388338639	0.00831801382156792	0.00831801770699594	0.00831800886707122	0.00831798696731076	0.00831796372836066	0.00831796308547965	0.00831800595236641	0.00831807341673443	0.00831807877861383	0.00831796429584566	0.00831795192567576	0.0083181466200788	0.0083178404321663	0.00831820088337816	0.00831795559673885	0.00831781494621697	0.00831795559673884	0.00831820088337816	0.0083178404321663	0.0083181466200788	0.00831795192567576	0.00831796429584566	0.00831807877861383	0.00831807341673443	0.00831800595236641	0.00831796308547966	0.00831796372836066	0.00831798696731076	0.00831800886707122	0.00831801770699594	0.00831801382156792	0.00831800388338639	0.00831799530822849
flux1:	0.657172054998143	0.00860844783968593	0.00860844265277705	0.00860844396372367	0.00860845130887017	0.00860846265643572	0.00860847489468322	0.00860848464005402	0.00860848918443735	0.00860848734051653	0.00860847993153304	0.00860846971808396	0.00860846066325487	0.00860845660385539	0.00860845960632575	0.00860846851597434	0.0086084784124193	0.00860848177739526	0.00860847199773054	0.00860844904162768	0.00860842519059898	0.00860842502528049	0.00860846965705718	0.00860853904286636	0.00860854381400879	0.00860842549423468	0.00860841378108763	0.00860861492342536	0.00860829807322798	0.00860867146388131	0.00860841766777776	0.00860827198611472	0.00860841766777775	0.00860867146388131	0.00860829807322798	0.00860861492342536	0.00860841378108764	0.00860842549423468	0.00860854381400879	0.00860853904286636	0.00860846965705718	0.00860842502528049	0.00860842519059899	0.00860844904162768	0.00860847199773054	0.00860848177739526	0.0086084784124193	0.00860846851597434	0.00860845960632575
flux1:	0.657434503901897	0.00890118700558785	0.0089011820885469	0.00890118347362754	0.00890119066726158	0.00890120165138542	0.00890121337376022	0.00890122254935089	0.00890122659185724	0.00890122443592486	0.00890121699965922	0.00890120708478763	0.00890119862145809	0.00890119533141192	0.0089011990935942	0.00890120852507569	0.00890121849213893	0.00890122135585188	0.00890121056570979	0.00890118641410566	0.00890116177394597	0.00890116189872176	0.00890120811443805	0.00890127926116348	0.00890128333868257	0.00890116121239895	0.00890115035886185	0.00890135817274072	0.00890103080261039	0.00890141745496378	0.00890115522581542	0.00890100451610612	0.00890115522581541	0.00890141745496378	0.00890103080261039	0.00890135817274072	0.00890115035886185	0.00890116121239895	0.00890128333868257	0.00890127926116348	0.00890120811443805	0.00890116189872177	0.00890116177394597	0.00890118641410566	0.00890121056570979	0.00890122135585188	0.00890121849213893	0.00890120852507569	0.0089011990935942
flux1:	0.65769695280565	0.00919575310109563	0.00919574858338649	0.00919575006826785	0.00919575702646572	0.00919576747011679	0.00919577844203869	0.00919578680317954	0.00919579013869615	0.00919578754676513	0.00919578006517197	0.00919577053961229	0.00919576284756099	0.00919576055765613	0.00919576531335471	0.00919577545620343	0.00919578560314321	0.00919578797767678	0.00919577609690685	0.00919575060045568	0.00919572498402964	0.00919572520163058	0.00919577281115894	0.00919584555211944	0.00919584883547343	0.00919572294652527	0.00919571316526652	0.00919592787339296	0.00919559015228486	0.00919599037742289	0.00919571981029918	0.00919556408500844	0.00919571981029918	0.00919599037742289	0.00919559015228487	0.00919592787339296	0.00919571316526652	0.00919572294652527	0.00919584883547344	0.00919584555211944	0.00919577281115894	0.00919572520163058	0.00919572498402964	0.00919575060045567	0.00919577609690685	0.00919578797767677	0.00919578560314321	0.00919577545620343	0.00919576531335471
flux1:	0.657959401709403	0.00949167771830046	0.00949167371260882	0.00949167530270336	0.009491681921925	0.00949169163282139	0.0094917016114518	0.00949170891328168	0.00949171134398361	0.00949170820481558	0.00949170067512121	0.00949169164421084	0.00949168491438468	0.00949168386134882	0.00949168984456473	0.00949170088353953	0.0094917113116303	0.00949171320010047	0.00949170014062153	0.00949167314425892	0.00949164636085491	0.00949164647143735	0.00949169528202026	0.00949176944905442	0.00949177184202938	0.00949164224639529	0.00949163375552848	0.00949185557283219	0.00949150768978724	0.0094919217801247	0.00949164298477752	0.00949148226448221	0.00949164298477752	0.00949192178012469	0.00949150768978724	0.00949185557283219	0.00949163375552848	0.0094916422463953	0.00949177184202939	0.00949176944905442	0.00949169528202025	0.00949164647143734	0.00949164636085491	0.00949167314425891	0.00949170014062153	0.00949171320010047	0.0094917113116303	0.00949170088353952	0.00949168984456473
flux1:	0.658221850613157	0.00978847349565774	0.00978847009309627	0.0097884717724613	0.00978847793230426	0.00978848670892722	0.00978849545121981	0.00978850145717056	0.00978850279977302	0.00978849901949744	0.00978849145531693	0.00978848303643938	0.00978847746527002	0.00978847788411192	0.00978848532093014	0.00978849742903702	0.00978850822707204	0.00978850962244822	0.00978849529056301	0.00978846663880337	0.00978843850133748	0.00978843831018651	0.00978848813319892	0.00978856356129165	0.00978856497369405	0.00978843173779001	0.00978842475567976	0.00978865388191485	0.00978829603900902	0.00978872426045085	0.00978843735707268	0.0097882716691047	0.00978843735707268	0.00978872426045085	0.00978829603900902	0.00978865388191485	0.00978842475567976	0.00978843173779001	0.00978856497369405	0.00978856356129165	0.00978848813319893	0.00978843831018651	0.00978843850133748	0.00978846663880337	0.00978849529056301	0.00978850962244822	0.00978850822707203	0.00978849742903701	0.00978848532093013
flux1:	0.65848429951691	0.0100856352545677	0.0100856325212383	0.0100856342530816	0.0100856398205751	0.0100856474593753	0.0100856547307761	0.0100856592210836	0.0100856593135422	0.0100856548192916	0.0100856472505474	0.0100856395693984	0.0100856353521746	0.0100856374679613	0.0100856465683178	0.0100856599001297	0.0100856711405378	0.010085672025249	0.0100856563247559	0.0100856258676619	0.0100855962003351	0.0100855955257654	0.0100856461834347	0.0100857227151097	0.0100857230640893	0.010085586262631	0.010085581002292	0.010085817614344	0.0100854500193551	0.0100858926033489	0.010085597718213	0.0100854270952583	0.010085597718213	0.0100858926033489	0.0100854500193551	0.010085817614344	0.010085581002292	0.010085586262631	0.0100857230640893	0.0100857227151097	0.0100856461834347	0.0100855955257654	0.0100855962003351	0.0100856258676619	0.0100856563247559	0.010085672025249	0.0100856711405378	0.0100856599001297	0.0100856465683178
flux1:	0.658746748420663	0.0103826412526394	0.0103826392278122	0.0103826409566601	0.0103826457919518	0.0103826520954372	0.0103826576788268	0.010382660458648	0.0103826591659517	0.010382653908289	0.0103826463798712	0.0103826395656562	0.0103826368891998	0.0103826409086037	0.0103826518582823	0.0103826665438565	0.0103826782796294	0.0103826786260145	0.010382661462034	0.0103826290616542	0.0103825977077826	0.0103825963889362	0.010382647720757	0.0103827252100579	0.0103827244210004	0.0103825841344901	0.0103825807977575	0.0103828250419108	0.0103824479009745	0.0103829050367073	0.0103826022978576	0.0103824267765693	0.0103826022978576	0.0103829050367073	0.0103824479009745	0.0103828250419108	0.0103825807977575	0.0103825841344901	0.0103827244210004	0.0103827252100579	0.010382647720757	0.0103825963889362	0.0103825977077825	0.0103826290616542	0.010382661462034	0.0103826786260145	0.0103826782796294	0.0103826665438565	0.0103826518582823
flux1:	0.659009197324416	0.0106789545507145	0.0106789532467857	0.0106789549022585	0.0106789588654462	0.0106789636507659	0.0106789673551998	0.0106789682619183	0.0106789654806618	0.0106789594346404	0.0106789520038269	0.0106789461835727	0.0106789452185217	0.0106789513215003	0.0106789642747141	0.0106789804143865	0.0106789926769736	0.0106789924485876	0.0106789737319731	0.010678939269006	0.010678906098718	0.0106789040029505	0.0106789558715362	0.0106790341874356	0.0106790321943875	0.0106788885063131	0.0106788872779851	0.010679139262422	0.0106787527729618	0.0106792245999608	0.0106789141331211	0.010678733752807	0.0106789141331211	0.0106792245999608	0.0106787527729618	0.010679139262422	0.0106788872779851	0.0106788885063131	0.0106790321943875	0.0106790341874357	0.0106789558715362	0.0106789040029505	0.010678906098718	0.010678939269006	0.0106789737319731	0.0106789924485876	0.0106789926769736	0.0106789804143865	0.0106789642747141
flux1:	0.65927164622817	0.0109740244898761	0.0109740238941498	0.010974025396178	0.0109740283549458	0.0109740314625286	0.0109740331313203	0.0109740320406541	0.0109740277021361	0.0109740208669133	0.0109740135996476	0.0109740088918755	0.0109740097849224	0.0109740181169101	0.0109740331898073	0.0109740508501081	0.0109740636483867	0.0109740628021226	0.0109740424542805	0.0109740058346932	0.0109739707521783	0.0109739677817252	0.0109740200778557	0.0109740991069551	0.010974095852567	0.0109739488464264	0.0109739498885935	0.0109742096764022	0.0109738140206174	0.0109743006220123	0.0109739825468827	0.0109737973483248	0.0109739825468827	0.0109743006220123	0.0109738140206173	0.0109742096764022	0.0109739498885935	0.0109739488464264	0.010974095852567	0.0109740991069551	0.0109740200778557	0.0109739677817252	0.0109739707521783	0.0109740058346932	0.0109740424542805	0.0109740628021226	0.0109740636483867	0.0109740508501081	0.0109740331898073
flux1:	0.659534095131923	0.0112672882738056	0.0112672883520272	0.011267289617232	0.0112672914548767	0.0112672927566545	0.0112672922743596	0.0112672891049349	0.0112672831766075	0.0112672755736166	0.0112672685398194	0.0112672650478868	0.0112672679143452	0.0112672785793305	0.0112672958447341	0.011267315055618	0.0112673283759923	0.011267326864927	0.0112673048228359	0.0112672659841457	0.0112672289341357	0.0112672250317734	0.011267277678425	0.0112673573268379	0.0112673527618408	0.0112672025181187	0.0112672059649015	0.0112674735678692	0.0112670689070565	0.0112675703037465	0.0112672447308456	0.0112670547553069	0.0112672447308456	0.0112675703037465	0.0112670689070565	0.0112674735678692	0.0112672059649015	0.0112672025181187	0.0112673527618408	0.0112673573268379	0.011267277678425	0.0112672250317734	0.0112672289341357	0.0112672659841457	0.0112673048228359	0.011267326864927	0.0112673283759923	0.011267315055618	0.0112672958447341
flux1:	0.659796544035676	0.011558172650984	0.0115581733524265	0.0115581743012969	0.0115581749246794	0.0115581743314185	0.0115581716293204	0.0115581663454523	0.0115581588306364	0.0115581505004141	0.0115581437685755	0.0115581415740326	0.0115581464911151	0.011558159545953	0.0115581790295945	0.0115581997831206	0.0115582135907403	0.0115582113675666	0.0115581875887527	0.0115581465056767	0.0115581074788596	0.0115581026323003	0.0115581555874813	0.0115582357818303	0.0115582298640839	0.0115580764573221	0.0115580824102379	0.011558357783687	0.01155794425365	0.0115584603995974	0.0115581274277916	0.0115579327162587	0.0115581274277916	0.0115584603995974	0.01155794425365	0.011558357783687	0.0115580824102379	0.0115580764573221	0.0115582298640839	0.0115582357818303	0.0115581555874813	0.0115581026323003	0.0115581074788596	0.0115581465056767	0.0115581875887527	0.0115582113675666	0.0115582135907403	0.0115581997831206	0.0115581790295945
flux1:	0.660058992939429	0.0118460956903862	0.0118460969541782	0.0118460975186002	0.0118460968655318	0.0118460943328263	0.0118460893925885	0.0118460820050995	0.0118460729409821	0.0118460639388311	0.0118460575701906	0.011846056726523	0.0118460637276992	0.0118460791779667	0.0118461008564136	0.0118461231069388	0.0118461373479698	0.0118461343688296	0.0118461088360425	0.011846065525225	0.0118460245623182	0.0118460188071252	0.0118460720653872	0.0118461527528811	0.0118461454460601	0.0118459889421707	0.011845997466336	0.0118462805052385	0.0118458582130047	0.0118463889918471	0.0118460487066865	0.0118458492993891	0.0118460487066865	0.0118463889918471	0.0118458582130047	0.0118462805052385	0.011845997466336	0.0118459889421707	0.0118461454460601	0.0118461527528811	0.0118460720653872	0.0118460188071252	0.0118460245623182	0.011846065525225	0.0118461088360425	0.0118461343688296	0.0118461373479698	0.0118461231069388	0.0118461008564136
flux1:	0.660321441843183	0.0121304686434793	0.012130470405768	0.0121304705364163	0.0121304685819959	0.0121304641145254	0.0121304569697701	0.0121304475347832	0.0121304369888091	0.0121304273795566	0.0121304214222205	0.0121304219493541	0.0121304310201268	0.0121304488177665	0.0121304726181661	0.0121304962840451	0.0121305108888636	0.0121305071173693	0.0121304798426916	0.0121304343662431	0.0121303915604972	0.0121303849813579	0.0121304385739053	0.0121305197215066	0.0121305109935115	0.0121303514474805	0.0121303625688376	0.0121306531054047	0.0121302221274304	0.012130767350559	0.0121304198235124	0.01213021575975	0.0121304198235124	0.012130767350559	0.0121302221274304	0.0121306531054047	0.0121303625688376	0.0121303514474805	0.0121305109935115	0.0121305197215066	0.0121304385739053	0.0121303849813579	0.0121303915604972	0.0121304343662431	0.0121304798426916	0.0121305071173693	0.0121305108888636	0.0121304962840451	0.0121304726181661
flux1:	0.660583890746936	0.0124106978845533	0.012410700086021	0.0124106997591038	0.0124106965205599	0.0124106901743022	0.0124106809099735	0.012410669525729	0.0124106575905983	0.0124106474427741	0.0124106419261446	0.0124106438060702	0.0124106548814527	0.012410674924378	0.0124107007260588	0.012410725692767	0.0124107405798973	0.0124107359910983	0.012410707019236	0.0124106594868537	0.0124106149848121	0.0124106077150681	0.0124106617084445	0.0124107433011777	0.0124107331223757	0.012410570576499	0.0124105842802236	0.0124108820831233	0.0124104424651123	0.0124110018713221	0.0124106471599694	0.012410438478267	0.0124106471599694	0.0124110018713221	0.0124104424651123	0.0124108820831233	0.0124105842802236	0.012410570576499	0.0124107331223757	0.0124107433011777	0.0124106617084445	0.0124106077150681	0.0124106149848121	0.0124106594868537	0.012410707019236	0.0124107359910983	0.0124107405798973	0.012410725692767	0.0124107007260588
flux1:	0.660846339650689	0.0126861869206561	0.0126861895138658	0.0126861887367321	0.0126861842763917	0.0126861761585778	0.012686164908075	0.0126861517099293	0.0126861384974972	0.012686127877302	0.0126861228071939	0.0126861259810301	0.0126861389449396	0.0126861610786826	0.0126861887165694	0.0126862148410954	0.0126862299216667	0.0126862245057129	0.0126861939162318	0.012686144485719	0.0126860984861245	0.012686090705529	0.0126861451989179	0.0126862272374065	0.0126862155788216	0.0126860500615991	0.0126860662918093	0.0126863710671092	0.0126859228255168	0.0126864960822774	0.0126861342314863	0.0126859209700818	0.0126861342314863	0.0126864960822774	0.0126859228255168	0.0126863710671092	0.0126860662918093	0.0126860500615991	0.0126862155788216	0.0126862272374065	0.0126861451989179	0.012686090705529	0.0126860984861245	0.012686144485719	0.0126861939162318	0.0126862245057128	0.0126862299216667	0.0126862148410954	0.0126861887165694
flux1:	0.661108788554442	0.0129563384617239	0.0129563414177627	0.012956340232929	0.0129563346590289	0.0129563249257533	0.0129563118659368	0.0129562970198096	0.0129562826542531	0.0129562716197122	0.0129562669745137	0.0129562713412675	0.012956286027962	0.0129563100493576	0.0129563393190651	0.0129563664353562	0.0129563816178219	0.0129563753830758	0.0129563432913868	0.0129562921674502	0.0129562449182607	0.0129562368490012	0.0129562919702373	0.0129563744675947	0.0129563612991705	0.0129561928249655	0.0129562114858069	0.0129565228796819	0.0129560660049094	0.0129566527112533	0.012956283755324	0.0129560659529859	0.012956283755324	0.0129566527112533	0.0129560660049094	0.0129565228796819	0.0129562114858069	0.0129561928249655	0.0129563612991705	0.0129563744675947	0.0129562919702373	0.0129562368490012	0.0129562449182607	0.0129562921674502	0.0129563432913868	0.0129563753830758	0.0129563816178219	0.0129563664353562	0.0129563393190651
flux1:	0.661371237458196	0.0132205565408751	0.0132205598547897	0.013220558342025	0.0132205518071998	0.0132205406587269	0.013220526003023	0.0132205096976471	0.0132204943083142	0.0132204829040141	0.0132204786322025	0.0132204840494098	0.0132205002470033	0.0132205259097992	0.0132205565741948	0.0132205844993821	0.0132205996942266	0.0132205926695951	0.0132205592265393	0.013220506657811	0.0132204584513652	0.0132204503524636	0.0132205062529045	0.0132205892311303	0.0132205745201914	0.0132204030897326	0.0132204240478632	0.0132207416510428	0.0132202761122645	0.0132208758032307	0.0132204997689598	0.0132202774661123	0.0132204997689598	0.0132208758032307	0.0132202761122645	0.0132207416510428	0.0132204240478632	0.0132204030897327	0.0132205745201914	0.0132205892311303	0.0132205062529045	0.0132204503524636	0.0132204584513652	0.013220506657811	0.0132205592265393	0.0132205926695951	0.0132205996942266	0.0132205844993821	0.0132205565741948
flux1:	0.661633686361949	0.0134782486743026	0.0134782523688847	0.0134782506451013	0.0134782433425125	0.013478231016452	0.013478215006393	0.0134781974447963	0.013478181159175	0.0134781694119548	0.0134781654312169	0.0134781717175531	0.0134781891735397	0.0134782161957351	0.0134782479926822	0.0134782765337773	0.0134782916579325	0.0134782838942189	0.0134782492841609	0.0134781955584677	0.0134781467249175	0.0134781388851867	0.0134781957336421	0.0134782792196994	0.0134782629297294	0.0134780885315001	0.0134781116199477	0.0134784349738126	0.0134779607253131	0.0134785728778278	0.0134781897884032	0.0134779630285278	0.0134781897884032	0.0134785728778278	0.0134779607253131	0.0134784349738126	0.0134781116199477	0.0134780885315001	0.0134782629297294	0.0134782792196994	0.0134781957336421	0.0134781388851867	0.0134781467249175	0.0134781955584677	0.0134782492841609	0.0134782838942189	0.0134782916579325	0.0134782765337773	0.0134782479926823
flux1:	0.661896135265702	0.0137288280497379	0.0137288321773135	0.0137288303941389	0.0137288225513516	0.0137288093140029	0.0137287922096303	0.0137287736003243	0.0137287565375691	0.0137287444534922	0.0137287406516142	0.0137287475914667	0.0137287660200842	0.0137287940927083	0.0137288267436495	0.0137288557043757	0.0137288706850816	0.0137288622552048	0.0137288266926114	0.0137287721305888	0.0137287230297919	0.0137287157595903	0.0137287737355482	0.0137288577573083	0.0137288398471483	0.0137286624596701	0.0137286874829773	0.0137290160871529	0.0137285330759885	0.0137291571160135	0.013728766995617	0.0137285358268864	0.013728766995617	0.0137291571160135	0.0137285330759885	0.0137290160871529	0.0137286874829773	0.0137286624596701	0.0137288398471483	0.0137288577573083	0.0137287737355482	0.0137287157595903	0.0137287230297919	0.0137287721305888	0.0137288266926114	0.0137288622552048	0.0137288706850816	0.0137288557043757	0.0137288267436495
flux1:	0.662158584169456	0.0139717157320998	0.0139717203740973	0.0139717187131469	0.0139717105839945	0.013971696720272	0.0139716787899017	0.0139716593382705	0.0139716416036929	0.0139716291665544	0.0139716254041516	0.0139716327540393	0.0139716518452073	0.0139716806421788	0.0139717138611718	0.013971743048593	0.0139717578264652	0.0139717488244456	0.0139717125489951	0.0139716574962233	0.0139716085083571	0.013971602130434	0.0139716614168509	0.0139717459990991	0.0139717264226513	0.0139715460176295	0.0139715727581486	0.0139719060793811	0.0139714142541243	0.0139720495648547	0.0139716524438217	0.0139714169209107	0.0139716524438217	0.0139720495648547	0.0139714142541243	0.0139719060793811	0.0139715727581485	0.0139715460176295	0.0139717264226513	0.0139717459990991	0.0139716614168509	0.013971602130434	0.0139716085083571	0.0139716574962233	0.0139717125489951	0.0139717488244456	0.0139717578264652	0.013971743048593	0.0139717138611718
flux1:	0.662421033073209	0.0142063428746703	0.0142063481388842	0.0142063468048987	0.0142063386597084	0.0142063244621459	0.0142063059720346	0.0142062858724107	0.0142062675532838	0.0142062547248214	0.014206250839875	0.014206258336498	0.0142062777659799	0.0142063069546292	0.0142063404574306	0.0142063696880486	0.0142063842191574	0.0142063747578348	0.0142063380281785	0.0142062828460838	0.0142062343613016	0.0142062292010684	0.0142062899770087	0.0142063751376975	0.0142063538441923	0.0142061703904496	0.0142061986155993	0.014206536097649	0.0142060354179259	0.0142066813487803	0.0142062772691375	0.0142060374551481	0.0142062772691375	0.0142066813487803	0.0142060354179259	0.014206536097649	0.0142061986155993	0.0142061703904496	0.0142063538441923	0.0142063751376975	0.0142062899770087	0.0142062292010684	0.0142062343613016	0.0142062828460838	0.0142063380281785	0.0142063747578348	0.0142063842191574	0.0142063696880486	0.0142063404574306
flux1:	0.662683481976962	0.0144321529239569	0.0144321589395771	0.0144321581517313	0.0144321502663861	0.0144321360237851	0.0144321172282452	0.0144320966571148	0.0144320778200681	0.0144320645419414	0.0144320603560015	0.0144320677256115	0.0144320871659784	0.0144321164177802	0.0144321499305671	0.0144321790355921	0.0144321932924142	0.0144321834999269	0.0144321465862917	0.0144320916421237	0.0144320440496223	0.0144320404252107	0.0144321028586281	0.0144321886055491	0.0144321655404054	0.0144319790084888	0.0144320084787403	0.0144323495529806	0.014431839999472	0.0144324958755877	0.0144320848967732	0.0144318408652044	0.0144320848967732	0.0144324958755877	0.014431839999472	0.0144323495529806	0.0144320084787403	0.0144319790084888	0.0144321655404054	0.0144321886055491	0.0144321028586281	0.0144320404252107	0.0144320440496223	0.0144320916421237	0.0144321465862917	0.0144321834999269	0.0144321932924142	0.0144321790355921	0.0144321499305671
flux1:	0.662945930880715	0.0146486038063198	0.0146486107169469	0.0146486106987604	0.0146486033431606	0.0146485893294718	0.0146485704619614	0.0146485495726767	0.0146485302628538	0.0146485164603513	0.0146485117861649	0.0146485187548622	0.0146485378867897	0.0146485668878386	0.0146486001551805	0.0146486289847241	0.014648642955888	0.0146486329710182	0.0146485961469056	0.0146485418031481	0.0146484954800458	0.0146484936925252	0.0146485579334672	0.0146486442614945	0.0146486193677688	0.0146484297350803	0.0146484602124014	0.0146488043087794	0.0146482858933323	0.0146489510252557	0.0146485332298144	0.0146482850665027	0.0146485332298144	0.0146489510252557	0.0146482858933323	0.0146488043087794	0.0146484602124014	0.0146484297350803	0.0146486193677688	0.0146486442614945	0.0146485579334672	0.0146484936925252	0.0146484954800458	0.0146485418031481	0.0146485961469056	0.0146486329710182	0.014648642955888	0.0146486289847241	0.0146486001551805
flux1:	0.663208379784469	0.0148551700844398	0.0148551780394494	0.0148551790078337	0.0148551724343652	0.0148551588983905	0.0148551401640453	0.0148551190833303	0.014855099325378	0.0148550849126985	0.0148550795629264	0.0148550858674308	0.0148551043908321	0.0148551328516018	0.0148551656433341	0.0148551940693362	0.0148552077581566	0.0148551977247064	0.0148551612579978	0.0148551078616104	0.0148550631620518	0.0148550634861738	0.0148551296606751	0.0148552165496985	0.0148551897700859	0.014854997026353	0.0148550282828133	0.0148553748408073	0.0148548476162859	0.0148555213095434	0.0148550968085855	0.014854844613543	0.0148550968085855	0.0148555213095434	0.0148548476162859	0.0148553748408073	0.0148550282828133	0.014854997026353	0.0148551897700859	0.0148552165496985	0.0148551296606751	0.0148550634861738	0.0148550631620518	0.0148551078616104	0.0148551612579978	0.0148551977247064	0.0148552077581566	0.0148551940693362	0.0148551656433341
flux1:	0.663470828688222	0.0150513450717921	0.0150513542165337	0.0150513563705795	0.0150513508032143	0.0150513379596707	0.0150513195296657	0.0150512983560891	0.0150512781569272	0.0150512630437805	0.0150512568403944	0.0150512622387938	0.0150512798832907	0.0150513075472534	0.0150513396639618	0.0150513675817338	0.0150513810035985	0.0150513710640288	0.015051335207847	0.0150512830797519	0.0150512403246524	0.0150512430004712	0.0150513112053664	0.0150513986189983	0.0150513698983161	0.0150511740511934	0.015051205877416	0.0150515543566171	0.0150510184261276	0.0150516999903626	0.0150512689285793	0.0150510128176558	0.0150512689285793	0.0150516999903626	0.0150510184261276	0.015051554356617	0.015051205877416	0.0150511740511934	0.0150513698983161	0.0150513986189983	0.0150513112053664	0.0150512430004712	0.0150512403246524	0.0150512830797519	0.015051335207847	0.0150513710640288	0.0150513810035985	0.0150513675817338	0.0150513396639618
flux1:	0.663733277591975	0.0152366428934531	0.0152366533588614	0.0152366568690051	0.01523665249363	0.0152366405160478	0.015236622524064	0.0152366013285341	0.0152365806817401	0.0152365647809205	0.0152365575648124	0.0152365618467816	0.0152365783810389	0.0152366050317747	0.0152366363086742	0.0152366636370179	0.0152366768157622	0.0152366671043731	0.0152366320880801	0.0152365815133113	0.0152365409811335	0.0152365462068148	0.0152366165056606	0.0152367043907638	0.0152366736788141	0.0152364747593902	0.0152365069725321	0.0152368568624848	0.01523631238762	0.0152370011449978	0.015236563705039	0.0152363038113413	0.015236563705039	0.0152370011449978	0.01523631238762	0.0152368568624848	0.0152365069725321	0.0152364747593902	0.0152366736788141	0.0152367043907638	0.0152366165056606	0.0152365462068148	0.0152365409811335	0.0152365815133113	0.0152366320880801	0.0152366671043731	0.0152366768157622	0.0152366636370179	0.0152366363086742
flux1:	0.663995726495728	0.0154106004818049	0.0154106123740597	0.0154106173722614	0.0154106143287739	0.0154106033445933	0.0154105858855413	0.0154105647137496	0.0154105436052871	0.0154105268408003	0.0154105184811087	0.0154105214771005	0.0154105367166006	0.0154105621830997	0.0154105924921747	0.0154106191721187	0.0154106321355844	0.0154106227715564	0.0154105887922752	0.0154105400111895	0.0154105019301081	0.0154105098561891	0.0154105822764371	0.0154106705634733	0.0154106378181603	0.0154104358861333	0.0154104683370854	0.0154108191660446	0.0154102663738242	0.0154109616664337	0.0154105180724734	0.0154102545474815	0.0154105180724734	0.0154109616664337	0.0154102663738242	0.0154108191660446	0.0154104683370854	0.0154104358861333	0.0154106378181603	0.0154106705634733	0.0154105822764371	0.0154105098561891	0.0154105019301081	0.0154105400111895	0.0154105887922752	0.0154106227715564	0.0154106321355844	0.0154106191721187	0.0154105924921747
flux1:	0.664258175399482	0.0155727794960029	0.0155727928868898	0.0155727994584125	0.0155727978350232	0.0155727879231291	0.0155727710541451	0.0155727499307638	0.0155727283456905	0.0155727106609643	0.0155727010636175	0.0155727026525691	0.015572716465472	0.0155727406254239	0.0155727698757893	0.0155727958680606	0.0155728086430921	0.015572799723729	0.0155727669387687	0.0155727201396833	0.0155726846814399	0.0155726954067459	0.0155727699382492	0.0155728585424122	0.0155728237329633	0.0155726188812536	0.01557265146077	0.0155730028030644	0.0155724419912891	0.0155731431873082	0.0155726937076501	0.0155724267219778	0.0155726937076501	0.0155731431873082	0.0155724419912891	0.0155730028030644	0.01557265146077	0.0155726188812536	0.0155728237329633	0.0155728585424122	0.0155727699382492	0.0155726954067459	0.0155726846814399	0.0155727201396833	0.0155727669387687	0.015572799723729	0.0155728086430921	0.0155727958680606	0.0155727698757893
flux1:	0.664520624303235	0.0157227681544385	0.0157227830730373	0.0157227912503309	0.0157227910803917	0.0157227822711838	0.0157227660147778	0.0157227449491051	0.0157227228788254	0.0157227042445135	0.0157226933595143	0.0157226934746763	0.0157227057855025	0.015722728566465	0.0157227567029984	0.0157227819844187	0.0157227945915878	0.0157227861861099	0.0157227547066467	0.0157227100202163	0.0157226772958994	0.0157226908652503	0.0157227674601311	0.0157228562831865	0.0157228193933153	0.0157226117518927	0.0157226443953972	0.0157229958771388	0.015722427417928	0.0157231339163638	0.0157226788649718	0.0157224086087344	0.0157226788649718	0.0157231339163638	0.015722427417928	0.0157229958771388	0.0157226443953972	0.0157226117518927	0.0157228193933153	0.0157228562831866	0.0157227674601311	0.0157226908652503	0.0157226772958994	0.0157227100202163	0.0157227547066467	0.0157227861861099	0.0157227945915878	0.0157227819844187	0.0157227567029984
flux1:	0.664783073206988	0.015860182969842	0.0158601993961047	0.0158602091551844	0.0158602104167141	0.0158602026946638	0.0158601870437686	0.0158601660364219	0.0158601434860054	0.0158601239068989	0.0158601117339294	0.0158601103665095	0.0158601211574871	0.0158601425359324	0.0158601695363185	0.0158601940953775	0.0158602065437535	0.0158601986879746	0.0158601685742975	0.0158601260698749	0.015860096127784	0.0158601125315536	0.0158601911053979	0.0158602800381174	0.0158602410689604	0.0158600308076859	0.0158600634985429	0.0158604148014817	0.0158598391428279	0.0158605503766988	0.0158600901135736	0.0158598167963364	0.0158600901135736	0.0158605503766988	0.0158598391428279	0.0158604148014817	0.0158600634985429	0.0158600308076859	0.0158602410689604	0.0158602800381174	0.0158601911053979	0.0158601125315536	0.015860096127784	0.0158601260698749	0.0158601685742975	0.0158601986879746	0.0158602065437535	0.0158601940953775	0.0158601695363185
flux1:	0.665045522110741	0.015984670377149	0.0159846882378213	0.0159846994973865	0.0159847021153141	0.0159846954238091	0.0159846803483669	0.0159846593985582	0.0159846363936306	0.0159846159142272	0.0159846025062254	0.0159845997066447	0.0159846090166745	0.0159846290150161	0.0159846548854239	0.0159846787173244	0.0159846909996143	0.0159846836918092	0.0159846549503789	0.0159846146345266	0.0159845874601931	0.0159846066357048	0.0159846870699961	0.0159847759950452	0.0159847349677058	0.0159845222980204	0.0159845550691157	0.0159849059325025	0.0159843235977449	0.0159850390356288	0.0159845739659943	0.015984297816289	0.0159845739659943	0.0159850390356288	0.0159843235977449	0.0159849059325025	0.0159845550691157	0.0159845222980204	0.0159847349677058	0.0159847759950452	0.0159846870699961	0.0159846066357048	0.0159845874601931	0.0159846146345266	0.0159846549503789	0.0159846836918092	0.0159846909996143	0.0159846787173244	0.0159846548854239
flux1:	0.665307971014495	0.0160959082447654	0.0160959274119744	0.0160959400353559	0.016095943886339	0.0160959381344899	0.016095923589121	0.0160959027020082	0.0160958792947326	0.0160958580030766	0.0160958434675399	0.0160958393442142	0.0160958472655233	0.0160958659473219	0.016095890717004	0.0160959138185065	0.0160959259068793	0.0160959191050989	0.0160958916875941	0.0160958535048255	0.0160958290231782	0.0160958508578477	0.0160959330034986	0.0160960217986163	0.0160959787561608	0.0160957639314927	0.0160957968650282	0.0160961470854248	0.0160955586706181	0.0160962778165542	0.0160958083888559	0.0160955296532692	0.0160958083888559	0.0160962778165542	0.0160955586706181	0.0160961470854248	0.0160957968650282	0.0160957639314927	0.0160959787561608	0.0160960217986163	0.0160959330034986	0.0160958508578477	0.0160958290231782	0.0160958535048255	0.0160958916875941	0.0160959191050989	0.0160959259068793	0.0160959138185065	0.016095890717004
flux1:	0.665570419918248	0.0161936072604456	0.0161936275531136	0.0161936413529705	0.0161936462725021	0.0161936413434671	0.016193627275702	0.0161936064693031	0.0161935827430202	0.0161935607725133	0.016193545270391	0.0161935399860715	0.0161935466587363	0.0161935641223749	0.016193587837528	0.0161936102019313	0.0161936220448091	0.0161936156658429	0.0161935894702865	0.0161935533060234	0.0161935313855969	0.016193555721663	0.0161936394034612	0.0161937279447583	0.0161936829535275	0.0161934662683365	0.0161934994938115	0.0161938489228612	0.0161932550920901	0.016193977483882	0.0161935041866444	0.0161932231284954	0.0161935041866444	0.016193977483882	0.0161932550920901	0.0161938489228612	0.0161934994938115	0.0161934662683365	0.0161936829535275	0.0161937279447583	0.0161936394034612	0.016193555721663	0.0161935313855969	0.0161935533060234	0.0161935894702865	0.0161936156658429	0.0161936220448091	0.0161936102019313	0.016193587837528
flux1:	0.665832868822001	0.0162775121836082	0.0162775333716862	0.0162775481172116	0.0162775539085921	0.0162775496688941	0.0162775360274221	0.0162775153386053	0.0162774914107687	0.016277468939758	0.0162774526819233	0.0162774464477506	0.0162774520523737	0.0162774684235572	0.0162774911408158	0.0162775127534017	0.0162775242734602	0.0162775181935667	0.0162774930675352	0.016277458753177	0.0162774392121813	0.0162774658528028	0.0162775508745537	0.0162776390397518	0.0162775921898804	0.0162773739773091	0.0162774076677282	0.0162777562079771	0.0162771576867418	0.0162778828927708	0.0162774062503985	0.016277123148037	0.0162774062503985	0.0162778828927708	0.0162771576867418	0.0162777562079771	0.0162774076677282	0.0162773739773091	0.0162775921898804	0.0162776390397518	0.0162775508745537	0.0162774658528028	0.0162774392121813	0.016277458753177	0.0162774930675352	0.0162775181935667	0.0162775242734602	0.0162775127534017	0.0162774911408158
flux1:	0.666095317725754	0.0163474029565875	0.016347424767926	0.0163474401941723	0.0163474466388208	0.0163474429480781	0.0163474296904696	0.0163474091795861	0.016347385202729	0.0163473624517969	0.0163473456932096	0.0163473387607514	0.0163473435096614	0.0163473589331514	0.0163473807130971	0.016347401547339	0.016347412640895	0.0163474066983467	0.0163473824441729	0.0163473497640856	0.0163473323780791	0.0163473610945264	0.0163474472446514	0.016347534916092	0.0163474863211588	0.0163472669493171	0.0163473013157328	0.0163476489146636	0.0163470464815297	0.0163477740962419	0.0163472946638869	0.0163470098086571	0.0163472946638869	0.0163477740962418	0.0163470464815297	0.0163476489146636	0.0163473013157328	0.0163472669493171	0.0163474863211588	0.016347534916092	0.0163474472446514	0.0163473610945264	0.0163473323780791	0.0163473497640856	0.0163473824441729	0.0163474066983467	0.016347412640895	0.016347401547339	0.0163473807130971
flux1:	0.666357766629508	0.0164030956680366	0.0164031177975529	0.0164031336163637	0.0164031404848688	0.016403137205345	0.0164031243047415	0.0164031040585559	0.0164030802191341	0.0164030574461443	0.0164030404779379	0.0164030331295748	0.0164030372569872	0.0164030518880076	0.0164030727890656	0.0164030928038573	0.0164031033417529	0.0164030973411502	0.0164030737229452	0.016403042423096	0.016403026933945	0.0164030574735755	0.0164031445309132	0.0164032315981812	0.0164031813939536	0.0164029612609159	0.0164029965454806	0.0164033431879899	0.0164027376647567	0.0164034673030368	0.016402985660686	0.0164026993546096	0.016402985660686	0.0164034673030368	0.0164027376647567	0.0164033431879899	0.0164029965454806	0.0164029612609159	0.0164031813939535	0.0164032315981812	0.0164031445309132	0.0164030574735755	0.016403026933945	0.016403042423096	0.0164030737229452	0.0164030973411502	0.0164031033417529	0.0164030928038573	0.0164030727890656
flux1:	0.666620215533261	0.0164444433624698	0.0164444654831295	0.0164444813950717	0.0164444884583461	0.0164444854637448	0.0164444729140852	0.0164444530467593	0.0164444295618464	0.0164444070549199	0.0164443901947554	0.0164443827328628	0.0164443864844818	0.0164444004802372	0.0164444205532997	0.0164444396913988	0.0164444495214143	0.0164444432396424	0.0164444199918763	0.0164443897897758	0.016444375915533	0.0164444080102166	0.0164444957497765	0.0164445821118057	0.0164445304540804	0.0164443099817293	0.0164443464494883	0.0164446921490939	0.0164440843897891	0.016444815680474	0.0164443324264357	0.0164440449796813	0.0164443324264357	0.016444815680474	0.0164440843897891	0.0164446921490939	0.0164443464494883	0.0164443099817293	0.0164445304540804	0.0164445821118057	0.0164444957497765	0.0164444080102166	0.016444375915533	0.0164443897897759	0.0164444199918763	0.0164444432396424	0.0164444495214143	0.0164444396913988	0.0164444205532997
flux1:	0.666882664437014	0.0164713366907641	0.0164713584657802	0.0164713741724168	0.0164713812123244	0.0164713783953141	0.0164713662147588	0.0164713468667699	0.0164713239787027	0.016471302047418	0.0164712856285361	0.0164712783639662	0.0164712819865257	0.0164712954982547	0.016471314782322	0.0164713329701325	0.0164713419208748	0.0164713351144936	0.0164713119518104	0.0164712825473663	0.0164712699926714	0.0164713033673238	0.0164713915657532	0.0164714771323124	0.0164714241939003	0.0164712038207999	0.0164712417505074	0.0164715865396201	0.0164709774186677	0.0164717099974816	0.0164712257414719	0.0164709374696772	0.0164712257414719	0.0164717099974816	0.0164709774186677	0.0164715865396201	0.0164712417505074	0.0164712038207999	0.0164714241939003	0.0164714771323124	0.0164713915657532	0.0164713033673238	0.0164712699926714	0.0164712825473663	0.0164713119518104	0.0164713351144936	0.0164713419208748	0.0164713329701325	0.016471314782322
flux1:	0.667145113340768	0.016483704397312	0.0164837254928986	0.0164837407087267	0.0164837475275935	0.0164837448056329	0.0164837330379693	0.0164837143729729	0.0164836923421702	0.0164836713073812	0.0164836556668552	0.0164836489072508	0.0164836526384834	0.016483665804427	0.0164836843234906	0.0164837014722301	0.0164837093583675	0.0164837017721533	0.0164836784000335	0.0164836494868894	0.016483637953482	0.0164836723343699	0.0164837607749197	0.01648384546741	0.0164837914343515	0.0164835716078747	0.0164836112821564	0.0164839552017852	0.0164833456017204	0.0164840791039336	0.016483594459971	0.0164833056814975	0.016483594459971	0.0164840791039336	0.0164833456017204	0.0164839552017852	0.0164836112821564	0.0164835716078747	0.0164837914343515	0.01648384546741	0.0164837607749197	0.0164836723343699	0.016483637953482	0.0164836494868894	0.0164836784000335	0.0164837017721533	0.0164837093583675	0.0164837014722301	0.0164836843234906
flux1:	0.667407562244521	0.0164815136404639	0.0164815337384423	0.0164815482018524	0.0164815546303509	0.0164815519495028	0.0164815406634437	0.0164815228632197	0.0164815019595091	0.0164814821422545	0.0164814676089839	0.0164814616474592	0.0164814657069495	0.016481478646554	0.0164814964078687	0.0164815124160833	0.0164815190447201	0.0164815104210208	0.0164814865468679	0.0164814578237824	0.0164814470207197	0.0164814821432248	0.0164815706200314	0.0164816543715693	0.0164815994387056	0.0164813806066752	0.0164814223018843	0.0164817653911624	0.0164811561902804	0.0164818902434005	0.0164814058227231	0.0164811168559151	0.0164814058227231	0.0164818902434005	0.0164811561902804	0.0164817653911624	0.0164814223018843	0.0164813806066752	0.0164815994387056	0.0164816543715693	0.0164815706200314	0.0164814821432248	0.0164814470207197	0.0164814578237824	0.0164814865468679	0.0164815104210208	0.0164815190447201	0.0164815124160833	0.0164814964078687
flux1:	0.667670011148274	0.016464770143875	0.0164647889534488	0.0164648024361261	0.016464808339133	0.0164648056756832	0.0164647949621099	0.016464778219852	0.016464758712731	0.0164647404227619	0.0164647273057637	0.0164647224104585	0.0164647269917768	0.0164647398013741	0.0164647567951825	0.0164647715524943	0.0164647767304129	0.0164647668189299	0.0164647421631423	0.0164647133449643	0.0164647029981604	0.0164647386137227	0.0164648269352663	0.0164649096900612	0.016464854056122	0.0164646366582476	0.0164646806343782	0.0164650229203019	0.0164644149806245	0.0164651491974231	0.0164646656016381	0.0164643767621614	0.0164646656016381	0.0164651491974231	0.0164644149806245	0.0164650229203019	0.0164646806343782	0.0164646366582476	0.016464854056122	0.0164649096900612	0.0164648269352663	0.0164647386137227	0.0164647029981604	0.0164647133449643	0.0164647421631423	0.0164647668189299	0.0164647767304129	0.0164647715524943	0.0164647567951825
flux1:	0.667932460052027	0.0164335181774073	0.0164335354454748	0.0164335477597677	0.0164335530399268	0.0164335503997711	0.0164335403670998	0.0164335248794156	0.0164335070277401	0.016433490552218	0.0164334791297496	0.0164334755347134	0.0164334807991534	0.0164334935492706	0.0164335097499549	0.0164335231418523	0.016433526683302	0.0164335152508903	0.0164334895574712	0.0164334603852954	0.0164334502460369	0.0164334861280458	0.0164335741196883	0.0164336558317658	0.0164335996941577	0.0164333841535652	0.0164334306445825	0.0164337721323446	0.0164331662882744	0.016433900260435	0.0164334180750966	0.0164331296734261	0.0164334180750966	0.016433900260435	0.0164331662882744	0.0164337721323447	0.0164334306445825	0.0164333841535652	0.0164335996941577	0.0164336558317658	0.0164335741196883	0.0164334861280458	0.0164334502460369	0.0164334603852954	0.0164334895574712	0.0164335152508903	0.0164335266833019	0.0164335231418523	0.0164335097499549
flux1:	0.668194908955781	0.0163878403673045	0.0163878558867728	0.0163878668906847	0.0163878714895531	0.0163878689054536	0.0163878596734283	0.016387845631498	0.0163878296731315	0.016387815266042	0.0163878057760484	0.0163878036738337	0.0163878097459802	0.016387822480339	0.0163878378488938	0.0163878497623122	0.0163878514969839	0.0163878383370542	0.0163878113833401	0.0163877816334621	0.0163877714856061	0.0163878074340605	0.0163878949396177	0.0163879755709741	0.0163879191204762	0.0163877058356238	0.0163877550405598	0.0163880957048332	0.0163874927528309	0.016388226045479	0.0163877458342733	0.0163874581733926	0.0163877458342733	0.016388226045479	0.0163874927528309	0.0163880957048332	0.0163877550405598	0.0163877058356238	0.0163879191204762	0.0163879755709741	0.0163878949396177	0.0163878074340605	0.0163877714856061	0.0163877816334621	0.0163878113833401	0.0163878383370542	0.0163878514969839	0.0163878497623122	0.0163878378488938
flux1:	0.668457357859534	0.0163278573364552	0.016327870952147	0.0163278805517566	0.0163278844485648	0.0163278819755131	0.0163278736678238	0.0163278612482223	0.0163278473901864	0.0163278352629788	0.0163278278952834	0.0163278274315335	0.016327834396788	0.0163278471329574	0.0163278616205979	0.0163278719499905	0.0163278717308034	0.0163278566719215	0.0163278282770457	0.0163277977683938	0.0163277874340206	0.0163278232788422	0.0163279101611933	0.0163279896794982	0.0163279330950776	0.0163277224323446	0.0163277745074746	0.0163281142849616	0.0163275149745462	0.0163282471218814	0.0163277694215701	0.0163274827949362	0.0163277694215701	0.0163282471218814	0.0163275149745462	0.0163281142849616	0.0163277745074746	0.0163277224323446	0.0163279330950776	0.0163279896794982	0.0163279101611933	0.0163278232788422	0.0163277874340206	0.0163277977683938	0.0163278282770457	0.0163278566719215	0.0163278717308034	0.0163278719499905	0.0163278616205979
flux1:	0.668719806763287	0.0162537271766758	0.0162537387885688	0.0162537469378432	0.0162537501460456	0.0162537478550847	0.0162537405912847	0.0162537299469975	0.0162537183566416	0.0162537086705399	0.0162537035611057	0.0162537048313156	0.0162537127354022	0.0162537254669771	0.0162537390196348	0.016253747673199	0.016253745383524	0.0162537282968388	0.0162536983286012	0.0162536669283956	0.0162536562717569	0.0162536918747043	0.0162537780154874	0.0162538563914761	0.016253799835438	0.016253592122647	0.0162536471750245	0.01625398595854	0.016253390984851	0.0162541214870595	0.016253646803305	0.016253361493122	0.016253646803305	0.0162541214870595	0.016253390984851	0.01625398595854	0.0162536471750245	0.016253592122647	0.016253799835438	0.0162538563914761	0.0162537780154874	0.0162536918747043	0.0162536562717569	0.0162536669283956	0.0162536983286012	0.0162537282968389	0.016253745383524	0.016253747673199	0.0162537390196348
flux1:	0.66898225566704	0.0161656447560606	0.0161656543197645	0.0161656610178874	0.0161656635798118	0.0161656615507625	0.0161656554380016	0.0161656466901549	0.01616563748781	0.0161656303481539	0.0161656275756342	0.0161656306241506	0.0161656394745177	0.0161656521746171	0.0161656647380247	0.0161656716437387	0.0161656672037062	0.0161656480088845	0.0161656163887718	0.0161655840162338	0.0161655729459183	0.0161656082011115	0.0161656934996	0.0161657707043126	0.0161657143179891	0.0161655098390885	0.0161655679216643	0.0161659055559548	0.016165315554063	0.0161660438756365	0.0161655726797962	0.0161652889556282	0.0161655726797962	0.0161660438756365	0.016165315554063	0.0161659055559548	0.0161655679216643	0.0161655098390885	0.0161657143179891	0.0161657707043126	0.0161656934996	0.0161656082011115	0.0161655729459183	0.0161655840162338	0.0161656163887717	0.0161656480088845	0.0161656672037062	0.0161656716437387	0.0161656647380247
flux1:	0.669244704570794	0.0160638408655545	0.0160638483900969	0.0160638536765793	0.0160638556565943	0.01606385397019	0.0160638490952913	0.0160638423260793	0.0160638355795831	0.0160638310324503	0.0160638306171277	0.0160638354383389	0.0160638452072803	0.0160638578330907	0.0160638693581281	0.0160638744692559	0.0160638678408335	0.0160638465102468	0.0160638132164264	0.0160637798444519	0.0160637683137626	0.0160638031468917	0.0160638875181777	0.0160639635202128	0.0160639074203746	0.0160637064114667	0.0160637675199544	0.0160641037993943	0.0160635193404758	0.0160642449100065	0.0160637776369473	0.0160634957546899	0.0160637776369473	0.0160642449100065	0.0160635193404758	0.0160641037993943	0.0160637675199544	0.0160637064114667	0.0160639074203746	0.0160639635202128	0.0160638875181777	0.0160638031468917	0.0160637683137626	0.0160637798444519	0.0160638132164264	0.0160638465102468	0.0160638678408335	0.0160638744692559	0.0160638693581281
flux1:	0.669507153474547	0.0159485812099852	0.0159485867531348	0.0159485907011031	0.0159485921777998	0.0159485909077659	0.0159485873301482	0.0159485825773749	0.0159485782987508	0.0159485763299947	0.0159485782350903	0.0159485847766494	0.015948595405884	0.0159486079039245	0.0159486183518846	0.015948621651633	0.0159486128422155	0.0159485894031998	0.0159485544713984	0.0159485201261919	0.0159485081318095	0.0159485424981505	0.015948625870793	0.0159487006337416	0.0159486449098903	0.0159484475567355	0.0159485116283268	0.0159488462965541	0.0159482678859755	0.0159489900974446	0.0159485271443923	0.0159482473456066	0.0159485271443923	0.0159489900974446	0.0159482678859756	0.0159488462965541	0.0159485116283267	0.0159484475567355	0.0159486449098903	0.0159487006337416	0.015948625870793	0.0159485424981505	0.0159485081318095	0.0159485201261919	0.0159485544713984	0.0159485894031998	0.0159486128422155	0.015948621651633	0.0159486183518846
flux1:	0.6697696023783	0.0158201652498279	0.0158201689113235	0.0158201716194747	0.0158201726774089	0.0158201718830146	0.0158201696289106	0.0158201668824673	0.0158201650269296	0.0158201655636414	0.015820169698854	0.0158201778666825	0.0158201892730663	0.0158202015848246	0.0158202109322665	0.0158202124373195	0.0158202015016396	0.0158201760367356	0.0158201395590038	0.0158201043177576	0.0158200918968285	0.0158201257782395	0.0158202080915535	0.0158202815717682	0.0158202262844292	0.0158200327215067	0.0158200996354607	0.0158204323869479	0.0158198604642423	0.015820578679759	0.0158201204061593	0.0158198429177639	0.0158201204061593	0.015820578679759	0.0158198604642423	0.0158204323869479	0.0158200996354607	0.0158200327215067	0.0158202262844292	0.0158202815717682	0.0158202080915535	0.0158201257782395	0.0158200918968285	0.0158201043177576	0.0158201395590038	0.0158201760367356	0.0158202015016396	0.0158202124373195	0.0158202109322665
flux1:	0.670032051282053	0.0156789249009573	0.0156789268141255	0.0156789283979049	0.015678929119454	0.0156789288390241	0.0156789278973624	0.0156789270978547	0.0156789275651839	0.0156789304794633	0.0156789367064987	0.0156789463712384	0.0156789584532378	0.0156789705208159	0.015678978763701	0.0156789785264143	0.015678965566662	0.0156789382118287	0.0156789003332825	0.015678864320059	0.01567885154591	0.0156788849470145	0.0156789661481838	0.015679038293023	0.0156789834731194	0.0156787937842601	0.0156788633643325	0.0156791938478111	0.0156786287884551	0.0156793423423549	0.0156788890706909	0.0156786141049894	0.0156788890706909	0.0156793423423549	0.0156786287884551	0.0156791938478111	0.0156788633643325	0.0156787937842601	0.0156789834731194	0.015679038293023	0.0156789661481838	0.0156788849470145	0.01567885154591	0.015678864320059	0.0156789003332825	0.0156789382118287	0.015678965566662	0.0156789785264143	0.015678978763701
flux1:	0.670294500185807	0.0155252231005524	0.0155252234228732	0.0155252240054543	0.0155252244633177	0.0155252247091227	0.0155252250293389	0.0155252260689546	0.015525228707163	0.0155252338219747	0.015525241961726	0.0155252529662482	0.015525265610781	0.0155252773822041	0.0155252845390534	0.0155252826481585	0.0155252678122804	0.0155252387531674	0.0155251996668772	0.015525163046926	0.0155251500236535	0.0155251829674424	0.0155252630086394	0.0155253337553004	0.0155252794046443	0.0155250936251942	0.0155251656437945	0.0155254934673899	0.0155249355862358	0.0155256437903944	0.0155251958078701	0.0155249235628864	0.0155251958078701	0.0155256437903944	0.0155249355862358	0.0155254934673899	0.0155251656437945	0.0155250936251943	0.0155252794046443	0.0155253337553004	0.0155252630086394	0.0155251829674424	0.0155251500236535	0.015525163046926	0.0155251996668772	0.0155252387531674	0.0155252678122804	0.0155252826481585	0.0155252845390534
flux1:	0.67055694908956	0.0153594522481444	0.0153594511513664	0.0153594508550028	0.0153594511058171	0.0153594518606652	0.0153594533525873	0.0153594560781708	0.0153594606892594	0.0153594677860462	0.0153594776270251	0.0153594897945713	0.01535950288382	0.0153595143176938	0.0153595204315641	0.015359517011311	0.0153595004895438	0.0153594699559862	0.0153594298962601	0.0153593928690538	0.0153593797252716	0.0153594122483669	0.0153594910840527	0.0153595603590754	0.0153595064519631	0.0153593245723797	0.0153593987562913	0.0153597234941606	0.0153591730503182	0.0153598752005013	0.0153594327614772	0.0153591634215595	0.0153594327614772	0.0153598752005013	0.0153591730503182	0.0153597234941606	0.0153593987562913	0.0153593245723797	0.0153595064519631	0.0153595603590754	0.0153594910840527	0.0153594122483669	0.0153593797252715	0.0153593928690538	0.0153594298962601	0.0153594699559862	0.0153595004895438	0.015359517011311	0.0153595204315641
flux1:	0.670819397993313	0.0151820325315302	0.0151820301919388	0.0151820291302094	0.0151820292096626	0.0151820304254017	0.015182032961233	0.0151820371794084	0.0151820435269134	0.0151820523545611	0.0151820636621285	0.0151820768046437	0.0151820902224712	0.015182101291721	0.0151821064308684	0.015182101638611	0.0151820836583872	0.0151820519173631	0.0151820111517295	0.0151819739430472	0.0151819608250978	0.0151819929729207	0.0151820705574784	0.0151821382769685	0.0151820847628223	0.01518190673355	0.0151819827709888	0.0151823039712058	0.0151817611741296	0.0151824565571601	0.0151820198862059	0.015181753622851	0.0151820198862059	0.0151824565571601	0.0151817611741296	0.0151823039712058	0.0151819827709888	0.01518190673355	0.0151820847628223	0.0151821382769685	0.0151820705574784	0.0151819929729207	0.0151819608250978	0.0151819739430472	0.0151820111517295	0.0151820519173631	0.0151820836583872	0.015182101638611	0.0151821064308684
flux1:	0.671081846897066	0.0149934101479086	0.0149934067373145	0.0149934050087037	0.0149934049284216	0.0149934065264379	0.0149934099447333	0.0149934154288106	0.0149934232467466	0.0149934335314429	0.014993446057368	0.0149934599836036	0.014993473621239	0.0149934843157298	0.014993488572901	0.0149934825952143	0.0149934634146486	0.0149934307620027	0.0149933895822434	0.0149933524356529	0.0149933395005923	0.0149933713226684	0.0149934476084936	0.0149935136790764	0.0149934604860312	0.0149932862234591	0.0149933637722033	0.0149936809655942	0.0149931459820943	0.0149938338836001	0.01499340317901	0.014993140151858	0.01499340317901	0.0149938338836001	0.0149931459820943	0.0149936809655942	0.0149933637722033	0.0149932862234591	0.0149934604860312	0.0149935136790764	0.0149934476084936	0.0149933713226684	0.0149933395005923	0.0149933524356529	0.0149933895822434	0.0149934307620027	0.0149934634146486	0.0149934825952143	0.014993488572901
flux1:	0.67134429580082	0.0147940554311193	0.0147940511090606	0.0147940487922128	0.0147940485385702	0.0147940504122401	0.0147940545236573	0.0147940610219603	0.0147940700247082	0.0147940814802058	0.0147940949720897	0.0147941094950873	0.0147941232558111	0.0147941335837182	0.0147941370740913	0.0147941301215782	0.01479411002181	0.0147940767730902	0.0147940354857016	0.014793998653804	0.0147939860624627	0.0147940176080716	0.0147940925442187	0.0147941568646941	0.0147941039039875	0.0147939332972513	0.0147940119935424	0.0147943247031498	0.0147937976650261	0.0147944773775117	0.0147940528151247	0.0147937931730686	0.0147940528151247	0.0147944773775117	0.0147937976650261	0.0147943247031498	0.0147940119935424	0.0147939332972513	0.0147941039039875	0.0147941568646941	0.0147940925442187	0.0147940176080716	0.0147939860624627	0.0147939986538041	0.0147940354857016	0.0147940767730902	0.01479411002181	0.0147941301215782	0.0147941370740913
flux1:	0.671606744704573	0.0145844608962861	0.0145844558038401	0.0145844529547024	0.0145844524895804	0.0145844545085138	0.0145844591030207	0.0145844663482038	0.0145844762408548	0.0145844885786505	0.0145845027887801	0.0145845177324016	0.0145845315350294	0.0145845415229085	0.0145845443807792	0.0145845366817928	0.014584515958506	0.0145844824392928	0.0145844413557659	0.0145844050915558	0.0145843930019572	0.0145844243163046	0.0145844978477436	0.0145845603113811	0.0145845074823719	0.0145843404007389	0.0145844198686308	0.0145847276194674	0.0145842086314554	0.0145848794624412	0.0145844611996015	0.0145842050819559	0.0145844611996015	0.0145848794624411	0.0145842086314554	0.0145847276194674	0.0145844198686308	0.0145843404007389	0.0145845074823719	0.0145845603113811	0.0145844978477436	0.0145844243163046	0.0145843930019572	0.0145844050915558	0.0145844413557659	0.0145844824392928	0.014584515958506	0.0145845366817928	0.0145845443807792
flux1:	0.671869193608326	0.0143651392134767	0.0143651334689535	0.014365130119891	0.0143651293832763	0.0143651313990804	0.0143651362542192	0.0143651439730994	0.014365154461756	0.014365167400721	0.0143651820939708	0.0143651972982129	0.0143652110792569	0.0143652207708409	0.0143652231452181	0.0143652149387768	0.0143651938932531	0.0143651604293723	0.0143651198566722	0.0143650844053459	0.0143650729667288	0.0143651040877823	0.0143651761552887	0.0143652366526656	0.0143651838482808	0.0143650201488348	0.0143651000096634	0.0143654023384187	0.0143648914861391	0.0143655527661138	0.0143651409456118	0.014364888483287	0.0143651409456118	0.0143655527661138	0.0143648914861391	0.0143654023384187	0.0143651000096634	0.0143650201488348	0.0143651838482808	0.0143652366526656	0.0143651761552887	0.0143651040877823	0.0143650729667288	0.0143650844053459	0.0143651198566722	0.0143651604293723	0.0143651938932531	0.0143652149387768	0.0143652231452181
flux1:	0.67213164251208	0.0141366211222016	0.0141366148188593	0.0141366109796942	0.0141366098939008	0.0141366117471058	0.0141366166368623	0.014136624560273	0.0141366353618298	0.0141366486368763	0.0141366635973465	0.0141366789222589	0.014136692636729	0.0141367020905517	0.0141367041398856	0.0141366956680976	0.0141366745981733	0.0141366415061768	0.0141366017377808	0.0141365673292883	0.0141365566769396	0.0141365876330238	0.014136658173685	0.0141367165959423	0.0141366637083369	0.0141365032436795	0.0141365831253261	0.0141368795896988	0.0141363769473173	0.0141370280372666	0.0141366227911113	0.0141363741077416	0.0141366227911113	0.0141370280372666	0.0141363769473173	0.0141368795896988	0.0141365831253261	0.0141365032436795	0.0141366637083369	0.0141367165959423	0.014136658173685	0.0141365876330238	0.0141365566769396	0.0141365673292883	0.0141366017377808	0.0141366415061768	0.0141366745981733	0.0141366956680976	0.0141367041398855
flux1:	0.672394091415833	0.0138994532986826	0.013899446504467	0.0138994421652703	0.0138994406404643	0.0138994421681885	0.0138994468719904	0.0138994547441767	0.0138994655951463	0.0138994789645851	0.0138994940007487	0.013899509328862	0.0138995229497495	0.0138995322357651	0.0138995341220761	0.0138995256224086	0.0138995048137037	0.0138994723919794	0.0138994336997921	0.0138994005423815	0.0138993907934343	0.0138994216016389	0.0138994905499265	0.0138995467922992	0.0138994937185044	0.0138993363441908	0.0138994158898343	0.0138997060771885	0.0138992117145173	0.0138998520128122	0.0138994534657004	0.0138992086786803	0.0138994534657004	0.0138998520128122	0.0138992117145173	0.0138997060771885	0.0138994158898343	0.0138993363441908	0.0138994937185045	0.0138995467922992	0.0138994905499265	0.0138994216016389	0.0138993907934343	0.0138994005423815	0.0138994336997921	0.0138994723919794	0.0138995048137037	0.0138995256224086	0.0138995341220761
flux1:	0.672656540319586	0.0136541961878433	0.0136541889470211	0.0136541840823782	0.013654182023017	0.0136541830669135	0.0136541873782827	0.0136541949653972	0.0136542056294162	0.0136542188807436	0.0136542338289666	0.0136542490662251	0.013654262582787	0.0136542717782051	0.0136542736609116	0.0136542653586454	0.013654245076413	0.0136542135972477	0.0136541762246629	0.0136541444996072	0.0136541357499072	0.013654166415316	0.0136542337046417	0.0136542876701017	0.0136542343174408	0.013654079898891	0.0136541587749664	0.0136544423100453	0.0136539562988523	0.0136545852473126	0.0136541935196787	0.0136539527410693	0.0136541935196787	0.0136545852473126	0.0136539562988523	0.0136544423100453	0.0136541587749664	0.013654079898891	0.0136542343174408	0.0136542876701017	0.0136542337046417	0.013654166415316	0.0136541357499072	0.0136541444996072	0.0136541762246629	0.0136542135972477	0.013654245076413	0.0136542653586454	0.0136542736609116
flux1:	0.672918989223339	0.013401421811907	0.013401414148351	0.0134014087227367	0.0134014060344819	0.0134014064485043	0.0134014101829211	0.0134014172802426	0.0134014275539721	0.0134014405079214	0.0134014552343142	0.0134014703095922	0.0134014837246179	0.0134014929092172	0.0134014949389718	0.0134014870401703	0.0134014675220785	0.013401437224943	0.013401401381258	0.0134013712388971	0.0134013635609843	0.0134013940766913	0.0134014596413408	0.0134015112441878	0.01340145753525	0.0134013059538981	0.0134013838570255	0.013401660408497	0.0134011828278291	0.0134017999168112	0.013401415127365	0.013401178464638	0.013401415127365	0.0134017999168112	0.0134011828278291	0.013401660408497	0.0134013838570255	0.0134013059538981	0.01340145753525	0.0134015112441878	0.0134014596413408	0.0134013940766913	0.0134013635609843	0.0134013712388971	0.0134014013812579	0.013401437224943	0.0134014675220785	0.0134014870401703	0.0134014949389718
flux1:	0.673181438127093	0.0131417115673482	0.0131417034891313	0.0131416974629745	0.0131416940596261	0.01314169371717	0.0131416967187643	0.0131417031563395	0.0131417128735754	0.0131417253863648	0.0131417397870162	0.0131417546503709	0.0131417679766641	0.0131417772278685	0.0131417795407096	0.013141772225997	0.0131417536761079	0.013141724762374	0.0131416906186985	0.0131416621758619	0.0131416556180605	0.013141685965902	0.0131417497432207	0.013141798912457	0.0131417447894419	0.0131415959479254	0.013141672610611	0.013141941896273	0.0131414728366491	0.0131420776090487	0.0131416998767343	0.0131414674333313	0.0131416998767343	0.0131420776090487	0.0131414728366491	0.0131419418962729	0.013141672610611	0.0131415959479254	0.0131417447894419	0.013141798912457	0.0131417497432207	0.013141685965902	0.0131416556180605	0.0131416621758619	0.0131416906186985	0.013141724762374	0.0131417536761079	0.013141772225997	0.0131417795407096
flux1:	0.673443887030846	0.0128756540217328	0.0128756455266257	0.0128756388626153	0.0128756346726239	0.0128756334726528	0.0128756356194115	0.0128756412659195	0.0128756502998272	0.0128756622636354	0.0128756762633607	0.0128756908832348	0.0128757041395796	0.012875713527589	0.0128757162396924	0.0128757096590981	0.0128756922432458	0.0128756648724745	0.0128756325592035	0.0128756058980159	0.0128756004845795	0.012875630636478	0.0128756925691746	0.0128757392515081	0.0128756846797791	0.0128755385060129	0.0128756137009825	0.0128758754915082	0.0128754150578866	0.0128760071119868	0.0128756365573197	0.0128754084330143	0.0128756365573197	0.0128760071119868	0.0128754150578866	0.0128758754915082	0.0128756137009825	0.0128755385060129	0.0128756846797791	0.0128757392515081	0.0128756925691746	0.012875630636478	0.0128756004845795	0.0128756058980159	0.0128756325592035	0.0128756648724745	0.0128756922432458	0.0128757096590981	0.0128757162396924
flux1:	0.673706335934599	0.0126038427217178	0.0126038338031435	0.01260382647233	0.012603821444487	0.0126038193163203	0.0126038205235944	0.0126038252883318	0.0126038335518202	0.0126038448936102	0.0126038584434193	0.012603872803055	0.0126038860099502	0.0126038955932056	0.0126038987964877	0.0126038930655546	0.0126038769082586	0.0126038511961257	0.0126038208019788	0.0126037959699953	0.0126037917022041	0.0126038216219994	0.0126038816604267	0.0126039258227668	0.0126038707934891	0.0126037272435142	0.0126038007865916	0.0126040549077535	0.0126036032212285	0.0126041822123667	0.0126038189581366	0.0126035952491931	0.0126038189581366	0.0126041822123667	0.0126036032212285	0.0126040549077535	0.0126038007865916	0.0126037272435142	0.0126038707934891	0.0126039258227668	0.0126038816604267	0.0126038216219994	0.0126037917022041	0.0126037959699953	0.0126038208019788	0.0126038511961257	0.0126038769082586	0.0126038930655546	0.0126038987964877
flux1:	0.673968784838352	0.012326874023157	0.0123268646761508	0.0123268566634313	0.0123268507713985	0.0123268476779278	0.0123268479001226	0.0123268517331131	0.0123268591774607	0.0123268698563511	0.0123268829298946	0.0123268970232452	0.0123269101986933	0.0123269200199321	0.0123269237787061	0.0123269189759994	0.0123269041589777	0.0123268801768336	0.0123268517493948	0.0123268287609557	0.0123268256190344	0.0123268552646559	0.0123269133689348	0.0123269550002667	0.0123268995320418	0.0123267585915923	0.0123268303430924	0.0123270766764593	0.0123266338746967	0.0123271995157649	0.0123268436871129	0.012326624486247	0.0123268436871128	0.0123271995157649	0.0123266338746967	0.0123270766764593	0.0123268303430924	0.0123267585915923	0.0123268995320418	0.0123269550002667	0.0123269133689348	0.0123268552646559	0.0123268256190344	0.0123268287609557	0.0123268517493948	0.0123268801768336	0.0123269041589777	0.0123269189759994	0.0123269237787061
flux1:	0.674231233742106	0.0120453449538878	0.0120453351806354	0.0120453264892648	0.0120453197346903	0.0120453156738887	0.0120453149043245	0.0120453177946536	0.0120453244065812	0.0120453344100264	0.012045346999316	0.0120453608267542	0.0120453739823722	0.0120453840654885	0.0120453884143202	0.0120453845804056	0.0120453711426793	0.0120453489186686	0.0120453224663052	0.0120453013049572	0.0120452992506498	0.0120453285764822	0.0120453847183467	0.0120454238308976	0.0120453679703514	0.0120452296551311	0.0120452995197931	0.0120455380019503	0.0120451042384138	0.012045656299244	0.012045308023151	0.0120450934193045	0.012045308023151	0.012045656299244	0.0120451042384138	0.0120455380019503	0.0120452995197931	0.0120452296551311	0.0120453679703514	0.0120454238308976	0.0120453847183467	0.0120453285764822	0.0120452992506498	0.0120453013049572	0.0120453224663052	0.0120453489186686	0.0120453711426793	0.0120453845804056	0.0120453884143202
flux1:	0.674493682645859	0.0117598511193652	0.0117598409339412	0.0117598315887927	0.0117598240028543	0.0117598190075451	0.0117598172765759	0.0117598192491399	0.0117598250465934	0.0117598343856797	0.011759846496397	0.0117598600605072	0.0117598731981975	0.011759883546073	0.0117598884889169	0.0117598856268069	0.0117598735663223	0.0117598530879282	0.0117598285829145	0.0117598092047117	0.0117598081843349	0.0117598371436266	0.0117598913078831	0.0117599279375292	0.0117598717588497	0.0117597361135622	0.0117598040391007	0.0117600346594904	0.0117596101015591	0.0117601484072807	0.0117598078115219	0.0117595978894697	0.0117598078115219	0.0117601484072807	0.0117596101015591	0.0117600346594904	0.0117598040391007	0.0117597361135622	0.0117598717588497	0.0117599279375292	0.0117598913078831	0.0117598371436266	0.0117598081843349	0.0117598092047117	0.0117598285829145	0.0117598530879282	0.0117598735663223	0.0117598856268069	0.0117598884889169
flux1:	0.674756131549612	0.01147098466085	0.0114709740928542	0.0114709641422435	0.0114709557855619	0.0114709499215161	0.0114709472930823	0.0114709484040128	0.0114709534309704	0.0114709621351565	0.0114709737818624	0.0114709870835822	0.0114710001929559	0.0114710107863675	0.0114710162970028	0.0114710143740034	0.0114710036506325	0.0114709848684599	0.0114709622510948	0.0114709445885679	0.0114709445363587	0.011470973083532	0.0114710252690518	0.0114710594749431	0.0114710030784092	0.0114708701746287	0.0114709361490254	0.0114711589465525	0.0114707437726621	0.0114712682011474	0.0114709354127856	0.0114707302526025	0.0114709354127856	0.0114712682011474	0.011470743772662	0.0114711589465525	0.0114709361490254	0.0114708701746287	0.0114710030784092	0.0114710594749431	0.0114710252690518	0.011470973083532	0.0114709445363587	0.0114709445885679	0.0114709622510948	0.0114709848684599	0.0114710036506325	0.0114710143740034	0.0114710162970028
flux1:	0.675018580453365	0.011179332275373	0.0111793213722487	0.0111793108882368	0.0111793018492021	0.0111792952117231	0.0111792917785929	0.0111792921096722	0.0111792964303175	0.0111793045419552	0.0111793157434929	0.0111793287788295	0.0111793418355205	0.011179352633171	0.0111793586568888	0.0111793576077198	0.0111793481474498	0.0111793309800177	0.0111793101634969	0.0111792941300685	0.0111792949716414	0.0111793230643808	0.0111793732845681	0.011179405147989	0.0111793486575669	0.0111792185905796	0.0111792826382802	0.0111794976968589	0.0111790920928324	0.0111796025713685	0.0111792777148749	0.0111790773912894	0.0111792777148749	0.0111796025713685	0.0111790920928324	0.0111794976968589	0.0111792826382802	0.0111792185905796	0.0111793486575669	0.011179405147989	0.011179373284568	0.0111793230643808	0.0111792949716414	0.0111792941300685	0.0111793101634969	0.0111793309800177	0.0111793481474498	0.0111793576077198	0.0111793586568888
flux1:	0.675281029357119	0.0108854733061551	0.0108854621340764	0.0108854512112658	0.0108854416029154	0.0108854343121503	0.0108854301901583	0.0108854298425746	0.0108854335351877	0.0108854411041405	0.0108854518794902	0.0108854646369864	0.0108854776019397	0.0108854885415943	0.01088549499803	0.0108854947290377	0.010885486429117	0.0108854707684055	0.0108854516441951	0.0108854371388174	0.0108854387945608	0.0108854663955744	0.0108855146782829	0.0108855443007933	0.0108854878609152	0.0108853607456925	0.0108854229229026	0.0108856303661527	0.010885234520906	0.0108857310222473	0.010885414217345	0.0108852187990158	0.010885414217345	0.0108857310222473	0.010885234520906	0.0108856303661527	0.0108854229229026	0.0108853607456925	0.0108854878609152	0.0108855443007933	0.0108855146782829	0.0108854663955744	0.0108854387945608	0.0108854371388174	0.0108854516441951	0.0108854707684055	0.010885486429117	0.0108854947290377	0.01088549499803
flux1:	0.675543478260872	0.0105899779116095	0.0105899665549226	0.0105899553078583	0.0105899452635228	0.0105899374587967	0.0105899327804296	0.0105899318682312	0.0105899350191361	0.0105899420977842	0.0105899524625804	0.0105899649216493	0.0105899777414008	0.0105899887420547	0.0105899955290077	0.010589995923248	0.0105899886580294	0.0105899743755081	0.0105899568189654	0.0105899437307666	0.0105899461190252	0.0105899731974015	0.0105900195843002	0.0105900470852351	0.0105899908569002	0.010589866823394	0.0105899272126922	0.0105901271980058	0.0105897412988274	0.0105902238367951	0.0105899151961288	0.0105897247448758	0.0105899151961288	0.0105902238367951	0.0105897412988274	0.0105901271980058	0.0105899272126922	0.010589866823394	0.0105899908569002	0.0105900470852351	0.0105900195843002	0.0105899731974015	0.0105899461190252	0.0105899437307666	0.0105899568189654	0.0105899743755081	0.0105899886580294	0.010589995923248	0.0105899955290077
flux1:	0.675805927164625	0.010293405320435	0.0102933938797374	0.0102933824391072	0.0102933721071052	0.0102933639406198	0.010293358848307	0.0102933574919089	0.0102933601897859	0.0102933668286574	0.0102933767925233	0.0102933889227096	0.0102934015306197	0.0102934124955686	0.0102934194936088	0.0102934204165505	0.0102934140437554	0.010293400996622	0.0102933848726169	0.0102933730853611	0.0102933761252769	0.0102934026573859	0.0102934472028034	0.0102934727162343	0.0102934168725963	0.0102932960605606	0.0102933547650576	0.0102935474772705	0.0102931717048793	0.010293640329674	0.0102933399564076	0.0102931545264348	0.0102933399564076	0.010293640329674	0.0102931717048793	0.0102935474772705	0.0102933547650576	0.0102932960605606	0.0102934168725963	0.0102934727162343	0.0102934472028034	0.0102934026573859	0.0102933761252769	0.0102933730853611	0.0102933848726169	0.010293400996622	0.0102934140437554	0.0102934204165505	0.0102934194936088
flux1:	0.676068376068379	0.00999630217967948	0.00999629076870656	0.00999627927659929	0.009996268814307	0.0099962604445569	0.00999625508402465	0.0099962534040873	0.00999625573491528	0.00999626197912839	0.00999627154391983	0.00999628330508497	0.00999629562343231	0.00999630644407537	0.00999631352170578	0.00999631482728813	0.00999630919441512	0.00999629723177928	0.00999628240009322	0.00999627179628582	0.00999627541019877	0.00999630138011612	0.00999634414941747	0.00999636782069716	0.009996312542316	0.00999619509586992	0.00999625223314768	0.00999643787804613	0.00999607240162777	0.00999652719502081	0.00999623518046287	0.00999605481760538	0.00999623518046287	0.00999652719502081	0.00999607240162777	0.00999643787804613	0.00999625223314768	0.00999619509586993	0.00999631254231599	0.00999636782069716	0.00999634414941748	0.00999630138011612	0.00999627541019877	0.00999627179628582	0.00999628240009322	0.00999629723177928	0.00999630919441512	0.00999631482728813	0.00999631352170578
flux1:	0.676330824972132	0.00969920100196584	0.00969918974352333	0.00969917834805529	0.00969916791569466	0.00969915950095507	0.00969915401497	0.00969915212693067	0.00969915416976483	0.00969916005640261	0.00969916921539154	0.00969918055876378	0.00969919250156099	0.00969920306173211	0.00969921008086114	0.00969921161763597	0.00969920656824755	0.00969919553702159	0.00969918185732567	0.00969917232182753	0.00969917643716919	0.00969920183662921	0.00969924290420219	0.0096992648862326	0.0096992103561734	0.00969909641831881	0.00969915211437653	0.00969933091226063	0.00969897588467234	0.00969941695523028	0.00969913337658103	0.00969895811760741	0.00969913337658103	0.00969941695523028	0.00969897588467234	0.00969933091226063	0.00969915211437653	0.00969909641831881	0.0096992103561734	0.0096992648862326	0.0096992429042022	0.00969920183662921	0.00969917643716919	0.00969917232182752	0.00969918185732567	0.00969919553702159	0.00969920656824755	0.00969921161763597	0.00969921008086114
flux1:	0.676593273875885	0.00940261871736815	0.00940260773860221	0.00940259658824171	0.00940258634273269	0.0094025780349453	0.00940257255773355	0.00940257056720978	0.00940257239093744	0.00940257794741126	0.0094025866853797	0.00940259755536019	0.00940260903171586	0.00940261921232078	0.00940262603379181	0.00940262765089333	0.00940262303053765	0.00940261278082284	0.00940260011707646	0.00940259154012659	0.00940259609077222	0.00940262091868177	0.00940266036562578	0.00940268081499245	0.00940262721395598	0.00940251692125436	0.00940257130467383	0.00940274348418388	0.00940239903749945	0.00940282651598241	0.00940255143428495	0.00940238130628316	0.00940255143428495	0.0094028265159824	0.00940239903749945	0.00940274348418387	0.00940257130467383	0.00940251692125436	0.00940262721395598	0.00940268081499245	0.00940266036562578	0.00940262091868177	0.00940259609077222	0.00940259154012659	0.00940260011707646	0.00940261278082284	0.00940262303053765	0.00940262765089333	0.00940262603379181
flux1:	0.676855722779638	0.00910705533468362	0.00910704476200637	0.00910703399993213	0.0091070240891316	0.00910701602847491	0.00910701068104418	0.00910700868026483	0.0091070103414139	0.00910701558480842	0.00910702387896903	0.00910703421554553	0.00910704513337379	0.00910705481710183	0.00910706130603766	0.00910706285874385	0.00910705852030061	0.00910704891009856	0.00910703713424716	0.00910702941383066	0.0091070343409066	0.00910705860247446	0.00910709651409801	0.00910711558721818	0.00910706308887604	0.00910695656647309	0.00910700976299493	0.00910717555538027	0.00910684179692485	0.00910725583198145	0.00910698929034758	0.0091068243102179	0.00910698929034758	0.00910725583198144	0.00910684179692486	0.00910717555538027	0.00910700976299492	0.00910695656647309	0.00910706308887604	0.00910711558721818	0.00910709651409801	0.00910705860247446	0.0091070343409066	0.00910702941383066	0.00910703713424715	0.00910704891009855	0.00910705852030062	0.00910706285874385	0.00910706130603766
flux1:	0.677118171683392	0.00881299271607156	0.00881298267006754	0.00881297242887779	0.00881296298648806	0.00881295529686145	0.00881295018338724	0.00881294824873723	0.00881294979034567	0.00881295472768038	0.00881296254929536	0.00881297229088495	0.00881298256075296	0.00881299163663807	0.00881299766737763	0.00881299902205973	0.0088129948303394	0.00881298572946032	0.00881297472435389	0.00881296776788967	0.00881297302006137	0.00881299672561495	0.00881303318885351	0.00881305103827943	0.00881299980497322	0.00881289716213538	0.0088129492898095	0.00881310892379274	0.00881278593278894	0.0088131866870481	0.00881292870921632	0.00881276888328898	0.00881292870921632	0.0088131866870481	0.00881278593278894	0.00881310892379274	0.00881294928980951	0.00881289716213538	0.00881299980497322	0.00881305103827943	0.00881303318885352	0.00881299672561495	0.00881297302006137	0.00881296776788967	0.00881297472435389	0.00881298572946031	0.0088129948303394	0.00881299902205973	0.00881299766737763
flux1:	0.677380620587145	0.00852089346824574	0.00852088405886995	0.0085208744559204	0.00852086559729592	0.00852085838288106	0.00852085358824928	0.0085208517789442	0.00852085323043682	0.00852085785973009	0.00852086517626619	0.0085208742627938	0.00852088380169605	0.00852089216931866	0.00852089762975362	0.00852089866804986	0.0085208945035202	0.00852088579660619	0.00852087545810291	0.00852086918345954	0.00852087471675039	0.00852089788032593	0.00852093298119213	0.00852094975219946	0.00852089993114115	0.00852080125744138	0.00852085242248299	0.00852100611983798	0.00852069394475568	0.00852108159139249	0.00852083218065811	0.00852067750444946	0.00852083218065811	0.00852108159139249	0.00852069394475569	0.00852100611983798	0.00852085242248299	0.00852080125744138	0.00852089993114115	0.00852094975219945	0.00852093298119214	0.00852089788032593	0.00852087471675039	0.00852086918345954	0.0085208754581029	0.00852088579660619	0.0085208945035202	0.00852089866804986	0.00852089762975362
flux1:	0.677643069490898	0.00823119995259522	0.00823119127493815	0.00823118240853662	0.0082311742275529	0.00823116757054623	0.00823116315907171	0.00823116151691526	0.00823116289488101	0.00823116720686284	0.00823117398449872	0.00823118236051197	0.00823119109537535	0.00823119866852373	0.00823120346368039	0.00823120408577513	0.00823119984733681	0.00823119143596358	0.00823118167422192	0.00823117601010247	0.00823118178731377	0.00823120442511206	0.00823123824628625	0.00823125407386101	0.00823120579394698	0.00823111115620402	0.00823116144965083	0.00823130942157911	0.00823100807824936	0.0082313827980776	0.00823114193662048	0.00823099239473515	0.00823114193662049	0.00823138279807759	0.00823100807824936	0.00823130942157911	0.00823116144965083	0.00823111115620402	0.00823120579394698	0.00823125407386101	0.00823123824628625	0.00823120442511205	0.00823118178731377	0.00823117601010247	0.00823118167422193	0.00823119143596358	0.00823119984733682	0.00823120408577513	0.00823120346368039
flux1:	0.677905518394651	0.00794433341579898	0.00794432554664548	0.00794431749326634	0.00794431006034483	0.00794430401988252	0.00794430003515866	0.00794429858527815	0.00794429989499848	0.00794430387529339	0.00794431008158599	0.00794431769921619	0.00794432556996124	0.00794433227960513	0.00794433633436076	0.00794433646129793	0.00794433206807847	0.0079443238719427	0.00794431461194316	0.00794430949770435	0.00794431548752086	0.00794433761632377	0.00794437023498209	0.00794438524129962	0.00794433861062113	0.00794424805066238	0.00794429754589292	0.00794443999024681	0.00794414946076885	0.00794451143988765	0.00794427908850715	0.00794413465468787	0.00794427908850715	0.00794451143988765	0.00794414946076885	0.00794443999024681	0.00794429754589292	0.00794424805066238	0.00794433861062113	0.00794438524129962	0.00794437023498209	0.00794433761632376	0.00794431548752086	0.00794430949770435	0.00794431461194316	0.00794432387194271	0.00794433206807847	0.00794433646129793	0.00794433633436076
flux1:	0.678167967298405	0.00766069324168209	0.00766068623702859	0.00766067904964267	0.0076606724109541	0.0076606670231845	0.00766066348895926	0.0076606622413702	0.00766066347891895	0.00766066711050564	0.00766067271702622	0.00766067953862344	0.00766068650063819	0.0076606922971092	0.00766069555797774	0.00766069513298492	0.00766069052516568	0.00766068248240533	0.00766067366377169	0.00766066904876506	0.00766067522463935	0.00766069686027842	0.00766072834624177	0.00766074263870687	0.00766069774280929	0.00766061127609297	0.00766066002722844	0.007660797126595	0.0076605173590349	0.00766086678703436	0.00766064288528543	0.00766050352260826	0.00766064288528543	0.00766086678703436	0.0076605173590349	0.007660797126595	0.00766066002722845	0.00766061127609297	0.00766069774280929	0.00766074263870686	0.00766072834624176	0.00766069686027842	0.00766067522463935	0.00766066904876507	0.00766067366377169	0.00766068248240533	0.00766069052516568	0.00766069513298491	0.00766069555797774
flux1:	0.678430416202158	0.00738065632426195	0.00738065021788986	0.00738064392543353	0.00738063810323537	0.00738063338243384	0.007380630304361	0.00738062925617771	0.0073806304108961	0.00738063367665086	0.00738063866141571	0.00738064466171257	0.00738065068763403	0.00738065554195011	0.00738065797791896	0.00738065696676424	0.00738065210549606	0.00738064417222377	0.00738063574844088	0.00738063159097559	0.00738063792988682	0.0073806590858481	0.007380689500117	0.00738070317000945	0.0073806600709217	0.00738057768601859	0.00738062572719765	0.00738075764782413	0.00738048855667568	0.00738082562538415	0.00738061009209554	0.00738047575330255	0.00738061009209554	0.00738082562538415	0.00738048855667568	0.00738075764782413	0.00738062572719765	0.00738057768601859	0.0073806600709217	0.00738070317000945	0.00738068950011699	0.0073806590858481	0.00738063792988682	0.00738063159097559	0.00738063574844088	0.00738064417222377	0.00738065210549605	0.00738065696676424	0.00738065797791896
flux1:	0.678692865105911	0.0071045765611475	0.00710457136428038	0.0071045659722215	0.0071045609662248	0.00710455690679797	0.0071045542748769	0.00710455341296729	0.00710455447011427	0.00710455735525599	0.00710456170479994	0.00710456687249451	0.00710457195323244	0.00710457585754908	0.00710457745999294	0.0071045758504374	0.00710457071693602	0.00710456286609396	0.00710455480323412	0.00710455106926947	0.00710455755045049	0.00710457823668647	0.00710460763040816	0.00710462075215114	0.00710457948817599	0.00710450114708014	0.00710454849256267	0.00710467538407583	0.0071044168514292	0.00710474175416594	0.0071045344883096	0.00710440511626757	0.0071045344883096	0.00710474175416594	0.0071044168514292	0.00710467538407583	0.00710454849256267	0.00710450114708014	0.00710457948817599	0.00710462075215114	0.00710460763040816	0.00710457823668647	0.00710455755045049	0.00710455106926947	0.00710455480323413	0.00710456286609396	0.00710457071693603	0.0071045758504374	0.00710457745999294
flux1:	0.678955314009665	0.00683278446570142	0.00683278016770762	0.00683277565960643	0.00683277144921829	0.00683276802840811	0.00683276581990486	0.00683276512378207	0.00683276606716834	0.00683276856144439	0.00683277227241855	0.00683277661110332	0.00683278075608445	0.00683278372329722	0.00683278450503496	0.00683278230547914	0.0068327768994189	0.00683276911908149	0.00683276139416372	0.00683275805584058	0.00683276465955845	0.0068327848815644	0.00683281329545618	0.00683282592649991	0.00683278651272803	0.00683271215193671	0.00683275879696562	0.00683288079281158	0.0068326326701545	0.00683294560143595	0.00683274648330639	0.00683262201157621	0.00683274648330639	0.00683294560143595	0.0068326326701545	0.00683288079281158	0.00683275879696562	0.00683271215193671	0.00683278651272803	0.00683282592649992	0.00683281329545618	0.0068327848815644	0.00683276465955846	0.00683275805584058	0.00683276139416372	0.00683276911908149	0.0068327768994189	0.00683278230547913	0.00683278450503496
flux1:	0.679217762913418	0.00656558689565423	0.00656558346569688	0.00656557980560937	0.00656557635286181	0.00656557353393861	0.00656557171657422	0.00656557116132445	0.00656557197575913	0.00656557407524072	0.00656557715545043	0.00656558068385657	0.0065655839205072	0.00656558598306946	0.00656558597666432	0.00656558321411409	0.00656557755145872	0.00656556984272262	0.00656556244183099	0.00656555947594645	0.00656556618241097	0.00656558594060475	0.00656561340483651	0.00656562558612532	0.00656558801561091	0.00656551754788892	0.00656556347021717	0.00656568068872806	0.00656544279928763	0.00656574395492303	0.00656555284757855	0.00656543320107851	0.00656555284757854	0.00656574395492303	0.00656544279928763	0.00656568068872806	0.00656556347021717	0.00656551754788892	0.00656558801561091	0.00656562558612532	0.00656561340483651	0.00656558594060475	0.00656556618241097	0.00656555947594644	0.00656556244183099	0.00656556984272262	0.00656557755145872	0.00656558321411409	0.00656558597666432
flux1:	0.679480211817171	0.00630326689519035	0.00630326428467786	0.00630326142021505	0.00630325867316738	0.00630325640889347	0.0063032549440915	0.00630325450315663	0.00630325517656255	0.00630325688495346	0.00630325935379258	0.00630326210535632	0.00630326447788001	0.00630326568593246	0.00630326494136293	0.00630326165886023	0.00630325576928081	0.00630324814388444	0.00630324106016886	0.00630323844668851	0.00630324523514855	0.00630326452457532	0.00630329105909432	0.00630330281606377	0.00630326706157892	0.00630320037830439	0.00630324554027473	0.00630335808625446	0.00630313022777628	0.00630341980527941	0.00630323655619152	0.00630312165193448	0.00630323655619152	0.00630341980527941	0.00630313022777628	0.00630335808625446	0.00630324554027473	0.0063032003783044	0.00630326706157892	0.00630330281606377	0.00630329105909433	0.00630326452457532	0.00630324523514856	0.00630323844668851	0.00630324106016886	0.00630324814388444	0.00630325576928081	0.00630326165886024	0.00630326494136293
flux1:	0.679742660720924	0.00604608364690322	0.00604608179255678	0.00604607965838864	0.00604607755478457	0.00604607579093608	0.0060460746369398	0.00604607428459998	0.00604607480968911	0.00604607613908994	0.00604607802736556	0.00604608004916176	0.00604608161669963	0.00604608203563439	0.0060460806174813	0.00604607687115613	0.00604607079519034	0.00604606327300195	0.00604605650467618	0.00604605422536537	0.00604606107343587	0.00604607988380022	0.00604610549906202	0.0060461168430959	0.00604608285936417	0.00604601983333718	0.0060460641843931	0.00604617215110385	0.00604595409895796	0.00604623229819752	0.00604605674105266	0.00604594648893778	0.00604605674105266	0.00604623229819752	0.00604595409895796	0.00604617215110385	0.0060460641843931	0.00604601983333718	0.00604608285936417	0.0060461168430959	0.00604610549906202	0.00604607988380022	0.00604606107343588	0.00604605422536537	0.00604605650467618	0.00604606327300195	0.00604607079519034	0.00604607687115613	0.0060460806174813
flux1:	0.680005109624678	0.00579427252945584	0.00579427135678839	0.00579426987837572	0.00579426834934095	0.00579426702809309	0.00579426614279009	0.00579426585622702	0.00579426623166471	0.00579426720277265	0.00579426855195128	0.00579426990307002	0.0057942707373578	0.00579427044495815	0.00579426842926431	0.00579426428516664	0.00579425807126906	0.00579425067777325	0.00579424422620946	0.00579424226344883	0.00579424914669388	0.00579426746270599	0.00579429216075936	0.00579430309102118	0.00579427081732013	0.00579421130590859	0.00579425478540676	0.00579435825683476	0.00579414976733642	0.00579441679134572	0.00579424874794239	0.00579414305158093	0.00579424874794239	0.00579441679134572	0.00579414976733642	0.00579435825683477	0.00579425478540676	0.00579421130590859	0.00579427081732012	0.00579430309102119	0.00579429216075936	0.005794267462706	0.00579424914669388	0.00579424226344883	0.00579424422620946	0.00579425067777325	0.00579425807126906	0.00579426428516664	0.00579426842926431
flux1:	0.680267558528431	0.00554804527627713	0.00554804470327091	0.00554804380061268	0.00554804277419755	0.00554804183720698	0.00554804118053321	0.00554804094139239	0.00554804117241841	0.00554804181418012	0.00554804267511782	0.00554804342458577	0.00554804360723872	0.00554804269054483	0.00554804016150545	0.0055480356923714	0.00554802939399346	0.00554802215789075	0.00554801602589485	0.00554801436172576	0.00554802125350621	0.0055480390555115	0.00554806283137337	0.00554807333691878	0.00554804269993508	0.00554798654842846	0.00554802908862375	0.00554812814190368	0.00554792895573821	0.00554818501160672	0.00554802429379339	0.00554792305134911	0.00554802429379338	0.00554818501160672	0.00554792895573821	0.00554812814190367	0.00554802908862375	0.00554798654842846	0.00554804269993508	0.00554807333691878	0.00554806283137337	0.0055480390555115	0.00554802125350622	0.00554801436172576	0.00554801602589486	0.00554802215789075	0.00554802939399346	0.0055480356923714	0.00554804016150545
flux1:	0.680530007432184	0.00530759023019015	0.00530759017096493	0.0053075897621678	0.00530758916656743	0.00530758855761986	0.00530758809345516	0.00530758788886461	0.00530758798737619	0.0053075883361432	0.00530758876738835	0.00530758899175453	0.00530758861132199	0.00530758716337487	0.0053075842100109	0.00530757949210533	0.00530757316492819	0.00530756611594346	0.00530756030627372	0.00530755892170256	0.00530756579327985	0.00530758305812967	0.00530760590137611	0.00530761596344671	0.00530758688026644	0.00530753392531105	0.00530757545438918	0.0053076701622717	0.00530748000791991	0.00530772530769457	0.00530757171929717	0.00530747482432302	0.00530757171929717	0.00530772530769457	0.00530748000791991	0.0053076701622717	0.00530757545438918	0.00530753392531105	0.00530758688026644	0.00530761596344671	0.00530760590137611	0.00530758305812967	0.00530756579327985	0.00530755892170256	0.00530756030627372	0.00530756611594346	0.00530757316492818	0.00530757949210533	0.0053075842100109
flux1:	0.680792456335937	0.00507307268849416	0.00507307305677781	0.00507307306128232	0.00507307282760181	0.00507307249473256	0.00507307219223827	0.00507307201528075	0.00507307199941627	0.00507307209767947	0.00507307216345577	0.005073071944172	0.00507307109310398	0.0050730692097142	0.00507306592266858	0.0050730610328286	0.00507305473225106	0.00507304789922515	0.00507304241339757	0.00507304128796795	0.0050730481088415	0.00507306481095219	0.00507308670744679	0.00507309630184649	0.00507306868296696	0.00507301875596254	0.00507305920100513	0.00507314963426257	0.00507296823133175	0.00507320299286295	0.00507305633155554	0.00507296367381031	0.00507305633155554	0.00507320299286295	0.00507296823133175	0.00507314963426257	0.00507305920100514	0.00507301875596254	0.00507306868296696	0.00507309630184649	0.00507308670744679	0.00507306481095219	0.0050730481088415	0.00507304128796794	0.00507304241339756	0.00507304789922514	0.00507305473225106	0.0050730610328286	0.00507306592266858
flux1:	0.681054905239691	0.00484463533271031	0.00484463604495017	0.00484463638628389	0.00484463645075635	0.00484463634779249	0.00484463618218252	0.00484463603185146	0.00484463592514175	0.00484463581994175	0.00484463558793041	0.0048446350086586	0.0048446337803223	0.00484463155699625	0.0048446280255746	0.0048446230385572	0.00484461681751775	0.00484461022683395	0.00484460506423648	0.00484460417586288	0.00484461091430619	0.00484462702684707	0.00484464796052675	0.00484465705998456	0.0048446308122421	0.00484458374259222	0.00484462303237089	0.00484470926204811	0.00484453632442655	0.00484476077210271	0.00484462083118149	0.00484453229741194	0.00484462083118149	0.00484476077210271	0.00484453632442655	0.00484470926204811	0.00484462303237089	0.00484458374259222	0.0048446308122421	0.00484465705998456	0.00484464796052675	0.00484462702684707	0.00484461091430619	0.00484460417586288	0.00484460506423648	0.00484461022683395	0.00484461681751775	0.0048446230385572	0.0048446280255746
flux1:	0.681317354143444	0.00462239873695846	0.00462239971494855	0.00462240032291619	0.00462240062852241	0.00462240071603517	0.00462240066880657	0.00462240054950592	0.00462240037968123	0.00462240012080387	0.00462239965984723	0.00462239880382152	0.00462239728969222	0.00462239481883165	0.00462239112838654	0.00462238611459878	0.0046223800217865	0.00462237369616099	0.00462236885347966	0.00462236817852093	0.0046223748022728	0.00462239029842032	0.00462241025306077	0.00462241882949212	0.00462239385881212	0.00462234947693371	0.00462238754444631	0.00462246964387952	0.00462230488264578	0.00462251924797155	0.00462238581799947	0.00462230129267627	0.00462238581799948	0.00462251924797155	0.00462230488264579	0.00462246964387952	0.00462238754444631	0.00462234947693371	0.00462239385881212	0.00462241882949212	0.00462241025306077	0.00462239029842032	0.0046223748022728	0.00462236817852093	0.00462236885347966	0.00462237369616099	0.0046223800217865	0.00462238611459878	0.00462239112838654
flux1:	0.681579803047197	0.00440646194874257	0.0044064631216811	0.00440646393394325	0.00440646443142246	0.0044064646771147	0.00440646473579411	0.00440646465646509	0.00440646445402005	0.00440646409209123	0.00440646346993688	0.00440646241749652	0.0044064607046304	0.00440645807309762	0.00440645430283046	0.00440644932649518	0.00440644340497946	0.00440643736262299	0.00440643283356627	0.00440643234710544	0.00440643882416681	0.00440645367836243	0.00440647263925139	0.00440648066584005	0.00440645687972946	0.00440641501974496	0.00440645180442438	0.00440652985096739	0.00440637297700129	0.00440657749898503	0.00440645036928194	0.00440636973528	0.00440645036928194	0.00440657749898503	0.00440637297700129	0.00440652985096739	0.00440645180442438	0.00440641501974496	0.00440645687972946	0.00440648066584005	0.00440647263925139	0.00440645367836243	0.00440643882416681	0.00440643234710544	0.00440643283356627	0.00440643736262299	0.00440644340497946	0.00440644932649518	0.00440645430283046
flux1:	0.68184225195095	0.00419690313579583	0.00419690444172881	0.00419690540476156	0.00419690605303899	0.00419690643162341	0.00419690658910999	0.00419690656208242	0.00419690635870747	0.00419690594329936	0.00419690522449333	0.0041969040508861	0.00419690221976015	0.00419689950687659	0.00419689572810545	0.00419689084588925	0.00419688513217541	0.00419687938631441	0.00419687516160711	0.00419687483789602	0.00419688113738001	0.00419689532653241	0.00419691328198751	0.00419692073502363	0.00419689804474285	0.00419685854679623	0.0041968939963409	0.00419696807275565	0.00419681879901318	0.0041970137243421	0.00419689268430258	0.00419681582351962	0.00419689268430258	0.0041970137243421	0.00419681879901318	0.00419696807275565	0.0041968939963409	0.00419685854679623	0.00419689804474285	0.00419692073502363	0.00419691328198751	0.00419689532653241	0.00419688113738001	0.00419687483789602	0.00419687516160711	0.00419687938631441	0.00419688513217541	0.00419689084588925	0.00419689572810545
flux1:	0.682104700854704	0.00399378029255536	0.00399378167920225	0.00399378274866593	0.00399378351475437	0.00399378400740285	0.00399378426100358	0.0039937843006774	0.00399378412766426	0.00399378370551604	0.00399378294953857	0.00399378172307324	0.00399377984585344	0.00399377712187358	0.00399377339678823	0.00399376865689525	0.00399376318039191	0.00399375773912067	0.00399375380672811	0.00399375361974944	0.00399375971273293	0.00399377321731108	0.00399379015998935	0.00399379702041383	0.0039937753427826	0.00399373805493966	0.00399377212673409	0.00399384232222002	0.0039937003656504	0.00399388594864143	0.00399377078887073	0.00399369758277963	0.00399377078887073	0.00399388594864143	0.0039937003656504	0.00399384232222002	0.00399377212673408	0.00399373805493966	0.0039937753427826	0.00399379702041383	0.00399379015998935	0.00399377321731108	0.00399375971273294	0.00399375361974944	0.00399375380672811	0.00399375773912067	0.00399376318039192	0.00399376865689525	0.00399377339678822
flux1:	0.682367149758457	0.00379713199981161	0.00379713342480493	0.00379713456538174	0.00379713542383883	0.00379713601729897	0.00379713636756112	0.00379713648902363	0.00379713637574508	0.0037971359891876	0.00379713524890479	0.0037971340295084	0.00379713216878216	0.00379712949385841	0.00379712587476066	0.00379712131647315	0.00379711609933953	0.00379711096576212	0.00379710731129737	0.00379710723539454	0.00379711309572265	0.00379712590069483	0.00379714182865398	0.0037971480832749	0.00379712734208422	0.0037970921217965	0.00379712478390815	0.00379719119476205	0.00379705627785891	0.00379723278018572	0.00379712329345084	0.00379705362358472	0.00379712329345084	0.00379723278018572	0.00379705627785891	0.00379719119476205	0.00379712478390815	0.0037970921217965	0.00379712734208421	0.00379714808327491	0.00379714182865398	0.00379712590069483	0.00379711309572264	0.00379710723539454	0.00379710731129737	0.00379711096576213	0.00379711609933953	0.00379712131647315	0.00379712587476066
flux1:	0.68262959866221	0.0036069782310899	0.00360697966169149	0.00360698084647581	0.00360698177851457	0.00360698246399919	0.00360698291344541	0.00360698313112321	0.00360698310367428	0.0036069827893294	0.00360698210981325	0.00360698094802432	0.00360697915600768	0.00360697657963888	0.00360697310864355	0.00360696876227221	0.00360696381959954	0.003606958992211	0.00360695559947383	0.00360695561000045	0.00360696121500136	0.00360697331058444	0.00360698822806879	0.00360699387043135	0.0036069739974513	0.00360694071258113	0.00360697194433765	0.00360703467424981	0.00360690652624299	0.00360707421644808	0.00360697019844742	0.00360690394681785	0.00360697019844742	0.00360707421644808	0.00360690652624299	0.00360703467424981	0.00360697194433765	0.00360694071258113	0.0036069739974513	0.00360699387043135	0.00360698822806879	0.00360697331058444	0.00360696121500136	0.00360695561000045	0.00360695559947383	0.00360695899221099	0.00360696381959954	0.00360696876227222	0.00360697310864355
flux1:	0.682892047565963	0.00342332119938061	0.00342332261176003	0.00342332382130105	0.00342332481366075	0.00342332558561646	0.00342332613748186	0.00342332646391505	0.00342332654398575	0.0034233263317906	0.00342332574953578	0.00342332468594125	0.00342332300414933	0.00342332056508298	0.00342331727423744	0.0034233131614299	0.00342330850170085	0.0034233039749512	0.00342330082654681	0.00342330090049092	0.00342330623156526	0.00342331761375998	0.00342333153169771	0.00342333656260457	0.00342331749819386	0.00342328602761367	0.00342331581977951	0.00342337497978738	0.0034232533374923	0.0034234124903017	0.00342331374026221	0.00342325078971354	0.00342331374026221	0.0034234124903017	0.0034232533374923	0.00342337497978738	0.00342331581977951	0.00342328602761367	0.00342331749819386	0.00342333656260457	0.00342333153169771	0.00342331761375997	0.00342330623156526	0.00342330090049092	0.00342330082654681	0.0034233039749512	0.00342330850170084	0.0034233131614299	0.00342331727423743
flux1:	0.683154496469717	0.00324614623792125	0.00324614761609796	0.00324614883720282	0.00324614988088773	0.00324615073574346	0.00324615139280306	0.00324615183761166	0.00324615204164182	0.00324615195422637	0.00324615149677009	0.0032461505618714	0.00324614902121895	0.00324614674776105	0.00324614365952598	0.003246139793872	0.0032461354196361	0.00324613118461967	0.00324612826260699	0.00324612837915068	0.0032461334222094	0.00324614409310825	0.00324615702931943	0.00324616145701264	0.00324614315035043	0.00324611338414419	0.00324614173872873	0.0032461974468588	0.0032460820552112	0.00324623295067594	0.00324613927179162	0.00324607950629518	0.00324613927179162	0.00324623295067594	0.0032460820552112	0.0032461974468588	0.00324614173872873	0.00324611338414419	0.00324614315035043	0.00324616145701264	0.00324615702931944	0.00324614409310825	0.0032461334222094	0.00324612837915068	0.00324612826260699	0.00324613118461966	0.0032461354196361	0.003246139793872	0.00324614365952598
flux1:	0.68341694537347	0.00307542270886272	0.00307542404342073	0.00307542526782654	0.00307542635681452	0.00307542729179927	0.00307542805535762	0.00307542862445277	0.00307542896309789	0.0030754290155224	0.00307542870145267	0.00307542791592711	0.00307542653721034	0.00307542444788194	0.00307542157590759	0.00307541796377266	0.00307541387247336	0.00307540991768666	0.00307540720421099	0.00307540734519385	0.00307541209092757	0.00307542205879343	0.00307543403792059	0.00307543787794817	0.00307542028692073	0.00307539212622728	0.00307541905596681	0.00307547143660579	0.00307536204891619	0.00307550497140984	0.00307541617113827	0.00307535947603232	0.00307541617113827	0.00307550497140984	0.00307536204891619	0.00307547143660579	0.00307541905596682	0.00307539212622728	0.00307542028692073	0.00307543787794817	0.00307543403792059	0.00307542205879343	0.00307541209092757	0.00307540734519385	0.00307540720421099	0.00307540991768666	0.00307541387247336	0.00307541796377266	0.00307542157590759
flux1:	0.683679394277223	0.00291110493380203	0.00291110622048542	0.00291110744350276	0.0029111085735138	0.00291110958561721	0.00291111045471392	0.00291111114978437	0.00291111162770134	0.00291111182754046	0.00291111166685942	0.00291111104216717	0.00291110983686483	0.00291110794133624	0.00291110529146157	0.00291110193297967	0.00291109811787021	0.00291109442998635	0.00291109190785784	0.00291109205812096	0.00291109650209335	0.0029111057812171	0.00291111683440043	0.00291112010920178	0.00291110319998685	0.00291107655653303	0.00291110208409735	0.00291115126713893	0.00291104764510712	0.00291118288221214	0.00291109877244859	0.0029110450346299	0.00291109877244859	0.00291118288221214	0.00291104764510712	0.00291115126713893	0.00291110208409735	0.00291107655653303	0.00291110319998685	0.00291112010920179	0.00291111683440043	0.0029111057812171	0.00291109650209335	0.00291109205812096	0.00291109190785784	0.00291109442998634	0.00291109811787021	0.00291110193297967	0.00291110529146158
flux1:	0.683941843180977	0.00275313314034662	0.00275313437863782	0.00275313559785586	0.00275313676525506	0.00275313785038568	0.00275313882125001	0.0027531396395353	0.00275314025547697	0.00275314060321934	0.0027531405980138	0.00275314013728959	0.00275313910861313	0.00275313740884154	0.00275313498024312	0.00275313187040054	0.0027531283214903	0.00275312488610395	0.00275312253929115	0.00275312268688739	0.00275312682945524	0.00275313543980988	0.00275314560413839	0.00275314834239009	0.00275313208878841	0.002753106884167	0.00275313104114536	0.00275317716096351	0.0027530790744964	0.00275320691581346	0.00275312731296331	0.00275307642103746	0.00275312731296331	0.00275320691581346	0.0027530790744964	0.00275317716096351	0.00275313104114536	0.002753106884167	0.00275313208878841	0.00275314834239009	0.00275314560413838	0.00275313543980988	0.00275312682945524	0.00275312268688739	0.00275312253929115	0.00275312488610395	0.0027531283214903	0.00275313187040054	0.00275313498024312
flux1:	0.68420429208473	0.00260143441907745	0.00260143561084731	0.0026014368249744	0.00260143802586487	0.00260143917824135	0.00260144024400924	0.00260144117835147	0.00260144192554234	0.00260144241526081	0.00260144256062098	0.00260144225978133	0.00260144140390035	0.00260143989539623	0.00260143768181617	0.00260143481156353	0.0026014315165432	0.00260142831884903	0.00260142613286573	0.002601426269131	0.00260143011520116	0.00260143808191782	0.00260144739969396	0.00260144963546361	0.00260143401803227	0.00260141018278214	0.00260143300850643	0.00260147620280692	0.002601383429684	0.00260150416559893	0.00260142889056952	0.00260138073496672	0.00260142889056952	0.00260150416559893	0.002601383429684	0.00260147620280692	0.00260143300850643	0.00260141018278214	0.00260143401803228	0.00260144963546361	0.00260144739969396	0.00260143808191782	0.00260143011520116	0.002601426269131	0.00260142613286573	0.00260142831884903	0.0026014315165432	0.00260143481156353	0.00260143768181617
flux1:	0.684466740988483	0.00245592368550668	0.00245592483380862	0.00245592604170396	0.00245592727124543	0.00245592848303533	0.00245592963372372	0.00245593067287343	0.00245593153962494	0.002455932159862	0.00245593244498289	0.00245593229397747	0.00245593160134662	0.00245593027449746	0.00245592826548518	0.00245592562282221	0.00245592256792491	0.00245591959330064	0.00245591755547339	0.0024559176749617	0.00245592123360319	0.00245592858630038	0.00245593710416049	0.00245593887591903	0.00245592388096222	0.00245590135350984	0.00245592289377187	0.00245596330237339	0.00245587562780342	0.00245598954824524	0.00245591842637768	0.00245587289944103	0.00245591842637768	0.00245598954824524	0.00245587562780342	0.00245596330237339	0.00245592289377187	0.00245590135350984	0.00245592388096222	0.00245593887591903	0.00245593710416049	0.00245592858630038	0.00245592123360319	0.00245591767496169	0.00245591755547339	0.00245591959330064	0.00245592256792491	0.00245592562282221	0.00245592826548518
flux1:	0.684729189892236	0.00231650464187337	0.00231650574993525	0.00231650694986605	0.00231650820183488	0.00231650946303806	0.0023165106857549	0.00231651181489344	0.00231651278540768	0.00231651352021452	0.00231651392961173	0.00231651391374769	0.00231651337046524	0.00231651221185177	0.00231651039396262	0.00231650796494958	0.00231650513571471	0.00231650237019019	0.00231650046980213	0.00231650057009502	0.00231650385402987	0.00231651062603123	0.00231651839396643	0.00231651974351032	0.00231650536198314	0.00231648408750196	0.00231650439321988	0.00231654215681287	0.00231645937292315	0.00231656676614402	0.0023164996271046	0.00231645662315712	0.0023164996271046	0.00231656676614402	0.00231645937292315	0.00231654215681287	0.00231650439321988	0.00231648408750196	0.00231650536198313	0.00231651974351032	0.00231651839396643	0.00231651062603123	0.00231650385402987	0.00231650057009502	0.00231650046980213	0.00231650237019019	0.00231650513571471	0.00231650796494958	0.00231651039396262
flux1:	0.68499163879599	0.00218307073388458	0.00218307180433103	0.00218307299347106	0.00218307426005906	0.00218307555861602	0.00218307683797133	0.00218307803940225	0.00218307909470687	0.00218307992477237	0.00218308043954551	0.00218308054081837	0.0021830801299536	0.00218307912360211	0.0021830774815059	0.00218307525116597	0.00218307263308281	0.00218307006368527	0.0021830682920002	0.00218306837340681	0.00218307139840756	0.00218307762588552	0.00218308469620787	0.00218308566754077	0.00218307189391875	0.00218305182315985	0.00218307094904401	0.0021831062079714	0.00218302811326685	0.00218312926467194	0.00218306594232049	0.00218302535771698	0.00218306594232049	0.00218312926467194	0.00218302811326685	0.0021831062079714	0.00218307094904401	0.00218305182315985	0.00218307189391875	0.00218308566754078	0.00218308469620787	0.00218307762588552	0.00218307139840756	0.00218306837340681	0.0021830682920002	0.00218307006368527	0.00218307263308281	0.00218307525116597	0.0021830774815059
flux1:	0.685254087699743	0.00205550609779499	0.00205550713211401	0.00205550830627986	0.00205550957811346	0.00205551090020646	0.00205551221888051	0.0020555134728371	0.00205551459179234	0.00205551549559977	0.00205551609468127	0.00205551629305317	0.00205551599588906	0.00205551512441423	0.00205551364187778	0.00205551159496546	0.00205550917398329	0.00205550678895771	0.0020555051391347	0.0020555052043037	0.00205550798852797	0.00205551370961111	0.00205552013590789	0.00205552077412846	0.00205550760529068	0.00205548869343235	0.00205550669669516	0.00205553958979332	0.00205546598861861	0.00205556117966944	0.00205550151191991	0.0020554632450887	0.00205550151191991	0.00205556117966944	0.00205546598861861	0.00205553958979332	0.00205550669669516	0.00205548869343235	0.00205550760529068	0.00205552077412846	0.00205552013590789	0.00205551370961111	0.00205550798852797	0.0020555052043037	0.0020555051391347	0.00205550678895771	0.00205550917398329	0.00205551159496546	0.00205551364187778
flux1:	0.685516536603496	0.00193368649351482	0.00193368749176379	0.00193368864537077	0.00193368991171946	0.00193369124222462	0.00193369258164378	0.00193369386715767	0.00193369502747802	0.0019336959824322	0.00193369664376691	0.00193369691834245	0.00193369671549088	0.00193369596109489	0.00193369462181394	0.00193369274343528	0.00193369050633638	0.00193368829524726	0.00193368676216165	0.00193368681562906	0.00193368937892196	0.00193369463280219	0.00193370046891823	0.00193370081915523	0.00193368825332304	0.00193367045888041	0.00193368739802807	0.00193371806156002	0.00193364876359174	0.00193373827080232	0.00193368209948856	0.00193364605096742	0.00193368209948856	0.00193373827080232	0.00193364876359174	0.00193371806156002	0.00193368739802807	0.00193367045888041	0.00193368825332304	0.00193370081915523	0.00193370046891823	0.00193369463280219	0.00193368937892196	0.00193368681562906	0.00193368676216165	0.00193368829524726	0.00193369050633638	0.00193369274343528	0.00193369462181394
flux1:	0.685778985507249	0.00181748021974993	0.00181748118048133	0.0018174823066876	0.00181748355582132	0.00181748487886497	0.00181748621993365	0.00181748751571161	0.00181748869494943	0.00181748967842435	0.00181749038003486	0.00181749071009602	0.00181749058245434	0.00181748992775987	0.00181748871602692	0.00181748699210697	0.00181748492674661	0.00181748288047362	0.00181748146046399	0.00181748150816238	0.00181748387135701	0.00181748869742986	0.00181749399651247	0.00181749410294274	0.00181748213870887	0.00181746542253717	0.00181748135627335	0.00181750992297903	0.00181744474276993	0.00181752883681033	0.00181747600756677	0.00181744208003657	0.00181747600756677	0.00181752883681033	0.00181744474276993	0.00181750992297903	0.00181748135627335	0.00181746542253717	0.00181748213870887	0.00181749410294274	0.00181749399651247	0.00181748869742986	0.00181748387135701	0.00181748150816237	0.001817481460464	0.00181748288047363	0.00181748492674661	0.00181748699210697	0.00181748871602692
flux1:	0.686041434411003	0.00170674900749867	0.00170674992787369	0.00170675101887308	0.00170675223852336	0.00170675353809379	0.00170675486193309	0.00170675614719315	0.001706757323639	0.0017067583139056	0.00170675903480895	0.00170675940068181	0.00170675933021179	0.00170675875891742	0.00170675766012216	0.00170675607772399	0.00170675417314852	0.00170675228379293	0.00170675097435575	0.00170675102311037	0.00170675320735431	0.00170675764442108	0.00170676245805692	0.00170676236303429	0.00170675099850963	0.00170673532292651	0.00170675030919037	0.00170677690747207	0.00170671566406289	0.00170679460898017	0.00170674497114479	0.00170671306946339	0.00170674497114479	0.00170679460898017	0.00170671566406289	0.00170677690747207	0.00170675030919037	0.00170673532292651	0.00170675099850963	0.00170676236303429	0.00170676245805692	0.00170675764442108	0.00170675320735431	0.00170675102311037	0.00170675097435575	0.00170675228379293	0.00170675417314852	0.00170675607772399	0.00170675766012216
flux1:	0.686303883314756	0.00160134888856556	0.0016013497646156	0.00160135081203446	0.00160135198991234	0.00160135325048007	0.00160135453912788	0.00160135579435378	0.00160135694781722	0.00160135792482137	0.00160135864577431	0.00160135902951225	0.00160135899983308	0.00160135849719046	0.00160135749815835	0.0016013560456649	0.00160135429212417	0.00160135255284589	0.00160135135230043	0.00160135140933623	0.00160135343546818	0.00160135752102422	0.00160136189849041	0.00160136164180659	0.00160135087390386	0.00160133620194835	0.00160135029710153	0.00160137505035528	0.0016013175669645	0.00160139161952629	0.00160134502607049	0.0016013150573085	0.00160134502607049	0.00160139161952629	0.0016013175669645	0.00160137505035528	0.00160135029710153	0.00160133620194835	0.00160135087390386	0.00160136164180659	0.00160136189849041	0.00160135752102422	0.00160135343546818	0.00160135140933623	0.00160135135230043	0.00160135255284589	0.00160135429212417	0.0016013560456649	0.00160135749815835
flux1:	0.686566332218509	0.00150113103608907	0.00150113186308051	0.00150113285843286	0.00150113398275855	0.00150113518986267	0.00150113642689718	0.00150113763447844	0.00150113874692344	0.00150113969289519	0.00150114039695642	0.00150114078283524	0.00150114077963289	0.00150114033275337	0.00150113942193549	0.0015011380891112	0.00150113647798476	0.0015011348827914	0.00150113378993672	0.00150113386241761	0.00150113575041465	0.00150113952004159	0.00150114350768709	0.00150114312597807	0.00150113294984369	0.00150111924468167	0.00150113250285142	0.00150115552894879	0.00150110163274493	0.00150117104190697	0.0015011273493945	0.00150109922287394	0.0015011273493945	0.00150117104190697	0.00150110163274493	0.00150115552894878	0.00150113250285142	0.00150111924468167	0.00150113294984369	0.00150114312597807	0.00150114350768709	0.00150113952004159	0.00150113575041465	0.00150113386241761	0.00150113378993672	0.0015011348827914	0.00150113647798476	0.0015011380891112	0.00150113942193549
flux1:	0.686828781122262	0.0014059425744252	0.0014059433472825	0.00140594428243964	0.00140594534244345	0.00140594648320842	0.00140594765426549	0.00140594879900045	0.0014059498550198	0.0014059507549059	0.00140595142781416	0.00140595180264443	0.00140595181390799	0.00140595141191434	0.00140595057944678	0.00140594935739953	0.00140594788105828	0.00140594642456737	0.00140594543835138	0.00140594553296983	0.00140594730148033	0.00140595078835474	0.00140595442912106	0.00140595395542498	0.0014059443640235	0.00140593158850219	0.00140594406108136	0.00140596547200009	0.00140591499395673	0.00140598000045179	0.00140593906902679	0.00140591269636275	0.00140593906902679	0.00140598000045179	0.00140591499395673	0.00140596547200009	0.00140594406108136	0.00140593158850219	0.0014059443640235	0.00140595395542498	0.00140595442912107	0.00140595078835474	0.00140594730148033	0.00140594553296983	0.00140594543835138	0.00140594642456737	0.00140594788105828	0.00140594935739953	0.00140595057944678
flux1:	0.687091230026016	0.00131562735607122	0.00131562806981533	0.00131562893745086	0.00131562992381164	0.00131563098736721	0.00131563208053138	0.00131563314998051	0.00131563413710422	0.00131563497882561	0.00131563560920181	0.00131563596247189	0.00131563597857483	0.00131563561261828	0.00131563485027363	0.00131563373133961	0.00131563238296459	0.00131563106015897	0.00131563017937691	0.00131563030200769	0.0013156319679803	0.00131563520250494	0.00131563853558875	0.0013156379990552	0.00131562898290381	0.00131561709925152	0.00131562883454984	0.001315648736147	0.00131560151097637	0.00131566234701887	0.00131562404042115	0.00131559933556615	0.00131562404042115	0.00131566234701887	0.00131560151097637	0.001315648736147	0.00131562883454984	0.00131561709925152	0.00131562898290381	0.0013156379990552	0.00131563853558875	0.00131563520250494	0.0013156319679803	0.00131563030200769	0.00131563017937691	0.00131563106015897	0.00131563238296459	0.00131563373133961	0.00131563485027363
flux1:	0.687353678929769	0.00123002670365767	0.00123002735382189	0.00123002814780002	0.00123002905299555	0.00123003003078158	0.00123003103684022	0.00123003202152664	0.00123003293036822	0.00123003370491311	0.00123003428430219	0.00123003460817197	0.00123003462182082	0.00123003428498792	0.00123003358604294	0.00123003256361769	0.0012300313369969	0.00123003014299092	0.00123002936602699	0.0012300295214547	0.00123003109986829	0.00123003410942689	0.00123003717008145	0.00123003659582576	0.00123002814287046	0.0012300171125327	0.00123002815556928	0.00123004664748592	0.00123000251364381	0.00123005940274193	0.00123002358834624	0.00123000046763633	0.00123002358834624	0.00123005940274193	0.00123000251364381	0.00123004664748591	0.00123002815556928	0.0012300171125327	0.00123002814287046	0.00123003659582575	0.00123003717008145	0.00123003410942689	0.00123003109986829	0.0012300295214547	0.00123002936602699	0.00123003014299092	0.0012300313369969	0.00123003256361769	0.00123003358604294
flux1:	0.687616127833522	0.00114898011537286	0.00114898069836528	0.00114898141404803	0.00114898223260054	0.00114898311854768	0.00114898403110663	0.0011489849245697	0.00114898574882254	0.00114898645019232	0.00114898697296659	0.0011489872621363	0.00114898726821279	0.00114898695534783	0.00114898631439202	0.00114898538272966	0.00114898427205173	0.00114898320188299	0.00114898252650519	0.00114898271823069	0.00114898422192567	0.00114898703075675	0.00114898985022389	0.00114898925931521	0.00114898135493621	0.00114897113853447	0.00114898153095744	0.00114899870664097	0.00114895750639308	0.00114901066325807	0.00114897721213301	0.00114895559433453	0.00114897721213301	0.00114901066325807	0.00114895750639308	0.00114899870664097	0.00114898153095744	0.00114897113853447	0.00114898135493621	0.00114898925931521	0.00114898985022389	0.00114898703075675	0.00114898422192567	0.00114898271823069	0.00114898252650519	0.00114898320188298	0.00114898427205173	0.00114898538272966	0.00114898631439202
flux1:	0.687878576737275	0.00107232593251465	0.00107232644590422	0.0010723270803622	0.00107232780897127	0.001072328599557	0.00107232941502463	0.00107233021373947	0.00107233095004171	0.00107233157507252	0.00107233203822193	0.00107233228970306	0.00107233228502674	0.00107233199249576	0.00107233140520436	0.00107233055920533	0.00107232955886596	0.00107232860732365	0.00107232803053793	0.00107232826066452	0.00107232970027136	0.00107233232945259	0.00107233493501295	0.00107233434458118	0.00107232697171083	0.00107231752910766	0.00107232730922399	0.00107234325605206	0.00107230483559009	0.00107235446613141	0.00107232325311286	0.00107230305946825	0.00107232325311286	0.00107235446613141	0.00107230483559009	0.00107234325605206	0.00107232730922399	0.00107231752910766	0.00107232697171083	0.00107233434458118	0.00107233493501295	0.00107233232945259	0.00107232970027136	0.00107232826066452	0.00107232803053793	0.00107232860732365	0.00107232955886596	0.00107233055920533	0.00107233140520436
flux1:	0.688141025641029	9.99901968182147e-4	9.99902410894134e-4	9.99902963013918e-4	9.99903600576868e-4	9.99904294764436e-4	9.99905012217507e-4	9.99905715399318e-4	9.9990636309019e-4	9.99906911175945e-4	9.99907314012821e-4	9.99907526828933e-4	9.99907509867255e-4	9.99907235288201e-4	9.99906698181043e-4	9.99905933185571e-4	9.99905037619382e-4	9.99904199116798e-4	9.99903717082628e-4	9.99903986278995e-4	9.9990537023624e-4	9.99907837767238e-4	9.99910252892999e-4	9.99909676336619e-4	9.99902815671247e-4	9.99894106122877e-4	9.99903309019974e-4	9.99918108508333e-4	9.99882318103439e-4	9.99928619497348e-4	9.99899523270867e-4	9.9988067754214e-4	9.99899523270867e-4	9.99928619497348e-4	9.99882318103439e-4	9.99918108508333e-4	9.99903309019974e-4	9.99894106122878e-4	9.99902815671247e-4	9.99909676336619e-4	9.99910252892999e-4	9.99907837767239e-4	9.99905370236239e-4	9.99903986278995e-4	9.99903717082628e-4	9.99904199116799e-4	9.99905037619382e-4	9.9990593318557e-4	9.99906698181043e-4
flux1:	0.688403474544782	9.31546096427033e-4	9.31546468841934e-4	9.31546939330982e-4	9.31547486858769e-4	9.31548085932283e-4	9.31548706882342e-4	9.31549316198308e-4	9.31549876991627e-4	9.3155034973593e-4	9.3155069354198e-4	9.31550868386589e-4	9.31550838937287e-4	9.3155058089846e-4	9.3155009110298e-4	9.31549402704206e-4	9.31548606250871e-4	9.31547874745891e-4	9.31547482752e-4	9.31547790285783e-4	9.31549124936589e-4	9.31551445905424e-4	9.31553690498081e-4	9.31553137773312e-4	9.31546768058826e-4	9.31538750435741e-4	9.31547408175381e-4	9.31561136251725e-4	9.31527830432382e-4	9.31570991251587e-4	9.31543894438382e-4	9.31526322946578e-4	9.31543894438382e-4	9.31570991251587e-4	9.31527830432382e-4	9.31561136251724e-4	9.31547408175381e-4	9.31538750435741e-4	9.31546768058826e-4	9.31553137773313e-4	9.31553690498081e-4	9.31551445905424e-4	9.31549124936589e-4	9.31547790285783e-4	9.31547482752e-4	9.31547874745891e-4	9.3154860625087e-4	9.31549402704206e-4	9.3155009110298e-4
flux1:	0.688665923448535	8.67096801475024e-4	8.67097105432627e-4	8.67097496729834e-4	8.67097957171548e-4	8.67098464485784e-4	8.67098992568132e-4	8.67099511781871e-4	8.67099989383274e-4	8.67100390207321e-4	8.67100677849482e-4	8.67100816725645e-4	8.67100775593941e-4	8.67100533379653e-4	8.67100088412824e-4	8.67099472299688e-4	8.67098769109758e-4	8.67098138073645e-4	8.67097830569518e-4	8.670981744024e-4	8.67099464156801e-4	8.67101650973894e-4	8.67103741668061e-4	8.67103219639129e-4	8.67097318009935e-4	8.67089951065566e-4	8.67098092931139e-4	8.67110820257304e-4	8.67079857999171e-4	8.67120058391369e-4	8.67094847632398e-4	8.67078479291539e-4	8.67094847632398e-4	8.6712005839137e-4	8.67079857999171e-4	8.67110820257304e-4	8.67098092931139e-4	8.67089951065565e-4	8.67097318009935e-4	8.67103219639129e-4	8.67103741668061e-4	8.67101650973894e-4	8.67099464156802e-4	8.670981744024e-4	8.67097830569518e-4	8.67098138073645e-4	8.67098769109758e-4	8.67099472299688e-4	8.67100088412824e-4
flux1:	0.688928372352288	8.06393686900689e-4	8.06393925617551e-4	8.06394241722596e-4	8.06394619716519e-4	8.06395040382506e-4	8.06395480991662e-4	8.0639591556549e-4	8.06396315259429e-4	8.06396648991406e-4	8.06396884530575e-4	8.06396990394147e-4	8.06396939083293e-4	8.06396712421674e-4	8.06396310001719e-4	8.0639576183815e-4	8.0639514582044e-4	8.06394608252393e-4	8.06394378928547e-4	8.06394755862178e-4	8.0639600341072e-4	8.06398066093058e-4	8.06400016607237e-4	8.06399529437687e-4	8.06394071789014e-4	8.06387314457734e-4	8.06394967236441e-4	8.06406759562229e-4	8.06378004478331e-4	8.06415416382132e-4	8.06391982415466e-4	8.0637674875973e-4	8.06391982415465e-4	8.06415416382131e-4	8.06378004478331e-4	8.06406759562229e-4	8.06394967236442e-4	8.06387314457734e-4	8.06394071789014e-4	8.06399529437686e-4	8.06400016607237e-4	8.06398066093058e-4	8.0639600341072e-4	8.06394755862178e-4	8.06394378928547e-4	8.06394608252393e-4	8.0639514582044e-4	8.0639576183815e-4	8.0639631000172e-4
flux1:	0.689190821256042	7.492779448952e-4	7.49278122808836e-4	7.4927836904755e-4	7.49278670618946e-4	7.49279011147923e-4	7.49279371043473e-4	7.49279727723001e-4	7.4928005595333e-4	7.49280328421973e-4	7.49280516735219e-4	7.49280593159629e-4	7.49280533589583e-4	7.49280322433536e-4	7.49279960328512e-4	7.49279475671778e-4	7.4927894048117e-4	7.49278488963554e-4	7.49278330871951e-4	7.49278736732529e-4	7.49279943296437e-4	7.49281889785068e-4	7.49283711300969e-4	7.49283260866921e-4	7.49278222242063e-4	7.49272033948924e-4	7.49279222232206e-4	7.49290140765531e-4	7.49263461286449e-4	7.49298248674067e-4	7.49276486401261e-4	7.49262321604193e-4	7.49276486401261e-4	7.49298248674067e-4	7.49263461286449e-4	7.49290140765531e-4	7.49279222232205e-4	7.49272033948924e-4	7.49278222242063e-4	7.49283260866922e-4	7.49283711300969e-4	7.49281889785068e-4	7.49279943296437e-4	7.49278736732529e-4	7.49278330871951e-4	7.49278488963554e-4	7.4927894048117e-4	7.49279475671777e-4	7.49279960328512e-4
flux1:	0.689453270159795	6.95592786001165e-4	6.9559290855758e-4	6.95593091302711e-4	6.955933235296e-4	6.95593591457676e-4	6.95593878363057e-4	6.95594164766145e-4	6.95594428731283e-4	6.95594646382625e-4	6.9559479281555e-4	6.9559484369179e-4	6.9559477795643e-4	6.95594582304798e-4	6.955942582214e-4	6.95593832479519e-4	6.95593371541516e-4	6.95592998328815e-4	6.95592904033397e-4	6.9559333388254e-4	6.95594499485773e-4	6.95596335980308e-4	6.95598037533462e-4	6.95597623841592e-4	6.95592978817313e-4	6.95587319784046e-4	6.9559406627141e-4	6.95604168051432e-4	6.95579437586525e-4	6.95611756723952e-4	6.95591565261848e-4	6.95578406146736e-4	6.95591565261848e-4	6.95611756723952e-4	6.95579437586526e-4	6.95604168051432e-4	6.95594066271409e-4	6.95587319784047e-4	6.95592978817313e-4	6.95597623841592e-4	6.95598037533462e-4	6.95596335980308e-4	6.95594499485773e-4	6.9559333388254e-4	6.95592904033397e-4	6.95592998328814e-4	6.95593371541516e-4	6.95593832479518e-4	6.955942582214e-4
flux1:	0.689715719063548	6.45183829904263e-4	6.45183903307454e-4	6.45184029674769e-4	6.45184200342399e-4	6.45184403856635e-4	6.45184626071011e-4	6.45184850299974e-4	6.45185057579738e-4	6.45185227131929e-4	6.4518533719345e-4	6.45185366474761e-4	6.4518529664407e-4	6.45185116406232e-4	6.45184827919069e-4	6.4518445634442e-4	6.45184062910885e-4	6.45183760044225e-4	6.45183721791206e-4	6.45184170150665e-4	6.45185293900081e-4	6.45187025195374e-4	6.45188614061709e-4	6.4518823565662e-4	6.45183958712495e-4	6.45178790246657e-4	6.45185116040389e-4	6.45194454302144e-4	6.45171551374797e-4	6.45201551091346e-4	6.45182833806586e-4	6.45170619847354e-4	6.45182833806586e-4	6.45201551091346e-4	6.45171551374797e-4	6.45194454302144e-4	6.4518511604039e-4	6.45178790246657e-4	6.45183958712495e-4	6.45188235656621e-4	6.45188614061709e-4	6.45187025195374e-4	6.45185293900081e-4	6.45184170150665e-4	6.45183721791206e-4	6.45183760044224e-4	6.45184062910885e-4	6.4518445634442e-4	6.45184827919069e-4
flux1:	0.689978167967302	5.97899458064645e-4	5.97899489006872e-4	5.97899566545836e-4	5.97899683808797e-4	5.97899831392828e-4	5.97899997432851e-4	5.97900167724964e-4	5.97900325951992e-4	5.97900454098771e-4	5.97900533206306e-4	5.97900544702899e-4	5.97900472672755e-4	5.97900307576738e-4	5.97900052095537e-4	5.97899729809891e-4	5.97899397038979e-4	5.97899156477431e-4	5.97899166375032e-4	5.97899627453781e-4	5.9790070781489e-4	5.97902337626887e-4	5.97903819692143e-4	5.97903474040558e-4	5.97899539900467e-4	5.97894824657125e-4	5.9790074953775e-4	5.97909374059279e-4	5.97888182410729e-4	5.97916004371318e-4	5.97898668895632e-4	5.9788734220794e-4	5.97898668895632e-4	5.97916004371318e-4	5.97888182410729e-4	5.97909374059279e-4	5.9790074953775e-4	5.97894824657125e-4	5.97899539900467e-4	5.97903474040558e-4	5.97903819692142e-4	5.97902337626886e-4	5.97900707814891e-4	5.97899627453782e-4	5.97899166375032e-4	5.97899156477431e-4	5.97899397038979e-4	5.97899729809891e-4	5.97900052095537e-4
flux1:	0.690240616871055	5.53591129145214e-4	5.53591124535951e-4	5.53591160932216e-4	5.53591233000416e-4	5.53591333114395e-4	5.53591451398781e-4	5.53591575826014e-4	5.53591692410417e-4	5.53591785579542e-4	5.53591838858557e-4	5.53591836083925e-4	5.53591763472905e-4	5.53591613014271e-4	5.53591387784493e-4	5.53591109829221e-4	5.53590830881909e-4	5.53590644641816e-4	5.53590694839715e-4	5.53591162753044e-4	5.53592197810675e-4	5.53593729080613e-4	5.53595109181991e-4	5.53594793023682e-4	5.53591176960522e-4	5.53586879168579e-4	5.53592421843439e-4	5.53600379268424e-4	5.53580787926638e-4	5.5360656690155e-4	5.53590525126715e-4	5.53580030449178e-4	5.53590525126714e-4	5.5360656690155e-4	5.53580787926638e-4	5.53600379268424e-4	5.53592421843439e-4	5.53586879168579e-4	5.53591176960521e-4	5.53594793023682e-4	5.53595109181991e-4	5.53593729080613e-4	5.53592197810675e-4	5.53591162753044e-4	5.53590694839715e-4	5.53590644641816e-4	5.53590830881909e-4	5.53591109829221e-4	5.53591387784494e-4
flux1:	0.690503065774808	5.12113658345902e-4	5.12113625055183e-4	5.12113627859422e-4	5.12113662720771e-4	5.12113723526563e-4	5.12113802112414e-4	5.12113888337034e-4	5.12113970248852e-4	5.12114034417829e-4	5.1211406655607e-4	5.12114052623359e-4	5.12113980713244e-4	5.12113844140003e-4	5.12113646270821e-4	5.12113407675269e-4	5.12113175820722e-4	5.12113036114707e-4	5.12113118974627e-4	5.12113587946515e-4	5.12114575641692e-4	5.12116010810166e-4	5.12117293042194e-4	5.12117002700396e-4	5.12113680797692e-4	5.1210976644551e-4	5.12114944765259e-4	5.12122278896395e-4	5.12104182208114e-4	5.12128046336284e-4	5.12113214388443e-4	5.12103499054117e-4	5.12113214388443e-4	5.12128046336284e-4	5.12104182208114e-4	5.12122278896396e-4	5.12114944765259e-4	5.1210976644551e-4	5.12113680797692e-4	5.12117002700396e-4	5.12117293042194e-4	5.12116010810166e-4	5.12114575641692e-4	5.12113587946514e-4	5.12113118974627e-4	5.12113036114707e-4	5.12113175820723e-4	5.12113407675269e-4	5.12113646270821e-4
flux1:	0.690765514678561	4.73325461886228e-4	4.73325406515329e-4	4.73325382909496e-4	4.73325388098443e-4	4.73325417237132e-4	4.73325463612842e-4	4.7332551870174e-4	4.73325572311917e-4	4.73325612879982e-4	4.73325628033634e-4	4.73325605597927e-4	4.73325535312631e-4	4.73325411639996e-4	4.73325238152799e-4	4.73325034013604e-4	4.73324842735937e-4	4.73324742104227e-4	4.73324850354426e-4	4.73325314896227e-4	4.73326253232712e-4	4.73327594477569e-4	4.73328782456737e-4	4.73328514103403e-4	4.73325463470192e-4	4.733219004476e-4	4.73326731587587e-4	4.73333483647907e-4	4.73316781273549e-4	4.73338852316651e-4	4.73325150510324e-4	4.73316164408909e-4	4.73325150510324e-4	4.73338852316652e-4	4.73316781273549e-4	4.73333483647907e-4	4.73326731587587e-4	4.733219004476e-4	4.73325463470192e-4	4.73328514103403e-4	4.73328782456737e-4	4.73327594477569e-4	4.73326253232712e-4	4.73325314896227e-4	4.73324850354425e-4	4.73324742104227e-4	4.73324842735937e-4	4.73325034013604e-4	4.73325238152798e-4
flux1:	0.691027963582315	4.370887679909e-4	4.37088696679944e-4	4.37088653288483e-4	4.3708863570575e-4	4.37088640130637e-4	4.3708866106659e-4	4.37088691363554e-4	4.37088722341025e-4	4.37088744053462e-4	4.37088745800175e-4	4.37088717040663e-4	4.37088648956932e-4	4.37088537004904e-4	4.37088384895278e-4	4.37088210459645e-4	4.37088053559445e-4	4.37087984987318e-4	4.37088111855306e-4	4.37088566915787e-4	4.37089454131926e-4	4.37090703566278e-4	4.37091800651446e-4	4.37091550525129e-4	4.37088749462749e-4	4.37085507658769e-4	4.37090008264351e-4	4.37096217125465e-4	4.37080813997873e-4	4.37101207583594e-4	4.37088560356364e-4	4.37080255887641e-4	4.37088560356364e-4	4.37101207583594e-4	4.37080813997873e-4	4.37096217125464e-4	4.37090008264351e-4	4.37085507658769e-4	4.37088749462749e-4	4.37091550525129e-4	4.37091800651445e-4	4.37090703566278e-4	4.37089454131926e-4	4.37088566915788e-4	4.37088111855306e-4	4.37087984987318e-4	4.37088053559445e-4	4.37088210459645e-4	4.37088384895278e-4
flux1:	0.691290412486068	4.03269795828845e-4	4.03269714107405e-4	4.03269656857306e-4	4.03269622642606e-4	4.03269608507513e-4	4.03269609962481e-4	4.03269621014748e-4	4.0326963427462e-4	4.03269641193354e-4	4.03269632525342e-4	4.03269599160184e-4	4.03269533542741e-4	4.0326943198933e-4	4.03269298295619e-4	4.03269149042299e-4	4.03269020727322e-4	4.03268977743861e-4	4.03269117063462e-4	4.03269558147028e-4	4.03270392850604e-4	4.03271552679465e-4	4.03272562147291e-4	4.03272326723661e-4	4.03269754845238e-4	4.03266806202678e-4	4.03270992499179e-4	4.03276694876879e-4	4.03262501126124e-4	4.0328132697989e-4	4.03269662809197e-4	4.03261994828528e-4	4.03269662809197e-4	4.0328132697989e-4	4.03262501126124e-4	4.03276694876879e-4	4.03270992499179e-4	4.03266806202679e-4	4.03269754845238e-4	4.03272326723661e-4	4.03272562147291e-4	4.03271552679466e-4	4.03270392850604e-4	4.03269558147028e-4	4.03269117063462e-4	4.03268977743861e-4	4.03269020727322e-4	4.03269149042299e-4	4.03269298295619e-4
flux1:	0.691552861389821	3.7173890393271e-4	3.71738816616098e-4	3.71738750646381e-4	3.71738705102717e-4	3.71738677702373e-4	3.71738664780918e-4	3.7173866131407e-4	3.71738661010015e-4	3.71738656523024e-4	3.71738639872426e-4	3.71738603198524e-4	3.71738540052156e-4	3.71738447495293e-4	3.71738329367569e-4	3.7173820108018e-4	3.71738096040908e-4	3.71738072795795e-4	3.71738219086258e-4	3.71738642338152e-4	3.7173942360389e-4	3.71740496239851e-4	3.71741421416379e-4	3.71741197533209e-4	3.71738835838288e-4	3.71736154368022e-4	3.71740042237484e-4	3.7174527285642e-4	3.71732203703657e-4	3.71749565868883e-4	3.71738817172761e-4	3.71731742929438e-4	3.71738817172761e-4	3.71749565868883e-4	3.71732203703657e-4	3.71745272856419e-4	3.71740042237484e-4	3.71736154368022e-4	3.71738835838288e-4	3.71741197533209e-4	3.71741421416379e-4	3.71740496239851e-4	3.7173942360389e-4	3.71738642338152e-4	3.71738219086258e-4	3.71738072795795e-4	3.71738096040908e-4	3.7173820108018e-4	3.71738329367569e-4
flux1:	0.691815310293574	3.4237070968738e-4	3.42370620818171e-4	3.42370550436447e-4	3.42370498001925e-4	3.42370461758972e-4	3.42370438713186e-4	3.42370424646855e-4	3.42370414199671e-4	3.4237040106092e-4	3.42370378349308e-4	3.42370339299224e-4	3.42370278430701e-4	3.42370193452524e-4	3.42370088216672e-4	3.42369977045263e-4	3.42369890512309e-4	3.42369881828868e-4	3.42370030345364e-4	3.42370432604177e-4	3.4237116003519e-4	3.42372148175214e-4	3.42372992526408e-4	3.42372777466407e-4	3.42370608374603e-4	3.42368170133432e-4	3.42371775161368e-4	3.42376566891404e-4	3.42364542515539e-4	3.42380539563008e-4	3.42370642586842e-4	3.42364121656297e-4	3.42370642586842e-4	3.42380539563008e-4	3.42364542515539e-4	3.42376566891404e-4	3.42371775161368e-4	3.42368170133432e-4	3.42370608374603e-4	3.42372777466407e-4	3.42372992526408e-4	3.42372148175214e-4	3.4237116003519e-4	3.42370432604177e-4	3.42370030345364e-4	3.42369881828868e-4	3.42369890512309e-4	3.42369977045263e-4	3.42370088216672e-4
flux1:	0.692077759197328	3.15044181520872e-4	3.15044094352616e-4	3.15044023034031e-4	3.15043967295172e-4	3.15043925786604e-4	3.15043896054241e-4	3.15043874550229e-4	3.15043856703997e-4	3.15043837095496e-4	3.15043809799506e-4	3.15043769008206e-4	3.15043710091578e-4	3.15043631319797e-4	3.15043536532561e-4	3.15043439040471e-4	3.15043366822243e-4	3.15043368226325e-4	3.15043514982611e-4	3.15043893801923e-4	3.15044567557774e-4	3.15045474224534e-4	3.15046241409715e-4	3.15046032945676e-4	3.15044040294179e-4	3.15041823331155e-4	3.15045160827268e-4	3.15049544794802e-4	3.1503849017605e-4	3.15053215403463e-4	3.15044110095059e-4	3.15038104305871e-4	3.15044110095059e-4	3.15053215403463e-4	3.15038490176051e-4	3.15049544794802e-4	3.15045160827268e-4	3.15041823331155e-4	3.15044040294179e-4	3.15046032945676e-4	3.15046241409715e-4	3.15045474224534e-4	3.15044567557774e-4	3.15043893801922e-4	3.15043514982611e-4	3.15043368226325e-4	3.15043366822243e-4	3.15043439040471e-4	3.15043536532561e-4
flux1:	0.692340208101081	2.8964270546287e-4	2.89642622480866e-4	2.89642552903053e-4	2.89642496642143e-4	2.89642452657087e-4	2.89642418927558e-4	2.89642392461679e-4	2.89642369359002e-4	2.89642344966897e-4	2.89642314192607e-4	2.89642272067555e-4	2.89642214707466e-4	2.89642140869544e-4	2.89642054361602e-4	2.89641967555994e-4	2.89641906056244e-4	2.89641913781814e-4	2.89642055547021e-4	2.89642409189081e-4	2.89643029984192e-4	2.89643858536326e-4	2.89644552429417e-4	2.89644348836917e-4	2.89642517847351e-4	2.89640502123869e-4	2.8964358712117e-4	2.89647592799091e-4	2.89637437543774e-4	2.8965097916678e-4	2.89642609042032e-4	2.89637082398753e-4	2.89642609042031e-4	2.8965097916678e-4	2.89637437543774e-4	2.89647592799091e-4	2.8964358712117e-4	2.8964050212387e-4	2.89642517847351e-4	2.89644348836917e-4	2.89644552429417e-4	2.89643858536326e-4	2.89643029984192e-4	2.89642409189081e-4	2.89642055547021e-4	2.89641913781814e-4	2.89641906056244e-4	2.89641967555994e-4	2.89642054361603e-4
flux1:	0.692602657004834	2.66054127754121e-4	2.66054050726693e-4	2.6605398483326e-4	2.66053930101678e-4	2.66053885722013e-4	2.66053850021647e-4	2.66053820470913e-4	2.66053793739279e-4	2.660537658367e-4	2.66053732396313e-4	2.66053689185485e-4	2.66053632974207e-4	2.66053562941361e-4	2.66053482846679e-4	2.66053404192283e-4	2.66053350408304e-4	2.6605336138165e-4	2.66053495654103e-4	2.66053823059351e-4	2.66054392136261e-4	2.66055146252525e-4	2.660557709365e-4	2.66055570979852e-4	2.66053888200259e-4	2.66052055489494e-4	2.66054902726405e-4	2.6605855800652e-4	2.6604923615746e-4	2.66061677493584e-4	2.66053989495035e-4	2.66048908097812e-4	2.66053989495035e-4	2.66061677493583e-4	2.6604923615746e-4	2.6605855800652e-4	2.66054902726405e-4	2.66052055489494e-4	2.66053888200259e-4	2.66055570979852e-4	2.660557709365e-4	2.66055146252525e-4	2.66054392136261e-4	2.66053823059351e-4	2.66053495654102e-4	2.6605336138165e-4	2.66053350408304e-4	2.66053404192283e-4	2.66053482846679e-4
flux1:	0.692865105908588	2.44170775195421e-4	2.44170705248376e-4	2.44170644333023e-4	2.4417059254233e-4	2.44170549237895e-4	2.4417051302639e-4	2.44170481763842e-4	2.4417045260605e-4	2.44170422136432e-4	2.44170386621976e-4	2.44170342475605e-4	2.44170287040762e-4	2.4417021985996e-4	2.44170144630819e-4	2.44170072047487e-4	2.44170023550664e-4	2.4417003535592e-4	2.44170160317607e-4	2.44170461054369e-4	2.44170980136726e-4	2.44171663779432e-4	2.44172223519553e-4	2.44172026416774e-4	2.44170479644565e-4	2.44168813415745e-4	2.44171437305772e-4	2.44174768557492e-4	2.44166218394173e-4	2.44177638041073e-4	2.44170582391593e-4	2.44165914353506e-4	2.44170582391594e-4	2.44177638041073e-4	2.44166218394173e-4	2.44174768557492e-4	2.44171437305772e-4	2.44168813415745e-4	2.44170479644565e-4	2.44172026416774e-4	2.44172223519553e-4	2.44171663779432e-4	2.44170980136726e-4	2.44170461054369e-4	2.44170160317607e-4	2.44170035355919e-4	2.44170023550664e-4	2.44170072047487e-4	2.44170144630819e-4
flux1:	0.693127554812341	2.23889454920167e-4	2.23889392626861e-4	2.23889337430365e-4	2.23889289453317e-4	2.23889248184084e-4	2.23889212454927e-4	2.23889180445496e-4	2.23889149728248e-4	2.23889117384122e-4	2.23889080234128e-4	2.23889035257218e-4	2.23888980298354e-4	2.23888915211584e-4	2.2388884361969e-4	2.23888775465176e-4	2.23888730366312e-4	2.23888741195612e-4	2.23888855651323e-4	2.23889129850286e-4	2.23889601080646e-4	2.23890218443694e-4	2.23890717645123e-4	2.23890523017553e-4	2.23889101209001e-4	2.23887586501759e-4	2.23890001095018e-4	2.23893033213899e-4	2.23885197046363e-4	2.23895669055759e-4	2.23889199109361e-4	2.23884914472368e-4	2.23889199109361e-4	2.23895669055759e-4	2.23885197046363e-4	2.23893033213899e-4	2.23890001095018e-4	2.23887586501759e-4	2.23889101209001e-4	2.23890523017553e-4	2.23890717645123e-4	2.23890218443694e-4	2.23889601080645e-4	2.23889129850286e-4	2.23888855651323e-4	2.23888741195612e-4	2.23888730366312e-4	2.23888775465176e-4	2.2388884361969e-4
flux1:	0.693390003716094	2.05111435258556e-4	2.051113807383e-4	2.05111331551104e-4	2.05111287825625e-4	2.05111249144206e-4	2.05111214522991e-4	2.0511118241496e-4	2.05111150750997e-4	2.05111117044544e-4	2.05111078600964e-4	2.05111032894799e-4	2.05110978208069e-4	2.05110914659141e-4	2.05110845784015e-4	2.05110780824118e-4	2.05110737726461e-4	2.05110746318311e-4	2.05110849623628e-4	2.05111097901736e-4	2.05111523769126e-4	2.05112079215809e-4	2.05112522370808e-4	2.0511233018264e-4	2.05111023354092e-4	2.05109646647693e-4	2.05111865588205e-4	2.05114622037601e-4	2.05107445997599e-4	2.05117040046079e-4	2.0511111213772e-4	2.05107182787997e-4	2.0511111213772e-4	2.05117040046078e-4	2.05107445997599e-4	2.05114622037601e-4	2.05111865588205e-4	2.05109646647693e-4	2.05111023354092e-4	2.0511233018264e-4	2.05112522370808e-4	2.05112079215809e-4	2.05111523769126e-4	2.05111097901736e-4	2.05110849623628e-4	2.05110746318311e-4	2.05110737726461e-4	2.05110780824118e-4	2.05110845784015e-4
flux1:	0.693652452619847	1.87742409336887e-4	1.87742362355162e-4	1.87742319119282e-4	1.87742279749431e-4	1.8774224389853e-4	1.87742210734359e-4	1.87742178942375e-4	1.87742146762907e-4	1.87742112085822e-4	1.87742072639612e-4	1.87742026331615e-4	1.87741971822773e-4	1.87741909452712e-4	1.87741842659218e-4	1.87741780027841e-4	1.87741737970979e-4	1.87741743540579e-4	1.87741835522861e-4	1.87742058901076e-4	1.8774244216294e-4	1.87742940158243e-4	1.8774333178775e-4	1.87743142280213e-4	1.87741941405616e-4	1.87740690487262e-4	1.87742726969442e-4	1.87745229818127e-4	1.87738663650674e-4	1.87747445208345e-4	1.87742018504374e-4	1.87738418087747e-4	1.87742018504374e-4	1.87747445208345e-4	1.87738663650674e-4	1.87745229818127e-4	1.87742726969442e-4	1.87740690487262e-4	1.87741941405616e-4	1.87743142280213e-4	1.8774333178775e-4	1.87742940158243e-4	1.8774244216294e-4	1.87742058901076e-4	1.87741835522861e-4	1.87741743540579e-4	1.87741737970979e-4	1.87741780027841e-4	1.87741842659218e-4
flux1:	0.693914901523601	1.71692443021859e-4	1.7169240308674e-4	1.7169236549182e-4	1.71692330341106e-4	1.71692297341791e-4	1.71692265788341e-4	1.71692234565219e-4	1.71692202180622e-4	1.71692166852058e-4	1.71692126676955e-4	1.71692079939141e-4	1.71692025625837e-4	1.71691964258504e-4	1.7169189916576e-4	1.71691838317679e-4	1.71691796715572e-4	1.716917988807e-4	1.71691879756943e-4	1.71692079575935e-4	1.7169242317864e-4	1.71692868220241e-4	1.71693212813961e-4	1.71693026438228e-4	1.7169192334691e-4	1.71690787182719e-4	1.7169265390989e-4	1.71694923868027e-4	1.71688920725982e-4	1.71696951223745e-4	1.7169198757434e-4	1.71688691412441e-4	1.7169198757434e-4	1.71696951223745e-4	1.71688920725982e-4	1.71694923868027e-4	1.7169265390989e-4	1.71690787182719e-4	1.71691923346911e-4	1.71693026438228e-4	1.71693212813961e-4	1.71692868220241e-4	1.7169242317864e-4	1.71692079575935e-4	1.71691879756943e-4	1.716917988807e-4	1.71691796715572e-4	1.71691838317679e-4	1.7169189916576e-4
flux1:	0.694177350427354	1.56875908779024e-4	1.56875875229451e-4	1.56875842799048e-4	1.56875811572719e-4	1.5687578130077e-4	1.56875751384857e-4	1.56875720880682e-4	1.5687568852861e-4	1.56875652830971e-4	1.56875612205856e-4	1.56875565262897e-4	1.56875511267799e-4	1.56875450887794e-4	1.56875387331954e-4	1.56875327991139e-4	1.56875286567421e-4	1.56875285273233e-4	1.56875355568306e-4	1.56875533405631e-4	1.56875840407103e-4	1.5687623695859e-4	1.56876538917092e-4	1.56876356269305e-4	1.56875343547236e-4	1.56874312158757e-4	1.56876021305959e-4	1.56878077761299e-4	1.56872594005135e-4	1.56879931001089e-4	1.56875394795858e-4	1.56872379803529e-4	1.56875394795858e-4	1.56879931001089e-4	1.56872594005135e-4	1.56878077761299e-4	1.56876021305959e-4	1.56874312158757e-4	1.56875343547236e-4	1.56876356269305e-4	1.56876538917092e-4	1.5687623695859e-4	1.56875840407103e-4	1.56875533405631e-4	1.56875355568306e-4	1.56875285273233e-4	1.56875286567421e-4	1.56875327991139e-4	1.56875387331955e-4
flux1:	0.694439799331107	1.43211406966619e-4	1.43211379049368e-4	1.43211351214869e-4	1.43211323529108e-4	1.43211295777905e-4	1.4321126745459e-4	1.43211237762686e-4	1.43211205643707e-4	1.43211169846931e-4	1.4321112906789e-4	1.43211082196292e-4	1.43211028732967e-4	1.43210969458048e-4	1.43210907451469e-4	1.43210849557682e-4	1.43210808281106e-4	1.43210803726811e-4	1.43210864195054e-4	1.43211021786802e-4	1.43211295284204e-4	1.43211647713359e-4	1.43211911294902e-4	1.43211733055953e-4	1.43210803952983e-4	1.43209868301465e-4	1.43211431484211e-4	1.43213292539933e-4	1.43208287544384e-4	1.43214984889631e-4	1.43210842917276e-4	1.43208087521647e-4	1.43210842917276e-4	1.43214984889631e-4	1.43208287544384e-4	1.43213292539933e-4	1.43211431484211e-4	1.43209868301465e-4	1.43210803952983e-4	1.43211733055953e-4	1.43211911294902e-4	1.4321164771336e-4	1.43211295284204e-4	1.43211021786802e-4	1.43210864195054e-4	1.43210803726811e-4	1.43210808281106e-4	1.43210849557682e-4	1.43210907451469e-4
flux1:	0.69470224823486	1.30621676032477e-4	1.3062165296594e-4	1.30621629126696e-4	1.30621604563803e-4	1.30621579093332e-4	1.30621552287602e-4	1.30621523477866e-4	1.30621491779529e-4	1.30621456155094e-4	1.3062141553875e-4	1.30621369059021e-4	1.30621316412654e-4	1.3062125846294e-4	1.30621198152108e-4	1.30621141808258e-4	1.30621100830775e-4	1.30621093400663e-4	1.30621144953276e-4	1.30621284122516e-4	1.30621527187205e-4	1.30621839711468e-4	1.30622068985592e-4	1.30621895867588e-4	1.30621044212472e-4	1.30620196092421e-4	1.30621624342501e-4	1.30623306857646e-4	1.30618742826443e-4	1.30624850830373e-4	1.30621072143106e-4	1.30618556204695e-4	1.30621072143106e-4	1.30624850830373e-4	1.30618742826443e-4	1.30623306857646e-4	1.30621624342501e-4	1.30620196092421e-4	1.30621044212472e-4	1.30621895867588e-4	1.30622068985592e-4	1.30621839711468e-4	1.30621527187205e-4	1.30621284122517e-4	1.30621144953276e-4	1.30621093400663e-4	1.30621100830775e-4	1.30621141808258e-4	1.30621198152108e-4
flux1:	0.694964697138614	1.19033493022408e-4	1.19033474046401e-4	1.19033453615751e-4	1.1903343176543e-4	1.19033408337908e-4	1.19033382973805e-4	1.19033355114562e-4	1.19033324025324e-4	1.19033288851681e-4	1.19033248731652e-4	1.19033202995462e-4	1.19033151500506e-4	1.19033095166604e-4	1.19033036790994e-4	1.1903298221334e-4	1.19032941812858e-4	1.19032932013631e-4	1.19032975653665e-4	1.19033098247385e-4	1.19033313868691e-4	1.19033590509239e-4	1.19033789318459e-4	1.19033622019126e-4	1.19032842143486e-4	1.19032074086446e-4	1.19033377835394e-4	1.19034897468414e-4	1.19030739257933e-4	1.19036304852836e-4	1.19032860636038e-4	1.19030565372144e-4	1.19032860636038e-4	1.19036304852836e-4	1.19030739257933e-4	1.19034897468414e-4	1.19033377835394e-4	1.19032074086446e-4	1.19032842143486e-4	1.19033622019126e-4	1.19033789318459e-4	1.19033590509239e-4	1.19033313868691e-4	1.19033098247385e-4	1.19032975653665e-4	1.19032932013631e-4	1.19032941812857e-4	1.1903298221334e-4	1.19033036790994e-4
flux1:	0.695227146042367	1.08377565745362e-4	1.08377550157163e-4	1.08377532594948e-4	1.08377513082598e-4	1.08377491485917e-4	1.08377467504544e-4	1.08377440674592e-4	1.08377410389419e-4	1.08377375950737e-4	1.08377336669203e-4	1.08377292043511e-4	1.08377242060222e-4	1.08377187672184e-4	1.08377131525836e-4	1.08377078998747e-4	1.08377039528116e-4	1.08377027933906e-4	1.08377064700091e-4	1.08377172535682e-4	1.08377363574447e-4	1.08377608119693e-4	1.08377780049996e-4	1.08377619215695e-4	1.08376905887483e-4	1.08376211076454e-4	1.08377400146802e-4	1.08378771402397e-4	1.0837498635469e-4	1.08380053259414e-4	1.08376916706821e-4	1.08374824617418e-4	1.08376916706821e-4	1.08380053259414e-4	1.0837498635469e-4	1.08378771402397e-4	1.08377400146802e-4	1.08376211076454e-4	1.08376905887483e-4	1.08377619215695e-4	1.08377780049996e-4	1.08377608119693e-4	1.08377363574447e-4	1.08377172535682e-4	1.08377064700091e-4	1.08377027933906e-4	1.08377039528116e-4	1.08377078998747e-4	1.08377131525836e-4
flux1:	0.69548959494612	9.85884178734039e-5	9.8588405051031e-5	9.85883898838389e-5	9.85883723873623e-5	9.85883524480505e-5	9.85883298162963e-5	9.85883041090425e-5	9.85882748286329e-5	9.85882414088311e-5	9.85882033051105e-5	9.85881601550909e-5	9.85881120466885e-5	9.85880599453651e-5	9.85880063426162e-5	9.85879561791085e-5	9.85879180223897e-5	9.85879052283081e-5	9.85879361483862e-5	9.85880309701782e-5	9.85882001223726e-5	9.85884161011141e-5	9.85885644614476e-5	9.85884106589029e-5	9.85877590254652e-5	9.8587131219905e-5	9.85882148240188e-5	9.85894511031483e-5	9.85860088884857e-5	9.85906177707101e-5	9.858776396531e-5	9.85858587615535e-5	9.85877639653102e-5	9.85906177707101e-5	9.85860088884857e-5	9.85894511031484e-5	9.85882148240188e-5	9.8587131219905e-5	9.85877590254652e-5	9.8588410658903e-5	9.85885644614475e-5	9.85884161011141e-5	9.85882001223725e-5	9.85880309701783e-5	9.85879361483862e-5	9.85879052283081e-5	9.85879180223898e-5	9.85879561791086e-5	9.85880063426162e-5
flux1:	0.695752043849873	8.96042681847049e-5	8.96042575989674e-5	8.96042444298897e-5	8.96042286869103e-5	8.96042102745811e-5	8.96041889865806e-5	8.96041645082868e-5	8.96041364338866e-5	8.96041043078016e-5	8.96040677056867e-5	8.96040263780488e-5	8.96039804898824e-5	8.96039310019016e-5	8.96038802482466e-5	8.96038327570991e-5	8.96037962936594e-5	8.96037828782599e-5	8.96038089319644e-5	8.96038923777926e-5	8.96040421480875e-5	8.96042328120692e-5	8.96043606225206e-5	8.96042143189857e-5	8.96036198593869e-5	8.9603053330379e-5	8.9604040076352e-5	8.96051537290371e-5	8.96020261978872e-5	8.96062148345085e-5	8.96036206351529e-5	8.96018871706097e-5	8.96036206351529e-5	8.96062148345084e-5	8.96020261978872e-5	8.96051537290371e-5	8.96040400763519e-5	8.96030533303789e-5	8.96036198593869e-5	8.96042143189856e-5	8.96043606225206e-5	8.96042328120692e-5	8.96040421480876e-5	8.96038923777926e-5	8.96038089319644e-5	8.96037828782598e-5	8.96037962936593e-5	8.96038327570992e-5	8.96038802482466e-5
flux1:	0.696014492753627	8.136690508534e-5	8.13668963026205e-5	8.13668848125273e-5	8.13668706200858e-5	8.13668536454533e-5	8.13668337188085e-5	8.13668105828843e-5	8.13667839085062e-5	8.13667533318748e-5	8.13667185271984e-5	8.13666793351715e-5	8.13666359769682e-5	8.13665893941424e-5	8.13665417628404e-5	8.13664972226207e-5	8.13664627992025e-5	8.13664492957395e-5	8.13664713871605e-5	8.13665449645279e-5	8.13666776492495e-5	8.13668459645124e-5	8.13669559525412e-5	8.13668175037602e-5	8.13662759897375e-5	8.1365765464644e-5	8.13666633685094e-5	8.13676657489111e-5	8.13648267930528e-5	8.13686302281132e-5	8.13662741617845e-5	8.13646983664033e-5	8.13662741617845e-5	8.13686302281132e-5	8.13648267930528e-5	8.13676657489112e-5	8.13666633685094e-5	8.1365765464644e-5	8.13662759897375e-5	8.13668175037602e-5	8.13669559525412e-5	8.13668459645124e-5	8.13666776492494e-5	8.1366544964528e-5	8.13664713871605e-5	8.13664492957396e-5	8.13664627992025e-5	8.13664972226206e-5	8.13665417628405e-5
flux1:	0.69627694165738	7.38215574725131e-5	7.38215501503496e-5	7.38215400928049e-5	7.38215273016208e-5	7.38215117101007e-5	7.38214931787738e-5	7.38214714978863e-5	7.38214464015232e-5	7.38214176011606e-5	7.38213848507716e-5	7.38213480616891e-5	7.3821307493567e-5	7.38212640571925e-5	7.38212197717985e-5	7.38211784117836e-5	7.3821146322282e-5	7.38211331983272e-5	7.38211521370312e-5	7.3821217208096e-5	7.38213348867087e-5	7.38214835328164e-5	7.38215781366355e-5	7.38214477817221e-5	7.3820955246406e-5	7.38204958621069e-5	7.38213123654897e-5	7.38222138886027e-5	7.3819639310951e-5	7.38230900105282e-5	7.38209521701113e-5	7.38195209869497e-5	7.38209521701114e-5	7.38230900105282e-5	7.38196393109511e-5	7.38222138886027e-5	7.38213123654898e-5	7.38204958621069e-5	7.3820955246406e-5	7.38214477817221e-5	7.38215781366354e-5	7.38214835328165e-5	7.38213348867087e-5	7.3821217208096e-5	7.38211521370312e-5	7.38211331983273e-5	7.38211463222821e-5	7.38211784117836e-5	7.38212197717985e-5
flux1:	0.696539390561133	6.69167629268261e-5	6.69167568044078e-5	6.6916747996269e-5	6.69167365015307e-5	6.691672226426e-5	6.69167051698189e-5	6.69166850473151e-5	6.69166616824454e-5	6.69166348476963e-5	6.69166043606771e-5	6.69165701867568e-5	6.69165326093534e-5	6.69164924994963e-5	6.69164517222014e-5	6.69164137098304e-5	6.69163841822211e-5	6.69163718268937e-5	6.69163883168936e-5	6.69164460912754e-5	6.69165506253086e-5	6.69166820013493e-5	6.69167633793636e-5	6.69166412415698e-5	6.69161939549738e-5	6.6915781218681e-5	6.69165232109193e-5	6.69173334101897e-5	6.69150008028109e-5	6.69181288062893e-5	6.69161907536476e-5	6.69148920783319e-5	6.69161907536475e-5	6.69181288062893e-5	6.69150008028109e-5	6.69173334101898e-5	6.69165232109193e-5	6.6915781218681e-5	6.69161939549738e-5	6.69166412415698e-5	6.69167633793635e-5	6.69166820013493e-5	6.69165506253086e-5	6.69164460912754e-5	6.69163883168936e-5	6.69163718268937e-5	6.69163841822209e-5	6.69164137098305e-5	6.69164517222015e-5
flux1:	0.696801839464887	6.06042341473054e-5	6.06042290328268e-5	6.06042213423884e-5	6.06042110727999e-5	6.06041981766487e-5	6.06041825592581e-5	6.06041640810917e-5	6.06041425694495e-5	6.06041178456517e-5	6.0604089777287e-5	6.06040583698775e-5	6.06040239186279e-5	6.06039872482099e-5	6.06039500735756e-5	6.06039155078293e-5	6.0603888697461e-5	6.06038774153161e-5	6.06038920508259e-5	6.06039435850621e-5	6.06040366232624e-5	6.06041528594096e-5	6.06042229045573e-5	6.0604108996815e-5	6.06037034470253e-5	6.06033332036133e-5	6.06040070473623e-5	6.06047346324999e-5	6.06026232622465e-5	6.06054563294204e-5	6.06037010035471e-5	6.06025236264215e-5	6.06037010035471e-5	6.06054563294205e-5	6.06026232622465e-5	6.06047346325e-5	6.06040070473623e-5	6.06033332036133e-5	6.06037034470253e-5	6.06041089968151e-5	6.06042229045573e-5	6.06041528594097e-5	6.06040366232623e-5	6.0603943585062e-5	6.06038920508259e-5	6.06038774153161e-5	6.0603888697461e-5	6.06039155078293e-5	6.06039500735756e-5
flux1:	0.69706428836864	5.48387244684518e-5	5.48387202250461e-5	5.48387135593139e-5	5.48387044658301e-5	5.48386929036671e-5	5.48386787938895e-5	5.48386620219139e-5	5.48386424481671e-5	5.48386199325582e-5	5.48385943812637e-5	5.48385658285449e-5	5.48385345718905e-5	5.48385013851465e-5	5.48384678386171e-5	5.48384367485306e-5	5.48384127368296e-5	5.48384027473413e-5	5.48384160141323e-5	5.48384622165436e-5	5.4838545204993e-5	5.4838648178382e-5	5.48387085361723e-5	5.48386027702996e-5	5.48382356492865e-5	5.48379040540728e-5	5.48385156134212e-5	5.48391685277288e-5	5.48372592289002e-5	5.48398229824237e-5	5.48382346124183e-5	5.48371681633225e-5	5.48382346124183e-5	5.48398229824237e-5	5.48372592289002e-5	5.48391685277288e-5	5.48385156134212e-5	5.48379040540728e-5	5.48382356492865e-5	5.48386027702997e-5	5.48387085361722e-5	5.4838648178382e-5	5.4838545204993e-5	5.48384622165436e-5	5.48384160141323e-5	5.48384027473413e-5	5.48384127368296e-5	5.48384367485306e-5	5.48384678386171e-5
flux1:	0.697326737272393	4.95778932257451e-5	4.95778897574067e-5	4.95778840497668e-5	4.95778760951208e-5	4.9577865857253e-5	4.95778532694016e-5	4.95778382365724e-5	4.9577820645259e-5	4.95778003854742e-5	4.95777773926298e-5	4.95777517205261e-5	4.95777236616213e-5	4.95776939363287e-5	4.95776639767639e-5	4.95776363241702e-5	4.95776151217334e-5	4.95776065632349e-5	4.95776188443983e-5	4.95776604841186e-5	4.95777346800687e-5	4.957782603377e-5	4.95778781228818e-5	4.95777803213707e-5	4.95774485143961e-5	4.95771520103585e-5	4.95777066805567e-5	4.957829215713e-5	4.95765672305933e-5	4.95788852933349e-5	4.95774493159493e-5	4.95764842115676e-5	4.95774493159493e-5	4.95788852933349e-5	4.95765672305932e-5	4.957829215713e-5	4.95777066805567e-5	4.95771520103585e-5	4.95774485143961e-5	4.95777803213706e-5	4.95778781228818e-5	4.957782603377e-5	4.95777346800687e-5	4.95776604841186e-5	4.95776188443983e-5	4.9577606563235e-5	4.95776151217334e-5	4.95776363241701e-5	4.95776639767639e-5
flux1:	0.697589186176146	4.47821716646063e-5	4.47821689031798e-5	4.47821641023907e-5	4.47821572521815e-5	4.47821483195728e-5	4.47821372470418e-5	4.47821239547839e-5	4.47821083495831e-5	4.47820903446469e-5	4.47820698970807e-5	4.47820470729653e-5	4.47820221543166e-5	4.4781995807086e-5	4.47819693324739e-5	4.47819450180292e-5	4.47819265710651e-5	4.47819195080316e-5	4.47819310929731e-5	4.4781968811957e-5	4.47820353001976e-5	4.47821164641579e-5	4.478216149853e-5	4.47820714079322e-5	4.47817719856068e-5	4.47815072841086e-5	4.47820100220863e-5	4.47825346383323e-5	4.47809777565496e-5	4.47830718835082e-5	4.47817748650176e-5	4.47809022587203e-5	4.47817748650177e-5	4.47830718835082e-5	4.47809777565496e-5	4.47825346383322e-5	4.47820100220863e-5	4.47815072841086e-5	4.47817719856068e-5	4.47820714079322e-5	4.478216149853e-5	4.47821164641579e-5	4.47820353001976e-5	4.47819688119571e-5	4.47819310929732e-5	4.47819195080316e-5	4.47819265710651e-5	4.47819450180292e-5	4.4781969332474e-5
flux1:	0.6978516350799	4.04146300182538e-5	4.04146279122285e-5	4.0414623973335e-5	4.04146181891274e-5	4.04146105287017e-5	4.04146009414336e-5	4.04145893591813e-5	4.04145757043868e-5	4.04145599079274e-5	4.04145419426371e-5	4.04145218812937e-5	4.04144999916746e-5	4.04144768855401e-5	4.04144537410372e-5	4.04144326125911e-5	4.04144168116963e-5	4.04144112443161e-5	4.04144223399026e-5	4.04144566668162e-5	4.04145163775142e-5	4.04145885904502e-5	4.04146276019269e-5	4.04145449069709e-5	4.04142751191262e-5	4.04140391833173e-5	4.04144945382824e-5	4.04149642682884e-5	4.04135603857572e-5	4.04154505902562e-5	4.04142801524225e-5	4.04134918865299e-5	4.04142801524225e-5	4.04154505902562e-5	4.04135603857572e-5	4.04149642682884e-5	4.04144945382823e-5	4.04140391833173e-5	4.04142751191262e-5	4.04145449069709e-5	4.04146276019269e-5	4.04145885904502e-5	4.04145163775142e-5	4.04144566668162e-5	4.04144223399026e-5	4.04144112443161e-5	4.04144168116963e-5	4.04144326125912e-5	4.04144537410372e-5
flux1:	0.698114083983653	3.64408463129065e-5	3.64408448184406e-5	3.64408416959117e-5	3.64408369305291e-5	3.64408304926121e-5	3.64408223366338e-5	3.64408124033632e-5	3.64408006272599e-5	3.64407869525409e-5	3.64407713631491e-5	3.64407539343908e-5	3.644073491735e-5	3.64407148709046e-5	3.64406948583746e-5	3.64406767208009e-5	3.64406634111552e-5	3.64406592862324e-5	3.64406700291215e-5	3.64407013941621e-5	3.6440755121244e-5	3.64408194526175e-5	3.64408533133538e-5	3.64407776510569e-5	3.64405349217235e-5	3.64403249519148e-5	3.64407370954393e-5	3.64411573598199e-5	3.64398926284815e-5	3.64415973024532e-5	3.64405420523604e-5	3.64398306127568e-5	3.64405420523604e-5	3.64415973024532e-5	3.64398926284816e-5	3.64411573598199e-5	3.64407370954393e-5	3.64403249519147e-5	3.64405349217235e-5	3.64407776510568e-5	3.64408533133538e-5	3.64408194526175e-5	3.6440755121244e-5	3.64407013941621e-5	3.64406700291214e-5	3.64406592862323e-5	3.64406634111552e-5	3.64406767208009e-5	3.64406948583747e-5
flux1:	0.698376532887406	3.28287773943034e-5	3.28287764686328e-5	3.28287741117733e-5	3.28287703067349e-5	3.28287650244913e-5	3.28287582232886e-5	3.28287498507169e-5	3.282873985046e-5	3.28287281767507e-5	3.28287148211464e-5	3.28286998584831e-5	3.28286835217824e-5	3.28286663191356e-5	3.28286492074352e-5	3.28286338331393e-5	3.28286228253009e-5	3.28286200476684e-5	3.28286305169968e-5	3.28286592668337e-5	3.28287076861446e-5	3.28287650575105e-5	3.282879450149e-5	3.28287254746793e-5	3.28285073975952e-5	3.28283208180204e-5	3.2828693573139e-5	3.28290692860902e-5	3.28279309753236e-5	3.28294670035623e-5	3.28285164671323e-5	3.2827874940153e-5	3.28285164671323e-5	3.28294670035623e-5	3.28279309753236e-5	3.28290692860902e-5	3.2828693573139e-5	3.28283208180204e-5	3.28285073975951e-5	3.28287254746793e-5	3.282879450149e-5	3.28287650575105e-5	3.28287076861446e-5	3.28286592668337e-5	3.28286305169968e-5	3.28286200476684e-5	3.28286228253009e-5	3.28286338331393e-5	3.28286492074353e-5
flux1:	0.698638981791159	2.9548632608128e-5	2.95486322052823e-5	2.95486305557737e-5	2.95486276406561e-5	2.95486234312385e-5	2.95486178886163e-5	2.95486109656665e-5	2.95486026132052e-5	2.95485927929851e-5	2.95485815016065e-5	2.95485688113793e-5	2.95485549367441e-5	2.95485403376737e-5	2.95485258730216e-5	2.95485130124486e-5	2.95485040930732e-5	2.95485025368337e-5	2.95485127665986e-5	2.95485391787896e-5	2.9548582865419e-5	2.95486340705925e-5	2.954865971377e-5	2.95485969035672e-5	2.95484012377757e-5	2.95482356842813e-5	2.95485725532415e-5	2.95489081666239e-5	2.95478845874962e-5	2.95492674558433e-5	2.95484120148519e-5	2.95478340463765e-5	2.95484120148519e-5	2.95492674558433e-5	2.95478845874962e-5	2.9548908166624e-5	2.95485725532415e-5	2.95482356842813e-5	2.95484012377757e-5	2.95485969035672e-5	2.954865971377e-5	2.95486340705925e-5	2.9548582865419e-5	2.95485391787895e-5	2.95485127665986e-5	2.95485025368338e-5	2.95485040930732e-5	2.95485130124485e-5	2.95485258730216e-5
flux1:	0.698901430694913	2.65727505085457e-5	2.65727505771401e-5	2.65727495684203e-5	2.65727474618123e-5	2.65727442288458e-5	2.65727398328679e-5	2.65727342309569e-5	2.65727273795349e-5	2.65727192460469e-5	2.65727098302969e-5	2.65726992007566e-5	2.65726875534132e-5	2.65726753031643e-5	2.65726632190584e-5	2.65726526106608e-5	2.65726455526051e-5	2.65726450716715e-5	2.65726550622858e-5	2.65726793586822e-5	2.65727188030115e-5	2.65727645266573e-5	2.65727868853825e-5	2.65727298623428e-5	2.65725545275581e-5	2.65724078358744e-5	2.65727120262903e-5	2.65730115706501e-5	2.6572092004153e-5	2.65733359016326e-5	2.65725667340728e-5	2.6572046490754e-5	2.65725667340728e-5	2.65733359016326e-5	2.6572092004153e-5	2.65730115706501e-5	2.65727120262903e-5	2.65724078358744e-5	2.65725545275582e-5	2.65727298623427e-5	2.65727868853824e-5	2.65727645266574e-5	2.65727188030115e-5	2.65726793586821e-5	2.65726550622858e-5	2.65726450716715e-5	2.65726455526051e-5	2.65726526106608e-5	2.65726632190584e-5
flux1:	0.699163879598666	2.38754789141642e-5	2.3875479396917e-5	2.3875478955025e-5	2.38754775666786e-5	2.38754752036684e-5	2.38754718312492e-5	2.38754674099649e-5	2.38754619007602e-5	2.38754552754659e-5	2.38754475358229e-5	2.38754387457191e-5	2.38754290832815e-5	2.38754189215925e-5	2.38754089478503e-5	2.38754003271062e-5	2.38753948985175e-5	2.38753953360671e-5	2.38754050647294e-5	2.38754274235306e-5	2.38754630457e-5	2.38755038800889e-5	2.38755233875988e-5	2.38754717213189e-5	2.38753147928553e-5	2.3875184987208e-5	2.38754594364589e-5	2.38757265589709e-5	2.387490118802e-5	2.38760191030118e-5	2.38753281266612e-5	2.38748602592246e-5	2.38753281266612e-5	2.38760191030117e-5	2.387490118802e-5	2.38757265589709e-5	2.38754594364589e-5	2.3875184987208e-5	2.38753147928553e-5	2.38754717213189e-5	2.38755233875988e-5	2.38755038800889e-5	2.38754630457e-5	2.38754274235307e-5	2.38754050647294e-5	2.38753953360671e-5	2.38753948985175e-5	2.38754003271061e-5	2.38754089478503e-5
flux1:	0.699426328502419	2.1433058579047e-5	2.14330594136162e-5	2.14330594590908e-5	2.14330586928546e-5	2.14330570871067e-5	2.14330546088504e-5	2.14330512216218e-5	2.14330468901395e-5	2.14330415897096e-5	2.14330353231746e-5	2.14330281495089e-5	2.14330202298932e-5	2.1433011898935e-5	2.1433003769568e-5	2.14329968767682e-5	2.14329928488932e-5	2.14329940454898e-5	2.14330034751377e-5	2.14330240413953e-5	2.1433056204018e-5	2.14330926638183e-5	2.14331096847087e-5	2.14330629518227e-5	2.14329226549732e-5	2.14328079368823e-5	2.1433055334688e-5	2.14332933340691e-5	2.14325531790851e-5	2.14335569896637e-5	2.14329368087357e-5	2.14325164172819e-5	2.14329368087357e-5	2.14335569896637e-5	2.14325531790852e-5	2.14332933340691e-5	2.1433055334688e-5	2.14328079368823e-5	2.14329226549732e-5	2.14330629518227e-5	2.14331096847087e-5	2.14330926638183e-5	2.1433056204018e-5	2.14330240413953e-5	2.14330034751377e-5	2.14329940454898e-5	2.14329928488932e-5	2.14329968767682e-5	2.1433003769568e-5
flux1:	0.699688777406172	1.92235106983452e-5	1.92235118190689e-5	1.92235122694943e-5	1.92235120266346e-5	1.92235110633127e-5	1.92235093482441e-5	1.92235068476694e-5	1.92235035295757e-5	1.92234993721256e-5	1.92234943787408e-5	1.92234886034478e-5	1.92234821915922e-5	1.92234754426246e-5	1.92234689023612e-5	1.9223463489007e-5	1.92234606425782e-5	1.92234624428329e-5	1.92234715295694e-5	1.92234904240503e-5	1.92235194431191e-5	1.92235519781979e-5	1.9223566820872e-5	1.9223524611445e-5	1.92233993152828e-5	1.92232980524683e-5	1.92235208616323e-5	1.92237327201301e-5	1.92230695780536e-5	1.92239701366675e-5	1.92234139914326e-5	1.92230365926811e-5	1.92234139914326e-5	1.92239701366675e-5	1.92230695780537e-5	1.92237327201301e-5	1.92235208616323e-5	1.92232980524683e-5	1.92233993152828e-5	1.9223524611445e-5	1.9223566820872e-5	1.92235519781979e-5	1.92235194431191e-5	1.92234904240503e-5	1.92234715295694e-5	1.92234624428329e-5	1.92234606425782e-5	1.9223463489007e-5	1.92234689023612e-5
flux1:	0.699951226309926	1.72265284233415e-5	1.72265297634857e-5	1.72265305363094e-5	1.72265307188761e-5	1.72265302848736e-5	1.7226529204769e-5	1.7226527447342e-5	1.72265249835117e-5	1.72265217938816e-5	1.72265178821514e-5	1.72265132975604e-5	1.72265081708335e-5	1.72265027694807e-5	1.72264975788679e-5	1.72264934126176e-5	1.72264915427746e-5	1.72264938005178e-5	1.72265024995039e-5	1.72265198259231e-5	1.72265459799376e-5	1.72265749862309e-5	1.72265879134086e-5	1.72265498358022e-5	1.72264380464313e-5	1.72263487618058e-5	1.72265492371808e-5	1.72267376497739e-5	1.72261440363952e-5	1.72269512490884e-5	1.72264529683623e-5	1.72261144647731e-5	1.72264529683623e-5	1.72269512490884e-5	1.72261440363953e-5	1.72267376497739e-5	1.72265492371808e-5	1.72263487618058e-5	1.72264380464313e-5	1.72265498358022e-5	1.72265879134086e-5	1.72265749862309e-5	1.72265459799376e-5	1.72265198259231e-5	1.72265024995039e-5	1.72264938005178e-5	1.72264915427747e-5	1.72264934126176e-5	1.72264975788679e-5
flux1:	0.700213675213679	1.5423372519521e-5	1.54233740136902e-5	1.54233750290006e-5	1.54233755429508e-5	1.54233755303321e-5	1.54233749634369e-5	1.54233738134919e-5	1.54233720541204e-5	1.54233696680887e-5	1.54233666592185e-5	1.54233630722425e-5	1.54233590245104e-5	1.54233547546514e-5	1.54233506937446e-5	1.54233475619411e-5	1.54233464817279e-5	1.54233490637503e-5	1.54233573336276e-5	1.54233731843328e-5	1.54233967217512e-5	1.54234225503231e-5	1.54234337877443e-5	1.54233994720826e-5	1.54232998254175e-5	1.54232211861882e-5	1.54234013919467e-5	1.54235687929295e-5	1.54230378884305e-5	1.54237607888342e-5	1.5423314745236e-5	1.54230113959473e-5	1.5423314745236e-5	1.54237607888342e-5	1.54230378884305e-5	1.54235687929295e-5	1.54234013919467e-5	1.54232211861882e-5	1.54232998254175e-5	1.54233994720826e-5	1.54234337877443e-5	1.54234225503231e-5	1.54233967217512e-5	1.54233731843328e-5	1.54233573336276e-5	1.54233490637503e-5	1.54233464817279e-5	1.54233475619411e-5	1.54233506937446e-5
flux1:	0.700476124117432	1.37967712633906e-5	1.37967728498198e-5	1.37967740328375e-5	1.37967747907108e-5	1.37967750995479e-5	1.37967749335455e-5	1.37967742663196e-5	1.37967730740349e-5	1.37967713414274e-5	1.37967690723761e-5	1.37967663074495e-5	1.3796763151848e-5	1.37967598181853e-5	1.37967566889094e-5	1.37967544007834e-5	1.37967539433313e-5	1.37967567318079e-5	1.37967645377801e-5	1.3796778998025e-5	1.37968001431887e-5	1.3796823107647e-5	1.37968328511475e-5	1.37968019515426e-5	1.37967132057207e-5	1.37966440126489e-5	1.37968058379817e-5	1.37969544251164e-5	1.37964800227344e-5	1.37971268410686e-5	1.37967279089594e-5	1.37964563024765e-5	1.37967279089594e-5	1.37971268410686e-5	1.37964800227344e-5	1.37969544251164e-5	1.37968058379817e-5	1.3796644012649e-5	1.37967132057207e-5	1.37968019515426e-5	1.37968328511475e-5	1.3796823107647e-5	1.37968001431887e-5	1.3796778998025e-5	1.37967645377801e-5	1.37967567318079e-5	1.37967539433313e-5	1.37967544007834e-5	1.37967566889094e-5
flux1:	0.700738573021185	1.23308246391875e-5	1.23308262617109e-5	1.23308275448236e-5	1.23308284678335e-5	1.23308290083403e-5	1.23308291425064e-5	1.23308288462901e-5	1.2330828098266e-5	1.23308268849961e-5	1.23308252104003e-5	1.23308231112492e-5	1.23308206817638e-5	1.23308181111933e-5	1.2330815738511e-5	1.23308141262059e-5	1.23308141457534e-5	1.2330817039511e-5	1.23308243552468e-5	1.2330837506225e-5	1.23308564639399e-5	1.23308768464016e-5	1.23308852675555e-5	1.2330857463272e-5	1.23307784908221e-5	1.23307176677119e-5	1.23308628410798e-5	1.2330994597513e-5	1.23305710552434e-5	1.23311492825817e-5	1.23307927985892e-5	1.23305498271635e-5	1.23307927985892e-5	1.23311492825817e-5	1.23305710552434e-5	1.2330994597513e-5	1.23308628410798e-5	1.23307176677119e-5	1.23307784908221e-5	1.2330857463272e-5	1.23308852675555e-5	1.23308768464016e-5	1.23308564639399e-5	1.2330837506225e-5	1.23308243552468e-5	1.2330817039511e-5	1.23308141457534e-5	1.23308141262059e-5	1.2330815738511e-5
flux1:	0.701001021924939	1.1010912865283e-5	1.10109144748461e-5	1.10109157990881e-5	1.10109168185661e-5	1.10109175124974e-5	1.10109178590442e-5	1.10109178364511e-5	1.10109174255819e-5	1.10109166147042e-5	1.10109154077855e-5	1.10109138381585e-5	1.10109119901587e-5	1.10109100320995e-5	1.10109082641546e-5	1.10109071827489e-5	1.10109075546806e-5	1.10109104694923e-5	1.10109172780381e-5	1.1010929198868e-5	1.10109461578392e-5	1.10109642136497e-5	1.10109714641879e-5	1.10109464599303e-5	1.10108762398269e-5	1.10108228233143e-5	1.10109529253963e-5	1.10110696395339e-5	1.1010691834789e-5	1.10112082828388e-5	1.10108900088795e-5	1.10106728445118e-5	1.10108900088795e-5	1.10112082828388e-5	1.1010691834789e-5	1.1011069639534e-5	1.10109529253963e-5	1.10108228233143e-5	1.10108762398269e-5	1.10109464599303e-5	1.10109714641879e-5	1.10109642136497e-5	1.10109461578392e-5	1.1010929198868e-5	1.10109172780382e-5	1.10109104694923e-5	1.10109075546806e-5	1.1010907182749e-5	1.10109082641546e-5
flux1:	0.701263470828692	9.82360925184012e-6	9.82361080748851e-6	9.82361212343158e-6	9.82361318161915e-6	9.82361396296217e-6	9.82361444762263e-6	9.82361461605715e-6	9.82361445129657e-6	9.82361394320067e-6	9.82361309579566e-6	9.82361193931546e-6	9.82361054921515e-6	9.8236090750805e-6	9.82360778250533e-6	9.82360710922519e-6	9.82360772932157e-6	9.82361059742152e-6	9.82361689131765e-6	9.82362766017558e-6	9.82364279549617e-6	9.82365875690973e-6	9.82366497211607e-6	9.82364249762094e-6	9.82358010734661e-6	9.82353323706648e-6	9.82364971253973e-6	9.8237529960701e-6	9.8234162832113e-6	9.8238771398621e-6	9.82359322856902e-6	9.82339930057436e-6	9.82359322856902e-6	9.8238771398621e-6	9.82341628321129e-6	9.8237529960701e-6	9.82364971253973e-6	9.82353323706648e-6	9.82358010734661e-6	9.82364249762094e-6	9.82366497211607e-6	9.82365875690973e-6	9.82364279549616e-6	9.82362766017559e-6	9.82361689131766e-6	9.82361059742151e-6	9.82360772932156e-6	9.82360710922521e-6	9.82360778250534e-6
flux1:	0.701525919732445	8.75659736592437e-6	8.75659883526518e-6	8.75660010333912e-6	8.756601153573e-6	8.75660196859915e-6	8.75660253054346e-6	8.75660282198009e-6	8.75660282797539e-6	8.75660253986664e-6	8.7566019617447e-6	8.75660112105293e-6	8.75660008527948e-6	8.75659898727758e-6	8.7565980618572e-6	8.75659769467105e-6	8.75659847776457e-6	8.7566012467754e-6	8.75660702756468e-6	8.75661672215576e-6	8.75663019704338e-6	8.75664427605899e-6	8.75664957733883e-6	8.75662938644042e-6	8.75657399417368e-6	8.75653290337139e-6	8.75663707165506e-6	8.75672837590057e-6	8.75642854655488e-6	8.75683942744393e-6	8.75658638990534e-6	8.75641336397197e-6	8.75658638990534e-6	8.75683942744392e-6	8.75642854655487e-6	8.75672837590055e-6	8.75663707165507e-6	8.75653290337138e-6	8.75657399417368e-6	8.7566293864404e-6	8.75664957733882e-6	8.756644276059e-6	8.75663019704339e-6	8.75661672215576e-6	8.75660702756468e-6	8.7566012467754e-6	8.75659847776457e-6	8.75659769467105e-6	8.75659806185721e-6
flux1:	0.701788368636199	7.7985924578859e-6	7.79859381705786e-6	7.79859500736174e-6	7.79859601373274e-6	7.79859682050866e-6	7.79859741171113e-6	7.79859777191686e-6	7.79859788808534e-6	7.79859775291194e-6	7.79859737054792e-6	7.79859676592089e-6	7.79859599937441e-6	7.79859518882474e-6	7.79859454170262e-6	7.79859439748533e-6	7.79859527570302e-6	7.7985979071547e-6	7.79860318446213e-6	7.79861188200575e-6	7.79862384896291e-6	7.79863623949763e-6	7.79864073629446e-6	7.79862260561663e-6	7.79857346264505e-6	7.79853746928932e-6	7.79863053437539e-6	7.79871116514033e-6	7.79844441120681e-6	7.7988104075405e-6	7.79858508325587e-6	7.79843084193257e-6	7.79858508325588e-6	7.7988104075405e-6	7.79844441120681e-6	7.79871116514031e-6	7.79863053437539e-6	7.79853746928932e-6	7.79857346264504e-6	7.79862260561663e-6	7.79864073629446e-6	7.79863623949762e-6	7.79862384896292e-6	7.79861188200575e-6	7.79860318446212e-6	7.7985979071547e-6	7.798595275703e-6	7.79859439748534e-6	7.79859454170262e-6
flux1:	0.702050817539952	6.93926708299471e-6	6.9392683162202e-6	6.93926940791157e-6	6.93927034449948e-6	6.93927111197467e-6	6.93927169615987e-6	6.93927208350069e-6	6.93927226269896e-6	6.93927222768328e-6	6.93927198265019e-6	6.93927155025292e-6	6.93927098442788e-6	6.93927038976431e-6	6.93926994936111e-6	6.93926996179347e-6	6.93927088255112e-6	6.93927335015176e-6	6.93927814049197e-6	6.93928591737707e-6	6.9392965189353e-6	6.93930739849334e-6	6.9393111897086e-6	6.93929491711641e-6	6.93925135055874e-6	6.93921984900097e-6	6.93930290848041e-6	6.93937403954785e-6	6.93913691879493e-6	6.93946264165759e-6	6.93926217061137e-6	6.93912479515705e-6	6.93926217061137e-6	6.93946264165759e-6	6.93913691879494e-6	6.93937403954784e-6	6.93930290848041e-6	6.93921984900097e-6	6.93925135055874e-6	6.93929491711642e-6	6.9393111897086e-6	6.93930739849333e-6	6.93929651893529e-6	6.93928591737708e-6	6.93927814049197e-6	6.93927335015177e-6	6.93927088255112e-6	6.93926996179348e-6	6.93926994936112e-6
flux1:	0.702313266443705	6.16918083511705e-6	6.16918193392666e-6	6.16918291429179e-6	6.16918376408988e-6	6.16918447088394e-6	6.16918502218139e-6	6.16918540615139e-6	6.16918561308103e-6	6.16918563800317e-6	6.1691854851361e-6	6.16918517506896e-6	6.16918475598961e-6	6.16918432060182e-6	6.16918403039569e-6	6.16918414774552e-6	6.16918507163554e-6	6.16918735943177e-6	6.16919168487791e-6	6.16919861612264e-6	6.1692079853021e-6	6.1692175162765e-6	6.16922069132591e-6	6.16920609424794e-6	6.16916750015015e-6	6.16913995335958e-6	6.16921400674084e-6	6.16927669215628e-6	6.16906609630218e-6	6.16935571767386e-6	6.1691775144276e-6	6.16905526795563e-6	6.16917751442759e-6	6.16935571767386e-6	6.16906609630217e-6	6.16927669215628e-6	6.16921400674085e-6	6.16913995335958e-6	6.16916750015015e-6	6.16920609424794e-6	6.16922069132592e-6	6.1692175162765e-6	6.16920798530209e-6	6.16919861612265e-6	6.16919168487792e-6	6.16918735943177e-6	6.16918507163554e-6	6.16918414774553e-6	6.16918403039571e-6
flux1:	0.702575715347458	5.47971409438193e-6	5.47971505661104e-6	5.47971591992226e-6	5.47971667356469e-6	5.47971730657153e-6	5.47971780800527e-6	5.47971816760515e-6	5.47971837708397e-6	5.47971843245034e-6	5.47971833791332e-6	5.47971811218181e-6	5.47971779828308e-6	5.47971747832407e-6	5.47971729461722e-6	5.47971747752199e-6	5.47971837620914e-6	5.47972047674716e-6	5.47972436357077e-6	5.47973052219298e-6	5.47973878279019e-6	5.4797471135086e-6	5.47974975312447e-6	5.47973666683508e-6	5.47970250368807e-6	5.47967843607943e-6	5.47974439248132e-6	5.47979957774581e-6	5.47961270291064e-6	5.4798699936014e-6	5.47971172330433e-6	5.479603035155e-6	5.47971172330433e-6	5.4798699936014e-6	5.47961270291064e-6	5.47979957774581e-6	5.47974439248131e-6	5.47967843607944e-6	5.47970250368806e-6	5.47973666683508e-6	5.47974975312447e-6	5.4797471135086e-6	5.47973878279019e-6	5.47973052219298e-6	5.47972436357076e-6	5.47972047674715e-6	5.47971837620914e-6	5.47971747752199e-6	5.47971729461722e-6
flux1:	0.702838164251212	4.86300567819617e-6	4.86300650685276e-6	4.86300725311555e-6	4.86300790751183e-6	4.86300846043016e-6	4.86300890234977e-6	4.8630092244248e-6	4.86300941963641e-6	4.86300948484268e-6	4.86300942420901e-6	4.8630092547251e-6	4.863009014783e-6	4.86300877704471e-6	4.86300866681325e-6	4.86300888615789e-6	4.86300974037345e-6	4.8630116529465e-6	4.8630151303116e-6	4.86302058669539e-6	4.86302785348253e-6	4.86303511908744e-6	4.86303729595244e-6	4.86302557188381e-6	4.86299535459214e-6	4.86297434544783e-6	4.8630330307363e-6	4.86308156301742e-6	4.86291588243025e-6	4.86314424713074e-6	4.86300380334604e-6	4.86290725462092e-6	4.86300380334603e-6	4.86314424713074e-6	4.86291588243026e-6	4.86308156301742e-6	4.8630330307363e-6	4.86297434544782e-6	4.86299535459214e-6	4.8630255718838e-6	4.86303729595244e-6	4.86303511908744e-6	4.86302785348253e-6	4.8630205866954e-6	4.86301513031159e-6	4.8630116529465e-6	4.86300974037345e-6	4.86300888615789e-6	4.86300866681327e-6
flux1:	0.703100613154965	4.31189427448887e-6	4.3118949765806e-6	4.31189561026023e-6	4.31189616722877e-6	4.31189663910812e-6	4.31189701765453e-6	4.3118972952835e-6	4.31189746609288e-6	4.31189752766967e-6	4.31189748410031e-6	4.31189735079806e-6	4.31189716198989e-6	4.31189698192244e-6	4.31189692082227e-6	4.3118971557797e-6	4.3118979534774e-6	4.31189968252133e-6	4.3119027812926e-6	4.31190760260997e-6	4.31191398151089e-6	4.31192030474002e-6	4.31192208401994e-6	4.31191158815307e-6	4.31188488246874e-6	4.31186655994718e-6	4.31191872337347e-6	4.3119613608282e-6	4.31181459966881e-6	4.31201710930439e-6	4.31189259354976e-6	4.31180690374214e-6	4.31189259354977e-6	4.31201710930437e-6	4.3118145996688e-6	4.3119613608282e-6	4.31191872337346e-6	4.31186655994718e-6	4.31188488246874e-6	4.31191158815307e-6	4.31192208401994e-6	4.31192030474002e-6	4.31191398151089e-6	4.31190760260997e-6	4.3119027812926e-6	4.31189968252133e-6	4.31189795347739e-6	4.3118971557797e-6	4.31189692082228e-6
flux1:	0.703363062058718	3.81986352750784e-6	3.81986411290456e-6	3.81986464170684e-6	3.81986510668031e-6	3.81986550055665e-6	3.81986581623135e-6	3.81986604723434e-6	3.81986618863693e-6	3.81986623864212e-6	3.81986620122439e-6	3.8198660903483e-6	3.81986593649737e-6	3.81986579642361e-6	3.81986576699987e-6	3.81986600327913e-6	3.81986673799434e-6	3.81986829167e-6	3.81987104337298e-6	3.81987529310143e-6	3.81988088138691e-6	3.81988637330252e-6	3.81988781312433e-6	3.8198784244927e-6	3.81985484191458e-6	3.81983887762526e-6	3.81988519801158e-6	3.81992261830422e-6	3.81979273055836e-6	3.81997215212257e-6	3.81986185502459e-6	3.81978586968239e-6	3.81986185502459e-6	3.81997215212258e-6	3.81979273055835e-6	3.81992261830422e-6	3.81988519801159e-6	3.81983887762527e-6	3.81985484191458e-6	3.8198784244927e-6	3.81988781312434e-6	3.81988637330251e-6	3.81988088138692e-6	3.81987529310143e-6	3.81987104337298e-6	3.81986829166999e-6	3.81986673799435e-6	3.81986600327914e-6	3.81986576699988e-6
flux1:	0.703625510962471	3.38099063975965e-6	3.38099112014971e-6	3.38099155391264e-6	3.38099193476934e-6	3.38099225644066e-6	3.38099251282951e-6	3.38099269844216e-6	3.38099280919059e-6	3.3809928437912e-6	3.38099280607646e-6	3.38099270867865e-6	3.38099257871693e-6	3.38099246627255e-6	3.38099245639928e-6	3.38099268472471e-6	3.38099335415843e-6	3.3809947431403e-6	3.38099717909399e-6	3.38100091665136e-6	3.38100580318064e-6	3.38101056387824e-6	3.38101171578584e-6	3.38100332511026e-6	3.38098251823909e-6	3.38096862235726e-6	3.38100971386782e-6	3.38104252195456e-6	3.38092766915979e-6	3.38108649319467e-6	3.38098887715674e-6	3.3809215565144e-6	3.38098887715674e-6	3.38108649319467e-6	3.38092766915979e-6	3.38104252195456e-6	3.38100971386782e-6	3.38096862235726e-6	3.3809825182391e-6	3.38100332511026e-6	3.38101171578584e-6	3.38101056387824e-6	3.38100580318065e-6	3.38100091665136e-6	3.38099717909399e-6	3.3809947431403e-6	3.38099335415843e-6	3.38099268472471e-6	3.38099245639928e-6
flux1:	0.703887959866225	2.98989834856576e-6	2.98989873654635e-6	2.98989908627998e-6	2.98989939233693e-6	2.9898996493124e-6	2.98989985199344e-6	2.989899995735e-6	2.9899000771693e-6	2.98990009543402e-6	2.98990005419458e-6	2.98989996485775e-6	2.98989985152073e-6	2.98989975833101e-6	2.98989975989043e-6	2.98989997471856e-6	2.98990057955072e-6	2.98990181602665e-6	2.98990396665324e-6	2.98990724715811e-6	2.989911512679e-6	2.98991563199384e-6	2.98991654139962e-6	2.98990904986229e-6	2.98989070819175e-6	2.9898786250795e-6	2.98991504260679e-6	2.98994377784921e-6	2.98984230961029e-6	2.98998277549e-6	2.9898964587773e-6	2.98983686729549e-6	2.9898964587773e-6	2.98998277549001e-6	2.98984230961029e-6	2.98994377784921e-6	2.98991504260679e-6	2.9898786250795e-6	2.98989070819175e-6	2.98990904986229e-6	2.98991654139961e-6	2.98991563199384e-6	2.98991151267899e-6	2.98990724715811e-6	2.98990396665324e-6	2.98990181602666e-6	2.98990057955072e-6	2.98989997471856e-6	2.98989975989044e-6
flux1:	0.704150408769978	2.64171013213628e-6	2.64171044046203e-6	2.64171071755775e-6	2.6417109587432e-6	2.64171115938096e-6	2.64171131502874e-6	2.64171142177461e-6	2.64171147686294e-6	2.64171147977174e-6	2.64171143398e-6	2.64171134976797e-6	2.64171124852026e-6	2.64171116911085e-6	2.64171117690663e-6	2.64171137537408e-6	2.64171191829872e-6	2.64171301517271e-6	2.64171490947791e-6	2.64171778363216e-6	2.6417215011413e-6	2.64172505935992e-6	2.6417257660018e-6	2.64171908415834e-6	2.64170293027655e-6	2.64169243457344e-6	2.64172467876376e-6	2.64174982142679e-6	2.64166025758125e-6	2.64178437674712e-6	2.6417081188932e-6	2.64165541564782e-6	2.64170811889321e-6	2.64178437674712e-6	2.64166025758125e-6	2.64174982142679e-6	2.64172467876377e-6	2.64169243457344e-6	2.64170293027655e-6	2.64171908415834e-6	2.64172576600181e-6	2.64172505935992e-6	2.6417215011413e-6	2.64171778363216e-6	2.64171490947791e-6	2.6417130151727e-6	2.64171191829872e-6	2.64171137537408e-6	2.64171117690664e-6
flux1:	0.704412857673731	2.33200849782931e-6	2.33200873882717e-6	2.33200895444185e-6	2.33200914065018e-6	2.33200929348425e-6	2.33200940916977e-6	2.33200948442442e-6	2.33200951700911e-6	2.33200950667229e-6	2.33200945669263e-6	2.33200937631653e-6	2.33200928449612e-6	2.33200921542303e-6	2.33200922631245e-6	2.33200940739858e-6	2.33200989236392e-6	2.33201086264519e-6	2.33201252785517e-6	2.33201504193762e-6	2.33201827709622e-6	2.33202134567266e-6	2.33202188407793e-6	2.33201593090003e-6	2.33200171707207e-6	2.33199261021567e-6	2.3320211321537e-6	2.33204310933621e-6	2.33196412365345e-6	2.33207370094036e-6	2.33200638938461e-6	2.33195981924745e-6	2.33200638938461e-6	2.33207370094036e-6	2.33196412365344e-6	2.33204310933621e-6	2.3320211321537e-6	2.33199261021567e-6	2.33200171707207e-6	2.33201593090003e-6	2.33202188407793e-6	2.33202134567266e-6	2.33201827709623e-6	2.33201504193761e-6	2.33201252785517e-6	2.33201086264519e-6	2.33200989236392e-6	2.33200940739858e-6	2.33200922631246e-6
flux1:	0.704675306577484	2.05679620426984e-6	2.05679638941603e-6	2.05679655402441e-6	2.05679669464493e-6	2.05679680789077e-6	2.05679689056384e-6	2.05679693991971e-6	2.05679695415256e-6	2.05679693322175e-6	2.05679688019681e-6	2.05679680337756e-6	2.05679671953734e-6	2.05679665871486e-6	2.05679667093713e-6	2.05679683481818e-6	2.0567972664486e-6	2.056798122806e-6	2.0567995841405e-6	2.05680178009649e-6	2.05680459168998e-6	2.0568072339622e-6	2.05680763391473e-6	2.05680233595214e-6	2.05678984105187e-6	2.05678194818857e-6	2.05680715375758e-6	2.05682634479921e-6	2.05675675010156e-6	2.05685340328713e-6	2.05679404115481e-6	2.05675292671176e-6	2.05679404115481e-6	2.05685340328714e-6	2.05675675010156e-6	2.05682634479921e-6	2.05680715375758e-6	2.05678194818857e-6	2.05678984105188e-6	2.05680233595214e-6	2.05680763391473e-6	2.05680723396221e-6	2.05680459168998e-6	2.05680178009648e-6	2.0567995841405e-6	2.05679812280599e-6	2.05679726644861e-6	2.05679683481817e-6	2.05679667093712e-6
flux1:	0.704937755481238	1.81246026911934e-6	1.81246040876469e-6	1.81246053186459e-6	1.8124606354665e-6	1.81246071668598e-6	1.81246077281989e-6	1.81246080158124e-6	1.81246080152546e-6	1.81246077277273e-6	1.81246071817975e-6	1.81246064518137e-6	1.81246056860235e-6	1.81246051480231e-6	1.81246052747641e-6	1.81246067504487e-6	1.81246105821938e-6	1.81246181267532e-6	1.81246309323575e-6	1.8124650088435e-6	1.81246744927291e-6	1.81246972117131e-6	1.8124700081769e-6	1.81246529882516e-6	1.81245432558397e-6	1.81244749283027e-6	1.8124697467625e-6	1.81248648816587e-6	1.81242522276391e-6	1.81251040046538e-6	1.81245809540692e-6	1.81242182956115e-6	1.81245809540692e-6	1.81251040046538e-6	1.81242522276391e-6	1.81248648816587e-6	1.8124697467625e-6	1.81244749283027e-6	1.81245432558397e-6	1.81246529882516e-6	1.8124700081769e-6	1.81246972117131e-6	1.81246744927291e-6	1.81246500884351e-6	1.81246309323575e-6	1.81246181267532e-6	1.81246105821937e-6	1.81246067504486e-6	1.81246052747642e-6
flux1:	0.705200204384991	1.59573861535571e-6	1.59573871857947e-6	1.59573880852794e-6	1.59573888267903e-6	1.59573893858101e-6	1.59573897395439e-6	1.59573898689981e-6	1.595738976272e-6	1.59573894231065e-6	1.59573888765975e-6	1.59573881896617e-6	1.59573874931437e-6	1.59573870180862e-6	1.59573871457284e-6	1.59573884709405e-6	1.5957391866536e-6	1.59573985039358e-6	1.59574097114248e-6	1.59574264023819e-6	1.59574475602884e-6	1.59574670676807e-6	1.59574690251017e-6	1.59574272136993e-6	1.59573309391064e-6	1.59572718592831e-6	1.59574681555913e-6	1.59576140546359e-6	1.59570752080379e-6	1.59578251884018e-6	1.59573647284979e-6	1.5957045120605e-6	1.59573647284979e-6	1.59578251884018e-6	1.59570752080379e-6	1.59576140546359e-6	1.59574681555913e-6	1.59572718592831e-6	1.59573309391064e-6	1.59574272136993e-6	1.59574690251017e-6	1.59574670676807e-6	1.59574475602884e-6	1.59574264023819e-6	1.59574097114248e-6	1.59573985039358e-6	1.5957391866536e-6	1.59573884709405e-6	1.59573871457285e-6
flux1:	0.705462653288744	1.4036892108791e-6	1.40368928544704e-6	1.403689349403e-6	1.40368940059617e-6	1.40368943694649e-6	1.40368945653597e-6	1.40368945779242e-6	1.40368943981734e-6	1.40368940293593e-6	1.40368934958317e-6	1.40368928568974e-6	1.40368922278841e-6	1.4036891811067e-6	1.40368919387213e-6	1.40368931275161e-6	1.40368961331005e-6	1.40369019658221e-6	1.40369117639286e-6	1.4036926291359e-6	1.40369446145052e-6	1.40369613419611e-6	1.40369625697509e-6	1.40369254928904e-6	1.40368411091543e-6	1.40367900876457e-6	1.40369630750363e-6	1.40370900974387e-6	1.40366165917223e-6	1.4037276355033e-6	1.40368713564174e-6	1.40365899375161e-6	1.40368713564174e-6	1.4037276355033e-6	1.40366165917223e-6	1.40370900974387e-6	1.40369630750363e-6	1.40367900876458e-6	1.40368411091542e-6	1.40369254928903e-6	1.40369625697509e-6	1.4036961341961e-6	1.40369446145052e-6	1.4036926291359e-6	1.40369117639286e-6	1.4036901965822e-6	1.40368961331005e-6	1.40368931275161e-6	1.40368919387214e-6
flux1:	0.705725102192497	1.23366155891791e-6	1.2336616113206e-6	1.23366165526868e-6	1.23366168893093e-6	1.23366171054559e-6	1.23366171850241e-6	1.2336617115045e-6	1.23366168885554e-6	1.23366165093878e-6	1.23366159998647e-6	1.23366154128015e-6	1.23366148497129e-6	1.23366144874843e-6	1.23366146154066e-6	1.23366156817668e-6	1.23366183401093e-6	1.2336623460942e-6	1.2336632018506e-6	1.23366446501294e-6	1.23366605015709e-6	1.23366748265918e-6	1.23366754780873e-6	1.23366426396362e-6	1.23365687517721e-6	1.23365247441597e-6	1.23366770494793e-6	1.23367875272895e-6	1.23363718128035e-6	1.23369516962723e-6	1.23365957957815e-6	1.23363482218462e-6	1.23365957957815e-6	1.23369516962723e-6	1.23363718128035e-6	1.23367875272895e-6	1.23366770494794e-6	1.23365247441597e-6	1.23365687517721e-6	1.23366426396362e-6	1.23366754780873e-6	1.23366748265917e-6	1.23366605015709e-6	1.23366446501294e-6	1.23366320185061e-6	1.2336623460942e-6	1.23366183401094e-6	1.23366156817668e-6	1.23366146154066e-6
flux1:	0.705987551096251	1.08327040003612e-6	1.08327043558318e-6	1.08327046441473e-6	1.08327048497399e-6	1.08327049577143e-6	1.0832704954579e-6	1.08327048296761e-6	1.08327045776885e-6	1.08327042028093e-6	1.08327037254171e-6	1.08327031924591e-6	1.08327026931713e-6	1.08327023820597e-6	1.08327025107244e-6	1.08327034677212e-6	1.08327058177086e-6	1.08327103099182e-6	1.08327177772163e-6	1.08327287498737e-6	1.08327424489745e-6	1.08327547008551e-6	1.0832754903609e-6	1.08327258544334e-6	1.08326612216323e-6	1.08326233116453e-6	1.08327572839317e-6	1.083285327611e-6	1.08324886273992e-6	1.08329978498706e-6	1.08326853738011e-6	1.08324677670922e-6	1.08326853738011e-6	1.08329978498707e-6	1.08324886273992e-6	1.083285327611e-6	1.08327572839317e-6	1.08326233116453e-6	1.08326612216324e-6	1.08327258544335e-6	1.0832754903609e-6	1.08327547008551e-6	1.08327424489745e-6	1.08327287498737e-6	1.08327177772163e-6	1.08327103099182e-6	1.08327058177086e-6	1.08327034677212e-6	1.08327025107244e-6
flux1:	0.706250000000004	9.50371490382179e-7	9.5037151333138e-7	9.50371530961159e-7	9.50371541950005e-7	9.50371545040597e-7	9.50371539105159e-7	9.50371523271031e-7	9.50371497139733e-7	9.50371461149455e-7	9.50371417153212e-7	9.50371369316536e-7	9.50371325473359e-7	9.50371299104135e-7	9.50371312067638e-7	9.50371398007631e-7	9.50371605660417e-7	9.50371999442833e-7	9.50372650469194e-7	9.50373602733021e-7	9.50374785439089e-7	9.50375831973537e-7	9.50375817908473e-7	9.503732513051e-7	9.50367603267555e-7	9.50364341727514e-7	9.50376115476585e-7	9.50384447713075e-7	9.50352490886849e-7	9.50397168358905e-7	9.50369757797961e-7	9.5035064804078e-7	9.50369757797962e-7	9.50397168358905e-7	9.5035249088685e-7	9.50384447713077e-7	9.50376115476583e-7	9.50364341727514e-7	9.50367603267555e-7	9.503732513051e-7	9.50375817908473e-7	9.50375831973536e-7	9.50374785439087e-7	9.50373602733023e-7	9.5037265046919e-7	9.50371999442834e-7	9.5037160566042e-7	9.50371398007631e-7	9.50371312067643e-7
[truncated: 13 more columns]
