# Supplementary material for: Spatial Resolution and Refractive Index Contrast of Resonant Photonic Crystal Surfaces for Biosensing
Source: IEEE Photonics J. Author manuscript; Available in PMC 2015 Sep 7. (PMC4561521; doi:10.1109/JPHOT.2015.2435699)
Supplement: fig6_data [file NIHMS64775-supplement-fig6_data.gz › Volumes/graham/MacBook_backup/PhD_folder_2015_06_02/paper_improvements/IEEE_J_Photonics/final_files/data_files/fig6/meep_data/13/ref.out]

-----------
Initializing structure...
Working in 2D dimensions.
Computational cell is 150 x 10 x 0 with resolution 25
     block, center = (0,-2.56637,0)
          size (150,4.86726,1e+20)
          axes (1,0,0), (0,1,0), (0,0,1)
          dielectric constant epsilon diagonal = (2.0736,2.0736,2.0736)
     block, center = (0,2.43363,0)
          size (150,5.13274,1e+20)
          axes (1,0,0), (0,1,0), (0,0,1)
          dielectric constant epsilon diagonal = (1.99374,1.99374,1.99374)
     block, center = (-37.5,0.309735,0)
          size (75,0.884956,1e+20)
          axes (1,0,0), (0,1,0), (0,0,1)
          dielectric constant epsilon diagonal = (1.99374,1.99374,1.99374)
     block, center = (74.5,0,0)
          size (0.65,0.265487,1e+20)
          axes (1,0,0), (0,1,0), (0,0,1)
          dielectric constant epsilon diagonal = (1.99374,1.99374,1.99374)
     block, center = (73.5,0,0)
          size (0.65,0.265487,1e+20)
          axes (1,0,0), (0,1,0), (0,0,1)
          dielectric constant epsilon diagonal = (1.99374,1.99374,1.99374)
     block, center = (72.5,0,0)
          size (0.65,0.265487,1e+20)
          axes (1,0,0), (0,1,0), (0,0,1)
          dielectric constant epsilon diagonal = (1.99374,1.99374,1.99374)
     block, center = (71.5,0,0)
          size (0.65,0.265487,1e+20)
          axes (1,0,0), (0,1,0), (0,0,1)
          dielectric constant epsilon diagonal = (1.99374,1.99374,1.99374)
     block, center = (70.5,0,0)
          size (0.65,0.265487,1e+20)
          axes (1,0,0), (0,1,0), (0,0,1)
          dielectric constant epsilon diagonal = (1.99374,1.99374,1.99374)
     block, center = (69.5,0,0)
          size (0.65,0.265487,1e+20)
          axes (1,0,0), (0,1,0), (0,0,1)
          dielectric constant epsilon diagonal = (1.99374,1.99374,1.99374)
     block, center = (68.5,0,0)
          size (0.65,0.265487,1e+20)
          axes (1,0,0), (0,1,0), (0,0,1)
          dielectric constant epsilon diagonal = (1.99374,1.99374,1.99374)
     block, center = (67.5,0,0)
          size (0.65,0.265487,1e+20)
          axes (1,0,0), (0,1,0), (0,0,1)
          dielectric constant epsilon diagonal = (1.99374,1.99374,1.99374)
     block, center = (66.5,0,0)
          size (0.65,0.265487,1e+20)
          axes (1,0,0), (0,1,0), (0,0,1)
          dielectric constant epsilon diagonal = (1.99374,1.99374,1.99374)
     block, center = (65.5,0,0)
          size (0.65,0.265487,1e+20)
          axes (1,0,0), (0,1,0), (0,0,1)
          dielectric constant epsilon diagonal = (1.99374,1.99374,1.99374)
     block, center = (64.5,0,0)
          size (0.65,0.265487,1e+20)
          axes (1,0,0), (0,1,0), (0,0,1)
          dielectric constant epsilon diagonal = (1.99374,1.99374,1.99374)
     block, center = (63.5,0,0)
          size (0.65,0.265487,1e+20)
          axes (1,0,0), (0,1,0), (0,0,1)
          dielectric constant epsilon diagonal = (1.99374,1.99374,1.99374)
     block, center = (62.5,0,0)
          size (0.65,0.265487,1e+20)
          axes (1,0,0), (0,1,0), (0,0,1)
          dielectric constant epsilon diagonal = (1.99374,1.99374,1.99374)
     block, center = (61.5,0,0)
          size (0.65,0.265487,1e+20)
          axes (1,0,0), (0,1,0), (0,0,1)
          dielectric constant epsilon diagonal = (1.99374,1.99374,1.99374)
     block, center = (60.5,0,0)
          size (0.65,0.265487,1e+20)
          axes (1,0,0), (0,1,0), (0,0,1)
          dielectric constant epsilon diagonal = (1.99374,1.99374,1.99374)
     block, center = (59.5,0,0)
          size (0.65,0.265487,1e+20)
          axes (1,0,0), (0,1,0), (0,0,1)
          dielectric constant epsilon diagonal = (1.99374,1.99374,1.99374)
     block, center = (58.5,0,0)
          size (0.65,0.265487,1e+20)
          axes (1,0,0), (0,1,0), (0,0,1)
          dielectric constant epsilon diagonal = (1.99374,1.99374,1.99374)
     block, center = (57.5,0,0)
          size (0.65,0.265487,1e+20)
          axes (1,0,0), (0,1,0), (0,0,1)
          dielectric constant epsilon diagonal = (1.99374,1.99374,1.99374)
     block, center = (56.5,0,0)
          size (0.65,0.265487,1e+20)
          axes (1,0,0), (0,1,0), (0,0,1)
          dielectric constant epsilon diagonal = (1.99374,1.99374,1.99374)
     block, center = (55.5,0,0)
          size (0.65,0.265487,1e+20)
          axes (1,0,0), (0,1,0), (0,0,1)
          dielectric constant epsilon diagonal = (1.99374,1.99374,1.99374)
     block, center = (54.5,0,0)
          size (0.65,0.265487,1e+20)
          axes (1,0,0), (0,1,0), (0,0,1)
          dielectric constant epsilon diagonal = (1.99374,1.99374,1.99374)
     block, center = (53.5,0,0)
          size (0.65,0.265487,1e+20)
          axes (1,0,0), (0,1,0), (0,0,1)
          dielectric constant epsilon diagonal = (1.99374,1.99374,1.99374)
     block, center = (52.5,0,0)
          size (0.65,0.265487,1e+20)
          axes (1,0,0), (0,1,0), (0,0,1)
          dielectric constant epsilon diagonal = (1.99374,1.99374,1.99374)
     block, center = (51.5,0,0)
          size (0.65,0.265487,1e+20)
          axes (1,0,0), (0,1,0), (0,0,1)
          dielectric constant epsilon diagonal = (1.99374,1.99374,1.99374)
     block, center = (50.5,0,0)
          size (0.65,0.265487,1e+20)
          axes (1,0,0), (0,1,0), (0,0,1)
          dielectric constant epsilon diagonal = (1.99374,1.99374,1.99374)
     block, center = (49.5,0,0)
          size (0.65,0.265487,1e+20)
          axes (1,0,0), (0,1,0), (0,0,1)
          dielectric constant epsilon diagonal = (1.99374,1.99374,1.99374)
     block, center = (48.5,0,0)
          size (0.65,0.265487,1e+20)
          axes (1,0,0), (0,1,0), (0,0,1)
          dielectric constant epsilon diagonal = (1.99374,1.99374,1.99374)
     block, center = (47.5,0,0)
          size (0.65,0.265487,1e+20)
          axes (1,0,0), (0,1,0), (0,0,1)
          dielectric constant epsilon diagonal = (1.99374,1.99374,1.99374)
     block, center = (46.5,0,0)
          size (0.65,0.265487,1e+20)
          axes (1,0,0), (0,1,0), (0,0,1)
          dielectric constant epsilon diagonal = (1.99374,1.99374,1.99374)
     block, center = (45.5,0,0)
          size (0.65,0.265487,1e+20)
          axes (1,0,0), (0,1,0), (0,0,1)
          dielectric constant epsilon diagonal = (1.99374,1.99374,1.99374)
     block, center = (44.5,0,0)
          size (0.65,0.265487,1e+20)
          axes (1,0,0), (0,1,0), (0,0,1)
          dielectric constant epsilon diagonal = (1.99374,1.99374,1.99374)
     block, center = (43.5,0,0)
          size (0.65,0.265487,1e+20)
          axes (1,0,0), (0,1,0), (0,0,1)
          dielectric constant epsilon diagonal = (1.99374,1.99374,1.99374)
     block, center = (42.5,0,0)
          size (0.65,0.265487,1e+20)
          axes (1,0,0), (0,1,0), (0,0,1)
          dielectric constant epsilon diagonal = (1.99374,1.99374,1.99374)
     block, center = (41.5,0,0)
          size (0.65,0.265487,1e+20)
          axes (1,0,0), (0,1,0), (0,0,1)
          dielectric constant epsilon diagonal = (1.99374,1.99374,1.99374)
     block, center = (40.5,0,0)
          size (0.65,0.265487,1e+20)
          axes (1,0,0), (0,1,0), (0,0,1)
          dielectric constant epsilon diagonal = (1.99374,1.99374,1.99374)
     block, center = (39.5,0,0)
          size (0.65,0.265487,1e+20)
          axes (1,0,0), (0,1,0), (0,0,1)
          dielectric constant epsilon diagonal = (1.99374,1.99374,1.99374)
     block, center = (38.5,0,0)
          size (0.65,0.265487,1e+20)
          axes (1,0,0), (0,1,0), (0,0,1)
          dielectric constant epsilon diagonal = (1.99374,1.99374,1.99374)
     block, center = (37.5,0,0)
          size (0.65,0.265487,1e+20)
          axes (1,0,0), (0,1,0), (0,0,1)
          dielectric constant epsilon diagonal = (1.99374,1.99374,1.99374)
     block, center = (36.5,0,0)
          size (0.65,0.265487,1e+20)
          axes (1,0,0), (0,1,0), (0,0,1)
          dielectric constant epsilon diagonal = (1.99374,1.99374,1.99374)
     block, center = (35.5,0,0)
          size (0.65,0.265487,1e+20)
          axes (1,0,0), (0,1,0), (0,0,1)
          dielectric constant epsilon diagonal = (1.99374,1.99374,1.99374)
     block, center = (34.5,0,0)
          size (0.65,0.265487,1e+20)
          axes (1,0,0), (0,1,0), (0,0,1)
          dielectric constant epsilon diagonal = (1.99374,1.99374,1.99374)
     block, center = (33.5,0,0)
          size (0.65,0.265487,1e+20)
          axes (1,0,0), (0,1,0), (0,0,1)
          dielectric constant epsilon diagonal = (1.99374,1.99374,1.99374)
     block, center = (32.5,0,0)
          size (0.65,0.265487,1e+20)
          axes (1,0,0), (0,1,0), (0,0,1)
          dielectric constant epsilon diagonal = (1.99374,1.99374,1.99374)
     block, center = (31.5,0,0)
          size (0.65,0.265487,1e+20)
          axes (1,0,0), (0,1,0), (0,0,1)
          dielectric constant epsilon diagonal = (1.99374,1.99374,1.99374)
     block, center = (30.5,0,0)
          size (0.65,0.265487,1e+20)
          axes (1,0,0), (0,1,0), (0,0,1)
          dielectric constant epsilon diagonal = (1.99374,1.99374,1.99374)
     block, center = (29.5,0,0)
          size (0.65,0.265487,1e+20)
          axes (1,0,0), (0,1,0), (0,0,1)
          dielectric constant epsilon diagonal = (1.99374,1.99374,1.99374)
     block, center = (28.5,0,0)
          size (0.65,0.265487,1e+20)
          axes (1,0,0), (0,1,0), (0,0,1)
          dielectric constant epsilon diagonal = (1.99374,1.99374,1.99374)
     block, center = (27.5,0,0)
          size (0.65,0.265487,1e+20)
          axes (1,0,0), (0,1,0), (0,0,1)
          dielectric constant epsilon diagonal = (1.99374,1.99374,1.99374)
     block, center = (26.5,0,0)
          size (0.65,0.265487,1e+20)
          axes (1,0,0), (0,1,0), (0,0,1)
          dielectric constant epsilon diagonal = (1.99374,1.99374,1.99374)
     block, center = (25.5,0,0)
          size (0.65,0.265487,1e+20)
          axes (1,0,0), (0,1,0), (0,0,1)
          dielectric constant epsilon diagonal = (1.99374,1.99374,1.99374)
     block, center = (24.5,0,0)
          size (0.65,0.265487,1e+20)
          axes (1,0,0), (0,1,0), (0,0,1)
          dielectric constant epsilon diagonal = (1.99374,1.99374,1.99374)
     block, center = (23.5,0,0)
          size (0.65,0.265487,1e+20)
          axes (1,0,0), (0,1,0), (0,0,1)
          dielectric constant epsilon diagonal = (1.99374,1.99374,1.99374)
     block, center = (22.5,0,0)
          size (0.65,0.265487,1e+20)
          axes (1,0,0), (0,1,0), (0,0,1)
          dielectric constant epsilon diagonal = (1.99374,1.99374,1.99374)
     block, center = (21.5,0,0)
          size (0.65,0.265487,1e+20)
          axes (1,0,0), (0,1,0), (0,0,1)
          dielectric constant epsilon diagonal = (1.99374,1.99374,1.99374)
     block, center = (20.5,0,0)
          size (0.65,0.265487,1e+20)
          axes (1,0,0), (0,1,0), (0,0,1)
          dielectric constant epsilon diagonal = (1.99374,1.99374,1.99374)
     block, center = (19.5,0,0)
          size (0.65,0.265487,1e+20)
          axes (1,0,0), (0,1,0), (0,0,1)
          dielectric constant epsilon diagonal = (1.99374,1.99374,1.99374)
     block, center = (18.5,0,0)
          size (0.65,0.265487,1e+20)
          axes (1,0,0), (0,1,0), (0,0,1)
          dielectric constant epsilon diagonal = (1.99374,1.99374,1.99374)
     block, center = (17.5,0,0)
          size (0.65,0.265487,1e+20)
          axes (1,0,0), (0,1,0), (0,0,1)
          dielectric constant epsilon diagonal = (1.99374,1.99374,1.99374)
     block, center = (16.5,0,0)
          size (0.65,0.265487,1e+20)
          axes (1,0,0), (0,1,0), (0,0,1)
          dielectric constant epsilon diagonal = (1.99374,1.99374,1.99374)
     block, center = (15.5,0,0)
          size (0.65,0.265487,1e+20)
          axes (1,0,0), (0,1,0), (0,0,1)
          dielectric constant epsilon diagonal = (1.99374,1.99374,1.99374)
     block, center = (14.5,0,0)
          size (0.65,0.265487,1e+20)
          axes (1,0,0), (0,1,0), (0,0,1)
          dielectric constant epsilon diagonal = (1.99374,1.99374,1.99374)
     block, center = (13.5,0,0)
          size (0.65,0.265487,1e+20)
          axes (1,0,0), (0,1,0), (0,0,1)
          dielectric constant epsilon diagonal = (1.99374,1.99374,1.99374)
     block, center = (12.5,0,0)
          size (0.65,0.265487,1e+20)
          axes (1,0,0), (0,1,0), (0,0,1)
          dielectric constant epsilon diagonal = (1.99374,1.99374,1.99374)
     block, center = (11.5,0,0)
          size (0.65,0.265487,1e+20)
          axes (1,0,0), (0,1,0), (0,0,1)
          dielectric constant epsilon diagonal = (1.99374,1.99374,1.99374)
     block, center = (10.5,0,0)
          size (0.65,0.265487,1e+20)
          axes (1,0,0), (0,1,0), (0,0,1)
          dielectric constant epsilon diagonal = (1.99374,1.99374,1.99374)
     block, center = (9.5,0,0)
          size (0.65,0.265487,1e+20)
          axes (1,0,0), (0,1,0), (0,0,1)
          dielectric constant epsilon diagonal = (1.99374,1.99374,1.99374)
     block, center = (8.5,0,0)
          size (0.65,0.265487,1e+20)
          axes (1,0,0), (0,1,0), (0,0,1)
          dielectric constant epsilon diagonal = (1.99374,1.99374,1.99374)
     block, center = (7.5,0,0)
          size (0.65,0.265487,1e+20)
          axes (1,0,0), (0,1,0), (0,0,1)
          dielectric constant epsilon diagonal = (1.99374,1.99374,1.99374)
     block, center = (6.5,0,0)
          size (0.65,0.265487,1e+20)
          axes (1,0,0), (0,1,0), (0,0,1)
          dielectric constant epsilon diagonal = (1.99374,1.99374,1.99374)
     block, center = (5.5,0,0)
          size (0.65,0.265487,1e+20)
          axes (1,0,0), (0,1,0), (0,0,1)
          dielectric constant epsilon diagonal = (1.99374,1.99374,1.99374)
     block, center = (4.5,0,0)
          size (0.65,0.265487,1e+20)
          axes (1,0,0), (0,1,0), (0,0,1)
          dielectric constant epsilon diagonal = (1.99374,1.99374,1.99374)
     block, center = (3.5,0,0)
          size (0.65,0.265487,1e+20)
          axes (1,0,0), (0,1,0), (0,0,1)
          dielectric constant epsilon diagonal = (1.99374,1.99374,1.99374)
     block, center = (2.5,0,0)
          size (0.65,0.265487,1e+20)
          axes (1,0,0), (0,1,0), (0,0,1)
          dielectric constant epsilon diagonal = (1.99374,1.99374,1.99374)
     block, center = (1.5,0,0)
          size (0.65,0.265487,1e+20)
          axes (1,0,0), (0,1,0), (0,0,1)
          dielectric constant epsilon diagonal = (1.99374,1.99374,1.99374)
     block, center = (0.5,0,0)
          size (0.65,0.265487,1e+20)
          axes (1,0,0), (0,1,0), (0,0,1)
          dielectric constant epsilon diagonal = (1.99374,1.99374,1.99374)
     block, center = (-0.5,0,0)
          size (0.65,0.265487,1e+20)
          axes (1,0,0), (0,1,0), (0,0,1)
          dielectric constant epsilon diagonal = (1.99374,1.99374,1.99374)
     block, center = (-1.5,0,0)
          size (0.65,0.265487,1e+20)
          axes (1,0,0), (0,1,0), (0,0,1)
          dielectric constant epsilon diagonal = (1.99374,1.99374,1.99374)
     block, center = (-2.5,0,0)
          size (0.65,0.265487,1e+20)
          axes (1,0,0), (0,1,0), (0,0,1)
          dielectric constant epsilon diagonal = (1.99374,1.99374,1.99374)
     block, center = (-3.5,0,0)
          size (0.65,0.265487,1e+20)
          axes (1,0,0), (0,1,0), (0,0,1)
          dielectric constant epsilon diagonal = (1.99374,1.99374,1.99374)
     block, center = (-4.5,0,0)
          size (0.65,0.265487,1e+20)
          axes (1,0,0), (0,1,0), (0,0,1)
          dielectric constant epsilon diagonal = (1.99374,1.99374,1.99374)
     block, center = (-5.5,0,0)
          size (0.65,0.265487,1e+20)
          axes (1,0,0), (0,1,0), (0,0,1)
          dielectric constant epsilon diagonal = (1.99374,1.99374,1.99374)
     block, center = (-6.5,0,0)
          size (0.65,0.265487,1e+20)
          axes (1,0,0), (0,1,0), (0,0,1)
          dielectric constant epsilon diagonal = (1.99374,1.99374,1.99374)
     block, center = (-7.5,0,0)
          size (0.65,0.265487,1e+20)
          axes (1,0,0), (0,1,0), (0,0,1)
          dielectric constant epsilon diagonal = (1.99374,1.99374,1.99374)
     block, center = (-8.5,0,0)
          size (0.65,0.265487,1e+20)
          axes (1,0,0), (0,1,0), (0,0,1)
          dielectric constant epsilon diagonal = (1.99374,1.99374,1.99374)
     block, center = (-9.5,0,0)
          size (0.65,0.265487,1e+20)
          axes (1,0,0), (0,1,0), (0,0,1)
          dielectric constant epsilon diagonal = (1.99374,1.99374,1.99374)
     block, center = (-10.5,0,0)
          size (0.65,0.265487,1e+20)
          axes (1,0,0), (0,1,0), (0,0,1)
          dielectric constant epsilon diagonal = (1.99374,1.99374,1.99374)
     block, center = (-11.5,0,0)
          size (0.65,0.265487,1e+20)
          axes (1,0,0), (0,1,0), (0,0,1)
          dielectric constant epsilon diagonal = (1.99374,1.99374,1.99374)
     block, center = (-12.5,0,0)
          size (0.65,0.265487,1e+20)
          axes (1,0,0), (0,1,0), (0,0,1)
          dielectric constant epsilon diagonal = (1.99374,1.99374,1.99374)
     block, center = (-13.5,0,0)
          size (0.65,0.265487,1e+20)
          axes (1,0,0), (0,1,0), (0,0,1)
          dielectric constant epsilon diagonal = (1.99374,1.99374,1.99374)
     block, center = (-14.5,0,0)
          size (0.65,0.265487,1e+20)
          axes (1,0,0), (0,1,0), (0,0,1)
          dielectric constant epsilon diagonal = (1.99374,1.99374,1.99374)
     block, center = (-15.5,0,0)
          size (0.65,0.265487,1e+20)
          axes (1,0,0), (0,1,0), (0,0,1)
          dielectric constant epsilon diagonal = (1.99374,1.99374,1.99374)
     block, center = (-16.5,0,0)
          size (0.65,0.265487,1e+20)
          axes (1,0,0), (0,1,0), (0,0,1)
          dielectric constant epsilon diagonal = (1.99374,1.99374,1.99374)
     block, center = (-17.5,0,0)
          size (0.65,0.265487,1e+20)
          axes (1,0,0), (0,1,0), (0,0,1)
          dielectric constant epsilon diagonal = (1.99374,1.99374,1.99374)
     block, center = (-18.5,0,0)
          size (0.65,0.265487,1e+20)
          axes (1,0,0), (0,1,0), (0,0,1)
          dielectric constant epsilon diagonal = (1.99374,1.99374,1.99374)
     block, center = (-19.5,0,0)
          size (0.65,0.265487,1e+20)
          axes (1,0,0), (0,1,0), (0,0,1)
          dielectric constant epsilon diagonal = (1.99374,1.99374,1.99374)
     block, center = (-20.5,0,0)
          size (0.65,0.265487,1e+20)
          axes (1,0,0), (0,1,0), (0,0,1)
          dielectric constant epsilon diagonal = (1.99374,1.99374,1.99374)
     block, center = (-21.5,0,0)
          size (0.65,0.265487,1e+20)
          axes (1,0,0), (0,1,0), (0,0,1)
          dielectric constant epsilon diagonal = (1.99374,1.99374,1.99374)
     block, center = (-22.5,0,0)
          size (0.65,0.265487,1e+20)
          axes (1,0,0), (0,1,0), (0,0,1)
          dielectric constant epsilon diagonal = (1.99374,1.99374,1.99374)
     block, center = (-23.5,0,0)
          size (0.65,0.265487,1e+20)
          axes (1,0,0), (0,1,0), (0,0,1)
          dielectric constant epsilon diagonal = (1.99374,1.99374,1.99374)
     block, center = (-24.5,0,0)
          size (0.65,0.265487,1e+20)
          axes (1,0,0), (0,1,0), (0,0,1)
          dielectric constant epsilon diagonal = (1.99374,1.99374,1.99374)
     block, center = (-25.5,0,0)
          size (0.65,0.265487,1e+20)
          axes (1,0,0), (0,1,0), (0,0,1)
          dielectric constant epsilon diagonal = (1.99374,1.99374,1.99374)
     block, center = (-26.5,0,0)
          size (0.65,0.265487,1e+20)
          axes (1,0,0), (0,1,0), (0,0,1)
          dielectric constant epsilon diagonal = (1.99374,1.99374,1.99374)
     block, center = (-27.5,0,0)
          size (0.65,0.265487,1e+20)
          axes (1,0,0), (0,1,0), (0,0,1)
          dielectric constant epsilon diagonal = (1.99374,1.99374,1.99374)
     block, center = (-28.5,0,0)
          size (0.65,0.265487,1e+20)
          axes (1,0,0), (0,1,0), (0,0,1)
          dielectric constant epsilon diagonal = (1.99374,1.99374,1.99374)
     block, center = (-29.5,0,0)
          size (0.65,0.265487,1e+20)
          axes (1,0,0), (0,1,0), (0,0,1)
          dielectric constant epsilon diagonal = (1.99374,1.99374,1.99374)
     block, center = (-30.5,0,0)
          size (0.65,0.265487,1e+20)
          axes (1,0,0), (0,1,0), (0,0,1)
          dielectric constant epsilon diagonal = (1.99374,1.99374,1.99374)
     block, center = (-31.5,0,0)
          size (0.65,0.265487,1e+20)
          axes (1,0,0), (0,1,0), (0,0,1)
          dielectric constant epsilon diagonal = (1.99374,1.99374,1.99374)
     block, center = (-32.5,0,0)
          size (0.65,0.265487,1e+20)
          axes (1,0,0), (0,1,0), (0,0,1)
          dielectric constant epsilon diagonal = (1.99374,1.99374,1.99374)
     block, center = (-33.5,0,0)
          size (0.65,0.265487,1e+20)
          axes (1,0,0), (0,1,0), (0,0,1)
          dielectric constant epsilon diagonal = (1.99374,1.99374,1.99374)
     block, center = (-34.5,0,0)
          size (0.65,0.265487,1e+20)
          axes (1,0,0), (0,1,0), (0,0,1)
          dielectric constant epsilon diagonal = (1.99374,1.99374,1.99374)
     block, center = (-35.5,0,0)
          size (0.65,0.265487,1e+20)
          axes (1,0,0), (0,1,0), (0,0,1)
          dielectric constant epsilon diagonal = (1.99374,1.99374,1.99374)
     block, center = (-36.5,0,0)
          size (0.65,0.265487,1e+20)
          axes (1,0,0), (0,1,0), (0,0,1)
          dielectric constant epsilon diagonal = (1.99374,1.99374,1.99374)
     block, center = (-37.5,0,0)
          size (0.65,0.265487,1e+20)
          axes (1,0,0), (0,1,0), (0,0,1)
          dielectric constant epsilon diagonal = (1.99374,1.99374,1.99374)
     block, center = (-38.5,0,0)
          size (0.65,0.265487,1e+20)
          axes (1,0,0), (0,1,0), (0,0,1)
          dielectric constant epsilon diagonal = (1.99374,1.99374,1.99374)
     block, center = (-39.5,0,0)
          size (0.65,0.265487,1e+20)
          axes (1,0,0), (0,1,0), (0,0,1)
          dielectric constant epsilon diagonal = (1.99374,1.99374,1.99374)
     block, center = (-40.5,0,0)
          size (0.65,0.265487,1e+20)
          axes (1,0,0), (0,1,0), (0,0,1)
          dielectric constant epsilon diagonal = (1.99374,1.99374,1.99374)
     block, center = (-41.5,0,0)
          size (0.65,0.265487,1e+20)
          axes (1,0,0), (0,1,0), (0,0,1)
          dielectric constant epsilon diagonal = (1.99374,1.99374,1.99374)
     block, center = (-42.5,0,0)
          size (0.65,0.265487,1e+20)
          axes (1,0,0), (0,1,0), (0,0,1)
          dielectric constant epsilon diagonal = (1.99374,1.99374,1.99374)
     block, center = (-43.5,0,0)
          size (0.65,0.265487,1e+20)
          axes (1,0,0), (0,1,0), (0,0,1)
          dielectric constant epsilon diagonal = (1.99374,1.99374,1.99374)
     block, center = (-44.5,0,0)
          size (0.65,0.265487,1e+20)
          axes (1,0,0), (0,1,0), (0,0,1)
          dielectric constant epsilon diagonal = (1.99374,1.99374,1.99374)
     block, center = (-45.5,0,0)
          size (0.65,0.265487,1e+20)
          axes (1,0,0), (0,1,0), (0,0,1)
          dielectric constant epsilon diagonal = (1.99374,1.99374,1.99374)
     block, center = (-46.5,0,0)
          size (0.65,0.265487,1e+20)
          axes (1,0,0), (0,1,0), (0,0,1)
          dielectric constant epsilon diagonal = (1.99374,1.99374,1.99374)
     block, center = (-47.5,0,0)
          size (0.65,0.265487,1e+20)
          axes (1,0,0), (0,1,0), (0,0,1)
          dielectric constant epsilon diagonal = (1.99374,1.99374,1.99374)
     block, center = (-48.5,0,0)
          size (0.65,0.265487,1e+20)
          axes (1,0,0), (0,1,0), (0,0,1)
          dielectric constant epsilon diagonal = (1.99374,1.99374,1.99374)
     block, center = (-49.5,0,0)
          size (0.65,0.265487,1e+20)
          axes (1,0,0), (0,1,0), (0,0,1)
          dielectric constant epsilon diagonal = (1.99374,1.99374,1.99374)
     block, center = (-50.5,0,0)
          size (0.65,0.265487,1e+20)
          axes (1,0,0), (0,1,0), (0,0,1)
          dielectric constant epsilon diagonal = (1.99374,1.99374,1.99374)
     block, center = (-51.5,0,0)
          size (0.65,0.265487,1e+20)
          axes (1,0,0), (0,1,0), (0,0,1)
          dielectric constant epsilon diagonal = (1.99374,1.99374,1.99374)
     block, center = (-52.5,0,0)
          size (0.65,0.265487,1e+20)
          axes (1,0,0), (0,1,0), (0,0,1)
          dielectric constant epsilon diagonal = (1.99374,1.99374,1.99374)
     block, center = (-53.5,0,0)
          size (0.65,0.265487,1e+20)
          axes (1,0,0), (0,1,0), (0,0,1)
          dielectric constant epsilon diagonal = (1.99374,1.99374,1.99374)
     block, center = (-54.5,0,0)
          size (0.65,0.265487,1e+20)
          axes (1,0,0), (0,1,0), (0,0,1)
          dielectric constant epsilon diagonal = (1.99374,1.99374,1.99374)
     block, center = (-55.5,0,0)
          size (0.65,0.265487,1e+20)
          axes (1,0,0), (0,1,0), (0,0,1)
          dielectric constant epsilon diagonal = (1.99374,1.99374,1.99374)
     block, center = (-56.5,0,0)
          size (0.65,0.265487,1e+20)
          axes (1,0,0), (0,1,0), (0,0,1)
          dielectric constant epsilon diagonal = (1.99374,1.99374,1.99374)
     block, center = (-57.5,0,0)
          size (0.65,0.265487,1e+20)
          axes (1,0,0), (0,1,0), (0,0,1)
          dielectric constant epsilon diagonal = (1.99374,1.99374,1.99374)
     block, center = (-58.5,0,0)
          size (0.65,0.265487,1e+20)
          axes (1,0,0), (0,1,0), (0,0,1)
          dielectric constant epsilon diagonal = (1.99374,1.99374,1.99374)
     block, center = (-59.5,0,0)
          size (0.65,0.265487,1e+20)
          axes (1,0,0), (0,1,0), (0,0,1)
          dielectric constant epsilon diagonal = (1.99374,1.99374,1.99374)
     block, center = (-60.5,0,0)
          size (0.65,0.265487,1e+20)
          axes (1,0,0), (0,1,0), (0,0,1)
          dielectric constant epsilon diagonal = (1.99374,1.99374,1.99374)
     block, center = (-61.5,0,0)
          size (0.65,0.265487,1e+20)
          axes (1,0,0), (0,1,0), (0,0,1)
          dielectric constant epsilon diagonal = (1.99374,1.99374,1.99374)
     block, center = (-62.5,0,0)
          size (0.65,0.265487,1e+20)
          axes (1,0,0), (0,1,0), (0,0,1)
          dielectric constant epsilon diagonal = (1.99374,1.99374,1.99374)
     block, center = (-63.5,0,0)
          size (0.65,0.265487,1e+20)
          axes (1,0,0), (0,1,0), (0,0,1)
          dielectric constant epsilon diagonal = (1.99374,1.99374,1.99374)
     block, center = (-64.5,0,0)
          size (0.65,0.265487,1e+20)
          axes (1,0,0), (0,1,0), (0,0,1)
          dielectric constant epsilon diagonal = (1.99374,1.99374,1.99374)
     block, center = (-65.5,0,0)
          size (0.65,0.265487,1e+20)
          axes (1,0,0), (0,1,0), (0,0,1)
          dielectric constant epsilon diagonal = (1.99374,1.99374,1.99374)
     block, center = (-66.5,0,0)
          size (0.65,0.265487,1e+20)
          axes (1,0,0), (0,1,0), (0,0,1)
          dielectric constant epsilon diagonal = (1.99374,1.99374,1.99374)
     block, center = (-67.5,0,0)
          size (0.65,0.265487,1e+20)
          axes (1,0,0), (0,1,0), (0,0,1)
          dielectric constant epsilon diagonal = (1.99374,1.99374,1.99374)
     block, center = (-68.5,0,0)
          size (0.65,0.265487,1e+20)
          axes (1,0,0), (0,1,0), (0,0,1)
          dielectric constant epsilon diagonal = (1.99374,1.99374,1.99374)
     block, center = (-69.5,0,0)
          size (0.65,0.265487,1e+20)
          axes (1,0,0), (0,1,0), (0,0,1)
          dielectric constant epsilon diagonal = (1.99374,1.99374,1.99374)
     block, center = (-70.5,0,0)
          size (0.65,0.265487,1e+20)
          axes (1,0,0), (0,1,0), (0,0,1)
          dielectric constant epsilon diagonal = (1.99374,1.99374,1.99374)
     block, center = (-71.5,0,0)
          size (0.65,0.265487,1e+20)
          axes (1,0,0), (0,1,0), (0,0,1)
          dielectric constant epsilon diagonal = (1.99374,1.99374,1.99374)
     block, center = (-72.5,0,0)
          size (0.65,0.265487,1e+20)
          axes (1,0,0), (0,1,0), (0,0,1)
          dielectric constant epsilon diagonal = (1.99374,1.99374,1.99374)
     block, center = (-73.5,0,0)
          size (0.65,0.265487,1e+20)
          axes (1,0,0), (0,1,0), (0,0,1)
          dielectric constant epsilon diagonal = (1.99374,1.99374,1.99374)
     block, center = (-74.5,0,0)
          size (0.65,0.265487,1e+20)
          axes (1,0,0), (0,1,0), (0,0,1)
          dielectric constant epsilon diagonal = (1.99374,1.99374,1.99374)
time for set_epsilon = 8.16128 s
-----------
Meep: using output directory "ref-out"
creating output file "ref-out/eps-000000.00.h5"...
Meep progress: 2.38/377.433631896973 = 0.6% done in 4.0s, 632.5s to go
on time step 124 (time=2.48), 0.032382 s/step
Meep progress: 5.22/377.433631896973 = 1.4% done in 8.0s, 572.3s to go
on time step 266 (time=5.32), 0.0281829 s/step
Meep progress: 8.18/377.433631896973 = 2.2% done in 12.0s, 542.9s to go
on time step 415 (time=8.3), 0.027022 s/step
Meep progress: 10.86/377.433631896973 = 2.9% done in 16.0s, 541.1s to go
on time step 549 (time=10.98), 0.0299429 s/step
Meep progress: 13.68/377.433631896973 = 3.6% done in 20.0s, 532.8s to go
on time step 690 (time=13.8), 0.0284018 s/step
Meep progress: 16.56/377.433631896973 = 4.4% done in 24.1s, 524.3s to go
on time step 834 (time=16.68), 0.0279068 s/step
Meep progress: 19.46/377.433631896973 = 5.2% done in 28.1s, 516.4s to go
on time step 979 (time=19.58), 0.0277458 s/step
Meep progress: 22.26/377.433631896973 = 5.9% done in 32.1s, 512.0s to go
on time step 1119 (time=22.38), 0.0286844 s/step
Meep progress: 25.0/377.433631896973 = 6.6% done in 36.1s, 509.0s to go
on time step 1255 (time=25.1), 0.0294183 s/step
Meep progress: 27.58/377.433631896973 = 7.3% done in 40.1s, 509.0s to go
on time step 1384 (time=27.68), 0.0311788 s/step
Meep progress: 30.16/377.433631896973 = 8.0% done in 44.2s, 508.5s to go
on time step 1513 (time=30.26), 0.0312133 s/step
Meep progress: 32.74/377.433631896973 = 8.7% done in 48.2s, 507.1s to go
on time step 1642 (time=32.84), 0.0311199 s/step
Meep progress: 35.4/377.433631896973 = 9.4% done in 52.2s, 504.2s to go
on time step 1775 (time=35.5), 0.0301032 s/step
Meep progress: 38.0/377.433631896973 = 10.1% done in 56.2s, 501.9s to go
on time step 1905 (time=38.1), 0.0308704 s/step
Meep progress: 40.52/377.433631896973 = 10.7% done in 60.2s, 500.6s to go
on time step 2030 (time=40.6), 0.0321415 s/step
Meep progress: 42.96/377.433631896973 = 11.4% done in 64.2s, 500.1s to go
on time step 2152 (time=43.04), 0.0327934 s/step
Meep progress: 45.48/377.433631896973 = 12.0% done in 68.3s, 498.2s to go
on time step 2278 (time=45.56), 0.0318383 s/step
Meep progress: 47.86/377.433631896973 = 12.7% done in 72.3s, 497.7s to go
on time step 2397 (time=47.94), 0.0338409 s/step
Meep progress: 50.22/377.433631896973 = 13.3% done in 76.3s, 497.0s to go
on time step 2515 (time=50.3), 0.0339696 s/step
Meep progress: 52.74/377.433631896973 = 14.0% done in 80.3s, 494.4s to go
on time step 2641 (time=52.82), 0.0319059 s/step
Meep progress: 55.36/377.433631896973 = 14.7% done in 84.3s, 490.6s to go
on time step 2772 (time=55.44), 0.0306406 s/step
Meep progress: 57.86/377.433631896973 = 15.3% done in 88.3s, 487.9s to go
on time step 2897 (time=57.94), 0.0322026 s/step
Meep progress: 60.34/377.433631896973 = 16.0% done in 92.4s, 485.3s to go
on time step 3021 (time=60.42), 0.0322848 s/step
Meep progress: 62.68/377.433631896973 = 16.6% done in 96.4s, 483.9s to go
on time step 3138 (time=62.76), 0.034398 s/step
Meep progress: 65.24/377.433631896973 = 17.3% done in 100.4s, 480.2s to go
on time step 3267 (time=65.34), 0.0311072 s/step
Meep progress: 67.86/377.433631896973 = 18.0% done in 104.4s, 476.2s to go
on time step 3397 (time=67.94), 0.0309613 s/step
Meep progress: 70.04/377.433631896973 = 18.6% done in 108.4s, 475.9s to go
on time step 3505 (time=70.1), 0.0372952 s/step
Meep progress: 72.52/377.433631896973 = 19.2% done in 112.5s, 472.8s to go
on time step 3630 (time=72.6), 0.0321216 s/step
Meep progress: 75.08/377.433631896973 = 19.9% done in 116.5s, 469.1s to go
on time step 3758 (time=75.16), 0.0314564 s/step
Meep progress: 77.56/377.433631896973 = 20.5% done in 120.5s, 465.9s to go
on time step 3881 (time=77.62), 0.0326844 s/step
Meep progress: 79.98/377.433631896973 = 21.2% done in 124.5s, 463.2s to go
on time step 4002 (time=80.04), 0.0333162 s/step
Meep progress: 82.18/377.433631896973 = 21.8% done in 128.6s, 462.0s to go
on time step 4112 (time=82.24), 0.0366157 s/step
Meep progress: 84.64/377.433631896973 = 22.4% done in 132.6s, 458.7s to go
on time step 4235 (time=84.7), 0.0326695 s/step
Meep progress: 87.02/377.433631896973 = 23.1% done in 136.6s, 455.9s to go
on time step 4354 (time=87.08), 0.033778 s/step
Meep progress: 89.28/377.433631896973 = 23.7% done in 140.6s, 453.9s to go
on time step 4467 (time=89.34), 0.0356763 s/step
Meep progress: 91.5/377.433631896973 = 24.2% done in 144.7s, 452.1s to go
on time step 4578 (time=91.56), 0.0363091 s/step
Meep progress: 93.72/377.433631896973 = 24.8% done in 148.7s, 450.1s to go
on time step 4689 (time=93.78), 0.0361664 s/step
Meep progress: 95.8/377.433631896973 = 25.4% done in 152.7s, 448.9s to go
on time step 4793 (time=95.86), 0.0386205 s/step
Meep progress: 98.08/377.433631896973 = 26.0% done in 156.7s, 446.4s to go
on time step 4908 (time=98.16), 0.035073 s/step
Meep progress: 100.32/377.433631896973 = 26.6% done in 160.7s, 444.0s to go
on time step 5020 (time=100.4), 0.035849 s/step
Meep progress: 102.78/377.433631896973 = 27.2% done in 164.8s, 440.3s to go
on time step 5143 (time=102.86), 0.0326029 s/step
Meep progress: 105.28/377.433631896973 = 27.9% done in 168.8s, 436.3s to go
on time step 5268 (time=105.36), 0.0322617 s/step
Meep progress: 107.68/377.433631896973 = 28.5% done in 172.8s, 432.8s to go
on time step 5389 (time=107.78), 0.0331506 s/step
Meep progress: 110.16/377.433631896973 = 29.2% done in 176.8s, 428.9s to go
on time step 5512 (time=110.24), 0.0326021 s/step
Meep progress: 112.56/377.433631896973 = 29.8% done in 180.8s, 425.5s to go
on time step 5633 (time=112.66), 0.0333107 s/step
Meep progress: 115.0/377.433631896973 = 30.5% done in 184.8s, 421.8s to go
on time step 5754 (time=115.08), 0.033168 s/step
Meep progress: 117.38/377.433631896973 = 31.1% done in 188.8s, 418.4s to go
on time step 5874 (time=117.48), 0.0334569 s/step
Meep progress: 119.9/377.433631896973 = 31.8% done in 192.8s, 414.2s to go
on time step 5999 (time=119.98), 0.0320302 s/step
Meep progress: 122.4/377.433631896973 = 32.4% done in 196.9s, 410.2s to go
on time step 6124 (time=122.48), 0.0321808 s/step
Meep progress: 124.8/377.433631896973 = 33.1% done in 200.9s, 406.7s to go
on time step 6244 (time=124.88), 0.0335796 s/step
Meep progress: 127.3/377.433631896973 = 33.7% done in 204.9s, 402.6s to go
on time step 6370 (time=127.4), 0.0318372 s/step
Meep progress: 129.64/377.433631896973 = 34.3% done in 208.9s, 399.3s to go
on time step 6486 (time=129.72), 0.0345935 s/step
Meep progress: 131.86/377.433631896973 = 34.9% done in 212.9s, 396.6s to go
on time step 6598 (time=131.96), 0.0358739 s/step
Meep progress: 134.3/377.433631896973 = 35.6% done in 216.9s, 392.7s to go
on time step 6720 (time=134.4), 0.0330219 s/step
Meep progress: 136.58/377.433631896973 = 36.2% done in 220.9s, 389.6s to go
on time step 6835 (time=136.7), 0.0349338 s/step
Meep progress: 138.92/377.433631896973 = 36.8% done in 225.0s, 386.2s to go
on time step 6952 (time=139.04), 0.0342286 s/step
Meep progress: 141.48/377.433631896973 = 37.5% done in 229.0s, 381.9s to go
on time step 7079 (time=141.58), 0.0316745 s/step
Meep progress: 143.96/377.433631896973 = 38.1% done in 233.0s, 377.9s to go
on time step 7204 (time=144.08), 0.0321096 s/step
Meep progress: 146.24/377.433631896973 = 38.7% done in 237.0s, 374.7s to go
on time step 7318 (time=146.36), 0.0352638 s/step
Meep progress: 148.64/377.433631896973 = 39.4% done in 241.0s, 371.0s to go
on time step 7437 (time=148.74), 0.0336783 s/step
Meep progress: 150.86/377.433631896973 = 40.0% done in 245.0s, 368.0s to go
on time step 7548 (time=150.96), 0.0362669 s/step
Meep progress: 153.34/377.433631896973 = 40.6% done in 249.0s, 364.0s to go
on time step 7673 (time=153.46), 0.0320272 s/step
Meep progress: 155.96/377.433631896973 = 41.3% done in 253.1s, 359.4s to go
on time step 7804 (time=156.08), 0.0306544 s/step
Meep progress: 158.46/377.433631896973 = 42.0% done in 257.1s, 355.3s to go
on time step 7928 (time=158.56), 0.0324611 s/step
Meep progress: 160.68/377.433631896973 = 42.6% done in 261.1s, 352.2s to go
on time step 8039 (time=160.78), 0.0362401 s/step
Meep progress: 163.08/377.433631896973 = 43.2% done in 265.1s, 348.5s to go
on time step 8159 (time=163.18), 0.0335284 s/step
Meep progress: 165.42/377.433631896973 = 43.8% done in 269.1s, 345.0s to go
on time step 8277 (time=165.54), 0.0340787 s/step
Meep progress: 167.82/377.433631896973 = 44.5% done in 273.2s, 341.2s to go
on time step 8396 (time=167.92), 0.0338414 s/step
Meep progress: 170.32/377.433631896973 = 45.1% done in 277.2s, 337.1s to go
on time step 8523 (time=170.46), 0.0316135 s/step
Meep progress: 172.84/377.433631896973 = 45.8% done in 281.2s, 332.9s to go
on time step 8648 (time=172.96), 0.0321708 s/step
Meep progress: 175.46/377.433631896973 = 46.5% done in 285.2s, 328.3s to go
on time step 8779 (time=175.58), 0.0305354 s/step
Meep progress: 178.08/377.433631896973 = 47.2% done in 289.2s, 323.8s to go
on time step 8910 (time=178.2), 0.0306711 s/step
Meep progress: 180.72/377.433631896973 = 47.9% done in 293.3s, 319.2s to go
on time step 9042 (time=180.84), 0.0305139 s/step
Meep progress: 183.2/377.433631896973 = 48.5% done in 297.3s, 315.2s to go
on time step 9166 (time=183.32), 0.0322836 s/step
Meep progress: 185.8/377.433631896973 = 49.2% done in 301.3s, 310.8s to go
on time step 9296 (time=185.92), 0.0309875 s/step
Meep progress: 188.4/377.433631896973 = 49.9% done in 305.3s, 306.3s to go
on time step 9426 (time=188.52), 0.0308584 s/step
Meep progress: 190.62/377.433631896973 = 50.5% done in 309.3s, 303.2s to go
on time step 9535 (time=190.7), 0.036731 s/step
Meep progress: 192.94/377.433631896973 = 51.1% done in 313.4s, 299.6s to go
on time step 9652 (time=193.04), 0.03424 s/step
Meep progress: 195.44/377.433631896973 = 51.8% done in 317.4s, 295.5s to go
on time step 9776 (time=195.52), 0.0323604 s/step
Meep progress: 197.84/377.433631896973 = 52.4% done in 321.4s, 291.7s to go
on time step 9897 (time=197.94), 0.0331323 s/step
Meep progress: 200.36/377.433631896973 = 53.1% done in 325.4s, 287.6s to go
on time step 10021 (time=200.42), 0.0322753 s/step
Meep progress: 202.94/377.433631896973 = 53.8% done in 329.4s, 283.2s to go
on time step 10151 (time=203.02), 0.0307988 s/step
Meep progress: 205.52/377.433631896973 = 54.5% done in 333.4s, 278.9s to go
on time step 10280 (time=205.6), 0.0310396 s/step
Meep progress: 208.2/377.433631896973 = 55.2% done in 337.4s, 274.3s to go
on time step 10414 (time=208.28), 0.0300749 s/step
Meep progress: 210.48/377.433631896973 = 55.8% done in 341.4s, 270.8s to go
on time step 10528 (time=210.56), 0.035341 s/step
Meep progress: 212.7/377.433631896973 = 56.4% done in 345.5s, 267.5s to go
on time step 10639 (time=212.78), 0.036128 s/step
Meep progress: 215.34/377.433631896973 = 57.1% done in 349.5s, 263.1s to go
on time step 10772 (time=215.44), 0.0301797 s/step
Meep progress: 217.82/377.433631896973 = 57.7% done in 353.5s, 259.0s to go
on time step 10896 (time=217.92), 0.0323581 s/step
Meep progress: 220.24/377.433631896973 = 58.4% done in 357.5s, 255.2s to go
on time step 11016 (time=220.32), 0.0334558 s/step
Meep progress: 222.82/377.433631896973 = 59.0% done in 361.5s, 250.9s to go
on time step 11145 (time=222.9), 0.0311187 s/step
Meep progress: 225.34/377.433631896973 = 59.7% done in 365.6s, 246.7s to go
on time step 11271 (time=225.42), 0.0318989 s/step
Meep progress: 227.84/377.433631896973 = 60.4% done in 369.6s, 242.7s to go
on time step 11395 (time=227.9), 0.0323116 s/step
Meep progress: 230.3/377.433631896973 = 61.0% done in 373.6s, 238.7s to go
on time step 11518 (time=230.36), 0.0326311 s/step
Meep progress: 232.54/377.433631896973 = 61.6% done in 377.6s, 235.3s to go
on time step 11630 (time=232.6), 0.0357229 s/step
Meep progress: 234.84/377.433631896973 = 62.2% done in 381.6s, 231.7s to go
on time step 11745 (time=234.9), 0.0348868 s/step
Meep progress: 237.42/377.433631896973 = 62.9% done in 385.6s, 227.4s to go
on time step 11874 (time=237.48), 0.0312759 s/step
Meep progress: 240.0/377.433631896973 = 63.6% done in 389.6s, 223.1s to go
on time step 12004 (time=240.08), 0.0309648 s/step
Meep progress: 242.6/377.433631896973 = 64.3% done in 393.7s, 218.8s to go
on time step 12134 (time=242.68), 0.0308649 s/step
Meep progress: 244.78/377.433631896973 = 64.9% done in 397.7s, 215.5s to go
on time step 12242 (time=244.84), 0.0372025 s/step
Meep progress: 247.12/377.433631896973 = 65.5% done in 401.7s, 211.8s to go
on time step 12360 (time=247.2), 0.0341029 s/step
Meep progress: 249.34/377.433631896973 = 66.1% done in 405.7s, 208.4s to go
on time step 12470 (time=249.4), 0.0364081 s/step
Meep progress: 251.72/377.433631896973 = 66.7% done in 409.7s, 204.6s to go
on time step 12590 (time=251.8), 0.0335632 s/step
Meep progress: 254.38/377.433631896973 = 67.4% done in 413.8s, 200.2s to go
on time step 12723 (time=254.46), 0.0302584 s/step
Meep progress: 256.9/377.433631896973 = 68.1% done in 417.8s, 196.0s to go
on time step 12849 (time=256.98), 0.0320344 s/step
Meep progress: 259.24/377.433631896973 = 68.7% done in 421.8s, 192.3s to go
on time step 12967 (time=259.34), 0.0340274 s/step
Meep progress: 261.7/377.433631896973 = 69.3% done in 425.8s, 188.3s to go
on time step 13089 (time=261.78), 0.0329226 s/step
Meep progress: 264.22/377.433631896973 = 70.0% done in 429.8s, 184.2s to go
on time step 13216 (time=264.32), 0.0317065 s/step
Meep progress: 266.82/377.433631896973 = 70.7% done in 433.8s, 179.9s to go
on time step 13346 (time=266.92), 0.0309117 s/step
Meep progress: 269.48/377.433631896973 = 71.4% done in 437.9s, 175.4s to go
on time step 13478 (time=269.56), 0.0303058 s/step
Meep progress: 271.64/377.433631896973 = 72.0% done in 441.9s, 172.1s to go
on time step 13586 (time=271.72), 0.0373157 s/step
Meep progress: 273.94/377.433631896973 = 72.6% done in 445.9s, 168.5s to go
on time step 13702 (time=274.04), 0.0347738 s/step
Meep progress: 276.38/377.433631896973 = 73.2% done in 449.9s, 164.5s to go
on time step 13824 (time=276.48), 0.0329438 s/step
Meep progress: 278.86/377.433631896973 = 73.9% done in 453.9s, 160.5s to go
on time step 13949 (time=278.98), 0.0322131 s/step
Meep progress: 281.42/377.433631896973 = 74.6% done in 458.0s, 156.2s to go
on time step 14076 (time=281.52), 0.0316668 s/step
Meep progress: 283.9/377.433631896973 = 75.2% done in 462.0s, 152.2s to go
on time step 14200 (time=284), 0.0323096 s/step
Meep progress: 286.4/377.433631896973 = 75.9% done in 466.0s, 148.1s to go
on time step 14325 (time=286.5), 0.0321323 s/step
Meep progress: 288.86/377.433631896973 = 76.5% done in 470.0s, 144.1s to go
on time step 14449 (time=288.98), 0.0324526 s/step
Meep progress: 291.4/377.433631896973 = 77.2% done in 474.0s, 140.0s to go
on time step 14576 (time=291.52), 0.0317172 s/step
Meep progress: 293.98/377.433631896973 = 77.9% done in 478.0s, 135.7s to go
on time step 14705 (time=294.1), 0.0311341 s/step
Meep progress: 296.62/377.433631896973 = 78.6% done in 482.1s, 131.3s to go
on time step 14837 (time=296.74), 0.0305262 s/step
Meep progress: 299.2/377.433631896973 = 79.3% done in 486.1s, 127.1s to go
on time step 14966 (time=299.32), 0.0311357 s/step
Meep progress: 301.78/377.433631896973 = 80.0% done in 490.1s, 122.9s to go
on time step 15095 (time=301.9), 0.0310184 s/step
Meep progress: 304.4/377.433631896973 = 80.6% done in 494.1s, 118.5s to go
on time step 15227 (time=304.54), 0.0305087 s/step
Meep progress: 306.86/377.433631896973 = 81.3% done in 498.1s, 114.6s to go
on time step 15350 (time=307), 0.0327089 s/step
Meep progress: 309.42/377.433631896973 = 82.0% done in 502.1s, 110.4s to go
on time step 15478 (time=309.56), 0.0314333 s/step
Meep progress: 311.84/377.433631896973 = 82.6% done in 506.1s, 106.5s to go
on time step 15598 (time=311.96), 0.0334866 s/step
Meep progress: 314.08/377.433631896973 = 83.2% done in 510.2s, 102.9s to go
on time step 15710 (time=314.2), 0.0358867 s/step
Meep progress: 316.3/377.433631896973 = 83.8% done in 514.2s, 99.4s to go
on time step 15821 (time=316.42), 0.0363311 s/step
Meep progress: 318.86/377.433631896973 = 84.5% done in 518.2s, 95.2s to go
on time step 15950 (time=319), 0.0310704 s/step
Meep progress: 321.36/377.433631896973 = 85.1% done in 522.2s, 91.1s to go
on time step 16074 (time=321.48), 0.0322693 s/step
Meep progress: 323.68/377.433631896973 = 85.8% done in 526.2s, 87.4s to go
on time step 16191 (time=323.82), 0.0342359 s/step
Meep progress: 326.0/377.433631896973 = 86.4% done in 530.3s, 83.7s to go
on time step 16305 (time=326.1), 0.0351436 s/step
Meep progress: 328.32/377.433631896973 = 87.0% done in 534.3s, 79.9s to go
on time step 16421 (time=328.42), 0.0346388 s/step
Meep progress: 330.76/377.433631896973 = 87.6% done in 538.3s, 76.0s to go
on time step 16543 (time=330.86), 0.0329241 s/step
Meep progress: 333.32/377.433631896973 = 88.3% done in 542.3s, 71.8s to go
on time step 16671 (time=333.42), 0.031394 s/step
Meep progress: 335.94/377.433631896973 = 89.0% done in 546.4s, 67.5s to go
on time step 16802 (time=336.04), 0.0307349 s/step
Meep progress: 338.32/377.433631896973 = 89.6% done in 550.4s, 63.6s to go
on time step 16921 (time=338.42), 0.0338864 s/step
Meep progress: 340.82/377.433631896973 = 90.3% done in 554.4s, 59.6s to go
on time step 17046 (time=340.92), 0.0321881 s/step
Meep progress: 343.4/377.433631896973 = 91.0% done in 558.4s, 55.3s to go
on time step 17175 (time=343.5), 0.0311526 s/step
Meep progress: 346.06/377.433631896973 = 91.7% done in 562.5s, 51.0s to go
on time step 17308 (time=346.16), 0.030127 s/step
Meep progress: 348.68/377.433631896973 = 92.4% done in 566.5s, 46.7s to go
on time step 17439 (time=348.78), 0.0305702 s/step
Meep progress: 351.44/377.433631896973 = 93.1% done in 570.5s, 42.2s to go
on time step 17578 (time=351.56), 0.0289548 s/step
Meep progress: 354.22/377.433631896973 = 93.8% done in 574.5s, 37.6s to go
on time step 17717 (time=354.34), 0.0288183 s/step
Meep progress: 356.98/377.433631896973 = 94.6% done in 578.5s, 33.1s to go
on time step 17855 (time=357.1), 0.0291517 s/step
Meep progress: 359.84/377.433631896973 = 95.3% done in 582.5s, 28.5s to go
on time step 17998 (time=359.96), 0.0280748 s/step
Meep progress: 362.68/377.433631896973 = 96.1% done in 586.5s, 23.9s to go
on time step 18140 (time=362.8), 0.028278 s/step
Meep progress: 365.54/377.433631896973 = 96.8% done in 590.5s, 19.2s to go
on time step 18284 (time=365.68), 0.0279678 s/step
Meep progress: 368.38/377.433631896973 = 97.6% done in 594.5s, 14.6s to go
on time step 18426 (time=368.52), 0.0283226 s/step
Meep progress: 371.2/377.433631896973 = 98.3% done in 598.6s, 10.1s to go
on time step 18566 (time=371.32), 0.0286529 s/step
Meep progress: 373.94/377.433631896973 = 99.1% done in 602.6s, 5.6s to go
on time step 18703 (time=374.06), 0.0292522 s/step
Meep progress: 376.62/377.433631896973 = 99.8% done in 606.6s, 1.3s to go
on time step 18838 (time=376.76), 0.0297091 s/step
run 0 finished at t = 377.44 (18872 timesteps)
flux1:, 0.627777777777778, 7.59108949792179e-7, 7.59108674783565e-7, 7.59108791903367e-7, 7.59109232263894e-7, 7.59109641494514e-7, 7.59109627694328e-7, 7.59109076880574e-7, 7.59108310119502e-7, 7.59107929988795e-7, 7.59108400633398e-7, 7.59109617132284e-7, 7.59110802035756e-7, 7.59110923332026e-7, 7.59109486422466e-7, 7.5910718850375e-7, 7.59105802906579e-7, 7.59107003488264e-7, 7.59110643818189e-7, 7.5911390171539e-7, 7.59112909794145e-7, 7.59107024303088e-7, 7.59102258277645e-7, 7.59106748236466e-7, 7.59115907066035e-7, 7.59110029165172e-7, 7.59100365572727e-7, 7.59121882533973e-7, 7.59096838433215e-7, 7.59126957357467e-7, 7.59104797066534e-7, 7.59093260973496e-7, 7.59104797066536e-7, 7.59126957357469e-7, 7.59096838433216e-7, 7.59121882533972e-7, 7.59100365572725e-7, 7.59110029165171e-7, 7.59115907066035e-7, 7.59106748236468e-7, 7.59102258277646e-7, 7.59107024303091e-7, 7.59112909794144e-7, 7.59113901715387e-7, 7.59110643818187e-7, 7.59107003488261e-7, 7.59105802906577e-7, 7.59107188503752e-7, 7.59109486422466e-7, 7.59110923332027e-7, 7.59110802035758e-7, 7.59109617132281e-7, 7.59108400633398e-7, 7.59107929988792e-7, 7.59108310119501e-7, 7.59109076880573e-7, 7.59109627694329e-7, 7.59109641494518e-7, 7.59109232263892e-7, 7.5910879190337e-7, 7.59108674783565e-7, 7.59108949792177e-7
flux1:, 0.628040226681531, 8.66567641656298e-7, 8.66567538218162e-7, 8.66567826571229e-7, 8.66568351474106e-7, 8.66568701917143e-7, 8.66568495929072e-7, 8.66567704532227e-7, 8.66566776515975e-7, 8.66566419809019e-7, 8.66567113867367e-7, 8.66568649460505e-7, 8.665700632271e-7, 8.66570157347152e-7, 8.66568409884971e-7, 8.66565687864296e-7, 8.66564064259196e-7, 8.66565445470046e-7, 8.66569622843292e-7, 8.66573348379649e-7, 8.66572235270162e-7, 8.6656560116258e-7, 8.66560290964786e-7, 8.66565452687675e-7, 8.66575741871975e-7, 8.66568838458441e-7, 8.66557825061257e-7, 8.66582378655417e-7, 8.66553822237481e-7, 8.66588349934434e-7, 8.66563145846434e-7, 8.66550002012158e-7, 8.66563145846436e-7, 8.66588349934435e-7, 8.66553822237482e-7, 8.66582378655416e-7, 8.66557825061254e-7, 8.66568838458441e-7, 8.66575741871975e-7, 8.66565452687676e-7, 8.66560290964786e-7, 8.66565601162581e-7, 8.66572235270161e-7, 8.66573348379647e-7, 8.66569622843291e-7, 8.66565445470045e-7, 8.66564064259196e-7, 8.66565687864301e-7, 8.66568409884969e-7, 8.66570157347151e-7, 8.66570063227098e-7, 8.66568649460507e-7, 8.66567113867369e-7, 8.66566419809019e-7, 8.66566776515976e-7, 8.66567704532228e-7, 8.66568495929074e-7, 8.66568701917139e-7, 8.66568351474102e-7, 8.66567826571231e-7, 8.66567538218166e-7, 8.66567641656296e-7
flux1:, 0.628302675585284, 9.88362740746263e-7, 9.88362878411734e-7, 9.88363398204458e-7, 9.88364029176749e-7, 9.88364291952573e-7, 9.88363826988122e-7, 9.88362722215566e-7, 9.88361590697442e-7, 9.88361268664639e-7, 9.88362247359231e-7, 9.88364182919341e-7, 9.8836588291484e-7, 9.88365950489868e-7, 9.88363833432377e-7, 9.88360601630799e-7, 9.88358680896279e-7, 9.88360250553805e-7, 9.88365034700049e-7, 9.8836930252128e-7, 9.88368077745892e-7, 9.88360630245798e-7, 9.88354732650217e-7, 9.8836065361785e-7, 9.88372179476525e-7, 9.88364063085362e-7, 9.88351507126481e-7, 9.88379499720116e-7, 9.88346981844823e-7, 9.88386550555603e-7, 9.88357930573701e-7, 9.88342976238333e-7, 9.88357930573702e-7, 9.88386550555605e-7, 9.88346981844822e-7, 9.88379499720114e-7, 9.88351507126478e-7, 9.8836406308536e-7, 9.88372179476524e-7, 9.88360653617853e-7, 9.88354732650217e-7, 9.88360630245801e-7, 9.88368077745891e-7, 9.88369302521276e-7, 9.8836503470005e-7, 9.88360250553805e-7, 9.88358680896279e-7, 9.88360601630803e-7, 9.88363833432375e-7, 9.8836595048987e-7, 9.88365882914843e-7, 9.88364182919342e-7, 9.88362247359234e-7, 9.88361268664639e-7, 9.88361590697441e-7, 9.88362722215563e-7, 9.88363826988121e-7, 9.88364291952576e-7, 9.88364029176751e-7, 9.88363398204457e-7, 9.88362878411742e-7, 9.88362740746257e-7
flux1:, 0.628565124489038, 1.12627879327118e-6, 1.12627925581041e-6, 1.12628007719289e-6, 1.12628083673359e-6, 1.12628097447945e-6, 1.12628016980148e-6, 1.12627866608476e-6, 1.12627728337927e-6, 1.12627701187295e-6, 1.1262783488942e-6, 1.12628077948757e-6, 1.1262828318301e-6, 1.12628287225606e-6, 1.1262803159678e-6, 1.12627647455131e-6, 1.12627418786173e-6, 1.12627595405651e-6, 1.12628142407635e-6, 1.12628631985582e-6, 1.12628499689147e-6, 1.12627666676613e-6, 1.12627013602507e-6, 1.12627691374419e-6, 1.12628979019968e-6, 1.12628024443017e-6, 1.12626592869454e-6, 1.1262978127339e-6, 1.12626083054905e-6, 1.12630615612999e-6, 1.12627370539111e-6, 1.12625671369834e-6, 1.12627370539111e-6, 1.12630615612999e-6, 1.12626083054905e-6, 1.1262978127339e-6, 1.12626592869454e-6, 1.12628024443017e-6, 1.12628979019968e-6, 1.12627691374419e-6, 1.12627013602506e-6, 1.12627666676613e-6, 1.12628499689147e-6, 1.12628631985581e-6, 1.12628142407635e-6, 1.12627595405651e-6, 1.12627418786173e-6, 1.12627647455132e-6, 1.1262803159678e-6, 1.12628287225606e-6, 1.1262828318301e-6, 1.12628077948757e-6, 1.1262783488942e-6, 1.12627701187294e-6, 1.12627728337927e-6, 1.12627866608476e-6, 1.12628016980148e-6, 1.12628097447945e-6, 1.12628083673359e-6, 1.1262800771929e-6, 1.12627925581041e-6, 1.12627879327118e-6
flux1:, 0.628827573392791, 1.2823045807792e-6, 1.28230546686524e-6, 1.28230666966643e-6, 1.28230758020752e-6, 1.28230754577115e-6, 1.28230630573319e-6, 1.28230430455009e-6, 1.28230261820168e-6, 1.28230241885779e-6, 1.28230420148501e-6, 1.28230723688644e-6, 1.28230971609826e-6, 1.28230972649274e-6, 1.28230664954282e-6, 1.28230208381588e-6, 1.28229935286385e-6, 1.28230132503083e-6, 1.28230757066316e-6, 1.28231319164061e-6, 1.28231178718871e-6, 1.28230249928963e-6, 1.28229528657279e-6, 1.28230303004407e-6, 1.28231738008762e-6, 1.28230615717238e-6, 1.28228983822157e-6, 1.28232612200277e-6, 1.28228411208525e-6, 1.28233600264267e-6, 1.28229925768792e-6, 1.28227997452092e-6, 1.28229925768792e-6, 1.28233600264267e-6, 1.28228411208525e-6, 1.28232612200277e-6, 1.28228983822157e-6, 1.28230615717237e-6, 1.28231738008762e-6, 1.28230303004407e-6, 1.28229528657279e-6, 1.28230249928963e-6, 1.28231178718871e-6, 1.28231319164061e-6, 1.28230757066316e-6, 1.28230132503083e-6, 1.28229935286384e-6, 1.28230208381588e-6, 1.28230664954282e-6, 1.28230972649274e-6, 1.28230971609826e-6, 1.28230723688644e-6, 1.28230420148502e-6, 1.28230241885778e-6, 1.28230261820168e-6, 1.2823043045501e-6, 1.28230630573319e-6, 1.28230754577115e-6, 1.28230758020753e-6, 1.28230666966642e-6, 1.28230546686525e-6, 1.2823045807792e-6
flux1:, 0.629090022296544, 1.45865411205545e-6, 1.45865553542447e-6, 1.45865720846356e-6, 1.45865829118528e-6, 1.45865802651563e-6, 1.45865624004865e-6, 1.45865363023544e-6, 1.45865158399399e-6, 1.458651485397e-6, 1.45865381528644e-6, 1.45865757999624e-6, 1.45866056821979e-6, 1.45866054220512e-6, 1.45865685033598e-6, 1.45865143048119e-6, 1.45864816822439e-6, 1.45865035857579e-6, 1.45865748148172e-6, 1.45866393663889e-6, 1.45866246929973e-6, 1.45865214057802e-6, 1.45864419328515e-6, 1.45865302485956e-6, 1.45866898258902e-6, 1.45865580116905e-6, 1.45863720771425e-6, 1.45867846170511e-6, 1.45863079215181e-6, 1.4586901570897e-6, 1.45864859901611e-6, 1.45862673933921e-6, 1.45864859901612e-6, 1.45869015708971e-6, 1.45863079215181e-6, 1.45867846170511e-6, 1.45863720771424e-6, 1.45865580116904e-6, 1.45866898258901e-6, 1.45865302485957e-6, 1.45864419328516e-6, 1.45865214057802e-6, 1.45866246929972e-6, 1.45866393663888e-6, 1.45865748148172e-6, 1.45865035857579e-6, 1.45864816822439e-6, 1.4586514304812e-6, 1.45865685033598e-6, 1.45866054220512e-6, 1.45866056821979e-6, 1.45865757999624e-6, 1.45865381528645e-6, 1.458651485397e-6, 1.45865158399399e-6, 1.45865363023545e-6, 1.45865624004865e-6, 1.45865802651564e-6, 1.45865829118528e-6, 1.45865720846355e-6, 1.45865553542448e-6, 1.45865411205545e-6
flux1:, 0.629352471200297, 1.65778947107044e-6, 1.65779156006971e-6, 1.65779380003298e-6, 1.65779507361901e-6, 1.65779450899675e-6, 1.65779204967886e-6, 1.65778870830322e-6, 1.65778624338483e-6, 1.65778628211351e-6, 1.65778927561692e-6, 1.65779390826861e-6, 1.65779749400614e-6, 1.65779742036406e-6, 1.65779300574173e-6, 1.65778658713278e-6, 1.65778269915515e-6, 1.65778512449144e-6, 1.65779323949245e-6, 1.65780064924844e-6, 1.65779913747962e-6, 1.65778767440465e-6, 1.65777893536444e-6, 1.65778899308137e-6, 1.65780670642751e-6, 1.65779124960464e-6, 1.65777008105504e-6, 1.65781694479539e-6, 1.65776290611707e-6, 1.65783076557186e-6, 1.65778381202365e-6, 1.65775905566645e-6, 1.65778381202366e-6, 1.65783076557187e-6, 1.65776290611707e-6, 1.65781694479538e-6, 1.65777008105504e-6, 1.65779124960463e-6, 1.65780670642751e-6, 1.65778899308137e-6, 1.65777893536444e-6, 1.65778767440465e-6, 1.65779913747962e-6, 1.65780064924844e-6, 1.65779323949245e-6, 1.65778512449144e-6, 1.65778269915515e-6, 1.65778658713278e-6, 1.65779300574173e-6, 1.65779742036406e-6, 1.65779749400614e-6, 1.65779390826861e-6, 1.65778927561692e-6, 1.65778628211351e-6, 1.65778624338483e-6, 1.65778870830322e-6, 1.65779204967885e-6, 1.65779450899674e-6, 1.657795073619e-6, 1.65779380003299e-6, 1.65779156006971e-6, 1.65778947107044e-6
flux1:, 0.629614920104051, 1.88244564871054e-6, 1.88244854514819e-6, 1.88245145505385e-6, 1.88245293450311e-6, 1.88245198826803e-6, 1.8824487151062e-6, 1.88244450894909e-6, 1.88244156553164e-6, 1.88244178696294e-6, 1.88244557483542e-6, 1.882451226894e-6, 1.88245550325171e-6, 1.88245536451547e-6, 1.88245010538292e-6, 1.88244252959578e-6, 1.88243791616159e-6, 1.88244060006085e-6, 1.88244983625379e-6, 1.88245833155896e-6, 1.88245679080169e-6, 1.882444086123e-6, 1.88243449270385e-6, 1.88244593321076e-6, 1.88246556746836e-6, 1.88244748119894e-6, 1.88242340641506e-6, 1.88247659602091e-6, 1.88241539068718e-6, 1.88249288533224e-6, 1.88243988119079e-6, 1.88241186801045e-6, 1.88243988119079e-6, 1.88249288533224e-6, 1.88241539068718e-6, 1.8824765960209e-6, 1.88242340641506e-6, 1.88244748119893e-6, 1.88246556746836e-6, 1.88244593321076e-6, 1.88243449270385e-6, 1.882444086123e-6, 1.88245679080169e-6, 1.88245833155895e-6, 1.8824498362538e-6, 1.88244060006085e-6, 1.88243791616158e-6, 1.88244252959579e-6, 1.88245010538292e-6, 1.88245536451547e-6, 1.88245550325171e-6, 1.882451226894e-6, 1.88244557483543e-6, 1.88244178696294e-6, 1.88244156553163e-6, 1.8824445089491e-6, 1.88244871510619e-6, 1.88245198826804e-6, 1.8824529345031e-6, 1.88245145505385e-6, 1.88244854514819e-6, 1.88244564871052e-6
flux1:, 0.629877369007804, 2.13565749056209e-6, 2.13566134780435e-6, 2.13566503511627e-6, 2.13566673075665e-6, 2.13566530969515e-6, 2.13566106873184e-6, 2.13565585639498e-6, 2.13565237526842e-6, 2.13565283400001e-6, 2.13565756035923e-6, 2.13566439402963e-6, 2.13566945647306e-6, 2.13566922754461e-6, 2.13566298840599e-6, 2.13565408504482e-6, 2.13564864390368e-6, 2.13565161926913e-6, 2.13566212093018e-6, 2.13567184163756e-6, 2.13567028050683e-6, 2.13565620931565e-6, 2.13564569248717e-6, 2.13565869464482e-6, 2.135680436917e-6, 2.1356593287958e-6, 2.13563198506622e-6, 2.13569230136248e-6, 2.13562303184661e-6, 2.1357114330653e-6, 2.13565163970262e-6, 2.13561996406199e-6, 2.13565163970262e-6, 2.1357114330653e-6, 2.13562303184661e-6, 2.13569230136249e-6, 2.13563198506621e-6, 2.1356593287958e-6, 2.135680436917e-6, 2.13565869464483e-6, 2.13564569248718e-6, 2.13565620931565e-6, 2.13567028050683e-6, 2.13567184163756e-6, 2.13566212093018e-6, 2.13565161926912e-6, 2.13564864390368e-6, 2.13565408504482e-6, 2.13566298840599e-6, 2.1356692275446e-6, 2.13566945647306e-6, 2.13566439402962e-6, 2.13565756035923e-6, 2.135652834e-6, 2.13565237526842e-6, 2.13565585639498e-6, 2.13566106873183e-6, 2.13566530969515e-6, 2.13566673075665e-6, 2.13566503511627e-6, 2.13566134780436e-6, 2.13565749056209e-6
flux1:, 0.630139817911557, 2.42078889718096e-6, 2.420793877486e-6, 2.42079845197996e-6, 2.42080036885106e-6, 2.42079836940225e-6, 2.42079299622949e-6, 2.42078663084753e-6, 2.42078255510793e-6, 2.42078331485095e-6, 2.42078913526402e-6, 2.42079732055909e-6, 2.42080326421831e-6, 2.42080291111566e-6, 2.42079554357857e-6, 2.42078513301306e-6, 2.42077876298791e-6, 2.4207820749117e-6, 2.42079400209252e-6, 2.4208050944956e-6, 2.42080350995039e-6, 2.42078792501954e-6, 2.42077640841641e-6, 2.42079117769297e-6, 2.42081524234212e-6, 2.42079068080369e-6, 2.42075967304847e-6, 2.4208280103554e-6, 2.42074966553205e-6, 2.42085038598192e-6, 2.42078296895477e-6, 2.42074717345837e-6, 2.42078296895477e-6, 2.42085038598192e-6, 2.42074966553206e-6, 2.4208280103554e-6, 2.42075967304847e-6, 2.42079068080369e-6, 2.42081524234212e-6, 2.42079117769297e-6, 2.42077640841641e-6, 2.42078792501954e-6, 2.42080350995039e-6, 2.42080509449559e-6, 2.42079400209252e-6, 2.4207820749117e-6, 2.42077876298791e-6, 2.42078513301307e-6, 2.42079554357858e-6, 2.42080291111566e-6, 2.42080326421831e-6, 2.4207973205591e-6, 2.42078913526402e-6, 2.42078331485094e-6, 2.42078255510793e-6, 2.42078663084752e-6, 2.42079299622949e-6, 2.42079836940224e-6, 2.42080036885106e-6, 2.42079845197996e-6, 2.42079387748601e-6, 2.42078889718096e-6
flux1:, 0.63040226681531, 2.7415644169972e-6, 2.74157068812712e-6, 2.74157625965463e-6, 2.74157839744125e-6, 2.74157570785966e-6, 2.74156903108281e-6, 2.74156136357392e-6, 2.74155664022386e-6, 2.7415577730172e-6, 2.74156485161787e-6, 2.74157456257552e-6, 2.74158147917176e-6, 2.7415809580264e-6, 2.74157230241768e-6, 2.7415601994994e-6, 2.74155280485484e-6, 2.74155651373273e-6, 2.74157004245082e-6, 2.74158265589342e-6, 2.74158102733316e-6, 2.74156375374079e-6, 2.74155115279496e-6, 2.74156792654449e-6, 2.7415945617195e-6, 2.7415660756531e-6, 2.74153097583914e-6, 2.74160833144007e-6, 2.74151977120088e-6, 2.7416343758246e-6, 2.74155839090518e-6, 2.74151795934162e-6, 2.74155839090518e-6, 2.7416343758246e-6, 2.74151977120088e-6, 2.74160833144006e-6, 2.74153097583914e-6, 2.7415660756531e-6, 2.7415945617195e-6, 2.74156792654449e-6, 2.74155115279496e-6, 2.7415637537408e-6, 2.74158102733316e-6, 2.74158265589341e-6, 2.74157004245082e-6, 2.74155651373273e-6, 2.74155280485484e-6, 2.7415601994994e-6, 2.74157230241769e-6, 2.74158095802641e-6, 2.74158147917176e-6, 2.74157456257552e-6, 2.74156485161788e-6, 2.74155777301719e-6, 2.74155664022385e-6, 2.74156136357392e-6, 2.74156903108282e-6, 2.74157570785967e-6, 2.74157839744123e-6, 2.74157625965464e-6, 2.74157068812713e-6, 2.7415644169972e-6
flux1:, 0.630664715719064, 3.10210337516397e-6, 3.1021111063776e-6, 3.1021177827113e-6, 3.10212013640826e-6, 3.10211663998706e-6, 3.10210848562476e-6, 3.10209936836569e-6, 3.10209394966081e-6, 3.10209553427275e-6, 3.10210403985229e-6, 3.10211544993858e-6, 3.10212342444017e-6, 3.10212268087053e-6, 3.10211256871857e-6, 3.10209858750248e-6, 3.10209008305054e-6, 3.1020942678605e-6, 3.10210958978943e-6, 3.10212387228396e-6, 3.10212215455637e-6, 3.10210298363176e-6, 3.10208920484867e-6, 3.10210825855628e-6, 3.10213775383102e-6, 3.10210483256815e-6, 3.10206517929826e-6, 3.10215266362094e-6, 3.10205260159185e-6, 3.10218281917111e-6, 3.10209719663749e-6, 3.10205154608683e-6, 3.10209719663749e-6, 3.10218281917111e-6, 3.10205260159185e-6, 3.10215266362094e-6, 3.10206517929826e-6, 3.10210483256815e-6, 3.10213775383102e-6, 3.10210825855628e-6, 3.10208920484867e-6, 3.10210298363176e-6, 3.10212215455636e-6, 3.10212387228396e-6, 3.10210958978943e-6, 3.10209426786049e-6, 3.10209008305054e-6, 3.10209858750249e-6, 3.10211256871857e-6, 3.10212268087052e-6, 3.10212342444018e-6, 3.10211544993859e-6, 3.1021040398523e-6, 3.10209553427276e-6, 3.1020939496608e-6, 3.10209936836569e-6, 3.10210848562476e-6, 3.10211663998705e-6, 3.10212013640825e-6, 3.10211778271131e-6, 3.10211110637761e-6, 3.10210337516398e-6
flux1:, 0.630927164622817, 3.50695668418264e-6, 3.50696604177555e-6, 3.50697392674852e-6, 3.50697648822247e-6, 3.50697206762554e-6, 3.5069622643684e-6, 3.50695155513163e-6, 3.50694539950234e-6, 3.50694751891261e-6, 3.50695761998241e-6, 3.50697089677424e-6, 3.50698000392179e-6, 3.50697897290693e-6, 3.50696723034714e-6, 3.50695118979216e-6, 3.50694150664695e-6, 3.50694626828389e-6, 3.50696358986474e-6, 3.50697968269377e-6, 3.50697779804794e-6, 3.50695648071337e-6, 3.50694142117759e-6, 3.50696307573016e-6, 3.50699577084427e-6, 3.50695786442968e-6, 3.50691316264354e-6, 3.50701201019507e-6, 3.50689899446478e-6, 3.50704672986628e-6, 3.50695025700946e-6, 3.50689872908602e-6, 3.50695025700946e-6, 3.50704672986628e-6, 3.50689899446478e-6, 3.50701201019508e-6, 3.50691316264354e-6, 3.50695786442969e-6, 3.50699577084427e-6, 3.50696307573016e-6, 3.50694142117759e-6, 3.50695648071337e-6, 3.50697779804794e-6, 3.50697968269377e-6, 3.50696358986475e-6, 3.50694626828389e-6, 3.50694150664696e-6, 3.50695118979217e-6, 3.50696723034714e-6, 3.50697897290694e-6, 3.5069800039218e-6, 3.50697089677422e-6, 3.50695761998241e-6, 3.50694751891261e-6, 3.50694539950234e-6, 3.50695155513163e-6, 3.50696226436839e-6, 3.50697206762555e-6, 3.50697648822247e-6, 3.50697392674853e-6, 3.50696604177556e-6, 3.50695668418263e-6
flux1:, 0.63118961352657, 3.96114648388826e-6, 3.96115762651087e-6, 3.9611668186788e-6, 3.96116957925407e-6, 3.96116412193669e-6, 3.96115250711219e-6, 3.96114007305707e-6, 3.96113314543648e-6, 3.96113588333796e-6, 3.96114774222995e-6, 3.96116304153228e-6, 3.96117334240234e-6, 3.9611719487641e-6, 3.96115840087406e-6, 3.96114013143272e-6, 3.96112922327596e-6, 3.96113468782202e-6, 3.96115422873991e-6, 3.96117226007002e-6, 3.96117008914652e-6, 3.96114632876793e-6, 3.96112987596711e-6, 3.96115450597632e-6, 3.9611908006152e-6, 3.96114732021884e-6, 3.96109704091478e-6, 3.96120862202155e-6, 3.9610810138253e-6, 3.96124836114828e-6, 3.96113966299399e-6, 3.96108151421091e-6, 3.96113966299399e-6, 3.96124836114828e-6, 3.9610810138253e-6, 3.96120862202155e-6, 3.96109704091479e-6, 3.96114732021884e-6, 3.9611908006152e-6, 3.96115450597632e-6, 3.9611298759671e-6, 3.96114632876793e-6, 3.96117008914651e-6, 3.96117226007001e-6, 3.96115422873992e-6, 3.96113468782202e-6, 3.96112922327596e-6, 3.96114013143274e-6, 3.96115840087405e-6, 3.9611719487641e-6, 3.96117334240233e-6, 3.96116304153229e-6, 3.96114774222996e-6, 3.96113588333796e-6, 3.96113314543647e-6, 3.96114007305707e-6, 3.96115250711221e-6, 3.96116412193668e-6, 3.96116957925407e-6, 3.9611668186788e-6, 3.96115762651088e-6, 3.96114648388825e-6
flux1:, 0.631452062430323, 4.47020875927137e-6, 4.47022183331167e-6, 4.47023242536279e-6, 4.47023537950022e-6, 4.47022878410737e-6, 4.47021521012122e-6, 4.47020093159573e-6, 4.47019320300219e-6, 4.47019663932645e-6, 4.47021040547848e-6, 4.47022786509382e-6, 4.47023940389011e-6, 4.47023756346267e-6, 4.47022203946774e-6, 4.47020139040267e-6, 4.47018924007295e-6, 4.47019556187316e-6, 4.47021755288149e-6, 4.47023763048157e-6, 4.47023500249571e-6, 4.47020844739399e-6, 4.47019047944796e-6, 4.47021852261268e-6, 4.47025888709705e-6, 4.47020920536323e-6, 4.47015278522319e-6, 4.47027861864218e-6, 4.47013456898729e-6, 4.47032382589168e-6, 4.47020134418386e-6, 4.47013573544329e-6, 4.47020134418387e-6, 4.47032382589167e-6, 4.47013456898729e-6, 4.47027861864218e-6, 4.47015278522319e-6, 4.47020920536323e-6, 4.47025888709705e-6, 4.47021852261268e-6, 4.47019047944796e-6, 4.47020844739399e-6, 4.4702350024957e-6, 4.47023763048156e-6, 4.47021755288149e-6, 4.47019556187316e-6, 4.47018924007295e-6, 4.47020139040268e-6, 4.47022203946775e-6, 4.47023756346267e-6, 4.4702394038901e-6, 4.47022786509381e-6, 4.47021040547848e-6, 4.47019663932644e-6, 4.47019320300219e-6, 4.47020093159573e-6, 4.47021521012122e-6, 4.47022878410737e-6, 4.47023537950022e-6, 4.4702324253628e-6, 4.47022183331167e-6, 4.47020875927136e-6
flux1:, 0.631714511334077, 5.04023908451402e-6, 5.0402542198747e-6, 5.04026629898517e-6, 5.04026944903884e-6, 5.04026163257038e-6, 5.0402459735154e-6, 5.04022974740069e-6, 5.04022119366473e-6, 5.04022539921714e-6, 5.04024120188075e-6, 5.04026093531007e-6, 5.04027373657866e-6, 5.04027135809897e-6, 5.04025369731003e-6, 5.04023054449624e-6, 5.04021717066648e-6, 5.04022453508436e-6, 5.04024921520743e-6, 5.04027141843861e-6, 5.04026810078313e-6, 5.04023833659549e-6, 5.04021872296941e-6, 5.04025069041078e-6, 5.04029567709555e-6, 5.04023912815951e-6, 5.04017596892964e-6, 5.04031773541856e-6, 5.04015515968641e-6, 5.04036884325886e-6, 5.04023081380514e-6, 5.04015679903712e-6, 5.04023081380515e-6, 5.04036884325886e-6, 5.04015515968641e-6, 5.04031773541855e-6, 5.04017596892964e-6, 5.04023912815952e-6, 5.04029567709555e-6, 5.04025069041079e-6, 5.04021872296941e-6, 5.04023833659549e-6, 5.04026810078312e-6, 5.04027141843859e-6, 5.04024921520744e-6, 5.04022453508436e-6, 5.04021717066649e-6, 5.04023054449625e-6, 5.04025369731003e-6, 5.04027135809897e-6, 5.04027373657865e-6, 5.04026093531008e-6, 5.04024120188076e-6, 5.04022539921714e-6, 5.04022119366473e-6, 5.04022974740069e-6, 5.0402459735154e-6, 5.04026163257038e-6, 5.04026944903882e-6, 5.04026629898519e-6, 5.04025421987471e-6, 5.04023908451401e-6
flux1:, 0.63197696023783, 5.67794164029471e-6, 5.67795894691641e-6, 5.67797259619315e-6, 5.67797595812435e-6, 5.67796686354316e-6, 5.67794902159613e-6, 5.6779307639237e-6, 5.67792136350977e-6, 5.67792639389942e-6, 5.67794433460379e-6, 5.67796642501104e-6, 5.67798049146981e-6, 5.67797747915687e-6, 5.6779575374107e-6, 5.67793179129991e-6, 5.67791725496827e-6, 5.67792588070846e-6, 5.67795349391523e-6, 5.67797786524362e-6, 5.67797355280936e-6, 5.6779400949232e-6, 5.67791869768555e-6, 5.67795518512982e-6, 5.67800544022985e-6, 5.67794131906484e-6, 5.67787078651933e-6, 5.6780303434768e-6, 5.67784689409147e-6, 5.67808775868859e-6, 5.67793218722531e-6, 5.67784870122059e-6, 5.6779321872253e-6, 5.67808775868858e-6, 5.67784689409146e-6, 5.6780303434768e-6, 5.67787078651933e-6, 5.67794131906484e-6, 5.67800544022986e-6, 5.67795518512983e-6, 5.67791869768555e-6, 5.67794009492319e-6, 5.67797355280935e-6, 5.67797786524361e-6, 5.67795349391523e-6, 5.67792588070846e-6, 5.67791725496827e-6, 5.67793179129992e-6, 5.6779575374107e-6, 5.67797747915687e-6, 5.67798049146981e-6, 5.67796642501104e-6, 5.6779443346038e-6, 5.67792639389942e-6, 5.67792136350976e-6, 5.67793076392369e-6, 5.67794902159614e-6, 5.67796686354317e-6, 5.67797595812434e-6, 5.67797259619315e-6, 5.6779589469164e-6, 5.67794164029469e-6
flux1:, 0.632239409141583, 6.39068164906982e-6, 6.39070121454475e-6, 6.39071651561212e-6, 6.39072012541265e-6, 6.39070972925858e-6, 6.39068964042845e-6, 6.39066928801865e-6, 6.39065901897647e-6, 6.39066490814149e-6, 6.39068505334164e-6, 6.39070954815591e-6, 6.39072485929936e-6, 6.39072111601272e-6, 6.39069877228453e-6, 6.39067038562702e-6, 6.39065479611424e-6, 6.39066493702899e-6, 6.39069572854541e-6, 6.39072226491798e-6, 6.39071656950047e-6, 6.39067885580903e-6, 6.3906555314693e-6, 6.39069723108502e-6, 6.39075350656262e-6, 6.3906810672522e-6, 6.39060248954539e-6, 6.39078188686168e-6, 6.39057492417558e-6, 6.39084598176901e-6, 6.39067061856255e-6, 6.39057646406402e-6, 6.39067061856255e-6, 6.39084598176901e-6, 6.39057492417557e-6, 6.39078188686167e-6, 6.39060248954538e-6, 6.39068106725221e-6, 6.39075350656263e-6, 6.39069723108502e-6, 6.39065553146929e-6, 6.39067885580902e-6, 6.39071656950046e-6, 6.39072226491797e-6, 6.39069572854542e-6, 6.39066493702899e-6, 6.39065479611423e-6, 6.39067038562702e-6, 6.39069877228452e-6, 6.39072111601271e-6, 6.39072485929936e-6, 6.3907095481559e-6, 6.39068505334162e-6, 6.39066490814149e-6, 6.39065901897647e-6, 6.39066928801865e-6, 6.39068964042845e-6, 6.39070972925859e-6, 6.39072012541264e-6, 6.39071651561213e-6, 6.39070121454478e-6, 6.3906816490698e-6
flux1:, 0.632501858045337, 7.18654136889082e-6, 7.18656325747032e-6, 7.18658029414068e-6, 7.18658421457618e-6, 7.18657253403844e-6, 7.18655017279354e-6, 7.18652768371249e-6, 7.18651651990346e-6, 7.18652327365208e-6, 7.18654564807895e-6, 7.18657255463008e-6, 7.18658906622443e-6, 7.18658449699319e-6, 7.18655965974619e-6, 7.18652863459341e-6, 7.18651215472438e-6, 7.18652410106425e-6, 7.1865583135747e-6, 7.18658695808846e-6, 7.18657939831481e-6, 7.18653678255829e-6, 7.18651138448283e-6, 7.18655909710531e-6, 7.1866222621705e-6, 7.18654071463884e-6, 7.18645337983374e-6, 7.18665487712662e-6, 7.18642143873268e-6, 7.18672598236543e-6, 7.18652829582349e-6, 7.18642212996437e-6, 7.18652829582349e-6, 7.18672598236543e-6, 7.18642143873269e-6, 7.18665487712663e-6, 7.18645337983374e-6, 7.18654071463885e-6, 7.18662226217051e-6, 7.18655909710532e-6, 7.18651138448283e-6, 7.18653678255828e-6, 7.18657939831481e-6, 7.18658695808845e-6, 7.18655831357471e-6, 7.18652410106425e-6, 7.18651215472437e-6, 7.18652863459342e-6, 7.18655965974618e-6, 7.18658449699319e-6, 7.18658906622444e-6, 7.18657255463006e-6, 7.18654564807895e-6, 7.18652327365208e-6, 7.18651651990344e-6, 7.18652768371251e-6, 7.18655017279353e-6, 7.18657253403843e-6, 7.18658421457617e-6, 7.18658029414069e-6, 7.18656325747033e-6, 7.18654136889081e-6
flux1:, 0.63276430694909, 8.07437978099451e-6, 8.07440403421353e-6, 8.07442289703509e-6, 8.07442722417028e-6, 8.0744143229772e-6, 8.07438970527322e-6, 8.07436505798458e-6, 8.07435296485377e-6, 8.07436055496829e-6, 8.07438513627224e-6, 8.07441441885435e-6, 8.07443206336541e-6, 8.07442657897098e-6, 8.07439919170396e-6, 8.07436558515409e-6, 8.07434843530389e-6, 8.07436251443218e-6, 8.07440038451139e-6, 8.0744310188954e-6, 8.07442101115594e-6, 8.07437275711602e-6, 8.07434513847588e-6, 8.07439978587619e-6, 8.07447083757154e-6, 8.07437934224918e-6, 8.07428249480268e-6, 8.07450858024887e-6, 8.07424534898901e-6, 8.07458698003132e-6, 8.07436412964993e-6, 8.07424444984184e-6, 8.07436412964992e-6, 8.07458698003132e-6, 8.07424534898901e-6, 8.07450858024886e-6, 8.07428249480268e-6, 8.07437934224919e-6, 8.07447083757156e-6, 8.07439978587618e-6, 8.07434513847589e-6, 8.07437275711602e-6, 8.07442101115594e-6, 8.07443101889539e-6, 8.0744003845114e-6, 8.07436251443219e-6, 8.07434843530388e-6, 8.07436558515411e-6, 8.07439919170395e-6, 8.07442657897097e-6, 8.07443206336543e-6, 8.07441441885434e-6, 8.07438513627226e-6, 8.07436055496831e-6, 8.07435296485377e-6, 8.07436505798458e-6, 8.07438970527321e-6, 8.07441432297721e-6, 8.07442722417025e-6, 8.0744228970351e-6, 8.07440403421353e-6, 8.07437978099449e-6
flux1:, 0.633026755852843, 9.06389609908383e-6, 9.06392273810239e-6, 9.06394352940992e-6, 9.06394839823013e-6, 9.06393439064659e-6, 9.0639075749073e-6, 9.06388076610543e-6, 9.06386769641441e-6, 9.06387605598263e-6, 9.0639027713111e-6, 9.06393435003751e-6, 9.0639530379397e-6, 9.06394655811868e-6, 9.06391660347857e-6, 9.06388053158777e-6, 9.06386299229693e-6, 9.06387956896275e-6, 9.06392132417341e-6, 9.06395376267778e-6, 9.06394061358649e-6, 9.06388589038867e-6, 9.0638559075384e-6, 9.06391854432086e-6, 9.0639986165927e-6, 9.06389627645481e-6, 9.06378911244058e-6, 9.06404252345215e-6, 9.06374579444596e-6, 9.064128454406e-6, 9.06387726342018e-6, 9.06374239281283e-6, 9.06387726342018e-6, 9.064128454406e-6, 9.06374579444593e-6, 9.06404252345213e-6, 9.06378911244058e-6, 9.06389627645482e-6, 9.0639986165927e-6, 9.06391854432088e-6, 9.0638559075384e-6, 9.06388589038866e-6, 9.06394061358649e-6, 9.06395376267777e-6, 9.06392132417341e-6, 9.06387956896277e-6, 9.06386299229693e-6, 9.06388053158779e-6, 9.06391660347857e-6, 9.06394655811868e-6, 9.06395303793971e-6, 9.0639343500375e-6, 9.06390277131109e-6, 9.06387605598262e-6, 9.06386769641443e-6, 9.06388076610542e-6, 9.06390757490729e-6, 9.0639343906466e-6, 9.06394839823012e-6, 9.06394352940994e-6, 9.06392273810243e-6, 9.06389609908381e-6
flux1:, 0.633289204756596, 1.01656972191499e-5, 1.01657262487478e-5, 1.01657490876571e-5, 1.01657546759708e-5, 1.01657397281619e-5, 1.01657108138369e-5, 1.01656818550887e-5, 1.0165667745174e-5, 1.01656767659126e-5, 1.01657054910826e-5, 1.01657392428319e-5, 1.01657588646328e-5, 1.01657513203476e-5, 1.01657188220947e-5, 1.01656804613647e-5, 1.01656628742792e-5, 1.01656823506301e-5, 1.0165728207811e-5, 1.0165762193161e-5, 1.01657450940805e-5, 1.01656829728283e-5, 1.01656504889559e-5, 1.01657223135994e-5, 1.01658126842051e-5, 1.01656985335944e-5, 1.01655801944586e-5, 1.01658639404917e-5, 1.01655295875509e-5, 1.01659575952492e-5, 1.01656745233862e-5, 1.01655225960258e-5, 1.01656745233862e-5, 1.01659575952492e-5, 1.01655295875509e-5, 1.01658639404917e-5, 1.01655801944586e-5, 1.01656985335944e-5, 1.01658126842051e-5, 1.01657223135994e-5, 1.01656504889559e-5, 1.01656829728283e-5, 1.01657450940805e-5, 1.01657621931609e-5, 1.0165728207811e-5, 1.01656823506301e-5, 1.01656628742792e-5, 1.01656804613647e-5, 1.01657188220947e-5, 1.01657513203476e-5, 1.01657588646328e-5, 1.01657392428319e-5, 1.01657054910826e-5, 1.01656767659126e-5, 1.0165667745174e-5, 1.01656818550887e-5, 1.01657108138369e-5, 1.01657397281619e-5, 1.01657546759708e-5, 1.01657490876572e-5, 1.01657262487478e-5, 1.01656972191499e-5
flux1:, 0.63355165366035, 1.13913692175194e-5, 1.13914006314807e-5, 1.13914256580832e-5, 1.13914321877863e-5, 1.13914165158208e-5, 1.13913856392633e-5, 1.13913545527529e-5, 1.13913393200202e-5, 1.13913488524298e-5, 1.13913794143333e-5, 1.13914151759864e-5, 1.13914356046687e-5, 1.13914269387825e-5, 1.13913919608471e-5, 1.13913515467191e-5, 1.13913343136855e-5, 1.13913571293002e-5, 1.1391407294649e-5, 1.13914424967551e-5, 1.13914205209126e-5, 1.13913499728281e-5, 1.13913148616519e-5, 1.13913972261572e-5, 1.13914993207261e-5, 1.13913723103739e-5, 1.13912418750433e-5, 1.13915592628632e-5, 1.13911827046873e-5, 1.13916607996317e-5, 1.13913419163725e-5, 1.13911708621921e-5, 1.13913419163725e-5, 1.13916607996317e-5, 1.13911827046873e-5, 1.13915592628632e-5, 1.13912418750433e-5, 1.13913723103739e-5, 1.13914993207261e-5, 1.13913972261572e-5, 1.13913148616519e-5, 1.13913499728281e-5, 1.13914205209126e-5, 1.13914424967551e-5, 1.1391407294649e-5, 1.13913571293002e-5, 1.13913343136855e-5, 1.13913515467191e-5, 1.13913919608472e-5, 1.13914269387825e-5, 1.13914356046687e-5, 1.13914151759864e-5, 1.13913794143333e-5, 1.13913488524298e-5, 1.13913393200202e-5, 1.13913545527529e-5, 1.13913856392633e-5, 1.13914165158208e-5, 1.13914321877862e-5, 1.13914256580832e-5, 1.13914006314808e-5, 1.13913692175194e-5
flux1:, 0.633814102564103, 1.27535529914825e-5, 1.27535867788803e-5, 1.27536141567155e-5, 1.2753621891444e-5, 1.2753605755285e-5, 1.27535730828547e-5, 1.27535398967082e-5, 1.27535234392047e-5, 1.27535332964272e-5, 1.27535654792381e-5, 1.27536030532729e-5, 1.27536241467147e-5, 1.27536143123143e-5, 1.27535769541656e-5, 1.2753534776012e-5, 1.27535183562617e-5, 1.27535449885818e-5, 1.27535996601983e-5, 1.27536356783229e-5, 1.27536077809943e-5, 1.27535276771701e-5, 1.27534898263964e-5, 1.2753584243965e-5, 1.27536996365308e-5, 1.27535586142144e-5, 1.27534150894181e-5, 1.27537697511736e-5, 1.27533459177298e-5, 1.27538793105292e-5, 1.27535202692762e-5, 1.27533277990416e-5, 1.27535202692762e-5, 1.27538793105292e-5, 1.27533459177298e-5, 1.27537697511736e-5, 1.27534150894181e-5, 1.27535586142144e-5, 1.27536996365308e-5, 1.2753584243965e-5, 1.27534898263964e-5, 1.27535276771701e-5, 1.27536077809943e-5, 1.27536356783228e-5, 1.27535996601983e-5, 1.27535449885818e-5, 1.27535183562617e-5, 1.2753534776012e-5, 1.27535769541656e-5, 1.27536143123143e-5, 1.27536241467147e-5, 1.27536030532729e-5, 1.27535654792381e-5, 1.27535332964272e-5, 1.27535234392047e-5, 1.27535398967081e-5, 1.27535730828547e-5, 1.2753605755285e-5, 1.2753621891444e-5, 1.27536141567155e-5, 1.27535867788803e-5, 1.27535529914825e-5
flux1:, 0.634076551467856, 1.42660241211394e-5, 1.42660602727868e-5, 1.42660901885337e-5, 1.42660994267306e-5, 1.42660831196959e-5, 1.42660488381984e-5, 1.42660135820549e-5, 1.42659957810647e-5, 1.42660057472951e-5, 1.4266039302927e-5, 1.42660784652694e-5, 1.42661000680607e-5, 1.42660890236042e-5, 1.42660494111833e-5, 1.42660058033887e-5, 1.42659907088732e-5, 1.42660216745132e-5, 1.42660810481048e-5, 1.42661174171439e-5, 1.42660824393064e-5, 1.42659915520894e-5, 1.42659508662871e-5, 1.4266059016448e-5, 1.42661894258031e-5, 1.42660331121375e-5, 1.4265875420857e-5, 1.42662713453425e-5, 1.42657946448119e-5, 1.42663890754326e-5, 1.42659850889359e-5, 1.42657686792547e-5, 1.42659850889359e-5, 1.42663890754326e-5, 1.42657946448119e-5, 1.42662713453425e-5, 1.4265875420857e-5, 1.42660331121376e-5, 1.42661894258032e-5, 1.4266059016448e-5, 1.42659508662871e-5, 1.42659915520893e-5, 1.42660824393064e-5, 1.42661174171438e-5, 1.42660810481048e-5, 1.42660216745132e-5, 1.42659907088732e-5, 1.42660058033887e-5, 1.42660494111833e-5, 1.42660890236042e-5, 1.42661000680608e-5, 1.42660784652694e-5, 1.4266039302927e-5, 1.42660057472951e-5, 1.42659957810647e-5, 1.4266013582055e-5, 1.42660488381984e-5, 1.42660831196959e-5, 1.42660994267306e-5, 1.42660901885337e-5, 1.42660602727868e-5, 1.42660241211394e-5
flux1:, 0.634339000371609, 1.59437770129072e-5, 1.59438155270083e-5, 1.59438481862369e-5, 1.59438592487376e-5, 1.59438430821145e-5, 1.59438073869322e-5, 1.59437700886111e-5, 1.59437508152703e-5, 1.59437606594935e-5, 1.59437953225786e-5, 1.59438358324172e-5, 1.59438577763588e-5, 1.59438454768013e-5, 1.59438037483537e-5, 1.59437590772277e-5, 1.59437458663125e-5, 1.59437817238131e-5, 1.59438460022587e-5, 1.59438822037222e-5, 1.59438388794547e-5, 1.59437358853746e-5, 1.59436922878776e-5, 1.59438160185039e-5, 1.5943963299803e-5, 1.59437902587565e-5, 1.59436172267886e-5, 1.59440587942774e-5, 1.59435230809036e-5, 1.59441848854963e-5, 1.59437307028247e-5, 1.59434875812964e-5, 1.59437307028246e-5, 1.59441848854963e-5, 1.59435230809036e-5, 1.59440587942775e-5, 1.59436172267886e-5, 1.59437902587566e-5, 1.5943963299803e-5, 1.59438160185039e-5, 1.59436922878776e-5, 1.59437358853746e-5, 1.59438388794547e-5, 1.59438822037222e-5, 1.59438460022586e-5, 1.59437817238131e-5, 1.59437458663125e-5, 1.59437590772277e-5, 1.59438037483537e-5, 1.59438454768013e-5, 1.59438577763588e-5, 1.59438358324171e-5, 1.59437953225786e-5, 1.59437606594935e-5, 1.59437508152703e-5, 1.59437700886111e-5, 1.59438073869321e-5, 1.59438430821145e-5, 1.59438592487376e-5, 1.59438481862369e-5, 1.59438155270083e-5, 1.59437770129072e-5
flux1:, 0.634601449275363, 1.78031133642533e-5, 1.78031542500756e-5, 1.78031898678802e-5, 1.78032030792777e-5, 1.78031873620486e-5, 1.78031504435754e-5, 1.78031111278441e-5, 1.78030902547723e-5, 1.78030997504424e-5, 1.78031352578755e-5, 1.78031768689352e-5, 1.78031989713966e-5, 1.78031853544758e-5, 1.78031416407601e-5, 1.78030962872148e-5, 1.78030855571007e-5, 1.78031269117601e-5, 1.78031963191829e-5, 1.78032317973196e-5, 1.78031787650719e-5, 1.78030622491171e-5, 1.78030156825358e-5, 1.78031570082543e-5, 1.78033231394185e-5, 1.78031317432717e-5, 1.78029420839681e-5, 1.78034341049989e-5, 1.78028326480857e-5, 1.78035688349936e-5, 1.78030587202231e-5, 1.78027858507681e-5, 1.78030587202231e-5, 1.78035688349936e-5, 1.78028326480857e-5, 1.78034341049989e-5, 1.78029420839681e-5, 1.78031317432717e-5, 1.78033231394185e-5, 1.78031570082543e-5, 1.78030156825358e-5, 1.78030622491171e-5, 1.78031787650718e-5, 1.78032317973196e-5, 1.78031963191829e-5, 1.78031269117601e-5, 1.78030855571008e-5, 1.78030962872148e-5, 1.78031416407602e-5, 1.78031853544758e-5, 1.78031989713966e-5, 1.78031768689352e-5, 1.78031352578755e-5, 1.78030997504424e-5, 1.78030902547724e-5, 1.78031111278441e-5, 1.78031504435755e-5, 1.78031873620487e-5, 1.78032030792776e-5, 1.78031898678802e-5, 1.78031542500756e-5, 1.78031133642532e-5
flux1:, 0.634863898179116, 1.98617349655989e-5, 1.98617782438305e-5, 1.9861817029232e-5, 1.98618326925387e-5, 1.98618177064931e-5, 1.98617797357624e-5, 1.98617384263207e-5, 1.98617158451812e-5, 1.98617247962322e-5, 1.98617609110449e-5, 1.98618033836026e-5, 1.98618254428436e-5, 1.98618104097963e-5, 1.98617648083565e-5, 1.98617191465165e-5, 1.98617115249254e-5, 1.98617590363718e-5, 1.98618338372716e-5, 1.9861868020595e-5, 1.98618038382518e-5, 1.98616722991716e-5, 1.98616227240943e-5, 1.98617838207018e-5, 1.98619708833461e-5, 1.98617592719783e-5, 1.98615515693196e-5, 1.98620993277898e-5, 1.98614247819714e-5, 1.98622431173587e-5, 1.98616708300148e-5, 1.98613648983576e-5, 1.98616708300148e-5, 1.98622431173587e-5, 1.98614247819714e-5, 1.98620993277898e-5, 1.98615515693196e-5, 1.98617592719783e-5, 1.98619708833461e-5, 1.98617838207019e-5, 1.98616227240943e-5, 1.98616722991716e-5, 1.98618038382518e-5, 1.9861868020595e-5, 1.98618338372716e-5, 1.98617590363718e-5, 1.98617115249254e-5, 1.98617191465165e-5, 1.98617648083565e-5, 1.98618104097963e-5, 1.98618254428437e-5, 1.98618033836026e-5, 1.98617609110449e-5, 1.98617247962322e-5, 1.98617158451811e-5, 1.98617384263206e-5, 1.98617797357624e-5, 1.98618177064931e-5, 1.98618326925387e-5, 1.9861817029232e-5, 1.98617782438306e-5, 1.98617349655989e-5
flux1:, 0.635126347082869, 2.21388408287583e-5, 2.21388865271329e-5, 2.21389286603085e-5, 2.21389470247682e-5, 2.21389329956551e-5, 2.21388941102982e-5, 2.21388508361408e-5, 2.21388264818747e-5, 2.21388347551486e-5, 2.21388712941619e-5, 2.21389144068818e-5, 2.21389361934301e-5, 2.21389195835767e-5, 2.21388721270348e-5, 2.2138826499217e-5, 2.21388226360325e-5, 2.21388770292039e-5, 2.21389575530316e-5, 2.21389898812594e-5, 2.21389130446981e-5, 2.21387649008851e-5, 2.21387122923758e-5, 2.21388954870391e-5, 2.21391056418697e-5, 2.21388716764607e-5, 2.2138644366718e-5, 2.21392536675889e-5, 2.21384980443269e-5, 2.2139407147651e-5, 2.21387659247554e-5, 2.21384233239771e-5, 2.21387659247554e-5, 2.2139407147651e-5, 2.21384980443269e-5, 2.21392536675889e-5, 2.2138644366718e-5, 2.21388716764607e-5, 2.21391056418697e-5, 2.21388954870391e-5, 2.21387122923758e-5, 2.21387649008851e-5, 2.21389130446981e-5, 2.21389898812594e-5, 2.21389575530316e-5, 2.21388770292039e-5, 2.21388226360325e-5, 2.2138826499217e-5, 2.21388721270348e-5, 2.21389195835767e-5, 2.21389361934301e-5, 2.21389144068818e-5, 2.21388712941619e-5, 2.21388347551486e-5, 2.21388264818747e-5, 2.21388508361407e-5, 2.21388941102982e-5, 2.21389329956552e-5, 2.21389470247682e-5, 2.21389286603085e-5, 2.21388865271329e-5, 2.21388408287583e-5
flux1:, 0.635388795986622, 2.46552286017405e-5, 2.46552767445369e-5, 2.46553223462229e-5, 2.46553435685605e-5, 2.46553306343268e-5, 2.46552909262178e-5, 2.46552457334981e-5, 2.46552196157142e-5, 2.46552271795108e-5, 2.46552640438777e-5, 2.46553076043735e-5, 2.46553288475911e-5, 2.46553104064708e-5, 2.46552610251343e-5, 2.4655215713925e-5, 2.46552162736279e-5, 2.46552783537548e-5, 2.46553650250905e-5, 2.46553949812068e-5, 2.46553039457883e-5, 2.46551375411889e-5, 2.46550818827568e-5, 2.46552896399793e-5, 2.46555250968837e-5, 2.4655266308347e-5, 2.46550176606895e-5, 2.46556948825346e-5, 2.46548495225856e-5, 2.46558589718679e-5, 2.46551415112268e-5, 2.4654758327209e-5, 2.46551415112268e-5, 2.46558589718679e-5, 2.46548495225855e-5, 2.46556948825346e-5, 2.46550176606895e-5, 2.46552663083471e-5, 2.46555250968838e-5, 2.46552896399793e-5, 2.46550818827568e-5, 2.46551375411889e-5, 2.46553039457882e-5, 2.46553949812067e-5, 2.46553650250905e-5, 2.46552783537548e-5, 2.46552162736279e-5, 2.4655215713925e-5, 2.46552610251343e-5, 2.46553104064708e-5, 2.46553288475911e-5, 2.46553076043735e-5, 2.46552640438778e-5, 2.46552271795108e-5, 2.46552196157141e-5, 2.46552457334981e-5, 2.46552909262178e-5, 2.46553306343269e-5, 2.46553435685605e-5, 2.46553223462229e-5, 2.46552767445369e-5, 2.46552286017405e-5
flux1:, 0.635651244890376, 2.74334001970406e-5, 2.74334507872124e-5, 2.74334998800366e-5, 2.74335239799253e-5, 2.7433512157485e-5, 2.74334716635761e-5, 2.74334246339529e-5, 2.74333968755885e-5, 2.74334038436083e-5, 2.74334410510127e-5, 2.7433484903917e-5, 2.74335052730297e-5, 2.74334846140906e-5, 2.74334330935551e-5, 2.74333882920177e-5, 2.74333939478512e-5, 2.74334646199267e-5, 2.74335579941249e-5, 2.74335851409255e-5, 2.74334783450914e-5, 2.7433291954491e-5, 2.74332332293135e-5, 2.74334681329251e-5, 2.74337311162942e-5, 2.74334446490176e-5, 2.74331727455211e-5, 2.74339248980438e-5, 2.74329804443901e-5, 2.74341008909301e-5, 2.74332993350531e-5, 2.7432871331549e-5, 2.74332993350531e-5, 2.74341008909301e-5, 2.74329804443901e-5, 2.74339248980438e-5, 2.74331727455211e-5, 2.74334446490176e-5, 2.74337311162942e-5, 2.74334681329251e-5, 2.74332332293135e-5, 2.7433291954491e-5, 2.74334783450914e-5, 2.74335851409255e-5, 2.74335579941249e-5, 2.74334646199267e-5, 2.74333939478512e-5, 2.74333882920177e-5, 2.74334330935552e-5, 2.74334846140906e-5, 2.74335052730297e-5, 2.7433484903917e-5, 2.74334410510127e-5, 2.74334038436083e-5, 2.74333968755885e-5, 2.74334246339529e-5, 2.74334716635761e-5, 2.7433512157485e-5, 2.74335239799253e-5, 2.74334998800366e-5, 2.74334507872124e-5, 2.74334001970406e-5
flux1:, 0.635913693794129, 3.04976715247068e-5, 3.04977245176901e-5, 3.04977769797098e-5, 3.04978037907902e-5, 3.04977929431306e-5, 3.04977516410389e-5, 3.04977029172299e-5, 3.0497673800143e-5, 3.04976804796098e-5, 3.0497718196564e-5, 3.04977622278308e-5, 3.04977813069119e-5, 3.0497757867167e-5, 3.04977038020247e-5, 3.04976595833627e-5, 3.0497671014233e-5, 3.04977513072581e-5, 3.04978521110667e-5, 3.04978761311627e-5, 3.04977520210314e-5, 3.04975438539959e-5, 3.04974820333384e-5, 3.04977467650743e-5, 3.04980394752536e-5, 3.04977220269958e-5, 3.04974247425969e-5, 3.04982595291132e-5, 3.04972058995627e-5, 3.04984491913838e-5, 3.04975551111491e-5, 3.04970777141087e-5, 3.04975551111491e-5, 3.04984491913838e-5, 3.04972058995627e-5, 3.04982595291132e-5, 3.0497424742597e-5, 3.04977220269958e-5, 3.04980394752536e-5, 3.04977467650742e-5, 3.04974820333384e-5, 3.04975438539959e-5, 3.04977520210314e-5, 3.04978761311627e-5, 3.04978521110667e-5, 3.04977513072581e-5, 3.0497671014233e-5, 3.04976595833627e-5, 3.04977038020247e-5, 3.0497757867167e-5, 3.04977813069119e-5, 3.04977622278308e-5, 3.04977181965641e-5, 3.04976804796098e-5, 3.04976738001431e-5, 3.049770291723e-5, 3.04977516410389e-5, 3.04977929431306e-5, 3.04978037907902e-5, 3.04977769797099e-5, 3.04977245176901e-5, 3.04976715247069e-5
flux1:, 0.636176142697882, 3.38742861823792e-5, 3.38743414510733e-5, 3.38743969624243e-5, 3.38744260807659e-5, 3.38744158865022e-5, 3.38743736963478e-5, 3.3874323515235e-5, 3.38742935318385e-5, 3.38743004740912e-5, 3.38743390464976e-5, 3.38743831826994e-5, 3.38744004394153e-5, 3.38743734299482e-5, 3.38743161751639e-5, 3.38742724634352e-5, 3.38742903545398e-5, 3.38743814505759e-5, 3.38744906268237e-5, 3.38745113646587e-5, 3.38743684182527e-5, 3.38741366209789e-5, 3.38740716499554e-5, 3.38743689655519e-5, 3.38746935377043e-5, 3.3874341296773e-5, 3.38740162797925e-5, 3.38749421645117e-5, 3.38737685228492e-5, 3.38751478357904e-5, 3.3874152212681e-5, 3.38736204933502e-5, 3.3874152212681e-5, 3.38751478357904e-5, 3.38737685228492e-5, 3.38749421645118e-5, 3.38740162797925e-5, 3.3874341296773e-5, 3.38746935377043e-5, 3.3874368965552e-5, 3.38740716499554e-5, 3.38741366209789e-5, 3.38743684182527e-5, 3.38745113646586e-5, 3.38744906268237e-5, 3.38743814505759e-5, 3.38742903545398e-5, 3.38742724634352e-5, 3.38743161751639e-5, 3.38743734299482e-5, 3.38744004394154e-5, 3.38743831826993e-5, 3.38743390464976e-5, 3.38743004740912e-5, 3.38742935318385e-5, 3.38743235152349e-5, 3.38743736963478e-5, 3.38744158865022e-5, 3.38744260807659e-5, 3.38743969624243e-5, 3.38743414510733e-5, 3.38742861823792e-5
flux1:, 0.636438591601635, 3.75915329121027e-5, 3.75915902031134e-5, 3.75916481873684e-5, 3.75916789198108e-5, 3.7591668847491e-5, 3.75916256412874e-5, 3.75915743744188e-5, 3.75915442838685e-5, 3.75915523352171e-5, 3.75915923151556e-5, 3.75916365166734e-5, 3.75916512650186e-5, 3.75916196177491e-5, 3.75915582397122e-5, 3.75915147834054e-5, 3.75915398315084e-5, 3.75916430992335e-5, 3.75917618542199e-5, 3.75917793582471e-5, 3.7591616107743e-5, 3.75913587620879e-5, 3.75912905431648e-5, 3.75916232472925e-5, 3.75919817093428e-5, 3.75915902904509e-5, 3.75912349443599e-5, 3.75922612241116e-5, 3.75909559483511e-5, 3.75924859233172e-5, 3.75913791287569e-5, 3.75907877849593e-5, 3.75913791287569e-5, 3.75924859233172e-5, 3.75909559483512e-5, 3.75922612241116e-5, 3.75912349443599e-5, 3.7591590290451e-5, 3.75919817093428e-5, 3.75916232472924e-5, 3.75912905431648e-5, 3.75913587620879e-5, 3.7591616107743e-5, 3.75917793582471e-5, 3.759176185422e-5, 3.75916430992335e-5, 3.75915398315084e-5, 3.75915147834054e-5, 3.75915582397122e-5, 3.75916196177491e-5, 3.75916512650187e-5, 3.75916365166734e-5, 3.75915923151556e-5, 3.75915523352171e-5, 3.75915442838685e-5, 3.75915743744188e-5, 3.75916256412874e-5, 3.7591668847491e-5, 3.75916789198108e-5, 3.75916481873684e-5, 3.75915902031134e-5, 3.75915329121027e-5
flux1:, 0.636701040505389, 4.16798665881665e-5, 4.16799254701305e-5, 4.16799850327008e-5, 4.16800163479834e-5, 4.16800056375082e-5, 4.16799612570552e-5, 4.16799094577744e-5, 4.16798803445739e-5, 4.16798906947803e-5, 4.16799328613793e-5, 4.16799771086437e-5, 4.1679988466385e-5, 4.16799507790665e-5, 4.1679884008752e-5, 4.16798403591797e-5, 4.16798732832892e-5, 4.16799903153584e-5, 4.16801201670989e-5, 4.16801347298553e-5, 4.16799497800619e-5, 4.16796648990943e-5, 4.16795932740323e-5, 4.16799641957906e-5, 4.16803584275184e-5, 4.16799228079597e-5, 4.16795342750905e-5, 4.16806711549315e-5, 4.16792218008729e-5, 4.16809186853643e-5, 4.16796904553914e-5, 4.1679033790294e-5, 4.16796904553914e-5, 4.16809186853643e-5, 4.16792218008729e-5, 4.16806711549315e-5, 4.16795342750905e-5, 4.16799228079597e-5, 4.16803584275184e-5, 4.16799641957906e-5, 4.16795932740322e-5, 4.16796648990943e-5, 4.16799497800619e-5, 4.16801347298554e-5, 4.16801201670989e-5, 4.16799903153585e-5, 4.16798732832891e-5, 4.16798403591797e-5, 4.1679884008752e-5, 4.16799507790666e-5, 4.1679988466385e-5, 4.16799771086437e-5, 4.16799328613794e-5, 4.16798906947803e-5, 4.16798803445739e-5, 4.16799094577744e-5, 4.16799612570552e-5, 4.16800056375082e-5, 4.16800163479834e-5, 4.16799850327008e-5, 4.16799254701306e-5, 4.16798665881665e-5
flux1:, 0.636963489409142, 4.61720324510832e-5, 4.61720922567343e-5, 4.61721521233725e-5, 4.61721826093126e-5, 4.61721702627253e-5, 4.6172124546447e-5, 4.61720730021783e-5, 4.61720463344332e-5, 4.61720605598122e-5, 4.61721059320971e-5, 4.61721502044096e-5, 4.61721570465445e-5, 4.61721115285213e-5, 4.61720377195465e-5, 4.61719932160638e-5, 4.61720347740102e-5, 4.61721674270673e-5, 4.61723102520575e-5, 4.61723224455163e-5, 4.61721144866618e-5, 4.61718000062174e-5, 4.61717247374789e-5, 4.61721367085936e-5, 4.61725684042855e-5, 4.61720828622768e-5, 4.61716580101724e-5, 4.61729166820884e-5, 4.6171309940047e-5, 4.61731917317107e-5, 4.61718311349659e-5, 4.61711030325336e-5, 4.61718311349659e-5, 4.61731917317107e-5, 4.6171309940047e-5, 4.61729166820884e-5, 4.61716580101723e-5, 4.61720828622768e-5, 4.61725684042855e-5, 4.61721367085936e-5, 4.61717247374789e-5, 4.61718000062174e-5, 4.61721144866618e-5, 4.61723224455164e-5, 4.61723102520575e-5, 4.61721674270673e-5, 4.61720347740102e-5, 4.61719932160639e-5, 4.61720377195466e-5, 4.61721115285214e-5, 4.61721570465445e-5, 4.61721502044095e-5, 4.61721059320971e-5, 4.61720605598121e-5, 4.61720463344333e-5, 4.61720730021783e-5, 4.6172124546447e-5, 4.61721702627253e-5, 4.61721826093126e-5, 4.61721521233725e-5, 4.61720922567344e-5, 4.61720324510831e-5
flux1:, 0.637225938312895, 5.11031932510795e-5, 5.11032530156108e-5, 5.11033114747148e-5, 5.11033393048952e-5, 5.11033240884882e-5, 5.1103276906999e-5, 5.11032266944649e-5, 5.11032043784246e-5, 5.11032244763355e-5, 5.11032743161229e-5, 5.11033185630919e-5, 5.11033194732387e-5, 5.11032638950225e-5, 5.11031809896525e-5, 5.11031347536404e-5, 5.1103185764711e-5, 5.11033362004105e-5, 5.11034942761133e-5, 5.11035049794071e-5, 5.11032727922778e-5, 5.11029265581907e-5, 5.11028473111976e-5, 5.11033031494394e-5, 5.11037737868281e-5, 5.11032318440122e-5, 5.11027672550574e-5, 5.11041599787411e-5, 5.11023816210126e-5, 5.11044682106287e-5, 5.11029636074053e-5, 5.1102157503669e-5, 5.11029636074052e-5, 5.11044682106286e-5, 5.11023816210127e-5, 5.11041599787411e-5, 5.11027672550574e-5, 5.11032318440122e-5, 5.11037737868282e-5, 5.11033031494394e-5, 5.11028473111976e-5, 5.11029265581908e-5, 5.11032727922778e-5, 5.11035049794071e-5, 5.11034942761132e-5, 5.11033362004106e-5, 5.1103185764711e-5, 5.11031347536404e-5, 5.11031809896525e-5, 5.11032638950225e-5, 5.11033194732387e-5, 5.11033185630919e-5, 5.11032743161228e-5, 5.11032244763355e-5, 5.11032043784246e-5, 5.11032266944649e-5, 5.11032769069991e-5, 5.11033240884882e-5, 5.11033393048952e-5, 5.11033114747148e-5, 5.11032530156108e-5, 5.11031932510795e-5
flux1:, 0.637488387216649, 5.65110589087198e-5, 5.65111173078989e-5, 5.65111721608409e-5, 5.65111950742337e-5, 5.65111755334132e-5, 5.65111268328112e-5, 5.65110793731814e-5, 5.65110638002228e-5, 5.6511092211661e-5, 5.65111480149134e-5, 5.65111921211392e-5, 5.65111853434148e-5, 5.65111169935891e-5, 5.65110224998811e-5, 5.65109734392407e-5, 5.65110348125977e-5, 5.65112055374952e-5, 5.65113815773493e-5, 5.65113919937652e-5, 5.65111344452948e-5, 5.65107541962536e-5, 5.65106705242286e-5, 5.65111730249124e-5, 5.65116838433418e-5, 5.65110782135188e-5, 5.65105701784145e-5, 5.65121103628742e-5, 5.6510145179253e-5, 5.65124584902988e-5, 5.65107974802449e-5, 5.65099063294472e-5, 5.65107974802449e-5, 5.65124584902988e-5, 5.6510145179253e-5, 5.65121103628742e-5, 5.65105701784145e-5, 5.65110782135188e-5, 5.65116838433418e-5, 5.65111730249124e-5, 5.65106705242286e-5, 5.65107541962536e-5, 5.65111344452948e-5, 5.65113919937652e-5, 5.65113815773493e-5, 5.65112055374952e-5, 5.65110348125977e-5, 5.65109734392407e-5, 5.65110224998811e-5, 5.65111169935892e-5, 5.65111853434148e-5, 5.65111921211392e-5, 5.65111480149134e-5, 5.6511092211661e-5, 5.65110638002228e-5, 5.65110793731814e-5, 5.65111268328112e-5, 5.65111755334131e-5, 5.65111950742336e-5, 5.65111721608409e-5, 5.6511117307899e-5, 5.65110589087198e-5
flux1:, 0.637750836120402, 6.24360182422237e-5, 6.24360735345561e-5, 6.24361220585713e-5, 6.24361373552636e-5, 6.24361118428888e-5, 6.24360616938931e-5, 6.24360188041478e-5, 6.24360128860147e-5, 6.24360525031407e-5, 6.2436115978718e-5, 6.24361597230486e-5, 6.24361431176049e-5, 6.24360587709038e-5, 6.24359497541518e-5, 6.24358965797204e-5, 6.24359693478237e-5, 6.24361632495084e-5, 6.24363604269455e-5, 6.24363720870374e-5, 6.24360881146265e-5, 6.2435671460907e-5, 6.24355827943849e-5, 6.24361347330615e-5, 6.24366867239463e-5, 6.24360092700791e-5, 6.24354537855833e-5, 6.24371560701319e-5, 6.24349877886134e-5, 6.2437551910384e-5, 6.24357212663562e-5, 6.24347375010212e-5, 6.24357212663562e-5, 6.2437551910384e-5, 6.24349877886134e-5, 6.24371560701319e-5, 6.24354537855833e-5, 6.24360092700792e-5, 6.24366867239464e-5, 6.24361347330615e-5, 6.2435582794385e-5, 6.24356714609071e-5, 6.24360881146265e-5, 6.24363720870374e-5, 6.24363604269455e-5, 6.24361632495084e-5, 6.24359693478238e-5, 6.24358965797204e-5, 6.24359497541518e-5, 6.24360587709038e-5, 6.24361431176048e-5, 6.24361597230485e-5, 6.2436115978718e-5, 6.24360525031407e-5, 6.24360128860147e-5, 6.24360188041479e-5, 6.2436061693893e-5, 6.24361118428888e-5, 6.24361373552636e-5, 6.24361220585713e-5, 6.24360735345561e-5, 6.24360182422237e-5
flux1:, 0.638013285024155, 6.89212722496609e-5, 6.89213222275706e-5, 6.89213611557973e-5, 6.89213657114339e-5, 6.89213324294469e-5, 6.89212810795754e-5, 6.89212450157372e-5, 6.89212522037276e-5, 6.89213063595364e-5, 6.89213793949575e-5, 6.89214224063775e-5, 6.89213934122931e-5, 6.89212893128692e-5, 6.89211624043087e-5, 6.89211036591316e-5, 6.89211890148431e-5, 6.89214093912553e-5, 6.8921631349034e-5, 6.89216460967835e-5, 6.8921334679923e-5, 6.8920879078628e-5, 6.89207847220126e-5, 6.89213888716147e-5, 6.89219827842383e-5, 6.89212244856616e-5, 6.89206172568502e-5, 6.89224975898556e-5, 6.89201087795843e-5, 6.89229500907852e-5, 6.89209356763795e-5, 6.8919851160356e-5, 6.89209356763794e-5, 6.89229500907851e-5, 6.89201087795842e-5, 6.89224975898556e-5, 6.89206172568502e-5, 6.89212244856617e-5, 6.89219827842383e-5, 6.89213888716146e-5, 6.89207847220125e-5, 6.89208790786279e-5, 6.8921334679923e-5, 6.89216460967836e-5, 6.89216313490341e-5, 6.89214093912553e-5, 6.89211890148431e-5, 6.89211036591317e-5, 6.89211624043087e-5, 6.89212893128692e-5, 6.89213934122931e-5, 6.89214224063774e-5, 6.89213793949575e-5, 6.89213063595364e-5, 6.89212522037277e-5, 6.89212450157371e-5, 6.89212810795754e-5, 6.8921332429447e-5, 6.89213657114339e-5, 6.89213611557974e-5, 6.89213222275706e-5, 6.8921272249661e-5
flux1:, 0.638275733927908, 7.60129683700702e-5, 7.60130103255329e-5, 7.60130358485312e-5, 7.6013026149262e-5, 7.60129832023626e-5, 7.60129311274398e-5, 7.60129046148902e-5, 7.60129288988064e-5, 7.60130013367432e-5, 7.60130859514003e-5, 7.60131276643508e-5, 7.60130832739886e-5, 7.60129551378553e-5, 7.60128065631655e-5, 7.60127406649486e-5, 7.60128400004178e-5, 7.60130905789623e-5, 7.60133414201095e-5, 7.60133613793435e-5, 7.60130214975267e-5, 7.60125242253492e-5, 7.60124233631311e-5, 7.60130825288455e-5, 7.60137188943738e-5, 7.60128698258904e-5, 7.60122062729858e-5, 7.60142819866374e-5, 7.60116539402072e-5, 7.60148012200306e-5, 7.60125878884395e-5, 7.60113938620366e-5, 7.60125878884395e-5, 7.60148012200306e-5, 7.60116539402072e-5, 7.60142819866374e-5, 7.60122062729859e-5, 7.60128698258904e-5, 7.60137188943738e-5, 7.60130825288455e-5, 7.6012423363131e-5, 7.60125242253492e-5, 7.60130214975266e-5, 7.60133613793435e-5, 7.60133414201096e-5, 7.60130905789623e-5, 7.60128400004179e-5, 7.60127406649487e-5, 7.60128065631656e-5, 7.60129551378553e-5, 7.60130832739887e-5, 7.60131276643507e-5, 7.60130859514003e-5, 7.60130013367433e-5, 7.60129288988063e-5, 7.60129046148902e-5, 7.60129311274398e-5, 7.60129832023627e-5, 7.6013026149262e-5, 7.60130358485312e-5, 7.6013010325533e-5, 7.60129683700702e-5
flux1:, 0.638538182831662, 8.37603350810001e-5, 8.376036579119e-5, 8.3760373583651e-5, 8.37603457822744e-5, 8.37602912412339e-5, 8.37602391917151e-5, 8.37602254376092e-5, 8.37602713207019e-5, 8.3760366142877e-5, 8.37604644300721e-5, 8.37605040426895e-5, 8.37604407918537e-5, 8.37602838322086e-5, 8.37601094617273e-5, 8.37600347580689e-5, 8.3760149702955e-5, 8.37604346458125e-5, 8.37607189026523e-5, 8.37607464213836e-5, 8.37603769978415e-5, 8.37598351227803e-5, 8.375972683815e-5, 8.37604439131209e-5, 8.37611230893659e-5, 8.37601724135565e-5, 8.37594476831281e-5, 8.37617375624326e-5, 8.37588501548476e-5, 8.3762334678792e-5, 8.37599061509128e-5, 8.37585931673379e-5, 8.37599061509128e-5, 8.3762334678792e-5, 8.37588501548476e-5, 8.37617375624326e-5, 8.37594476831281e-5, 8.37601724135565e-5, 8.37611230893658e-5, 8.37604439131208e-5, 8.375972683815e-5, 8.37598351227803e-5, 8.37603769978414e-5, 8.37607464213836e-5, 8.37607189026523e-5, 8.37604346458124e-5, 8.3760149702955e-5, 8.37600347580689e-5, 8.37601094617272e-5, 8.37602838322085e-5, 8.37604407918537e-5, 8.37605040426895e-5, 8.37604644300722e-5, 8.3760366142877e-5, 8.37602713207019e-5, 8.37602254376092e-5, 8.37602391917151e-5, 8.3760291241234e-5, 8.37603457822743e-5, 8.37603735836511e-5, 8.376036579119e-5, 8.37603350810001e-5
flux1:, 0.638800631735415, 9.2215816120883e-5, 9.22158318591467e-5, 9.22158171345124e-5, 9.22157671271717e-5, 9.22156990982094e-5, 9.22156481351827e-5, 9.22156508180707e-5, 9.22157232649602e-5, 9.22158448586714e-5, 9.22159589188475e-5, 9.22159953581863e-5, 9.22159093363943e-5, 9.22157183149879e-5, 9.22155137367068e-5, 9.22154285719028e-5, 9.22155610279877e-5, 9.22158849200123e-5, 9.22162074981691e-5, 9.22162450691917e-5, 9.22158449006216e-5, 9.22152552544493e-5, 9.2215138563052e-5, 9.22159166076716e-5, 9.22166388465979e-5, 9.22155748201903e-5, 9.22147838002804e-5, 9.22173081445351e-5, 9.22141396664947e-5, 9.22179952846247e-5, 9.22153340047482e-5, 9.22138918572391e-5, 9.22153340047482e-5, 9.22179952846247e-5, 9.22141396664947e-5, 9.22173081445351e-5, 9.22147838002804e-5, 9.22155748201903e-5, 9.22166388465979e-5, 9.22159166076716e-5, 9.2215138563052e-5, 9.22152552544492e-5, 9.22158449006216e-5, 9.22162450691916e-5, 9.22162074981691e-5, 9.22158849200124e-5, 9.22155610279876e-5, 9.22154285719029e-5, 9.22155137367067e-5, 9.2215718314988e-5, 9.22159093363943e-5, 9.22159953581863e-5, 9.22159589188475e-5, 9.22158448586714e-5, 9.22157232649603e-5, 9.22156508180706e-5, 9.22156481351827e-5, 9.22156990982092e-5, 9.22157671271717e-5, 9.22158171345124e-5, 9.22158318591467e-5, 9.22158161208829e-5
flux1:, 0.639063080639168, 1.0143520355378e-4, 1.01435200130563e-4, 1.01435157724919e-4, 1.01435081246215e-4, 1.0143499794174e-4, 1.01434949457102e-4, 1.01434972689339e-4, 1.01435077044954e-4, 1.01435229988492e-4, 1.01435361857005e-4, 1.01435393755697e-4, 1.01435280640593e-4, 1.01435049947472e-4, 1.01434810562854e-4, 1.01434713354206e-4, 1.01434865523085e-4, 1.01435233338864e-4, 1.014355994338e-4, 1.01435649590721e-4, 1.01435217263905e-4, 1.01434576417537e-4, 1.01434450318944e-4, 1.01435292665917e-4, 1.0143605820516e-4, 1.01434868199703e-4, 1.01434005538164e-4, 1.01436786213293e-4, 1.01433313177018e-4, 1.0143757637299e-4, 1.01434663340963e-4, 1.01433080980206e-4, 1.01434663340963e-4, 1.0143757637299e-4, 1.01433313177018e-4, 1.01436786213293e-4, 1.01434005538164e-4, 1.01434868199703e-4, 1.0143605820516e-4, 1.01435292665917e-4, 1.01434450318944e-4, 1.01434576417537e-4, 1.01435217263905e-4, 1.01435649590721e-4, 1.014355994338e-4, 1.01435233338864e-4, 1.01434865523085e-4, 1.01434713354206e-4, 1.01434810562853e-4, 1.01435049947472e-4, 1.01435280640593e-4, 1.01435393755697e-4, 1.01435361857005e-4, 1.01435229988492e-4, 1.01435077044954e-4, 1.01434972689339e-4, 1.01434949457102e-4, 1.0143499794174e-4, 1.01435081246215e-4, 1.01435157724919e-4, 1.01435200130563e-4, 1.0143520355378e-4
flux1:, 0.639325529542921, 1.11477768821266e-4, 1.11477741658442e-4, 1.1147766614336e-4, 1.1147755887615e-4, 1.11477458681237e-4, 1.11477414396532e-4, 1.11477462655915e-4, 1.11477604534866e-4, 1.11477793484956e-4, 1.11477945058653e-4, 1.11477970747599e-4, 1.11477825866908e-4, 1.11477549629737e-4, 1.11477270771194e-4, 1.11477160091919e-4, 1.11477334492218e-4, 1.11477751539324e-4, 1.11478166523884e-4, 1.11478231712825e-4, 1.11477765509822e-4, 1.11477069753978e-4, 1.11476933303107e-4, 1.11477843689681e-4, 1.11478652868417e-4, 1.114773234048e-4, 1.11476383529885e-4, 1.11479444010298e-4, 1.11475640926849e-4, 1.11480350856839e-4, 1.11477165436309e-4, 1.11475430878029e-4, 1.11477165436309e-4, 1.11480350856839e-4, 1.11475640926849e-4, 1.11479444010298e-4, 1.11476383529885e-4, 1.114773234048e-4, 1.11478652868417e-4, 1.11477843689681e-4, 1.11476933303107e-4, 1.11477069753978e-4, 1.11477765509822e-4, 1.11478231712825e-4, 1.11478166523884e-4, 1.11477751539324e-4, 1.11477334492218e-4, 1.11477160091919e-4, 1.11477270771194e-4, 1.11477549629737e-4, 1.11477825866908e-4, 1.11477970747599e-4, 1.11477945058653e-4, 1.11477793484956e-4, 1.11477604534866e-4, 1.11477462655915e-4, 1.11477414396532e-4, 1.11477458681237e-4, 1.1147755887615e-4, 1.1147766614336e-4, 1.11477741658442e-4, 1.11477768821266e-4
flux1:, 0.639587978446675, 1.22406390852214e-4, 1.22406335092627e-4, 1.22406220914688e-4, 1.22406078609284e-4, 1.2240596013759e-4, 1.22405922076406e-4, 1.22406000104754e-4, 1.22406185252221e-4, 1.22406414816885e-4, 1.22406587784487e-4, 1.22406605306019e-4, 1.22406423729472e-4, 1.22406095952265e-4, 1.22405773019826e-4, 1.22405647684867e-4, 1.2240584715544e-4, 1.2240631899163e-4, 1.22406788274237e-4, 1.22406870702627e-4, 1.22406368497012e-4, 1.22405613830701e-4, 1.22405466230875e-4, 1.22406448958617e-4, 1.22407302357011e-4, 1.22405819152593e-4, 1.22404796294616e-4, 1.22408161693616e-4, 1.22404000821582e-4, 1.22409199333281e-4, 1.22405719036481e-4, 1.22403819259399e-4, 1.22405719036481e-4, 1.22409199333281e-4, 1.22404000821582e-4, 1.22408161693616e-4, 1.22404796294616e-4, 1.22405819152593e-4, 1.22407302357011e-4, 1.22406448958617e-4, 1.22405466230875e-4, 1.224056138307e-4, 1.22406368497011e-4, 1.22406870702627e-4, 1.22406788274237e-4, 1.2240631899163e-4, 1.2240584715544e-4, 1.22405647684867e-4, 1.22405773019826e-4, 1.22406095952265e-4, 1.22406423729472e-4, 1.22406605306019e-4, 1.22406587784487e-4, 1.22406414816885e-4, 1.22406185252221e-4, 1.22406000104754e-4, 1.22405922076406e-4, 1.2240596013759e-4, 1.22406078609284e-4, 1.22406220914688e-4, 1.22406335092628e-4, 1.22406390852214e-4
flux1:, 0.639850427350428, 1.34287680226627e-4, 1.34287590878572e-4, 1.34287432521209e-4, 1.3428725111729e-4, 1.34287113249835e-4, 1.34287083679541e-4, 1.34287196347603e-4, 1.34287430474666e-4, 1.34287705076696e-4, 1.34287900858477e-4, 1.34287908003877e-4, 1.34287684666231e-4, 1.34287299395679e-4, 1.34286928009028e-4, 1.34286787159428e-4, 1.34287014845222e-4, 1.34287547168346e-4, 1.34288076022918e-4, 1.34288177488103e-4, 1.34287636635502e-4, 1.34286818764852e-4, 1.34286659483403e-4, 1.34287719604654e-4, 1.34288618204884e-4, 1.3428696623114e-4, 1.34285854443848e-4, 1.34289551532146e-4, 1.34285002598693e-4, 1.34290734231701e-4, 1.3428693448223e-4, 1.34284855316969e-4, 1.3428693448223e-4, 1.34290734231701e-4, 1.34285002598693e-4, 1.34289551532146e-4, 1.34285854443848e-4, 1.3428696623114e-4, 1.34288618204884e-4, 1.34287719604653e-4, 1.34286659483403e-4, 1.34286818764852e-4, 1.34287636635502e-4, 1.34288177488103e-4, 1.34288076022918e-4, 1.34287547168346e-4, 1.34287014845222e-4, 1.34286787159428e-4, 1.34286928009028e-4, 1.34287299395679e-4, 1.34287684666231e-4, 1.34287908003877e-4, 1.34287900858477e-4, 1.34287705076696e-4, 1.34287430474666e-4, 1.34287196347603e-4, 1.34287083679541e-4, 1.34287113249835e-4, 1.3428725111729e-4, 1.34287432521209e-4, 1.34287590878572e-4, 1.34287680226627e-4
flux1:, 0.640112876254181, 1.47192098314441e-4, 1.47191970428391e-4, 1.47191762589561e-4, 1.47191538332989e-4, 1.47191380233446e-4, 1.47191361573432e-4, 1.47191513713553e-4, 1.47191802311856e-4, 1.47192126049344e-4, 1.47192345751764e-4, 1.47192340126123e-4, 1.47192069980716e-4, 1.47191621496519e-4, 1.47191197657237e-4, 1.47191040838277e-4, 1.471913001561e-4, 1.47191898666791e-4, 1.47192492037033e-4, 1.47192613738813e-4, 1.47192030965678e-4, 1.4719114531543e-4, 1.47190974221778e-4, 1.471921177505e-4, 1.47193063115948e-4, 1.47191226663684e-4, 1.47190019843882e-4, 1.47194077056437e-4, 1.47189106952972e-4, 1.47195418923251e-4, 1.47191272799374e-4, 1.47188998809309e-4, 1.47191272799374e-4, 1.47195418923251e-4, 1.47189106952972e-4, 1.47194077056437e-4, 1.47190019843882e-4, 1.47191226663684e-4, 1.47193063115947e-4, 1.471921177505e-4, 1.47190974221778e-4, 1.4719114531543e-4, 1.47192030965678e-4, 1.47192613738814e-4, 1.47192492037033e-4, 1.47191898666791e-4, 1.471913001561e-4, 1.47191040838277e-4, 1.47191197657237e-4, 1.47191621496519e-4, 1.47192069980716e-4, 1.47192340126123e-4, 1.47192345751764e-4, 1.47192126049344e-4, 1.47191802311856e-4, 1.47191513713553e-4, 1.47191361573432e-4, 1.47191380233446e-4, 1.47191538332989e-4, 1.47191762589561e-4, 1.47191970428391e-4, 1.47192098314441e-4
flux1:, 0.640375325157934, 1.61194070235733e-4, 1.61193899107934e-4, 1.61193636885143e-4, 1.61193366431197e-4, 1.61193187532091e-4, 1.61193182227563e-4, 1.61193378437849e-4, 1.61193726580477e-4, 1.61194103091828e-4, 1.61194347482506e-4, 1.61194326598533e-4, 1.61194004798908e-4, 1.61193487822645e-4, 1.61193008080283e-4, 1.61192835308407e-4, 1.61193129890659e-4, 1.61193800129433e-4, 1.61194462411915e-4, 1.61194604754467e-4, 1.61193976049575e-4, 1.61193017789184e-4, 1.61192835314147e-4, 1.61194069457299e-4, 1.61195063925055e-4, 1.61193026673411e-4, 1.61191718577361e-4, 1.61196166009501e-4, 1.61190738465617e-4, 1.61197680638095e-4, 1.6119315860027e-4, 1.61190672955751e-4, 1.6119315860027e-4, 1.61197680638095e-4, 1.61190738465617e-4, 1.61196166009501e-4, 1.61191718577361e-4, 1.61193026673411e-4, 1.61195063925055e-4, 1.61194069457299e-4, 1.61192835314147e-4, 1.61193017789184e-4, 1.61193976049575e-4, 1.61194604754466e-4, 1.61194462411915e-4, 1.61193800129433e-4, 1.61193129890659e-4, 1.61192835308407e-4, 1.61193008080283e-4, 1.61193487822645e-4, 1.61194004798908e-4, 1.61194326598533e-4, 1.61194347482506e-4, 1.61194103091828e-4, 1.61193726580477e-4, 1.61193378437849e-4, 1.61193182227563e-4, 1.61193187532091e-4, 1.61193366431197e-4, 1.61193636885143e-4, 1.61193899107934e-4, 1.61194070235733e-4
flux1:, 0.640637774061688, 1.76372090414915e-4, 1.76371871809746e-4, 1.76371550882303e-4, 1.76371231376715e-4, 1.76371031332315e-4, 1.76371041695022e-4, 1.76371286121242e-4, 1.76371698258493e-4, 1.76372130599985e-4, 1.76372400107716e-4, 1.76372361508376e-4, 1.76371983613307e-4, 1.76371393528472e-4, 1.76370855143083e-4, 1.76370666956743e-4, 1.76371000572354e-4, 1.76371747734548e-4, 1.76372482546796e-4, 1.76372644936735e-4, 1.76371965450314e-4, 1.76370929535964e-4, 1.76370736849646e-4, 1.76372070253536e-4, 1.7637311713395e-4, 1.7637086221861e-4, 1.76369446473798e-4, 1.76374315868486e-4, 1.7636839110933e-4, 1.76376015964225e-4, 1.76371085571734e-4, 1.76368369919555e-4, 1.76371085571734e-4, 1.76376015964225e-4, 1.7636839110933e-4, 1.76374315868486e-4, 1.76369446473798e-4, 1.7637086221861e-4, 1.7637311713395e-4, 1.76372070253536e-4, 1.76370736849646e-4, 1.76370929535964e-4, 1.76371965450314e-4, 1.76372644936735e-4, 1.76372482546796e-4, 1.76371747734548e-4, 1.76371000572353e-4, 1.76370666956743e-4, 1.76370855143083e-4, 1.76371393528472e-4, 1.76371983613307e-4, 1.76372361508376e-4, 1.76372400107717e-4, 1.76372130599985e-4, 1.76371698258493e-4, 1.76371286121242e-4, 1.76371041695022e-4, 1.76371031332314e-4, 1.76371231376715e-4, 1.76371550882303e-4, 1.76371871809746e-4, 1.76372090414915e-4
flux1:, 0.640900222965441, 1.92808819429989e-4, 1.92808549810376e-4, 1.9280816660754e-4, 1.92807795737271e-4, 1.92807574340928e-4, 1.92807602360929e-4, 1.92807898464884e-4, 1.92808378225194e-4, 1.92808868769275e-4, 1.9280916351255e-4, 1.92809104920303e-4, 1.9280866711529e-4, 1.92808000189419e-4, 1.92807401282445e-4, 1.92807198772525e-4, 1.92807575225813e-4, 1.92808403959702e-4, 1.92809213901338e-4, 1.92809394549788e-4, 1.92808658505262e-4, 1.92807539738315e-4, 1.9280733894245e-4, 1.92808781946807e-4, 1.92809885722383e-4, 1.92807395797765e-4, 1.92805865908847e-4, 1.92811190637888e-4, 1.92804725031612e-4, 1.92813087631506e-4, 1.92807713254241e-4, 1.92804747584671e-4, 1.92807713254241e-4, 1.92813087631506e-4, 1.92804725031612e-4, 1.92811190637888e-4, 1.92805865908847e-4, 1.92807395797765e-4, 1.92809885722383e-4, 1.92808781946806e-4, 1.9280733894245e-4, 1.92807539738315e-4, 1.92808658505262e-4, 1.92809394549788e-4, 1.92809213901338e-4, 1.92808403959702e-4, 1.92807575225813e-4, 1.92807198772525e-4, 1.92807401282445e-4, 1.92808000189419e-4, 1.9280866711529e-4, 1.92809104920303e-4, 1.9280916351255e-4, 1.92808868769275e-4, 1.92808378225194e-4, 1.92807898464884e-4, 1.92807602360929e-4, 1.92807574340927e-4, 1.92807795737271e-4, 1.9280816660754e-4, 1.92808549810376e-4, 1.92808819429989e-4
flux1:, 0.641162671869194, 2.10591170788553e-4, 2.10590847541452e-4, 2.10590399384658e-4, 2.10589975391634e-4, 2.10589732457911e-4, 2.10589779593387e-4, 2.1059012991889e-4, 2.10590679926236e-4, 2.10591230288349e-4, 2.10591550134132e-4, 2.10591469622147e-4, 2.10590968948165e-4, 2.10590222546442e-4, 2.10589562231602e-4, 2.1058934704793e-4, 2.10589770057823e-4, 2.1059068425329e-4, 2.10591570669907e-4, 2.10591766407329e-4, 2.10590967030595e-4, 2.10589760131913e-4, 2.1058955446094e-4, 2.10591119351783e-4, 2.10592285866496e-4, 2.10589543156205e-4, 2.10587892504238e-4, 2.10593707547215e-4, 2.1058665325066e-4, 2.10595811216719e-4, 2.10589953749266e-4, 2.10586716263363e-4, 2.10589953749266e-4, 2.10595811216719e-4, 2.1058665325066e-4, 2.10593707547215e-4, 2.10587892504238e-4, 2.10589543156205e-4, 2.10592285866496e-4, 2.10591119351783e-4, 2.10589554460939e-4, 2.10589760131913e-4, 2.10590967030595e-4, 2.10591766407329e-4, 2.10591570669907e-4, 2.1059068425329e-4, 2.10589770057823e-4, 2.1058934704793e-4, 2.10589562231602e-4, 2.10590222546442e-4, 2.10590968948165e-4, 2.10591469622147e-4, 2.10591550134132e-4, 2.10591230288349e-4, 2.10590679926236e-4, 2.10590129918891e-4, 2.10589779593387e-4, 2.10589732457911e-4, 2.10589975391634e-4, 2.10590399384658e-4, 2.10590847541453e-4, 2.10591170788553e-4
flux1:, 0.641425120772948, 2.2981038619695e-4, 2.29810007839258e-4, 2.29809493046887e-4, 2.29809014699979e-4, 2.29808749914919e-4, 2.29808816870098e-4, 2.29809222819725e-4, 2.29809844539381e-4, 2.29810455540033e-4, 2.29810800192391e-4, 2.29810696370562e-4, 2.29810130948684e-4, 2.29809303727338e-4, 2.29808582213261e-4, 2.2980835654505e-4, 2.29808829609059e-4, 2.29809832186163e-4, 2.29810794947083e-4, 2.29811001060136e-4, 2.29810130530822e-4, 2.29808830229234e-4, 2.29808624252752e-4, 2.29810325503644e-4, 2.29811562132742e-4, 2.29808548462257e-4, 2.29806770296779e-4, 2.29813112222495e-4, 2.29805416834614e-4, 2.29815430341578e-4, 2.29809046927685e-4, 2.29805513907961e-4, 2.29809046927685e-4, 2.29815430341578e-4, 2.29805416834614e-4, 2.29813112222495e-4, 2.29806770296779e-4, 2.29808548462257e-4, 2.29811562132742e-4, 2.29810325503644e-4, 2.29808624252752e-4, 2.29808830229234e-4, 2.29810130530822e-4, 2.29811001060136e-4, 2.29810794947084e-4, 2.29809832186163e-4, 2.29808829609059e-4, 2.29808356545051e-4, 2.29808582213261e-4, 2.29809303727338e-4, 2.29810130948684e-4, 2.29810696370562e-4, 2.29810800192391e-4, 2.29810455540033e-4, 2.29809844539381e-4, 2.29809222819725e-4, 2.29808816870098e-4, 2.29808749914919e-4, 2.29809014699979e-4, 2.29809493046887e-4, 2.29810007839258e-4, 2.2981038619695e-4
flux1:, 0.641687569676701, 2.50562097827818e-4, 2.50561664177142e-4, 2.50561082121562e-4, 2.50560548644886e-4, 2.50560261391197e-4, 2.50560347895292e-4, 2.50560809532584e-4, 2.50561503156912e-4, 2.50562174824018e-4, 2.50562543939594e-4, 2.50562416145581e-4, 2.50561785384306e-4, 2.50560877451502e-4, 2.50560096108605e-4, 2.50559862638292e-4, 2.50560388887668e-4, 2.50561481596268e-4, 2.50562518898408e-4, 2.50562728998272e-4, 2.50561778426671e-4, 2.50560379558464e-4, 2.50560179376258e-4, 2.50562033866215e-4, 2.50563349655842e-4, 2.50560046461421e-4, 2.5055813388549e-4, 2.50565040841608e-4, 2.50556647075308e-4, 2.50567578875799e-4, 2.50560622652056e-4, 2.50556768339842e-4, 2.50560622652056e-4, 2.50567578875799e-4, 2.50556647075308e-4, 2.50565040841609e-4, 2.5055813388549e-4, 2.50560046461421e-4, 2.50563349655842e-4, 2.50562033866215e-4, 2.50560179376258e-4, 2.50560379558464e-4, 2.50561778426671e-4, 2.50562728998272e-4, 2.50562518898408e-4, 2.50561481596268e-4, 2.50560388887668e-4, 2.50559862638292e-4, 2.50560096108604e-4, 2.50560877451502e-4, 2.50561785384306e-4, 2.50562416145581e-4, 2.50562543939593e-4, 2.50562174824018e-4, 2.50561503156913e-4, 2.50560809532585e-4, 2.50560347895292e-4, 2.50560261391197e-4, 2.50560548644886e-4, 2.50561082121562e-4, 2.50561664177141e-4, 2.50562097827818e-4
flux1:, 0.641950018580454, 2.72946376036371e-4, 2.72945888331266e-4, 2.72945239440041e-4, 2.72944650399121e-4, 2.72944339566532e-4, 2.72944444169128e-4, 2.72944960061757e-4, 2.72945724446685e-4, 2.7294645606087e-4, 2.72946849385372e-4, 2.72946697868473e-4, 2.72946002639194e-4, 2.72945015671149e-4, 2.72944177056485e-4, 2.7294393888845e-4, 2.72944520943029e-4, 2.72945704186149e-4, 2.72946812396851e-4, 2.7294701832808e-4, 2.72945977760379e-4, 2.72944475375296e-4, 2.72944288794714e-4, 2.72946315990165e-4, 2.7294772175584e-4, 2.72944110063873e-4, 2.7294205601282e-4, 2.72949567730217e-4, 2.72940413114195e-4, 2.72952328603514e-4, 2.72944748471552e-4, 2.72940544954571e-4, 2.72944748471552e-4, 2.72952328603514e-4, 2.72940413114195e-4, 2.72949567730217e-4, 2.7294205601282e-4, 2.72944110063873e-4, 2.7294772175584e-4, 2.72946315990165e-4, 2.72944288794714e-4, 2.72944475375296e-4, 2.72945977760379e-4, 2.7294701832808e-4, 2.72946812396851e-4, 2.72945704186149e-4, 2.72944520943029e-4, 2.7294393888845e-4, 2.72944177056485e-4, 2.72945015671149e-4, 2.72946002639195e-4, 2.72946697868473e-4, 2.72946849385372e-4, 2.7294645606087e-4, 2.72945724446685e-4, 2.72944960061757e-4, 2.72944444169128e-4, 2.72944339566532e-4, 2.72944650399121e-4, 2.72945239440042e-4, 2.72945888331266e-4, 2.72946376036371e-4
flux1:, 0.642212467484207, 2.97067760926877e-4, 2.970672218824e-4, 2.97066507578777e-4, 2.97065862730028e-4, 2.97065526524536e-4, 2.97065646424731e-4, 2.97066213544012e-4, 2.97067046205043e-4, 2.97067836387705e-4, 2.9706825390461e-4, 2.97068079988106e-4, 2.9706732275348e-4, 2.97066260054286e-4, 2.97065367889941e-4, 2.97065128457813e-4, 2.97065768290976e-4, 2.97067040985667e-4, 2.97068214537377e-4, 2.97068406335513e-4, 2.9706726478856e-4, 2.97065654256342e-4, 2.9706549094078e-4, 2.97067713028489e-4, 2.97069221401603e-4, 2.9706528177323e-4, 2.97063078988633e-4, 2.97071236807566e-4, 2.97061253430229e-4, 2.97074220762973e-4, 2.97065961199634e-4, 2.97061378313353e-4, 2.97065961199634e-4, 2.97074220762973e-4, 2.97061253430229e-4, 2.97071236807566e-4, 2.97063078988633e-4, 2.97065281773231e-4, 2.97069221401603e-4, 2.97067713028489e-4, 2.9706549094078e-4, 2.97065654256342e-4, 2.9706726478856e-4, 2.97068406335513e-4, 2.97068214537377e-4, 2.97067040985667e-4, 2.97065768290976e-4, 2.97065128457813e-4, 2.97065367889941e-4, 2.97066260054287e-4, 2.9706732275348e-4, 2.97068079988106e-4, 2.97068253904611e-4, 2.97067836387704e-4, 2.97067046205043e-4, 2.97066213544013e-4, 2.97065646424731e-4, 2.97065526524536e-4, 2.97065862730028e-4, 2.97066507578777e-4, 2.97067221882401e-4, 2.97067760926877e-4
flux1:, 0.642474916387961, 3.23035276130457e-4, 3.23034689917411e-4, 3.2303391249922e-4, 3.23033211612449e-4, 3.23032847381205e-4, 3.23032978308862e-4, 3.23033591999933e-4, 3.23034489173755e-4, 3.23035336014297e-4, 3.23035778094098e-4, 3.2303558430019e-4, 3.230347691802e-4, 3.23033635675377e-4, 3.23032694778321e-4, 3.23032457736927e-4, 3.23033156562731e-4, 3.23034516052752e-4, 3.23035747401853e-4, 3.23035913306619e-4, 3.230346588318e-4, 3.23032935941997e-4, 3.2303280751858e-4, 3.23035249476505e-4, 3.23036874888697e-4, 3.23032587325443e-4, 3.23030228326544e-4, 3.23039075252137e-4, 3.23028189559749e-4, 3.23042279829266e-4, 3.23033280743917e-4, 3.23028285990134e-4, 3.23033280743917e-4, 3.23042279829266e-4, 3.23028189559748e-4, 3.23039075252137e-4, 3.23030228326545e-4, 3.23032587325443e-4, 3.23036874888697e-4, 3.23035249476505e-4, 3.2303280751858e-4, 3.23032935941997e-4, 3.230346588318e-4, 3.23035913306619e-4, 3.23035747401853e-4, 3.23034516052753e-4, 3.23033156562731e-4, 3.23032457736927e-4, 3.23032694778321e-4, 3.23033635675377e-4, 3.230347691802e-4, 3.2303558430019e-4, 3.23035778094098e-4, 3.23035336014297e-4, 3.23034489173755e-4, 3.23033591999933e-4, 3.23032978308862e-4, 3.23032847381205e-4, 3.23033211612449e-4, 3.2303391249922e-4, 3.23034689917411e-4, 3.23035276130457e-4
flux1:, 0.642737365291714, 3.50962423123317e-4, 3.50961795263311e-4, 3.50960957724183e-4, 3.50960200391958e-4, 3.50959804482879e-4, 3.50959940650336e-4, 3.50960594685074e-4, 3.50961551459357e-4, 3.50962452674443e-4, 3.50962920210161e-4, 3.50962710330726e-4, 3.50961843092255e-4, 3.50960645248358e-4, 3.50959661412469e-4, 3.5095943052285e-4, 3.50960188718614e-4, 3.50961630753012e-4, 3.50962910413752e-4, 3.50963036942706e-4, 3.5096165671676e-4, 3.50959817763372e-4, 3.50959737877705e-4, 3.50962427471519e-4, 3.50964186067999e-4, 3.50959529875407e-4, 3.50957006931009e-4, 3.50966587725552e-4, 3.50954720386309e-4, 3.5097000787706e-4, 3.50960204524605e-4, 3.50954763010501e-4, 3.50960204524605e-4, 3.5097000787706e-4, 3.50954720386309e-4, 3.50966587725552e-4, 3.50957006931009e-4, 3.50959529875406e-4, 3.50964186067999e-4, 3.50962427471519e-4, 3.50959737877705e-4, 3.50959817763372e-4, 3.5096165671676e-4, 3.50963036942706e-4, 3.50962910413752e-4, 3.50961630753012e-4, 3.50960188718613e-4, 3.5095943052285e-4, 3.5095966141247e-4, 3.50960645248358e-4, 3.50961843092255e-4, 3.50962710330726e-4, 3.50962920210161e-4, 3.50962452674443e-4, 3.50961551459357e-4, 3.50960594685074e-4, 3.50959940650336e-4, 3.50959804482879e-4, 3.50960200391958e-4, 3.50960957724183e-4, 3.50961795263311e-4, 3.50962423123317e-4
flux1:, 0.642999814195467, 3.8096715439333e-4, 3.80966491566704e-4, 3.80965597368676e-4, 3.80964782820273e-4, 3.8096435049693e-4, 3.80964484638193e-4, 3.80965171359615e-4, 3.80966181869368e-4, 3.80967134983337e-4, 3.80967629495988e-4, 3.80967408592496e-4, 3.80966496550172e-4, 3.80965242215874e-4, 3.80964222049985e-4, 3.80964001068047e-4, 3.80964818146269e-4, 3.80966336937017e-4, 3.80967653599355e-4, 3.80967725684499e-4, 3.80966206123089e-4, 3.80964247964792e-4, 3.80964232271144e-4, 3.80967199965515e-4, 3.80969109440227e-4, 3.80964063048029e-4, 3.8096136815256e-4, 3.80971729471842e-4, 3.80958795316471e-4, 3.8097535783791e-4, 3.80964680794846e-4, 3.80958755195242e-4, 3.80964680794846e-4, 3.8097535783791e-4, 3.80958795316471e-4, 3.80971729471842e-4, 3.8096136815256e-4, 3.8096406304803e-4, 3.80969109440227e-4, 3.80967199965515e-4, 3.80964232271144e-4, 3.80964247964792e-4, 3.8096620612309e-4, 3.80967725684499e-4, 3.80967653599355e-4, 3.80966336937017e-4, 3.80964818146269e-4, 3.80964001068047e-4, 3.80964222049985e-4, 3.80965242215874e-4, 3.80966496550172e-4, 3.80967408592496e-4, 3.80967629495987e-4, 3.80967134983337e-4, 3.80966181869368e-4, 3.80965171359615e-4, 3.80964484638193e-4, 3.8096435049693e-4, 3.80964782820273e-4, 3.80965597368676e-4, 3.80966491566704e-4, 3.8096715439333e-4
flux1:, 0.64326226309922, 4.13171823752202e-4, 4.1317113352171e-4, 4.13170186333601e-4, 4.13169313274318e-4, 4.1316883870675e-4, 4.13168962218589e-4, 4.13169672781093e-4, 4.13170730465309e-4, 4.13171732997434e-4, 4.13172256693915e-4, 4.13172031010938e-4, 4.13171082830047e-4, 4.13169780997918e-4, 4.13168731726964e-4, 4.13168524308143e-4, 4.13169398951524e-4, 4.13170987321449e-4, 4.13172328058824e-4, 4.13172329245777e-4, 4.13170656133788e-4, 4.13168576220077e-4, 4.13168642296388e-4, 4.13171921072289e-4, 4.1317400042024e-4, 4.13168541159427e-4, 4.13165666017459e-4, 4.13176856597491e-4, 4.13162764645341e-4, 4.13180683953655e-4, 4.13169059162946e-4, 4.13162609707995e-4, 4.13169059162946e-4, 4.13180683953654e-4, 4.13162764645341e-4, 4.13176856597491e-4, 4.13165666017459e-4, 4.13168541159427e-4, 4.1317400042024e-4, 4.13171921072289e-4, 4.13168642296388e-4, 4.13168576220077e-4, 4.13170656133788e-4, 4.13172329245777e-4, 4.13172328058825e-4, 4.13170987321449e-4, 4.13169398951523e-4, 4.13168524308143e-4, 4.13168731726964e-4, 4.13169780997917e-4, 4.13171082830047e-4, 4.13172031010938e-4, 4.13172256693914e-4, 4.13171732997434e-4, 4.13170730465309e-4, 4.13169672781094e-4, 4.1316896221859e-4, 4.1316883870675e-4, 4.13169313274318e-4, 4.13170186333601e-4, 4.1317113352171e-4, 4.13171823752202e-4
flux1:, 0.643524712002974, 4.47703112092079e-4, 4.47702402551707e-4, 4.47701405972577e-4, 4.47700472471333e-4, 4.47699948822114e-4, 4.47700052017455e-4, 4.47700776721897e-4, 4.47701874629317e-4, 4.47702924270698e-4, 4.47703480036209e-4, 4.47703256815362e-4, 4.47702282211605e-4, 4.4770094270406e-4, 4.47699871943767e-4, 4.4769968157732e-4, 4.47700611749593e-4, 4.47702261379086e-4, 4.47703611948517e-4, 4.47703524654704e-4, 4.47701683285478e-4, 4.47699479639157e-4, 4.47699646818154e-4, 4.47703271890328e-4, 4.47705541075286e-4, 4.47699644914432e-4, 4.47696580938433e-4, 4.4770865183771e-4, 4.47693305414893e-4, 4.47712667726213e-4, 4.47700016614635e-4, 4.47693001104313e-4, 4.47700016614636e-4, 4.47712667726213e-4, 4.47693305414893e-4, 4.4770865183771e-4, 4.47696580938433e-4, 4.47699644914432e-4, 4.47705541075286e-4, 4.47703271890328e-4, 4.47699646818154e-4, 4.47699479639157e-4, 4.47701683285478e-4, 4.47703524654704e-4, 4.47703611948517e-4, 4.47702261379086e-4, 4.47700611749593e-4, 4.4769968157732e-4, 4.47699871943767e-4, 4.4770094270406e-4, 4.47702282211605e-4, 4.47703256815361e-4, 4.4770348003621e-4, 4.47702924270698e-4, 4.47701874629317e-4, 4.47700776721896e-4, 4.47700052017455e-4, 4.47699948822114e-4, 4.47700472471333e-4, 4.47701405972576e-4, 4.47702402551707e-4, 4.47703112092078e-4
flux1:, 0.643787160906727, 4.84691926900747e-4, 4.84691206265827e-4, 4.84690163557174e-4, 4.84689167005839e-4, 4.84688586627853e-4, 4.84688659106405e-4, 4.84689387823041e-4, 4.84690518951123e-4, 4.84691613711773e-4, 4.84692205019952e-4, 4.84691992204574e-4, 4.84691001540392e-4, 4.84689634627996e-4, 4.84688550146424e-4, 4.84688380133492e-4, 4.84689363276867e-4, 4.84691065054128e-4, 4.84692410286871e-4, 4.84692216111895e-4, 4.84690191426057e-4, 4.8468786257324e-4, 4.84688151683527e-4, 4.84692160115844e-4, 4.84694639655071e-4, 4.84688280900456e-4, 4.846850192266e-4, 4.84698024127309e-4, 4.84681321080505e-4, 4.84702217675686e-4, 4.84688457344787e-4, 4.84680831190657e-4, 4.84688457344786e-4, 4.84702217675686e-4, 4.84681321080505e-4, 4.8469802412731e-4, 4.846850192266e-4, 4.84688280900456e-4, 4.84694639655071e-4, 4.84692160115844e-4, 4.84688151683527e-4, 4.8468786257324e-4, 4.84690191426057e-4, 4.84692216111895e-4, 4.84692410286871e-4, 4.84691065054129e-4, 4.84689363276867e-4, 4.84688380133492e-4, 4.84688550146424e-4, 4.84689634627996e-4, 4.84691001540392e-4, 4.84691992204574e-4, 4.84692205019952e-4, 4.84691613711773e-4, 4.84690518951123e-4, 4.8468938782304e-4, 4.84688659106404e-4, 4.84688586627854e-4, 4.84689167005839e-4, 4.84690163557174e-4, 4.84691206265827e-4, 4.84691926900748e-4
flux1:, 0.64404960981048, 5.24273273877954e-4, 5.24272550039161e-4, 5.2427146389247e-4, 5.24270401059379e-4, 5.24269755817048e-4, 5.24269786951657e-4, 5.24270509617558e-4, 5.24271667264409e-4, 5.24272805570085e-4, 5.24273436296242e-4, 5.24273242121997e-4, 5.24272245904754e-4, 5.24270861869833e-4, 5.24269771351674e-4, 5.2426962484089e-4, 5.24270658167865e-4, 5.24272402642889e-4, 5.24273726919223e-4, 5.24273406997175e-4, 5.24271183710698e-4, 5.24268728550888e-4, 5.2426916156523e-4, 5.24273591785871e-4, 5.24276302257314e-4, 5.24269453223508e-4, 5.24265984750471e-4, 5.24279980319717e-4, 5.24261813325669e-4, 5.24284341242776e-4, 5.24269384731661e-4, 5.24261101025335e-4, 5.24269384731661e-4, 5.24284341242776e-4, 5.24261813325669e-4, 5.24279980319717e-4, 5.2426598475047e-4, 5.24269453223508e-4, 5.24276302257314e-4, 5.24273591785871e-4, 5.2426916156523e-4, 5.24268728550888e-4, 5.24271183710698e-4, 5.24273406997174e-4, 5.24273726919223e-4, 5.2427240264289e-4, 5.24270658167866e-4, 5.2426962484089e-4, 5.24269771351674e-4, 5.24270861869833e-4, 5.24272245904754e-4, 5.24273242121996e-4, 5.24273436296242e-4, 5.24272805570085e-4, 5.24271667264409e-4, 5.24270509617559e-4, 5.24269786951657e-4, 5.24269755817049e-4, 5.24270401059379e-4, 5.2427146389247e-4, 5.24272550039161e-4, 5.24273273877954e-4
flux1:, 0.644312058714234, 5.66586099039177e-4, 5.66585379108814e-4, 5.66584251476619e-4, 5.66583118673689e-4, 5.66582400393207e-4, 5.66582379922898e-4, 5.66583087094084e-4, 5.66584265199645e-4, 5.66585445918236e-4, 5.66586120044873e-4, 5.66585952517203e-4, 5.66584960810745e-4, 5.66583569473801e-4, 5.66582480305094e-4, 5.66582360398041e-4, 5.66583441281353e-4, 5.66585219218599e-4, 5.66586507015388e-4, 5.66586042395712e-4, 5.66583605106294e-4, 5.66581022717218e-4, 5.66581622309315e-4, 5.66586513532487e-4, 5.66589475013837e-4, 5.66582105673607e-4, 5.66578421128685e-4, 5.66593467438159e-4, 5.66573724404791e-4, 5.66597987211002e-4, 5.66581743825957e-4, 5.66572753432429e-4, 5.66581743825957e-4, 5.66597987211002e-4, 5.66573724404791e-4, 5.66593467438159e-4, 5.66578421128686e-4, 5.66582105673606e-4, 5.66589475013837e-4, 5.66586513532487e-4, 5.66581622309315e-4, 5.66581022717219e-4, 5.66583605106294e-4, 5.66586042395712e-4, 5.66586507015388e-4, 5.66585219218598e-4, 5.66583441281353e-4, 5.66582360398041e-4, 5.66582480305094e-4, 5.66583569473801e-4, 5.66584960810745e-4, 5.66585952517203e-4, 5.66586120044873e-4, 5.66585445918236e-4, 5.66584265199645e-4, 5.66583087094084e-4, 5.66582379922898e-4, 5.66582400393206e-4, 5.66583118673688e-4, 5.66584251476619e-4, 5.66585379108814e-4, 5.66586099039177e-4
flux1:, 0.644574507617987, 6.11773099751693e-4, 6.11772389634927e-4, 6.11771221652943e-4, 6.11770015030901e-4, 6.11769216077302e-4, 6.11769134790013e-4, 6.11769818222607e-4, 6.11771011673133e-4, 6.11772234052241e-4, 6.11772955261124e-4, 6.11772821527325e-4, 6.11771843294717e-4, 6.11770453525282e-4, 6.11769372616987e-4, 6.11769282553365e-4, 6.11770409012921e-4, 6.11772212031746e-4, 6.11773448526395e-4, 6.11772820567179e-4, 6.117701538281e-4, 6.11767443202861e-4, 6.11768232218575e-4, 6.11773623784544e-4, 6.11776855237692e-4, 6.11768932861905e-4, 6.11765022898191e-4, 6.11781183897503e-4, 6.1175974844808e-4, 6.11785857077936e-4, 6.1176823278044e-4, 6.11758484453337e-4, 6.1176823278044e-4, 6.11785857077936e-4, 6.1175974844808e-4, 6.11781183897503e-4, 6.11765022898191e-4, 6.11768932861905e-4, 6.11776855237692e-4, 6.11773623784544e-4, 6.11768232218575e-4, 6.11767443202861e-4, 6.117701538281e-4, 6.1177282056718e-4, 6.11773448526395e-4, 6.11772212031747e-4, 6.11770409012921e-4, 6.11769282553365e-4, 6.11769372616987e-4, 6.11770453525282e-4, 6.11771843294717e-4, 6.11772821527325e-4, 6.11772955261124e-4, 6.1177223405224e-4, 6.11771011673133e-4, 6.11769818222607e-4, 6.11769134790012e-4, 6.11769216077302e-4, 6.11770015030901e-4, 6.11771221652943e-4, 6.11772389634927e-4, 6.11773099751692e-4
flux1:, 0.64483695652174, 6.59980503223025e-4, 6.5997980724939e-4, 6.59978599274541e-4, 6.59977315253742e-4, 6.59976429223885e-4, 6.5997627970382e-4, 6.59976932933567e-4, 6.59978137802659e-4, 6.59979401303486e-4, 6.59980172455011e-4, 6.59980078086042e-4, 6.59979120487445e-4, 6.59977739724317e-4, 6.59976673392887e-4, 6.59976616821567e-4, 6.599777881014e-4, 6.59979609387241e-4, 6.59980781096883e-4, 6.59979971852188e-4, 6.59977060203719e-4, 6.59974219921361e-4, 6.5997522077549e-4, 6.59981151425987e-4, 6.59984670044351e-4, 6.59976158844263e-4, 6.59972014171342e-4, 6.59989358206777e-4, 6.59966110233809e-4, 6.59994183875894e-4, 6.59975081717134e-4, 6.59964522231506e-4, 6.59975081717134e-4, 6.59994183875894e-4, 6.59966110233809e-4, 6.59989358206777e-4, 6.59972014171342e-4, 6.59976158844263e-4, 6.59984670044351e-4, 6.59981151425987e-4, 6.5997522077549e-4, 6.59974219921361e-4, 6.59977060203719e-4, 6.59979971852188e-4, 6.59980781096883e-4, 6.59979609387241e-4, 6.599777881014e-4, 6.59976616821567e-4, 6.59976673392887e-4, 6.59977739724317e-4, 6.59979120487446e-4, 6.59980078086042e-4, 6.59980172455011e-4, 6.59979401303487e-4, 6.5997813780266e-4, 6.59976932933567e-4, 6.5997627970382e-4, 6.59976429223884e-4, 6.59977315253742e-4, 6.59978599274541e-4, 6.5997980724939e-4, 6.59980503223024e-4
flux1:, 0.645099405425493, 7.11357811052209e-4, 7.11357131702744e-4, 7.11355883486743e-4, 7.11354519322494e-4, 7.11353541833438e-4, 7.11353319240524e-4, 7.11353938126305e-4, 7.11355151826894e-4, 7.11356455844741e-4, 7.11357278352804e-4, 7.11357226557569e-4, 7.11356294232871e-4, 7.11354928040802e-4, 7.11353881962275e-4, 7.11353863299651e-4, 7.11355080521635e-4, 7.11356915584733e-4, 7.11358011015207e-4, 7.11357003596642e-4, 7.11353831546749e-4, 7.11350859381445e-4, 7.11352093396568e-4, 7.11358600507829e-4, 7.11362421047661e-4, 7.11353281833113e-4, 7.11348893382347e-4, 7.11367493749097e-4, 7.11342310019876e-4, 7.1137247702911e-4, 7.11351797615691e-4, 7.11340371912898e-4, 7.11351797615691e-4, 7.1137247702911e-4, 7.11342310019877e-4, 7.11367493749097e-4, 7.11348893382347e-4, 7.11353281833113e-4, 7.11362421047661e-4, 7.11358600507829e-4, 7.11352093396568e-4, 7.11350859381445e-4, 7.11353831546749e-4, 7.11357003596642e-4, 7.11358011015207e-4, 7.11356915584733e-4, 7.11355080521635e-4, 7.1135386329965e-4, 7.11353881962275e-4, 7.11354928040803e-4, 7.11356294232872e-4, 7.11357226557568e-4, 7.11357278352803e-4, 7.11356455844741e-4, 7.11355151826895e-4, 7.11353938126306e-4, 7.11353319240524e-4, 7.11353541833438e-4, 7.11354519322493e-4, 7.11355883486743e-4, 7.11357131702745e-4, 7.11357811052209e-4
flux1:, 0.645361854329247, 7.66057508562311e-4, 7.66056846325309e-4, 7.66055557335909e-4, 7.6605411180707e-4, 7.66053041349863e-4, 7.6605274419213e-4, 7.66053327387461e-4, 7.6605454871216e-4, 7.6605589218048e-4, 7.66056765299385e-4, 7.6605675610169e-4, 7.66055850472102e-4, 7.66054502162841e-4, 7.66053481413951e-4, 7.66053506285398e-4, 7.66054773159762e-4, 7.66056620612418e-4, 7.6605763088801e-4, 7.66056409780337e-4, 7.66052961728875e-4, 7.66049854207622e-4, 7.6605134091692e-4, 7.66058459717451e-4, 7.66062593837367e-4, 7.66052783705142e-4, 7.66048142828668e-4, 7.66068078340844e-4, 7.66040833131842e-4, 7.66073231940108e-4, 7.6605087391244e-4, 7.66038525250461e-4, 7.6605087391244e-4, 7.66073231940108e-4, 7.66040833131842e-4, 7.66068078340844e-4, 7.66048142828668e-4, 7.66052783705141e-4, 7.66062593837367e-4, 7.6605845971745e-4, 7.6605134091692e-4, 7.66049854207622e-4, 7.66052961728875e-4, 7.66056409780336e-4, 7.6605763088801e-4, 7.66056620612418e-4, 7.66054773159762e-4, 7.66053506285397e-4, 7.66053481413951e-4, 7.66054502162841e-4, 7.66055850472101e-4, 7.6605675610169e-4, 7.66056765299385e-4, 7.6605589218048e-4, 7.6605454871216e-4, 7.66053327387461e-4, 7.6605274419213e-4, 7.66053041349863e-4, 7.6605411180707e-4, 7.66055557335909e-4, 7.6605684632531e-4, 7.6605750856231e-4
flux1:, 0.645624303233, 8.24234737756262e-4, 8.24234091139155e-4, 8.2423276103158e-4, 8.24231235230328e-4, 8.24230074050028e-4, 8.24229704905068e-4, 8.2423025422182e-4, 8.24231483254233e-4, 8.24232864137384e-4, 8.24233784185902e-4, 8.24233813600987e-4, 8.24232932227067e-4, 8.24231602571821e-4, 8.24230611767335e-4, 8.2423068752104e-4, 8.24232011087063e-4, 8.24233873405263e-4, 8.24234792847806e-4, 8.24233344158892e-4, 8.24229604262769e-4, 8.24226356186314e-4, 8.24228112627536e-4, 8.24235875431989e-4, 8.24240331067318e-4, 8.24229803133885e-4, 8.24224901834438e-4, 8.2424625739343e-4, 8.24216823126569e-4, 8.24251603120281e-4, 8.24227463622505e-4, 8.2421413372404e-4, 8.24227463622505e-4, 8.24251603120281e-4, 8.2421682312657e-4, 8.2424625739343e-4, 8.24224901834438e-4, 8.24229803133885e-4, 8.24240331067318e-4, 8.24235875431989e-4, 8.24228112627535e-4, 8.24226356186315e-4, 8.24229604262769e-4, 8.24233344158892e-4, 8.24234792847806e-4, 8.24233873405263e-4, 8.24232011087064e-4, 8.2423068752104e-4, 8.24230611767335e-4, 8.24231602571821e-4, 8.24232932227067e-4, 8.24233813600987e-4, 8.24233784185903e-4, 8.24232864137384e-4, 8.24231483254233e-4, 8.24230254221821e-4, 8.24229704905068e-4, 8.24230074050028e-4, 8.24231235230328e-4, 8.2423276103158e-4, 8.24234091139156e-4, 8.24234737756262e-4
flux1:, 0.645886752136753, 8.86046932880152e-4, 8.86046298596821e-4, 8.86044927826454e-4, 8.86043326015991e-4, 8.86042080971015e-4, 8.86041647109962e-4, 8.86042167741509e-4, 8.86043405628158e-4, 8.86044820316956e-4, 8.8604577987304e-4, 8.86045839126227e-4, 8.86044975161356e-4, 8.86043662219118e-4, 8.86042705748907e-4, 8.86042842024575e-4, 8.86044233388594e-4, 8.8604611761974e-4, 8.86046944244449e-4, 8.86045255871753e-4, 8.86041207852547e-4, 8.86037811799217e-4, 8.86039851831546e-4, 8.86048287325366e-4, 8.86053068125335e-4, 8.86041771317724e-4, 8.86036602503892e-4, 8.86059469642351e-4, 8.86027717492528e-4, 8.86065039822575e-4, 8.86039014940605e-4, 8.86024644130636e-4, 8.86039014940605e-4, 8.86065039822576e-4, 8.86027717492528e-4, 8.86059469642351e-4, 8.86036602503891e-4, 8.86041771317724e-4, 8.86053068125335e-4, 8.86048287325366e-4, 8.86039851831546e-4, 8.86037811799217e-4, 8.86041207852547e-4, 8.86045255871753e-4, 8.86046944244448e-4, 8.8604611761974e-4, 8.86044233388594e-4, 8.86042842024575e-4, 8.86042705748907e-4, 8.86043662219117e-4, 8.86044975161355e-4, 8.86045839126227e-4, 8.86045779873039e-4, 8.86044820316955e-4, 8.86043405628158e-4, 8.86042167741509e-4, 8.86041647109962e-4, 8.86042080971015e-4, 8.8604332601599e-4, 8.86044927826454e-4, 8.86046298596822e-4, 8.86046932880152e-4
flux1:, 0.646149201040506, 9.51653417735199e-4, 9.51652791077138e-4, 9.51651381632079e-4, 9.51649712128461e-4, 9.51648395476506e-4, 9.51647909344007e-4, 9.51648409920398e-4, 9.51649658501795e-4, 9.51651101135637e-4, 9.51652088243022e-4, 9.51652163076847e-4, 9.51651304854501e-4, 9.51650003936317e-4, 9.51649086299063e-4, 9.51649295626961e-4, 9.51650770659414e-4, 9.51652689035212e-4, 9.51653424931106e-4, 9.51651486629841e-4, 9.51647113529749e-4, 9.51643559366583e-4, 9.51645893046006e-4, 9.51655025657722e-4, 9.51660130513856e-4, 9.51648009430916e-4, 9.5164256719012e-4, 9.51667044565917e-4, 9.51632845006424e-4, 9.51672883293645e-4, 9.5164486843668e-4, 9.51629395760666e-4, 9.51644868436681e-4, 9.51672883293645e-4, 9.51632845006424e-4, 9.51667044565917e-4, 9.5164256719012e-4, 9.51648009430917e-4, 9.51660130513856e-4, 9.51655025657723e-4, 9.51645893046006e-4, 9.51643559366583e-4, 9.51647113529749e-4, 9.51651486629841e-4, 9.51653424931106e-4, 9.51652689035212e-4, 9.51650770659414e-4, 9.5164929562696e-4, 9.51649086299063e-4, 9.51650003936316e-4, 9.51651304854501e-4, 9.51652163076847e-4, 9.51652088243022e-4, 9.51651101135638e-4, 9.51649658501796e-4, 9.51648409920398e-4, 9.51647909344008e-4, 9.51648395476506e-4, 9.51649712128461e-4, 9.51651381632079e-4, 9.51652791077137e-4, 9.51653417735198e-4
flux1:, 0.64641164994426, 0.00102121496405564, 0.00102121433944227, 0.0010212128956615, 0.0010212111716867, 0.0010212098017412, 0.00102120928124802, 0.00102120977370369, 0.00102121103501333, 0.00102121249676211, 0.00102121349419625, 0.00102121356431418, 0.00102121269510461, 0.00102121139888771, 0.00102121052511069, 0.00102121082350982, 0.00102121240345883, 0.00102121437387151, 0.00102121502543636, 0.0010212128287786, 0.00102120811267557, 0.00102120438710528, 0.00102120702015669, 0.00102121686955544, 0.0010212222922485, 0.00102120928710289, 0.00102120356698187, 0.00102122976079415, 0.00102119298404519, 0.00102123592494355, 0.0010212058151439, 0.00102118917845768, 0.0010212058151439, 0.00102123592494355, 0.00102119298404519, 0.00102122976079415, 0.00102120356698187, 0.00102120928710289, 0.0010212222922485, 0.00102121686955544, 0.00102120702015669, 0.00102120438710528, 0.00102120811267556, 0.0010212128287786, 0.00102121502543636, 0.00102121437387151, 0.00102121240345883, 0.00102121082350982, 0.00102121052511069, 0.00102121139888771, 0.00102121269510461, 0.00102121356431418, 0.00102121349419625, 0.00102121249676211, 0.00102121103501333, 0.00102120977370369, 0.00102120928124802, 0.0010212098017412, 0.0010212111716867, 0.0010212128956615, 0.00102121433944227, 0.00102121496405564
flux1:, 0.646674098848013, 0.00109489331046081, 0.00109489268214968, 0.00109489121158025, 0.00109488945202673, 0.00109488805362787, 0.00109488752221892, 0.00109488802146378, 0.0010948892971148, 0.00109489076546266, 0.00109489175010785, 0.00109489178880187, 0.00109489088676855, 0.00109488958556646, 0.00109488876169291, 0.0010948891692314, 0.00109489088120805, 0.00109489292750908, 0.00109489350551264, 0.00109489104373195, 0.00109488596542955, 0.00109488205160537, 0.00109488498503063, 0.0010948955657856, 0.00109490129477627, 0.00109488734142466, 0.00109488134070497, 0.00109490936500333, 0.0010948698813485, 0.00109491592492863, 0.00109488361503533, 0.00109486575105811, 0.00109488361503533, 0.00109491592492863, 0.0010948698813485, 0.00109490936500333, 0.00109488134070496, 0.00109488734142466, 0.00109490129477627, 0.0010948955657856, 0.00109488498503063, 0.00109488205160537, 0.00109488596542955, 0.00109489104373195, 0.00109489350551264, 0.00109489292750908, 0.00109489088120805, 0.0010948891692314, 0.00109488876169291, 0.00109488958556646, 0.00109489088676855, 0.00109489178880187, 0.00109489175010785, 0.00109489076546266, 0.0010948892971148, 0.00109488802146378, 0.00109488752221892, 0.00109488805362787, 0.00109488945202673, 0.00109489121158025, 0.00109489268214968, 0.00109489331046081
flux1:, 0.646936547751766, 0.00117285064169976, 0.00117285000462241, 0.00117284851885836, 0.00117284674890152, 0.00117284535364959, 0.00117284484011963, 0.00117284536351633, 0.00117284665400694, 0.00117284811208716, 0.00117284905447849, 0.00117284902848417, 0.00117284806686265, 0.00117284674904856, 0.00117284598266653, 0.00117284652394271, 0.0011728484012325, 0.00117285055331636, 0.00117285107277143, 0.00117284834049349, 0.00117284287920608, 0.00117283875644831, 0.00117284198630929, 0.00117285330774502, 0.00117285932612965, 0.0011728443561955, 0.00117283807414948, 0.00117286805100697, 0.00117282573094414, 0.00117287509086192, 0.00117284047560545, 0.00117282131992792, 0.00117284047560545, 0.00117287509086192, 0.00117282573094414, 0.00117286805100697, 0.00117283807414948, 0.0011728443561955, 0.00117285932612965, 0.00117285330774502, 0.00117284198630929, 0.00117283875644831, 0.00117284287920608, 0.00117284834049349, 0.00117285107277143, 0.00117285055331636, 0.0011728484012325, 0.00117284652394271, 0.00117284598266653, 0.00117284674904856, 0.00117284806686265, 0.00117284902848417, 0.00117284905447849, 0.00117284811208716, 0.00117284665400694, 0.00117284536351633, 0.00117284484011963, 0.00117284535364959, 0.00117284674890152, 0.00117284851885836, 0.00117285000462241, 0.00117285064169976
flux1:, 0.647198996655519, 0.00125524902813193, 0.00125524837880622, 0.00125524689424384, 0.00125524514573901, 0.00125524379194506, 0.00125524332998675, 0.00125524389665046, 0.00125524520062966, 0.00125524662666526, 0.00125524749074787, 0.00125524736036384, 0.00125524630787625, 0.00125524496044696, 0.0012552442612262, 0.00125524496572604, 0.00125524704788324, 0.00125524934152443, 0.00125524982135233, 0.0012552468142188, 0.00125524094727635, 0.00125523659092573, 0.00125524010833829, 0.0012552521746152, 0.00125525846026319, 0.00125524240135239, 0.00125523583946378, 0.00125526789898579, 0.0012552226131817, 0.00125527551660038, 0.00125523849050883, 0.00125521797754964, 0.00125523849050883, 0.00125527551660038, 0.0012552226131817, 0.00125526789898579, 0.00125523583946378, 0.00125524240135239, 0.00125525846026319, 0.0012552521746152, 0.00125524010833829, 0.00125523659092573, 0.00125524094727635, 0.0012552468142188, 0.00125524982135233, 0.00125524934152443, 0.00125524704788325, 0.00125524496572604, 0.0012552442612262, 0.00125524496044696, 0.00125524630787625, 0.00125524736036383, 0.00125524749074787, 0.00125524662666526, 0.00125524520062966, 0.00125524389665046, 0.00125524332998675, 0.00125524379194506, 0.00125524514573901, 0.00125524689424384, 0.00125524837880622, 0.00125524902813193
flux1:, 0.647461445559273, 0.00134224982562933, 0.00134224916308644, 0.00134224770152565, 0.00134224601313026, 0.00134224474545096, 0.00134224437293454, 0.00134224500288513, 0.00134224631642962, 0.00134224768333654, 0.00134224842649004, 0.00134224814598944, 0.00134224696749598, 0.00134224557675378, 0.00134224495695134, 0.00134224585923744, 0.00134224819192344, 0.00134225066834268, 0.00134225113082858, 0.00134224784502838, 0.00134224154762879, 0.00134223692907028, 0.00134224072044108, 0.00134225353088413, 0.00134226005676701, 0.00134224283277272, 0.00134223599490506, 0.00134227027504848, 0.00134222189407151, 0.00134227858131134, 0.00134223903846254, 0.00134221710136792, 0.00134223903846254, 0.00134227858131134, 0.00134222189407151, 0.00134227027504848, 0.00134223599490506, 0.00134224283277272, 0.00134226005676701, 0.00134225353088414, 0.00134224072044108, 0.00134223692907028, 0.00134224154762879, 0.00134224784502838, 0.00134225113082858, 0.00134225066834268, 0.00134224819192344, 0.00134224585923744, 0.00134224495695134, 0.00134224557675378, 0.00134224696749598, 0.00134224814598944, 0.00134224842649004, 0.00134224768333654, 0.00134224631642962, 0.00134224500288513, 0.00134224437293454, 0.00134224474545096, 0.00134224601313026, 0.00134224770152565, 0.00134224916308644, 0.00134224982562933
flux1:, 0.647723894463026, 0.00143401303634608, 0.00143401236300013, 0.00143401095202176, 0.00143400936899259, 0.00143400823773044, 0.00143400799573083, 0.00143400870894112, 0.00143401002490081, 0.0014340113001096, 0.00143401187347775, 0.00143401139182672, 0.00143401004920304, 0.00143400860152285, 0.00143400807641388, 0.00143400921610312, 0.00143401185063699, 0.00143401455578274, 0.00143401502582611, 0.00143401145755484, 0.00143400470259367, 0.00143399978948146, 0.00143400383701241, 0.00143401738670247, 0.00143402412141762, 0.00143400565290647, 0.00143399854540233, 0.00143403519158372, 0.00143398358539571, 0.00143404430929224, 0.00143400214289194, 0.00143397871337541, 0.00143400214289194, 0.00143404430929224, 0.00143398358539571, 0.00143403519158372, 0.00143399854540233, 0.00143400565290647, 0.00143402412141762, 0.00143401738670247, 0.00143400383701241, 0.00143399978948146, 0.00143400470259367, 0.00143401145755484, 0.00143401502582611, 0.00143401455578274, 0.00143401185063699, 0.00143400921610312, 0.00143400807641388, 0.00143400860152285, 0.00143401004920304, 0.00143401139182671, 0.00143401187347775, 0.0014340113001096, 0.00143401002490081, 0.00143400870894112, 0.00143400799573083, 0.00143400823773044, 0.00143400936899259, 0.00143401095202176, 0.00143401236300013, 0.00143401303634608
flux1:, 0.647986343366779, 0.00153069663107458, 0.0015306959534569, 0.00153069462651017, 0.00153069320013854, 0.00153069226020712, 0.00153069219181149, 0.00153069300720651, 0.00153069431468039, 0.00153069546022749, 0.00153069580938162, 0.00153069507126554, 0.00153069352448119, 0.00153069200712197, 0.00153069159530985, 0.00153069301680158, 0.00153069600940126, 0.00153069899294445, 0.00153069949712009, 0.00153069564199481, 0.00153068840000255, 0.00153068315671238, 0.00153068743918887, 0.00153070171982145, 0.00153070862830524, 0.00153068883297257, 0.00153068146466778, 0.00153072062914455, 0.00153066566634113, 0.00153073069130229, 0.00153068579308497, 0.0015306608012062, 0.00153068579308497, 0.00153073069130229, 0.00153066566634113, 0.00153072062914455, 0.00153068146466778, 0.00153068883297257, 0.00153070862830524, 0.00153070171982145, 0.00153068743918887, 0.00153068315671238, 0.00153068840000255, 0.00153069564199481, 0.00153069949712009, 0.00153069899294445, 0.00153069600940126, 0.00153069301680158, 0.00153069159530985, 0.00153069200712197, 0.00153069352448119, 0.00153069507126554, 0.00153069580938162, 0.0015306954602275, 0.00153069431468039, 0.00153069300720651, 0.00153069219181149, 0.00153069226020712, 0.00153069320013854, 0.00153069462651017, 0.0015306959534569, 0.00153069663107458
flux1:, 0.648248792270532, 0.00163245583419966, 0.00163245516347852, 0.00163245395962322, 0.0016324527462891, 0.00163245205586245, 0.00163245220480809, 0.0016324531392805, 0.00163245442328408, 0.00163245539621514, 0.00163245546216517, 0.0016324544093072, 0.00163245261766714, 0.00163245101957894, 0.00163245074313994, 0.00163245249506454, 0.00163245590576891, 0.00163245921982201, 0.00163245978527807, 0.0016324556377397, 0.00163244787695582, 0.00163244226528302, 0.00163244675915139, 0.00163246176015632, 0.00163246880457265, 0.00163244759775099, 0.00163243997988966, 0.00163248182090548, 0.00163242336770423, 0.00163249296846631, 0.00163244522792251, 0.00163241860180752, 0.00163244522792251, 0.00163249296846631, 0.00163242336770423, 0.00163248182090548, 0.00163243997988966, 0.00163244759775099, 0.00163246880457265, 0.00163246176015632, 0.00163244675915139, 0.00163244226528302, 0.00163244787695582, 0.0016324556377397, 0.00163245978527807, 0.00163245921982201, 0.00163245590576891, 0.00163245249506454, 0.00163245074313994, 0.00163245101957894, 0.00163245261766715, 0.0016324544093072, 0.00163245546216517, 0.00163245539621514, 0.00163245442328408, 0.0016324531392805, 0.00163245220480808, 0.00163245205586245, 0.0016324527462891, 0.00163245395962322, 0.00163245516347852, 0.00163245583419966
flux1:, 0.648511241174286, 0.00173944237256597, 0.00173944172477779, 0.00173944068804058, 0.00173943974788735, 0.00173943936677399, 0.0017394397759816, 0.00173944084349393, 0.00173944208487566, 0.00173944283799054, 0.00173944255854033, 0.00173944113127961, 0.00173943905477851, 0.00173943736735222, 0.00173943725177321, 0.00173943938614111, 0.00173944327741795, 0.00173944697500378, 0.001739447628233, 0.00173944318097245, 0.00173943486758189, 0.00173942884769501, 0.00173943352842235, 0.00173944923832577, 0.00173945637910735, 0.00173943367430877, 0.00173942582034801, 0.00173947050104195, 0.00173940842002896, 0.00173948288012298, 0.00173943218356556, 0.0017394038490731, 0.00173943218356556, 0.00173948288012298, 0.00173940842002896, 0.00173947050104195, 0.00173942582034801, 0.00173943367430877, 0.00173945637910735, 0.00173944923832577, 0.00173943352842235, 0.00173942884769501, 0.00173943486758189, 0.00173944318097245, 0.001739447628233, 0.00173944697500378, 0.00173944327741795, 0.00173943938614111, 0.00173943725177321, 0.00173943736735222, 0.00173943905477851, 0.00173944113127961, 0.00173944255854033, 0.00173944283799053, 0.00173944208487566, 0.00173944084349393, 0.0017394397759816, 0.00173943936677399, 0.00173943974788735, 0.00173944068804058, 0.00173944172477779, 0.00173944237256597
flux1:, 0.648773690078039, 0.00185180368989563, 0.00185180308582395, 0.00185180226414901, 0.00185180165940413, 0.00185180164720663, 0.00185180235728693, 0.00185180356813324, 0.00185180474378846, 0.00185180522674119, 0.00185180453816561, 0.00185180267724568, 0.00185180027797388, 0.00185179849567888, 0.00185179856955371, 0.0018518011405985, 0.00185180557565897, 0.0018518097089688, 0.00185181047449876, 0.00185180571794495, 0.00185179681649758, 0.00185179034814608, 0.00185179519184193, 0.00185181159983923, 0.00185181879685046, 0.00185179450632111, 0.00185178643161824, 0.0018518341187066, 0.0018517682673642, 0.00185184787731619, 0.00185179410680609, 0.00185176398714829, 0.00185179410680609, 0.00185184787731619, 0.0018517682673642, 0.0018518341187066, 0.00185178643161825, 0.00185179450632111, 0.00185181879685046, 0.00185181159983923, 0.00185179519184193, 0.00185179034814608, 0.00185179681649758, 0.00185180571794495, 0.00185181047449876, 0.0018518097089688, 0.00185180557565897, 0.0018518011405985, 0.00185179856955371, 0.00185179849567888, 0.00185180027797388, 0.00185180267724568, 0.00185180453816561, 0.00185180522674119, 0.00185180474378846, 0.00185180356813323, 0.00185180235728693, 0.00185180164720663, 0.00185180165940413, 0.00185180226414901, 0.00185180308582395, 0.00185180368989563
flux1:, 0.649036138981792, 0.00196968212872322, 0.00196968159337922, 0.00196968103717681, 0.00196968083016877, 0.00196968124430866, 0.00196968229212854, 0.00196968365242512, 0.00196968473584272, 0.00196968489659068, 0.0019696837355916, 0.00196968138409342, 0.001969678627626, 0.00196967674848221, 0.00196967704294241, 0.00196968010566704, 0.0019696851465242, 0.00196968976501864, 0.00196969066407417, 0.00196968558598194, 0.00196967606000795, 0.00196966910397023, 0.00196967408923558, 0.00196969118693168, 0.00196969840071391, 0.00196967243597738, 0.00196966415735772, 0.00196971501960776, 0.00196964524865876, 0.00196973030395978, 0.00196967333612071, 0.00196964135144921, 0.00196967333612071, 0.00196973030395978, 0.00196964524865876, 0.00196971501960777, 0.00196966415735772, 0.00196967243597738, 0.00196969840071391, 0.00196969118693168, 0.00196967408923558, 0.00196966910397023, 0.00196967606000795, 0.00196968558598194, 0.00196969066407417, 0.00196968976501864, 0.0019696851465242, 0.00196968010566704, 0.00196967704294241, 0.00196967674848221, 0.001969678627626, 0.00196968138409342, 0.0019696837355916, 0.00196968489659068, 0.00196968473584272, 0.00196968365242512, 0.00196968229212854, 0.00196968124430866, 0.00196968083016877, 0.00196968103717681, 0.00196968159337923, 0.00196968212872322
flux1:, 0.649298587885546, 0.00209321408215981, 0.00209321364384043, 0.00209321340416472, 0.00209321365511027, 0.00209321454881382, 0.00209321596621227, 0.00209321747767849, 0.00209321843983819, 0.00209321822641255, 0.00209321653229088, 0.00209321363763162, 0.00209321049432711, 0.00209320852016371, 0.00209320906803201, 0.00209321267648433, 0.00209321838181008, 0.00209322353022853, 0.00209322457942498, 0.00209321916459842, 0.00209320897742358, 0.00209320149716798, 0.00209320660712226, 0.00209322439038367, 0.00209323158343715, 0.00209320385580316, 0.00209319539101202, 0.00209324959753758, 0.00209317574915436, 0.00209326654804799, 0.00209320625280795, 0.00209317231977972, 0.00209320625280795, 0.00209326654804799, 0.00209317574915435, 0.00209324959753758, 0.00209319539101202, 0.00209320385580316, 0.00209323158343715, 0.00209322439038367, 0.00209320660712226, 0.00209320149716798, 0.00209320897742357, 0.00209321916459842, 0.00209322457942498, 0.00209322353022853, 0.00209321838181008, 0.00209321267648433, 0.00209320906803201, 0.00209320852016371, 0.00209321049432711, 0.00209321363763162, 0.00209321653229087, 0.00209321822641255, 0.00209321843983819, 0.00209321747767849, 0.00209321596621227, 0.00209321454881382, 0.00209321365511026, 0.00209321340416472, 0.00209321364384043, 0.00209321408215981
flux1:, 0.649561036789299, 0.0022225291181482, 0.00222252880707529, 0.00222252893349042, 0.00222252969814878, 0.00222253111850005, 0.00222253293124172, 0.00222253459131852, 0.00222253540193546, 0.00222253476448293, 0.0022225324814452, 0.00222252899735281, 0.00222252544348813, 0.00222252337994981, 0.00222252421462099, 0.00222252841994264, 0.00222253484279317, 0.00222254055914831, 0.00222254176927707, 0.00222253599945902, 0.00222252511521255, 0.00222251707872997, 0.00222252230315351, 0.00222254077400592, 0.00222254791205743, 0.00222251833307308, 0.00222250970012264, 0.00222256741854228, 0.0022224893244808, 0.0022225861656274, 0.0022225224049324, 0.00222248643627214, 0.0022225224049324, 0.00222258616562741, 0.0022224893244808, 0.00222256741854228, 0.00222250970012264, 0.00222251833307308, 0.00222254791205743, 0.00222254077400592, 0.00222252230315351, 0.00222251707872996, 0.00222252511521255, 0.00222253599945902, 0.00222254176927707, 0.00222254055914831, 0.00222253484279317, 0.00222252841994264, 0.00222252421462099, 0.00222252337994981, 0.00222252544348813, 0.00222252899735281, 0.0022225324814452, 0.00222253476448293, 0.00222253540193546, 0.00222253459131852, 0.00222253293124172, 0.00222253111850005, 0.00222252969814878, 0.00222252893349042, 0.00222252880707529, 0.0022225291181482
flux1:, 0.649823485693052, 0.00235774907923162, 0.002357748925806, 0.00235774946402724, 0.0023577507913359, 0.00235775277750845, 0.00235775500455463, 0.0023577568068896, 0.00235775743597966, 0.00235775632900262, 0.00235775340850445, 0.00235774929687222, 0.00235774531554416, 0.00235774317181871, 0.0023577443258894, 0.00235774917420029, 0.00235775635969474, 0.00235776267333558, 0.00235776404830316, 0.00235775790225415, 0.00235774628705007, 0.00235773766880281, 0.00235774300631917, 0.00235776217481604, 0.00235776922801793, 0.0023577377098412, 0.00235772892626976, 0.00235779032077845, 0.00235770780050865, 0.00235781098059533, 0.00235774360714747, 0.00235770551122589, 0.00235774360714747, 0.00235781098059533, 0.00235770780050865, 0.00235779032077845, 0.00235772892626975, 0.0023577377098412, 0.00235776922801793, 0.00235776217481604, 0.00235774300631918, 0.00235773766880281, 0.00235774628705007, 0.00235775790225415, 0.00235776404830316, 0.00235776267333558, 0.00235775635969474, 0.00235774917420029, 0.0023577443258894, 0.00235774317181871, 0.00235774531554416, 0.00235774929687222, 0.00235775340850445, 0.00235775632900262, 0.00235775743597966, 0.0023577568068896, 0.00235775500455463, 0.00235775277750845, 0.0023577507913359, 0.00235774946402724, 0.002357748925806, 0.00235774907923162
flux1:, 0.650085934596805, 0.00249898716121753, 0.00249898719395334, 0.00249898818337525, 0.00249899011319467, 0.0024989926949719, 0.00249899534813395, 0.00249899728343915, 0.0024989977031532, 0.00249899608785463, 0.00249899249087135, 0.00249898772339504, 0.00249898330512746, 0.00249898109338423, 0.00249898259707221, 0.00249898812726956, 0.00249899611031749, 0.00249900304014902, 0.00249900457612716, 0.00249899802990766, 0.00249898565316744, 0.00249897643608624, 0.00249898189629868, 0.00249900178227993, 0.00249900872628528, 0.00249897518196398, 0.00249896626403238, 0.00249903149344695, 0.00249894435235985, 0.00249905416373339, 0.0024989830198106, 0.00249894270025966, 0.00249898301981061, 0.00249905416373339, 0.00249894435235985, 0.00249903149344695, 0.00249896626403238, 0.00249897518196398, 0.00249900872628528, 0.00249900178227993, 0.00249898189629868, 0.00249897643608624, 0.00249898565316744, 0.00249899802990766, 0.00249900457612716, 0.00249900304014902, 0.00249899611031749, 0.00249898812726957, 0.00249898259707221, 0.00249898109338423, 0.00249898330512746, 0.00249898772339504, 0.00249899249087135, 0.00249899608785463, 0.0024989977031532, 0.00249899728343915, 0.00249899534813395, 0.0024989926949719, 0.00249899011319467, 0.00249898818337525, 0.00249898719395334, 0.00249898716121753
flux1:, 0.650348383500559, 0.00264634697448075, 0.00264634721771688, 0.00264634868896051, 0.00264635125006073, 0.00264635444674519, 0.00264635753076499, 0.00264635958802754, 0.00264635977467837, 0.00264635762130068, 0.00264635332040824, 0.00264634787991251, 0.00264634302292172, 0.00264634075746881, 0.00264634263688088, 0.00264634887844638, 0.002646357681628, 0.00264636523457505, 0.00264636691941259, 0.00264635994687095, 0.00264634678274266, 0.00264633696019204, 0.00264634256568056, 0.00264636320033751, 0.0026463700171976, 0.0026463343608419, 0.00264632532269891, 0.00264639453854528, 0.00264630256632412, 0.0026464192947296, 0.00264634421114764, 0.0026463015665348, 0.00264634421114764, 0.0026464192947296, 0.00264630256632412, 0.00264639453854528, 0.00264632532269891, 0.00264633436084191, 0.0026463700171976, 0.00264636320033751, 0.00264634256568056, 0.00264633696019204, 0.00264634678274266, 0.00264635994687095, 0.00264636691941259, 0.00264636523457505, 0.00264635768162799, 0.00264634887844638, 0.00264634263688088, 0.00264634075746881, 0.00264634302292172, 0.00264634787991251, 0.00264635332040824, 0.00264635762130068, 0.00264635977467837, 0.00264635958802754, 0.00264635753076499, 0.00264635444674519, 0.00264635125006073, 0.00264634868896051, 0.00264634721771688, 0.00264634697448075
flux1:, 0.650610832404312, 0.00279992159200475, 0.00279992206351751, 0.00279992403614277, 0.00279992724456248, 0.00279993106435805, 0.00279993457743452, 0.00279993674543254, 0.00279993668161533, 0.00279993397164853, 0.00279992895279686, 0.00279992283416767, 0.00279991754425579, 0.00279991524044393, 0.00279991751576916, 0.00279992448668929, 0.00279993411839536, 0.00279994228819391, 0.00279994410113106, 0.00279993667458666, 0.00279992270340341, 0.00279991228102693, 0.002799918069108, 0.00279993949627116, 0.00279994617510524, 0.00279990832194783, 0.00279989917480275, 0.0027999725195184, 0.00279987548876518, 0.00279999941127566, 0.00279992020655402, 0.00279987513013811, 0.00279992020655402, 0.00279999941127566, 0.00279987548876518, 0.0027999725195184, 0.00279989917480275, 0.00279990832194783, 0.00279994617510524, 0.00279993949627116, 0.002799918069108, 0.00279991228102693, 0.00279992270340341, 0.00279993667458666, 0.00279994410113106, 0.00279994228819391, 0.00279993411839536, 0.00279992448668929, 0.00279991751576916, 0.00279991524044393, 0.00279991754425579, 0.00279992283416767, 0.00279992895279686, 0.00279993397164853, 0.00279993668161533, 0.00279993674543254, 0.00279993457743452, 0.00279993106435805, 0.00279992724456248, 0.00279992403614277, 0.00279992206351751, 0.00279992159200475
flux1:, 0.650873281308065, 0.00295979258861061, 0.00295979329727459, 0.00295979577780898, 0.00295979963570633, 0.00295980407563343, 0.00295980801038433, 0.00295981027943312, 0.00295980995612104, 0.0029598066842493, 0.00295980094811565, 0.00295979415877095, 0.00295978844883793, 0.00295978612175944, 0.00295978880547976, 0.00295979651039177, 0.00295980696332848, 0.00295981572971874, 0.00295981764143083, 0.00295980973252855, 0.00295979494223844, 0.00295978393958949, 0.00295978996374037, 0.0029598122408105, 0.00295981877820458, 0.00295977864454927, 0.00295976939589517, 0.00295984700122392, 0.00295974466643285, 0.00295987604965511, 0.00295979252944736, 0.00295974490903787, 0.00295979252944736, 0.0029598760496551, 0.00295974466643285, 0.00295984700122392, 0.00295976939589517, 0.00295977864454927, 0.00295981877820458, 0.0029598122408105, 0.00295978996374036, 0.00295978393958949, 0.00295979494223844, 0.00295980973252855, 0.00295981764143083, 0.00295981572971873, 0.00295980696332848, 0.00295979651039177, 0.00295978880547976, 0.00295978612175944, 0.00295978844883793, 0.00295979415877095, 0.00295980094811565, 0.0029598066842493, 0.00295980995612104, 0.00295981027943313, 0.00295980801038433, 0.00295980407563343, 0.00295979963570633, 0.00295979577780898, 0.00295979329727459, 0.00295979258861061
flux1:, 0.651135730211818, 0.00312602907615601, 0.00312603001981425, 0.00312603300024554, 0.00312603749533991, 0.00312604254171369, 0.00312604688653056, 0.00312604925035825, 0.00312604866884088, 0.00312604484449592, 0.00312603840731856, 0.00312603096717027, 0.00312602485635841, 0.00312602251940943, 0.00312602561463178, 0.00312603404330925, 0.00312604529346632, 0.00312605462184848, 0.0031260565948311, 0.00312604817552933, 0.00312603256302068, 0.00312602101488235, 0.00312602734573575, 0.00312605054418703, 0.00312605694428737, 0.00312601444735427, 0.00312600510028947, 0.00312608708594509, 0.00312597918291163, 0.0031261182815483, 0.00312603023839353, 0.00312597995633375, 0.00312603023839353, 0.0031261182815483, 0.00312597918291164, 0.00312608708594509, 0.00312600510028947, 0.00312601444735427, 0.00312605694428737, 0.00312605054418703, 0.00312602734573575, 0.00312602101488235, 0.00312603256302068, 0.00312604817552933, 0.0031260565948311, 0.00312605462184849, 0.00312604529346632, 0.00312603404330925, 0.00312602561463178, 0.00312602251940943, 0.00312602485635841, 0.00312603096717026, 0.00312603840731856, 0.00312604484449592, 0.00312604866884089, 0.00312604925035825, 0.00312604688653056, 0.00312604254171369, 0.00312603749533991, 0.00312603300024554, 0.00312603001981425, 0.00312602907615601
flux1:, 0.651398179115572, 0.00329868673980271, 0.0032986879035127, 0.00329869136037871, 0.00329869646605416, 0.00329870209552132, 0.0032987068362432, 0.00329870929387335, 0.00329870846739834, 0.00329870411579617, 0.00329869700960797, 0.00329868895049363, 0.00329868246300296, 0.0032986801263949, 0.00329868362541605, 0.00329869275170481, 0.00329870475787226, 0.00329871459946803, 0.00329871658875775, 0.00329870763239952, 0.00329869120463942, 0.00329867916193979, 0.00329868588776355, 0.00329871009315896, 0.00329871636743711, 0.00329867142511996, 0.00329866197781721, 0.00329874845048979, 0.00329863469623632, 0.0032987817520773, 0.00329868896552264, 0.00329863589881442, 0.00329868896552264, 0.0032987817520773, 0.00329863469623633, 0.00329874845048979, 0.00329866197781721, 0.00329867142511996, 0.00329871636743711, 0.00329871009315896, 0.00329868588776355, 0.00329867916193979, 0.00329869120463942, 0.00329870763239952, 0.00329871658875775, 0.00329871459946803, 0.00329870475787226, 0.0032986927517048, 0.00329868362541605, 0.0032986801263949, 0.00329868246300296, 0.00329868895049363, 0.00329869700960796, 0.00329870411579617, 0.00329870846739834, 0.00329870929387335, 0.00329870683624319, 0.00329870209552132, 0.00329869646605416, 0.0032986913603787, 0.0032986879035127, 0.00329868673980271
flux1:, 0.651660628019325, 0.0034778068807478, 0.00347780823556368, 0.0034778121297479, 0.00347781780585341, 0.00347782398694561, 0.00347782910874761, 0.00347783166625044, 0.0034778306212294, 0.00347782578378273, 0.00347781805598986, 0.00347780942058103, 0.00347780258421792, 0.00347780025353812, 0.00347780413675533, 0.00347781391806004, 0.00347782662196077, 0.00347783691450309, 0.00347783886870993, 0.00347782935111559, 0.00347781212601825, 0.00347779965625407, 0.00347780688284347, 0.00347783219431856, 0.00347783836099778, 0.00347779089155615, 0.00347778133692903, 0.00347787238970095, 0.00347775248298887, 0.00347790772439282, 0.00347780996152807, 0.00347775398211296, 0.00347780996152807, 0.00347790772439282, 0.00347775248298887, 0.00347787238970095, 0.00347778133692903, 0.00347779089155615, 0.00347783836099778, 0.00347783219431857, 0.00347780688284348, 0.00347779965625406, 0.00347781212601825, 0.00347782935111559, 0.00347783886870993, 0.00347783691450309, 0.00347782662196077, 0.00347781391806004, 0.00347780413675533, 0.00347780025353812, 0.00347780258421792, 0.00347780942058103, 0.00347781805598986, 0.00347782578378273, 0.0034778306212294, 0.00347783166625044, 0.00347782910874761, 0.00347782398694561, 0.00347781780585341, 0.0034778121297479, 0.00347780823556368, 0.0034778068807478
flux1:, 0.651923076923078, 0.00366341547107712, 0.00366341697351092, 0.00366342125081872, 0.00366342744515943, 0.00366343414028395, 0.0036634396296507, 0.00366344230161599, 0.00366344107826562, 0.00366343581228753, 0.00366342752456992, 0.00366341836479413, 0.00366341120933799, 0.00366340888426931, 0.00366341311954525, 0.00366342349695091, 0.00366343682403336, 0.00366344749298282, 0.00366344935559205, 0.00366343925610308, 0.00366342126304678, 0.00366340845014073, 0.0036634163000695, 0.00366344282925844, 0.00366344891240575, 0.00366339883412137, 0.00366338915973475, 0.00366348487196301, 0.00366335849444565, 0.00366352213635722, 0.00366341915279092, 0.00366336012799762, 0.00366341915279092, 0.00366352213635723, 0.00366335849444565, 0.00366348487196301, 0.00366338915973475, 0.00366339883412137, 0.00366344891240575, 0.00366344282925845, 0.0036634163000695, 0.00366340845014073, 0.00366342126304678, 0.00366343925610308, 0.00366344935559205, 0.00366344749298282, 0.00366343682403336, 0.00366342349695091, 0.00366341311954525, 0.00366340888426931, 0.00366341120933799, 0.00366341836479414, 0.00366342752456992, 0.00366343581228753, 0.00366344107826563, 0.00366344230161599, 0.0036634396296507, 0.00366343414028395, 0.00366342744515943, 0.00366342125081872, 0.00366341697351092, 0.00366341547107712
flux1:, 0.652185525826831, 0.00385552222663654, 0.00385552381891191, 0.00385552841145985, 0.00385553506192917, 0.00385554222968161, 0.00385554807631689, 0.00385555088690267, 0.00385554953921009, 0.00385554391685611, 0.00385553514340067, 0.00385552551844478, 0.00385551807393614, 0.00385551574724865, 0.00385552028982796, 0.00385553118891805, 0.00385554504982564, 0.00385555601008696, 0.0038555577209711, 0.00385554702336962, 0.00385552830328769, 0.00385551524682143, 0.00385552385801848, 0.00385555172741816, 0.00385555775572118, 0.00385550498655287, 0.0038554951748193, 0.00385559561252685, 0.00385546243057854, 0.00385563467510861, 0.00385552621640096, 0.00385546400956437, 0.00385552621640096, 0.00385563467510861, 0.00385546243057854, 0.00385559561252685, 0.0038554951748193, 0.00385550498655287, 0.00385555775572118, 0.00385555172741816, 0.00385552385801848, 0.00385551524682143, 0.00385552830328769, 0.00385554702336962, 0.0038555577209711, 0.00385555601008696, 0.00385554504982564, 0.00385553118891805, 0.00385552028982796, 0.00385551574724865, 0.00385551807393614, 0.00385552551844478, 0.00385553514340068, 0.00385554391685611, 0.00385554953921009, 0.00385555088690267, 0.00385554807631689, 0.00385554222968161, 0.00385553506192917, 0.00385552841145985, 0.00385552381891191, 0.00385552222663654
flux1:, 0.652447974730585, 0.00405411970401211, 0.00405412131518425, 0.00405412614358718, 0.00405413318084536, 0.00405414077849889, 0.00405414697701184, 0.00405414996043255, 0.00405414855536187, 0.00405414266179403, 0.00405413348690914, 0.00405412346089988, 0.0040541157559673, 0.0040541134128924, 0.0040541182059488, 0.00405412953835401, 0.00405414383105796, 0.00405415498914448, 0.00405415648621118, 0.00405414517943785, 0.00405412578442142, 0.00405411259820733, 0.00405412212185242, 0.00405415146264276, 0.00405415746790547, 0.00405410192518099, 0.00405409195387691, 0.00405419717067886, 0.00405405683791293, 0.00405423787548766, 0.00405412367904032, 0.00405405815029152, 0.00405412367904032, 0.00405423787548766, 0.00405405683791293, 0.00405419717067886, 0.00405409195387692, 0.00405410192518099, 0.00405415746790547, 0.00405415146264276, 0.00405412212185242, 0.00405411259820733, 0.00405412578442142, 0.00405414517943785, 0.00405415648621118, 0.00405415498914448, 0.00405414383105796, 0.00405412953835401, 0.0040541182059488, 0.0040541134128924, 0.0040541157559673, 0.00405412346089988, 0.00405413348690914, 0.00405414266179403, 0.00405414855536187, 0.00405414996043255, 0.00405414697701184, 0.00405414077849889, 0.00405413318084537, 0.00405412614358718, 0.00405412131518425, 0.0040541197040121
flux1:, 0.652710423634338, 0.00425918242787333, 0.00425918397583983, 0.00425918895212873, 0.00425919630269188, 0.00425920428869401, 0.0042592108399018, 0.004259214040241, 0.00425921265613332, 0.0042592065869311, 0.00425919710212763, 0.00425918674160997, 0.0042591788019607, 0.00425917642004721, 0.00425918139591607, 0.0042591930615952, 0.00425920767414516, 0.00425921893071479, 0.00425922015160453, 0.00425920823020116, 0.00425918822256731, 0.00425917503254757, 0.00425918563030617, 0.00425921657966875, 0.00425922259507461, 0.0042591641952595, 0.00425915403838463, 0.00425926407695501, 0.00425911623741868, 0.00425930624848035, 0.00425918604586603, 0.00425911705308661, 0.00425918604586603, 0.00425930624848035, 0.00425911623741868, 0.00425926407695501, 0.00425915403838463, 0.0042591641952595, 0.00425922259507461, 0.00425921657966875, 0.00425918563030617, 0.00425917503254757, 0.00425918822256731, 0.00425920823020117, 0.00425922015160453, 0.00425921893071479, 0.00425920767414516, 0.00425919306159519, 0.00425918139591607, 0.00425917642004721, 0.00425917880196071, 0.00425918674160997, 0.00425919710212763, 0.0042592065869311, 0.00425921265613332, 0.004259214040241, 0.0042592108399018, 0.00425920428869401, 0.00425919630269188, 0.00425918895212873, 0.00425918397583983, 0.00425918242787333
flux1:, 0.652972872538091, 0.00447066605504662, 0.00447066744941841, 0.00447067248057121, 0.00447068007013862, 0.0044706884064335, 0.00447069531813071, 0.00447069878839324, 0.004470697512554, 0.00447069137044055, 0.00447068167109986, 0.00447067104245296, 0.00447066288965188, 0.00447066043918666, 0.00447066552130693, 0.0044706774115265, 0.00447069222534112, 0.00447070347800493, 0.00447070436174561, 0.0044706918259562, 0.00447067127675586, 0.00447065821824561, 0.00447067005889264, 0.00447070275689312, 0.00447070881509682, 0.00447064747368, 0.00447063710267071, 0.00447075199673342, 0.00447059628874088, 0.00447079544595856, 0.00447066896565587, 0.00447059636558337, 0.00447066896565588, 0.00447079544595857, 0.00447059628874088, 0.00447075199673342, 0.00447063710267071, 0.00447064747368, 0.00447070881509682, 0.00447070275689312, 0.00447067005889265, 0.00447065821824561, 0.00447067127675586, 0.0044706918259562, 0.00447070436174561, 0.00447070347800493, 0.00447069222534112, 0.0044706774115265, 0.00447066552130693, 0.00447066043918666, 0.00447066288965188, 0.00447067104245295, 0.00447068167109986, 0.00447069137044055, 0.004470697512554, 0.00447069878839324, 0.00447069531813071, 0.0044706884064335, 0.00447068007013862, 0.00447067248057121, 0.00447066744941841, 0.00447066605504662
flux1:, 0.653235321441844, 0.00468850658176064, 0.0046885077275048, 0.00468851271942426, 0.00468852047624518, 0.00468852913023674, 0.0046885364173037, 0.00468854021766114, 0.00468853914317598, 0.00468853303417076, 0.00468852321594999, 0.00468851238289223, 0.00468850403354626, 0.00468850147859653, 0.00468850658415147, 0.00468851858509329, 0.00468853347868231, 0.00468854462496949, 0.0046885451134912, 0.00468853196896831, 0.00468851095593311, 0.00468849817025444, 0.00468851142576623, 0.00468854601188842, 0.00468855214300809, 0.0046884877745411, 0.00468847715983294, 0.00468859693663711, 0.00468843299717417, 0.00468864146809821, 0.00468850843857944, 0.00468843208804461, 0.00468850843857944, 0.00468864146809821, 0.00468843299717417, 0.00468859693663711, 0.00468847715983294, 0.0046884877745411, 0.00468855214300809, 0.00468854601188842, 0.00468851142576622, 0.00468849817025444, 0.00468851095593311, 0.00468853196896831, 0.0046885451134912, 0.00468854462496949, 0.00468853347868231, 0.00468851858509329, 0.00468850658415146, 0.00468850147859653, 0.00468850403354626, 0.00468851238289223, 0.00468852321594999, 0.00468853303417076, 0.00468853914317598, 0.00468854021766114, 0.0046885364173037, 0.00468852913023674, 0.00468852047624518, 0.00468851271942426, 0.0046885077275048, 0.00468850658176064
flux1:, 0.653497770345598, 0.00491261960052924, 0.00491262040223671, 0.00491262526396954, 0.00491263312203402, 0.00491264206801693, 0.00491264975177205, 0.00491265394700204, 0.00491265316886998, 0.00491264719801917, 0.00491263735316808, 0.0049126263745061, 0.00491261783995434, 0.00491261514005816, 0.00491262018326628, 0.00491263218015561, 0.00491264703313812, 0.00491265797348651, 0.00491265801290432, 0.00491264426998451, 0.00491262287493841, 0.00491261050552354, 0.00491262534674482, 0.00491266195618404, 0.00491266818577371, 0.00491260070409519, 0.0049125898170141, 0.00491271450022949, 0.00491254196983671, 0.00491275991990643, 0.00491262007300934, 0.00491253983027961, 0.00491262007300934, 0.00491275991990643, 0.00491254196983671, 0.00491271450022949, 0.0049125898170141, 0.00491260070409519, 0.00491266818577371, 0.00491266195618403, 0.00491262534674482, 0.00491261050552355, 0.00491262287493841, 0.00491264426998451, 0.00491265801290432, 0.00491265797348651, 0.00491264703313812, 0.0049126321801556, 0.00491262018326628, 0.00491261514005816, 0.00491261783995434, 0.0049126263745061, 0.00491263735316808, 0.00491264719801918, 0.00491265316886998, 0.00491265394700204, 0.00491264975177206, 0.00491264206801693, 0.00491263312203402, 0.00491262526396954, 0.00491262040223671, 0.00491261960052924
flux1:, 0.653760219249351, 0.00514289961311986, 0.0051428999796995, 0.00514290462766021, 0.00514291252949774, 0.00514292174940582, 0.00514292985614938, 0.00514293451231996, 0.00514293412304052, 0.00514292838991128, 0.00514291860368973, 0.00514290753145977, 0.00514289881804578, 0.00514289593054122, 0.00514290082650892, 0.00514291270812279, 0.00514292740538266, 0.00514293804601891, 0.00514293758759819, 0.00514292326013204, 0.00514290156592303, 0.00514288975399468, 0.00514290634601409, 0.00514294510585391, 0.00514295145294017, 0.00514288077160986, 0.00514286958655285, 0.00514299919949805, 0.00514281772751256, 0.00514304532330507, 0.00514289839780412, 0.00514281412400265, 0.00514289839780412, 0.00514304532330507, 0.00514281772751256, 0.00514299919949805, 0.00514286958655285, 0.00514288077160986, 0.00514295145294018, 0.00514294510585391, 0.00514290634601409, 0.00514288975399468, 0.00514290156592303, 0.00514292326013204, 0.00514293758759819, 0.00514293804601891, 0.00514292740538266, 0.00514291270812279, 0.00514290082650892, 0.00514289593054122, 0.00514289881804578, 0.00514290753145977, 0.00514291860368973, 0.00514292838991128, 0.00514293412304052, 0.00514293451231995, 0.00514292985614938, 0.00514292174940582, 0.00514291252949774, 0.00514290462766021, 0.00514289997969951, 0.00514289961311986
flux1:, 0.654022668153104, 0.00537921940598468, 0.00537921925554044, 0.00537922361748758, 0.00537923151636783, 0.00537924099972662, 0.00537924955847406, 0.00537925473897686, 0.00537925482377227, 0.00537924941792238, 0.00537923976531238, 0.00537922864344685, 0.0053792197534174, 0.00537921663636123, 0.00537922130537153, 0.00537923296875526, 0.00537924740456013, 0.00537925766013153, 0.00537925666086644, 0.0053792417646129, 0.00537921985164917, 0.00537920873161475, 0.00537922722900355, 0.00537926825441179, 0.00537927472967957, 0.00537920076263559, 0.00537918925948542, 0.00537932382857829, 0.00537913307859281, 0.00537937049118148, 0.00537921623646081, 0.00537912779702487, 0.00537921623646081, 0.00537937049118148, 0.00537913307859281, 0.00537932382857829, 0.00537918925948542, 0.00537920076263559, 0.00537927472967957, 0.00537926825441179, 0.00537922722900355, 0.00537920873161475, 0.00537921985164916, 0.0053792417646129, 0.00537925666086644, 0.00537925766013153, 0.00537924740456013, 0.00537923296875526, 0.00537922130537153, 0.00537921663636123, 0.0053792197534174, 0.00537922864344685, 0.00537923976531238, 0.00537924941792238, 0.00537925482377227, 0.00537925473897686, 0.00537924955847406, 0.00537924099972662, 0.00537923151636782, 0.00537922361748758, 0.00537921925554043, 0.00537921940598468
flux1:, 0.654285117056858, 0.00562142949442014, 0.00562142875903713, 0.00562143277754867, 0.00562144063890696, 0.00562145038192374, 0.00562145942138204, 0.00562146518246965, 0.00562146581435869, 0.00562146081101023, 0.00562145135390985, 0.00562144021753622, 0.00562143115057407, 0.00562142776616063, 0.00562143213823544, 0.00562144349343358, 0.00562145757533492, 0.00562146737116316, 0.0056214657939169, 0.00562145034453863, 0.00562142828704186, 0.00562141798176251, 0.00562143852384779, 0.00562148191443461, 0.00562148851864368, 0.00562141118108593, 0.00562139934778571, 0.00562153890608756, 0.00562133856146456, 0.00562158596974043, 0.00562142414946054, 0.00562133141560065, 0.00562142414946054, 0.00562158596974043, 0.00562133856146456, 0.00562153890608756, 0.00562139934778571, 0.00562141118108593, 0.00562148851864368, 0.00562148191443462, 0.00562143852384779, 0.00562141798176251, 0.00562142828704186, 0.00562145034453863, 0.0056214657939169, 0.00562146737116316, 0.00562145757533492, 0.00562144349343358, 0.00562143213823544, 0.00562142776616063, 0.00562143115057407, 0.00562144021753622, 0.00562145135390985, 0.00562146081101023, 0.00562146581435869, 0.00562146518246965, 0.00562145942138204, 0.00562145038192374, 0.00562144063890696, 0.00562143277754867, 0.00562142875903713, 0.00562142949442014
flux1:, 0.654547565960611, 0.00586935764155806, 0.00586935627170819, 0.00586935990691805, 0.00586936770886944, 0.00586937771264969, 0.00586938725754732, 0.0058693936435766, 0.00586939487854537, 0.00586939033469351, 0.0058693811197621, 0.00586936999520753, 0.00586936075056368, 0.0058693570689149, 0.00586936108845977, 0.00586937206305112, 0.0058693857153833, 0.00586939498922433, 0.00586939280240447, 0.00586937681312865, 0.00586935467524282, 0.00586934529135729, 0.00586936799771166, 0.00586941383419329, 0.00586942055689948, 0.00586933976638841, 0.00586932760158735, 0.00586947219229526, 0.00586926196156151, 0.00586951955536077, 0.00586934995100456, 0.00586925280112234, 0.00586934995100456, 0.00586951955536077, 0.00586926196156151, 0.00586947219229526, 0.00586932760158735, 0.00586933976638841, 0.00586942055689948, 0.00586941383419329, 0.00586936799771166, 0.00586934529135729, 0.00586935467524282, 0.00586937681312864, 0.00586939280240447, 0.00586939498922433, 0.0058693857153833, 0.00586937206305112, 0.00586936108845977, 0.0058693570689149, 0.00586936075056368, 0.00586936999520753, 0.0058693811197621, 0.00586939033469351, 0.00586939487854537, 0.00586939364357661, 0.00586938725754732, 0.00586937771264969, 0.00586936770886943, 0.00586935990691805, 0.00586935627170819, 0.00586935764155806
flux1:, 0.654810014864364, 0.00612280845809106, 0.00612280642637128, 0.00612280965776305, 0.00612281739062187, 0.0061228276585632, 0.00612283772549969, 0.00612284476412126, 0.00612284663664924, 0.0061228425878291, 0.00612283364512401, 0.00612282255065798, 0.00612281312980659, 0.00612280913296776, 0.00612281276328441, 0.00612282330650543, 0.0061228364733116, 0.00612284517652786, 0.0061228423532968, 0.00612282583233212, 0.00612280366424765, 0.00612279528774388, 0.0061228202540764, 0.00612286859538271, 0.00612287541402712, 0.00612279109177367, 0.00612277860744155, 0.0061229282871733, 0.00612270790911082, 0.00612297589198695, 0.00612279830616717, 0.00612269662718968, 0.00612279830616717, 0.00612297589198695, 0.00612270790911081, 0.0061229282871733, 0.00612277860744155, 0.00612279109177367, 0.00612287541402712, 0.00612286859538271, 0.0061228202540764, 0.00612279528774388, 0.00612280366424765, 0.00612282583233213, 0.0061228423532968, 0.00612284517652787, 0.00612283647331159, 0.00612282330650543, 0.00612281276328441, 0.00612280913296776, 0.00612281312980659, 0.00612282255065798, 0.00612283364512401, 0.0061228425878291, 0.00612284663664924, 0.00612284476412126, 0.00612283772549969, 0.00612282765856321, 0.00612281739062187, 0.00612280965776305, 0.00612280642637128, 0.00612280845809106
flux1:, 0.655072463768117, 0.00638156308838499, 0.0063815603923234, 0.00638156321942545, 0.00638157088421172, 0.00638158141868817, 0.00638159201171869, 0.00638159970927918, 0.00638160222848142, 0.00638159868639208, 0.00638159002889749, 0.00638157897619833, 0.00638156938589474, 0.00638156507184098, 0.00638156829928074, 0.00638157838552555, 0.00638159103275724, 0.00638159913083479, 0.00638159564788521, 0.00638157859571131, 0.00638155642997975, 0.00638154912221237, 0.00638157641684076, 0.00638162729779333, 0.00638163417720779, 0.00638154624951637, 0.00638153347341419, 0.00638168831512443, 0.00638145756337308, 0.0063817361548537, 0.00638155041426691, 0.00638144410285569, 0.00638155041426691, 0.0063817361548537, 0.00638145756337307, 0.00638168831512443, 0.00638153347341419, 0.00638154624951637, 0.00638163417720779, 0.00638162729779333, 0.00638157641684076, 0.00638154912221237, 0.00638155642997975, 0.00638157859571131, 0.00638159564788521, 0.00638159913083479, 0.00638159103275724, 0.00638157838552555, 0.00638156829928074, 0.00638156507184099, 0.00638156938589474, 0.00638157897619833, 0.00638159002889749, 0.00638159868639208, 0.00638160222848142, 0.00638159970927918, 0.00638159201171869, 0.00638158141868817, 0.00638157088421172, 0.00638156321942545, 0.0063815603923234, 0.006381563088385
flux1:, 0.655334912671871, 0.00664537898834114, 0.00664537565204732, 0.00664537809393683, 0.00664538569991855, 0.00664539649842993, 0.00664540760464021, 0.00664541594207728, 0.00664541908870763, 0.00664541603985686, 0.00664540766395763, 0.00664539666024168, 0.0066453869158251, 0.00664538230226129, 0.0066453851397894, 0.00664539477129077, 0.00664540688815535, 0.00664541436053224, 0.00664541019648654, 0.0066453926031521, 0.00664537045137596, 0.00664536424572363, 0.00664539390679511, 0.00664544733646474, 0.00664545422882428, 0.00664536262863762, 0.00664534960652609, 0.00664550970189393, 0.00664526838888645, 0.00664555782606344, 0.00664536378398064, 0.0066452527475763, 0.00664536378398064, 0.00664555782606344, 0.00664526838888646, 0.00664550970189392, 0.00664534960652609, 0.00664536262863762, 0.00664545422882428, 0.00664544733646474, 0.00664539390679511, 0.00664536424572363, 0.00664537045137596, 0.0066453926031521, 0.00664541019648654, 0.00664541436053224, 0.00664540688815535, 0.00664539477129077, 0.0066453851397894, 0.00664538230226129, 0.0066453869158251, 0.00664539666024168, 0.00664540766395763, 0.00664541603985686, 0.00664541908870763, 0.00664541594207728, 0.00664540760464021, 0.00664539649842993, 0.00664538569991856, 0.00664537809393683, 0.00664537565204731, 0.00664537898834114
flux1:, 0.655597361575624, 0.00691398980004438, 0.00691398587453929, 0.00691398796813566, 0.00691399552952818, 0.00691400658054151, 0.00691401816589551, 0.00691402709540192, 0.00691403081993336, 0.00691402822541882, 0.0069140201123186, 0.0069140091630209, 0.00691399929177199, 0.00691399441949735, 0.00691399690944791, 0.00691400611796909, 0.00691401771733511, 0.00691402455654258, 0.00691401969006408, 0.00691400153264619, 0.00691397938272828, 0.00691397428207345, 0.00691400631568025, 0.00691406227650922, 0.00691406912174289, 0.00691397379022619, 0.00691396058769215, 0.00691412604882743, 0.00691387402889169, 0.00691417456720791, 0.00691397210540408, 0.00691385626307119, 0.00691397210540408, 0.00691417456720791, 0.00691387402889169, 0.00691412604882743, 0.00691396058769215, 0.00691397379022619, 0.00691406912174289, 0.00691406227650922, 0.00691400631568025, 0.00691397428207345, 0.00691397938272828, 0.00691400153264618, 0.00691401969006408, 0.00691402455654258, 0.00691401771733511, 0.00691400611796909, 0.00691399690944791, 0.00691399441949735, 0.00691399929177199, 0.0069140091630209, 0.0069140201123186, 0.00691402822541882, 0.00691403081993336, 0.00691402709540191, 0.00691401816589551, 0.00691400658054151, 0.00691399552952818, 0.00691398796813565, 0.00691398587453929, 0.00691398980004438
flux1:, 0.655859810479377, 0.00718710532785836, 0.0071871008899933, 0.0071871026871996, 0.00718711021920997, 0.00718712149796391, 0.0071871335037171, 0.00718714294643025, 0.00718714716838365, 0.00718714496486895, 0.00718713708289454, 0.00718712619474807, 0.0071871162390865, 0.00718711117469532, 0.00718711339051879, 0.00718712223792277, 0.00718713335573484, 0.00718713956589063, 0.00718713397361926, 0.00718711521400436, 0.00718709302813392, 0.00718708900332499, 0.00718712338263281, 0.00718718183037959, 0.00718718855702974, 0.0071870894451219, 0.00718707614890689, 0.00718724710923859, 0.00718698428072149, 0.00718729619383945, 0.00718708522387922, 0.00718696450692159, 0.00718708522387921, 0.00718729619383945, 0.00718698428072149, 0.00718724710923859, 0.00718707614890689, 0.0071870894451219, 0.00718718855702974, 0.00718718183037959, 0.00718712338263281, 0.00718708900332499, 0.00718709302813392, 0.00718711521400436, 0.00718713397361926, 0.00718713956589063, 0.00718713335573485, 0.00718712223792277, 0.00718711339051879, 0.00718711117469532, 0.0071871162390865, 0.00718712619474807, 0.00718713708289454, 0.00718714496486895, 0.00718714716838365, 0.00718714294643025, 0.0071871335037171, 0.00718712149796391, 0.00718711021920997, 0.0071871026871996, 0.0071871008899933, 0.00718710532785836
flux1:, 0.65612225938313, 0.00746441162022196, 0.00746440677017962, 0.00746440833401298, 0.00746441584847608, 0.00746442731304617, 0.00746443965301093, 0.00746444949794684, 0.00746445410658175, 0.00746445220846239, 0.00746444451614084, 0.00746443370046119, 0.00746442372075698, 0.00746441855846013, 0.00746442060529781, 0.00746442918290638, 0.00746443987660775, 0.00746444547133735, 0.00746443912578362, 0.00746441970893219, 0.00746439742246639, 0.00746439441189329, 0.0074644310773649, 0.00746449194189679, 0.00746449846839586, 0.00746439553825006, 0.00746438225697452, 0.00746455887120467, 0.0074642851775021, 0.00746460875616697, 0.00746438921998348, 0.00746426357230777, 0.00746438921998348, 0.00746460875616697, 0.0074642851775021, 0.00746455887120467, 0.00746438225697452, 0.00746439553825006, 0.00746449846839586, 0.00746449194189679, 0.0074644310773649, 0.00746439441189329, 0.00746439742246639, 0.00746441970893219, 0.00746443912578362, 0.00746444547133735, 0.00746443987660775, 0.00746442918290638, 0.00746442060529781, 0.00746441855846013, 0.00746442372075698, 0.00746443370046119, 0.00746444451614084, 0.00746445220846239, 0.00746445410658175, 0.00746444949794685, 0.00746443965301093, 0.00746442731304617, 0.00746441584847608, 0.00746440833401299, 0.00746440677017961, 0.00746441162022196
flux1:, 0.656384708286884, 0.00774557116094655, 0.00774556601840872, 0.0077455674183333, 0.00774557491923384, 0.00774558650716676, 0.00774559906609078, 0.00774560917048843, 0.00774561402690239, 0.00774561232958896, 0.00774560477933055, 0.00774559405528661, 0.00774558413205847, 0.00774557899443597, 0.00774558100840196, 0.00774558943510816, 0.00774559978111653, 0.00774560478101376, 0.00774559764855841, 0.00774557750140731, 0.00774555502278206, 0.00774555293315696, 0.0077455917939133, 0.00774565498083899, 0.00774566121715248, 0.00774555444338472, 0.00774554130757626, 0.00774572375061315, 0.00774543918002299, 0.00774577472986583, 0.00774554659959272, 0.0077454159778058, 0.00774554659959272, 0.00774577472986583, 0.00774543918002299, 0.00774572375061315, 0.00774554130757626, 0.00774555444338472, 0.00774566121715248, 0.00774565498083899, 0.0077455917939133, 0.00774555293315696, 0.00774555502278207, 0.00774557750140731, 0.00774559764855841, 0.00774560478101376, 0.00774559978111653, 0.00774558943510816, 0.00774558100840196, 0.00774557899443597, 0.00774558413205847, 0.00774559405528661, 0.00774560477933055, 0.00774561232958896, 0.00774561402690239, 0.00774560917048844, 0.00774559906609078, 0.00774558650716676, 0.00774557491923384, 0.0077455674183333, 0.00774556601840872, 0.00774557116094655
flux1:, 0.656647157190637, 0.00803022317332795, 0.00803021787248356, 0.00803021917922702, 0.00803022665843035, 0.00803023828424538, 0.00803025091751948, 0.00803026110869425, 0.00803026604930251, 0.008030264433483, 0.00803025697565893, 0.00803024637329323, 0.00803023660858078, 0.00803023164611463, 0.00803023379221824, 0.00803024221137388, 0.00803025230170565, 0.00803025673147218, 0.008030248770626, 0.00803022780176572, 0.00803020501353328, 0.00803020372192492, 0.00803024465824095, 0.00803031005133941, 0.00803031590090526, 0.00803020527157215, 0.00803019243292674, 0.00803038089774333, 0.00803008548209919, 0.00803043332036303, 0.00803019659740587, 0.00803006097064131, 0.00803019659740588, 0.00803043332036303, 0.00803008548209918, 0.00803038089774333, 0.00803019243292674, 0.00803020527157215, 0.00803031590090526, 0.00803031005133941, 0.00803024465824095, 0.00803020372192492, 0.00803020501353328, 0.00803022780176572, 0.008030248770626, 0.00803025673147218, 0.00803025230170565, 0.00803024221137387, 0.00803023379221823, 0.00803023164611463, 0.00803023660858078, 0.00803024637329323, 0.00803025697565892, 0.00803026443348301, 0.0080302660493025, 0.00803026110869425, 0.00803025091751948, 0.00803023828424537, 0.00803022665843035, 0.00803021917922702, 0.00803021787248356, 0.00803022317332795
flux1:, 0.65690960609439, 0.00831798403984989, 0.00831797872350048, 0.00831798000368465, 0.00831798743720832, 0.00831799899103448, 0.00831801152588524, 0.00831802160461319, 0.00831802644590366, 0.00831802478258543, 0.00831801736975425, 0.00831800693251373, 0.00831799745023857, 0.00831799283952512, 0.00831799530822849, 0.00831800388338639, 0.00831801382156792, 0.00831801770699594, 0.00831800886707122, 0.00831798696731076, 0.00831796372836066, 0.00831796308547965, 0.00831800595236641, 0.00831807341673443, 0.00831807877861383, 0.00831796429584566, 0.00831795192567576, 0.0083181466200788, 0.0083178404321663, 0.00831820088337816, 0.00831795559673885, 0.00831781494621697, 0.00831795559673884, 0.00831820088337816, 0.0083178404321663, 0.0083181466200788, 0.00831795192567576, 0.00831796429584566, 0.00831807877861383, 0.00831807341673443, 0.00831800595236641, 0.00831796308547966, 0.00831796372836066, 0.00831798696731076, 0.00831800886707122, 0.00831801770699594, 0.00831801382156792, 0.00831800388338639, 0.00831799530822849, 0.00831799283952512, 0.00831799745023857, 0.00831800693251373, 0.00831801736975425, 0.00831802478258542, 0.00831802644590366, 0.00831802160461319, 0.00831801152588524, 0.00831799899103448, 0.00831798743720832, 0.00831798000368465, 0.00831797872350048, 0.00831798403984989
flux1:, 0.657172054998143, 0.00860844783968593, 0.00860844265277705, 0.00860844396372367, 0.00860845130887017, 0.00860846265643572, 0.00860847489468322, 0.00860848464005402, 0.00860848918443735, 0.00860848734051653, 0.00860847993153304, 0.00860846971808396, 0.00860846066325487, 0.00860845660385539, 0.00860845960632575, 0.00860846851597434, 0.0086084784124193, 0.00860848177739526, 0.00860847199773054, 0.00860844904162768, 0.00860842519059898, 0.00860842502528049, 0.00860846965705718, 0.00860853904286636, 0.00860854381400879, 0.00860842549423468, 0.00860841378108763, 0.00860861492342536, 0.00860829807322798, 0.00860867146388131, 0.00860841766777776, 0.00860827198611472, 0.00860841766777775, 0.00860867146388131, 0.00860829807322798, 0.00860861492342536, 0.00860841378108764, 0.00860842549423468, 0.00860854381400879, 0.00860853904286636, 0.00860846965705718, 0.00860842502528049, 0.00860842519059899, 0.00860844904162768, 0.00860847199773054, 0.00860848177739526, 0.0086084784124193, 0.00860846851597434, 0.00860845960632575, 0.00860845660385539, 0.00860846066325487, 0.00860846971808395, 0.00860847993153304, 0.00860848734051653, 0.00860848918443735, 0.00860848464005402, 0.00860847489468322, 0.00860846265643572, 0.00860845130887017, 0.00860844396372367, 0.00860844265277705, 0.00860844783968593
flux1:, 0.657434503901897, 0.00890118700558785, 0.0089011820885469, 0.00890118347362754, 0.00890119066726158, 0.00890120165138542, 0.00890121337376022, 0.00890122254935089, 0.00890122659185724, 0.00890122443592486, 0.00890121699965922, 0.00890120708478763, 0.00890119862145809, 0.00890119533141192, 0.0089011990935942, 0.00890120852507569, 0.00890121849213893, 0.00890122135585188, 0.00890121056570979, 0.00890118641410566, 0.00890116177394597, 0.00890116189872176, 0.00890120811443805, 0.00890127926116348, 0.00890128333868257, 0.00890116121239895, 0.00890115035886185, 0.00890135817274072, 0.00890103080261039, 0.00890141745496378, 0.00890115522581542, 0.00890100451610612, 0.00890115522581541, 0.00890141745496378, 0.00890103080261039, 0.00890135817274072, 0.00890115035886185, 0.00890116121239895, 0.00890128333868257, 0.00890127926116348, 0.00890120811443805, 0.00890116189872177, 0.00890116177394597, 0.00890118641410566, 0.00890121056570979, 0.00890122135585188, 0.00890121849213893, 0.00890120852507569, 0.0089011990935942, 0.00890119533141192, 0.0089011986214581, 0.00890120708478763, 0.00890121699965922, 0.00890122443592486, 0.00890122659185724, 0.00890122254935089, 0.00890121337376021, 0.00890120165138542, 0.00890119066726158, 0.00890118347362754, 0.0089011820885469, 0.00890118700558785
flux1:, 0.65769695280565, 0.00919575310109563, 0.00919574858338649, 0.00919575006826785, 0.00919575702646572, 0.00919576747011679, 0.00919577844203869, 0.00919578680317954, 0.00919579013869615, 0.00919578754676513, 0.00919578006517197, 0.00919577053961229, 0.00919576284756099, 0.00919576055765613, 0.00919576531335471, 0.00919577545620343, 0.00919578560314321, 0.00919578797767678, 0.00919577609690685, 0.00919575060045568, 0.00919572498402964, 0.00919572520163058, 0.00919577281115894, 0.00919584555211944, 0.00919584883547343, 0.00919572294652527, 0.00919571316526652, 0.00919592787339296, 0.00919559015228486, 0.00919599037742289, 0.00919571981029918, 0.00919556408500844, 0.00919571981029918, 0.00919599037742289, 0.00919559015228487, 0.00919592787339296, 0.00919571316526652, 0.00919572294652527, 0.00919584883547344, 0.00919584555211944, 0.00919577281115894, 0.00919572520163058, 0.00919572498402964, 0.00919575060045567, 0.00919577609690685, 0.00919578797767677, 0.00919578560314321, 0.00919577545620343, 0.00919576531335471, 0.00919576055765613, 0.009195762847561, 0.00919577053961229, 0.00919578006517197, 0.00919578754676513, 0.00919579013869615, 0.00919578680317954, 0.0091957784420387, 0.00919576747011679, 0.00919575702646572, 0.00919575006826785, 0.00919574858338649, 0.00919575310109563
flux1:, 0.657959401709403, 0.00949167771830046, 0.00949167371260882, 0.00949167530270336, 0.009491681921925, 0.00949169163282139, 0.0094917016114518, 0.00949170891328168, 0.00949171134398361, 0.00949170820481558, 0.00949170067512121, 0.00949169164421084, 0.00949168491438468, 0.00949168386134882, 0.00949168984456473, 0.00949170088353953, 0.0094917113116303, 0.00949171320010047, 0.00949170014062153, 0.00949167314425892, 0.00949164636085491, 0.00949164647143735, 0.00949169528202026, 0.00949176944905442, 0.00949177184202938, 0.00949164224639529, 0.00949163375552848, 0.00949185557283219, 0.00949150768978724, 0.0094919217801247, 0.00949164298477752, 0.00949148226448221, 0.00949164298477752, 0.00949192178012469, 0.00949150768978724, 0.00949185557283219, 0.00949163375552848, 0.0094916422463953, 0.00949177184202939, 0.00949176944905442, 0.00949169528202025, 0.00949164647143734, 0.00949164636085491, 0.00949167314425891, 0.00949170014062153, 0.00949171320010047, 0.0094917113116303, 0.00949170088353952, 0.00949168984456473, 0.00949168386134882, 0.00949168491438468, 0.00949169164421084, 0.00949170067512121, 0.00949170820481558, 0.00949171134398361, 0.00949170891328167, 0.0094917016114518, 0.00949169163282138, 0.009491681921925, 0.00949167530270336, 0.00949167371260882, 0.00949167771830046
flux1:, 0.658221850613157, 0.00978847349565774, 0.00978847009309627, 0.0097884717724613, 0.00978847793230426, 0.00978848670892722, 0.00978849545121981, 0.00978850145717056, 0.00978850279977302, 0.00978849901949744, 0.00978849145531693, 0.00978848303643938, 0.00978847746527002, 0.00978847788411192, 0.00978848532093014, 0.00978849742903702, 0.00978850822707204, 0.00978850962244822, 0.00978849529056301, 0.00978846663880337, 0.00978843850133748, 0.00978843831018651, 0.00978848813319892, 0.00978856356129165, 0.00978856497369405, 0.00978843173779001, 0.00978842475567976, 0.00978865388191485, 0.00978829603900902, 0.00978872426045085, 0.00978843735707268, 0.0097882716691047, 0.00978843735707268, 0.00978872426045085, 0.00978829603900902, 0.00978865388191485, 0.00978842475567976, 0.00978843173779001, 0.00978856497369405, 0.00978856356129165, 0.00978848813319893, 0.00978843831018651, 0.00978843850133748, 0.00978846663880337, 0.00978849529056301, 0.00978850962244822, 0.00978850822707203, 0.00978849742903701, 0.00978848532093013, 0.00978847788411192, 0.00978847746527002, 0.00978848303643938, 0.00978849145531693, 0.00978849901949744, 0.00978850279977302, 0.00978850145717056, 0.00978849545121981, 0.00978848670892722, 0.00978847793230426, 0.0097884717724613, 0.00978847009309627, 0.00978847349565774
flux1:, 0.65848429951691, 0.0100856352545677, 0.0100856325212383, 0.0100856342530816, 0.0100856398205751, 0.0100856474593753, 0.0100856547307761, 0.0100856592210836, 0.0100856593135422, 0.0100856548192916, 0.0100856472505474, 0.0100856395693984, 0.0100856353521746, 0.0100856374679613, 0.0100856465683178, 0.0100856599001297, 0.0100856711405378, 0.010085672025249, 0.0100856563247559, 0.0100856258676619, 0.0100855962003351, 0.0100855955257654, 0.0100856461834347, 0.0100857227151097, 0.0100857230640893, 0.010085586262631, 0.010085581002292, 0.010085817614344, 0.0100854500193551, 0.0100858926033489, 0.010085597718213, 0.0100854270952583, 0.010085597718213, 0.0100858926033489, 0.0100854500193551, 0.010085817614344, 0.010085581002292, 0.010085586262631, 0.0100857230640893, 0.0100857227151097, 0.0100856461834347, 0.0100855955257654, 0.0100855962003351, 0.0100856258676619, 0.0100856563247559, 0.010085672025249, 0.0100856711405378, 0.0100856599001297, 0.0100856465683178, 0.0100856374679613, 0.0100856353521746, 0.0100856395693984, 0.0100856472505474, 0.0100856548192916, 0.0100856593135422, 0.0100856592210836, 0.0100856547307761, 0.0100856474593753, 0.0100856398205751, 0.0100856342530816, 0.0100856325212383, 0.0100856352545677
flux1:, 0.658746748420663, 0.0103826412526394, 0.0103826392278122, 0.0103826409566601, 0.0103826457919518, 0.0103826520954372, 0.0103826576788268, 0.010382660458648, 0.0103826591659517, 0.010382653908289, 0.0103826463798712, 0.0103826395656562, 0.0103826368891998, 0.0103826409086037, 0.0103826518582823, 0.0103826665438565, 0.0103826782796294, 0.0103826786260145, 0.010382661462034, 0.0103826290616542, 0.0103825977077826, 0.0103825963889362, 0.010382647720757, 0.0103827252100579, 0.0103827244210004, 0.0103825841344901, 0.0103825807977575, 0.0103828250419108, 0.0103824479009745, 0.0103829050367073, 0.0103826022978576, 0.0103824267765693, 0.0103826022978576, 0.0103829050367073, 0.0103824479009745, 0.0103828250419108, 0.0103825807977575, 0.0103825841344901, 0.0103827244210004, 0.0103827252100579, 0.010382647720757, 0.0103825963889362, 0.0103825977077825, 0.0103826290616542, 0.010382661462034, 0.0103826786260145, 0.0103826782796294, 0.0103826665438565, 0.0103826518582823, 0.0103826409086037, 0.0103826368891998, 0.0103826395656562, 0.0103826463798712, 0.010382653908289, 0.0103826591659517, 0.010382660458648, 0.0103826576788268, 0.0103826520954372, 0.0103826457919518, 0.0103826409566601, 0.0103826392278122, 0.0103826412526394
flux1:, 0.659009197324416, 0.0106789545507145, 0.0106789532467857, 0.0106789549022585, 0.0106789588654462, 0.0106789636507659, 0.0106789673551998, 0.0106789682619183, 0.0106789654806618, 0.0106789594346404, 0.0106789520038269, 0.0106789461835727, 0.0106789452185217, 0.0106789513215003, 0.0106789642747141, 0.0106789804143865, 0.0106789926769736, 0.0106789924485876, 0.0106789737319731, 0.010678939269006, 0.010678906098718, 0.0106789040029505, 0.0106789558715362, 0.0106790341874356, 0.0106790321943875, 0.0106788885063131, 0.0106788872779851, 0.010679139262422, 0.0106787527729618, 0.0106792245999608, 0.0106789141331211, 0.010678733752807, 0.0106789141331211, 0.0106792245999608, 0.0106787527729618, 0.010679139262422, 0.0106788872779851, 0.0106788885063131, 0.0106790321943875, 0.0106790341874357, 0.0106789558715362, 0.0106789040029505, 0.010678906098718, 0.010678939269006, 0.0106789737319731, 0.0106789924485876, 0.0106789926769736, 0.0106789804143865, 0.0106789642747141, 0.0106789513215003, 0.0106789452185217, 0.0106789461835727, 0.0106789520038269, 0.0106789594346404, 0.0106789654806618, 0.0106789682619183, 0.0106789673551998, 0.0106789636507659, 0.0106789588654463, 0.0106789549022585, 0.0106789532467856, 0.0106789545507145
flux1:, 0.65927164622817, 0.0109740244898761, 0.0109740238941498, 0.010974025396178, 0.0109740283549458, 0.0109740314625286, 0.0109740331313203, 0.0109740320406541, 0.0109740277021361, 0.0109740208669133, 0.0109740135996476, 0.0109740088918755, 0.0109740097849224, 0.0109740181169101, 0.0109740331898073, 0.0109740508501081, 0.0109740636483867, 0.0109740628021226, 0.0109740424542805, 0.0109740058346932, 0.0109739707521783, 0.0109739677817252, 0.0109740200778557, 0.0109740991069551, 0.010974095852567, 0.0109739488464264, 0.0109739498885935, 0.0109742096764022, 0.0109738140206174, 0.0109743006220123, 0.0109739825468827, 0.0109737973483248, 0.0109739825468827, 0.0109743006220123, 0.0109738140206173, 0.0109742096764022, 0.0109739498885935, 0.0109739488464264, 0.010974095852567, 0.0109740991069551, 0.0109740200778557, 0.0109739677817252, 0.0109739707521783, 0.0109740058346932, 0.0109740424542805, 0.0109740628021226, 0.0109740636483867, 0.0109740508501081, 0.0109740331898073, 0.0109740181169101, 0.0109740097849224, 0.0109740088918755, 0.0109740135996476, 0.0109740208669133, 0.0109740277021361, 0.0109740320406541, 0.0109740331313203, 0.0109740314625286, 0.0109740283549458, 0.010974025396178, 0.0109740238941498, 0.0109740244898761
flux1:, 0.659534095131923, 0.0112672882738056, 0.0112672883520272, 0.011267289617232, 0.0112672914548767, 0.0112672927566545, 0.0112672922743596, 0.0112672891049349, 0.0112672831766075, 0.0112672755736166, 0.0112672685398194, 0.0112672650478868, 0.0112672679143452, 0.0112672785793305, 0.0112672958447341, 0.011267315055618, 0.0112673283759923, 0.011267326864927, 0.0112673048228359, 0.0112672659841457, 0.0112672289341357, 0.0112672250317734, 0.011267277678425, 0.0112673573268379, 0.0112673527618408, 0.0112672025181187, 0.0112672059649015, 0.0112674735678692, 0.0112670689070565, 0.0112675703037465, 0.0112672447308456, 0.0112670547553069, 0.0112672447308456, 0.0112675703037465, 0.0112670689070565, 0.0112674735678692, 0.0112672059649015, 0.0112672025181187, 0.0112673527618408, 0.0112673573268379, 0.011267277678425, 0.0112672250317734, 0.0112672289341357, 0.0112672659841457, 0.0112673048228359, 0.011267326864927, 0.0112673283759923, 0.011267315055618, 0.0112672958447341, 0.0112672785793305, 0.0112672679143452, 0.0112672650478868, 0.0112672685398194, 0.0112672755736166, 0.0112672831766075, 0.0112672891049349, 0.0112672922743596, 0.0112672927566545, 0.0112672914548767, 0.011267289617232, 0.0112672883520272, 0.0112672882738056
flux1:, 0.659796544035676, 0.011558172650984, 0.0115581733524265, 0.0115581743012969, 0.0115581749246794, 0.0115581743314185, 0.0115581716293204, 0.0115581663454523, 0.0115581588306364, 0.0115581505004141, 0.0115581437685755, 0.0115581415740326, 0.0115581464911151, 0.011558159545953, 0.0115581790295945, 0.0115581997831206, 0.0115582135907403, 0.0115582113675666, 0.0115581875887527, 0.0115581465056767, 0.0115581074788596, 0.0115581026323003, 0.0115581555874813, 0.0115582357818303, 0.0115582298640839, 0.0115580764573221, 0.0115580824102379, 0.011558357783687, 0.01155794425365, 0.0115584603995974, 0.0115581274277916, 0.0115579327162587, 0.0115581274277916, 0.0115584603995974, 0.01155794425365, 0.011558357783687, 0.0115580824102379, 0.0115580764573221, 0.0115582298640839, 0.0115582357818303, 0.0115581555874813, 0.0115581026323003, 0.0115581074788596, 0.0115581465056767, 0.0115581875887527, 0.0115582113675666, 0.0115582135907403, 0.0115581997831206, 0.0115581790295945, 0.011558159545953, 0.0115581464911151, 0.0115581415740326, 0.0115581437685755, 0.0115581505004141, 0.0115581588306364, 0.0115581663454523, 0.0115581716293204, 0.0115581743314186, 0.0115581749246794, 0.0115581743012969, 0.0115581733524265, 0.011558172650984
flux1:, 0.660058992939429, 0.0118460956903862, 0.0118460969541782, 0.0118460975186002, 0.0118460968655318, 0.0118460943328263, 0.0118460893925885, 0.0118460820050995, 0.0118460729409821, 0.0118460639388311, 0.0118460575701906, 0.011846056726523, 0.0118460637276992, 0.0118460791779667, 0.0118461008564136, 0.0118461231069388, 0.0118461373479698, 0.0118461343688296, 0.0118461088360425, 0.011846065525225, 0.0118460245623182, 0.0118460188071252, 0.0118460720653872, 0.0118461527528811, 0.0118461454460601, 0.0118459889421707, 0.011845997466336, 0.0118462805052385, 0.0118458582130047, 0.0118463889918471, 0.0118460487066865, 0.0118458492993891, 0.0118460487066865, 0.0118463889918471, 0.0118458582130047, 0.0118462805052385, 0.011845997466336, 0.0118459889421707, 0.0118461454460601, 0.0118461527528811, 0.0118460720653872, 0.0118460188071252, 0.0118460245623182, 0.011846065525225, 0.0118461088360425, 0.0118461343688296, 0.0118461373479698, 0.0118461231069388, 0.0118461008564136, 0.0118460791779667, 0.0118460637276992, 0.011846056726523, 0.0118460575701906, 0.0118460639388311, 0.0118460729409821, 0.0118460820050995, 0.0118460893925885, 0.0118460943328263, 0.0118460968655318, 0.0118460975186002, 0.0118460969541782, 0.0118460956903862
flux1:, 0.660321441843183, 0.0121304686434793, 0.012130470405768, 0.0121304705364163, 0.0121304685819959, 0.0121304641145254, 0.0121304569697701, 0.0121304475347832, 0.0121304369888091, 0.0121304273795566, 0.0121304214222205, 0.0121304219493541, 0.0121304310201268, 0.0121304488177665, 0.0121304726181661, 0.0121304962840451, 0.0121305108888636, 0.0121305071173693, 0.0121304798426916, 0.0121304343662431, 0.0121303915604972, 0.0121303849813579, 0.0121304385739053, 0.0121305197215066, 0.0121305109935115, 0.0121303514474805, 0.0121303625688376, 0.0121306531054047, 0.0121302221274304, 0.012130767350559, 0.0121304198235124, 0.01213021575975, 0.0121304198235124, 0.012130767350559, 0.0121302221274304, 0.0121306531054047, 0.0121303625688376, 0.0121303514474805, 0.0121305109935115, 0.0121305197215066, 0.0121304385739053, 0.0121303849813579, 0.0121303915604972, 0.0121304343662431, 0.0121304798426916, 0.0121305071173693, 0.0121305108888636, 0.0121304962840451, 0.0121304726181661, 0.0121304488177665, 0.0121304310201268, 0.0121304219493541, 0.0121304214222205, 0.0121304273795566, 0.0121304369888091, 0.0121304475347832, 0.0121304569697701, 0.0121304641145254, 0.0121304685819959, 0.0121304705364163, 0.012130470405768, 0.0121304686434793
flux1:, 0.660583890746936, 0.0124106978845533, 0.012410700086021, 0.0124106997591038, 0.0124106965205599, 0.0124106901743022, 0.0124106809099735, 0.012410669525729, 0.0124106575905983, 0.0124106474427741, 0.0124106419261446, 0.0124106438060702, 0.0124106548814527, 0.012410674924378, 0.0124107007260588, 0.012410725692767, 0.0124107405798973, 0.0124107359910983, 0.012410707019236, 0.0124106594868537, 0.0124106149848121, 0.0124106077150681, 0.0124106617084445, 0.0124107433011777, 0.0124107331223757, 0.012410570576499, 0.0124105842802236, 0.0124108820831233, 0.0124104424651123, 0.0124110018713221, 0.0124106471599694, 0.012410438478267, 0.0124106471599694, 0.0124110018713221, 0.0124104424651123, 0.0124108820831233, 0.0124105842802236, 0.012410570576499, 0.0124107331223757, 0.0124107433011777, 0.0124106617084445, 0.0124106077150681, 0.0124106149848121, 0.0124106594868537, 0.012410707019236, 0.0124107359910983, 0.0124107405798973, 0.012410725692767, 0.0124107007260588, 0.012410674924378, 0.0124106548814527, 0.0124106438060702, 0.0124106419261446, 0.0124106474427741, 0.0124106575905983, 0.012410669525729, 0.0124106809099735, 0.0124106901743022, 0.0124106965205599, 0.0124106997591038, 0.012410700086021, 0.0124106978845533
flux1:, 0.660846339650689, 0.0126861869206561, 0.0126861895138658, 0.0126861887367321, 0.0126861842763917, 0.0126861761585778, 0.012686164908075, 0.0126861517099293, 0.0126861384974972, 0.012686127877302, 0.0126861228071939, 0.0126861259810301, 0.0126861389449396, 0.0126861610786826, 0.0126861887165694, 0.0126862148410954, 0.0126862299216667, 0.0126862245057129, 0.0126861939162318, 0.012686144485719, 0.0126860984861245, 0.012686090705529, 0.0126861451989179, 0.0126862272374065, 0.0126862155788216, 0.0126860500615991, 0.0126860662918093, 0.0126863710671092, 0.0126859228255168, 0.0126864960822774, 0.0126861342314863, 0.0126859209700818, 0.0126861342314863, 0.0126864960822774, 0.0126859228255168, 0.0126863710671092, 0.0126860662918093, 0.0126860500615991, 0.0126862155788216, 0.0126862272374065, 0.0126861451989179, 0.012686090705529, 0.0126860984861245, 0.012686144485719, 0.0126861939162318, 0.0126862245057128, 0.0126862299216667, 0.0126862148410954, 0.0126861887165694, 0.0126861610786826, 0.0126861389449396, 0.0126861259810301, 0.0126861228071939, 0.012686127877302, 0.0126861384974972, 0.0126861517099293, 0.012686164908075, 0.0126861761585778, 0.0126861842763917, 0.0126861887367321, 0.0126861895138658, 0.0126861869206561
flux1:, 0.661108788554442, 0.0129563384617239, 0.0129563414177627, 0.012956340232929, 0.0129563346590289, 0.0129563249257533, 0.0129563118659368, 0.0129562970198096, 0.0129562826542531, 0.0129562716197122, 0.0129562669745137, 0.0129562713412675, 0.012956286027962, 0.0129563100493576, 0.0129563393190651, 0.0129563664353562, 0.0129563816178219, 0.0129563753830758, 0.0129563432913868, 0.0129562921674502, 0.0129562449182607, 0.0129562368490012, 0.0129562919702373, 0.0129563744675947, 0.0129563612991705, 0.0129561928249655, 0.0129562114858069, 0.0129565228796819, 0.0129560660049094, 0.0129566527112533, 0.012956283755324, 0.0129560659529859, 0.012956283755324, 0.0129566527112533, 0.0129560660049094, 0.0129565228796819, 0.0129562114858069, 0.0129561928249655, 0.0129563612991705, 0.0129563744675947, 0.0129562919702373, 0.0129562368490012, 0.0129562449182607, 0.0129562921674502, 0.0129563432913868, 0.0129563753830758, 0.0129563816178219, 0.0129563664353562, 0.0129563393190651, 0.0129563100493576, 0.012956286027962, 0.0129562713412675, 0.0129562669745137, 0.0129562716197122, 0.0129562826542531, 0.0129562970198096, 0.0129563118659368, 0.0129563249257533, 0.0129563346590289, 0.012956340232929, 0.0129563414177627, 0.0129563384617239
flux1:, 0.661371237458196, 0.0132205565408751, 0.0132205598547897, 0.013220558342025, 0.0132205518071998, 0.0132205406587269, 0.013220526003023, 0.0132205096976471, 0.0132204943083142, 0.0132204829040141, 0.0132204786322025, 0.0132204840494098, 0.0132205002470033, 0.0132205259097992, 0.0132205565741948, 0.0132205844993821, 0.0132205996942266, 0.0132205926695951, 0.0132205592265393, 0.013220506657811, 0.0132204584513652, 0.0132204503524636, 0.0132205062529045, 0.0132205892311303, 0.0132205745201914, 0.0132204030897326, 0.0132204240478632, 0.0132207416510428, 0.0132202761122645, 0.0132208758032307, 0.0132204997689598, 0.0132202774661123, 0.0132204997689598, 0.0132208758032307, 0.0132202761122645, 0.0132207416510428, 0.0132204240478632, 0.0132204030897327, 0.0132205745201914, 0.0132205892311303, 0.0132205062529045, 0.0132204503524636, 0.0132204584513652, 0.013220506657811, 0.0132205592265393, 0.0132205926695951, 0.0132205996942266, 0.0132205844993821, 0.0132205565741948, 0.0132205259097992, 0.0132205002470033, 0.0132204840494098, 0.0132204786322025, 0.0132204829040141, 0.0132204943083142, 0.0132205096976471, 0.013220526003023, 0.0132205406587269, 0.0132205518071998, 0.013220558342025, 0.0132205598547897, 0.0132205565408751
flux1:, 0.661633686361949, 0.0134782486743026, 0.0134782523688847, 0.0134782506451013, 0.0134782433425125, 0.013478231016452, 0.013478215006393, 0.0134781974447963, 0.013478181159175, 0.0134781694119548, 0.0134781654312169, 0.0134781717175531, 0.0134781891735397, 0.0134782161957351, 0.0134782479926822, 0.0134782765337773, 0.0134782916579325, 0.0134782838942189, 0.0134782492841609, 0.0134781955584677, 0.0134781467249175, 0.0134781388851867, 0.0134781957336421, 0.0134782792196994, 0.0134782629297294, 0.0134780885315001, 0.0134781116199477, 0.0134784349738126, 0.0134779607253131, 0.0134785728778278, 0.0134781897884032, 0.0134779630285278, 0.0134781897884032, 0.0134785728778278, 0.0134779607253131, 0.0134784349738126, 0.0134781116199477, 0.0134780885315001, 0.0134782629297294, 0.0134782792196994, 0.0134781957336421, 0.0134781388851867, 0.0134781467249175, 0.0134781955584677, 0.0134782492841609, 0.0134782838942189, 0.0134782916579325, 0.0134782765337773, 0.0134782479926823, 0.0134782161957351, 0.0134781891735397, 0.0134781717175531, 0.0134781654312169, 0.0134781694119548, 0.013478181159175, 0.0134781974447963, 0.013478215006393, 0.013478231016452, 0.0134782433425125, 0.0134782506451013, 0.0134782523688847, 0.0134782486743026
flux1:, 0.661896135265702, 0.0137288280497379, 0.0137288321773135, 0.0137288303941389, 0.0137288225513516, 0.0137288093140029, 0.0137287922096303, 0.0137287736003243, 0.0137287565375691, 0.0137287444534922, 0.0137287406516142, 0.0137287475914667, 0.0137287660200842, 0.0137287940927083, 0.0137288267436495, 0.0137288557043757, 0.0137288706850816, 0.0137288622552048, 0.0137288266926114, 0.0137287721305888, 0.0137287230297919, 0.0137287157595903, 0.0137287737355482, 0.0137288577573083, 0.0137288398471483, 0.0137286624596701, 0.0137286874829773, 0.0137290160871529, 0.0137285330759885, 0.0137291571160135, 0.013728766995617, 0.0137285358268864, 0.013728766995617, 0.0137291571160135, 0.0137285330759885, 0.0137290160871529, 0.0137286874829773, 0.0137286624596701, 0.0137288398471483, 0.0137288577573083, 0.0137287737355482, 0.0137287157595903, 0.0137287230297919, 0.0137287721305888, 0.0137288266926114, 0.0137288622552048, 0.0137288706850816, 0.0137288557043757, 0.0137288267436495, 0.0137287940927083, 0.0137287660200842, 0.0137287475914667, 0.0137287406516142, 0.0137287444534922, 0.0137287565375691, 0.0137287736003243, 0.0137287922096303, 0.0137288093140029, 0.0137288225513516, 0.0137288303941389, 0.0137288321773135, 0.0137288280497379
flux1:, 0.662158584169456, 0.0139717157320998, 0.0139717203740973, 0.0139717187131469, 0.0139717105839945, 0.013971696720272, 0.0139716787899017, 0.0139716593382705, 0.0139716416036929, 0.0139716291665544, 0.0139716254041516, 0.0139716327540393, 0.0139716518452073, 0.0139716806421788, 0.0139717138611718, 0.013971743048593, 0.0139717578264652, 0.0139717488244456, 0.0139717125489951, 0.0139716574962233, 0.0139716085083571, 0.013971602130434, 0.0139716614168509, 0.0139717459990991, 0.0139717264226513, 0.0139715460176295, 0.0139715727581486, 0.0139719060793811, 0.0139714142541243, 0.0139720495648547, 0.0139716524438217, 0.0139714169209107, 0.0139716524438217, 0.0139720495648547, 0.0139714142541243, 0.0139719060793811, 0.0139715727581485, 0.0139715460176295, 0.0139717264226513, 0.0139717459990991, 0.0139716614168509, 0.013971602130434, 0.0139716085083571, 0.0139716574962233, 0.0139717125489951, 0.0139717488244456, 0.0139717578264652, 0.013971743048593, 0.0139717138611718, 0.0139716806421788, 0.0139716518452073, 0.0139716327540393, 0.0139716254041516, 0.0139716291665544, 0.0139716416036929, 0.0139716593382705, 0.0139716787899017, 0.013971696720272, 0.0139717105839945, 0.0139717187131469, 0.0139717203740973, 0.0139717157320998
flux1:, 0.662421033073209, 0.0142063428746703, 0.0142063481388842, 0.0142063468048987, 0.0142063386597084, 0.0142063244621459, 0.0142063059720346, 0.0142062858724107, 0.0142062675532838, 0.0142062547248214, 0.014206250839875, 0.014206258336498, 0.0142062777659799, 0.0142063069546292, 0.0142063404574306, 0.0142063696880486, 0.0142063842191574, 0.0142063747578348, 0.0142063380281785, 0.0142062828460838, 0.0142062343613016, 0.0142062292010684, 0.0142062899770087, 0.0142063751376975, 0.0142063538441923, 0.0142061703904496, 0.0142061986155993, 0.014206536097649, 0.0142060354179259, 0.0142066813487803, 0.0142062772691375, 0.0142060374551481, 0.0142062772691375, 0.0142066813487803, 0.0142060354179259, 0.014206536097649, 0.0142061986155993, 0.0142061703904496, 0.0142063538441923, 0.0142063751376975, 0.0142062899770087, 0.0142062292010684, 0.0142062343613016, 0.0142062828460838, 0.0142063380281785, 0.0142063747578348, 0.0142063842191574, 0.0142063696880486, 0.0142063404574306, 0.0142063069546292, 0.0142062777659799, 0.014206258336498, 0.014206250839875, 0.0142062547248214, 0.0142062675532838, 0.0142062858724107, 0.0142063059720346, 0.0142063244621459, 0.0142063386597084, 0.0142063468048987, 0.0142063481388842, 0.0142063428746703
flux1:, 0.662683481976962, 0.0144321529239569, 0.0144321589395771, 0.0144321581517313, 0.0144321502663861, 0.0144321360237851, 0.0144321172282452, 0.0144320966571148, 0.0144320778200681, 0.0144320645419414, 0.0144320603560015, 0.0144320677256115, 0.0144320871659784, 0.0144321164177802, 0.0144321499305671, 0.0144321790355921, 0.0144321932924142, 0.0144321834999269, 0.0144321465862917, 0.0144320916421237, 0.0144320440496223, 0.0144320404252107, 0.0144321028586281, 0.0144321886055491, 0.0144321655404054, 0.0144319790084888, 0.0144320084787403, 0.0144323495529806, 0.014431839999472, 0.0144324958755877, 0.0144320848967732, 0.0144318408652044, 0.0144320848967732, 0.0144324958755877, 0.014431839999472, 0.0144323495529806, 0.0144320084787403, 0.0144319790084888, 0.0144321655404054, 0.0144321886055491, 0.0144321028586281, 0.0144320404252107, 0.0144320440496223, 0.0144320916421237, 0.0144321465862917, 0.0144321834999269, 0.0144321932924142, 0.0144321790355921, 0.0144321499305671, 0.0144321164177802, 0.0144320871659784, 0.0144320677256115, 0.0144320603560015, 0.0144320645419414, 0.0144320778200681, 0.0144320966571148, 0.0144321172282452, 0.0144321360237851, 0.0144321502663861, 0.0144321581517313, 0.0144321589395771, 0.0144321529239569
flux1:, 0.662945930880715, 0.0146486038063198, 0.0146486107169469, 0.0146486106987604, 0.0146486033431606, 0.0146485893294718, 0.0146485704619614, 0.0146485495726767, 0.0146485302628538, 0.0146485164603513, 0.0146485117861649, 0.0146485187548622, 0.0146485378867897, 0.0146485668878386, 0.0146486001551805, 0.0146486289847241, 0.014648642955888, 0.0146486329710182, 0.0146485961469056, 0.0146485418031481, 0.0146484954800458, 0.0146484936925252, 0.0146485579334672, 0.0146486442614945, 0.0146486193677688, 0.0146484297350803, 0.0146484602124014, 0.0146488043087794, 0.0146482858933323, 0.0146489510252557, 0.0146485332298144, 0.0146482850665027, 0.0146485332298144, 0.0146489510252557, 0.0146482858933323, 0.0146488043087794, 0.0146484602124014, 0.0146484297350803, 0.0146486193677688, 0.0146486442614945, 0.0146485579334672, 0.0146484936925252, 0.0146484954800458, 0.0146485418031481, 0.0146485961469056, 0.0146486329710182, 0.014648642955888, 0.0146486289847241, 0.0146486001551805, 0.0146485668878386, 0.0146485378867897, 0.0146485187548622, 0.0146485117861649, 0.0146485164603513, 0.0146485302628538, 0.0146485495726767, 0.0146485704619614, 0.0146485893294718, 0.0146486033431606, 0.0146486106987604, 0.0146486107169469, 0.0146486038063198
flux1:, 0.663208379784469, 0.0148551700844398, 0.0148551780394494, 0.0148551790078337, 0.0148551724343652, 0.0148551588983905, 0.0148551401640453, 0.0148551190833303, 0.014855099325378, 0.0148550849126985, 0.0148550795629264, 0.0148550858674308, 0.0148551043908321, 0.0148551328516018, 0.0148551656433341, 0.0148551940693362, 0.0148552077581566, 0.0148551977247064, 0.0148551612579978, 0.0148551078616104, 0.0148550631620518, 0.0148550634861738, 0.0148551296606751, 0.0148552165496985, 0.0148551897700859, 0.014854997026353, 0.0148550282828133, 0.0148553748408073, 0.0148548476162859, 0.0148555213095434, 0.0148550968085855, 0.014854844613543, 0.0148550968085855, 0.0148555213095434, 0.0148548476162859, 0.0148553748408073, 0.0148550282828133, 0.014854997026353, 0.0148551897700859, 0.0148552165496985, 0.0148551296606751, 0.0148550634861738, 0.0148550631620518, 0.0148551078616104, 0.0148551612579978, 0.0148551977247064, 0.0148552077581566, 0.0148551940693362, 0.0148551656433341, 0.0148551328516018, 0.0148551043908321, 0.0148550858674308, 0.0148550795629264, 0.0148550849126985, 0.014855099325378, 0.0148551190833303, 0.0148551401640453, 0.0148551588983905, 0.0148551724343652, 0.0148551790078337, 0.0148551780394494, 0.0148551700844398
flux1:, 0.663470828688222, 0.0150513450717921, 0.0150513542165337, 0.0150513563705795, 0.0150513508032143, 0.0150513379596707, 0.0150513195296657, 0.0150512983560891, 0.0150512781569272, 0.0150512630437805, 0.0150512568403944, 0.0150512622387938, 0.0150512798832907, 0.0150513075472534, 0.0150513396639618, 0.0150513675817338, 0.0150513810035985, 0.0150513710640288, 0.015051335207847, 0.0150512830797519, 0.0150512403246524, 0.0150512430004712, 0.0150513112053664, 0.0150513986189983, 0.0150513698983161, 0.0150511740511934, 0.015051205877416, 0.0150515543566171, 0.0150510184261276, 0.0150516999903626, 0.0150512689285793, 0.0150510128176558, 0.0150512689285793, 0.0150516999903626, 0.0150510184261276, 0.015051554356617, 0.015051205877416, 0.0150511740511934, 0.0150513698983161, 0.0150513986189983, 0.0150513112053664, 0.0150512430004712, 0.0150512403246524, 0.0150512830797519, 0.015051335207847, 0.0150513710640288, 0.0150513810035985, 0.0150513675817338, 0.0150513396639618, 0.0150513075472534, 0.0150512798832907, 0.0150512622387938, 0.0150512568403944, 0.0150512630437805, 0.0150512781569272, 0.0150512983560891, 0.0150513195296657, 0.0150513379596707, 0.0150513508032143, 0.0150513563705795, 0.0150513542165337, 0.0150513450717921
flux1:, 0.663733277591975, 0.0152366428934531, 0.0152366533588614, 0.0152366568690051, 0.01523665249363, 0.0152366405160478, 0.015236622524064, 0.0152366013285341, 0.0152365806817401, 0.0152365647809205, 0.0152365575648124, 0.0152365618467816, 0.0152365783810389, 0.0152366050317747, 0.0152366363086742, 0.0152366636370179, 0.0152366768157622, 0.0152366671043731, 0.0152366320880801, 0.0152365815133113, 0.0152365409811335, 0.0152365462068148, 0.0152366165056606, 0.0152367043907638, 0.0152366736788141, 0.0152364747593902, 0.0152365069725321, 0.0152368568624848, 0.01523631238762, 0.0152370011449978, 0.015236563705039, 0.0152363038113413, 0.015236563705039, 0.0152370011449978, 0.01523631238762, 0.0152368568624848, 0.0152365069725321, 0.0152364747593902, 0.0152366736788141, 0.0152367043907638, 0.0152366165056606, 0.0152365462068148, 0.0152365409811335, 0.0152365815133113, 0.0152366320880801, 0.0152366671043731, 0.0152366768157622, 0.0152366636370179, 0.0152366363086742, 0.0152366050317747, 0.0152365783810389, 0.0152365618467816, 0.0152365575648124, 0.0152365647809205, 0.0152365806817401, 0.0152366013285341, 0.015236622524064, 0.0152366405160478, 0.01523665249363, 0.0152366568690051, 0.0152366533588614, 0.0152366428934531
flux1:, 0.663995726495728, 0.0154106004818049, 0.0154106123740597, 0.0154106173722614, 0.0154106143287739, 0.0154106033445933, 0.0154105858855413, 0.0154105647137496, 0.0154105436052871, 0.0154105268408003, 0.0154105184811087, 0.0154105214771005, 0.0154105367166006, 0.0154105621830997, 0.0154105924921747, 0.0154106191721187, 0.0154106321355844, 0.0154106227715564, 0.0154105887922752, 0.0154105400111895, 0.0154105019301081, 0.0154105098561891, 0.0154105822764371, 0.0154106705634733, 0.0154106378181603, 0.0154104358861333, 0.0154104683370854, 0.0154108191660446, 0.0154102663738242, 0.0154109616664337, 0.0154105180724734, 0.0154102545474815, 0.0154105180724734, 0.0154109616664337, 0.0154102663738242, 0.0154108191660446, 0.0154104683370854, 0.0154104358861333, 0.0154106378181603, 0.0154106705634733, 0.0154105822764371, 0.0154105098561891, 0.0154105019301081, 0.0154105400111895, 0.0154105887922752, 0.0154106227715564, 0.0154106321355844, 0.0154106191721187, 0.0154105924921747, 0.0154105621830997, 0.0154105367166006, 0.0154105214771005, 0.0154105184811087, 0.0154105268408003, 0.0154105436052871, 0.0154105647137496, 0.0154105858855413, 0.0154106033445933, 0.0154106143287739, 0.0154106173722614, 0.0154106123740597, 0.0154106004818049
flux1:, 0.664258175399482, 0.0155727794960029, 0.0155727928868898, 0.0155727994584125, 0.0155727978350232, 0.0155727879231291, 0.0155727710541451, 0.0155727499307638, 0.0155727283456905, 0.0155727106609643, 0.0155727010636175, 0.0155727026525691, 0.015572716465472, 0.0155727406254239, 0.0155727698757893, 0.0155727958680606, 0.0155728086430921, 0.015572799723729, 0.0155727669387687, 0.0155727201396833, 0.0155726846814399, 0.0155726954067459, 0.0155727699382492, 0.0155728585424122, 0.0155728237329633, 0.0155726188812536, 0.01557265146077, 0.0155730028030644, 0.0155724419912891, 0.0155731431873082, 0.0155726937076501, 0.0155724267219778, 0.0155726937076501, 0.0155731431873082, 0.0155724419912891, 0.0155730028030644, 0.01557265146077, 0.0155726188812536, 0.0155728237329633, 0.0155728585424122, 0.0155727699382492, 0.0155726954067459, 0.0155726846814399, 0.0155727201396833, 0.0155727669387687, 0.015572799723729, 0.0155728086430921, 0.0155727958680606, 0.0155727698757893, 0.0155727406254239, 0.015572716465472, 0.0155727026525691, 0.0155727010636175, 0.0155727106609643, 0.0155727283456905, 0.0155727499307638, 0.0155727710541451, 0.0155727879231291, 0.0155727978350232, 0.0155727994584125, 0.0155727928868898, 0.0155727794960029
flux1:, 0.664520624303235, 0.0157227681544385, 0.0157227830730373, 0.0157227912503309, 0.0157227910803917, 0.0157227822711838, 0.0157227660147778, 0.0157227449491051, 0.0157227228788254, 0.0157227042445135, 0.0157226933595143, 0.0157226934746763, 0.0157227057855025, 0.015722728566465, 0.0157227567029984, 0.0157227819844187, 0.0157227945915878, 0.0157227861861099, 0.0157227547066467, 0.0157227100202163, 0.0157226772958994, 0.0157226908652503, 0.0157227674601311, 0.0157228562831865, 0.0157228193933153, 0.0157226117518927, 0.0157226443953972, 0.0157229958771388, 0.015722427417928, 0.0157231339163638, 0.0157226788649718, 0.0157224086087344, 0.0157226788649718, 0.0157231339163638, 0.015722427417928, 0.0157229958771388, 0.0157226443953972, 0.0157226117518927, 0.0157228193933153, 0.0157228562831866, 0.0157227674601311, 0.0157226908652503, 0.0157226772958994, 0.0157227100202163, 0.0157227547066467, 0.0157227861861099, 0.0157227945915878, 0.0157227819844187, 0.0157227567029984, 0.015722728566465, 0.0157227057855025, 0.0157226934746763, 0.0157226933595143, 0.0157227042445135, 0.0157227228788254, 0.0157227449491051, 0.0157227660147778, 0.0157227822711838, 0.0157227910803917, 0.0157227912503309, 0.0157227830730373, 0.0157227681544385
flux1:, 0.664783073206988, 0.015860182969842, 0.0158601993961047, 0.0158602091551844, 0.0158602104167141, 0.0158602026946638, 0.0158601870437686, 0.0158601660364219, 0.0158601434860054, 0.0158601239068989, 0.0158601117339294, 0.0158601103665095, 0.0158601211574871, 0.0158601425359324, 0.0158601695363185, 0.0158601940953775, 0.0158602065437535, 0.0158601986879746, 0.0158601685742975, 0.0158601260698749, 0.015860096127784, 0.0158601125315536, 0.0158601911053979, 0.0158602800381174, 0.0158602410689604, 0.0158600308076859, 0.0158600634985429, 0.0158604148014817, 0.0158598391428279, 0.0158605503766988, 0.0158600901135736, 0.0158598167963364, 0.0158600901135736, 0.0158605503766988, 0.0158598391428279, 0.0158604148014817, 0.0158600634985429, 0.0158600308076859, 0.0158602410689604, 0.0158602800381174, 0.0158601911053979, 0.0158601125315536, 0.015860096127784, 0.0158601260698749, 0.0158601685742975, 0.0158601986879746, 0.0158602065437535, 0.0158601940953775, 0.0158601695363185, 0.0158601425359324, 0.0158601211574871, 0.0158601103665095, 0.0158601117339294, 0.0158601239068989, 0.0158601434860054, 0.0158601660364219, 0.0158601870437686, 0.0158602026946638, 0.0158602104167141, 0.0158602091551844, 0.0158601993961047, 0.015860182969842
flux1:, 0.665045522110741, 0.015984670377149, 0.0159846882378213, 0.0159846994973865, 0.0159847021153141, 0.0159846954238091, 0.0159846803483669, 0.0159846593985582, 0.0159846363936306, 0.0159846159142272, 0.0159846025062254, 0.0159845997066447, 0.0159846090166745, 0.0159846290150161, 0.0159846548854239, 0.0159846787173244, 0.0159846909996143, 0.0159846836918092, 0.0159846549503789, 0.0159846146345266, 0.0159845874601931, 0.0159846066357048, 0.0159846870699961, 0.0159847759950452, 0.0159847349677058, 0.0159845222980204, 0.0159845550691157, 0.0159849059325025, 0.0159843235977449, 0.0159850390356288, 0.0159845739659943, 0.015984297816289, 0.0159845739659943, 0.0159850390356288, 0.0159843235977449, 0.0159849059325025, 0.0159845550691157, 0.0159845222980204, 0.0159847349677058, 0.0159847759950452, 0.0159846870699961, 0.0159846066357048, 0.0159845874601931, 0.0159846146345266, 0.0159846549503789, 0.0159846836918092, 0.0159846909996143, 0.0159846787173244, 0.0159846548854239, 0.0159846290150161, 0.0159846090166745, 0.0159845997066447, 0.0159846025062254, 0.0159846159142272, 0.0159846363936306, 0.0159846593985582, 0.0159846803483669, 0.0159846954238091, 0.0159847021153141, 0.0159846994973865, 0.0159846882378213, 0.015984670377149
flux1:, 0.665307971014495, 0.0160959082447654, 0.0160959274119744, 0.0160959400353559, 0.016095943886339, 0.0160959381344899, 0.016095923589121, 0.0160959027020082, 0.0160958792947326, 0.0160958580030766, 0.0160958434675399, 0.0160958393442142, 0.0160958472655233, 0.0160958659473219, 0.016095890717004, 0.0160959138185065, 0.0160959259068793, 0.0160959191050989, 0.0160958916875941, 0.0160958535048255, 0.0160958290231782, 0.0160958508578477, 0.0160959330034986, 0.0160960217986163, 0.0160959787561608, 0.0160957639314927, 0.0160957968650282, 0.0160961470854248, 0.0160955586706181, 0.0160962778165542, 0.0160958083888559, 0.0160955296532692, 0.0160958083888559, 0.0160962778165542, 0.0160955586706181, 0.0160961470854248, 0.0160957968650282, 0.0160957639314927, 0.0160959787561608, 0.0160960217986163, 0.0160959330034986, 0.0160958508578477, 0.0160958290231782, 0.0160958535048255, 0.0160958916875941, 0.0160959191050989, 0.0160959259068793, 0.0160959138185065, 0.016095890717004, 0.0160958659473219, 0.0160958472655233, 0.0160958393442142, 0.0160958434675399, 0.0160958580030766, 0.0160958792947326, 0.0160959027020082, 0.016095923589121, 0.0160959381344899, 0.016095943886339, 0.0160959400353559, 0.0160959274119744, 0.0160959082447654
flux1:, 0.665570419918248, 0.0161936072604456, 0.0161936275531136, 0.0161936413529705, 0.0161936462725021, 0.0161936413434671, 0.016193627275702, 0.0161936064693031, 0.0161935827430202, 0.0161935607725133, 0.016193545270391, 0.0161935399860715, 0.0161935466587363, 0.0161935641223749, 0.016193587837528, 0.0161936102019313, 0.0161936220448091, 0.0161936156658429, 0.0161935894702865, 0.0161935533060234, 0.0161935313855969, 0.016193555721663, 0.0161936394034612, 0.0161937279447583, 0.0161936829535275, 0.0161934662683365, 0.0161934994938115, 0.0161938489228612, 0.0161932550920901, 0.016193977483882, 0.0161935041866444, 0.0161932231284954, 0.0161935041866444, 0.016193977483882, 0.0161932550920901, 0.0161938489228612, 0.0161934994938115, 0.0161934662683365, 0.0161936829535275, 0.0161937279447583, 0.0161936394034612, 0.016193555721663, 0.0161935313855969, 0.0161935533060234, 0.0161935894702865, 0.0161936156658429, 0.0161936220448091, 0.0161936102019313, 0.016193587837528, 0.0161935641223749, 0.0161935466587363, 0.0161935399860715, 0.016193545270391, 0.0161935607725133, 0.0161935827430202, 0.0161936064693031, 0.0161936272757021, 0.0161936413434671, 0.0161936462725021, 0.0161936413529705, 0.0161936275531136, 0.0161936072604456
flux1:, 0.665832868822001, 0.0162775121836082, 0.0162775333716862, 0.0162775481172116, 0.0162775539085921, 0.0162775496688941, 0.0162775360274221, 0.0162775153386053, 0.0162774914107687, 0.016277468939758, 0.0162774526819233, 0.0162774464477506, 0.0162774520523737, 0.0162774684235572, 0.0162774911408158, 0.0162775127534017, 0.0162775242734602, 0.0162775181935667, 0.0162774930675352, 0.016277458753177, 0.0162774392121813, 0.0162774658528028, 0.0162775508745537, 0.0162776390397518, 0.0162775921898804, 0.0162773739773091, 0.0162774076677282, 0.0162777562079771, 0.0162771576867418, 0.0162778828927708, 0.0162774062503985, 0.016277123148037, 0.0162774062503985, 0.0162778828927708, 0.0162771576867418, 0.0162777562079771, 0.0162774076677282, 0.0162773739773091, 0.0162775921898804, 0.0162776390397518, 0.0162775508745537, 0.0162774658528028, 0.0162774392121813, 0.016277458753177, 0.0162774930675352, 0.0162775181935667, 0.0162775242734602, 0.0162775127534017, 0.0162774911408158, 0.0162774684235572, 0.0162774520523737, 0.0162774464477506, 0.0162774526819233, 0.016277468939758, 0.0162774914107687, 0.0162775153386052, 0.0162775360274221, 0.0162775496688941, 0.0162775539085921, 0.0162775481172116, 0.0162775333716863, 0.0162775121836082
flux1:, 0.666095317725754, 0.0163474029565875, 0.016347424767926, 0.0163474401941723, 0.0163474466388208, 0.0163474429480781, 0.0163474296904696, 0.0163474091795861, 0.016347385202729, 0.0163473624517969, 0.0163473456932096, 0.0163473387607514, 0.0163473435096614, 0.0163473589331514, 0.0163473807130971, 0.016347401547339, 0.016347412640895, 0.0163474066983467, 0.0163473824441729, 0.0163473497640856, 0.0163473323780791, 0.0163473610945264, 0.0163474472446514, 0.016347534916092, 0.0163474863211588, 0.0163472669493171, 0.0163473013157328, 0.0163476489146636, 0.0163470464815297, 0.0163477740962419, 0.0163472946638869, 0.0163470098086571, 0.0163472946638869, 0.0163477740962418, 0.0163470464815297, 0.0163476489146636, 0.0163473013157328, 0.0163472669493171, 0.0163474863211588, 0.016347534916092, 0.0163474472446514, 0.0163473610945264, 0.0163473323780791, 0.0163473497640856, 0.0163473824441729, 0.0163474066983467, 0.016347412640895, 0.016347401547339, 0.0163473807130971, 0.0163473589331514, 0.0163473435096614, 0.0163473387607514, 0.0163473456932096, 0.0163473624517969, 0.016347385202729, 0.0163474091795861, 0.0163474296904696, 0.0163474429480781, 0.0163474466388208, 0.0163474401941723, 0.016347424767926, 0.0163474029565875
flux1:, 0.666357766629508, 0.0164030956680366, 0.0164031177975529, 0.0164031336163637, 0.0164031404848688, 0.016403137205345, 0.0164031243047415, 0.0164031040585559, 0.0164030802191341, 0.0164030574461443, 0.0164030404779379, 0.0164030331295748, 0.0164030372569872, 0.0164030518880076, 0.0164030727890656, 0.0164030928038573, 0.0164031033417529, 0.0164030973411502, 0.0164030737229452, 0.016403042423096, 0.016403026933945, 0.0164030574735755, 0.0164031445309132, 0.0164032315981812, 0.0164031813939536, 0.0164029612609159, 0.0164029965454806, 0.0164033431879899, 0.0164027376647567, 0.0164034673030368, 0.016402985660686, 0.0164026993546096, 0.016402985660686, 0.0164034673030368, 0.0164027376647567, 0.0164033431879899, 0.0164029965454806, 0.0164029612609159, 0.0164031813939535, 0.0164032315981812, 0.0164031445309132, 0.0164030574735755, 0.016403026933945, 0.016403042423096, 0.0164030737229452, 0.0164030973411502, 0.0164031033417529, 0.0164030928038573, 0.0164030727890656, 0.0164030518880076, 0.0164030372569872, 0.0164030331295748, 0.0164030404779379, 0.0164030574461443, 0.0164030802191341, 0.0164031040585559, 0.0164031243047414, 0.016403137205345, 0.0164031404848688, 0.0164031336163637, 0.0164031177975529, 0.0164030956680366
flux1:, 0.666620215533261, 0.0164444433624698, 0.0164444654831295, 0.0164444813950717, 0.0164444884583461, 0.0164444854637448, 0.0164444729140852, 0.0164444530467593, 0.0164444295618464, 0.0164444070549199, 0.0164443901947554, 0.0164443827328628, 0.0164443864844818, 0.0164444004802372, 0.0164444205532997, 0.0164444396913988, 0.0164444495214143, 0.0164444432396424, 0.0164444199918763, 0.0164443897897758, 0.016444375915533, 0.0164444080102166, 0.0164444957497765, 0.0164445821118057, 0.0164445304540804, 0.0164443099817293, 0.0164443464494883, 0.0164446921490939, 0.0164440843897891, 0.016444815680474, 0.0164443324264357, 0.0164440449796813, 0.0164443324264357, 0.016444815680474, 0.0164440843897891, 0.0164446921490939, 0.0164443464494883, 0.0164443099817293, 0.0164445304540804, 0.0164445821118057, 0.0164444957497765, 0.0164444080102166, 0.016444375915533, 0.0164443897897759, 0.0164444199918763, 0.0164444432396424, 0.0164444495214143, 0.0164444396913988, 0.0164444205532997, 0.0164444004802372, 0.0164443864844818, 0.0164443827328628, 0.0164443901947554, 0.0164444070549199, 0.0164444295618464, 0.0164444530467593, 0.0164444729140852, 0.0164444854637448, 0.0164444884583461, 0.0164444813950717, 0.0164444654831295, 0.0164444433624698
flux1:, 0.666882664437014, 0.0164713366907641, 0.0164713584657802, 0.0164713741724168, 0.0164713812123244, 0.0164713783953141, 0.0164713662147588, 0.0164713468667699, 0.0164713239787027, 0.016471302047418, 0.0164712856285361, 0.0164712783639662, 0.0164712819865257, 0.0164712954982547, 0.016471314782322, 0.0164713329701325, 0.0164713419208748, 0.0164713351144936, 0.0164713119518104, 0.0164712825473663, 0.0164712699926714, 0.0164713033673238, 0.0164713915657532, 0.0164714771323124, 0.0164714241939003, 0.0164712038207999, 0.0164712417505074, 0.0164715865396201, 0.0164709774186677, 0.0164717099974816, 0.0164712257414719, 0.0164709374696772, 0.0164712257414719, 0.0164717099974816, 0.0164709774186677, 0.0164715865396201, 0.0164712417505074, 0.0164712038207999, 0.0164714241939003, 0.0164714771323124, 0.0164713915657532, 0.0164713033673238, 0.0164712699926714, 0.0164712825473663, 0.0164713119518104, 0.0164713351144936, 0.0164713419208748, 0.0164713329701325, 0.016471314782322, 0.0164712954982547, 0.0164712819865257, 0.0164712783639662, 0.0164712856285361, 0.016471302047418, 0.0164713239787027, 0.0164713468667699, 0.0164713662147588, 0.016471378395314, 0.0164713812123244, 0.0164713741724168, 0.0164713584657802, 0.0164713366907641
flux1:, 0.667145113340768, 0.016483704397312, 0.0164837254928986, 0.0164837407087267, 0.0164837475275935, 0.0164837448056329, 0.0164837330379693, 0.0164837143729729, 0.0164836923421702, 0.0164836713073812, 0.0164836556668552, 0.0164836489072508, 0.0164836526384834, 0.016483665804427, 0.0164836843234906, 0.0164837014722301, 0.0164837093583675, 0.0164837017721533, 0.0164836784000335, 0.0164836494868894, 0.016483637953482, 0.0164836723343699, 0.0164837607749197, 0.01648384546741, 0.0164837914343515, 0.0164835716078747, 0.0164836112821564, 0.0164839552017852, 0.0164833456017204, 0.0164840791039336, 0.016483594459971, 0.0164833056814975, 0.016483594459971, 0.0164840791039336, 0.0164833456017204, 0.0164839552017852, 0.0164836112821564, 0.0164835716078747, 0.0164837914343515, 0.01648384546741, 0.0164837607749197, 0.0164836723343699, 0.016483637953482, 0.0164836494868894, 0.0164836784000335, 0.0164837017721533, 0.0164837093583675, 0.0164837014722301, 0.0164836843234906, 0.016483665804427, 0.0164836526384834, 0.0164836489072508, 0.0164836556668552, 0.0164836713073812, 0.0164836923421702, 0.0164837143729729, 0.0164837330379693, 0.0164837448056329, 0.0164837475275935, 0.0164837407087267, 0.0164837254928986, 0.016483704397312
flux1:, 0.667407562244521, 0.0164815136404639, 0.0164815337384423, 0.0164815482018524, 0.0164815546303509, 0.0164815519495028, 0.0164815406634437, 0.0164815228632197, 0.0164815019595091, 0.0164814821422545, 0.0164814676089839, 0.0164814616474592, 0.0164814657069495, 0.016481478646554, 0.0164814964078687, 0.0164815124160833, 0.0164815190447201, 0.0164815104210208, 0.0164814865468679, 0.0164814578237824, 0.0164814470207197, 0.0164814821432248, 0.0164815706200314, 0.0164816543715693, 0.0164815994387056, 0.0164813806066752, 0.0164814223018843, 0.0164817653911624, 0.0164811561902804, 0.0164818902434005, 0.0164814058227231, 0.0164811168559151, 0.0164814058227231, 0.0164818902434005, 0.0164811561902804, 0.0164817653911624, 0.0164814223018843, 0.0164813806066752, 0.0164815994387056, 0.0164816543715693, 0.0164815706200314, 0.0164814821432248, 0.0164814470207197, 0.0164814578237824, 0.0164814865468679, 0.0164815104210208, 0.0164815190447201, 0.0164815124160833, 0.0164814964078687, 0.016481478646554, 0.0164814657069495, 0.0164814616474592, 0.0164814676089839, 0.0164814821422545, 0.0164815019595091, 0.0164815228632197, 0.0164815406634437, 0.0164815519495028, 0.016481554630351, 0.0164815482018524, 0.0164815337384423, 0.0164815136404639
flux1:, 0.667670011148274, 0.016464770143875, 0.0164647889534488, 0.0164648024361261, 0.016464808339133, 0.0164648056756832, 0.0164647949621099, 0.016464778219852, 0.016464758712731, 0.0164647404227619, 0.0164647273057637, 0.0164647224104585, 0.0164647269917768, 0.0164647398013741, 0.0164647567951825, 0.0164647715524943, 0.0164647767304129, 0.0164647668189299, 0.0164647421631423, 0.0164647133449643, 0.0164647029981604, 0.0164647386137227, 0.0164648269352663, 0.0164649096900612, 0.016464854056122, 0.0164646366582476, 0.0164646806343782, 0.0164650229203019, 0.0164644149806245, 0.0164651491974231, 0.0164646656016381, 0.0164643767621614, 0.0164646656016381, 0.0164651491974231, 0.0164644149806245, 0.0164650229203019, 0.0164646806343782, 0.0164646366582476, 0.016464854056122, 0.0164649096900612, 0.0164648269352663, 0.0164647386137227, 0.0164647029981604, 0.0164647133449643, 0.0164647421631423, 0.0164647668189299, 0.0164647767304129, 0.0164647715524943, 0.0164647567951825, 0.0164647398013741, 0.0164647269917768, 0.0164647224104585, 0.0164647273057637, 0.0164647404227619, 0.016464758712731, 0.016464778219852, 0.0164647949621099, 0.0164648056756832, 0.0164648083391331, 0.0164648024361261, 0.0164647889534488, 0.016464770143875
flux1:, 0.667932460052027, 0.0164335181774073, 0.0164335354454748, 0.0164335477597677, 0.0164335530399268, 0.0164335503997711, 0.0164335403670998, 0.0164335248794156, 0.0164335070277401, 0.016433490552218, 0.0164334791297496, 0.0164334755347134, 0.0164334807991534, 0.0164334935492706, 0.0164335097499549, 0.0164335231418523, 0.016433526683302, 0.0164335152508903, 0.0164334895574712, 0.0164334603852954, 0.0164334502460369, 0.0164334861280458, 0.0164335741196883, 0.0164336558317658, 0.0164335996941577, 0.0164333841535652, 0.0164334306445825, 0.0164337721323446, 0.0164331662882744, 0.016433900260435, 0.0164334180750966, 0.0164331296734261, 0.0164334180750966, 0.016433900260435, 0.0164331662882744, 0.0164337721323447, 0.0164334306445825, 0.0164333841535652, 0.0164335996941577, 0.0164336558317658, 0.0164335741196883, 0.0164334861280458, 0.0164334502460369, 0.0164334603852954, 0.0164334895574712, 0.0164335152508903, 0.0164335266833019, 0.0164335231418523, 0.0164335097499549, 0.0164334935492706, 0.0164334807991534, 0.0164334755347134, 0.0164334791297496, 0.016433490552218, 0.0164335070277401, 0.0164335248794156, 0.0164335403670998, 0.0164335503997711, 0.0164335530399268, 0.0164335477597677, 0.0164335354454748, 0.0164335181774073
flux1:, 0.668194908955781, 0.0163878403673045, 0.0163878558867728, 0.0163878668906847, 0.0163878714895531, 0.0163878689054536, 0.0163878596734283, 0.016387845631498, 0.0163878296731315, 0.016387815266042, 0.0163878057760484, 0.0163878036738337, 0.0163878097459802, 0.016387822480339, 0.0163878378488938, 0.0163878497623122, 0.0163878514969839, 0.0163878383370542, 0.0163878113833401, 0.0163877816334621, 0.0163877714856061, 0.0163878074340605, 0.0163878949396177, 0.0163879755709741, 0.0163879191204762, 0.0163877058356238, 0.0163877550405598, 0.0163880957048332, 0.0163874927528309, 0.016388226045479, 0.0163877458342733, 0.0163874581733926, 0.0163877458342733, 0.016388226045479, 0.0163874927528309, 0.0163880957048332, 0.0163877550405598, 0.0163877058356238, 0.0163879191204762, 0.0163879755709741, 0.0163878949396177, 0.0163878074340605, 0.0163877714856061, 0.0163877816334621, 0.0163878113833401, 0.0163878383370542, 0.0163878514969839, 0.0163878497623122, 0.0163878378488938, 0.016387822480339, 0.0163878097459802, 0.0163878036738337, 0.0163878057760484, 0.016387815266042, 0.0163878296731315, 0.016387845631498, 0.0163878596734283, 0.0163878689054536, 0.0163878714895531, 0.0163878668906847, 0.0163878558867728, 0.0163878403673045
flux1:, 0.668457357859534, 0.0163278573364552, 0.016327870952147, 0.0163278805517566, 0.0163278844485648, 0.0163278819755131, 0.0163278736678238, 0.0163278612482223, 0.0163278473901864, 0.0163278352629788, 0.0163278278952834, 0.0163278274315335, 0.016327834396788, 0.0163278471329574, 0.0163278616205979, 0.0163278719499905, 0.0163278717308034, 0.0163278566719215, 0.0163278282770457, 0.0163277977683938, 0.0163277874340206, 0.0163278232788422, 0.0163279101611933, 0.0163279896794982, 0.0163279330950776, 0.0163277224323446, 0.0163277745074746, 0.0163281142849616, 0.0163275149745462, 0.0163282471218814, 0.0163277694215701, 0.0163274827949362, 0.0163277694215701, 0.0163282471218814, 0.0163275149745462, 0.0163281142849616, 0.0163277745074746, 0.0163277224323446, 0.0163279330950776, 0.0163279896794982, 0.0163279101611933, 0.0163278232788422, 0.0163277874340206, 0.0163277977683938, 0.0163278282770457, 0.0163278566719215, 0.0163278717308034, 0.0163278719499905, 0.0163278616205979, 0.0163278471329573, 0.016327834396788, 0.0163278274315334, 0.0163278278952834, 0.0163278352629788, 0.0163278473901864, 0.0163278612482223, 0.0163278736678238, 0.0163278819755131, 0.0163278844485648, 0.0163278805517566, 0.016327870952147, 0.0163278573364552
flux1:, 0.668719806763287, 0.0162537271766758, 0.0162537387885688, 0.0162537469378432, 0.0162537501460456, 0.0162537478550847, 0.0162537405912847, 0.0162537299469975, 0.0162537183566416, 0.0162537086705399, 0.0162537035611057, 0.0162537048313156, 0.0162537127354022, 0.0162537254669771, 0.0162537390196348, 0.016253747673199, 0.016253745383524, 0.0162537282968388, 0.0162536983286012, 0.0162536669283956, 0.0162536562717569, 0.0162536918747043, 0.0162537780154874, 0.0162538563914761, 0.016253799835438, 0.016253592122647, 0.0162536471750245, 0.01625398595854, 0.016253390984851, 0.0162541214870595, 0.016253646803305, 0.016253361493122, 0.016253646803305, 0.0162541214870595, 0.016253390984851, 0.01625398595854, 0.0162536471750245, 0.016253592122647, 0.016253799835438, 0.0162538563914761, 0.0162537780154874, 0.0162536918747043, 0.0162536562717569, 0.0162536669283956, 0.0162536983286012, 0.0162537282968389, 0.016253745383524, 0.016253747673199, 0.0162537390196348, 0.0162537254669771, 0.0162537127354022, 0.0162537048313156, 0.0162537035611057, 0.0162537086705399, 0.0162537183566416, 0.0162537299469975, 0.0162537405912847, 0.0162537478550848, 0.0162537501460456, 0.0162537469378432, 0.0162537387885688, 0.0162537271766758
flux1:, 0.66898225566704, 0.0161656447560606, 0.0161656543197645, 0.0161656610178874, 0.0161656635798118, 0.0161656615507625, 0.0161656554380016, 0.0161656466901549, 0.01616563748781, 0.0161656303481539, 0.0161656275756342, 0.0161656306241506, 0.0161656394745177, 0.0161656521746171, 0.0161656647380247, 0.0161656716437387, 0.0161656672037062, 0.0161656480088845, 0.0161656163887718, 0.0161655840162338, 0.0161655729459183, 0.0161656082011115, 0.0161656934996, 0.0161657707043126, 0.0161657143179891, 0.0161655098390885, 0.0161655679216643, 0.0161659055559548, 0.016165315554063, 0.0161660438756365, 0.0161655726797962, 0.0161652889556282, 0.0161655726797962, 0.0161660438756365, 0.016165315554063, 0.0161659055559548, 0.0161655679216643, 0.0161655098390885, 0.0161657143179891, 0.0161657707043126, 0.0161656934996, 0.0161656082011115, 0.0161655729459183, 0.0161655840162338, 0.0161656163887717, 0.0161656480088845, 0.0161656672037062, 0.0161656716437387, 0.0161656647380247, 0.0161656521746171, 0.0161656394745177, 0.0161656306241506, 0.0161656275756342, 0.0161656303481539, 0.01616563748781, 0.0161656466901549, 0.0161656554380016, 0.0161656615507625, 0.0161656635798118, 0.0161656610178873, 0.0161656543197645, 0.0161656447560606
flux1:, 0.669244704570794, 0.0160638408655545, 0.0160638483900969, 0.0160638536765793, 0.0160638556565943, 0.01606385397019, 0.0160638490952913, 0.0160638423260793, 0.0160638355795831, 0.0160638310324503, 0.0160638306171277, 0.0160638354383389, 0.0160638452072803, 0.0160638578330907, 0.0160638693581281, 0.0160638744692559, 0.0160638678408335, 0.0160638465102468, 0.0160638132164264, 0.0160637798444519, 0.0160637683137626, 0.0160638031468917, 0.0160638875181777, 0.0160639635202128, 0.0160639074203746, 0.0160637064114667, 0.0160637675199544, 0.0160641037993943, 0.0160635193404758, 0.0160642449100065, 0.0160637776369473, 0.0160634957546899, 0.0160637776369473, 0.0160642449100065, 0.0160635193404758, 0.0160641037993943, 0.0160637675199544, 0.0160637064114667, 0.0160639074203746, 0.0160639635202128, 0.0160638875181777, 0.0160638031468917, 0.0160637683137626, 0.0160637798444519, 0.0160638132164264, 0.0160638465102468, 0.0160638678408335, 0.0160638744692559, 0.0160638693581281, 0.0160638578330907, 0.0160638452072803, 0.0160638354383389, 0.0160638306171277, 0.0160638310324503, 0.0160638355795831, 0.0160638423260793, 0.0160638490952913, 0.01606385397019, 0.0160638556565943, 0.0160638536765793, 0.0160638483900969, 0.0160638408655545
flux1:, 0.669507153474547, 0.0159485812099852, 0.0159485867531348, 0.0159485907011031, 0.0159485921777998, 0.0159485909077659, 0.0159485873301482, 0.0159485825773749, 0.0159485782987508, 0.0159485763299947, 0.0159485782350903, 0.0159485847766494, 0.015948595405884, 0.0159486079039245, 0.0159486183518846, 0.015948621651633, 0.0159486128422155, 0.0159485894031998, 0.0159485544713984, 0.0159485201261919, 0.0159485081318095, 0.0159485424981505, 0.015948625870793, 0.0159487006337416, 0.0159486449098903, 0.0159484475567355, 0.0159485116283268, 0.0159488462965541, 0.0159482678859755, 0.0159489900974446, 0.0159485271443923, 0.0159482473456066, 0.0159485271443923, 0.0159489900974446, 0.0159482678859756, 0.0159488462965541, 0.0159485116283267, 0.0159484475567355, 0.0159486449098903, 0.0159487006337416, 0.015948625870793, 0.0159485424981505, 0.0159485081318095, 0.0159485201261919, 0.0159485544713984, 0.0159485894031998, 0.0159486128422155, 0.015948621651633, 0.0159486183518846, 0.0159486079039245, 0.015948595405884, 0.0159485847766494, 0.0159485782350903, 0.0159485763299947, 0.0159485782987508, 0.0159485825773749, 0.0159485873301482, 0.0159485909077659, 0.0159485921777998, 0.0159485907011031, 0.0159485867531348, 0.0159485812099852
flux1:, 0.6697696023783, 0.0158201652498279, 0.0158201689113235, 0.0158201716194747, 0.0158201726774089, 0.0158201718830146, 0.0158201696289106, 0.0158201668824673, 0.0158201650269296, 0.0158201655636414, 0.015820169698854, 0.0158201778666825, 0.0158201892730663, 0.0158202015848246, 0.0158202109322665, 0.0158202124373195, 0.0158202015016396, 0.0158201760367356, 0.0158201395590038, 0.0158201043177576, 0.0158200918968285, 0.0158201257782395, 0.0158202080915535, 0.0158202815717682, 0.0158202262844292, 0.0158200327215067, 0.0158200996354607, 0.0158204323869479, 0.0158198604642423, 0.015820578679759, 0.0158201204061593, 0.0158198429177639, 0.0158201204061593, 0.015820578679759, 0.0158198604642423, 0.0158204323869479, 0.0158200996354607, 0.0158200327215067, 0.0158202262844292, 0.0158202815717682, 0.0158202080915535, 0.0158201257782395, 0.0158200918968285, 0.0158201043177576, 0.0158201395590038, 0.0158201760367356, 0.0158202015016396, 0.0158202124373195, 0.0158202109322665, 0.0158202015848246, 0.0158201892730663, 0.0158201778666825, 0.015820169698854, 0.0158201655636414, 0.0158201650269296, 0.0158201668824673, 0.0158201696289106, 0.0158201718830146, 0.0158201726774089, 0.0158201716194747, 0.0158201689113235, 0.0158201652498279
flux1:, 0.670032051282053, 0.0156789249009573, 0.0156789268141255, 0.0156789283979049, 0.015678929119454, 0.0156789288390241, 0.0156789278973624, 0.0156789270978547, 0.0156789275651839, 0.0156789304794633, 0.0156789367064987, 0.0156789463712384, 0.0156789584532378, 0.0156789705208159, 0.015678978763701, 0.0156789785264143, 0.015678965566662, 0.0156789382118287, 0.0156789003332825, 0.015678864320059, 0.01567885154591, 0.0156788849470145, 0.0156789661481838, 0.015679038293023, 0.0156789834731194, 0.0156787937842601, 0.0156788633643325, 0.0156791938478111, 0.0156786287884551, 0.0156793423423549, 0.0156788890706909, 0.0156786141049894, 0.0156788890706909, 0.0156793423423549, 0.0156786287884551, 0.0156791938478111, 0.0156788633643325, 0.0156787937842601, 0.0156789834731194, 0.015679038293023, 0.0156789661481838, 0.0156788849470145, 0.01567885154591, 0.015678864320059, 0.0156789003332825, 0.0156789382118287, 0.015678965566662, 0.0156789785264143, 0.015678978763701, 0.0156789705208159, 0.0156789584532378, 0.0156789463712383, 0.0156789367064987, 0.0156789304794633, 0.0156789275651839, 0.0156789270978547, 0.0156789278973624, 0.0156789288390241, 0.015678929119454, 0.0156789283979049, 0.0156789268141255, 0.0156789249009573
flux1:, 0.670294500185807, 0.0155252231005524, 0.0155252234228732, 0.0155252240054543, 0.0155252244633177, 0.0155252247091227, 0.0155252250293389, 0.0155252260689546, 0.015525228707163, 0.0155252338219747, 0.015525241961726, 0.0155252529662482, 0.015525265610781, 0.0155252773822041, 0.0155252845390534, 0.0155252826481585, 0.0155252678122804, 0.0155252387531674, 0.0155251996668772, 0.015525163046926, 0.0155251500236535, 0.0155251829674424, 0.0155252630086394, 0.0155253337553004, 0.0155252794046443, 0.0155250936251942, 0.0155251656437945, 0.0155254934673899, 0.0155249355862358, 0.0155256437903944, 0.0155251958078701, 0.0155249235628864, 0.0155251958078701, 0.0155256437903944, 0.0155249355862358, 0.0155254934673899, 0.0155251656437945, 0.0155250936251943, 0.0155252794046443, 0.0155253337553004, 0.0155252630086394, 0.0155251829674424, 0.0155251500236535, 0.015525163046926, 0.0155251996668772, 0.0155252387531674, 0.0155252678122804, 0.0155252826481585, 0.0155252845390534, 0.0155252773822041, 0.015525265610781, 0.0155252529662482, 0.0155252419617259, 0.0155252338219747, 0.015525228707163, 0.0155252260689546, 0.0155252250293389, 0.0155252247091227, 0.0155252244633177, 0.0155252240054543, 0.0155252234228732, 0.0155252231005524
flux1:, 0.67055694908956, 0.0153594522481444, 0.0153594511513664, 0.0153594508550028, 0.0153594511058171, 0.0153594518606652, 0.0153594533525873, 0.0153594560781708, 0.0153594606892594, 0.0153594677860462, 0.0153594776270251, 0.0153594897945713, 0.01535950288382, 0.0153595143176938, 0.0153595204315641, 0.015359517011311, 0.0153595004895438, 0.0153594699559862, 0.0153594298962601, 0.0153593928690538, 0.0153593797252716, 0.0153594122483669, 0.0153594910840527, 0.0153595603590754, 0.0153595064519631, 0.0153593245723797, 0.0153593987562913, 0.0153597234941606, 0.0153591730503182, 0.0153598752005013, 0.0153594327614772, 0.0153591634215595, 0.0153594327614772, 0.0153598752005013, 0.0153591730503182, 0.0153597234941606, 0.0153593987562913, 0.0153593245723797, 0.0153595064519631, 0.0153595603590754, 0.0153594910840527, 0.0153594122483669, 0.0153593797252715, 0.0153593928690538, 0.0153594298962601, 0.0153594699559862, 0.0153595004895438, 0.015359517011311, 0.0153595204315641, 0.0153595143176938, 0.01535950288382, 0.0153594897945713, 0.0153594776270251, 0.0153594677860462, 0.0153594606892594, 0.0153594560781708, 0.0153594533525873, 0.0153594518606652, 0.0153594511058171, 0.0153594508550028, 0.0153594511513664, 0.0153594522481444
flux1:, 0.670819397993313, 0.0151820325315302, 0.0151820301919388, 0.0151820291302094, 0.0151820292096626, 0.0151820304254017, 0.015182032961233, 0.0151820371794084, 0.0151820435269134, 0.0151820523545611, 0.0151820636621285, 0.0151820768046437, 0.0151820902224712, 0.015182101291721, 0.0151821064308684, 0.015182101638611, 0.0151820836583872, 0.0151820519173631, 0.0151820111517295, 0.0151819739430472, 0.0151819608250978, 0.0151819929729207, 0.0151820705574784, 0.0151821382769685, 0.0151820847628223, 0.01518190673355, 0.0151819827709888, 0.0151823039712058, 0.0151817611741296, 0.0151824565571601, 0.0151820198862059, 0.015181753622851, 0.0151820198862059, 0.0151824565571601, 0.0151817611741296, 0.0151823039712058, 0.0151819827709888, 0.01518190673355, 0.0151820847628223, 0.0151821382769685, 0.0151820705574784, 0.0151819929729207, 0.0151819608250978, 0.0151819739430472, 0.0151820111517295, 0.0151820519173631, 0.0151820836583872, 0.015182101638611, 0.0151821064308684, 0.015182101291721, 0.0151820902224712, 0.0151820768046437, 0.0151820636621285, 0.0151820523545611, 0.0151820435269134, 0.0151820371794084, 0.015182032961233, 0.0151820304254017, 0.0151820292096626, 0.0151820291302094, 0.0151820301919388, 0.0151820325315302
flux1:, 0.671081846897066, 0.0149934101479086, 0.0149934067373145, 0.0149934050087037, 0.0149934049284216, 0.0149934065264379, 0.0149934099447333, 0.0149934154288106, 0.0149934232467466, 0.0149934335314429, 0.014993446057368, 0.0149934599836036, 0.014993473621239, 0.0149934843157298, 0.014993488572901, 0.0149934825952143, 0.0149934634146486, 0.0149934307620027, 0.0149933895822434, 0.0149933524356529, 0.0149933395005923, 0.0149933713226684, 0.0149934476084936, 0.0149935136790764, 0.0149934604860312, 0.0149932862234591, 0.0149933637722033, 0.0149936809655942, 0.0149931459820943, 0.0149938338836001, 0.01499340317901, 0.014993140151858, 0.01499340317901, 0.0149938338836001, 0.0149931459820943, 0.0149936809655942, 0.0149933637722033, 0.0149932862234591, 0.0149934604860312, 0.0149935136790764, 0.0149934476084936, 0.0149933713226684, 0.0149933395005923, 0.0149933524356529, 0.0149933895822434, 0.0149934307620027, 0.0149934634146486, 0.0149934825952143, 0.014993488572901, 0.0149934843157298, 0.014993473621239, 0.0149934599836036, 0.014993446057368, 0.0149934335314429, 0.0149934232467467, 0.0149934154288106, 0.0149934099447333, 0.0149934065264379, 0.0149934049284216, 0.0149934050087037, 0.0149934067373145, 0.0149934101479086
flux1:, 0.67134429580082, 0.0147940554311193, 0.0147940511090606, 0.0147940487922128, 0.0147940485385702, 0.0147940504122401, 0.0147940545236573, 0.0147940610219603, 0.0147940700247082, 0.0147940814802058, 0.0147940949720897, 0.0147941094950873, 0.0147941232558111, 0.0147941335837182, 0.0147941370740913, 0.0147941301215782, 0.01479411002181, 0.0147940767730902, 0.0147940354857016, 0.014793998653804, 0.0147939860624627, 0.0147940176080716, 0.0147940925442187, 0.0147941568646941, 0.0147941039039875, 0.0147939332972513, 0.0147940119935424, 0.0147943247031498, 0.0147937976650261, 0.0147944773775117, 0.0147940528151247, 0.0147937931730686, 0.0147940528151247, 0.0147944773775117, 0.0147937976650261, 0.0147943247031498, 0.0147940119935424, 0.0147939332972513, 0.0147941039039875, 0.0147941568646941, 0.0147940925442187, 0.0147940176080716, 0.0147939860624627, 0.0147939986538041, 0.0147940354857016, 0.0147940767730902, 0.01479411002181, 0.0147941301215782, 0.0147941370740913, 0.0147941335837182, 0.0147941232558111, 0.0147941094950873, 0.0147940949720897, 0.0147940814802058, 0.0147940700247082, 0.0147940610219603, 0.0147940545236573, 0.0147940504122401, 0.0147940485385702, 0.0147940487922128, 0.0147940511090606, 0.0147940554311193
flux1:, 0.671606744704573, 0.0145844608962861, 0.0145844558038401, 0.0145844529547024, 0.0145844524895804, 0.0145844545085138, 0.0145844591030207, 0.0145844663482038, 0.0145844762408548, 0.0145844885786505, 0.0145845027887801, 0.0145845177324016, 0.0145845315350294, 0.0145845415229085, 0.0145845443807792, 0.0145845366817928, 0.014584515958506, 0.0145844824392928, 0.0145844413557659, 0.0145844050915558, 0.0145843930019572, 0.0145844243163046, 0.0145844978477436, 0.0145845603113811, 0.0145845074823719, 0.0145843404007389, 0.0145844198686308, 0.0145847276194674, 0.0145842086314554, 0.0145848794624412, 0.0145844611996015, 0.0145842050819559, 0.0145844611996015, 0.0145848794624411, 0.0145842086314554, 0.0145847276194674, 0.0145844198686308, 0.0145843404007389, 0.0145845074823719, 0.0145845603113811, 0.0145844978477436, 0.0145844243163046, 0.0145843930019572, 0.0145844050915558, 0.0145844413557659, 0.0145844824392928, 0.014584515958506, 0.0145845366817928, 0.0145845443807792, 0.0145845415229085, 0.0145845315350294, 0.0145845177324016, 0.0145845027887801, 0.0145844885786505, 0.0145844762408548, 0.0145844663482038, 0.0145844591030207, 0.0145844545085138, 0.0145844524895804, 0.0145844529547024, 0.0145844558038401, 0.0145844608962861
flux1:, 0.671869193608326, 0.0143651392134767, 0.0143651334689535, 0.014365130119891, 0.0143651293832763, 0.0143651313990804, 0.0143651362542192, 0.0143651439730994, 0.014365154461756, 0.014365167400721, 0.0143651820939708, 0.0143651972982129, 0.0143652110792569, 0.0143652207708409, 0.0143652231452181, 0.0143652149387768, 0.0143651938932531, 0.0143651604293723, 0.0143651198566722, 0.0143650844053459, 0.0143650729667288, 0.0143651040877823, 0.0143651761552887, 0.0143652366526656, 0.0143651838482808, 0.0143650201488348, 0.0143651000096634, 0.0143654023384187, 0.0143648914861391, 0.0143655527661138, 0.0143651409456118, 0.014364888483287, 0.0143651409456118, 0.0143655527661138, 0.0143648914861391, 0.0143654023384187, 0.0143651000096634, 0.0143650201488348, 0.0143651838482808, 0.0143652366526656, 0.0143651761552887, 0.0143651040877823, 0.0143650729667288, 0.0143650844053459, 0.0143651198566722, 0.0143651604293723, 0.0143651938932531, 0.0143652149387768, 0.0143652231452181, 0.0143652207708409, 0.0143652110792569, 0.0143651972982129, 0.0143651820939708, 0.014365167400721, 0.014365154461756, 0.0143651439730994, 0.0143651362542192, 0.0143651313990804, 0.0143651293832763, 0.014365130119891, 0.0143651334689535, 0.0143651392134767
flux1:, 0.67213164251208, 0.0141366211222016, 0.0141366148188593, 0.0141366109796942, 0.0141366098939008, 0.0141366117471058, 0.0141366166368623, 0.014136624560273, 0.0141366353618298, 0.0141366486368763, 0.0141366635973465, 0.0141366789222589, 0.014136692636729, 0.0141367020905517, 0.0141367041398856, 0.0141366956680976, 0.0141366745981733, 0.0141366415061768, 0.0141366017377808, 0.0141365673292883, 0.0141365566769396, 0.0141365876330238, 0.014136658173685, 0.0141367165959423, 0.0141366637083369, 0.0141365032436795, 0.0141365831253261, 0.0141368795896988, 0.0141363769473173, 0.0141370280372666, 0.0141366227911113, 0.0141363741077416, 0.0141366227911113, 0.0141370280372666, 0.0141363769473173, 0.0141368795896988, 0.0141365831253261, 0.0141365032436795, 0.0141366637083369, 0.0141367165959423, 0.014136658173685, 0.0141365876330238, 0.0141365566769396, 0.0141365673292883, 0.0141366017377808, 0.0141366415061768, 0.0141366745981733, 0.0141366956680976, 0.0141367041398855, 0.0141367020905517, 0.014136692636729, 0.0141366789222589, 0.0141366635973465, 0.0141366486368763, 0.0141366353618298, 0.014136624560273, 0.0141366166368623, 0.0141366117471058, 0.0141366098939008, 0.0141366109796942, 0.0141366148188593, 0.0141366211222016
flux1:, 0.672394091415833, 0.0138994532986826, 0.013899446504467, 0.0138994421652703, 0.0138994406404643, 0.0138994421681885, 0.0138994468719904, 0.0138994547441767, 0.0138994655951463, 0.0138994789645851, 0.0138994940007487, 0.013899509328862, 0.0138995229497495, 0.0138995322357651, 0.0138995341220761, 0.0138995256224086, 0.0138995048137037, 0.0138994723919794, 0.0138994336997921, 0.0138994005423815, 0.0138993907934343, 0.0138994216016389, 0.0138994905499265, 0.0138995467922992, 0.0138994937185044, 0.0138993363441908, 0.0138994158898343, 0.0138997060771885, 0.0138992117145173, 0.0138998520128122, 0.0138994534657004, 0.0138992086786803, 0.0138994534657004, 0.0138998520128122, 0.0138992117145173, 0.0138997060771885, 0.0138994158898343, 0.0138993363441908, 0.0138994937185045, 0.0138995467922992, 0.0138994905499265, 0.0138994216016389, 0.0138993907934343, 0.0138994005423815, 0.0138994336997921, 0.0138994723919794, 0.0138995048137037, 0.0138995256224086, 0.0138995341220761, 0.0138995322357651, 0.0138995229497495, 0.013899509328862, 0.0138994940007487, 0.0138994789645851, 0.0138994655951463, 0.0138994547441767, 0.0138994468719904, 0.0138994421681885, 0.0138994406404643, 0.0138994421652703, 0.013899446504467, 0.0138994532986827
flux1:, 0.672656540319586, 0.0136541961878433, 0.0136541889470211, 0.0136541840823782, 0.013654182023017, 0.0136541830669135, 0.0136541873782827, 0.0136541949653972, 0.0136542056294162, 0.0136542188807436, 0.0136542338289666, 0.0136542490662251, 0.013654262582787, 0.0136542717782051, 0.0136542736609116, 0.0136542653586454, 0.013654245076413, 0.0136542135972477, 0.0136541762246629, 0.0136541444996072, 0.0136541357499072, 0.013654166415316, 0.0136542337046417, 0.0136542876701017, 0.0136542343174408, 0.013654079898891, 0.0136541587749664, 0.0136544423100453, 0.0136539562988523, 0.0136545852473126, 0.0136541935196787, 0.0136539527410693, 0.0136541935196787, 0.0136545852473126, 0.0136539562988523, 0.0136544423100453, 0.0136541587749664, 0.013654079898891, 0.0136542343174408, 0.0136542876701017, 0.0136542337046417, 0.013654166415316, 0.0136541357499072, 0.0136541444996072, 0.0136541762246629, 0.0136542135972477, 0.013654245076413, 0.0136542653586454, 0.0136542736609116, 0.0136542717782051, 0.013654262582787, 0.0136542490662251, 0.0136542338289666, 0.0136542188807436, 0.0136542056294162, 0.0136541949653972, 0.0136541873782827, 0.0136541830669135, 0.013654182023017, 0.0136541840823782, 0.0136541889470211, 0.0136541961878433
flux1:, 0.672918989223339, 0.013401421811907, 0.013401414148351, 0.0134014087227367, 0.0134014060344819, 0.0134014064485043, 0.0134014101829211, 0.0134014172802426, 0.0134014275539721, 0.0134014405079214, 0.0134014552343142, 0.0134014703095922, 0.0134014837246179, 0.0134014929092172, 0.0134014949389718, 0.0134014870401703, 0.0134014675220785, 0.013401437224943, 0.013401401381258, 0.0134013712388971, 0.0134013635609843, 0.0134013940766913, 0.0134014596413408, 0.0134015112441878, 0.01340145753525, 0.0134013059538981, 0.0134013838570255, 0.013401660408497, 0.0134011828278291, 0.0134017999168112, 0.013401415127365, 0.013401178464638, 0.013401415127365, 0.0134017999168112, 0.0134011828278291, 0.013401660408497, 0.0134013838570255, 0.0134013059538981, 0.01340145753525, 0.0134015112441878, 0.0134014596413408, 0.0134013940766913, 0.0134013635609843, 0.0134013712388971, 0.0134014013812579, 0.013401437224943, 0.0134014675220785, 0.0134014870401703, 0.0134014949389718, 0.0134014929092172, 0.0134014837246179, 0.0134014703095922, 0.0134014552343142, 0.0134014405079214, 0.0134014275539721, 0.0134014172802426, 0.0134014101829211, 0.0134014064485043, 0.0134014060344819, 0.0134014087227367, 0.013401414148351, 0.013401421811907
flux1:, 0.673181438127093, 0.0131417115673482, 0.0131417034891313, 0.0131416974629745, 0.0131416940596261, 0.01314169371717, 0.0131416967187643, 0.0131417031563395, 0.0131417128735754, 0.0131417253863648, 0.0131417397870162, 0.0131417546503709, 0.0131417679766641, 0.0131417772278685, 0.0131417795407096, 0.013141772225997, 0.0131417536761079, 0.013141724762374, 0.0131416906186985, 0.0131416621758619, 0.0131416556180605, 0.013141685965902, 0.0131417497432207, 0.013141798912457, 0.0131417447894419, 0.0131415959479254, 0.013141672610611, 0.013141941896273, 0.0131414728366491, 0.0131420776090487, 0.0131416998767343, 0.0131414674333313, 0.0131416998767343, 0.0131420776090487, 0.0131414728366491, 0.0131419418962729, 0.013141672610611, 0.0131415959479254, 0.0131417447894419, 0.013141798912457, 0.0131417497432207, 0.013141685965902, 0.0131416556180605, 0.0131416621758619, 0.0131416906186985, 0.013141724762374, 0.0131417536761079, 0.013141772225997, 0.0131417795407096, 0.0131417772278685, 0.0131417679766641, 0.0131417546503709, 0.0131417397870162, 0.0131417253863648, 0.0131417128735754, 0.0131417031563395, 0.0131416967187643, 0.01314169371717, 0.0131416940596261, 0.0131416974629745, 0.0131417034891313, 0.0131417115673482
flux1:, 0.673443887030846, 0.0128756540217328, 0.0128756455266257, 0.0128756388626153, 0.0128756346726239, 0.0128756334726528, 0.0128756356194115, 0.0128756412659195, 0.0128756502998272, 0.0128756622636354, 0.0128756762633607, 0.0128756908832348, 0.0128757041395796, 0.012875713527589, 0.0128757162396924, 0.0128757096590981, 0.0128756922432458, 0.0128756648724745, 0.0128756325592035, 0.0128756058980159, 0.0128756004845795, 0.012875630636478, 0.0128756925691746, 0.0128757392515081, 0.0128756846797791, 0.0128755385060129, 0.0128756137009825, 0.0128758754915082, 0.0128754150578866, 0.0128760071119868, 0.0128756365573197, 0.0128754084330143, 0.0128756365573197, 0.0128760071119868, 0.0128754150578866, 0.0128758754915082, 0.0128756137009825, 0.0128755385060129, 0.0128756846797791, 0.0128757392515081, 0.0128756925691746, 0.012875630636478, 0.0128756004845795, 0.0128756058980159, 0.0128756325592035, 0.0128756648724745, 0.0128756922432458, 0.0128757096590981, 0.0128757162396924, 0.0128757135275891, 0.0128757041395796, 0.0128756908832348, 0.0128756762633607, 0.0128756622636354, 0.0128756502998272, 0.0128756412659195, 0.0128756356194115, 0.0128756334726528, 0.0128756346726239, 0.0128756388626153, 0.0128756455266257, 0.0128756540217328
flux1:, 0.673706335934599, 0.0126038427217178, 0.0126038338031435, 0.01260382647233, 0.012603821444487, 0.0126038193163203, 0.0126038205235944, 0.0126038252883318, 0.0126038335518202, 0.0126038448936102, 0.0126038584434193, 0.012603872803055, 0.0126038860099502, 0.0126038955932056, 0.0126038987964877, 0.0126038930655546, 0.0126038769082586, 0.0126038511961257, 0.0126038208019788, 0.0126037959699953, 0.0126037917022041, 0.0126038216219994, 0.0126038816604267, 0.0126039258227668, 0.0126038707934891, 0.0126037272435142, 0.0126038007865916, 0.0126040549077535, 0.0126036032212285, 0.0126041822123667, 0.0126038189581366, 0.0126035952491931, 0.0126038189581366, 0.0126041822123667, 0.0126036032212285, 0.0126040549077535, 0.0126038007865916, 0.0126037272435142, 0.0126038707934891, 0.0126039258227668, 0.0126038816604267, 0.0126038216219994, 0.0126037917022041, 0.0126037959699953, 0.0126038208019788, 0.0126038511961257, 0.0126038769082586, 0.0126038930655546, 0.0126038987964877, 0.0126038955932056, 0.0126038860099502, 0.012603872803055, 0.0126038584434193, 0.0126038448936102, 0.0126038335518202, 0.0126038252883318, 0.0126038205235944, 0.0126038193163203, 0.012603821444487, 0.01260382647233, 0.0126038338031435, 0.0126038427217178
flux1:, 0.673968784838352, 0.012326874023157, 0.0123268646761508, 0.0123268566634313, 0.0123268507713985, 0.0123268476779278, 0.0123268479001226, 0.0123268517331131, 0.0123268591774607, 0.0123268698563511, 0.0123268829298946, 0.0123268970232452, 0.0123269101986933, 0.0123269200199321, 0.0123269237787061, 0.0123269189759994, 0.0123269041589777, 0.0123268801768336, 0.0123268517493948, 0.0123268287609557, 0.0123268256190344, 0.0123268552646559, 0.0123269133689348, 0.0123269550002667, 0.0123268995320418, 0.0123267585915923, 0.0123268303430924, 0.0123270766764593, 0.0123266338746967, 0.0123271995157649, 0.0123268436871129, 0.012326624486247, 0.0123268436871128, 0.0123271995157649, 0.0123266338746967, 0.0123270766764593, 0.0123268303430924, 0.0123267585915923, 0.0123268995320418, 0.0123269550002667, 0.0123269133689348, 0.0123268552646559, 0.0123268256190344, 0.0123268287609557, 0.0123268517493948, 0.0123268801768336, 0.0123269041589777, 0.0123269189759994, 0.0123269237787061, 0.0123269200199321, 0.0123269101986933, 0.0123268970232452, 0.0123268829298946, 0.0123268698563511, 0.0123268591774607, 0.0123268517331131, 0.0123268479001226, 0.0123268476779278, 0.0123268507713985, 0.0123268566634313, 0.0123268646761508, 0.012326874023157
flux1:, 0.674231233742106, 0.0120453449538878, 0.0120453351806354, 0.0120453264892648, 0.0120453197346903, 0.0120453156738887, 0.0120453149043245, 0.0120453177946536, 0.0120453244065812, 0.0120453344100264, 0.012045346999316, 0.0120453608267542, 0.0120453739823722, 0.0120453840654885, 0.0120453884143202, 0.0120453845804056, 0.0120453711426793, 0.0120453489186686, 0.0120453224663052, 0.0120453013049572, 0.0120452992506498, 0.0120453285764822, 0.0120453847183467, 0.0120454238308976, 0.0120453679703514, 0.0120452296551311, 0.0120452995197931, 0.0120455380019503, 0.0120451042384138, 0.012045656299244, 0.012045308023151, 0.0120450934193045, 0.012045308023151, 0.012045656299244, 0.0120451042384138, 0.0120455380019503, 0.0120452995197931, 0.0120452296551311, 0.0120453679703514, 0.0120454238308976, 0.0120453847183467, 0.0120453285764822, 0.0120452992506498, 0.0120453013049572, 0.0120453224663052, 0.0120453489186686, 0.0120453711426793, 0.0120453845804056, 0.0120453884143202, 0.0120453840654885, 0.0120453739823722, 0.0120453608267542, 0.012045346999316, 0.0120453344100264, 0.0120453244065812, 0.0120453177946536, 0.0120453149043245, 0.0120453156738887, 0.0120453197346903, 0.0120453264892648, 0.0120453351806354, 0.0120453449538878
flux1:, 0.674493682645859, 0.0117598511193652, 0.0117598409339412, 0.0117598315887927, 0.0117598240028543, 0.0117598190075451, 0.0117598172765759, 0.0117598192491399, 0.0117598250465934, 0.0117598343856797, 0.011759846496397, 0.0117598600605072, 0.0117598731981975, 0.011759883546073, 0.0117598884889169, 0.0117598856268069, 0.0117598735663223, 0.0117598530879282, 0.0117598285829145, 0.0117598092047117, 0.0117598081843349, 0.0117598371436266, 0.0117598913078831, 0.0117599279375292, 0.0117598717588497, 0.0117597361135622, 0.0117598040391007, 0.0117600346594904, 0.0117596101015591, 0.0117601484072807, 0.0117598078115219, 0.0117595978894697, 0.0117598078115219, 0.0117601484072807, 0.0117596101015591, 0.0117600346594904, 0.0117598040391007, 0.0117597361135622, 0.0117598717588497, 0.0117599279375292, 0.0117598913078831, 0.0117598371436266, 0.0117598081843349, 0.0117598092047117, 0.0117598285829145, 0.0117598530879282, 0.0117598735663223, 0.0117598856268069, 0.0117598884889169, 0.011759883546073, 0.0117598731981975, 0.0117598600605072, 0.011759846496397, 0.0117598343856797, 0.0117598250465934, 0.0117598192491399, 0.0117598172765759, 0.0117598190075451, 0.0117598240028543, 0.0117598315887927, 0.0117598409339412, 0.0117598511193652
flux1:, 0.674756131549612, 0.01147098466085, 0.0114709740928542, 0.0114709641422435, 0.0114709557855619, 0.0114709499215161, 0.0114709472930823, 0.0114709484040128, 0.0114709534309704, 0.0114709621351565, 0.0114709737818624, 0.0114709870835822, 0.0114710001929559, 0.0114710107863675, 0.0114710162970028, 0.0114710143740034, 0.0114710036506325, 0.0114709848684599, 0.0114709622510948, 0.0114709445885679, 0.0114709445363587, 0.011470973083532, 0.0114710252690518, 0.0114710594749431, 0.0114710030784092, 0.0114708701746287, 0.0114709361490254, 0.0114711589465525, 0.0114707437726621, 0.0114712682011474, 0.0114709354127856, 0.0114707302526025, 0.0114709354127856, 0.0114712682011474, 0.011470743772662, 0.0114711589465525, 0.0114709361490254, 0.0114708701746287, 0.0114710030784092, 0.0114710594749431, 0.0114710252690518, 0.011470973083532, 0.0114709445363587, 0.0114709445885679, 0.0114709622510948, 0.0114709848684599, 0.0114710036506325, 0.0114710143740034, 0.0114710162970028, 0.0114710107863675, 0.0114710001929559, 0.0114709870835822, 0.0114709737818624, 0.0114709621351565, 0.0114709534309704, 0.0114709484040128, 0.0114709472930823, 0.0114709499215161, 0.0114709557855619, 0.0114709641422435, 0.0114709740928542, 0.01147098466085
flux1:, 0.675018580453365, 0.011179332275373, 0.0111793213722487, 0.0111793108882368, 0.0111793018492021, 0.0111792952117231, 0.0111792917785929, 0.0111792921096722, 0.0111792964303175, 0.0111793045419552, 0.0111793157434929, 0.0111793287788295, 0.0111793418355205, 0.011179352633171, 0.0111793586568888, 0.0111793576077198, 0.0111793481474498, 0.0111793309800177, 0.0111793101634969, 0.0111792941300685, 0.0111792949716414, 0.0111793230643808, 0.0111793732845681, 0.011179405147989, 0.0111793486575669, 0.0111792185905796, 0.0111792826382802, 0.0111794976968589, 0.0111790920928324, 0.0111796025713685, 0.0111792777148749, 0.0111790773912894, 0.0111792777148749, 0.0111796025713685, 0.0111790920928324, 0.0111794976968589, 0.0111792826382802, 0.0111792185905796, 0.0111793486575669, 0.011179405147989, 0.011179373284568, 0.0111793230643808, 0.0111792949716414, 0.0111792941300685, 0.0111793101634969, 0.0111793309800177, 0.0111793481474498, 0.0111793576077198, 0.0111793586568888, 0.011179352633171, 0.0111793418355205, 0.0111793287788295, 0.0111793157434929, 0.0111793045419552, 0.0111792964303175, 0.0111792921096722, 0.0111792917785929, 0.0111792952117231, 0.0111793018492021, 0.0111793108882368, 0.0111793213722487, 0.011179332275373
flux1:, 0.675281029357119, 0.0108854733061551, 0.0108854621340764, 0.0108854512112658, 0.0108854416029154, 0.0108854343121503, 0.0108854301901583, 0.0108854298425746, 0.0108854335351877, 0.0108854411041405, 0.0108854518794902, 0.0108854646369864, 0.0108854776019397, 0.0108854885415943, 0.01088549499803, 0.0108854947290377, 0.010885486429117, 0.0108854707684055, 0.0108854516441951, 0.0108854371388174, 0.0108854387945608, 0.0108854663955744, 0.0108855146782829, 0.0108855443007933, 0.0108854878609152, 0.0108853607456925, 0.0108854229229026, 0.0108856303661527, 0.010885234520906, 0.0108857310222473, 0.010885414217345, 0.0108852187990158, 0.010885414217345, 0.0108857310222473, 0.010885234520906, 0.0108856303661527, 0.0108854229229026, 0.0108853607456925, 0.0108854878609152, 0.0108855443007933, 0.0108855146782829, 0.0108854663955744, 0.0108854387945608, 0.0108854371388174, 0.0108854516441951, 0.0108854707684055, 0.010885486429117, 0.0108854947290377, 0.01088549499803, 0.0108854885415943, 0.0108854776019397, 0.0108854646369864, 0.0108854518794902, 0.0108854411041405, 0.0108854335351877, 0.0108854298425746, 0.0108854301901583, 0.0108854343121503, 0.0108854416029154, 0.0108854512112657, 0.0108854621340764, 0.0108854733061551
flux1:, 0.675543478260872, 0.0105899779116095, 0.0105899665549226, 0.0105899553078583, 0.0105899452635228, 0.0105899374587967, 0.0105899327804296, 0.0105899318682312, 0.0105899350191361, 0.0105899420977842, 0.0105899524625804, 0.0105899649216493, 0.0105899777414008, 0.0105899887420547, 0.0105899955290077, 0.010589995923248, 0.0105899886580294, 0.0105899743755081, 0.0105899568189654, 0.0105899437307666, 0.0105899461190252, 0.0105899731974015, 0.0105900195843002, 0.0105900470852351, 0.0105899908569002, 0.010589866823394, 0.0105899272126922, 0.0105901271980058, 0.0105897412988274, 0.0105902238367951, 0.0105899151961288, 0.0105897247448758, 0.0105899151961288, 0.0105902238367951, 0.0105897412988274, 0.0105901271980058, 0.0105899272126922, 0.010589866823394, 0.0105899908569002, 0.0105900470852351, 0.0105900195843002, 0.0105899731974015, 0.0105899461190252, 0.0105899437307666, 0.0105899568189654, 0.0105899743755081, 0.0105899886580294, 0.010589995923248, 0.0105899955290077, 0.0105899887420547, 0.0105899777414008, 0.0105899649216493, 0.0105899524625804, 0.0105899420977842, 0.0105899350191361, 0.0105899318682312, 0.0105899327804296, 0.0105899374587967, 0.0105899452635228, 0.0105899553078583, 0.0105899665549226, 0.0105899779116095
flux1:, 0.675805927164625, 0.010293405320435, 0.0102933938797374, 0.0102933824391072, 0.0102933721071052, 0.0102933639406198, 0.010293358848307, 0.0102933574919089, 0.0102933601897859, 0.0102933668286574, 0.0102933767925233, 0.0102933889227096, 0.0102934015306197, 0.0102934124955686, 0.0102934194936088, 0.0102934204165505, 0.0102934140437554, 0.010293400996622, 0.0102933848726169, 0.0102933730853611, 0.0102933761252769, 0.0102934026573859, 0.0102934472028034, 0.0102934727162343, 0.0102934168725963, 0.0102932960605606, 0.0102933547650576, 0.0102935474772705, 0.0102931717048793, 0.010293640329674, 0.0102933399564076, 0.0102931545264348, 0.0102933399564076, 0.010293640329674, 0.0102931717048793, 0.0102935474772705, 0.0102933547650576, 0.0102932960605606, 0.0102934168725963, 0.0102934727162343, 0.0102934472028034, 0.0102934026573859, 0.0102933761252769, 0.0102933730853611, 0.0102933848726169, 0.010293400996622, 0.0102934140437554, 0.0102934204165505, 0.0102934194936088, 0.0102934124955686, 0.0102934015306197, 0.0102933889227096, 0.0102933767925233, 0.0102933668286574, 0.0102933601897859, 0.0102933574919089, 0.010293358848307, 0.0102933639406198, 0.0102933721071052, 0.0102933824391072, 0.0102933938797374, 0.010293405320435
flux1:, 0.676068376068379, 0.00999630217967948, 0.00999629076870656, 0.00999627927659929, 0.009996268814307, 0.0099962604445569, 0.00999625508402465, 0.0099962534040873, 0.00999625573491528, 0.00999626197912839, 0.00999627154391983, 0.00999628330508497, 0.00999629562343231, 0.00999630644407537, 0.00999631352170578, 0.00999631482728813, 0.00999630919441512, 0.00999629723177928, 0.00999628240009322, 0.00999627179628582, 0.00999627541019877, 0.00999630138011612, 0.00999634414941747, 0.00999636782069716, 0.009996312542316, 0.00999619509586992, 0.00999625223314768, 0.00999643787804613, 0.00999607240162777, 0.00999652719502081, 0.00999623518046287, 0.00999605481760538, 0.00999623518046287, 0.00999652719502081, 0.00999607240162777, 0.00999643787804613, 0.00999625223314768, 0.00999619509586993, 0.00999631254231599, 0.00999636782069716, 0.00999634414941748, 0.00999630138011612, 0.00999627541019877, 0.00999627179628582, 0.00999628240009322, 0.00999629723177928, 0.00999630919441512, 0.00999631482728813, 0.00999631352170578, 0.00999630644407536, 0.00999629562343231, 0.00999628330508497, 0.00999627154391984, 0.00999626197912839, 0.00999625573491528, 0.0099962534040873, 0.00999625508402465, 0.0099962604445569, 0.009996268814307, 0.00999627927659929, 0.00999629076870656, 0.00999630217967948
flux1:, 0.676330824972132, 0.00969920100196584, 0.00969918974352333, 0.00969917834805529, 0.00969916791569466, 0.00969915950095507, 0.00969915401497, 0.00969915212693067, 0.00969915416976483, 0.00969916005640261, 0.00969916921539154, 0.00969918055876378, 0.00969919250156099, 0.00969920306173211, 0.00969921008086114, 0.00969921161763597, 0.00969920656824755, 0.00969919553702159, 0.00969918185732567, 0.00969917232182753, 0.00969917643716919, 0.00969920183662921, 0.00969924290420219, 0.0096992648862326, 0.0096992103561734, 0.00969909641831881, 0.00969915211437653, 0.00969933091226063, 0.00969897588467234, 0.00969941695523028, 0.00969913337658103, 0.00969895811760741, 0.00969913337658103, 0.00969941695523028, 0.00969897588467234, 0.00969933091226063, 0.00969915211437653, 0.00969909641831881, 0.0096992103561734, 0.0096992648862326, 0.0096992429042022, 0.00969920183662921, 0.00969917643716919, 0.00969917232182752, 0.00969918185732567, 0.00969919553702159, 0.00969920656824755, 0.00969921161763597, 0.00969921008086114, 0.00969920306173211, 0.00969919250156099, 0.00969918055876378, 0.00969916921539154, 0.00969916005640261, 0.00969915416976483, 0.00969915212693067, 0.00969915401497, 0.00969915950095507, 0.00969916791569467, 0.0096991783480553, 0.00969918974352333, 0.00969920100196584
flux1:, 0.676593273875885, 0.00940261871736815, 0.00940260773860221, 0.00940259658824171, 0.00940258634273269, 0.0094025780349453, 0.00940257255773355, 0.00940257056720978, 0.00940257239093744, 0.00940257794741126, 0.0094025866853797, 0.00940259755536019, 0.00940260903171586, 0.00940261921232078, 0.00940262603379181, 0.00940262765089333, 0.00940262303053765, 0.00940261278082284, 0.00940260011707646, 0.00940259154012659, 0.00940259609077222, 0.00940262091868177, 0.00940266036562578, 0.00940268081499245, 0.00940262721395598, 0.00940251692125436, 0.00940257130467383, 0.00940274348418388, 0.00940239903749945, 0.00940282651598241, 0.00940255143428495, 0.00940238130628316, 0.00940255143428495, 0.0094028265159824, 0.00940239903749945, 0.00940274348418387, 0.00940257130467383, 0.00940251692125436, 0.00940262721395598, 0.00940268081499245, 0.00940266036562578, 0.00940262091868177, 0.00940259609077222, 0.00940259154012659, 0.00940260011707646, 0.00940261278082284, 0.00940262303053765, 0.00940262765089333, 0.00940262603379181, 0.00940261921232077, 0.00940260903171586, 0.00940259755536019, 0.00940258668537971, 0.00940257794741126, 0.00940257239093745, 0.00940257056720977, 0.00940257255773355, 0.00940257803494531, 0.00940258634273269, 0.00940259658824171, 0.00940260773860221, 0.00940261871736815
flux1:, 0.676855722779638, 0.00910705533468362, 0.00910704476200637, 0.00910703399993213, 0.0091070240891316, 0.00910701602847491, 0.00910701068104418, 0.00910700868026483, 0.0091070103414139, 0.00910701558480842, 0.00910702387896903, 0.00910703421554553, 0.00910704513337379, 0.00910705481710183, 0.00910706130603766, 0.00910706285874385, 0.00910705852030061, 0.00910704891009856, 0.00910703713424716, 0.00910702941383066, 0.0091070343409066, 0.00910705860247446, 0.00910709651409801, 0.00910711558721818, 0.00910706308887604, 0.00910695656647309, 0.00910700976299493, 0.00910717555538027, 0.00910684179692485, 0.00910725583198145, 0.00910698929034758, 0.0091068243102179, 0.00910698929034758, 0.00910725583198144, 0.00910684179692486, 0.00910717555538027, 0.00910700976299492, 0.00910695656647309, 0.00910706308887604, 0.00910711558721818, 0.00910709651409801, 0.00910705860247446, 0.0091070343409066, 0.00910702941383066, 0.00910703713424715, 0.00910704891009855, 0.00910705852030062, 0.00910706285874385, 0.00910706130603766, 0.00910705481710183, 0.00910704513337379, 0.00910703421554553, 0.00910702387896903, 0.00910701558480842, 0.00910701034141391, 0.00910700868026483, 0.00910701068104419, 0.00910701602847491, 0.0091070240891316, 0.00910703399993212, 0.00910704476200636, 0.00910705533468361
flux1:, 0.677118171683392, 0.00881299271607156, 0.00881298267006754, 0.00881297242887779, 0.00881296298648806, 0.00881295529686145, 0.00881295018338724, 0.00881294824873723, 0.00881294979034567, 0.00881295472768038, 0.00881296254929536, 0.00881297229088495, 0.00881298256075296, 0.00881299163663807, 0.00881299766737763, 0.00881299902205973, 0.0088129948303394, 0.00881298572946032, 0.00881297472435389, 0.00881296776788967, 0.00881297302006137, 0.00881299672561495, 0.00881303318885351, 0.00881305103827943, 0.00881299980497322, 0.00881289716213538, 0.0088129492898095, 0.00881310892379274, 0.00881278593278894, 0.0088131866870481, 0.00881292870921632, 0.00881276888328898, 0.00881292870921632, 0.0088131866870481, 0.00881278593278894, 0.00881310892379274, 0.00881294928980951, 0.00881289716213538, 0.00881299980497322, 0.00881305103827943, 0.00881303318885352, 0.00881299672561495, 0.00881297302006137, 0.00881296776788967, 0.00881297472435389, 0.00881298572946031, 0.0088129948303394, 0.00881299902205973, 0.00881299766737763, 0.00881299163663807, 0.00881298256075296, 0.00881297229088496, 0.00881296254929536, 0.00881295472768038, 0.00881294979034566, 0.00881294824873723, 0.00881295018338724, 0.00881295529686145, 0.00881296298648806, 0.00881297242887779, 0.00881298267006754, 0.00881299271607156
flux1:, 0.677380620587145, 0.00852089346824574, 0.00852088405886995, 0.0085208744559204, 0.00852086559729592, 0.00852085838288106, 0.00852085358824928, 0.0085208517789442, 0.00852085323043682, 0.00852085785973009, 0.00852086517626619, 0.0085208742627938, 0.00852088380169605, 0.00852089216931866, 0.00852089762975362, 0.00852089866804986, 0.0085208945035202, 0.00852088579660619, 0.00852087545810291, 0.00852086918345954, 0.00852087471675039, 0.00852089788032593, 0.00852093298119213, 0.00852094975219946, 0.00852089993114115, 0.00852080125744138, 0.00852085242248299, 0.00852100611983798, 0.00852069394475568, 0.00852108159139249, 0.00852083218065811, 0.00852067750444946, 0.00852083218065811, 0.00852108159139249, 0.00852069394475569, 0.00852100611983798, 0.00852085242248299, 0.00852080125744138, 0.00852089993114115, 0.00852094975219945, 0.00852093298119214, 0.00852089788032593, 0.00852087471675039, 0.00852086918345954, 0.0085208754581029, 0.00852088579660619, 0.0085208945035202, 0.00852089866804986, 0.00852089762975362, 0.00852089216931866, 0.00852088380169605, 0.0085208742627938, 0.0085208651762662, 0.00852085785973008, 0.00852085323043682, 0.0085208517789442, 0.00852085358824927, 0.00852085838288106, 0.00852086559729592, 0.0085208744559204, 0.00852088405886994, 0.00852089346824574
flux1:, 0.677643069490898, 0.00823119995259522, 0.00823119127493815, 0.00823118240853662, 0.0082311742275529, 0.00823116757054623, 0.00823116315907171, 0.00823116151691526, 0.00823116289488101, 0.00823116720686284, 0.00823117398449872, 0.00823118236051197, 0.00823119109537535, 0.00823119866852373, 0.00823120346368039, 0.00823120408577513, 0.00823119984733681, 0.00823119143596358, 0.00823118167422192, 0.00823117601010247, 0.00823118178731377, 0.00823120442511206, 0.00823123824628625, 0.00823125407386101, 0.00823120579394698, 0.00823111115620402, 0.00823116144965083, 0.00823130942157911, 0.00823100807824936, 0.0082313827980776, 0.00823114193662048, 0.00823099239473515, 0.00823114193662049, 0.00823138279807759, 0.00823100807824936, 0.00823130942157911, 0.00823116144965083, 0.00823111115620402, 0.00823120579394698, 0.00823125407386101, 0.00823123824628625, 0.00823120442511205, 0.00823118178731377, 0.00823117601010247, 0.00823118167422193, 0.00823119143596358, 0.00823119984733682, 0.00823120408577513, 0.00823120346368039, 0.00823119866852373, 0.00823119109537535, 0.00823118236051197, 0.00823117398449872, 0.00823116720686284, 0.00823116289488101, 0.00823116151691526, 0.00823116315907171, 0.00823116757054623, 0.00823117422755291, 0.00823118240853662, 0.00823119127493815, 0.00823119995259522
flux1:, 0.677905518394651, 0.00794433341579898, 0.00794432554664548, 0.00794431749326634, 0.00794431006034483, 0.00794430401988252, 0.00794430003515866, 0.00794429858527815, 0.00794429989499848, 0.00794430387529339, 0.00794431008158599, 0.00794431769921619, 0.00794432556996124, 0.00794433227960513, 0.00794433633436076, 0.00794433646129793, 0.00794433206807847, 0.0079443238719427, 0.00794431461194316, 0.00794430949770435, 0.00794431548752086, 0.00794433761632377, 0.00794437023498209, 0.00794438524129962, 0.00794433861062113, 0.00794424805066238, 0.00794429754589292, 0.00794443999024681, 0.00794414946076885, 0.00794451143988765, 0.00794427908850715, 0.00794413465468787, 0.00794427908850715, 0.00794451143988765, 0.00794414946076885, 0.00794443999024681, 0.00794429754589292, 0.00794424805066238, 0.00794433861062113, 0.00794438524129962, 0.00794437023498209, 0.00794433761632376, 0.00794431548752086, 0.00794430949770435, 0.00794431461194316, 0.00794432387194271, 0.00794433206807847, 0.00794433646129793, 0.00794433633436076, 0.00794433227960513, 0.00794432556996124, 0.00794431769921618, 0.00794431008158599, 0.00794430387529339, 0.00794429989499849, 0.00794429858527815, 0.00794430003515866, 0.00794430401988252, 0.00794431006034483, 0.00794431749326634, 0.00794432554664548, 0.00794433341579898
flux1:, 0.678167967298405, 0.00766069324168209, 0.00766068623702859, 0.00766067904964267, 0.0076606724109541, 0.0076606670231845, 0.00766066348895926, 0.0076606622413702, 0.00766066347891895, 0.00766066711050564, 0.00766067271702622, 0.00766067953862344, 0.00766068650063819, 0.0076606922971092, 0.00766069555797774, 0.00766069513298492, 0.00766069052516568, 0.00766068248240533, 0.00766067366377169, 0.00766066904876506, 0.00766067522463935, 0.00766069686027842, 0.00766072834624177, 0.00766074263870687, 0.00766069774280929, 0.00766061127609297, 0.00766066002722844, 0.007660797126595, 0.0076605173590349, 0.00766086678703436, 0.00766064288528543, 0.00766050352260826, 0.00766064288528543, 0.00766086678703436, 0.0076605173590349, 0.007660797126595, 0.00766066002722845, 0.00766061127609297, 0.00766069774280929, 0.00766074263870686, 0.00766072834624176, 0.00766069686027842, 0.00766067522463935, 0.00766066904876507, 0.00766067366377169, 0.00766068248240533, 0.00766069052516568, 0.00766069513298491, 0.00766069555797774, 0.00766069229710921, 0.00766068650063819, 0.00766067953862344, 0.00766067271702623, 0.00766066711050564, 0.00766066347891895, 0.0076606622413702, 0.00766066348895926, 0.0076606670231845, 0.0076606724109541, 0.00766067904964267, 0.00766068623702859, 0.00766069324168209
flux1:, 0.678430416202158, 0.00738065632426195, 0.00738065021788986, 0.00738064392543353, 0.00738063810323537, 0.00738063338243384, 0.007380630304361, 0.00738062925617771, 0.0073806304108961, 0.00738063367665086, 0.00738063866141571, 0.00738064466171257, 0.00738065068763403, 0.00738065554195011, 0.00738065797791896, 0.00738065696676424, 0.00738065210549606, 0.00738064417222377, 0.00738063574844088, 0.00738063159097559, 0.00738063792988682, 0.0073806590858481, 0.007380689500117, 0.00738070317000945, 0.0073806600709217, 0.00738057768601859, 0.00738062572719765, 0.00738075764782413, 0.00738048855667568, 0.00738082562538415, 0.00738061009209554, 0.00738047575330255, 0.00738061009209554, 0.00738082562538415, 0.00738048855667568, 0.00738075764782413, 0.00738062572719765, 0.00738057768601859, 0.0073806600709217, 0.00738070317000945, 0.00738068950011699, 0.0073806590858481, 0.00738063792988682, 0.00738063159097559, 0.00738063574844088, 0.00738064417222377, 0.00738065210549605, 0.00738065696676424, 0.00738065797791896, 0.00738065554195011, 0.00738065068763403, 0.00738064466171258, 0.00738063866141571, 0.00738063367665086, 0.0073806304108961, 0.00738062925617771, 0.007380630304361, 0.00738063338243384, 0.00738063810323537, 0.00738064392543353, 0.00738065021788986, 0.00738065632426195
flux1:, 0.678692865105911, 0.0071045765611475, 0.00710457136428038, 0.0071045659722215, 0.0071045609662248, 0.00710455690679797, 0.0071045542748769, 0.00710455341296729, 0.00710455447011427, 0.00710455735525599, 0.00710456170479994, 0.00710456687249451, 0.00710457195323244, 0.00710457585754908, 0.00710457745999294, 0.0071045758504374, 0.00710457071693602, 0.00710456286609396, 0.00710455480323412, 0.00710455106926947, 0.00710455755045049, 0.00710457823668647, 0.00710460763040816, 0.00710462075215114, 0.00710457948817599, 0.00710450114708014, 0.00710454849256267, 0.00710467538407583, 0.0071044168514292, 0.00710474175416594, 0.0071045344883096, 0.00710440511626757, 0.0071045344883096, 0.00710474175416594, 0.0071044168514292, 0.00710467538407583, 0.00710454849256267, 0.00710450114708014, 0.00710457948817599, 0.00710462075215114, 0.00710460763040816, 0.00710457823668647, 0.00710455755045049, 0.00710455106926947, 0.00710455480323413, 0.00710456286609396, 0.00710457071693603, 0.0071045758504374, 0.00710457745999294, 0.00710457585754908, 0.00710457195323244, 0.00710456687249451, 0.00710456170479993, 0.00710455735525599, 0.00710455447011427, 0.00710455341296729, 0.0071045542748769, 0.00710455690679797, 0.0071045609662248, 0.0071045659722215, 0.00710457136428038, 0.0071045765611475
flux1:, 0.678955314009665, 0.00683278446570142, 0.00683278016770762, 0.00683277565960643, 0.00683277144921829, 0.00683276802840811, 0.00683276581990486, 0.00683276512378207, 0.00683276606716834, 0.00683276856144439, 0.00683277227241855, 0.00683277661110332, 0.00683278075608445, 0.00683278372329722, 0.00683278450503496, 0.00683278230547914, 0.0068327768994189, 0.00683276911908149, 0.00683276139416372, 0.00683275805584058, 0.00683276465955845, 0.0068327848815644, 0.00683281329545618, 0.00683282592649991, 0.00683278651272803, 0.00683271215193671, 0.00683275879696562, 0.00683288079281158, 0.0068326326701545, 0.00683294560143595, 0.00683274648330639, 0.00683262201157621, 0.00683274648330639, 0.00683294560143595, 0.0068326326701545, 0.00683288079281158, 0.00683275879696562, 0.00683271215193671, 0.00683278651272803, 0.00683282592649992, 0.00683281329545618, 0.0068327848815644, 0.00683276465955846, 0.00683275805584058, 0.00683276139416372, 0.00683276911908149, 0.0068327768994189, 0.00683278230547913, 0.00683278450503496, 0.00683278372329722, 0.00683278075608445, 0.00683277661110331, 0.00683277227241855, 0.00683276856144439, 0.00683276606716835, 0.00683276512378207, 0.00683276581990486, 0.00683276802840811, 0.00683277144921828, 0.00683277565960643, 0.00683278016770762, 0.00683278446570142
flux1:, 0.679217762913418, 0.00656558689565423, 0.00656558346569688, 0.00656557980560937, 0.00656557635286181, 0.00656557353393861, 0.00656557171657422, 0.00656557116132445, 0.00656557197575913, 0.00656557407524072, 0.00656557715545043, 0.00656558068385657, 0.0065655839205072, 0.00656558598306946, 0.00656558597666432, 0.00656558321411409, 0.00656557755145872, 0.00656556984272262, 0.00656556244183099, 0.00656555947594645, 0.00656556618241097, 0.00656558594060475, 0.00656561340483651, 0.00656562558612532, 0.00656558801561091, 0.00656551754788892, 0.00656556347021717, 0.00656568068872806, 0.00656544279928763, 0.00656574395492303, 0.00656555284757855, 0.00656543320107851, 0.00656555284757854, 0.00656574395492303, 0.00656544279928763, 0.00656568068872806, 0.00656556347021717, 0.00656551754788892, 0.00656558801561091, 0.00656562558612532, 0.00656561340483651, 0.00656558594060475, 0.00656556618241097, 0.00656555947594644, 0.00656556244183099, 0.00656556984272262, 0.00656557755145872, 0.00656558321411409, 0.00656558597666432, 0.00656558598306946, 0.0065655839205072, 0.00656558068385657, 0.00656557715545043, 0.00656557407524072, 0.00656557197575913, 0.00656557116132445, 0.00656557171657423, 0.00656557353393861, 0.00656557635286181, 0.00656557980560937, 0.00656558346569688, 0.00656558689565423
flux1:, 0.679480211817171, 0.00630326689519035, 0.00630326428467786, 0.00630326142021505, 0.00630325867316738, 0.00630325640889347, 0.0063032549440915, 0.00630325450315663, 0.00630325517656255, 0.00630325688495346, 0.00630325935379258, 0.00630326210535632, 0.00630326447788001, 0.00630326568593246, 0.00630326494136293, 0.00630326165886023, 0.00630325576928081, 0.00630324814388444, 0.00630324106016886, 0.00630323844668851, 0.00630324523514855, 0.00630326452457532, 0.00630329105909432, 0.00630330281606377, 0.00630326706157892, 0.00630320037830439, 0.00630324554027473, 0.00630335808625446, 0.00630313022777628, 0.00630341980527941, 0.00630323655619152, 0.00630312165193448, 0.00630323655619152, 0.00630341980527941, 0.00630313022777628, 0.00630335808625446, 0.00630324554027473, 0.0063032003783044, 0.00630326706157892, 0.00630330281606377, 0.00630329105909433, 0.00630326452457532, 0.00630324523514856, 0.00630323844668851, 0.00630324106016886, 0.00630324814388444, 0.00630325576928081, 0.00630326165886024, 0.00630326494136293, 0.00630326568593246, 0.00630326447788001, 0.00630326210535631, 0.00630325935379258, 0.00630325688495346, 0.00630325517656255, 0.00630325450315663, 0.0063032549440915, 0.00630325640889347, 0.00630325867316738, 0.00630326142021505, 0.00630326428467787, 0.00630326689519035
flux1:, 0.679742660720924, 0.00604608364690322, 0.00604608179255678, 0.00604607965838864, 0.00604607755478457, 0.00604607579093608, 0.0060460746369398, 0.00604607428459998, 0.00604607480968911, 0.00604607613908994, 0.00604607802736556, 0.00604608004916176, 0.00604608161669963, 0.00604608203563439, 0.0060460806174813, 0.00604607687115613, 0.00604607079519034, 0.00604606327300195, 0.00604605650467618, 0.00604605422536537, 0.00604606107343587, 0.00604607988380022, 0.00604610549906202, 0.0060461168430959, 0.00604608285936417, 0.00604601983333718, 0.0060460641843931, 0.00604617215110385, 0.00604595409895796, 0.00604623229819752, 0.00604605674105266, 0.00604594648893778, 0.00604605674105266, 0.00604623229819752, 0.00604595409895796, 0.00604617215110385, 0.0060460641843931, 0.00604601983333718, 0.00604608285936417, 0.0060461168430959, 0.00604610549906202, 0.00604607988380022, 0.00604606107343588, 0.00604605422536537, 0.00604605650467618, 0.00604606327300195, 0.00604607079519034, 0.00604607687115613, 0.0060460806174813, 0.00604608203563439, 0.00604608161669963, 0.00604608004916176, 0.00604607802736556, 0.00604607613908994, 0.00604607480968911, 0.00604607428459998, 0.0060460746369398, 0.00604607579093608, 0.00604607755478457, 0.00604607965838864, 0.00604608179255678, 0.00604608364690322
flux1:, 0.680005109624678, 0.00579427252945584, 0.00579427135678839, 0.00579426987837572, 0.00579426834934095, 0.00579426702809309, 0.00579426614279009, 0.00579426585622702, 0.00579426623166471, 0.00579426720277265, 0.00579426855195128, 0.00579426990307002, 0.0057942707373578, 0.00579427044495815, 0.00579426842926431, 0.00579426428516664, 0.00579425807126906, 0.00579425067777325, 0.00579424422620946, 0.00579424226344883, 0.00579424914669388, 0.00579426746270599, 0.00579429216075936, 0.00579430309102118, 0.00579427081732013, 0.00579421130590859, 0.00579425478540676, 0.00579435825683476, 0.00579414976733642, 0.00579441679134572, 0.00579424874794239, 0.00579414305158093, 0.00579424874794239, 0.00579441679134572, 0.00579414976733642, 0.00579435825683477, 0.00579425478540676, 0.00579421130590859, 0.00579427081732012, 0.00579430309102119, 0.00579429216075936, 0.005794267462706, 0.00579424914669388, 0.00579424226344883, 0.00579424422620946, 0.00579425067777325, 0.00579425807126906, 0.00579426428516664, 0.00579426842926431, 0.00579427044495815, 0.0057942707373578, 0.00579426990307002, 0.00579426855195128, 0.00579426720277265, 0.00579426623166471, 0.00579426585622702, 0.00579426614279009, 0.00579426702809309, 0.00579426834934095, 0.00579426987837572, 0.00579427135678839, 0.00579427252945584
flux1:, 0.680267558528431, 0.00554804527627713, 0.00554804470327091, 0.00554804380061268, 0.00554804277419755, 0.00554804183720698, 0.00554804118053321, 0.00554804094139239, 0.00554804117241841, 0.00554804181418012, 0.00554804267511782, 0.00554804342458577, 0.00554804360723872, 0.00554804269054483, 0.00554804016150545, 0.0055480356923714, 0.00554802939399346, 0.00554802215789075, 0.00554801602589485, 0.00554801436172576, 0.00554802125350621, 0.0055480390555115, 0.00554806283137337, 0.00554807333691878, 0.00554804269993508, 0.00554798654842846, 0.00554802908862375, 0.00554812814190368, 0.00554792895573821, 0.00554818501160672, 0.00554802429379339, 0.00554792305134911, 0.00554802429379338, 0.00554818501160672, 0.00554792895573821, 0.00554812814190367, 0.00554802908862375, 0.00554798654842846, 0.00554804269993508, 0.00554807333691878, 0.00554806283137337, 0.0055480390555115, 0.00554802125350622, 0.00554801436172576, 0.00554801602589486, 0.00554802215789075, 0.00554802939399346, 0.0055480356923714, 0.00554804016150545, 0.00554804269054482, 0.00554804360723872, 0.00554804342458576, 0.00554804267511783, 0.00554804181418012, 0.00554804117241841, 0.00554804094139239, 0.00554804118053321, 0.00554804183720698, 0.00554804277419755, 0.00554804380061268, 0.00554804470327091, 0.00554804527627713
flux1:, 0.680530007432184, 0.00530759023019015, 0.00530759017096493, 0.0053075897621678, 0.00530758916656743, 0.00530758855761986, 0.00530758809345516, 0.00530758788886461, 0.00530758798737619, 0.0053075883361432, 0.00530758876738835, 0.00530758899175453, 0.00530758861132199, 0.00530758716337487, 0.0053075842100109, 0.00530757949210533, 0.00530757316492819, 0.00530756611594346, 0.00530756030627372, 0.00530755892170256, 0.00530756579327985, 0.00530758305812967, 0.00530760590137611, 0.00530761596344671, 0.00530758688026644, 0.00530753392531105, 0.00530757545438918, 0.0053076701622717, 0.00530748000791991, 0.00530772530769457, 0.00530757171929717, 0.00530747482432302, 0.00530757171929717, 0.00530772530769457, 0.00530748000791991, 0.0053076701622717, 0.00530757545438918, 0.00530753392531105, 0.00530758688026644, 0.00530761596344671, 0.00530760590137611, 0.00530758305812967, 0.00530756579327985, 0.00530755892170256, 0.00530756030627372, 0.00530756611594346, 0.00530757316492818, 0.00530757949210533, 0.0053075842100109, 0.00530758716337487, 0.00530758861132199, 0.00530758899175453, 0.00530758876738836, 0.00530758833614319, 0.00530758798737619, 0.00530758788886461, 0.00530758809345516, 0.00530758855761986, 0.00530758916656743, 0.0053075897621678, 0.00530759017096493, 0.00530759023019015
flux1:, 0.680792456335937, 0.00507307268849416, 0.00507307305677781, 0.00507307306128232, 0.00507307282760181, 0.00507307249473256, 0.00507307219223827, 0.00507307201528075, 0.00507307199941627, 0.00507307209767947, 0.00507307216345577, 0.005073071944172, 0.00507307109310398, 0.0050730692097142, 0.00507306592266858, 0.0050730610328286, 0.00507305473225106, 0.00507304789922515, 0.00507304241339757, 0.00507304128796795, 0.0050730481088415, 0.00507306481095219, 0.00507308670744679, 0.00507309630184649, 0.00507306868296696, 0.00507301875596254, 0.00507305920100513, 0.00507314963426257, 0.00507296823133175, 0.00507320299286295, 0.00507305633155554, 0.00507296367381031, 0.00507305633155554, 0.00507320299286295, 0.00507296823133175, 0.00507314963426257, 0.00507305920100514, 0.00507301875596254, 0.00507306868296696, 0.00507309630184649, 0.00507308670744679, 0.00507306481095219, 0.0050730481088415, 0.00507304128796794, 0.00507304241339756, 0.00507304789922514, 0.00507305473225106, 0.0050730610328286, 0.00507306592266858, 0.0050730692097142, 0.00507307109310398, 0.005073071944172, 0.00507307216345577, 0.00507307209767946, 0.00507307199941627, 0.00507307201528075, 0.00507307219223826, 0.00507307249473256, 0.00507307282760181, 0.00507307306128232, 0.00507307305677781, 0.00507307268849416
flux1:, 0.681054905239691, 0.00484463533271031, 0.00484463604495017, 0.00484463638628389, 0.00484463645075635, 0.00484463634779249, 0.00484463618218252, 0.00484463603185146, 0.00484463592514175, 0.00484463581994175, 0.00484463558793041, 0.0048446350086586, 0.0048446337803223, 0.00484463155699625, 0.0048446280255746, 0.0048446230385572, 0.00484461681751775, 0.00484461022683395, 0.00484460506423648, 0.00484460417586288, 0.00484461091430619, 0.00484462702684707, 0.00484464796052675, 0.00484465705998456, 0.0048446308122421, 0.00484458374259222, 0.00484462303237089, 0.00484470926204811, 0.00484453632442655, 0.00484476077210271, 0.00484462083118149, 0.00484453229741194, 0.00484462083118149, 0.00484476077210271, 0.00484453632442655, 0.00484470926204811, 0.00484462303237089, 0.00484458374259222, 0.0048446308122421, 0.00484465705998456, 0.00484464796052675, 0.00484462702684707, 0.00484461091430619, 0.00484460417586288, 0.00484460506423648, 0.00484461022683395, 0.00484461681751775, 0.0048446230385572, 0.0048446280255746, 0.00484463155699625, 0.0048446337803223, 0.0048446350086586, 0.00484463558793041, 0.00484463581994175, 0.00484463592514175, 0.00484463603185146, 0.00484463618218252, 0.00484463634779249, 0.00484463645075635, 0.00484463638628389, 0.00484463604495017, 0.00484463533271031
flux1:, 0.681317354143444, 0.00462239873695846, 0.00462239971494855, 0.00462240032291619, 0.00462240062852241, 0.00462240071603517, 0.00462240066880657, 0.00462240054950592, 0.00462240037968123, 0.00462240012080387, 0.00462239965984723, 0.00462239880382152, 0.00462239728969222, 0.00462239481883165, 0.00462239112838654, 0.00462238611459878, 0.0046223800217865, 0.00462237369616099, 0.00462236885347966, 0.00462236817852093, 0.0046223748022728, 0.00462239029842032, 0.00462241025306077, 0.00462241882949212, 0.00462239385881212, 0.00462234947693371, 0.00462238754444631, 0.00462246964387952, 0.00462230488264578, 0.00462251924797155, 0.00462238581799947, 0.00462230129267627, 0.00462238581799948, 0.00462251924797155, 0.00462230488264579, 0.00462246964387952, 0.00462238754444631, 0.00462234947693371, 0.00462239385881212, 0.00462241882949212, 0.00462241025306077, 0.00462239029842032, 0.0046223748022728, 0.00462236817852093, 0.00462236885347966, 0.00462237369616099, 0.0046223800217865, 0.00462238611459878, 0.00462239112838654, 0.00462239481883165, 0.00462239728969222, 0.00462239880382152, 0.00462239965984723, 0.00462240012080387, 0.00462240037968123, 0.00462240054950592, 0.00462240066880657, 0.00462240071603517, 0.00462240062852241, 0.00462240032291619, 0.00462239971494855, 0.00462239873695846
flux1:, 0.681579803047197, 0.00440646194874257, 0.0044064631216811, 0.00440646393394325, 0.00440646443142246, 0.0044064646771147, 0.00440646473579411, 0.00440646465646509, 0.00440646445402005, 0.00440646409209123, 0.00440646346993688, 0.00440646241749652, 0.0044064607046304, 0.00440645807309762, 0.00440645430283046, 0.00440644932649518, 0.00440644340497946, 0.00440643736262299, 0.00440643283356627, 0.00440643234710544, 0.00440643882416681, 0.00440645367836243, 0.00440647263925139, 0.00440648066584005, 0.00440645687972946, 0.00440641501974496, 0.00440645180442438, 0.00440652985096739, 0.00440637297700129, 0.00440657749898503, 0.00440645036928194, 0.00440636973528, 0.00440645036928194, 0.00440657749898503, 0.00440637297700129, 0.00440652985096739, 0.00440645180442438, 0.00440641501974496, 0.00440645687972946, 0.00440648066584005, 0.00440647263925139, 0.00440645367836243, 0.00440643882416681, 0.00440643234710544, 0.00440643283356627, 0.00440643736262299, 0.00440644340497946, 0.00440644932649518, 0.00440645430283046, 0.00440645807309762, 0.0044064607046304, 0.00440646241749652, 0.00440646346993688, 0.00440646409209123, 0.00440646445402005, 0.00440646465646509, 0.0044064647357941, 0.00440646467711471, 0.00440646443142246, 0.00440646393394325, 0.0044064631216811, 0.00440646194874257
flux1:, 0.68184225195095, 0.00419690313579583, 0.00419690444172881, 0.00419690540476156, 0.00419690605303899, 0.00419690643162341, 0.00419690658910999, 0.00419690656208242, 0.00419690635870747, 0.00419690594329936, 0.00419690522449333, 0.0041969040508861, 0.00419690221976015, 0.00419689950687659, 0.00419689572810545, 0.00419689084588925, 0.00419688513217541, 0.00419687938631441, 0.00419687516160711, 0.00419687483789602, 0.00419688113738001, 0.00419689532653241, 0.00419691328198751, 0.00419692073502363, 0.00419689804474285, 0.00419685854679623, 0.0041968939963409, 0.00419696807275565, 0.00419681879901318, 0.0041970137243421, 0.00419689268430258, 0.00419681582351962, 0.00419689268430258, 0.0041970137243421, 0.00419681879901318, 0.00419696807275565, 0.0041968939963409, 0.00419685854679623, 0.00419689804474285, 0.00419692073502363, 0.00419691328198751, 0.00419689532653241, 0.00419688113738001, 0.00419687483789602, 0.00419687516160711, 0.00419687938631441, 0.00419688513217541, 0.00419689084588925, 0.00419689572810545, 0.00419689950687659, 0.00419690221976015, 0.0041969040508861, 0.00419690522449333, 0.00419690594329936, 0.00419690635870747, 0.00419690656208242, 0.00419690658910999, 0.00419690643162341, 0.00419690605303899, 0.00419690540476157, 0.00419690444172881, 0.00419690313579583
flux1:, 0.682104700854704, 0.00399378029255536, 0.00399378167920225, 0.00399378274866593, 0.00399378351475437, 0.00399378400740285, 0.00399378426100358, 0.0039937843006774, 0.00399378412766426, 0.00399378370551604, 0.00399378294953857, 0.00399378172307324, 0.00399377984585344, 0.00399377712187358, 0.00399377339678823, 0.00399376865689525, 0.00399376318039191, 0.00399375773912067, 0.00399375380672811, 0.00399375361974944, 0.00399375971273293, 0.00399377321731108, 0.00399379015998935, 0.00399379702041383, 0.0039937753427826, 0.00399373805493966, 0.00399377212673409, 0.00399384232222002, 0.0039937003656504, 0.00399388594864143, 0.00399377078887073, 0.00399369758277963, 0.00399377078887073, 0.00399388594864143, 0.0039937003656504, 0.00399384232222002, 0.00399377212673408, 0.00399373805493966, 0.0039937753427826, 0.00399379702041383, 0.00399379015998935, 0.00399377321731108, 0.00399375971273294, 0.00399375361974944, 0.00399375380672811, 0.00399375773912067, 0.00399376318039192, 0.00399376865689525, 0.00399377339678822, 0.00399377712187358, 0.00399377984585344, 0.00399378172307324, 0.00399378294953857, 0.00399378370551604, 0.00399378412766426, 0.0039937843006774, 0.00399378426100358, 0.00399378400740285, 0.00399378351475437, 0.00399378274866592, 0.00399378167920225, 0.00399378029255536
flux1:, 0.682367149758457, 0.00379713199981161, 0.00379713342480493, 0.00379713456538174, 0.00379713542383883, 0.00379713601729897, 0.00379713636756112, 0.00379713648902363, 0.00379713637574508, 0.0037971359891876, 0.00379713524890479, 0.0037971340295084, 0.00379713216878216, 0.00379712949385841, 0.00379712587476066, 0.00379712131647315, 0.00379711609933953, 0.00379711096576212, 0.00379710731129737, 0.00379710723539454, 0.00379711309572265, 0.00379712590069483, 0.00379714182865398, 0.0037971480832749, 0.00379712734208422, 0.0037970921217965, 0.00379712478390815, 0.00379719119476205, 0.00379705627785891, 0.00379723278018572, 0.00379712329345084, 0.00379705362358472, 0.00379712329345084, 0.00379723278018572, 0.00379705627785891, 0.00379719119476205, 0.00379712478390815, 0.0037970921217965, 0.00379712734208421, 0.00379714808327491, 0.00379714182865398, 0.00379712590069483, 0.00379711309572264, 0.00379710723539454, 0.00379710731129737, 0.00379711096576213, 0.00379711609933953, 0.00379712131647315, 0.00379712587476066, 0.00379712949385841, 0.00379713216878216, 0.0037971340295084, 0.00379713524890478, 0.0037971359891876, 0.00379713637574508, 0.00379713648902363, 0.00379713636756112, 0.00379713601729897, 0.00379713542383883, 0.00379713456538174, 0.00379713342480493, 0.00379713199981161
flux1:, 0.68262959866221, 0.0036069782310899, 0.00360697966169149, 0.00360698084647581, 0.00360698177851457, 0.00360698246399919, 0.00360698291344541, 0.00360698313112321, 0.00360698310367428, 0.0036069827893294, 0.00360698210981325, 0.00360698094802432, 0.00360697915600768, 0.00360697657963888, 0.00360697310864355, 0.00360696876227221, 0.00360696381959954, 0.003606958992211, 0.00360695559947383, 0.00360695561000045, 0.00360696121500136, 0.00360697331058444, 0.00360698822806879, 0.00360699387043135, 0.0036069739974513, 0.00360694071258113, 0.00360697194433765, 0.00360703467424981, 0.00360690652624299, 0.00360707421644808, 0.00360697019844742, 0.00360690394681785, 0.00360697019844742, 0.00360707421644808, 0.00360690652624299, 0.00360703467424981, 0.00360697194433765, 0.00360694071258113, 0.0036069739974513, 0.00360699387043135, 0.00360698822806879, 0.00360697331058444, 0.00360696121500136, 0.00360695561000045, 0.00360695559947383, 0.00360695899221099, 0.00360696381959954, 0.00360696876227222, 0.00360697310864355, 0.00360697657963888, 0.00360697915600768, 0.00360698094802431, 0.00360698210981325, 0.0036069827893294, 0.00360698310367428, 0.00360698313112321, 0.00360698291344541, 0.00360698246399919, 0.00360698177851457, 0.00360698084647581, 0.00360697966169149, 0.0036069782310899
flux1:, 0.682892047565963, 0.00342332119938061, 0.00342332261176003, 0.00342332382130105, 0.00342332481366075, 0.00342332558561646, 0.00342332613748186, 0.00342332646391505, 0.00342332654398575, 0.0034233263317906, 0.00342332574953578, 0.00342332468594125, 0.00342332300414933, 0.00342332056508298, 0.00342331727423744, 0.0034233131614299, 0.00342330850170085, 0.0034233039749512, 0.00342330082654681, 0.00342330090049092, 0.00342330623156526, 0.00342331761375998, 0.00342333153169771, 0.00342333656260457, 0.00342331749819386, 0.00342328602761367, 0.00342331581977951, 0.00342337497978738, 0.0034232533374923, 0.0034234124903017, 0.00342331374026221, 0.00342325078971354, 0.00342331374026221, 0.0034234124903017, 0.0034232533374923, 0.00342337497978738, 0.00342331581977951, 0.00342328602761367, 0.00342331749819386, 0.00342333656260457, 0.00342333153169771, 0.00342331761375997, 0.00342330623156526, 0.00342330090049092, 0.00342330082654681, 0.0034233039749512, 0.00342330850170084, 0.0034233131614299, 0.00342331727423743, 0.00342332056508298, 0.00342332300414933, 0.00342332468594125, 0.00342332574953578, 0.0034233263317906, 0.00342332654398575, 0.00342332646391504, 0.00342332613748186, 0.00342332558561646, 0.00342332481366074, 0.00342332382130106, 0.00342332261176003, 0.00342332119938061
flux1:, 0.683154496469717, 0.00324614623792125, 0.00324614761609796, 0.00324614883720282, 0.00324614988088773, 0.00324615073574346, 0.00324615139280306, 0.00324615183761166, 0.00324615204164182, 0.00324615195422637, 0.00324615149677009, 0.0032461505618714, 0.00324614902121895, 0.00324614674776105, 0.00324614365952598, 0.003246139793872, 0.0032461354196361, 0.00324613118461967, 0.00324612826260699, 0.00324612837915068, 0.0032461334222094, 0.00324614409310825, 0.00324615702931943, 0.00324616145701264, 0.00324614315035043, 0.00324611338414419, 0.00324614173872873, 0.0032461974468588, 0.0032460820552112, 0.00324623295067594, 0.00324613927179162, 0.00324607950629518, 0.00324613927179162, 0.00324623295067594, 0.0032460820552112, 0.0032461974468588, 0.00324614173872873, 0.00324611338414419, 0.00324614315035043, 0.00324616145701264, 0.00324615702931944, 0.00324614409310825, 0.0032461334222094, 0.00324612837915068, 0.00324612826260699, 0.00324613118461966, 0.0032461354196361, 0.003246139793872, 0.00324614365952598, 0.00324614674776105, 0.00324614902121895, 0.0032461505618714, 0.00324615149677009, 0.00324615195422637, 0.00324615204164182, 0.00324615183761166, 0.00324615139280306, 0.00324615073574346, 0.00324614988088772, 0.00324614883720282, 0.00324614761609796, 0.00324614623792125
flux1:, 0.68341694537347, 0.00307542270886272, 0.00307542404342073, 0.00307542526782654, 0.00307542635681452, 0.00307542729179927, 0.00307542805535762, 0.00307542862445277, 0.00307542896309789, 0.0030754290155224, 0.00307542870145267, 0.00307542791592711, 0.00307542653721034, 0.00307542444788194, 0.00307542157590759, 0.00307541796377266, 0.00307541387247336, 0.00307540991768666, 0.00307540720421099, 0.00307540734519385, 0.00307541209092757, 0.00307542205879343, 0.00307543403792059, 0.00307543787794817, 0.00307542028692073, 0.00307539212622728, 0.00307541905596681, 0.00307547143660579, 0.00307536204891619, 0.00307550497140984, 0.00307541617113827, 0.00307535947603232, 0.00307541617113827, 0.00307550497140984, 0.00307536204891619, 0.00307547143660579, 0.00307541905596682, 0.00307539212622728, 0.00307542028692073, 0.00307543787794817, 0.00307543403792059, 0.00307542205879343, 0.00307541209092757, 0.00307540734519385, 0.00307540720421099, 0.00307540991768666, 0.00307541387247336, 0.00307541796377266, 0.00307542157590759, 0.00307542444788194, 0.00307542653721034, 0.00307542791592711, 0.00307542870145267, 0.0030754290155224, 0.00307542896309789, 0.00307542862445277, 0.00307542805535762, 0.00307542729179927, 0.00307542635681452, 0.00307542526782654, 0.00307542404342073, 0.00307542270886272
flux1:, 0.683679394277223, 0.00291110493380203, 0.00291110622048542, 0.00291110744350276, 0.0029111085735138, 0.00291110958561721, 0.00291111045471392, 0.00291111114978437, 0.00291111162770134, 0.00291111182754046, 0.00291111166685942, 0.00291111104216717, 0.00291110983686483, 0.00291110794133624, 0.00291110529146157, 0.00291110193297967, 0.00291109811787021, 0.00291109442998635, 0.00291109190785784, 0.00291109205812096, 0.00291109650209335, 0.0029111057812171, 0.00291111683440043, 0.00291112010920178, 0.00291110319998685, 0.00291107655653303, 0.00291110208409735, 0.00291115126713893, 0.00291104764510712, 0.00291118288221214, 0.00291109877244859, 0.0029110450346299, 0.00291109877244859, 0.00291118288221214, 0.00291104764510712, 0.00291115126713893, 0.00291110208409735, 0.00291107655653303, 0.00291110319998685, 0.00291112010920179, 0.00291111683440043, 0.0029111057812171, 0.00291109650209335, 0.00291109205812096, 0.00291109190785784, 0.00291109442998634, 0.00291109811787021, 0.00291110193297967, 0.00291110529146158, 0.00291110794133624, 0.00291110983686483, 0.00291111104216717, 0.00291111166685942, 0.00291111182754046, 0.00291111162770133, 0.00291111114978437, 0.00291111045471392, 0.00291110958561721, 0.0029111085735138, 0.00291110744350276, 0.00291110622048542, 0.00291110493380203
flux1:, 0.683941843180977, 0.00275313314034662, 0.00275313437863782, 0.00275313559785586, 0.00275313676525506, 0.00275313785038568, 0.00275313882125001, 0.0027531396395353, 0.00275314025547697, 0.00275314060321934, 0.0027531405980138, 0.00275314013728959, 0.00275313910861313, 0.00275313740884154, 0.00275313498024312, 0.00275313187040054, 0.0027531283214903, 0.00275312488610395, 0.00275312253929115, 0.00275312268688739, 0.00275312682945524, 0.00275313543980988, 0.00275314560413839, 0.00275314834239009, 0.00275313208878841, 0.002753106884167, 0.00275313104114536, 0.00275317716096351, 0.0027530790744964, 0.00275320691581346, 0.00275312731296331, 0.00275307642103746, 0.00275312731296331, 0.00275320691581346, 0.0027530790744964, 0.00275317716096351, 0.00275313104114536, 0.002753106884167, 0.00275313208878841, 0.00275314834239009, 0.00275314560413838, 0.00275313543980988, 0.00275312682945524, 0.00275312268688739, 0.00275312253929115, 0.00275312488610395, 0.0027531283214903, 0.00275313187040054, 0.00275313498024312, 0.00275313740884154, 0.00275313910861313, 0.00275314013728959, 0.0027531405980138, 0.00275314060321934, 0.00275314025547698, 0.0027531396395353, 0.00275313882125001, 0.00275313785038568, 0.00275313676525506, 0.00275313559785586, 0.00275313437863782, 0.00275313314034662
flux1:, 0.68420429208473, 0.00260143441907745, 0.00260143561084731, 0.0026014368249744, 0.00260143802586487, 0.00260143917824135, 0.00260144024400924, 0.00260144117835147, 0.00260144192554234, 0.00260144241526081, 0.00260144256062098, 0.00260144225978133, 0.00260144140390035, 0.00260143989539623, 0.00260143768181617, 0.00260143481156353, 0.0026014315165432, 0.00260142831884903, 0.00260142613286573, 0.002601426269131, 0.00260143011520116, 0.00260143808191782, 0.00260144739969396, 0.00260144963546361, 0.00260143401803227, 0.00260141018278214, 0.00260143300850643, 0.00260147620280692, 0.002601383429684, 0.00260150416559893, 0.00260142889056952, 0.00260138073496672, 0.00260142889056952, 0.00260150416559893, 0.002601383429684, 0.00260147620280692, 0.00260143300850643, 0.00260141018278214, 0.00260143401803228, 0.00260144963546361, 0.00260144739969396, 0.00260143808191782, 0.00260143011520116, 0.002601426269131, 0.00260142613286573, 0.00260142831884903, 0.0026014315165432, 0.00260143481156353, 0.00260143768181617, 0.00260143989539623, 0.00260144140390036, 0.00260144225978133, 0.00260144256062098, 0.00260144241526081, 0.00260144192554234, 0.00260144117835147, 0.00260144024400924, 0.00260143917824135, 0.00260143802586487, 0.0026014368249744, 0.00260143561084731, 0.00260143441907745
flux1:, 0.684466740988483, 0.00245592368550668, 0.00245592483380862, 0.00245592604170396, 0.00245592727124543, 0.00245592848303533, 0.00245592963372372, 0.00245593067287343, 0.00245593153962494, 0.002455932159862, 0.00245593244498289, 0.00245593229397747, 0.00245593160134662, 0.00245593027449746, 0.00245592826548518, 0.00245592562282221, 0.00245592256792491, 0.00245591959330064, 0.00245591755547339, 0.0024559176749617, 0.00245592123360319, 0.00245592858630038, 0.00245593710416049, 0.00245593887591903, 0.00245592388096222, 0.00245590135350984, 0.00245592289377187, 0.00245596330237339, 0.00245587562780342, 0.00245598954824524, 0.00245591842637768, 0.00245587289944103, 0.00245591842637768, 0.00245598954824524, 0.00245587562780342, 0.00245596330237339, 0.00245592289377187, 0.00245590135350984, 0.00245592388096222, 0.00245593887591903, 0.00245593710416049, 0.00245592858630038, 0.00245592123360319, 0.00245591767496169, 0.00245591755547339, 0.00245591959330064, 0.00245592256792491, 0.00245592562282221, 0.00245592826548518, 0.00245593027449746, 0.00245593160134662, 0.00245593229397747, 0.00245593244498289, 0.002455932159862, 0.00245593153962494, 0.00245593067287342, 0.00245592963372372, 0.00245592848303533, 0.00245592727124543, 0.00245592604170396, 0.00245592483380862, 0.00245592368550668
flux1:, 0.684729189892236, 0.00231650464187337, 0.00231650574993525, 0.00231650694986605, 0.00231650820183488, 0.00231650946303806, 0.0023165106857549, 0.00231651181489344, 0.00231651278540768, 0.00231651352021452, 0.00231651392961173, 0.00231651391374769, 0.00231651337046524, 0.00231651221185177, 0.00231651039396262, 0.00231650796494958, 0.00231650513571471, 0.00231650237019019, 0.00231650046980213, 0.00231650057009502, 0.00231650385402987, 0.00231651062603123, 0.00231651839396643, 0.00231651974351032, 0.00231650536198314, 0.00231648408750196, 0.00231650439321988, 0.00231654215681287, 0.00231645937292315, 0.00231656676614402, 0.0023164996271046, 0.00231645662315712, 0.0023164996271046, 0.00231656676614402, 0.00231645937292315, 0.00231654215681287, 0.00231650439321988, 0.00231648408750196, 0.00231650536198313, 0.00231651974351032, 0.00231651839396643, 0.00231651062603123, 0.00231650385402987, 0.00231650057009502, 0.00231650046980213, 0.00231650237019019, 0.00231650513571471, 0.00231650796494958, 0.00231651039396262, 0.00231651221185177, 0.00231651337046524, 0.00231651391374769, 0.00231651392961173, 0.00231651352021452, 0.00231651278540768, 0.00231651181489344, 0.0023165106857549, 0.00231650946303806, 0.00231650820183488, 0.00231650694986605, 0.00231650574993525, 0.00231650464187337
flux1:, 0.68499163879599, 0.00218307073388458, 0.00218307180433103, 0.00218307299347106, 0.00218307426005906, 0.00218307555861602, 0.00218307683797133, 0.00218307803940225, 0.00218307909470687, 0.00218307992477237, 0.00218308043954551, 0.00218308054081837, 0.0021830801299536, 0.00218307912360211, 0.0021830774815059, 0.00218307525116597, 0.00218307263308281, 0.00218307006368527, 0.0021830682920002, 0.00218306837340681, 0.00218307139840756, 0.00218307762588552, 0.00218308469620787, 0.00218308566754077, 0.00218307189391875, 0.00218305182315985, 0.00218307094904401, 0.0021831062079714, 0.00218302811326685, 0.00218312926467194, 0.00218306594232049, 0.00218302535771698, 0.00218306594232049, 0.00218312926467194, 0.00218302811326685, 0.0021831062079714, 0.00218307094904401, 0.00218305182315985, 0.00218307189391875, 0.00218308566754078, 0.00218308469620787, 0.00218307762588552, 0.00218307139840756, 0.00218306837340681, 0.0021830682920002, 0.00218307006368527, 0.00218307263308281, 0.00218307525116597, 0.0021830774815059, 0.00218307912360211, 0.0021830801299536, 0.00218308054081837, 0.00218308043954551, 0.00218307992477237, 0.00218307909470687, 0.00218307803940225, 0.00218307683797133, 0.00218307555861602, 0.00218307426005906, 0.00218307299347106, 0.00218307180433103, 0.00218307073388458
flux1:, 0.685254087699743, 0.00205550609779499, 0.00205550713211401, 0.00205550830627986, 0.00205550957811346, 0.00205551090020646, 0.00205551221888051, 0.0020555134728371, 0.00205551459179234, 0.00205551549559977, 0.00205551609468127, 0.00205551629305317, 0.00205551599588906, 0.00205551512441423, 0.00205551364187778, 0.00205551159496546, 0.00205550917398329, 0.00205550678895771, 0.0020555051391347, 0.0020555052043037, 0.00205550798852797, 0.00205551370961111, 0.00205552013590789, 0.00205552077412846, 0.00205550760529068, 0.00205548869343235, 0.00205550669669516, 0.00205553958979332, 0.00205546598861861, 0.00205556117966944, 0.00205550151191991, 0.0020554632450887, 0.00205550151191991, 0.00205556117966944, 0.00205546598861861, 0.00205553958979332, 0.00205550669669516, 0.00205548869343235, 0.00205550760529068, 0.00205552077412846, 0.00205552013590789, 0.00205551370961111, 0.00205550798852797, 0.0020555052043037, 0.0020555051391347, 0.00205550678895771, 0.00205550917398329, 0.00205551159496546, 0.00205551364187778, 0.00205551512441423, 0.00205551599588906, 0.00205551629305317, 0.00205551609468127, 0.00205551549559977, 0.00205551459179234, 0.0020555134728371, 0.00205551221888051, 0.00205551090020646, 0.00205550957811347, 0.00205550830627986, 0.00205550713211401, 0.00205550609779499
flux1:, 0.685516536603496, 0.00193368649351482, 0.00193368749176379, 0.00193368864537077, 0.00193368991171946, 0.00193369124222462, 0.00193369258164378, 0.00193369386715767, 0.00193369502747802, 0.0019336959824322, 0.00193369664376691, 0.00193369691834245, 0.00193369671549088, 0.00193369596109489, 0.00193369462181394, 0.00193369274343528, 0.00193369050633638, 0.00193368829524726, 0.00193368676216165, 0.00193368681562906, 0.00193368937892196, 0.00193369463280219, 0.00193370046891823, 0.00193370081915523, 0.00193368825332304, 0.00193367045888041, 0.00193368739802807, 0.00193371806156002, 0.00193364876359174, 0.00193373827080232, 0.00193368209948856, 0.00193364605096742, 0.00193368209948856, 0.00193373827080232, 0.00193364876359174, 0.00193371806156002, 0.00193368739802807, 0.00193367045888041, 0.00193368825332304, 0.00193370081915523, 0.00193370046891823, 0.00193369463280219, 0.00193368937892196, 0.00193368681562906, 0.00193368676216165, 0.00193368829524726, 0.00193369050633638, 0.00193369274343528, 0.00193369462181394, 0.00193369596109489, 0.00193369671549088, 0.00193369691834246, 0.00193369664376691, 0.0019336959824322, 0.00193369502747802, 0.00193369386715767, 0.00193369258164378, 0.00193369124222462, 0.00193368991171946, 0.00193368864537077, 0.00193368749176379, 0.00193368649351482
flux1:, 0.685778985507249, 0.00181748021974993, 0.00181748118048133, 0.0018174823066876, 0.00181748355582132, 0.00181748487886497, 0.00181748621993365, 0.00181748751571161, 0.00181748869494943, 0.00181748967842435, 0.00181749038003486, 0.00181749071009602, 0.00181749058245434, 0.00181748992775987, 0.00181748871602692, 0.00181748699210697, 0.00181748492674661, 0.00181748288047362, 0.00181748146046399, 0.00181748150816238, 0.00181748387135701, 0.00181748869742986, 0.00181749399651247, 0.00181749410294274, 0.00181748213870887, 0.00181746542253717, 0.00181748135627335, 0.00181750992297903, 0.00181744474276993, 0.00181752883681033, 0.00181747600756677, 0.00181744208003657, 0.00181747600756677, 0.00181752883681033, 0.00181744474276993, 0.00181750992297903, 0.00181748135627335, 0.00181746542253717, 0.00181748213870887, 0.00181749410294274, 0.00181749399651247, 0.00181748869742986, 0.00181748387135701, 0.00181748150816237, 0.001817481460464, 0.00181748288047363, 0.00181748492674661, 0.00181748699210697, 0.00181748871602692, 0.00181748992775987, 0.00181749058245434, 0.00181749071009602, 0.00181749038003486, 0.00181748967842435, 0.00181748869494943, 0.00181748751571161, 0.00181748621993365, 0.00181748487886497, 0.00181748355582132, 0.0018174823066876, 0.00181748118048133, 0.00181748021974993
flux1:, 0.686041434411003, 0.00170674900749867, 0.00170674992787369, 0.00170675101887308, 0.00170675223852336, 0.00170675353809379, 0.00170675486193309, 0.00170675614719315, 0.001706757323639, 0.0017067583139056, 0.00170675903480895, 0.00170675940068181, 0.00170675933021179, 0.00170675875891742, 0.00170675766012216, 0.00170675607772399, 0.00170675417314852, 0.00170675228379293, 0.00170675097435575, 0.00170675102311037, 0.00170675320735431, 0.00170675764442108, 0.00170676245805692, 0.00170676236303429, 0.00170675099850963, 0.00170673532292651, 0.00170675030919037, 0.00170677690747207, 0.00170671566406289, 0.00170679460898017, 0.00170674497114479, 0.00170671306946339, 0.00170674497114479, 0.00170679460898017, 0.00170671566406289, 0.00170677690747207, 0.00170675030919037, 0.00170673532292651, 0.00170675099850963, 0.00170676236303429, 0.00170676245805692, 0.00170675764442108, 0.00170675320735431, 0.00170675102311037, 0.00170675097435575, 0.00170675228379293, 0.00170675417314852, 0.00170675607772399, 0.00170675766012216, 0.00170675875891742, 0.00170675933021179, 0.00170675940068181, 0.00170675903480895, 0.0017067583139056, 0.001706757323639, 0.00170675614719315, 0.00170675486193309, 0.00170675353809379, 0.00170675223852336, 0.00170675101887308, 0.00170674992787369, 0.00170674900749867
flux1:, 0.686303883314756, 0.00160134888856556, 0.0016013497646156, 0.00160135081203446, 0.00160135198991234, 0.00160135325048007, 0.00160135453912788, 0.00160135579435378, 0.00160135694781722, 0.00160135792482137, 0.00160135864577431, 0.00160135902951225, 0.00160135899983308, 0.00160135849719046, 0.00160135749815835, 0.0016013560456649, 0.00160135429212417, 0.00160135255284589, 0.00160135135230043, 0.00160135140933623, 0.00160135343546818, 0.00160135752102422, 0.00160136189849041, 0.00160136164180659, 0.00160135087390386, 0.00160133620194835, 0.00160135029710153, 0.00160137505035528, 0.0016013175669645, 0.00160139161952629, 0.00160134502607049, 0.0016013150573085, 0.00160134502607049, 0.00160139161952629, 0.0016013175669645, 0.00160137505035528, 0.00160135029710153, 0.00160133620194835, 0.00160135087390386, 0.00160136164180659, 0.00160136189849041, 0.00160135752102422, 0.00160135343546818, 0.00160135140933623, 0.00160135135230043, 0.00160135255284589, 0.00160135429212417, 0.0016013560456649, 0.00160135749815835, 0.00160135849719046, 0.00160135899983308, 0.00160135902951225, 0.00160135864577431, 0.00160135792482137, 0.00160135694781722, 0.00160135579435378, 0.00160135453912788, 0.00160135325048007, 0.00160135198991234, 0.00160135081203446, 0.0016013497646156, 0.00160134888856556
flux1:, 0.686566332218509, 0.00150113103608907, 0.00150113186308051, 0.00150113285843286, 0.00150113398275855, 0.00150113518986267, 0.00150113642689718, 0.00150113763447844, 0.00150113874692344, 0.00150113969289519, 0.00150114039695642, 0.00150114078283524, 0.00150114077963289, 0.00150114033275337, 0.00150113942193549, 0.0015011380891112, 0.00150113647798476, 0.0015011348827914, 0.00150113378993672, 0.00150113386241761, 0.00150113575041465, 0.00150113952004159, 0.00150114350768709, 0.00150114312597807, 0.00150113294984369, 0.00150111924468167, 0.00150113250285142, 0.00150115552894879, 0.00150110163274493, 0.00150117104190697, 0.0015011273493945, 0.00150109922287394, 0.0015011273493945, 0.00150117104190697, 0.00150110163274493, 0.00150115552894878, 0.00150113250285142, 0.00150111924468167, 0.00150113294984369, 0.00150114312597807, 0.00150114350768709, 0.00150113952004159, 0.00150113575041465, 0.00150113386241761, 0.00150113378993672, 0.0015011348827914, 0.00150113647798476, 0.0015011380891112, 0.00150113942193549, 0.00150114033275337, 0.00150114077963289, 0.00150114078283524, 0.00150114039695642, 0.00150113969289519, 0.00150113874692344, 0.00150113763447845, 0.00150113642689718, 0.00150113518986267, 0.00150113398275855, 0.00150113285843286, 0.00150113186308051, 0.00150113103608907
flux1:, 0.686828781122262, 0.0014059425744252, 0.0014059433472825, 0.00140594428243964, 0.00140594534244345, 0.00140594648320842, 0.00140594765426549, 0.00140594879900045, 0.0014059498550198, 0.0014059507549059, 0.00140595142781416, 0.00140595180264443, 0.00140595181390799, 0.00140595141191434, 0.00140595057944678, 0.00140594935739953, 0.00140594788105828, 0.00140594642456737, 0.00140594543835138, 0.00140594553296983, 0.00140594730148033, 0.00140595078835474, 0.00140595442912106, 0.00140595395542498, 0.0014059443640235, 0.00140593158850219, 0.00140594406108136, 0.00140596547200009, 0.00140591499395673, 0.00140598000045179, 0.00140593906902679, 0.00140591269636275, 0.00140593906902679, 0.00140598000045179, 0.00140591499395673, 0.00140596547200009, 0.00140594406108136, 0.00140593158850219, 0.0014059443640235, 0.00140595395542498, 0.00140595442912107, 0.00140595078835474, 0.00140594730148033, 0.00140594553296983, 0.00140594543835138, 0.00140594642456737, 0.00140594788105828, 0.00140594935739953, 0.00140595057944678, 0.00140595141191434, 0.00140595181390799, 0.00140595180264443, 0.00140595142781416, 0.00140595075490589, 0.0014059498550198, 0.00140594879900045, 0.00140594765426548, 0.00140594648320842, 0.00140594534244345, 0.00140594428243964, 0.00140594334728251, 0.0014059425744252
flux1:, 0.687091230026016, 0.00131562735607122, 0.00131562806981533, 0.00131562893745086, 0.00131562992381164, 0.00131563098736721, 0.00131563208053138, 0.00131563314998051, 0.00131563413710422, 0.00131563497882561, 0.00131563560920181, 0.00131563596247189, 0.00131563597857483, 0.00131563561261828, 0.00131563485027363, 0.00131563373133961, 0.00131563238296459, 0.00131563106015897, 0.00131563017937691, 0.00131563030200769, 0.0013156319679803, 0.00131563520250494, 0.00131563853558875, 0.0013156379990552, 0.00131562898290381, 0.00131561709925152, 0.00131562883454984, 0.001315648736147, 0.00131560151097637, 0.00131566234701887, 0.00131562404042115, 0.00131559933556615, 0.00131562404042115, 0.00131566234701887, 0.00131560151097637, 0.001315648736147, 0.00131562883454984, 0.00131561709925152, 0.00131562898290381, 0.0013156379990552, 0.00131563853558875, 0.00131563520250494, 0.0013156319679803, 0.00131563030200769, 0.00131563017937691, 0.00131563106015897, 0.00131563238296459, 0.00131563373133961, 0.00131563485027363, 0.00131563561261828, 0.00131563597857483, 0.00131563596247189, 0.00131563560920181, 0.00131563497882561, 0.00131563413710422, 0.00131563314998051, 0.00131563208053138, 0.00131563098736721, 0.00131562992381164, 0.00131562893745086, 0.00131562806981533, 0.00131562735607122
flux1:, 0.687353678929769, 0.00123002670365767, 0.00123002735382189, 0.00123002814780002, 0.00123002905299555, 0.00123003003078158, 0.00123003103684022, 0.00123003202152664, 0.00123003293036822, 0.00123003370491311, 0.00123003428430219, 0.00123003460817197, 0.00123003462182082, 0.00123003428498792, 0.00123003358604294, 0.00123003256361769, 0.0012300313369969, 0.00123003014299092, 0.00123002936602699, 0.0012300295214547, 0.00123003109986829, 0.00123003410942689, 0.00123003717008145, 0.00123003659582576, 0.00123002814287046, 0.0012300171125327, 0.00123002815556928, 0.00123004664748592, 0.00123000251364381, 0.00123005940274193, 0.00123002358834624, 0.00123000046763633, 0.00123002358834624, 0.00123005940274193, 0.00123000251364381, 0.00123004664748591, 0.00123002815556928, 0.0012300171125327, 0.00123002814287046, 0.00123003659582575, 0.00123003717008145, 0.00123003410942689, 0.00123003109986829, 0.0012300295214547, 0.00123002936602699, 0.00123003014299092, 0.0012300313369969, 0.00123003256361769, 0.00123003358604294, 0.00123003428498792, 0.00123003462182082, 0.00123003460817197, 0.00123003428430219, 0.00123003370491311, 0.00123003293036822, 0.00123003202152664, 0.00123003103684022, 0.00123003003078158, 0.00123002905299555, 0.00123002814780002, 0.00123002735382189, 0.00123002670365767
flux1:, 0.687616127833522, 0.00114898011537286, 0.00114898069836528, 0.00114898141404803, 0.00114898223260054, 0.00114898311854768, 0.00114898403110663, 0.0011489849245697, 0.00114898574882254, 0.00114898645019232, 0.00114898697296659, 0.0011489872621363, 0.00114898726821279, 0.00114898695534783, 0.00114898631439202, 0.00114898538272966, 0.00114898427205173, 0.00114898320188299, 0.00114898252650519, 0.00114898271823069, 0.00114898422192567, 0.00114898703075675, 0.00114898985022389, 0.00114898925931521, 0.00114898135493621, 0.00114897113853447, 0.00114898153095744, 0.00114899870664097, 0.00114895750639308, 0.00114901066325807, 0.00114897721213301, 0.00114895559433453, 0.00114897721213301, 0.00114901066325807, 0.00114895750639308, 0.00114899870664097, 0.00114898153095744, 0.00114897113853447, 0.00114898135493621, 0.00114898925931521, 0.00114898985022389, 0.00114898703075675, 0.00114898422192567, 0.00114898271823069, 0.00114898252650519, 0.00114898320188298, 0.00114898427205173, 0.00114898538272966, 0.00114898631439202, 0.00114898695534783, 0.00114898726821279, 0.0011489872621363, 0.00114898697296659, 0.00114898645019232, 0.00114898574882254, 0.0011489849245697, 0.00114898403110663, 0.00114898311854768, 0.00114898223260054, 0.00114898141404803, 0.00114898069836528, 0.00114898011537286
flux1:, 0.687878576737275, 0.00107232593251465, 0.00107232644590422, 0.0010723270803622, 0.00107232780897127, 0.001072328599557, 0.00107232941502463, 0.00107233021373947, 0.00107233095004171, 0.00107233157507252, 0.00107233203822193, 0.00107233228970306, 0.00107233228502674, 0.00107233199249576, 0.00107233140520436, 0.00107233055920533, 0.00107232955886596, 0.00107232860732365, 0.00107232803053793, 0.00107232826066452, 0.00107232970027136, 0.00107233232945259, 0.00107233493501295, 0.00107233434458118, 0.00107232697171083, 0.00107231752910766, 0.00107232730922399, 0.00107234325605206, 0.00107230483559009, 0.00107235446613141, 0.00107232325311286, 0.00107230305946825, 0.00107232325311286, 0.00107235446613141, 0.00107230483559009, 0.00107234325605206, 0.00107232730922399, 0.00107231752910766, 0.00107232697171083, 0.00107233434458118, 0.00107233493501295, 0.00107233232945259, 0.00107232970027136, 0.00107232826066452, 0.00107232803053793, 0.00107232860732365, 0.00107232955886596, 0.00107233055920533, 0.00107233140520436, 0.00107233199249576, 0.00107233228502674, 0.00107233228970306, 0.00107233203822193, 0.00107233157507253, 0.00107233095004171, 0.00107233021373947, 0.00107232941502463, 0.001072328599557, 0.00107232780897127, 0.0010723270803622, 0.00107232644590422, 0.00107232593251465
flux1:, 0.688141025641029, 9.99901968182147e-4, 9.99902410894134e-4, 9.99902963013918e-4, 9.99903600576868e-4, 9.99904294764436e-4, 9.99905012217507e-4, 9.99905715399318e-4, 9.9990636309019e-4, 9.99906911175945e-4, 9.99907314012821e-4, 9.99907526828933e-4, 9.99907509867255e-4, 9.99907235288201e-4, 9.99906698181043e-4, 9.99905933185571e-4, 9.99905037619382e-4, 9.99904199116798e-4, 9.99903717082628e-4, 9.99903986278995e-4, 9.9990537023624e-4, 9.99907837767238e-4, 9.99910252892999e-4, 9.99909676336619e-4, 9.99902815671247e-4, 9.99894106122877e-4, 9.99903309019974e-4, 9.99918108508333e-4, 9.99882318103439e-4, 9.99928619497348e-4, 9.99899523270867e-4, 9.9988067754214e-4, 9.99899523270867e-4, 9.99928619497348e-4, 9.99882318103439e-4, 9.99918108508333e-4, 9.99903309019974e-4, 9.99894106122878e-4, 9.99902815671247e-4, 9.99909676336619e-4, 9.99910252892999e-4, 9.99907837767239e-4, 9.99905370236239e-4, 9.99903986278995e-4, 9.99903717082628e-4, 9.99904199116799e-4, 9.99905037619382e-4, 9.9990593318557e-4, 9.99906698181043e-4, 9.99907235288202e-4, 9.99907509867255e-4, 9.99907526828933e-4, 9.99907314012821e-4, 9.99906911175944e-4, 9.99906363090189e-4, 9.99905715399318e-4, 9.99905012217508e-4, 9.99904294764436e-4, 9.99903600576868e-4, 9.99902963013918e-4, 9.99902410894134e-4, 9.99901968182146e-4
flux1:, 0.688403474544782, 9.31546096427033e-4, 9.31546468841934e-4, 9.31546939330982e-4, 9.31547486858769e-4, 9.31548085932283e-4, 9.31548706882342e-4, 9.31549316198308e-4, 9.31549876991627e-4, 9.3155034973593e-4, 9.3155069354198e-4, 9.31550868386589e-4, 9.31550838937287e-4, 9.3155058089846e-4, 9.3155009110298e-4, 9.31549402704206e-4, 9.31548606250871e-4, 9.31547874745891e-4, 9.31547482752e-4, 9.31547790285783e-4, 9.31549124936589e-4, 9.31551445905424e-4, 9.31553690498081e-4, 9.31553137773312e-4, 9.31546768058826e-4, 9.31538750435741e-4, 9.31547408175381e-4, 9.31561136251725e-4, 9.31527830432382e-4, 9.31570991251587e-4, 9.31543894438382e-4, 9.31526322946578e-4, 9.31543894438382e-4, 9.31570991251587e-4, 9.31527830432382e-4, 9.31561136251724e-4, 9.31547408175381e-4, 9.31538750435741e-4, 9.31546768058826e-4, 9.31553137773313e-4, 9.31553690498081e-4, 9.31551445905424e-4, 9.31549124936589e-4, 9.31547790285783e-4, 9.31547482752e-4, 9.31547874745891e-4, 9.3154860625087e-4, 9.31549402704206e-4, 9.3155009110298e-4, 9.3155058089846e-4, 9.31550838937288e-4, 9.31550868386589e-4, 9.3155069354198e-4, 9.3155034973593e-4, 9.31549876991626e-4, 9.31549316198308e-4, 9.31548706882343e-4, 9.31548085932283e-4, 9.3154748685877e-4, 9.31546939330982e-4, 9.31546468841934e-4, 9.31546096427033e-4
flux1:, 0.688665923448535, 8.67096801475024e-4, 8.67097105432627e-4, 8.67097496729834e-4, 8.67097957171548e-4, 8.67098464485784e-4, 8.67098992568132e-4, 8.67099511781871e-4, 8.67099989383274e-4, 8.67100390207321e-4, 8.67100677849482e-4, 8.67100816725645e-4, 8.67100775593941e-4, 8.67100533379653e-4, 8.67100088412824e-4, 8.67099472299688e-4, 8.67098769109758e-4, 8.67098138073645e-4, 8.67097830569518e-4, 8.670981744024e-4, 8.67099464156801e-4, 8.67101650973894e-4, 8.67103741668061e-4, 8.67103219639129e-4, 8.67097318009935e-4, 8.67089951065566e-4, 8.67098092931139e-4, 8.67110820257304e-4, 8.67079857999171e-4, 8.67120058391369e-4, 8.67094847632398e-4, 8.67078479291539e-4, 8.67094847632398e-4, 8.6712005839137e-4, 8.67079857999171e-4, 8.67110820257304e-4, 8.67098092931139e-4, 8.67089951065565e-4, 8.67097318009935e-4, 8.67103219639129e-4, 8.67103741668061e-4, 8.67101650973894e-4, 8.67099464156802e-4, 8.670981744024e-4, 8.67097830569518e-4, 8.67098138073645e-4, 8.67098769109758e-4, 8.67099472299688e-4, 8.67100088412824e-4, 8.67100533379654e-4, 8.67100775593941e-4, 8.67100816725645e-4, 8.67100677849482e-4, 8.67100390207321e-4, 8.67099989383274e-4, 8.67099511781871e-4, 8.67098992568132e-4, 8.67098464485784e-4, 8.67097957171548e-4, 8.67097496729833e-4, 8.67097105432627e-4, 8.67096801475024e-4
flux1:, 0.688928372352288, 8.06393686900689e-4, 8.06393925617551e-4, 8.06394241722596e-4, 8.06394619716519e-4, 8.06395040382506e-4, 8.06395480991662e-4, 8.0639591556549e-4, 8.06396315259429e-4, 8.06396648991406e-4, 8.06396884530575e-4, 8.06396990394147e-4, 8.06396939083293e-4, 8.06396712421674e-4, 8.06396310001719e-4, 8.0639576183815e-4, 8.0639514582044e-4, 8.06394608252393e-4, 8.06394378928547e-4, 8.06394755862178e-4, 8.0639600341072e-4, 8.06398066093058e-4, 8.06400016607237e-4, 8.06399529437687e-4, 8.06394071789014e-4, 8.06387314457734e-4, 8.06394967236441e-4, 8.06406759562229e-4, 8.06378004478331e-4, 8.06415416382132e-4, 8.06391982415466e-4, 8.0637674875973e-4, 8.06391982415465e-4, 8.06415416382131e-4, 8.06378004478331e-4, 8.06406759562229e-4, 8.06394967236442e-4, 8.06387314457734e-4, 8.06394071789014e-4, 8.06399529437686e-4, 8.06400016607237e-4, 8.06398066093058e-4, 8.0639600341072e-4, 8.06394755862178e-4, 8.06394378928547e-4, 8.06394608252393e-4, 8.0639514582044e-4, 8.0639576183815e-4, 8.0639631000172e-4, 8.06396712421674e-4, 8.06396939083292e-4, 8.06396990394147e-4, 8.06396884530575e-4, 8.06396648991407e-4, 8.06396315259429e-4, 8.0639591556549e-4, 8.06395480991662e-4, 8.06395040382506e-4, 8.06394619716518e-4, 8.06394241722596e-4, 8.0639392561755e-4, 8.06393686900689e-4
flux1:, 0.689190821256042, 7.492779448952e-4, 7.49278122808836e-4, 7.4927836904755e-4, 7.49278670618946e-4, 7.49279011147923e-4, 7.49279371043473e-4, 7.49279727723001e-4, 7.4928005595333e-4, 7.49280328421973e-4, 7.49280516735219e-4, 7.49280593159629e-4, 7.49280533589583e-4, 7.49280322433536e-4, 7.49279960328512e-4, 7.49279475671778e-4, 7.4927894048117e-4, 7.49278488963554e-4, 7.49278330871951e-4, 7.49278736732529e-4, 7.49279943296437e-4, 7.49281889785068e-4, 7.49283711300969e-4, 7.49283260866921e-4, 7.49278222242063e-4, 7.49272033948924e-4, 7.49279222232206e-4, 7.49290140765531e-4, 7.49263461286449e-4, 7.49298248674067e-4, 7.49276486401261e-4, 7.49262321604193e-4, 7.49276486401261e-4, 7.49298248674067e-4, 7.49263461286449e-4, 7.49290140765531e-4, 7.49279222232205e-4, 7.49272033948924e-4, 7.49278222242063e-4, 7.49283260866922e-4, 7.49283711300969e-4, 7.49281889785068e-4, 7.49279943296437e-4, 7.49278736732529e-4, 7.49278330871951e-4, 7.49278488963554e-4, 7.4927894048117e-4, 7.49279475671777e-4, 7.49279960328512e-4, 7.49280322433536e-4, 7.49280533589583e-4, 7.49280593159629e-4, 7.49280516735219e-4, 7.49280328421973e-4, 7.4928005595333e-4, 7.49279727723001e-4, 7.49279371043473e-4, 7.49279011147923e-4, 7.49278670618947e-4, 7.49278369047549e-4, 7.49278122808836e-4, 7.492779448952e-4
flux1:, 0.689453270159795, 6.95592786001165e-4, 6.9559290855758e-4, 6.95593091302711e-4, 6.955933235296e-4, 6.95593591457676e-4, 6.95593878363057e-4, 6.95594164766145e-4, 6.95594428731283e-4, 6.95594646382625e-4, 6.9559479281555e-4, 6.9559484369179e-4, 6.9559477795643e-4, 6.95594582304798e-4, 6.955942582214e-4, 6.95593832479519e-4, 6.95593371541516e-4, 6.95592998328815e-4, 6.95592904033397e-4, 6.9559333388254e-4, 6.95594499485773e-4, 6.95596335980308e-4, 6.95598037533462e-4, 6.95597623841592e-4, 6.95592978817313e-4, 6.95587319784046e-4, 6.9559406627141e-4, 6.95604168051432e-4, 6.95579437586525e-4, 6.95611756723952e-4, 6.95591565261848e-4, 6.95578406146736e-4, 6.95591565261848e-4, 6.95611756723952e-4, 6.95579437586526e-4, 6.95604168051432e-4, 6.95594066271409e-4, 6.95587319784047e-4, 6.95592978817313e-4, 6.95597623841592e-4, 6.95598037533462e-4, 6.95596335980308e-4, 6.95594499485773e-4, 6.9559333388254e-4, 6.95592904033397e-4, 6.95592998328814e-4, 6.95593371541516e-4, 6.95593832479518e-4, 6.955942582214e-4, 6.95594582304798e-4, 6.9559477795643e-4, 6.9559484369179e-4, 6.95594792815551e-4, 6.95594646382625e-4, 6.95594428731283e-4, 6.95594164766145e-4, 6.95593878363057e-4, 6.95593591457676e-4, 6.95593323529601e-4, 6.95593091302711e-4, 6.9559290855758e-4, 6.95592786001165e-4
flux1:, 0.689715719063548, 6.45183829904263e-4, 6.45183903307454e-4, 6.45184029674769e-4, 6.45184200342399e-4, 6.45184403856635e-4, 6.45184626071011e-4, 6.45184850299974e-4, 6.45185057579738e-4, 6.45185227131929e-4, 6.4518533719345e-4, 6.45185366474761e-4, 6.4518529664407e-4, 6.45185116406232e-4, 6.45184827919069e-4, 6.4518445634442e-4, 6.45184062910885e-4, 6.45183760044225e-4, 6.45183721791206e-4, 6.45184170150665e-4, 6.45185293900081e-4, 6.45187025195374e-4, 6.45188614061709e-4, 6.4518823565662e-4, 6.45183958712495e-4, 6.45178790246657e-4, 6.45185116040389e-4, 6.45194454302144e-4, 6.45171551374797e-4, 6.45201551091346e-4, 6.45182833806586e-4, 6.45170619847354e-4, 6.45182833806586e-4, 6.45201551091346e-4, 6.45171551374797e-4, 6.45194454302144e-4, 6.4518511604039e-4, 6.45178790246657e-4, 6.45183958712495e-4, 6.45188235656621e-4, 6.45188614061709e-4, 6.45187025195374e-4, 6.45185293900081e-4, 6.45184170150665e-4, 6.45183721791206e-4, 6.45183760044224e-4, 6.45184062910885e-4, 6.4518445634442e-4, 6.45184827919069e-4, 6.45185116406232e-4, 6.4518529664407e-4, 6.45185366474761e-4, 6.4518533719345e-4, 6.45185227131928e-4, 6.45185057579737e-4, 6.45184850299973e-4, 6.45184626071011e-4, 6.45184403856635e-4, 6.451842003424e-4, 6.4518402967477e-4, 6.45183903307454e-4, 6.45183829904263e-4
flux1:, 0.689978167967302, 5.97899458064645e-4, 5.97899489006872e-4, 5.97899566545836e-4, 5.97899683808797e-4, 5.97899831392828e-4, 5.97899997432851e-4, 5.97900167724964e-4, 5.97900325951992e-4, 5.97900454098771e-4, 5.97900533206306e-4, 5.97900544702899e-4, 5.97900472672755e-4, 5.97900307576738e-4, 5.97900052095537e-4, 5.97899729809891e-4, 5.97899397038979e-4, 5.97899156477431e-4, 5.97899166375032e-4, 5.97899627453781e-4, 5.9790070781489e-4, 5.97902337626887e-4, 5.97903819692143e-4, 5.97903474040558e-4, 5.97899539900467e-4, 5.97894824657125e-4, 5.9790074953775e-4, 5.97909374059279e-4, 5.97888182410729e-4, 5.97916004371318e-4, 5.97898668895632e-4, 5.9788734220794e-4, 5.97898668895632e-4, 5.97916004371318e-4, 5.97888182410729e-4, 5.97909374059279e-4, 5.9790074953775e-4, 5.97894824657125e-4, 5.97899539900467e-4, 5.97903474040558e-4, 5.97903819692142e-4, 5.97902337626886e-4, 5.97900707814891e-4, 5.97899627453782e-4, 5.97899166375032e-4, 5.97899156477431e-4, 5.97899397038979e-4, 5.97899729809891e-4, 5.97900052095537e-4, 5.97900307576738e-4, 5.97900472672755e-4, 5.97900544702899e-4, 5.97900533206306e-4, 5.97900454098771e-4, 5.97900325951992e-4, 5.97900167724965e-4, 5.97899997432851e-4, 5.97899831392828e-4, 5.97899683808797e-4, 5.97899566545836e-4, 5.97899489006872e-4, 5.97899458064645e-4
flux1:, 0.690240616871055, 5.53591129145214e-4, 5.53591124535951e-4, 5.53591160932216e-4, 5.53591233000416e-4, 5.53591333114395e-4, 5.53591451398781e-4, 5.53591575826014e-4, 5.53591692410417e-4, 5.53591785579542e-4, 5.53591838858557e-4, 5.53591836083925e-4, 5.53591763472905e-4, 5.53591613014271e-4, 5.53591387784493e-4, 5.53591109829221e-4, 5.53590830881909e-4, 5.53590644641816e-4, 5.53590694839715e-4, 5.53591162753044e-4, 5.53592197810675e-4, 5.53593729080613e-4, 5.53595109181991e-4, 5.53594793023682e-4, 5.53591176960522e-4, 5.53586879168579e-4, 5.53592421843439e-4, 5.53600379268424e-4, 5.53580787926638e-4, 5.5360656690155e-4, 5.53590525126715e-4, 5.53580030449178e-4, 5.53590525126714e-4, 5.5360656690155e-4, 5.53580787926638e-4, 5.53600379268424e-4, 5.53592421843439e-4, 5.53586879168579e-4, 5.53591176960521e-4, 5.53594793023682e-4, 5.53595109181991e-4, 5.53593729080613e-4, 5.53592197810675e-4, 5.53591162753044e-4, 5.53590694839715e-4, 5.53590644641816e-4, 5.53590830881909e-4, 5.53591109829221e-4, 5.53591387784494e-4, 5.53591613014271e-4, 5.53591763472905e-4, 5.53591836083925e-4, 5.53591838858558e-4, 5.53591785579542e-4, 5.53591692410416e-4, 5.53591575826014e-4, 5.53591451398781e-4, 5.53591333114395e-4, 5.53591233000416e-4, 5.53591160932216e-4, 5.53591124535952e-4, 5.53591129145214e-4
flux1:, 0.690503065774808, 5.12113658345902e-4, 5.12113625055183e-4, 5.12113627859422e-4, 5.12113662720771e-4, 5.12113723526563e-4, 5.12113802112414e-4, 5.12113888337034e-4, 5.12113970248852e-4, 5.12114034417829e-4, 5.1211406655607e-4, 5.12114052623359e-4, 5.12113980713244e-4, 5.12113844140003e-4, 5.12113646270821e-4, 5.12113407675269e-4, 5.12113175820722e-4, 5.12113036114707e-4, 5.12113118974627e-4, 5.12113587946515e-4, 5.12114575641692e-4, 5.12116010810166e-4, 5.12117293042194e-4, 5.12117002700396e-4, 5.12113680797692e-4, 5.1210976644551e-4, 5.12114944765259e-4, 5.12122278896395e-4, 5.12104182208114e-4, 5.12128046336284e-4, 5.12113214388443e-4, 5.12103499054117e-4, 5.12113214388443e-4, 5.12128046336284e-4, 5.12104182208114e-4, 5.12122278896396e-4, 5.12114944765259e-4, 5.1210976644551e-4, 5.12113680797692e-4, 5.12117002700396e-4, 5.12117293042194e-4, 5.12116010810166e-4, 5.12114575641692e-4, 5.12113587946514e-4, 5.12113118974627e-4, 5.12113036114707e-4, 5.12113175820723e-4, 5.12113407675269e-4, 5.12113646270821e-4, 5.12113844140003e-4, 5.12113980713244e-4, 5.12114052623359e-4, 5.12114066556069e-4, 5.12114034417828e-4, 5.12113970248852e-4, 5.12113888337034e-4, 5.12113802112414e-4, 5.12113723526563e-4, 5.12113662720771e-4, 5.12113627859422e-4, 5.12113625055184e-4, 5.12113658345902e-4
flux1:, 0.690765514678561, 4.73325461886228e-4, 4.73325406515329e-4, 4.73325382909496e-4, 4.73325388098443e-4, 4.73325417237132e-4, 4.73325463612842e-4, 4.7332551870174e-4, 4.73325572311917e-4, 4.73325612879982e-4, 4.73325628033634e-4, 4.73325605597927e-4, 4.73325535312631e-4, 4.73325411639996e-4, 4.73325238152799e-4, 4.73325034013604e-4, 4.73324842735937e-4, 4.73324742104227e-4, 4.73324850354426e-4, 4.73325314896227e-4, 4.73326253232712e-4, 4.73327594477569e-4, 4.73328782456737e-4, 4.73328514103403e-4, 4.73325463470192e-4, 4.733219004476e-4, 4.73326731587587e-4, 4.73333483647907e-4, 4.73316781273549e-4, 4.73338852316651e-4, 4.73325150510324e-4, 4.73316164408909e-4, 4.73325150510324e-4, 4.73338852316652e-4, 4.73316781273549e-4, 4.73333483647907e-4, 4.73326731587587e-4, 4.733219004476e-4, 4.73325463470192e-4, 4.73328514103403e-4, 4.73328782456737e-4, 4.73327594477569e-4, 4.73326253232712e-4, 4.73325314896227e-4, 4.73324850354425e-4, 4.73324742104227e-4, 4.73324842735937e-4, 4.73325034013604e-4, 4.73325238152798e-4, 4.73325411639996e-4, 4.7332553531263e-4, 4.73325605597927e-4, 4.73325628033634e-4, 4.73325612879982e-4, 4.73325572311917e-4, 4.7332551870174e-4, 4.73325463612842e-4, 4.73325417237132e-4, 4.73325388098443e-4, 4.73325382909496e-4, 4.73325406515329e-4, 4.73325461886228e-4
flux1:, 0.691027963582315, 4.370887679909e-4, 4.37088696679944e-4, 4.37088653288483e-4, 4.3708863570575e-4, 4.37088640130637e-4, 4.3708866106659e-4, 4.37088691363554e-4, 4.37088722341025e-4, 4.37088744053462e-4, 4.37088745800175e-4, 4.37088717040663e-4, 4.37088648956932e-4, 4.37088537004904e-4, 4.37088384895278e-4, 4.37088210459645e-4, 4.37088053559445e-4, 4.37087984987318e-4, 4.37088111855306e-4, 4.37088566915787e-4, 4.37089454131926e-4, 4.37090703566278e-4, 4.37091800651446e-4, 4.37091550525129e-4, 4.37088749462749e-4, 4.37085507658769e-4, 4.37090008264351e-4, 4.37096217125465e-4, 4.37080813997873e-4, 4.37101207583594e-4, 4.37088560356364e-4, 4.37080255887641e-4, 4.37088560356364e-4, 4.37101207583594e-4, 4.37080813997873e-4, 4.37096217125464e-4, 4.37090008264351e-4, 4.37085507658769e-4, 4.37088749462749e-4, 4.37091550525129e-4, 4.37091800651445e-4, 4.37090703566278e-4, 4.37089454131926e-4, 4.37088566915788e-4, 4.37088111855306e-4, 4.37087984987318e-4, 4.37088053559445e-4, 4.37088210459645e-4, 4.37088384895278e-4, 4.37088537004904e-4, 4.37088648956932e-4, 4.37088717040663e-4, 4.37088745800175e-4, 4.37088744053462e-4, 4.37088722341025e-4, 4.37088691363554e-4, 4.3708866106659e-4, 4.37088640130637e-4, 4.3708863570575e-4, 4.37088653288484e-4, 4.37088696679945e-4, 4.370887679909e-4
flux1:, 0.691290412486068, 4.03269795828845e-4, 4.03269714107405e-4, 4.03269656857306e-4, 4.03269622642606e-4, 4.03269608507513e-4, 4.03269609962481e-4, 4.03269621014748e-4, 4.0326963427462e-4, 4.03269641193354e-4, 4.03269632525342e-4, 4.03269599160184e-4, 4.03269533542741e-4, 4.0326943198933e-4, 4.03269298295619e-4, 4.03269149042299e-4, 4.03269020727322e-4, 4.03268977743861e-4, 4.03269117063462e-4, 4.03269558147028e-4, 4.03270392850604e-4, 4.03271552679465e-4, 4.03272562147291e-4, 4.03272326723661e-4, 4.03269754845238e-4, 4.03266806202678e-4, 4.03270992499179e-4, 4.03276694876879e-4, 4.03262501126124e-4, 4.0328132697989e-4, 4.03269662809197e-4, 4.03261994828528e-4, 4.03269662809197e-4, 4.0328132697989e-4, 4.03262501126124e-4, 4.03276694876879e-4, 4.03270992499179e-4, 4.03266806202679e-4, 4.03269754845238e-4, 4.03272326723661e-4, 4.03272562147291e-4, 4.03271552679466e-4, 4.03270392850604e-4, 4.03269558147028e-4, 4.03269117063462e-4, 4.03268977743861e-4, 4.03269020727322e-4, 4.03269149042299e-4, 4.03269298295619e-4, 4.0326943198933e-4, 4.03269533542741e-4, 4.03269599160184e-4, 4.03269632525342e-4, 4.03269641193354e-4, 4.0326963427462e-4, 4.03269621014748e-4, 4.03269609962481e-4, 4.03269608507513e-4, 4.03269622642606e-4, 4.03269656857306e-4, 4.03269714107405e-4, 4.03269795828845e-4
flux1:, 0.691552861389821, 3.7173890393271e-4, 3.71738816616098e-4, 3.71738750646381e-4, 3.71738705102717e-4, 3.71738677702373e-4, 3.71738664780918e-4, 3.7173866131407e-4, 3.71738661010015e-4, 3.71738656523024e-4, 3.71738639872426e-4, 3.71738603198524e-4, 3.71738540052156e-4, 3.71738447495293e-4, 3.71738329367569e-4, 3.7173820108018e-4, 3.71738096040908e-4, 3.71738072795795e-4, 3.71738219086258e-4, 3.71738642338152e-4, 3.7173942360389e-4, 3.71740496239851e-4, 3.71741421416379e-4, 3.71741197533209e-4, 3.71738835838288e-4, 3.71736154368022e-4, 3.71740042237484e-4, 3.7174527285642e-4, 3.71732203703657e-4, 3.71749565868883e-4, 3.71738817172761e-4, 3.71731742929438e-4, 3.71738817172761e-4, 3.71749565868883e-4, 3.71732203703657e-4, 3.71745272856419e-4, 3.71740042237484e-4, 3.71736154368022e-4, 3.71738835838288e-4, 3.71741197533209e-4, 3.71741421416379e-4, 3.71740496239851e-4, 3.7173942360389e-4, 3.71738642338152e-4, 3.71738219086258e-4, 3.71738072795795e-4, 3.71738096040908e-4, 3.7173820108018e-4, 3.71738329367569e-4, 3.71738447495293e-4, 3.71738540052157e-4, 3.71738603198524e-4, 3.71738639872425e-4, 3.71738656523024e-4, 3.71738661010015e-4, 3.7173866131407e-4, 3.71738664780918e-4, 3.71738677702373e-4, 3.71738705102717e-4, 3.71738750646381e-4, 3.71738816616098e-4, 3.7173890393271e-4
flux1:, 0.691815310293574, 3.4237070968738e-4, 3.42370620818171e-4, 3.42370550436447e-4, 3.42370498001925e-4, 3.42370461758972e-4, 3.42370438713186e-4, 3.42370424646855e-4, 3.42370414199671e-4, 3.4237040106092e-4, 3.42370378349308e-4, 3.42370339299224e-4, 3.42370278430701e-4, 3.42370193452524e-4, 3.42370088216672e-4, 3.42369977045263e-4, 3.42369890512309e-4, 3.42369881828868e-4, 3.42370030345364e-4, 3.42370432604177e-4, 3.4237116003519e-4, 3.42372148175214e-4, 3.42372992526408e-4, 3.42372777466407e-4, 3.42370608374603e-4, 3.42368170133432e-4, 3.42371775161368e-4, 3.42376566891404e-4, 3.42364542515539e-4, 3.42380539563008e-4, 3.42370642586842e-4, 3.42364121656297e-4, 3.42370642586842e-4, 3.42380539563008e-4, 3.42364542515539e-4, 3.42376566891404e-4, 3.42371775161368e-4, 3.42368170133432e-4, 3.42370608374603e-4, 3.42372777466407e-4, 3.42372992526408e-4, 3.42372148175214e-4, 3.4237116003519e-4, 3.42370432604177e-4, 3.42370030345364e-4, 3.42369881828868e-4, 3.42369890512309e-4, 3.42369977045263e-4, 3.42370088216672e-4, 3.42370193452524e-4, 3.42370278430701e-4, 3.42370339299225e-4, 3.42370378349308e-4, 3.4237040106092e-4, 3.42370414199671e-4, 3.42370424646855e-4, 3.42370438713185e-4, 3.42370461758972e-4, 3.42370498001925e-4, 3.42370550436447e-4, 3.42370620818171e-4, 3.4237070968738e-4
flux1:, 0.692077759197328, 3.15044181520872e-4, 3.15044094352616e-4, 3.15044023034031e-4, 3.15043967295172e-4, 3.15043925786604e-4, 3.15043896054241e-4, 3.15043874550229e-4, 3.15043856703997e-4, 3.15043837095496e-4, 3.15043809799506e-4, 3.15043769008206e-4, 3.15043710091578e-4, 3.15043631319797e-4, 3.15043536532561e-4, 3.15043439040471e-4, 3.15043366822243e-4, 3.15043368226325e-4, 3.15043514982611e-4, 3.15043893801923e-4, 3.15044567557774e-4, 3.15045474224534e-4, 3.15046241409715e-4, 3.15046032945676e-4, 3.15044040294179e-4, 3.15041823331155e-4, 3.15045160827268e-4, 3.15049544794802e-4, 3.1503849017605e-4, 3.15053215403463e-4, 3.15044110095059e-4, 3.15038104305871e-4, 3.15044110095059e-4, 3.15053215403463e-4, 3.15038490176051e-4, 3.15049544794802e-4, 3.15045160827268e-4, 3.15041823331155e-4, 3.15044040294179e-4, 3.15046032945676e-4, 3.15046241409715e-4, 3.15045474224534e-4, 3.15044567557774e-4, 3.15043893801922e-4, 3.15043514982611e-4, 3.15043368226325e-4, 3.15043366822243e-4, 3.15043439040471e-4, 3.15043536532561e-4, 3.15043631319797e-4, 3.15043710091578e-4, 3.15043769008206e-4, 3.15043809799506e-4, 3.15043837095496e-4, 3.15043856703998e-4, 3.15043874550229e-4, 3.15043896054241e-4, 3.15043925786604e-4, 3.15043967295172e-4, 3.15044023034031e-4, 3.15044094352615e-4, 3.15044181520872e-4
flux1:, 0.692340208101081, 2.8964270546287e-4, 2.89642622480866e-4, 2.89642552903053e-4, 2.89642496642143e-4, 2.89642452657087e-4, 2.89642418927558e-4, 2.89642392461679e-4, 2.89642369359002e-4, 2.89642344966897e-4, 2.89642314192607e-4, 2.89642272067555e-4, 2.89642214707466e-4, 2.89642140869544e-4, 2.89642054361602e-4, 2.89641967555994e-4, 2.89641906056244e-4, 2.89641913781814e-4, 2.89642055547021e-4, 2.89642409189081e-4, 2.89643029984192e-4, 2.89643858536326e-4, 2.89644552429417e-4, 2.89644348836917e-4, 2.89642517847351e-4, 2.89640502123869e-4, 2.8964358712117e-4, 2.89647592799091e-4, 2.89637437543774e-4, 2.8965097916678e-4, 2.89642609042032e-4, 2.89637082398753e-4, 2.89642609042031e-4, 2.8965097916678e-4, 2.89637437543774e-4, 2.89647592799091e-4, 2.8964358712117e-4, 2.8964050212387e-4, 2.89642517847351e-4, 2.89644348836917e-4, 2.89644552429417e-4, 2.89643858536326e-4, 2.89643029984192e-4, 2.89642409189081e-4, 2.89642055547021e-4, 2.89641913781814e-4, 2.89641906056244e-4, 2.89641967555994e-4, 2.89642054361603e-4, 2.89642140869544e-4, 2.89642214707466e-4, 2.89642272067555e-4, 2.89642314192607e-4, 2.89642344966897e-4, 2.89642369359001e-4, 2.89642392461679e-4, 2.89642418927558e-4, 2.89642452657087e-4, 2.89642496642142e-4, 2.89642552903054e-4, 2.89642622480866e-4, 2.8964270546287e-4
flux1:, 0.692602657004834, 2.66054127754121e-4, 2.66054050726693e-4, 2.6605398483326e-4, 2.66053930101678e-4, 2.66053885722013e-4, 2.66053850021647e-4, 2.66053820470913e-4, 2.66053793739279e-4, 2.660537658367e-4, 2.66053732396313e-4, 2.66053689185485e-4, 2.66053632974207e-4, 2.66053562941361e-4, 2.66053482846679e-4, 2.66053404192283e-4, 2.66053350408304e-4, 2.6605336138165e-4, 2.66053495654103e-4, 2.66053823059351e-4, 2.66054392136261e-4, 2.66055146252525e-4, 2.660557709365e-4, 2.66055570979852e-4, 2.66053888200259e-4, 2.66052055489494e-4, 2.66054902726405e-4, 2.6605855800652e-4, 2.6604923615746e-4, 2.66061677493584e-4, 2.66053989495035e-4, 2.66048908097812e-4, 2.66053989495035e-4, 2.66061677493583e-4, 2.6604923615746e-4, 2.6605855800652e-4, 2.66054902726405e-4, 2.66052055489494e-4, 2.66053888200259e-4, 2.66055570979852e-4, 2.660557709365e-4, 2.66055146252525e-4, 2.66054392136261e-4, 2.66053823059351e-4, 2.66053495654102e-4, 2.6605336138165e-4, 2.66053350408304e-4, 2.66053404192283e-4, 2.66053482846679e-4, 2.66053562941361e-4, 2.66053632974207e-4, 2.66053689185485e-4, 2.66053732396314e-4, 2.660537658367e-4, 2.66053793739279e-4, 2.66053820470913e-4, 2.66053850021647e-4, 2.66053885722012e-4, 2.66053930101678e-4, 2.6605398483326e-4, 2.66054050726693e-4, 2.66054127754121e-4
flux1:, 0.692865105908588, 2.44170775195421e-4, 2.44170705248376e-4, 2.44170644333023e-4, 2.4417059254233e-4, 2.44170549237895e-4, 2.4417051302639e-4, 2.44170481763842e-4, 2.4417045260605e-4, 2.44170422136432e-4, 2.44170386621976e-4, 2.44170342475605e-4, 2.44170287040762e-4, 2.4417021985996e-4, 2.44170144630819e-4, 2.44170072047487e-4, 2.44170023550664e-4, 2.4417003535592e-4, 2.44170160317607e-4, 2.44170461054369e-4, 2.44170980136726e-4, 2.44171663779432e-4, 2.44172223519553e-4, 2.44172026416774e-4, 2.44170479644565e-4, 2.44168813415745e-4, 2.44171437305772e-4, 2.44174768557492e-4, 2.44166218394173e-4, 2.44177638041073e-4, 2.44170582391593e-4, 2.44165914353506e-4, 2.44170582391594e-4, 2.44177638041073e-4, 2.44166218394173e-4, 2.44174768557492e-4, 2.44171437305772e-4, 2.44168813415745e-4, 2.44170479644565e-4, 2.44172026416774e-4, 2.44172223519553e-4, 2.44171663779432e-4, 2.44170980136726e-4, 2.44170461054369e-4, 2.44170160317607e-4, 2.44170035355919e-4, 2.44170023550664e-4, 2.44170072047487e-4, 2.44170144630819e-4, 2.4417021985996e-4, 2.44170287040762e-4, 2.44170342475605e-4, 2.44170386621976e-4, 2.44170422136432e-4, 2.44170452606051e-4, 2.44170481763842e-4, 2.4417051302639e-4, 2.44170549237896e-4, 2.4417059254233e-4, 2.44170644333023e-4, 2.44170705248376e-4, 2.44170775195421e-4
flux1:, 0.693127554812341, 2.23889454920167e-4, 2.23889392626861e-4, 2.23889337430365e-4, 2.23889289453317e-4, 2.23889248184084e-4, 2.23889212454927e-4, 2.23889180445496e-4, 2.23889149728248e-4, 2.23889117384122e-4, 2.23889080234128e-4, 2.23889035257218e-4, 2.23888980298354e-4, 2.23888915211584e-4, 2.2388884361969e-4, 2.23888775465176e-4, 2.23888730366312e-4, 2.23888741195612e-4, 2.23888855651323e-4, 2.23889129850286e-4, 2.23889601080646e-4, 2.23890218443694e-4, 2.23890717645123e-4, 2.23890523017553e-4, 2.23889101209001e-4, 2.23887586501759e-4, 2.23890001095018e-4, 2.23893033213899e-4, 2.23885197046363e-4, 2.23895669055759e-4, 2.23889199109361e-4, 2.23884914472368e-4, 2.23889199109361e-4, 2.23895669055759e-4, 2.23885197046363e-4, 2.23893033213899e-4, 2.23890001095018e-4, 2.23887586501759e-4, 2.23889101209001e-4, 2.23890523017553e-4, 2.23890717645123e-4, 2.23890218443694e-4, 2.23889601080645e-4, 2.23889129850286e-4, 2.23888855651323e-4, 2.23888741195612e-4, 2.23888730366312e-4, 2.23888775465176e-4, 2.2388884361969e-4, 2.23888915211585e-4, 2.23888980298354e-4, 2.23889035257218e-4, 2.23889080234128e-4, 2.23889117384122e-4, 2.23889149728248e-4, 2.23889180445496e-4, 2.23889212454927e-4, 2.23889248184084e-4, 2.23889289453317e-4, 2.23889337430365e-4, 2.2388939262686e-4, 2.23889454920167e-4
flux1:, 0.693390003716094, 2.05111435258556e-4, 2.051113807383e-4, 2.05111331551104e-4, 2.05111287825625e-4, 2.05111249144206e-4, 2.05111214522991e-4, 2.0511118241496e-4, 2.05111150750997e-4, 2.05111117044544e-4, 2.05111078600964e-4, 2.05111032894799e-4, 2.05110978208069e-4, 2.05110914659141e-4, 2.05110845784015e-4, 2.05110780824118e-4, 2.05110737726461e-4, 2.05110746318311e-4, 2.05110849623628e-4, 2.05111097901736e-4, 2.05111523769126e-4, 2.05112079215809e-4, 2.05112522370808e-4, 2.0511233018264e-4, 2.05111023354092e-4, 2.05109646647693e-4, 2.05111865588205e-4, 2.05114622037601e-4, 2.05107445997599e-4, 2.05117040046079e-4, 2.0511111213772e-4, 2.05107182787997e-4, 2.0511111213772e-4, 2.05117040046078e-4, 2.05107445997599e-4, 2.05114622037601e-4, 2.05111865588205e-4, 2.05109646647693e-4, 2.05111023354092e-4, 2.0511233018264e-4, 2.05112522370808e-4, 2.05112079215809e-4, 2.05111523769126e-4, 2.05111097901736e-4, 2.05110849623628e-4, 2.05110746318311e-4, 2.05110737726461e-4, 2.05110780824118e-4, 2.05110845784015e-4, 2.05110914659141e-4, 2.05110978208069e-4, 2.05111032894799e-4, 2.05111078600964e-4, 2.05111117044544e-4, 2.05111150750997e-4, 2.05111182414961e-4, 2.05111214522991e-4, 2.05111249144207e-4, 2.05111287825625e-4, 2.05111331551104e-4, 2.051113807383e-4, 2.05111435258556e-4
flux1:, 0.693652452619847, 1.87742409336887e-4, 1.87742362355162e-4, 1.87742319119282e-4, 1.87742279749431e-4, 1.8774224389853e-4, 1.87742210734359e-4, 1.87742178942375e-4, 1.87742146762907e-4, 1.87742112085822e-4, 1.87742072639612e-4, 1.87742026331615e-4, 1.87741971822773e-4, 1.87741909452712e-4, 1.87741842659218e-4, 1.87741780027841e-4, 1.87741737970979e-4, 1.87741743540579e-4, 1.87741835522861e-4, 1.87742058901076e-4, 1.8774244216294e-4, 1.87742940158243e-4, 1.8774333178775e-4, 1.87743142280213e-4, 1.87741941405616e-4, 1.87740690487262e-4, 1.87742726969442e-4, 1.87745229818127e-4, 1.87738663650674e-4, 1.87747445208345e-4, 1.87742018504374e-4, 1.87738418087747e-4, 1.87742018504374e-4, 1.87747445208345e-4, 1.87738663650674e-4, 1.87745229818127e-4, 1.87742726969442e-4, 1.87740690487262e-4, 1.87741941405616e-4, 1.87743142280213e-4, 1.8774333178775e-4, 1.87742940158243e-4, 1.8774244216294e-4, 1.87742058901076e-4, 1.87741835522861e-4, 1.87741743540579e-4, 1.87741737970979e-4, 1.87741780027841e-4, 1.87741842659218e-4, 1.87741909452712e-4, 1.87741971822773e-4, 1.87742026331615e-4, 1.87742072639612e-4, 1.87742112085822e-4, 1.87742146762907e-4, 1.87742178942375e-4, 1.87742210734359e-4, 1.8774224389853e-4, 1.87742279749431e-4, 1.87742319119282e-4, 1.87742362355162e-4, 1.87742409336887e-4
flux1:, 0.693914901523601, 1.71692443021859e-4, 1.7169240308674e-4, 1.7169236549182e-4, 1.71692330341106e-4, 1.71692297341791e-4, 1.71692265788341e-4, 1.71692234565219e-4, 1.71692202180622e-4, 1.71692166852058e-4, 1.71692126676955e-4, 1.71692079939141e-4, 1.71692025625837e-4, 1.71691964258504e-4, 1.7169189916576e-4, 1.71691838317679e-4, 1.71691796715572e-4, 1.716917988807e-4, 1.71691879756943e-4, 1.71692079575935e-4, 1.7169242317864e-4, 1.71692868220241e-4, 1.71693212813961e-4, 1.71693026438228e-4, 1.7169192334691e-4, 1.71690787182719e-4, 1.7169265390989e-4, 1.71694923868027e-4, 1.71688920725982e-4, 1.71696951223745e-4, 1.7169198757434e-4, 1.71688691412441e-4, 1.7169198757434e-4, 1.71696951223745e-4, 1.71688920725982e-4, 1.71694923868027e-4, 1.7169265390989e-4, 1.71690787182719e-4, 1.71691923346911e-4, 1.71693026438228e-4, 1.71693212813961e-4, 1.71692868220241e-4, 1.7169242317864e-4, 1.71692079575935e-4, 1.71691879756943e-4, 1.716917988807e-4, 1.71691796715572e-4, 1.71691838317679e-4, 1.7169189916576e-4, 1.71691964258504e-4, 1.71692025625837e-4, 1.71692079939141e-4, 1.71692126676955e-4, 1.71692166852058e-4, 1.71692202180622e-4, 1.71692234565219e-4, 1.71692265788341e-4, 1.71692297341791e-4, 1.71692330341106e-4, 1.7169236549182e-4, 1.7169240308674e-4, 1.71692443021859e-4
flux1:, 0.694177350427354, 1.56875908779024e-4, 1.56875875229451e-4, 1.56875842799048e-4, 1.56875811572719e-4, 1.5687578130077e-4, 1.56875751384857e-4, 1.56875720880682e-4, 1.5687568852861e-4, 1.56875652830971e-4, 1.56875612205856e-4, 1.56875565262897e-4, 1.56875511267799e-4, 1.56875450887794e-4, 1.56875387331954e-4, 1.56875327991139e-4, 1.56875286567421e-4, 1.56875285273233e-4, 1.56875355568306e-4, 1.56875533405631e-4, 1.56875840407103e-4, 1.5687623695859e-4, 1.56876538917092e-4, 1.56876356269305e-4, 1.56875343547236e-4, 1.56874312158757e-4, 1.56876021305959e-4, 1.56878077761299e-4, 1.56872594005135e-4, 1.56879931001089e-4, 1.56875394795858e-4, 1.56872379803529e-4, 1.56875394795858e-4, 1.56879931001089e-4, 1.56872594005135e-4, 1.56878077761299e-4, 1.56876021305959e-4, 1.56874312158757e-4, 1.56875343547236e-4, 1.56876356269305e-4, 1.56876538917092e-4, 1.5687623695859e-4, 1.56875840407103e-4, 1.56875533405631e-4, 1.56875355568306e-4, 1.56875285273233e-4, 1.56875286567421e-4, 1.56875327991139e-4, 1.56875387331955e-4, 1.56875450887794e-4, 1.56875511267799e-4, 1.56875565262897e-4, 1.56875612205856e-4, 1.56875652830971e-4, 1.5687568852861e-4, 1.56875720880682e-4, 1.56875751384857e-4, 1.5687578130077e-4, 1.56875811572719e-4, 1.56875842799048e-4, 1.56875875229451e-4, 1.56875908779024e-4
flux1:, 0.694439799331107, 1.43211406966619e-4, 1.43211379049368e-4, 1.43211351214869e-4, 1.43211323529108e-4, 1.43211295777905e-4, 1.4321126745459e-4, 1.43211237762686e-4, 1.43211205643707e-4, 1.43211169846931e-4, 1.4321112906789e-4, 1.43211082196292e-4, 1.43211028732967e-4, 1.43210969458048e-4, 1.43210907451469e-4, 1.43210849557682e-4, 1.43210808281106e-4, 1.43210803726811e-4, 1.43210864195054e-4, 1.43211021786802e-4, 1.43211295284204e-4, 1.43211647713359e-4, 1.43211911294902e-4, 1.43211733055953e-4, 1.43210803952983e-4, 1.43209868301465e-4, 1.43211431484211e-4, 1.43213292539933e-4, 1.43208287544384e-4, 1.43214984889631e-4, 1.43210842917276e-4, 1.43208087521647e-4, 1.43210842917276e-4, 1.43214984889631e-4, 1.43208287544384e-4, 1.43213292539933e-4, 1.43211431484211e-4, 1.43209868301465e-4, 1.43210803952983e-4, 1.43211733055953e-4, 1.43211911294902e-4, 1.4321164771336e-4, 1.43211295284204e-4, 1.43211021786802e-4, 1.43210864195054e-4, 1.43210803726811e-4, 1.43210808281106e-4, 1.43210849557682e-4, 1.43210907451469e-4, 1.43210969458048e-4, 1.43211028732967e-4, 1.43211082196292e-4, 1.4321112906789e-4, 1.43211169846931e-4, 1.43211205643707e-4, 1.43211237762686e-4, 1.4321126745459e-4, 1.43211295777905e-4, 1.43211323529108e-4, 1.43211351214869e-4, 1.43211379049368e-4, 1.43211406966619e-4
flux1:, 0.69470224823486, 1.30621676032477e-4, 1.3062165296594e-4, 1.30621629126696e-4, 1.30621604563803e-4, 1.30621579093332e-4, 1.30621552287602e-4, 1.30621523477866e-4, 1.30621491779529e-4, 1.30621456155094e-4, 1.3062141553875e-4, 1.30621369059021e-4, 1.30621316412654e-4, 1.3062125846294e-4, 1.30621198152108e-4, 1.30621141808258e-4, 1.30621100830775e-4, 1.30621093400663e-4, 1.30621144953276e-4, 1.30621284122516e-4, 1.30621527187205e-4, 1.30621839711468e-4, 1.30622068985592e-4, 1.30621895867588e-4, 1.30621044212472e-4, 1.30620196092421e-4, 1.30621624342501e-4, 1.30623306857646e-4, 1.30618742826443e-4, 1.30624850830373e-4, 1.30621072143106e-4, 1.30618556204695e-4, 1.30621072143106e-4, 1.30624850830373e-4, 1.30618742826443e-4, 1.30623306857646e-4, 1.30621624342501e-4, 1.30620196092421e-4, 1.30621044212472e-4, 1.30621895867588e-4, 1.30622068985592e-4, 1.30621839711468e-4, 1.30621527187205e-4, 1.30621284122517e-4, 1.30621144953276e-4, 1.30621093400663e-4, 1.30621100830775e-4, 1.30621141808258e-4, 1.30621198152108e-4, 1.3062125846294e-4, 1.30621316412654e-4, 1.30621369059021e-4, 1.30621415538749e-4, 1.30621456155094e-4, 1.30621491779529e-4, 1.30621523477866e-4, 1.30621552287602e-4, 1.30621579093331e-4, 1.30621604563803e-4, 1.30621629126696e-4, 1.3062165296594e-4, 1.30621676032477e-4
flux1:, 0.694964697138614, 1.19033493022408e-4, 1.19033474046401e-4, 1.19033453615751e-4, 1.1903343176543e-4, 1.19033408337908e-4, 1.19033382973805e-4, 1.19033355114562e-4, 1.19033324025324e-4, 1.19033288851681e-4, 1.19033248731652e-4, 1.19033202995462e-4, 1.19033151500506e-4, 1.19033095166604e-4, 1.19033036790994e-4, 1.1903298221334e-4, 1.19032941812858e-4, 1.19032932013631e-4, 1.19032975653665e-4, 1.19033098247385e-4, 1.19033313868691e-4, 1.19033590509239e-4, 1.19033789318459e-4, 1.19033622019126e-4, 1.19032842143486e-4, 1.19032074086446e-4, 1.19033377835394e-4, 1.19034897468414e-4, 1.19030739257933e-4, 1.19036304852836e-4, 1.19032860636038e-4, 1.19030565372144e-4, 1.19032860636038e-4, 1.19036304852836e-4, 1.19030739257933e-4, 1.19034897468414e-4, 1.19033377835394e-4, 1.19032074086446e-4, 1.19032842143486e-4, 1.19033622019126e-4, 1.19033789318459e-4, 1.19033590509239e-4, 1.19033313868691e-4, 1.19033098247385e-4, 1.19032975653665e-4, 1.19032932013631e-4, 1.19032941812857e-4, 1.1903298221334e-4, 1.19033036790994e-4, 1.19033095166604e-4, 1.19033151500506e-4, 1.19033202995462e-4, 1.19033248731652e-4, 1.19033288851681e-4, 1.19033324025324e-4, 1.19033355114562e-4, 1.19033382973805e-4, 1.19033408337907e-4, 1.1903343176543e-4, 1.19033453615751e-4, 1.19033474046401e-4, 1.19033493022407e-4
flux1:, 0.695227146042367, 1.08377565745362e-4, 1.08377550157163e-4, 1.08377532594948e-4, 1.08377513082598e-4, 1.08377491485917e-4, 1.08377467504544e-4, 1.08377440674592e-4, 1.08377410389419e-4, 1.08377375950737e-4, 1.08377336669203e-4, 1.08377292043511e-4, 1.08377242060222e-4, 1.08377187672184e-4, 1.08377131525836e-4, 1.08377078998747e-4, 1.08377039528116e-4, 1.08377027933906e-4, 1.08377064700091e-4, 1.08377172535682e-4, 1.08377363574447e-4, 1.08377608119693e-4, 1.08377780049996e-4, 1.08377619215695e-4, 1.08376905887483e-4, 1.08376211076454e-4, 1.08377400146802e-4, 1.08378771402397e-4, 1.0837498635469e-4, 1.08380053259414e-4, 1.08376916706821e-4, 1.08374824617418e-4, 1.08376916706821e-4, 1.08380053259414e-4, 1.0837498635469e-4, 1.08378771402397e-4, 1.08377400146802e-4, 1.08376211076454e-4, 1.08376905887483e-4, 1.08377619215695e-4, 1.08377780049996e-4, 1.08377608119693e-4, 1.08377363574447e-4, 1.08377172535682e-4, 1.08377064700091e-4, 1.08377027933906e-4, 1.08377039528116e-4, 1.08377078998747e-4, 1.08377131525836e-4, 1.08377187672183e-4, 1.08377242060222e-4, 1.08377292043511e-4, 1.08377336669203e-4, 1.08377375950737e-4, 1.08377410389419e-4, 1.08377440674592e-4, 1.08377467504544e-4, 1.08377491485917e-4, 1.08377513082598e-4, 1.08377532594948e-4, 1.08377550157163e-4, 1.08377565745362e-4
flux1:, 0.69548959494612, 9.85884178734039e-5, 9.8588405051031e-5, 9.85883898838389e-5, 9.85883723873623e-5, 9.85883524480505e-5, 9.85883298162963e-5, 9.85883041090425e-5, 9.85882748286329e-5, 9.85882414088311e-5, 9.85882033051105e-5, 9.85881601550909e-5, 9.85881120466885e-5, 9.85880599453651e-5, 9.85880063426162e-5, 9.85879561791085e-5, 9.85879180223897e-5, 9.85879052283081e-5, 9.85879361483862e-5, 9.85880309701782e-5, 9.85882001223726e-5, 9.85884161011141e-5, 9.85885644614476e-5, 9.85884106589029e-5, 9.85877590254652e-5, 9.8587131219905e-5, 9.85882148240188e-5, 9.85894511031483e-5, 9.85860088884857e-5, 9.85906177707101e-5, 9.858776396531e-5, 9.85858587615535e-5, 9.85877639653102e-5, 9.85906177707101e-5, 9.85860088884857e-5, 9.85894511031484e-5, 9.85882148240188e-5, 9.8587131219905e-5, 9.85877590254652e-5, 9.8588410658903e-5, 9.85885644614475e-5, 9.85884161011141e-5, 9.85882001223725e-5, 9.85880309701783e-5, 9.85879361483862e-5, 9.85879052283081e-5, 9.85879180223898e-5, 9.85879561791086e-5, 9.85880063426162e-5, 9.85880599453651e-5, 9.85881120466885e-5, 9.85881601550909e-5, 9.85882033051106e-5, 9.85882414088312e-5, 9.85882748286329e-5, 9.85883041090424e-5, 9.85883298162961e-5, 9.85883524480505e-5, 9.85883723873623e-5, 9.85883898838389e-5, 9.85884050510309e-5, 9.85884178734039e-5
flux1:, 0.695752043849873, 8.96042681847049e-5, 8.96042575989674e-5, 8.96042444298897e-5, 8.96042286869103e-5, 8.96042102745811e-5, 8.96041889865806e-5, 8.96041645082868e-5, 8.96041364338866e-5, 8.96041043078016e-5, 8.96040677056867e-5, 8.96040263780488e-5, 8.96039804898824e-5, 8.96039310019016e-5, 8.96038802482466e-5, 8.96038327570991e-5, 8.96037962936594e-5, 8.96037828782599e-5, 8.96038089319644e-5, 8.96038923777926e-5, 8.96040421480875e-5, 8.96042328120692e-5, 8.96043606225206e-5, 8.96042143189857e-5, 8.96036198593869e-5, 8.9603053330379e-5, 8.9604040076352e-5, 8.96051537290371e-5, 8.96020261978872e-5, 8.96062148345085e-5, 8.96036206351529e-5, 8.96018871706097e-5, 8.96036206351529e-5, 8.96062148345084e-5, 8.96020261978872e-5, 8.96051537290371e-5, 8.96040400763519e-5, 8.96030533303789e-5, 8.96036198593869e-5, 8.96042143189856e-5, 8.96043606225206e-5, 8.96042328120692e-5, 8.96040421480876e-5, 8.96038923777926e-5, 8.96038089319644e-5, 8.96037828782598e-5, 8.96037962936593e-5, 8.96038327570992e-5, 8.96038802482466e-5, 8.96039310019016e-5, 8.96039804898825e-5, 8.9604026378049e-5, 8.96040677056868e-5, 8.96041043078017e-5, 8.96041364338867e-5, 8.96041645082869e-5, 8.96041889865805e-5, 8.96042102745811e-5, 8.96042286869103e-5, 8.96042444298897e-5, 8.96042575989674e-5, 8.96042681847049e-5
flux1:, 0.696014492753627, 8.136690508534e-5, 8.13668963026205e-5, 8.13668848125273e-5, 8.13668706200858e-5, 8.13668536454533e-5, 8.13668337188085e-5, 8.13668105828843e-5, 8.13667839085062e-5, 8.13667533318748e-5, 8.13667185271984e-5, 8.13666793351715e-5, 8.13666359769682e-5, 8.13665893941424e-5, 8.13665417628404e-5, 8.13664972226207e-5, 8.13664627992025e-5, 8.13664492957395e-5, 8.13664713871605e-5, 8.13665449645279e-5, 8.13666776492495e-5, 8.13668459645124e-5, 8.13669559525412e-5, 8.13668175037602e-5, 8.13662759897375e-5, 8.1365765464644e-5, 8.13666633685094e-5, 8.13676657489111e-5, 8.13648267930528e-5, 8.13686302281132e-5, 8.13662741617845e-5, 8.13646983664033e-5, 8.13662741617845e-5, 8.13686302281132e-5, 8.13648267930528e-5, 8.13676657489112e-5, 8.13666633685094e-5, 8.1365765464644e-5, 8.13662759897375e-5, 8.13668175037602e-5, 8.13669559525412e-5, 8.13668459645124e-5, 8.13666776492494e-5, 8.1366544964528e-5, 8.13664713871605e-5, 8.13664492957396e-5, 8.13664627992025e-5, 8.13664972226206e-5, 8.13665417628405e-5, 8.13665893941425e-5, 8.13666359769681e-5, 8.13666793351716e-5, 8.13667185271984e-5, 8.13667533318748e-5, 8.13667839085062e-5, 8.13668105828843e-5, 8.13668337188085e-5, 8.13668536454533e-5, 8.13668706200859e-5, 8.13668848125273e-5, 8.13668963026206e-5, 8.136690508534e-5
flux1:, 0.69627694165738, 7.38215574725131e-5, 7.38215501503496e-5, 7.38215400928049e-5, 7.38215273016208e-5, 7.38215117101007e-5, 7.38214931787738e-5, 7.38214714978863e-5, 7.38214464015232e-5, 7.38214176011606e-5, 7.38213848507716e-5, 7.38213480616891e-5, 7.3821307493567e-5, 7.38212640571925e-5, 7.38212197717985e-5, 7.38211784117836e-5, 7.3821146322282e-5, 7.38211331983272e-5, 7.38211521370312e-5, 7.3821217208096e-5, 7.38213348867087e-5, 7.38214835328164e-5, 7.38215781366355e-5, 7.38214477817221e-5, 7.3820955246406e-5, 7.38204958621069e-5, 7.38213123654897e-5, 7.38222138886027e-5, 7.3819639310951e-5, 7.38230900105282e-5, 7.38209521701113e-5, 7.38195209869497e-5, 7.38209521701114e-5, 7.38230900105282e-5, 7.38196393109511e-5, 7.38222138886027e-5, 7.38213123654898e-5, 7.38204958621069e-5, 7.3820955246406e-5, 7.38214477817221e-5, 7.38215781366354e-5, 7.38214835328165e-5, 7.38213348867087e-5, 7.3821217208096e-5, 7.38211521370312e-5, 7.38211331983273e-5, 7.38211463222821e-5, 7.38211784117836e-5, 7.38212197717985e-5, 7.38212640571926e-5, 7.38213074935669e-5, 7.38213480616891e-5, 7.38213848507716e-5, 7.38214176011606e-5, 7.38214464015231e-5, 7.38214714978863e-5, 7.38214931787738e-5, 7.38215117101006e-5, 7.38215273016207e-5, 7.38215400928049e-5, 7.38215501503496e-5, 7.38215574725132e-5
flux1:, 0.696539390561133, 6.69167629268261e-5, 6.69167568044078e-5, 6.6916747996269e-5, 6.69167365015307e-5, 6.691672226426e-5, 6.69167051698189e-5, 6.69166850473151e-5, 6.69166616824454e-5, 6.69166348476963e-5, 6.69166043606771e-5, 6.69165701867568e-5, 6.69165326093534e-5, 6.69164924994963e-5, 6.69164517222014e-5, 6.69164137098304e-5, 6.69163841822211e-5, 6.69163718268937e-5, 6.69163883168936e-5, 6.69164460912754e-5, 6.69165506253086e-5, 6.69166820013493e-5, 6.69167633793636e-5, 6.69166412415698e-5, 6.69161939549738e-5, 6.6915781218681e-5, 6.69165232109193e-5, 6.69173334101897e-5, 6.69150008028109e-5, 6.69181288062893e-5, 6.69161907536476e-5, 6.69148920783319e-5, 6.69161907536475e-5, 6.69181288062893e-5, 6.69150008028109e-5, 6.69173334101898e-5, 6.69165232109193e-5, 6.6915781218681e-5, 6.69161939549738e-5, 6.69166412415698e-5, 6.69167633793635e-5, 6.69166820013493e-5, 6.69165506253086e-5, 6.69164460912754e-5, 6.69163883168936e-5, 6.69163718268937e-5, 6.69163841822209e-5, 6.69164137098305e-5, 6.69164517222015e-5, 6.69164924994962e-5, 6.69165326093535e-5, 6.69165701867567e-5, 6.69166043606772e-5, 6.69166348476963e-5, 6.69166616824453e-5, 6.69166850473151e-5, 6.69167051698189e-5, 6.691672226426e-5, 6.69167365015307e-5, 6.69167479962689e-5, 6.69167568044077e-5, 6.69167629268261e-5
flux1:, 0.696801839464887, 6.06042341473054e-5, 6.06042290328268e-5, 6.06042213423884e-5, 6.06042110727999e-5, 6.06041981766487e-5, 6.06041825592581e-5, 6.06041640810917e-5, 6.06041425694495e-5, 6.06041178456517e-5, 6.0604089777287e-5, 6.06040583698775e-5, 6.06040239186279e-5, 6.06039872482099e-5, 6.06039500735756e-5, 6.06039155078293e-5, 6.0603888697461e-5, 6.06038774153161e-5, 6.06038920508259e-5, 6.06039435850621e-5, 6.06040366232624e-5, 6.06041528594096e-5, 6.06042229045573e-5, 6.0604108996815e-5, 6.06037034470253e-5, 6.06033332036133e-5, 6.06040070473623e-5, 6.06047346324999e-5, 6.06026232622465e-5, 6.06054563294204e-5, 6.06037010035471e-5, 6.06025236264215e-5, 6.06037010035471e-5, 6.06054563294205e-5, 6.06026232622465e-5, 6.06047346325e-5, 6.06040070473623e-5, 6.06033332036133e-5, 6.06037034470253e-5, 6.06041089968151e-5, 6.06042229045573e-5, 6.06041528594097e-5, 6.06040366232623e-5, 6.0603943585062e-5, 6.06038920508259e-5, 6.06038774153161e-5, 6.0603888697461e-5, 6.06039155078293e-5, 6.06039500735756e-5, 6.06039872482099e-5, 6.0604023918628e-5, 6.06040583698775e-5, 6.0604089777287e-5, 6.06041178456517e-5, 6.06041425694495e-5, 6.06041640810917e-5, 6.06041825592582e-5, 6.06041981766487e-5, 6.06042110727999e-5, 6.06042213423884e-5, 6.06042290328269e-5, 6.06042341473054e-5
flux1:, 0.69706428836864, 5.48387244684518e-5, 5.48387202250461e-5, 5.48387135593139e-5, 5.48387044658301e-5, 5.48386929036671e-5, 5.48386787938895e-5, 5.48386620219139e-5, 5.48386424481671e-5, 5.48386199325582e-5, 5.48385943812637e-5, 5.48385658285449e-5, 5.48385345718905e-5, 5.48385013851465e-5, 5.48384678386171e-5, 5.48384367485306e-5, 5.48384127368296e-5, 5.48384027473413e-5, 5.48384160141323e-5, 5.48384622165436e-5, 5.4838545204993e-5, 5.4838648178382e-5, 5.48387085361723e-5, 5.48386027702996e-5, 5.48382356492865e-5, 5.48379040540728e-5, 5.48385156134212e-5, 5.48391685277288e-5, 5.48372592289002e-5, 5.48398229824237e-5, 5.48382346124183e-5, 5.48371681633225e-5, 5.48382346124183e-5, 5.48398229824237e-5, 5.48372592289002e-5, 5.48391685277288e-5, 5.48385156134212e-5, 5.48379040540728e-5, 5.48382356492865e-5, 5.48386027702997e-5, 5.48387085361722e-5, 5.4838648178382e-5, 5.4838545204993e-5, 5.48384622165436e-5, 5.48384160141323e-5, 5.48384027473413e-5, 5.48384127368296e-5, 5.48384367485306e-5, 5.48384678386171e-5, 5.48385013851465e-5, 5.48385345718905e-5, 5.4838565828545e-5, 5.48385943812637e-5, 5.48386199325582e-5, 5.48386424481671e-5, 5.48386620219138e-5, 5.48386787938896e-5, 5.48386929036671e-5, 5.48387044658301e-5, 5.4838713559314e-5, 5.48387202250462e-5, 5.48387244684518e-5
flux1:, 0.697326737272393, 4.95778932257451e-5, 4.95778897574067e-5, 4.95778840497668e-5, 4.95778760951208e-5, 4.9577865857253e-5, 4.95778532694016e-5, 4.95778382365724e-5, 4.9577820645259e-5, 4.95778003854742e-5, 4.95777773926298e-5, 4.95777517205261e-5, 4.95777236616213e-5, 4.95776939363287e-5, 4.95776639767639e-5, 4.95776363241702e-5, 4.95776151217334e-5, 4.95776065632349e-5, 4.95776188443983e-5, 4.95776604841186e-5, 4.95777346800687e-5, 4.957782603377e-5, 4.95778781228818e-5, 4.95777803213707e-5, 4.95774485143961e-5, 4.95771520103585e-5, 4.95777066805567e-5, 4.957829215713e-5, 4.95765672305933e-5, 4.95788852933349e-5, 4.95774493159493e-5, 4.95764842115676e-5, 4.95774493159493e-5, 4.95788852933349e-5, 4.95765672305932e-5, 4.957829215713e-5, 4.95777066805567e-5, 4.95771520103585e-5, 4.95774485143961e-5, 4.95777803213706e-5, 4.95778781228818e-5, 4.957782603377e-5, 4.95777346800687e-5, 4.95776604841186e-5, 4.95776188443983e-5, 4.9577606563235e-5, 4.95776151217334e-5, 4.95776363241701e-5, 4.95776639767639e-5, 4.95776939363287e-5, 4.95777236616213e-5, 4.95777517205261e-5, 4.95777773926298e-5, 4.95778003854742e-5, 4.9577820645259e-5, 4.95778382365724e-5, 4.95778532694015e-5, 4.9577865857253e-5, 4.95778760951209e-5, 4.95778840497669e-5, 4.95778897574067e-5, 4.95778932257451e-5
flux1:, 0.697589186176146, 4.47821716646063e-5, 4.47821689031798e-5, 4.47821641023907e-5, 4.47821572521815e-5, 4.47821483195728e-5, 4.47821372470418e-5, 4.47821239547839e-5, 4.47821083495831e-5, 4.47820903446469e-5, 4.47820698970807e-5, 4.47820470729653e-5, 4.47820221543166e-5, 4.4781995807086e-5, 4.47819693324739e-5, 4.47819450180292e-5, 4.47819265710651e-5, 4.47819195080316e-5, 4.47819310929731e-5, 4.4781968811957e-5, 4.47820353001976e-5, 4.47821164641579e-5, 4.478216149853e-5, 4.47820714079322e-5, 4.47817719856068e-5, 4.47815072841086e-5, 4.47820100220863e-5, 4.47825346383323e-5, 4.47809777565496e-5, 4.47830718835082e-5, 4.47817748650176e-5, 4.47809022587203e-5, 4.47817748650177e-5, 4.47830718835082e-5, 4.47809777565496e-5, 4.47825346383322e-5, 4.47820100220863e-5, 4.47815072841086e-5, 4.47817719856068e-5, 4.47820714079322e-5, 4.478216149853e-5, 4.47821164641579e-5, 4.47820353001976e-5, 4.47819688119571e-5, 4.47819310929732e-5, 4.47819195080316e-5, 4.47819265710651e-5, 4.47819450180292e-5, 4.4781969332474e-5, 4.4781995807086e-5, 4.47820221543167e-5, 4.47820470729653e-5, 4.47820698970806e-5, 4.47820903446469e-5, 4.47821083495831e-5, 4.47821239547839e-5, 4.47821372470418e-5, 4.47821483195727e-5, 4.47821572521814e-5, 4.47821641023907e-5, 4.47821689031797e-5, 4.47821716646063e-5
flux1:, 0.6978516350799, 4.04146300182538e-5, 4.04146279122285e-5, 4.0414623973335e-5, 4.04146181891274e-5, 4.04146105287017e-5, 4.04146009414336e-5, 4.04145893591813e-5, 4.04145757043868e-5, 4.04145599079274e-5, 4.04145419426371e-5, 4.04145218812937e-5, 4.04144999916746e-5, 4.04144768855401e-5, 4.04144537410372e-5, 4.04144326125911e-5, 4.04144168116963e-5, 4.04144112443161e-5, 4.04144223399026e-5, 4.04144566668162e-5, 4.04145163775142e-5, 4.04145885904502e-5, 4.04146276019269e-5, 4.04145449069709e-5, 4.04142751191262e-5, 4.04140391833173e-5, 4.04144945382824e-5, 4.04149642682884e-5, 4.04135603857572e-5, 4.04154505902562e-5, 4.04142801524225e-5, 4.04134918865299e-5, 4.04142801524225e-5, 4.04154505902562e-5, 4.04135603857572e-5, 4.04149642682884e-5, 4.04144945382823e-5, 4.04140391833173e-5, 4.04142751191262e-5, 4.04145449069709e-5, 4.04146276019269e-5, 4.04145885904502e-5, 4.04145163775142e-5, 4.04144566668162e-5, 4.04144223399026e-5, 4.04144112443161e-5, 4.04144168116963e-5, 4.04144326125912e-5, 4.04144537410372e-5, 4.04144768855402e-5, 4.04144999916745e-5, 4.04145218812937e-5, 4.04145419426371e-5, 4.04145599079275e-5, 4.04145757043868e-5, 4.04145893591813e-5, 4.04146009414335e-5, 4.04146105287017e-5, 4.04146181891274e-5, 4.0414623973335e-5, 4.04146279122284e-5, 4.04146300182537e-5
flux1:, 0.698114083983653, 3.64408463129065e-5, 3.64408448184406e-5, 3.64408416959117e-5, 3.64408369305291e-5, 3.64408304926121e-5, 3.64408223366338e-5, 3.64408124033632e-5, 3.64408006272599e-5, 3.64407869525409e-5, 3.64407713631491e-5, 3.64407539343908e-5, 3.644073491735e-5, 3.64407148709046e-5, 3.64406948583746e-5, 3.64406767208009e-5, 3.64406634111552e-5, 3.64406592862324e-5, 3.64406700291215e-5, 3.64407013941621e-5, 3.6440755121244e-5, 3.64408194526175e-5, 3.64408533133538e-5, 3.64407776510569e-5, 3.64405349217235e-5, 3.64403249519148e-5, 3.64407370954393e-5, 3.64411573598199e-5, 3.64398926284815e-5, 3.64415973024532e-5, 3.64405420523604e-5, 3.64398306127568e-5, 3.64405420523604e-5, 3.64415973024532e-5, 3.64398926284816e-5, 3.64411573598199e-5, 3.64407370954393e-5, 3.64403249519147e-5, 3.64405349217235e-5, 3.64407776510568e-5, 3.64408533133538e-5, 3.64408194526175e-5, 3.6440755121244e-5, 3.64407013941621e-5, 3.64406700291214e-5, 3.64406592862323e-5, 3.64406634111552e-5, 3.64406767208009e-5, 3.64406948583747e-5, 3.64407148709046e-5, 3.644073491735e-5, 3.64407539343909e-5, 3.64407713631491e-5, 3.64407869525409e-5, 3.644080062726e-5, 3.64408124033631e-5, 3.64408223366338e-5, 3.64408304926121e-5, 3.64408369305291e-5, 3.64408416959117e-5, 3.64408448184406e-5, 3.64408463129064e-5
flux1:, 0.698376532887406, 3.28287773943034e-5, 3.28287764686328e-5, 3.28287741117733e-5, 3.28287703067349e-5, 3.28287650244913e-5, 3.28287582232886e-5, 3.28287498507169e-5, 3.282873985046e-5, 3.28287281767507e-5, 3.28287148211464e-5, 3.28286998584831e-5, 3.28286835217824e-5, 3.28286663191356e-5, 3.28286492074352e-5, 3.28286338331393e-5, 3.28286228253009e-5, 3.28286200476684e-5, 3.28286305169968e-5, 3.28286592668337e-5, 3.28287076861446e-5, 3.28287650575105e-5, 3.282879450149e-5, 3.28287254746793e-5, 3.28285073975952e-5, 3.28283208180204e-5, 3.2828693573139e-5, 3.28290692860902e-5, 3.28279309753236e-5, 3.28294670035623e-5, 3.28285164671323e-5, 3.2827874940153e-5, 3.28285164671323e-5, 3.28294670035623e-5, 3.28279309753236e-5, 3.28290692860902e-5, 3.2828693573139e-5, 3.28283208180204e-5, 3.28285073975951e-5, 3.28287254746793e-5, 3.282879450149e-5, 3.28287650575105e-5, 3.28287076861446e-5, 3.28286592668337e-5, 3.28286305169968e-5, 3.28286200476684e-5, 3.28286228253009e-5, 3.28286338331393e-5, 3.28286492074353e-5, 3.28286663191356e-5, 3.28286835217825e-5, 3.28286998584831e-5, 3.28287148211464e-5, 3.28287281767507e-5, 3.282873985046e-5, 3.28287498507168e-5, 3.28287582232886e-5, 3.28287650244913e-5, 3.28287703067349e-5, 3.28287741117733e-5, 3.28287764686328e-5, 3.28287773943034e-5
flux1:, 0.698638981791159, 2.9548632608128e-5, 2.95486322052823e-5, 2.95486305557737e-5, 2.95486276406561e-5, 2.95486234312385e-5, 2.95486178886163e-5, 2.95486109656665e-5, 2.95486026132052e-5, 2.95485927929851e-5, 2.95485815016065e-5, 2.95485688113793e-5, 2.95485549367441e-5, 2.95485403376737e-5, 2.95485258730216e-5, 2.95485130124486e-5, 2.95485040930732e-5, 2.95485025368337e-5, 2.95485127665986e-5, 2.95485391787896e-5, 2.9548582865419e-5, 2.95486340705925e-5, 2.954865971377e-5, 2.95485969035672e-5, 2.95484012377757e-5, 2.95482356842813e-5, 2.95485725532415e-5, 2.95489081666239e-5, 2.95478845874962e-5, 2.95492674558433e-5, 2.95484120148519e-5, 2.95478340463765e-5, 2.95484120148519e-5, 2.95492674558433e-5, 2.95478845874962e-5, 2.9548908166624e-5, 2.95485725532415e-5, 2.95482356842813e-5, 2.95484012377757e-5, 2.95485969035672e-5, 2.954865971377e-5, 2.95486340705925e-5, 2.9548582865419e-5, 2.95485391787895e-5, 2.95485127665986e-5, 2.95485025368338e-5, 2.95485040930732e-5, 2.95485130124485e-5, 2.95485258730216e-5, 2.95485403376737e-5, 2.95485549367442e-5, 2.95485688113793e-5, 2.95485815016065e-5, 2.95485927929852e-5, 2.95486026132052e-5, 2.95486109656665e-5, 2.95486178886163e-5, 2.95486234312384e-5, 2.95486276406561e-5, 2.95486305557737e-5, 2.95486322052823e-5, 2.9548632608128e-5
flux1:, 0.698901430694913, 2.65727505085457e-5, 2.65727505771401e-5, 2.65727495684203e-5, 2.65727474618123e-5, 2.65727442288458e-5, 2.65727398328679e-5, 2.65727342309569e-5, 2.65727273795349e-5, 2.65727192460469e-5, 2.65727098302969e-5, 2.65726992007566e-5, 2.65726875534132e-5, 2.65726753031643e-5, 2.65726632190584e-5, 2.65726526106608e-5, 2.65726455526051e-5, 2.65726450716715e-5, 2.65726550622858e-5, 2.65726793586822e-5, 2.65727188030115e-5, 2.65727645266573e-5, 2.65727868853825e-5, 2.65727298623428e-5, 2.65725545275581e-5, 2.65724078358744e-5, 2.65727120262903e-5, 2.65730115706501e-5, 2.6572092004153e-5, 2.65733359016326e-5, 2.65725667340728e-5, 2.6572046490754e-5, 2.65725667340728e-5, 2.65733359016326e-5, 2.6572092004153e-5, 2.65730115706501e-5, 2.65727120262903e-5, 2.65724078358744e-5, 2.65725545275582e-5, 2.65727298623427e-5, 2.65727868853824e-5, 2.65727645266574e-5, 2.65727188030115e-5, 2.65726793586821e-5, 2.65726550622858e-5, 2.65726450716715e-5, 2.65726455526051e-5, 2.65726526106608e-5, 2.65726632190584e-5, 2.65726753031643e-5, 2.65726875534132e-5, 2.65726992007566e-5, 2.65727098302969e-5, 2.6572719246047e-5, 2.65727273795349e-5, 2.65727342309568e-5, 2.65727398328679e-5, 2.65727442288458e-5, 2.65727474618123e-5, 2.65727495684203e-5, 2.65727505771402e-5, 2.65727505085457e-5
flux1:, 0.699163879598666, 2.38754789141642e-5, 2.3875479396917e-5, 2.3875478955025e-5, 2.38754775666786e-5, 2.38754752036684e-5, 2.38754718312492e-5, 2.38754674099649e-5, 2.38754619007602e-5, 2.38754552754659e-5, 2.38754475358229e-5, 2.38754387457191e-5, 2.38754290832815e-5, 2.38754189215925e-5, 2.38754089478503e-5, 2.38754003271062e-5, 2.38753948985175e-5, 2.38753953360671e-5, 2.38754050647294e-5, 2.38754274235306e-5, 2.38754630457e-5, 2.38755038800889e-5, 2.38755233875988e-5, 2.38754717213189e-5, 2.38753147928553e-5, 2.3875184987208e-5, 2.38754594364589e-5, 2.38757265589709e-5, 2.387490118802e-5, 2.38760191030118e-5, 2.38753281266612e-5, 2.38748602592246e-5, 2.38753281266612e-5, 2.38760191030117e-5, 2.387490118802e-5, 2.38757265589709e-5, 2.38754594364589e-5, 2.3875184987208e-5, 2.38753147928553e-5, 2.38754717213189e-5, 2.38755233875988e-5, 2.38755038800889e-5, 2.38754630457e-5, 2.38754274235307e-5, 2.38754050647294e-5, 2.38753953360671e-5, 2.38753948985175e-5, 2.38754003271061e-5, 2.38754089478503e-5, 2.38754189215924e-5, 2.38754290832815e-5, 2.38754387457191e-5, 2.38754475358229e-5, 2.38754552754659e-5, 2.38754619007601e-5, 2.38754674099649e-5, 2.38754718312491e-5, 2.38754752036684e-5, 2.38754775666786e-5, 2.38754789550251e-5, 2.3875479396917e-5, 2.38754789141642e-5
flux1:, 0.699426328502419, 2.1433058579047e-5, 2.14330594136162e-5, 2.14330594590908e-5, 2.14330586928546e-5, 2.14330570871067e-5, 2.14330546088504e-5, 2.14330512216218e-5, 2.14330468901395e-5, 2.14330415897096e-5, 2.14330353231746e-5, 2.14330281495089e-5, 2.14330202298932e-5, 2.1433011898935e-5, 2.1433003769568e-5, 2.14329968767682e-5, 2.14329928488932e-5, 2.14329940454898e-5, 2.14330034751377e-5, 2.14330240413953e-5, 2.1433056204018e-5, 2.14330926638183e-5, 2.14331096847087e-5, 2.14330629518227e-5, 2.14329226549732e-5, 2.14328079368823e-5, 2.1433055334688e-5, 2.14332933340691e-5, 2.14325531790851e-5, 2.14335569896637e-5, 2.14329368087357e-5, 2.14325164172819e-5, 2.14329368087357e-5, 2.14335569896637e-5, 2.14325531790852e-5, 2.14332933340691e-5, 2.1433055334688e-5, 2.14328079368823e-5, 2.14329226549732e-5, 2.14330629518227e-5, 2.14331096847087e-5, 2.14330926638183e-5, 2.1433056204018e-5, 2.14330240413953e-5, 2.14330034751377e-5, 2.14329940454898e-5, 2.14329928488932e-5, 2.14329968767682e-5, 2.1433003769568e-5, 2.1433011898935e-5, 2.14330202298932e-5, 2.14330281495089e-5, 2.14330353231745e-5, 2.14330415897096e-5, 2.14330468901395e-5, 2.14330512216218e-5, 2.14330546088504e-5, 2.14330570871067e-5, 2.14330586928546e-5, 2.14330594590909e-5, 2.14330594136162e-5, 2.1433058579047e-5
[truncated: 33,986 more chars]
