# Supplementary material for: Spatial Resolution and Refractive Index Contrast of Resonant Photonic Crystal Surfaces for Biosensing
Source: IEEE Photonics J. Author manuscript; Available in PMC 2015 Sep 7. (PMC4561521; doi:10.1109/JPHOT.2015.2435699)
Supplement: fig6_data [file NIHMS64775-supplement-fig6_data.gz › Volumes/graham/MacBook_backup/PhD_folder_2015_06_02/paper_improvements/IEEE_J_Photonics/final_files/data_files/fig6/meep_data/13/t.dat]

flux1:	0.627777777777778	6.47516119395222e-7	6.43021630087851e-7	6.3852891495786e-7	6.34161479065996e-7	6.30177570544091e-7	6.26857865512667e-7	6.24383850800272e-7	6.22771202446989e-7	6.21888908830296e-7	6.21548147301384e-7	6.21610551341532e-7	6.22058084609848e-7	6.22987083735574e-7	6.24528316673689e-7	6.26737915603011e-7	6.2952919316835e-7	6.32702354835105e-7	6.36073048760494e-7	6.39621880802154e-7	6.43525481612288e-7	6.4794547426334e-7	6.52638460746239e-7	6.56867823459283e-7	6.60368304666262e-7	6.64750885094743e-7	6.70962550250376e-7	6.73509197951615e-7	6.7725993674265e-7	6.81303975999693e-7	6.90876875374119e-7	6.87311262950718e-7	6.83438895489919e-7	6.91214451005977e-7	6.93456709755548e-7	6.94069594409312e-7	6.93356276748025e-7	6.93395846890054e-7	6.91994928967279e-7	6.8985013965433e-7	6.87232052291268e-7	6.84023565166155e-7	6.80256055400405e-7	6.76046289368488e-7	6.71474409073445e-7	6.6661085429936e-7	6.61581773901569e-7	6.56568762450059e-7	6.51742095714892e-7
flux1:	0.628040226681531	7.39731723348331e-7	7.33318003847955e-7	7.26865858071803e-7	7.20508266932356e-7	7.14524958278474e-7	7.09238811956455e-7	7.04895162408338e-7	7.01587555709867e-7	6.99262489478096e-7	6.97791784358335e-7	6.97068521234965e-7	6.97073994259975e-7	6.97880264403146e-7	6.99588506193227e-7	7.02242393702559e-7	7.05776376037713e-7	7.10043173896526e-7	7.14913595513376e-7	7.2037758116088e-7	7.26533821243042e-7	7.33385439540713e-7	7.40535833535539e-7	7.47234065940918e-7	7.5337290329652e-7	7.60635554953436e-7	7.69580090036166e-7	7.74370744008669e-7	7.80953122005758e-7	7.87063304359896e-7	7.99765886325354e-7	7.97240845412706e-7	7.94053783917498e-7	8.03994491972537e-7	8.07449400070145e-7	8.08131046332951e-7	8.07484543003621e-7	8.07135427680481e-7	8.04583218867603e-7	8.01082790576482e-7	7.96797572095766e-7	7.91403312301911e-7	7.85026653155789e-7	7.78024360616866e-7	7.70652684428601e-7	7.63044610118034e-7	7.55329049138492e-7	7.47693865749568e-7	7.40347684359917e-7
flux1:	0.628302675585284	8.45727489787907e-7	8.37591550105286e-7	8.2937324893807e-7	8.21196487016074e-7	8.13349170064797e-7	8.06193422884217e-7	8.00046207074411e-7	7.95092361678062e-7	7.91366375760942e-7	7.88800432024021e-7	7.87305345088203e-7	7.86839220407737e-7	7.87429014683073e-7	7.89138779538224e-7	7.92011668378933e-7	7.96030007346709e-7	8.01124810313964e-7	8.07227754826307e-7	8.14315567809214e-7	8.2237390462691e-7	8.31237898973113e-7	8.40404989944926e-7	8.49183591918897e-7	8.57614163947845e-7	8.67316479059302e-7	8.78481083668468e-7	8.85231781748553e-7	8.9428423943626e-7	9.0219344876388e-7	9.17707846229796e-7	9.1589959090434e-7	9.13105215332268e-7	9.25126335271754e-7	9.29701825458958e-7	9.30335742470204e-7	9.29747823533746e-7	9.29214616244973e-7	9.25617932243337e-7	9.20916208546983e-7	9.15253351251342e-7	9.08016306999994e-7	8.99351533028535e-7	8.89856761865359e-7	8.80002048989524e-7	8.70005560833049e-7	8.59988433540889e-7	8.50112731487729e-7	8.40593084556876e-7
flux1:	0.628565124489038	9.68427256006063e-7	9.5904023597029e-7	9.49508020633683e-7	9.39919664153028e-7	9.30554493393732e-7	9.21810533005261e-7	9.14084573862751e-7	9.07664683367109e-7	9.02678772092635e-7	8.99111008854586e-7	8.96867790960384e-7	8.95856367240064e-7	8.96038481864915e-7	8.97439850126949e-7	9.00123286967999e-7	9.04150421682307e-7	9.09553767208204e-7	9.16323769429665e-7	9.24397159447323e-7	9.33621522796358e-7	9.43680402027629e-7	9.54035901340698e-7	9.64118957472393e-7	9.74062543430344e-7	9.85290197556891e-7	9.97759585062443e-7	1.00583557109114e-6	1.01654449721387e-6	1.0257117137989e-6	1.04335796213859e-6	1.04161922601651e-6	1.03864110576689e-6	1.05240141056546e-6	1.05776076723847e-6	1.05815854320553e-6	1.05751841177489e-6	1.05703911902252e-6	1.05262945407817e-6	1.04702214411479e-6	1.04046765836482e-6	1.03201159813583e-6	1.02172525278089e-6	1.0104163516406e-6	9.98790354132369e-7	9.87173046110041e-7	9.75670248758058e-7	9.64382490435131e-7	9.53486082696689e-7
flux1:	0.628827573392791	1.11079294410811e-6	1.10088102822394e-6	1.09072535365907e-6	1.08034916613281e-6	1.07000460381059e-6	1.06012249852985e-6	1.05118764587143e-6	1.04360072106184e-6	1.03758267842735e-6	1.03315370826641e-6	1.03018737260209e-6	1.0285105590724e-6	1.02800347473468e-6	1.02865973922643e-6	1.03058848258292e-6	1.03396270930332e-6	1.03893326483969e-6	1.04553914834493e-6	1.05365083868506e-6	1.06296993616296e-6	1.07307259861581e-6	1.08346949910749e-6	1.09374986058587e-6	1.10403940816149e-6	1.11546733691336e-6	1.12800991579437e-6	1.13646053797859e-6	1.14761446289594e-6	1.15726849928388e-6	1.17607614789905e-6	1.17346533771323e-6	1.16946711973664e-6	1.1843951074911e-6	1.18997134962862e-6	1.18989103235767e-6	1.18898633374998e-6	1.18880089123438e-6	1.1839215118893e-6	1.17782638337776e-6	1.17101977756781e-6	1.16219606209946e-6	1.15125149674215e-6	1.13914262924341e-6	1.12681025797027e-6	1.11470603444882e-6	1.10291700343323e-6	1.09144728846793e-6	1.08038319691912e-6
flux1:	0.629090022296544	1.27546277080462e-6	1.26594385428845e-6	1.25603284585227e-6	1.24565432824404e-6	1.23501482392456e-6	1.22457549225182e-6	1.21491632356562e-6	1.20655620474917e-6	1.19980278157821e-6	1.19469048623863e-6	1.19102895589972e-6	1.18853753094324e-6	1.18700511489691e-6	1.1864066622634e-6	1.18692716377692e-6	1.18887856586097e-6	1.19253706162224e-6	1.19797304769318e-6	1.2049706760663e-6	1.21310000508114e-6	1.22189884591759e-6	1.2310091645245e-6	1.24017239516016e-6	1.2493725035247e-6	1.25941288291371e-6	1.27063745156567e-6	1.27829018528236e-6	1.28841539428923e-6	1.29764446354941e-6	1.31649182999221e-6	1.31185888573362e-6	1.30581944984761e-6	1.32119338844671e-6	1.32625692535375e-6	1.32544019457437e-6	1.32398655005527e-6	1.32430946649186e-6	1.31938854524288e-6	1.31331083439232e-6	1.30697807898563e-6	1.29877260678029e-6	1.28832843590512e-6	1.27666730800047e-6	1.26494112162713e-6	1.25373709864989e-6	1.24312397316756e-6	1.23298008311535e-6	1.22324925043371e-6
flux1:	0.629352471200297	1.46441074141321e-6	1.45629182957261e-6	1.44757613894864e-6	1.43805905032524e-6	1.42788540841525e-6	1.4175448037924e-6	1.40771722941194e-6	1.39904040339111e-6	1.39189684542564e-6	1.38631052625361e-6	1.3819979717797e-6	1.37855047882638e-6	1.37566438741708e-6	1.3733148057563e-6	1.37179006920154e-6	1.37155870002465e-6	1.37301706489461e-6	1.37624547804802e-6	1.38093337099455e-6	1.38655804899158e-6	1.39270472507091e-6	1.39921165108655e-6	1.40591612966539e-6	1.41251020516614e-6	1.41953193939508e-6	1.42809697784497e-6	1.43370355247088e-6	1.44126937446981e-6	1.44914760326631e-6	1.46695355550507e-6	1.45907558942267e-6	1.44990962671661e-6	1.46498589308377e-6	1.46876152703493e-6	1.46698556326136e-6	1.46468329032807e-6	1.46568668011545e-6	1.46119883569848e-6	1.4556847172916e-6	1.45055570469156e-6	1.44396713206226e-6	1.43523336689243e-6	1.42534843328057e-6	1.41562850801059e-6	1.40679372657731e-6	1.39889740170507e-6	1.39167202403058e-6	1.3848732117116e-6
flux1:	0.629614920104051	1.67871523339229e-6	1.67296346550597e-6	1.66635853802716e-6	1.65854289959124e-6	1.64958801372226e-6	1.64001016615448e-6	1.63059017054485e-6	1.62207925174767e-6	1.61491870680116e-6	1.6090980440108e-6	1.60421823787237e-6	1.59973255289418e-6	1.59525268910893e-6	1.59077495800206e-6	1.58671094963779e-6	1.58368881861406e-6	1.58220707835186e-6	1.58233387248616e-6	1.5836713263053e-6	1.58566484273312e-6	1.58803699716757e-6	1.59085403119687e-6	1.59394290333424e-6	1.59656388365355e-6	1.59915404663176e-6	1.60399867309729e-6	1.60641528390337e-6	1.6100815624348e-6	1.6158152757807e-6	1.63175556543987e-6	1.61950415256747e-6	1.60621194890705e-6	1.62038499518427e-6	1.62220275109564e-6	1.61933833909923e-6	1.61594803137351e-6	1.61775898033038e-6	1.61417913168507e-6	1.60976212901402e-6	1.60648409174653e-6	1.6023905460318e-6	1.59646173671954e-6	1.58957847716603e-6	1.58315790020092e-6	1.57803572072861e-6	1.57425250071535e-6	1.57138639426918e-6	1.56897313238672e-6
flux1:	0.629877369007804	1.91851728115303e-6	1.91592385641443e-6	1.91218696205984e-6	1.90678319944047e-6	1.89970478740073e-6	1.8914924360626e-6	1.88302315220824e-6	1.87514996611306e-6	1.86835434143842e-6	1.86257181152562e-6	1.8572763394008e-6	1.85178615584905e-6	1.84564457713357e-6	1.83888838337551e-6	1.8320597670812e-6	1.82593222365925e-6	1.82107697595353e-6	1.81753149045521e-6	1.81483542347478e-6	1.81247832149083e-6	1.81039920850321e-6	1.80887952185163e-6	1.8075904039789e-6	1.80525929635234e-6	1.80248413192289e-6	1.80304105185089e-6	1.80141543399807e-6	1.80028203713402e-6	1.80335247695467e-6	1.81706352926512e-6	1.79957624397101e-6	1.78139775237539e-6	1.79436554406126e-6	1.7938196187909e-6	1.78988373899615e-6	1.78530610172506e-6	1.78801880012114e-6	1.78577328757474e-6	1.78291939202692e-6	1.7819788587326e-6	1.7810138568496e-6	1.7787047799557e-6	1.77575855848753e-6	1.7736235789336e-6	1.77321917330199e-6	1.7745723729541e-6	1.7771102298354e-6	1.78013654338889e-6
flux1:	0.630139817911557	2.18322226330001e-6	2.18428194581217e-6	2.18390396892479e-6	2.18139971133246e-6	2.17668283867078e-6	2.17031494479129e-6	2.16325828943629e-6	2.1564499890313e-6	2.15039269897996e-6	2.14495621940082e-6	2.13948975279187e-6	2.13319297534884e-6	2.12556303076623e-6	2.11669052288874e-6	2.10723971754564e-6	2.09809780777172e-6	2.08987147055367e-6	2.08255642524707e-6	2.07567042526405e-6	2.06882753242454e-6	2.06223634860309e-6	2.05633230204161e-6	2.05046621937245e-6	2.04279586113782e-6	2.034412740504e-6	2.03076149732402e-6	2.02469438525735e-6	2.01850620493237e-6	2.01878286139836e-6	2.03051305042722e-6	2.00733676463154e-6	1.9838801756513e-6	1.99578345230177e-6	1.9928673273746e-6	1.98805725366591e-6	1.98239865225357e-6	1.98609777234206e-6	1.98551811709504e-6	1.98457553772246e-6	1.98624039310328e-6	1.98869866886434e-6	1.99041019218237e-6	1.99188687753222e-6	1.99454510096471e-6	1.99934416987007e-6	2.00629033174653e-6	2.01467241774857e-6	2.02357260638319e-6
flux1:	0.63040226681531	2.47195491868217e-6	2.47678319287965e-6	2.4799143183364e-6	2.48050939325413e-6	2.47841058911621e-6	2.47419509214221e-6	2.4688933044547e-6	2.46350402785242e-6	2.45853403812823e-6	2.45378548066321e-6	2.44849925658854e-6	2.44178458780297e-6	2.43311699059448e-6	2.42264496000852e-6	2.41112976303382e-6	2.39952652790616e-6	2.38843768433196e-6	2.37781624794225e-6	2.36720913752011e-6	2.3564262524841e-6	2.3459608345646e-6	2.33629791251664e-6	2.32631158453609e-6	2.31363371930725e-6	2.30020816154857e-6	2.29313306909129e-6	2.28278191657258e-6	2.27204492184342e-6	2.26984587431436e-6	2.2805191883431e-6	2.25169348186259e-6	2.22300909282991e-6	2.2345131396937e-6	2.22969863424017e-6	2.22439603460147e-6	2.21800095283159e-6	2.2227892940368e-6	2.2240737222454e-6	2.22523262530522e-6	2.22952280032313e-6	2.23531293107523e-6	2.24095282669968e-6	2.24678655289113e-6	2.2541550931496e-6	2.26400828104629e-6	2.27631592817984e-6	2.2902472028197e-6	2.30469436333498e-6
flux1:	0.630664715719064	2.7842241760848e-6	2.79252920971702e-6	2.79895310974959e-6	2.80253439319078e-6	2.80305608304768e-6	2.80110397425405e-6	2.79775477711131e-6	2.79404425601325e-6	2.7904702226025e-6	2.78677547429616e-6	2.78212114753866e-6	2.7755615481821e-6	2.76657311836612e-6	2.75535519241236e-6	2.74272696129058e-6	2.7296579526434e-6	2.7167105816899e-6	2.7038051182555e-6	2.69057095104511e-6	2.67706244980689e-6	2.66402813330808e-6	2.6518696092626e-6	2.63886530789854e-6	2.6222482110982e-6	2.60514239619211e-6	2.59607353006277e-6	2.58217304777286e-6	2.56814836416438e-6	2.56423112987294e-6	2.57540081861276e-6	2.54145728633032e-6	2.50803422111522e-6	2.5203288418273e-6	2.51456360419732e-6	2.50930148196459e-6	2.50273718955129e-6	2.50875860743047e-6	2.51194562358463e-6	2.51521208347574e-6	2.52190284100671e-6	2.53055638320528e-6	2.53953211282519e-6	2.5490820616582e-6	2.56045990752727e-6	2.57455896326247e-6	2.59128849829059e-6	2.60971714561672e-6	2.62859553019109e-6
flux1:	0.630927164622817	3.12070170492385e-6	3.13181960856237e-6	3.14098307894361e-6	3.14714460046151e-6	3.15004385760027e-6	3.1502673669952e-6	3.14891441144165e-6	3.147033916578e-6	3.14510724511942e-6	3.14283485696377e-6	3.13933405324139e-6	3.13364116632714e-6	3.12524980742739e-6	3.11439224257608e-6	3.10189819861252e-6	3.08869897188101e-6	3.07529145050769e-6	3.06158257381147e-6	3.04732965203667e-6	3.03284619578788e-6	3.01906359924907e-6	3.00616055565841e-6	2.99176425889648e-6	2.97290501384717e-6	2.95412490580632e-6	2.94496058944478e-6	2.92874717151293e-6	2.91330974843391e-6	2.90878731218004e-6	2.92247598929185e-6	2.8843426195679e-6	2.84701830777411e-6	2.86172483940621e-6	2.85633606893091e-6	2.85172810563854e-6	2.84571506822646e-6	2.85316384487182e-6	2.85812084283673e-6	2.86330770686431e-6	2.87196422711201e-6	2.88270167025882e-6	2.89399060194477e-6	2.90610639506422e-6	2.92024227449055e-6	2.93719975767083e-6	2.95679727052917e-6	2.97801741285667e-6	2.99952597988375e-6
flux1:	0.63118961352657	3.48397830572909e-6	3.49696914201649e-6	3.50806460157735e-6	3.51617069499288e-6	3.52100074334154e-6	3.52313473549758e-6	3.52367286480136e-6	3.52365812893082e-6	3.52355448369984e-6	3.5230424686207e-6	3.52123222956874e-6	3.51717347527532e-6	3.5103833737687e-6	3.5011008710864e-6	3.49011864931471e-6	3.47828768453385e-6	3.4660291500238e-6	3.4532618663028e-6	3.43989853901628e-6	3.4264861571763e-6	3.41403337034575e-6	3.40237623801462e-6	3.38851510363396e-6	3.36951276332028e-6	3.35142681469813e-6	3.34425876725515e-6	3.32730244416943e-6	3.31267563143372e-6	3.30886581752861e-6	3.3273104093791e-6	3.28612753517736e-6	3.24591597091814e-6	3.26490754138454e-6	3.26141764011129e-6	3.25805750115196e-6	3.25335019102315e-6	3.26246054602347e-6	3.26888887827049e-6	3.27562456223718e-6	3.28566155121632e-6	3.29750546152826e-6	3.30979453547959e-6	3.32296469845136e-6	3.33821546751186e-6	3.35624197143038e-6	3.37673982122343e-6	3.39861130403964e-6	3.42049263849351e-6
flux1:	0.631452062430323	3.87914603590652e-6	3.89293663637313e-6	3.90502522661597e-6	3.91430694699503e-6	3.92048444100141e-6	3.92412665377747e-6	3.92631969902321e-6	3.92809009988125e-6	3.92989011660666e-6	3.93140365778336e-6	3.93176362191399e-6	3.93005207526566e-6	3.9258041781036e-6	3.91923539396084e-6	3.91106277325703e-6	3.90203425071635e-6	3.89250315213707e-6	3.88242585350621e-6	3.87187185423958e-6	3.86155606322547e-6	3.85244289765896e-6	3.84395138625977e-6	3.83256197322482e-6	3.81560135337066e-6	3.80057007408731e-6	3.79735342136117e-6	3.78131873907092e-6	3.76972151426177e-6	3.76795120363312e-6	3.79329187674586e-6	3.75016433121244e-6	3.70802607551416e-6	3.73318573310452e-6	3.73306484161207e-6	3.73141071112809e-6	3.72864538929277e-6	3.73965944964046e-6	3.74711572153007e-6	3.7548702858386e-6	3.76562656731811e-6	3.77754372020535e-6	3.78941775088078e-6	3.8019804812752e-6	3.81653843603751e-6	3.83369309273234e-6	3.85298977966697e-6	3.87324525458143e-6	3.89310956418858e-6
flux1:	0.631714511334077	4.31406830461959e-6	4.32761845961529e-6	4.33977357254542e-6	4.34944254483132e-6	4.3563294380781e-6	4.36099260245299e-6	4.36450018654395e-6	4.3678634936653e-6	4.37153487364728e-6	4.37522086403141e-6	4.37809325624955e-6	4.37926782535961e-6	4.37828001080844e-6	4.375293288094e-6	4.37092795733499e-6	4.36583171929301e-6	4.36031560105751e-6	4.35439361056293e-6	4.34826323434637e-6	4.34270990255209e-6	4.33853883730039e-6	4.33474262906801e-6	4.32745763242574e-6	4.31445370794606e-6	4.30443076696568e-6	4.30665592658456e-6	4.29302865319116e-6	4.28629311516718e-6	4.28768928692273e-6	4.32165657806592e-6	4.27738191293473e-6	4.23397309516314e-6	4.26693014631141e-6	4.27132709484793e-6	4.27159236548805e-6	4.27112850153352e-6	4.28424685392846e-6	4.29217862705782e-6	4.30030495916858e-6	4.31112116311057e-6	4.32216999998262e-6	4.33231814735403e-6	4.34270127030657e-6	4.35485502665653e-6	4.36933006610796e-6	4.3855051541814e-6	4.40209577175539e-6	4.41778878219838e-6
flux1:	0.63197696023783	4.79924617074935e-6	4.81170922824461e-6	4.82315584758835e-6	4.83251644179334e-6	4.83950307732872e-6	4.8446706951005e-6	4.84908003529479e-6	4.85374230738413e-6	4.8591266691522e-6	4.86497331902977e-6	4.87049035217651e-6	4.87480839782017e-6	4.87743514680081e-6	4.87846081156374e-6	4.87841117078527e-6	4.8778639447775e-6	4.87712735782726e-6	4.87628194301639e-6	4.87559539865778e-6	4.87580953930628e-6	4.87748566677198e-6	4.87925477951321e-6	4.87712453315301e-6	4.8693898324937e-6	4.86556684536828e-6	4.87399516023807e-6	4.86382156887097e-6	4.86304977956971e-6	4.86835453812094e-6	4.91201456313986e-6	4.86683597402302e-6	4.82228183562478e-6	4.86417601513013e-6	4.87367915379905e-6	4.87575225320039e-6	4.87753996093033e-6	4.89286458507359e-6	4.9006572730403e-6	4.90844388201039e-6	4.9187317143822e-6	4.9281903095102e-6	4.93559587909386e-6	4.94254605173721e-6	4.95093170230955e-6	4.96132330465285e-6	4.9729336795535e-6	4.98435372560747e-6	4.9943046315209e-6
flux1:	0.632239409141583	5.34726090643658e-6	5.35810964687667e-6	5.36833501656824e-6	5.37687603792915e-6	5.3834524193525e-6	5.38863025786045e-6	5.39348921771297e-6	5.39906978577701e-6	5.40587820448983e-6	5.4136887215072e-6	5.42172280845382e-6	5.42908781188048e-6	5.43522895918486e-6	5.44015347297249e-6	5.4443198623729e-6	5.44829028982627e-6	5.45241687029315e-6	5.45684048283572e-6	5.46181939207542e-6	5.46794107995281e-6	5.47548916715859e-6	5.48286819589824e-6	5.48617129002777e-6	5.48416991370487e-6	5.48673521410336e-6	5.50125310143042e-6	5.49494017416259e-6	5.50026808267012e-6	5.5097131318471e-6	5.56332476739146e-6	5.51675714475231e-6	5.47049549428886e-6	5.52181870096994e-6	5.53629835199062e-6	5.53971216010418e-6	5.54321742670701e-6	5.56070088544309e-6	5.56773147550389e-6	5.57446230203448e-6	5.58375631166739e-6	5.59120957867039e-6	5.59529038841197e-6	5.59805203588735e-6	5.60185116045083e-6	5.60736895861385e-6	5.61367300960238e-6	5.61920370278068e-6	5.62268823741325e-6
flux1:	0.632501858045337	5.97185820123588e-6	5.98095243186404e-6	5.98976849863319e-6	5.99721952858357e-6	6.00302453878555e-6	6.00778162794986e-6	6.01263012166062e-6	6.01868178945334e-6	6.02650255602563e-6	6.03589069837199e-6	6.04604039696135e-6	6.05598298902581e-6	6.06506468516196e-6	6.07321346624892e-6	6.0808693507383e-6	6.08864899360197e-6	6.09699345287897e-6	6.10608148619878e-6	6.11607275734403e-6	6.12731518891084e-6	6.13984561994398e-6	6.15203002410379e-6	6.16021445858691e-6	6.16345499563895e-6	6.17152051321296e-6	6.19114812201922e-6	6.18836521276469e-6	6.19888618571735e-6	6.21215331909293e-6	6.27517369627154e-6	6.2259410608692e-6	6.17667145749132e-6	6.23722661864604e-6	6.25580027001879e-6	6.25976436832392e-6	6.26397618905397e-6	6.2833921560406e-6	6.28908453537984e-6	6.29410030107669e-6	6.30208695798881e-6	6.30745949093951e-6	6.30813449125982e-6	6.30654697493715e-6	6.30559628314044e-6	6.30617322110321e-6	6.30724029842619e-6	6.30706462656496e-6	6.30433002558886e-6
flux1:	0.63276430694909	6.68682129509787e-6	6.69440413319793e-6	6.70195119043829e-6	6.70829564991009e-6	6.71313873649277e-6	6.71713442527163e-6	6.72153244708449e-6	6.72756690599921e-6	6.73588758599018e-6	6.74629970675553e-6	6.75791871984117e-6	6.76964072035642e-6	6.78067976548476e-6	6.79090060195386e-6	6.80078633774374e-6	6.81108090654155e-6	6.82234815814237e-6	6.83476792390505e-6	6.84831846011863e-6	6.86306860961464e-6	6.87890773669076e-6	6.89437523727403e-6	6.90614922765037e-6	6.91324602470427e-6	6.92496785143448e-6	6.94803058550482e-6	6.94773656797141e-6	6.96160978400865e-6	6.97788904432395e-6	7.04913711588921e-6	6.99524071612354e-6	6.9409972803451e-6	7.00999446599466e-6	7.03113530538395e-6	7.03463332231341e-6	7.03816287373994e-6	7.05911067398139e-6	7.06298682587959e-6	7.0657418249243e-6	7.07226520206008e-6	7.07579648285388e-6	7.07346773266326e-6	7.06796367776076e-6	7.06275645213069e-6	7.05903798969741e-6	7.05572026241773e-6	7.05088269301366e-6	7.04310449289117e-6
flux1:	0.633026755852843	7.50484067160894e-6	7.51146406971827e-6	7.51815640204296e-6	7.52360200405516e-6	7.52745758215193e-6	7.53045440911263e-6	7.53400611958629e-6	7.53952402555106e-6	7.54776754744039e-6	7.55853104287938e-6	7.57079974231451e-6	7.58327922433183e-6	7.59502642856912e-6	7.60586660955942e-6	7.61638734937844e-6	7.62751994414125e-6	7.63996495470866e-6	7.6538571156691e-6	7.66893366525049e-6	7.68500523531966e-6	7.70197414475301e-6	7.71875456544396e-6	7.73231821303915e-6	7.74121981727364e-6	7.75410191813224e-6	7.77854164061664e-6	7.7791389455217e-6	7.79387315666127e-6	7.81201192703497e-6	7.88996901587586e-6	7.82888069265833e-6	7.76722309073439e-6	7.84350741424342e-6	7.86528968905745e-6	7.86723113875477e-6	7.86849511254033e-6	7.89044499039131e-6	7.89216622369389e-6	7.89227419651883e-6	7.89732162051666e-6	7.89949127416902e-6	7.89494625286709e-6	7.8864522111113e-6	7.87803158198077e-6	7.87124542959806e-6	7.86501461412523e-6	7.85722801278996e-6	7.84629935854904e-6
flux1:	0.633289204756596	8.43661119634408e-6	8.44300524328105e-6	8.44943107596395e-6	8.4543468433645e-6	8.45732717225695e-6	8.4591922147444e-6	8.46156635926101e-6	8.46609059805006e-6	8.47366225684955e-6	8.48405496783895e-6	8.49608527491211e-6	8.50822826404852e-6	8.5193703970885e-6	8.52932158577589e-6	8.53881968555288e-6	8.54901516573475e-6	8.56073285715524e-6	8.57401403937563e-6	8.58833330859864e-6	8.60333065773164e-6	8.61912571788803e-6	8.63516406778772e-6	8.64854490677274e-6	8.65689570810783e-6	8.66822936664812e-6	8.69200289966154e-6	8.69159524068126e-6	8.70446277729965e-6	8.72318072385081e-6	8.80637795572932e-6	8.73532769338192e-6	8.66362047058796e-6	8.74599938584079e-6	8.76644549613177e-6	8.7658492763697e-6	8.76331093161787e-6	8.78568818498894e-6	8.78508097029625e-6	8.78234395336524e-6	8.78601781370433e-6	8.78743791106966e-6	8.78169234061192e-6	8.77145150536521e-6	8.76121612066975e-6	8.75294653558761e-6	8.74562403569645e-6	8.73695575057788e-6	8.72514240231093e-6
flux1:	0.63355165366035	9.49036466944433e-6	9.49727667441572e-6	9.50407395631263e-6	9.50890959296352e-6	9.51122596738037e-6	9.511925303854e-6	9.51287255816195e-6	9.51598210799535e-6	9.52232162027129e-6	9.53165183033565e-6	9.54260866279568e-6	9.55342249110685e-6	9.56280907089439e-6	9.57057853722479e-6	9.57763395430437e-6	9.58533539508526e-6	9.59459008116386e-6	9.60530330666345e-6	9.61671329244225e-6	9.62844025697895e-6	9.64104558043592e-6	9.65459190863609e-6	9.6660246837335e-6	9.67159744426469e-6	9.67895905707614e-6	9.70045101723908e-6	9.69715993772139e-6	9.70566675849529e-6	9.72379707352694e-6	9.8112187381129e-6	9.72752396675388e-6	9.64325409567426e-6	9.73086901878377e-6	9.74833920416211e-6	9.74451701847471e-6	9.73694342169927e-6	9.75924006228771e-6	9.75630208339135e-6	9.75071709450736e-6	9.75320006535622e-6	9.75449720788189e-6	9.74860992940585e-6	9.73796168014242e-6	9.72742136905374e-6	9.71933089963526e-6	9.71276137662161e-6	9.70525516122136e-6	9.69477708365328e-6
flux1:	0.633814102564103	1.06719767903094e-5	1.06800125914944e-5	1.06877470342895e-5	1.06929536733805e-5	1.06948775140022e-5	1.06944690243138e-5	1.06938365996949e-5	1.06951973634429e-5	1.06998281045812e-5	1.07075114661001e-5	1.07167291027953e-5	1.07254860874528e-5	1.07323397845646e-5	1.07370984662086e-5	1.07408019902018e-5	1.07449607210473e-5	1.07504936620629e-5	1.07571405990056e-5	1.07639804588666e-5	1.07708152019512e-5	1.07788668064039e-5	1.07888173817058e-5	1.07970964287907e-5	1.07982157523858e-5	1.07999293165868e-5	1.08182993620756e-5	1.08105807294824e-5	1.08129024711053e-5	1.08296125977875e-5	1.09210368702792e-5	1.08224089779114e-5	1.07234799292985e-5	1.08161538918033e-5	1.08297054863244e-5	1.08224101650737e-5	1.08090961933956e-5	1.08309905765614e-5	1.08258743504486e-5	1.08176146052946e-5	1.08191347894044e-5	1.08208456469928e-5	1.08157421843317e-5	1.08059015873924e-5	1.07964305097481e-5	1.0789982867746e-5	1.07857134694514e-5	1.07810183247234e-5	1.07736355778836e-5
flux1:	0.634076551467856	1.19856827744708e-5	1.19951825271359e-5	1.20042536737448e-5	1.20102240804018e-5	1.20120584868956e-5	1.20106873075712e-5	1.20084304189602e-5	1.20078187646445e-5	1.20103856285939e-5	1.20160045322913e-5	1.20230754543906e-5	1.20294351782284e-5	1.20335050351427e-5	1.20350642900653e-5	1.20352104757534e-5	1.20354930858156e-5	1.20367477624609e-5	1.20385369700139e-5	1.2039903315101e-5	1.20410631409422e-5	1.20440902798067e-5	1.2050210741049e-5	1.20549453043564e-5	1.20508196400662e-5	1.20462921624983e-5	1.20616858272555e-5	1.20485845479923e-5	1.20438803104311e-5	1.20588273297103e-5	1.21550340926544e-5	1.20397980912866e-5	1.19247391474599e-5	1.20232320825613e-5	1.20328755310088e-5	1.2022382853355e-5	1.20032943672941e-5	1.20247544309992e-5	1.20177283033881e-5	1.20070984118104e-5	1.20078987746324e-5	1.20103986975838e-5	1.20067377350886e-5	1.19986178162092e-5	1.19912530227194e-5	1.19874909149907e-5	1.19865183563064e-5	1.19855959328213e-5	1.1982278423856e-5
flux1:	0.634339000371609	1.34353144981235e-5	1.34462881657607e-5	1.34568830057984e-5	1.34639242710175e-5	1.34659930084962e-5	1.34638918013792e-5	1.34600806729671e-5	1.34573954824652e-5	1.34576837778634e-5	1.34610167995657e-5	1.34658343692725e-5	1.34698989614854e-5	1.34715244512114e-5	1.34704047093804e-5	1.34675644277233e-5	1.34644337748276e-5	1.34616520576002e-5	1.34586112903166e-5	1.34544744655408e-5	1.34501134539447e-5	1.34486042273143e-5	1.34515862475831e-5	1.34533054938391e-5	1.34441995585489e-5	1.34340585513005e-5	1.34476351965595e-5	1.34289261053067e-5	1.34174620650822e-5	1.34308494338922e-5	1.35336486020071e-5	1.34008258690359e-5	1.32688686806896e-5	1.33749860842085e-5	1.33817804587135e-5	1.33688835550464e-5	1.33446843289641e-5	1.33660302970445e-5	1.33574196404809e-5	1.33447877543874e-5	1.33451014459749e-5	1.33485776476051e-5	1.33466851119544e-5	1.33407955559019e-5	1.33361194466373e-5	1.33355402675304e-5	1.333817514467e-5	1.33411432629926e-5	1.33418895852982e-5
flux1:	0.634601449275363	1.50258587655918e-5	1.50379939211726e-5	1.50500968840113e-5	1.50584405245344e-5	1.50610960503086e-5	1.50585894051543e-5	1.50534097217992e-5	1.5048669689556e-5	1.50466001511609e-5	1.50476141032133e-5	1.50503584034721e-5	1.50526470367093e-5	1.50527169332708e-5	1.50500910271769e-5	1.50455455982355e-5	1.50401961750924e-5	1.50343626666796e-5	1.50272888797791e-5	1.50184312741411e-5	1.50095456733541e-5	1.50048180668695e-5	1.50061532845581e-5	1.50062361093787e-5	1.49934447497208e-5	1.49794438177145e-5	1.4993210670223e-5	1.49693945668017e-5	1.49524454344849e-5	1.4964966988821e-5	1.50770358056149e-5	1.49262653172645e-5	1.47772640152477e-5	1.48937912273307e-5	1.48997508069598e-5	1.48856619733331e-5	1.48576098798937e-5	1.48795181303491e-5	1.48696328396517e-5	1.485534663615e-5	1.48553773108505e-5	1.48598477543278e-5	1.4859728437248e-5	1.48561680663872e-5	1.48542956126287e-5	1.48568477995074e-5	1.48627221200928e-5	1.48688655454349e-5	1.48727078401136e-5
flux1:	0.634863898179116	1.67650563069856e-5	1.67777951983089e-5	1.67912504461702e-5	1.68010953761445e-5	1.68047416313776e-5	1.68022511832223e-5	1.6795995661467e-5	1.67893204268502e-5	1.67849194431889e-5	1.6783723447917e-5	1.67847903548679e-5	1.67861345690869e-5	1.67859447504612e-5	1.67834628735388e-5	1.67790086821426e-5	1.67731653329821e-5	1.67658073318412e-5	1.67560605887642e-5	1.67438450314621e-5	1.67320005640681e-5	1.67258999772028e-5	1.67275922630617e-5	1.67280319147237e-5	1.67136551546963e-5	1.66983596044951e-5	1.67148404993542e-5	1.66869929323255e-5	1.66665341307753e-5	1.66792146081092e-5	1.68037721018046e-5	1.6635077936318e-5	1.64692800411337e-5	1.6599748518142e-5	1.66075689349361e-5	1.65937418267378e-5	1.65634656646495e-5	1.65869062801356e-5	1.65759636862131e-5	1.65602607624588e-5	1.65601656080232e-5	1.656553449137e-5	1.65669542960118e-5	1.656549454493e-5	1.65661638496523e-5	1.65713614102866e-5	1.65795759035763e-5	1.6587521832542e-5	1.65927167107918e-5
flux1:	0.635126347082869	1.86647345399122e-5	1.86774020181863e-5	1.8692011641933e-5	1.87035868471402e-5	1.87087075763124e-5	1.87067525804239e-5	1.86998019068713e-5	1.86913781675974e-5	1.86847270464152e-5	1.86814956614625e-5	1.86813806709719e-5	1.86827580539757e-5	1.86837926673678e-5	1.8683319799155e-5	1.86809786692687e-5	1.8676595820571e-5	1.86694765109922e-5	1.86586569831772e-5	1.86446695432493e-5	1.86316031094192e-5	1.86260849613847e-5	1.86302567660877e-5	1.86333047303412e-5	1.86198643750149e-5	1.86061745015684e-5	1.86279775365763e-5	1.8597478524038e-5	1.85757266869007e-5	1.85896907210438e-5	1.87300736049884e-5	1.85435191954165e-5	1.83612259015036e-5	1.85095527899533e-5	1.8522202907905e-5	1.85101049075199e-5	1.84792989158759e-5	1.8505413301216e-5	1.84934678073951e-5	1.84763937843224e-5	1.84762671300457e-5	1.84824001020989e-5	1.84850167005503e-5	1.84852535973457e-5	1.8487996075307e-5	1.84951235710263e-5	1.85045019911811e-5	1.8512523679359e-5	1.85168912411504e-5
flux1:	0.635388795986622	2.07416040294371e-5	2.07535562955694e-5	2.07691890850117e-5	2.07828170613116e-5	2.07899976752262e-5	2.07891854770692e-5	2.07819783399867e-5	2.0772015012997e-5	2.07631866539684e-5	2.075806588388e-5	2.07572239794559e-5	2.07595608086454e-5	2.0763237361119e-5	2.07665524797124e-5	2.07682432206812e-5	2.07671634301299e-5	2.07619295708205e-5	2.07515031511021e-5	2.07371433380332e-5	2.07243206712725e-5	2.0721003514813e-5	2.0729476396878e-5	2.07372364390558e-5	2.07272085084149e-5	2.07178138864029e-5	2.07471857921359e-5	2.07153847712942e-5	2.06942790560985e-5	2.07104976984403e-5	2.08697264036456e-5	2.06650219731948e-5	2.04662013375038e-5	2.06362719158007e-5	2.06565278361551e-5	2.06474041644459e-5	2.0617497020753e-5	2.06474360225194e-5	2.06343275025961e-5	2.06156761267593e-5	2.06155331938078e-5	2.06223319482106e-5	2.06258413060425e-5	2.06273784937038e-5	2.06317274821921e-5	2.06400880472907e-5	2.06494827253068e-5	2.06558676058217e-5	2.06572095917499e-5
flux1:	0.635651244890376	2.30173458007519e-5	2.30281047091001e-5	2.30447867798029e-5	2.30609273771248e-5	2.30708586726059e-5	2.30718610205293e-5	2.30648552015708e-5	2.30535344655466e-5	2.30425292645407e-5	2.30355438162556e-5	2.30342525675826e-5	2.30382332833703e-5	2.30456604868682e-5	2.30541757071185e-5	2.30614114904488e-5	2.30650522270903e-5	2.3062909327897e-5	2.30538609758622e-5	2.3039966762538e-5	2.30281905268611e-5	2.30279747787485e-5	2.30419123555314e-5	2.30559679325717e-5	2.3051324688685e-5	2.30482001130317e-5	2.30866609425835e-5	2.30545469522633e-5	2.30352805355448e-5	2.30543517925658e-5	2.32347819711497e-5	2.30109246752557e-5	2.27948539344068e-5	2.29901314631354e-5	2.3020144696008e-5	2.30148195991186e-5	2.29866836999607e-5	2.30214376568037e-5	2.3006769476256e-5	2.29860576949279e-5	2.29858207520053e-5	2.29932782374438e-5	2.29975414636604e-5	2.3000159931953e-5	2.30058478262933e-5	2.30149970603127e-5	2.30235785749822e-5	2.30269831862255e-5	2.30234942636873e-5
flux1:	0.635913693794129	2.55179574098608e-5	2.55272976578946e-5	2.5545259343128e-5	2.55645171197689e-5	2.55779726458313e-5	2.55814869495304e-5	2.55751160627985e-5	2.55625491712547e-5	2.55492435591164e-5	2.55402248458201e-5	2.55384784821389e-5	2.55443994482467e-5	2.55561948666601e-5	2.55707494192874e-5	2.55844214706721e-5	2.55935548582532e-5	2.55950394466418e-5	2.55876306024175e-5	2.55742219179076e-5	2.55633777919044e-5	2.55662146231132e-5	2.55859054564675e-5	2.56070584722115e-5	2.56089138866303e-5	2.56129618075194e-5	2.56610993169784e-5	2.56290477519638e-5	2.56117529709812e-5	2.56337684126748e-5	2.58369096176037e-5	2.5591932459738e-5	2.53569425646429e-5	2.5580187662814e-5	2.56211761411103e-5	2.56199307932797e-5	2.55936930057728e-5	2.56339502168917e-5	2.56171044707787e-5	2.55935916187353e-5	2.55930835981667e-5	2.56013073420924e-5	2.56064274216856e-5	2.56102005449539e-5	2.56172967024055e-5	2.56272078755575e-5	2.56346747177505e-5	2.56343912433437e-5	2.56249785456301e-5
flux1:	0.636176142697882	2.82724821821681e-5	2.82804487540461e-5	2.83001113269407e-5	2.83231972733257e-5	2.83409821471219e-5	2.83476809570859e-5	2.83423138502016e-5	2.83285114333768e-5	2.83126316778452e-5	2.83011833867892e-5	2.82986403809757e-5	2.8306336993167e-5	2.83225396216631e-5	2.83433084735191e-5	2.83635992678386e-5	2.83782712951565e-5	2.83831713795276e-5	2.83768583859079e-5	2.83630606096802e-5	2.83520625331421e-5	2.83569278923195e-5	2.83817576006406e-5	2.84099339649812e-5	2.84183661640714e-5	2.84292816184668e-5	2.84867525234107e-5	2.8454405700343e-5	2.8438067622428e-5	2.84626010915111e-5	2.868915223048e-5	2.8420037565598e-5	2.81634137702857e-5	2.84165750815979e-5	2.84687028231883e-5	2.84712549866351e-5	2.84462517968313e-5	2.84923192267592e-5	2.84725116525163e-5	2.84452658074715e-5	2.84442182629829e-5	2.84534186830672e-5	2.84597487731149e-5	2.84650734855411e-5	2.84740279102131e-5	2.8485148589389e-5	2.84918098047253e-5	2.84878879686174e-5	2.8472333617941e-5
flux1:	0.636438591601635	3.1311384905134e-5	3.13182335490878e-5	3.13401326172911e-5	3.13677815091236e-5	3.13906577159581e-5	3.14011339112934e-5	3.13970453251947e-5	3.13819111476814e-5	3.1363041865545e-5	3.13485536925476e-5	3.13445502235857e-5	3.13534114934553e-5	3.13735044941036e-5	3.14000371970328e-5	3.14264791470434e-5	3.14460859444775e-5	3.14535305294522e-5	3.14470684319456e-5	3.14312408952146e-5	3.14181956730197e-5	3.14232814111615e-5	3.14519029757831e-5	3.14862448028194e-5	3.15003318279108e-5	3.15167191979609e-5	3.15824605635074e-5	3.15487721175888e-5	3.15313989260259e-5	3.15576286445372e-5	3.18077352707258e-5	3.15105151585461e-5	3.12285754394505e-5	3.15128785118706e-5	3.1575351216093e-5	3.15809407670341e-5	3.1555831875924e-5	3.16076413489985e-5	3.15840120324178e-5	3.15520190821022e-5	3.15501013334192e-5	3.15605520636747e-5	3.15686334691025e-5	3.15761673627495e-5	3.15877459337666e-5	3.16009298692168e-5	3.16076414297828e-5	3.16008411404163e-5	3.15797768192178e-5
flux1:	0.636701040505389	3.4664926631919e-5	3.4670997534205e-5	3.46956543927317e-5	3.47285097154019e-5	3.4757109651154e-5	3.47718279575438e-5	3.47691891911597e-5	3.47525438927174e-5	3.4730175536079e-5	3.47118870101718e-5	3.47055154584218e-5	3.47145816725878e-5	3.47376166254465e-5	3.47689936324135e-5	3.48006577576846e-5	3.48241628794671e-5	3.4832865522783e-5	3.4824582439351e-5	3.48046333781821e-5	3.47871976115503e-5	3.4790284143454e-5	3.48209513698079e-5	3.48600742568207e-5	3.48781328701175e-5	3.48978488112907e-5	3.49704563685418e-5	3.49338945400236e-5	3.49129183653976e-5	3.49398653011839e-5	3.52135560414637e-5	3.48835815747276e-5	3.45719161993004e-5	3.48881350952557e-5	3.49594924454614e-5	3.49670538088047e-5	3.49400744154405e-5	3.49972807563659e-5	3.49690102483865e-5	3.49313135299647e-5	3.49281874917732e-5	3.49401730986052e-5	3.49506180170775e-5	3.49611336325589e-5	3.49762548529743e-5	3.49925806295449e-5	3.50005487359926e-5	3.49921364931182e-5	3.49668409497581e-5
flux1:	0.636963489409142	3.83619080855654e-5	3.83674582687248e-5	3.83952227515689e-5	3.84337095400732e-5	3.84684540347074e-5	3.84877205576486e-5	3.84866172322593e-5	3.84682546443776e-5	3.84418678525184e-5	3.8418974646418e-5	3.84092126820774e-5	3.84173335065259e-5	3.84421248225793e-5	3.84771921557482e-5	3.85129622380898e-5	3.85392077527543e-5	3.85478153840166e-5	3.85360052408224e-5	3.85098334036977e-5	3.84856924896847e-5	3.84846258035542e-5	3.85156169354936e-5	3.85579726607688e-5	3.8577943939404e-5	3.85985894396333e-5	3.86767809185447e-5	3.86356505158797e-5	3.8608480981336e-5	3.86353203432379e-5	3.89330392475902e-5	3.85653628797959e-5	3.82191818600058e-5	3.85680371134863e-5	3.86465780300598e-5	3.8654960363987e-5	3.86242608605793e-5	3.86864186896529e-5	3.86528537516671e-5	3.860870578238e-5	3.8604106502226e-5	3.86178773244711e-5	3.86312249812627e-5	3.86454117084411e-5	3.86649172123271e-5	3.86854305892363e-5	3.86959250152814e-5	3.86873623463605e-5	3.86594328254373e-5
flux1:	0.637225938312895	4.24290871502278e-5	4.24341168074456e-5	4.24650122677196e-5	4.25092221794786e-5	4.25502601554678e-5	4.2574220002707e-5	4.25747005464847e-5	4.2554474242638e-5	4.25236524735461e-5	4.24954390837806e-5	4.24813038028685e-5	4.24873202733848e-5	4.25126619532898e-5	4.25502867248834e-5	4.25891545869341e-5	4.26171972191119e-5	4.26246713792206e-5	4.26080256063672e-5	4.25739991169638e-5	4.25413687115565e-5	4.25345384928306e-5	4.25645739585518e-5	4.26088329292259e-5	4.26287234483985e-5	4.26481719679468e-5	4.27312317091861e-5	4.26840468634133e-5	4.2648663318097e-5	4.26750484454054e-5	4.29981762091386e-5	4.25879637291737e-5	4.22024725517153e-5	4.2585068986504e-5	4.26693137188088e-5	4.26774970818945e-5	4.2641496915607e-5	4.27082843853568e-5	4.26690545132678e-5	4.26180587804604e-5	4.26118949598072e-5	4.2627647943514e-5	4.2644229572026e-5	4.26624859468825e-5	4.26868921990832e-5	4.27123264073991e-5	4.27263675001368e-5	4.2718964495813e-5	4.26899423057156e-5
flux1:	0.637488387216649	4.68914404928982e-5	4.68955500207962e-5	4.69291511252561e-5	4.69787624154906e-5	4.70259461397797e-5	4.70546149057192e-5	4.70567684708813e-5	4.70347010172329e-5	4.69992574524156e-5	4.69652343699081e-5	4.69459297706927e-5	4.69488372208927e-5	4.69736878665891e-5	4.70129711957647e-5	4.70542828115064e-5	4.70836796105667e-5	4.70896286900309e-5	4.70676169748913e-5	4.7024989243482e-5	4.69830313753359e-5	4.69697431892507e-5	4.69982993527724e-5	4.70436597474914e-5	4.70619317336001e-5	4.70787686397243e-5	4.7166870566885e-5	4.71126969336987e-5	4.7068153013026e-5	4.70944860963276e-5	4.74457421415807e-5	4.69886210520888e-5	4.65593355174887e-5	4.69775415402377e-5	4.70666223597276e-5	4.70738764319442e-5	4.70315520588052e-5	4.71029970744188e-5	4.70581031333893e-5	4.70003242047004e-5	4.69927873022976e-5	4.70106856761305e-5	4.70305322019642e-5	4.70527940081382e-5	4.70820771662338e-5	4.71126105790222e-5	4.71306997089571e-5	4.7125315118389e-5	4.70963568741181e-5
flux1:	0.637750836120402	5.17732586703626e-5	5.17755659805616e-5	5.18109327772073e-5	5.1865180694999e-5	5.19180837089378e-5	5.19514122514723e-5	5.19554692142645e-5	5.19318720214829e-5	5.18919733978468e-5	5.18519951133386e-5	5.18270214822798e-5	5.18260733221131e-5	5.18496610432481e-5	5.18900532278215e-5	5.19336452700076e-5	5.1964623388925e-5	5.19695138580782e-5	5.19426332820512e-5	5.18918069708086e-5	5.18408687216225e-5	5.18215235145033e-5	5.18489646203403e-5	5.18953090089267e-5	5.1911121400718e-5	5.19248862846164e-5	5.20192166864097e-5	5.19579062258252e-5	5.19046359083298e-5	5.19322296358873e-5	5.23158702472461e-5	5.18081320555541e-5	5.13310533772706e-5	5.17877333461864e-5	5.18816176359256e-5	5.18875599590824e-5	5.18385976555735e-5	5.19152584557097e-5	5.18651185308824e-5	5.1801143235589e-5	5.1792809693011e-5	5.18130445261524e-5	5.18358610228179e-5	5.18615027292624e-5	5.18949613078631e-5	5.19300634474032e-5	5.19520168243296e-5	5.19488757827629e-5	5.19205521371087e-5
flux1:	0.638013285024155	5.70998763017406e-5	5.70990095646291e-5	5.71346882848735e-5	5.71923902328447e-5	5.72503658747305e-5	5.72883306643679e-5	5.7294773695214e-5	5.72703623017627e-5	5.72266317528218e-5	5.71809746237261e-5	5.71501752818179e-5	5.71448993882208e-5	5.71667151972275e-5	5.72079992775966e-5	5.7254189783703e-5	5.72876602526222e-5	5.72928607966613e-5	5.72627002774596e-5	5.72052818917417e-5	5.7146901675168e-5	5.71229367751308e-5	5.71504264303783e-5	5.71982795670379e-5	5.7211513632286e-5	5.72226791591759e-5	5.73253241892691e-5	5.72575878459365e-5	5.71974433018716e-5	5.72285401415738e-5	5.76503110684461e-5	5.70889149838457e-5	5.65605152004591e-5	5.70595572263104e-5	5.71590415717398e-5	5.71635731638085e-5	5.71083446224487e-5	5.71914035698954e-5	5.71368481066989e-5	5.70677887034911e-5	5.70596987115659e-5	5.70825842129318e-5	5.71077994310208e-5	5.71356298255024e-5	5.71718521609677e-5	5.72102487125925e-5	5.72351705105208e-5	5.72338437241634e-5	5.72061182295969e-5
flux1:	0.638275733927908	6.28996862006859e-5	6.28938488201525e-5	6.29279341126265e-5	6.29875612808196e-5	6.30498303229389e-5	6.30925352676167e-5	6.3102205323432e-5	6.30781940593746e-5	6.3031777455411e-5	6.2981163190472e-5	6.29446962993946e-5	6.2934814356916e-5	6.29544874623022e-5	6.29966272398898e-5	6.30460573726337e-5	6.30834679987175e-5	6.30911175416133e-5	6.30602248211088e-5	6.29988579892989e-5	6.29355353574476e-5	6.29091342151784e-5	6.29383376375339e-5	6.29886244431665e-5	6.29996762437739e-5	6.30093564698811e-5	6.31229727179225e-5	6.30502719136125e-5	6.29862818731901e-5	6.30239286639526e-5	6.34907848352861e-5	6.28731536515184e-5	6.229016322563e-5	6.28362903215697e-5	6.29427550748464e-5	6.29458785904524e-5	6.28852355165088e-5	6.29764817510407e-5	6.29186990711166e-5	6.28461397565787e-5	6.28398385096396e-5	6.28659232076721e-5	6.28928044490551e-5	6.29211556907886e-5	6.29580952756591e-5	6.29978552347559e-5	6.30242532422603e-5	6.30238032827021e-5	6.29962016001583e-5
flux1:	0.638538182831662	6.92060055111384e-5	6.91930922788764e-5	6.9223330878188e-5	6.92831070616161e-5	6.93488556720783e-5	6.93966273019652e-5	6.9410807739947e-5	6.93889693892346e-5	6.93415547290402e-5	6.92871147943549e-5	6.92453531166203e-5	6.92306147210771e-5	6.92476905481333e-5	6.92905712218611e-5	6.93439303182756e-5	6.93869902658588e-5	6.93997209211871e-5	6.93713035331689e-5	6.93093184962769e-5	6.92440969138839e-5	6.92177283184121e-5	6.9250366167482e-5	6.93040167388137e-5	6.93133938511836e-5	6.93228385472352e-5	6.94501765714769e-5	6.93744557364115e-5	6.9310356124276e-5	6.93581641520779e-5	6.98778223799348e-5	6.92014685550341e-5	6.85605037833412e-5	6.91589069196237e-5	6.92738768046164e-5	6.9275430349229e-5	6.92103556033583e-5	6.93120556601535e-5	6.92524982521717e-5	6.91783970122072e-5	6.91759304031923e-5	6.92061006618437e-5	6.9233908326633e-5	6.92607961430195e-5	6.9295933303778e-5	6.93346530391013e-5	6.93606661554751e-5	6.93599261302091e-5	6.93318596401138e-5
flux1:	0.638800631735415	7.60583753608777e-5	7.60361059151947e-5	7.60600118991333e-5	7.61180137143885e-5	7.61864797022311e-5	7.62399371303795e-5	7.626040100959e-5	7.62430812272255e-5	7.61968675354848e-5	7.6140054336351e-5	7.60934308751904e-5	7.60733939917331e-5	7.60870597352588e-5	7.6130176364325e-5	7.61878715618781e-5	7.6238211154507e-5	7.62587909589624e-5	7.62363205386999e-5	7.61772794574334e-5	7.61132352958234e-5	7.60891243396455e-5	7.61264767225309e-5	7.61839645318671e-5	7.61917735000159e-5	7.62017583853368e-5	7.63451466478532e-5	7.62684666489355e-5	7.62081083974692e-5	7.62699556207111e-5	7.68503859858582e-5	7.6112446322155e-5	7.54095534459067e-5	7.60654293407129e-5	7.61900343163536e-5	7.6189396240359e-5	7.61205841297756e-5	7.62352647369005e-5	7.61755343251225e-5	7.61021006513618e-5	7.61059657277973e-5	7.61415180341619e-5	7.61696642552081e-5	7.61929808347984e-5	7.62235298843662e-5	7.6258566582774e-5	7.62822465276146e-5	7.6280163341729e-5	7.62513320727485e-5
flux1:	0.639063080639168	8.35029854415824e-5	8.34690168640188e-5	8.34839664144337e-5	8.35381990709598e-5	8.36087263078998e-5	8.36688109283399e-5	8.36978213875817e-5	8.36879036751551e-5	8.3645523420277e-5	8.35879836306576e-5	8.35368128032856e-5	8.35106158918786e-5	8.35194334473453e-5	8.35615980745596e-5	8.36234458059814e-5	8.36822921616891e-5	8.37132718627002e-5	8.37000836902213e-5	8.36473259531658e-5	8.35870804361795e-5	8.35667328812878e-5	8.36092087372798e-5	8.36701294372306e-5	8.36755717247501e-5	8.3685824722038e-5	8.38467354890513e-5	8.37708927227243e-5	8.37176621192882e-5	8.37974081295688e-5	8.44463862192329e-5	8.36431673109743e-5	8.28733835056408e-5	8.35914873019415e-5	8.37259474484518e-5	8.37217785275129e-5	8.36492372107139e-5	8.37794255007563e-5	8.3721158943858e-5	8.36507322301314e-5	8.36637915820727e-5	8.37064559053752e-5	8.37346303602175e-5	8.37523246675419e-5	8.37754363810746e-5	8.38041326260764e-5	8.38237089456215e-5	8.38196658056732e-5	8.37904429867858e-5
flux1:	0.639325529542921	9.15921011890673e-5	9.15440873799229e-5	9.15473673446018e-5	9.15957969247065e-5	9.16678448718591e-5	9.17358018510611e-5	9.17760624941358e-5	9.17768865051347e-5	9.1741292434146e-5	9.16847244792301e-5	9.16290344107061e-5	9.15952100579081e-5	9.15969186288634e-5	9.16360571178469e-5	9.1701072457036e-5	9.17690201662249e-5	9.18124682033899e-5	9.18114490846806e-5	9.1767741377661e-5	9.17131089964348e-5	9.1697002398981e-5	9.17438800678386e-5	9.18066756614745e-5	9.18076752112323e-5	9.18164777302439e-5	9.19952827475298e-5	9.19215043455557e-5	9.18778907980294e-5	9.19791725041599e-5	9.27040028423771e-5	9.18306401860548e-5	9.09876726502863e-5	9.17719987838486e-5	9.19152595676665e-5	9.19053457316097e-5	9.1828114856995e-5	9.19760929708911e-5	9.19208703114671e-5	9.18558224682644e-5	9.18811988288737e-5	9.19331057935999e-5	9.19613395430582e-5	9.19715441424567e-5	9.19844566734492e-5	9.20043017465049e-5	9.2018363258002e-5	9.2012398757562e-5	9.19840991850186e-5
flux1:	0.639587978446675	1.00382594950139e-4	1.00318175459249e-4	1.00306973896989e-4	1.00347509454367e-4	1.00420615466237e-4	1.0049792834057e-4	1.00552488497795e-4	1.00567731065106e-4	1.00542063297474e-4	1.00488083458397e-4	1.0042749383416e-4	1.00383867881265e-4	1.00375307497318e-4	1.00408401351489e-4	1.00474742199265e-4	1.0055167795848e-4	1.00609067332037e-4	1.00622503665077e-4	1.00589875019203e-4	1.00541731654395e-4	1.00529251380263e-4	1.00578661766872e-4	1.00640567846439e-4	1.00633630282418e-4	1.00637698925629e-4	1.00833682929679e-4	1.00762472690858e-4	1.00729886094808e-4	1.00856042752542e-4	1.01663525067854e-4	1.00713835096517e-4	9.97899368675427e-5	1.00643618489238e-4	1.00793236425191e-4	1.00774477569755e-4	1.00690533100286e-4	1.0085816327965e-4	1.00807453500455e-4	1.00750132289066e-4	1.0079110297378e-4	1.00854700049972e-4	1.00883353342744e-4	1.00884431511087e-4	1.00884538177298e-4	1.00893229553522e-4	1.00900776388143e-4	1.00893640559673e-4	1.00868598218504e-4
flux1:	0.639850427350428	1.09933893810935e-4	1.09850615818982e-4	1.0982196098941e-4	1.09852394856116e-4	1.09926098920293e-4	1.10014387962612e-4	1.10086514846896e-4	1.10120048077281e-4	1.10107499366972e-4	1.10057538811687e-4	1.09991210706603e-4	1.09934915736285e-4	1.09912100447718e-4	1.09935300150692e-4	1.10000390298664e-4	1.10085595220294e-4	1.10157869181376e-4	1.10187487454778e-4	1.10167284619497e-4	1.1012568729544e-4	1.10115330544196e-4	1.10164501881899e-4	1.10221749414028e-4	1.10202105537517e-4	1.10196799885942e-4	1.10408442370842e-4	1.10339617403463e-4	1.10318498609436e-4	1.10472642434204e-4	1.1136929471501e-4	1.103358553974e-4	1.09321934410277e-4	1.10247406780021e-4	1.103997349527e-4	1.10368296639033e-4	1.10274676140382e-4	1.10463338336108e-4	1.10418488480688e-4	1.10371206410878e-4	1.10431115541332e-4	1.10509048725893e-4	1.10538727490839e-4	1.10529235989807e-4	1.10514062225494e-4	1.10509458703344e-4	1.10509812582165e-4	1.10502838931979e-4	1.10484261278307e-4
flux1:	0.640112876254181	1.20305805801351e-4	1.20201004988926e-4	1.20151677463069e-4	1.20169606188209e-4	1.20243357966889e-4	1.20344260116078e-4	1.20437294561443e-4	1.20493037519363e-4	1.20496733349337e-4	1.20451982066299e-4	1.20378652960333e-4	1.20306263772455e-4	1.20264604167954e-4	1.20273505057792e-4	1.20334320385106e-4	1.20426731287316e-4	1.20514529769277e-4	1.20561712492053e-4	1.20554855643688e-4	1.20519384810753e-4	1.20509193146545e-4	1.20554917514347e-4	1.20603165288713e-4	1.20565189893042e-4	1.20545019055897e-4	1.20770491940219e-4	1.20703403950197e-4	1.20693599904554e-4	1.20878810197112e-4	1.21871298580117e-4	1.20745739984392e-4	1.1963168522923e-4	1.20631101035561e-4	1.20781759820351e-4	1.20733370898512e-4	1.20626504537768e-4	1.20837163865842e-4	1.20799425112903e-4	1.20764484808227e-4	1.20846684483558e-4	1.20941668987261e-4	1.20973092532997e-4	1.20951678648307e-4	1.2091878711331e-4	1.20898776479635e-4	1.20891375075155e-4	1.20886193139512e-4	1.20877810868034e-4
flux1:	0.640375325157934	1.3155673488715e-4	1.31427418433115e-4	1.31353874360473e-4	1.31356631858282e-4	1.31429705465555e-4	1.31544756515828e-4	1.3166196987949e-4	1.31743749157956e-4	1.31766654953797e-4	1.31728059376875e-4	1.31646160974415e-4	1.31553936926164e-4	1.31488582228361e-4	1.31478619497476e-4	1.3153208392511e-4	1.31630654973535e-4	1.31734640802576e-4	1.31800753379628e-4	1.31808119221618e-4	1.31778357912787e-4	1.31766483166573e-4	1.3180571330817e-4	1.31840635360019e-4	1.31778470442778e-4	1.31737801486317e-4	1.31975577046452e-4	1.31909465256826e-4	1.31910771788253e-4	1.32130355233577e-4	1.33226025601225e-4	1.31999459374522e-4	1.30774616743048e-4	1.31850444244691e-4	1.31994999282312e-4	1.31925347250663e-4	1.31801533178941e-4	1.32034924512041e-4	1.32005497236604e-4	1.31985231067792e-4	1.32093052017103e-4	1.32207756219528e-4	1.32241610899364e-4	1.32206881399628e-4	1.32153747111635e-4	1.32116078478206e-4	1.32100213494441e-4	1.32098368169663e-4	1.32103948299554e-4
flux1:	0.640637774061688	1.43742726795246e-4	1.43585509885755e-4	1.43483858013506e-4	1.4346849384709e-4	1.43539934766687e-4	1.43670472027288e-4	1.43814938416388e-4	1.4392636831421e-4	1.43971229351971e-4	1.43939540292717e-4	1.4384738209993e-4	1.43731581876119e-4	1.43637828780597e-4	1.43604722759774e-4	1.43648133920915e-4	1.43752212075313e-4	1.43873405622537e-4	1.43960135525281e-4	1.43982957175431e-4	1.43958983129285e-4	1.43944256519274e-4	1.43974709755772e-4	1.43992626272404e-4	1.43900890127516e-4	1.43834711975378e-4	1.44084144759282e-4	1.44018530924556e-4	1.44031257512584e-4	1.44288993871217e-4	1.45496367264144e-4	1.44159845991647e-4	1.42813538802578e-4	1.43969230504474e-4	1.44103952450794e-4	1.44009107082729e-4	1.43865035816273e-4	1.44121924329656e-4	1.44101995979578e-4	1.44098788740256e-4	1.44235528932382e-4	1.44372489834807e-4	1.44409306798146e-4	1.44359716321524e-4	1.44283626769872e-4	1.44225773712283e-4	1.44200353170759e-4	1.44202924776622e-4	1.44225749769758e-4
flux1:	0.640900222965441	1.56917612134691e-4	1.56728755281789e-4	1.56594824030861e-4	1.5655815210026e-4	1.56626772560791e-4	1.56773868401934e-4	1.56948359108278e-4	1.57092745005556e-4	1.57162056847613e-4	1.57137915271157e-4	1.57033906257924e-4	1.56891129008173e-4	1.56764832895631e-4	1.56705005345303e-4	1.56736400780171e-4	1.56846019689793e-4	1.56986040638011e-4	1.57095638311834e-4	1.57135798893609e-4	1.57118555893702e-4	1.57100925167938e-4	1.57121567756873e-4	1.57119997393073e-4	1.56994439739887e-4	1.56899019313218e-4	1.57160766128795e-4	1.57095785460015e-4	1.57121180397107e-4	1.57421467693273e-4	1.58750560327247e-4	1.57295444108755e-4	1.55817419006998e-4	1.57058020097138e-4	1.57180580793019e-4	1.57057370667745e-4	1.56890590215458e-4	1.57172046793104e-4	1.57162793894166e-4	1.57179054957044e-4	1.57347964232399e-4	1.57509541137365e-4	1.57549629606218e-4	1.57483433760522e-4	1.57381468475579e-4	1.57300589296476e-4	1.57264006731788e-4	1.57271332232793e-4	1.57313759847138e-4
flux1:	0.641162671869194	1.71134266107756e-4	1.70909844210994e-4	1.70739358469793e-4	1.70678085693249e-4	1.70742510983735e-4	1.70906936036515e-4	1.71113833400416e-4	1.71294093729257e-4	1.71390093847101e-4	1.71374135897886e-4	1.71257012185557e-4	1.71084517532565e-4	1.70922444371175e-4	1.70833333734926e-4	1.7085171944788e-4	1.70967729610661e-4	1.71128858309075e-4	1.71264183666048e-4	1.71324297565948e-4	1.7131573460626e-4	1.7129646155475e-4	1.71307773788873e-4	1.71285803520921e-4	1.71123777939796e-4	1.7099706660677e-4	1.71273241512588e-4	1.71209811733972e-4	1.71250208464303e-4	1.71598037482796e-4	1.73060398323095e-4	1.71478521237691e-4	1.69859213741796e-4	1.71191791169877e-4	1.7130176451772e-4	1.71148042646474e-4	1.70957268533104e-4	1.71264892940342e-4	1.71267422941903e-4	1.71305479991354e-4	1.71509713025597e-4	1.71698072070823e-4	1.71741524208496e-4	1.71656828389603e-4	1.71525957781907e-4	1.71419002706864e-4	1.71369178115963e-4	1.71380756745502e-4	1.71443960831062e-4
flux1:	0.641425120772948	1.86446739829933e-4	1.86182948193715e-4	1.85971811609958e-4	1.85882735605711e-4	1.85941487178254e-4	1.86123689091719e-4	1.86364907241311e-4	1.86583502104992e-4	1.86708168335844e-4	1.86701129099868e-4	1.86570158291173e-4	1.86366126671142e-4	1.86166200239669e-4	1.86046427310298e-4	1.86051819739209e-4	1.86175805686013e-4	1.8636081205872e-4	1.8652512908941e-4	1.86608348877713e-4	1.86611266551948e-4	1.86592832247928e-4	1.86596806729808e-4	1.86555219146416e-4	1.86355886261532e-4	1.86197590613973e-4	1.86491610842698e-4	1.86431374464927e-4	1.86489977251899e-4	1.86890699326952e-4	1.88499117949887e-4	1.86782689252107e-4	1.85013242776687e-4	1.86447056117971e-4	1.86546137203923e-4	1.86360898930653e-4	1.86146109159399e-4	1.8648214410814e-4	1.86497363799453e-4	1.86559263449831e-4	1.8680177442546e-4	1.8701888366519e-4	1.87065646684982e-4	1.86960558314032e-4	1.86797875630134e-4	1.86661860656267e-4	1.86596483463748e-4	1.8661111236116e-4	1.86695066460134e-4
flux1:	0.641687569676701	2.02912798381983e-4	2.0260637121253e-4	2.02351023809111e-4	2.02231267773038e-4	2.02282853556759e-4	2.02482926441792e-4	2.02759819093298e-4	2.03018669070556e-4	2.03173708982705e-4	2.03176507163775e-4	2.03031648904953e-4	2.02795360835907e-4	2.0255678603582e-4	2.02406155976053e-4	2.02399429471541e-4	2.02533410493371e-4	2.02745148313833e-4	2.02941665379897e-4	2.03051214272241e-4	2.03068826181368e-4	2.03054561773183e-4	2.03054453089629e-4	2.02995610740905e-4	2.02759849838536e-4	2.02571159403528e-4	2.02887310428033e-4	2.02832336093425e-4	2.02912643669707e-4	2.03371541434912e-4	2.05139453517621e-4	2.03280688718397e-4	2.01352718148921e-4	2.0289911375621e-4	2.02991036983193e-4	2.02774389899025e-4	2.02536696745571e-4	2.02904000904506e-4	2.02932413873717e-4	2.03019633010747e-4	2.03302993939361e-4	2.0355060062548e-4	2.03600591417562e-4	2.03473456382721e-4	2.03276525118061e-4	2.03108955129261e-4	2.03025915643022e-4	2.03042051243504e-4	2.0314576311065e-4
flux1:	0.641950018580454	2.20596279495963e-4	2.20244969427832e-4	2.19942768429364e-4	2.19790005562674e-4	2.19832977901156e-4	2.20050592145545e-4	2.20363825290368e-4	2.20664203856636e-4	2.20851021630446e-4	2.20864814059936e-4	2.20706829512659e-4	2.20438763556874e-4	2.20162036357386e-4	2.19981400511213e-4	2.1996397596857e-4	2.20109935222436e-4	2.20350752705638e-4	2.20581965230309e-4	2.20720460804291e-4	2.20755748163152e-4	2.20749278570098e-4	2.2074918654408e-4	2.20676734643244e-4	2.20406812935463e-4	2.20189860593951e-4	2.20532677352324e-4	2.20484963518149e-4	2.20589914981204e-4	2.21111632804507e-4	2.230523230397e-4	2.21042864915826e-4	2.18948017759008e-4	2.20620094363096e-4	2.20710305113638e-4	2.20463328333118e-4	2.20204674845727e-4	2.20606557262127e-4	2.20648010135215e-4	2.20761101982209e-4	2.21087241557613e-4	2.21366802831365e-4	2.21420025387503e-4	2.21269705490117e-4	2.21036974916635e-4	2.20836363070953e-4	2.2073431591818e-4	2.20750606173929e-4	2.20872554618402e-4
flux1:	0.642212467484207	2.3956869800262e-4	2.39171747377197e-4	2.38821306801329e-4	2.3863392026523e-4	2.38666860644934e-4	2.38901125021861e-4	2.39250496396505e-4	2.3959288446438e-4	2.39812518376154e-4	2.39838722636495e-4	2.39669239602628e-4	2.39371108854233e-4	2.3905794966427e-4	2.38848982193641e-4	2.38822428322719e-4	2.3898175481891e-4	2.39252816622145e-4	2.39519758416929e-4	2.3968844757106e-4	2.3974344067934e-4	2.39748080140578e-4	2.39752495099243e-4	2.3967099227152e-4	2.3937010249069e-4	2.391273010479e-4	2.39500910904671e-4	2.39461785679147e-4	2.39592783450488e-4	2.40180711617714e-4	2.42306466812252e-4	2.40136710459081e-4	2.37866130390073e-4	2.39678281242411e-4	2.39773478053884e-4	2.39498037571164e-4	2.39220813282027e-4	2.39660767693631e-4	2.3971417981605e-4	2.39852396154366e-4	2.40222274496139e-4	2.40534820767522e-4	2.40591441262442e-4	2.40417574495755e-4	2.40148795314005e-4	2.39915200067649e-4	2.39794171079101e-4	2.39810064139245e-4	2.39948743439022e-4
flux1:	0.642474916387961	2.59909668891452e-4	2.5946819943628e-4	2.59069624972658e-4	2.58846755052124e-4	2.5886815390766e-4	2.59117392599022e-4	2.59501590506914e-4	2.59885491471897e-4	2.60138524452409e-4	2.60178817825732e-4	2.60000369907323e-4	2.59675130834481e-4	2.59328394356766e-4	2.59093356742711e-4	2.59058994951653e-4	2.59231944416171e-4	2.59532584646663e-4	2.59834121928381e-4	2.60032176291067e-4	2.60107322971722e-4	2.60125581511697e-4	2.60139036172724e-4	2.60053645278028e-4	2.5972545797543e-4	2.59458891218262e-4	2.59866479817097e-4	2.59836021872328e-4	2.59992024503084e-4	2.60647749441453e-4	2.6296913450186e-4	2.60627600185288e-4	2.58171426286579e-4	2.60138895680662e-4	2.60246595107224e-4	2.59945195242497e-4	2.59651890895064e-4	2.60133297221458e-4	2.6019641736818e-4	2.60357358938189e-4	2.60770611630392e-4	2.61116537254803e-4	2.61176877778917e-4	2.60980061415271e-4	2.60676627210201e-4	2.60412119021446e-4	2.6027405381001e-4	2.60290370204942e-4	2.60444823140389e-4
flux1:	0.642737365291714	2.81705977756151e-4	2.8122323656673e-4	2.80778207308368e-4	2.80519655199942e-4	2.8052767382385e-4	2.80789118953802e-4	2.81205428863236e-4	2.81629155660965e-4	2.81915611861987e-4	2.81971923035067e-4	2.81787987501373e-4	2.81439859285061e-4	2.81063475973896e-4	2.80805042212389e-4	2.80763644252236e-4	2.80948922684857e-4	2.81276147040699e-4	2.81608447904622e-4	2.81832464965083e-4	2.81926235628113e-4	2.81959577517718e-4	2.81986530420382e-4	2.81902890644599e-4	2.81551267245732e-4	2.81262305768445e-4	2.81705844125252e-4	2.81682452761569e-4	2.81859325206972e-4	2.8258225183123e-4	2.85107662016418e-4	2.82580556379379e-4	2.7992758831025e-4	2.82066179569251e-4	2.82194453676115e-4	2.81870197445398e-4	2.81563215038301e-4	2.82089089350593e-4	2.82158323403918e-4	2.82337671454493e-4	2.82792269663088e-4	2.83171064916396e-4	2.8323549370603e-4	2.83017342470715e-4	2.82682492626131e-4	2.82391471990339e-4	2.82240633569638e-4	2.82259996106057e-4	2.82430220771566e-4
flux1:	0.642999814195467	3.05049435845836e-4	3.0453086015737e-4	3.04042535340432e-4	3.03748519807287e-4	3.03740646622622e-4	3.04010069039363e-4	3.0445405452038e-4	3.04914513946881e-4	3.05233763458162e-4	3.05308277848095e-4	3.05123336026573e-4	3.04757861759341e-4	3.04356852991294e-4	3.0407804955972e-4	3.04029693962721e-4	3.04224241891928e-4	3.04572469250502e-4	3.04928750236868e-4	3.05172567874836e-4	3.05281400222917e-4	3.05330341713037e-4	3.05375364289791e-4	3.05299722366624e-4	3.04928696812686e-4	3.04617957714184e-4	3.05098271350259e-4	3.05078486828148e-4	3.05268746909705e-4	3.06055968809924e-4	3.08791555953623e-4	3.06062625210577e-4	3.03200249009081e-4	3.0552628520074e-4	3.05683780469616e-4	3.05340484413429e-4	3.05022185668061e-4	3.05595054692633e-4	3.05665399251732e-4	3.05856771705448e-4	3.06348750416633e-4	3.06758707754901e-4	3.06827427766827e-4	3.06590483433696e-4	3.06229327540131e-4	3.05918642646336e-4	3.0576179505562e-4	3.05788842262055e-4	3.05975989865906e-4
flux1:	0.64326226309922	3.30033946698986e-4	3.2948704261564e-4	3.2895980425853e-4	3.28630597996039e-4	3.28603238162975e-4	3.28874561010902e-4	3.29339762105271e-4	3.2983227282735e-4	3.3018297223997e-4	3.30278171004764e-4	3.30097806761494e-4	3.29721971185651e-4	3.29302554903264e-4	3.29006836441788e-4	3.28950950583659e-4	3.29149962274223e-4	3.29511047836262e-4	3.29881644651834e-4	3.30136513061485e-4	3.30255126081213e-4	3.30319681151936e-4	3.30387945474201e-4	3.30327556769496e-4	3.2994162480669e-4	3.29609310433434e-4	3.30126491341064e-4	3.30105114640569e-4	3.30298131710611e-4	3.31144576533603e-4	3.34094566740227e-4	3.31145282135883e-4	3.28059690282723e-4	3.30590264955362e-4	3.30786539232542e-4	3.30429006130789e-4	3.30102025906115e-4	3.3072397762328e-4	3.30789077586143e-4	3.30984034931321e-4	3.31507336735552e-4	3.31945278252357e-4	3.32018041578844e-4	3.31765540778777e-4	3.31384897902558e-4	3.31063747791879e-4	3.30910105977912e-4	3.30951463734502e-4	3.3115779730818e-4
flux1:	0.643524712002974	3.56752411889395e-4	3.56186475664201e-4	3.5562554973662e-4	3.55261050058705e-4	3.55209109730106e-4	3.55474065826549e-4	3.55951768775101e-4	3.56469954939515e-4	3.56850051378412e-4	3.56968797649131e-4	3.56799835253639e-4	3.56422230693928e-4	3.55992002417796e-4	3.55683444370187e-4	3.5561901297194e-4	3.55816173409496e-4	3.56179697967582e-4	3.5655244167544e-4	3.56807521094749e-4	3.56929544247305e-4	3.57009941509465e-4	3.571079254028e-4	3.57071659740187e-4	3.56676330919365e-4	3.56322884095165e-4	3.56876962266817e-4	3.56847458001506e-4	3.57030061933124e-4	3.57928883799347e-4	3.61096217730648e-4	3.57906257864099e-4	3.54582924217674e-4	3.57336401568562e-4	3.57582528566643e-4	3.57216933844327e-4	3.56884717415089e-4	3.57557640303308e-4	3.57609966953345e-4	3.57798169513953e-4	3.58344637373211e-4	3.58805715578179e-4	3.58881512371359e-4	3.58617049181426e-4	3.58225129889377e-4	3.57904778643369e-4	3.57765751414879e-4	3.57829791594432e-4	3.58058436262794e-4
flux1:	0.643787160906727	3.8529416194961e-4	3.84719898836871e-4	3.84130921107231e-4	3.83730228115963e-4	3.83646767258471e-4	3.83894668079519e-4	3.84373802099627e-4	3.84909601917382e-4	3.85316421418528e-4	3.85462095661394e-4	3.85312760793893e-4	3.8494376875874e-4	3.845119120905e-4	3.8419546496572e-4	3.84121344268238e-4	3.84309220061175e-4	3.84662976769689e-4	3.85023795258571e-4	3.85266878073016e-4	3.85385667148923e-4	3.85483188627281e-4	3.85619448425886e-4	3.85618469076022e-4	3.85220957242435e-4	3.84847882231628e-4	3.85439605735176e-4	3.8539470849065e-4	3.85552077204668e-4	3.86495218530497e-4	3.89882373522949e-4	3.86430298014389e-4	3.82854600535404e-4	3.85851251052831e-4	3.86160560406326e-4	3.85794866172351e-4	3.85462326422784e-4	3.86188304975849e-4	3.86219429698015e-4	3.86388924530048e-4	3.86948456408622e-4	3.8742607526804e-4	3.87502857303619e-4	3.87229999187165e-4	3.86835985727014e-4	3.86529345335916e-4	3.86418136599358e-4	3.86514597684507e-4	3.86769166813927e-4
flux1:	0.64404960981048	4.15743493644641e-4	4.15172602540243e-4	4.14561204991965e-4	4.14122285126911e-4	4.13998312109712e-4	4.14215990684367e-4	4.14683198447415e-4	4.15227015719545e-4	4.15657443644791e-4	4.15834115052386e-4	4.15714185494401e-4	4.15366121743237e-4	4.14943580447231e-4	4.14625306182713e-4	4.14540556421961e-4	4.14711046495132e-4	4.15041620737324e-4	4.15375242960097e-4	4.15593551612741e-4	4.15703015825038e-4	4.1582076723569e-4	4.16006592811309e-4	4.16054936911952e-4	4.15664810336586e-4	4.15275452383484e-4	4.15906990995535e-4	4.15839389665249e-4	4.15956023752226e-4	4.1693483780672e-4	4.20544651818654e-4	4.16808613666618e-4	4.12966452427195e-4	4.1622905953534e-4	4.16617824883693e-4	4.16262110077799e-4	4.15936258062286e-4	4.16718051953125e-4	4.16718974369699e-4	4.16856572104543e-4	4.17417427759568e-4	4.17903316189241e-4	4.1797781395065e-4	4.17699738499314e-4	4.17313332382456e-4	4.1703448863103e-4	4.16965642635287e-4	4.17105213490823e-4	4.17389427744812e-4
flux1:	0.644312058714234	4.48179643334466e-4	4.47624432260532e-4	4.46995919502213e-4	4.46515421679997e-4	4.46339888018772e-4	4.46511860133187e-4	4.46951769196348e-4	4.47492776453065e-4	4.47943519684878e-4	4.48156124686062e-4	4.48077024042827e-4	4.47764184618095e-4	4.47363720955688e-4	4.47050926721723e-4	4.46955071153103e-4	4.47099817279694e-4	4.4739314607346e-4	4.4768377417463e-4	4.47864673989584e-4	4.47959931947749e-4	4.48103355658393e-4	4.48353127851599e-4	4.48468014162721e-4	4.48097611522523e-4	4.47697678854923e-4	4.48373076213284e-4	4.48276035188752e-4	4.48336614661327e-4	4.49342436075002e-4	4.5317875785004e-4	4.49137090403228e-4	4.45015337644307e-4	4.48569596990172e-4	4.49057470191796e-4	4.48724063613204e-4	4.48414455074846e-4	4.49255963822821e-4	4.49217445939049e-4	4.49309139805561e-4	4.49858370673067e-4	4.50342819582063e-4	4.50410497845524e-4	4.50129711318036e-4	4.49760714382078e-4	4.49524467147588e-4	4.49513440645589e-4	4.49707407651309e-4	4.50024826534368e-4
flux1:	0.644574507617987	4.82678181403933e-4	4.821512603013e-4	4.81510424161559e-4	4.80983691572862e-4	4.8074371869521e-4	4.80852579191065e-4	4.81248274697584e-4	4.8177485231689e-4	4.82242753198694e-4	4.82497238600859e-4	4.82472020317588e-4	4.82210568102176e-4	4.81846641989437e-4	4.81547842969517e-4	4.81440981596125e-4	4.81551659676442e-4	4.81793477477736e-4	4.82025313298442e-4	4.82156805880794e-4	4.82234524334104e-4	4.82411512074869e-4	4.82742630222742e-4	4.82944358519631e-4	4.82608807836503e-4	4.82206463392765e-4	4.82931716438464e-4	4.82799512194205e-4	4.82789468252406e-4	4.83814043773374e-4	4.87882082417986e-4	4.83513625758711e-4	4.79100273331854e-4	4.82974834654802e-4	4.83584857011281e-4	4.83288184182507e-4	4.83007049916351e-4	4.83913661164536e-4	4.83826523135562e-4	4.83857906310082e-4	4.84381867948539e-4	4.84854119396148e-4	4.84909292931643e-4	4.84627471344867e-4	4.84285447051186e-4	4.8410691452845e-4	4.84169732909041e-4	4.84429761830611e-4	4.84783717637569e-4
flux1:	0.64483695652174	5.19313453343322e-4	5.18827521506505e-4	5.18178611136011e-4	5.17599899409356e-4	5.1728123629347e-4	5.17308274953172e-4	5.17641944185573e-4	5.18142214880774e-4	5.18624569033091e-4	5.18927948926967e-4	5.18971120721986e-4	5.18778766910135e-4	5.18467196460039e-4	5.18191873933496e-4	5.18074620451538e-4	5.18143076693503e-4	5.18319200123719e-4	5.18476763242169e-4	5.18547686226689e-4	5.18606027719324e-4	5.18826571250334e-4	5.19258898990612e-4	5.19570277821455e-4	5.19287027522964e-4	5.18892465701482e-4	5.19675197052544e-4	5.1950330061516e-4	5.19409017292215e-4	5.20444758429179e-4	5.24751088711153e-4	5.20035184313286e-4	5.15319116951666e-4	5.19545184545751e-4	5.20303280700345e-4	5.20059381615511e-4	5.19821366915585e-4	5.20800106511965e-4	5.20655454330679e-4	5.20612106965946e-4	5.21097012770563e-4	5.21545771176775e-4	5.21581874937247e-4	5.21299839472627e-4	5.20993870710474e-4	5.20888171846118e-4	5.21041183620764e-4	5.21379257283773e-4	5.21773025400799e-4
flux1:	0.645099405425493	5.58161405556122e-4	5.5772911919141e-4	5.57075951203299e-4	5.56438830474951e-4	5.5602650845997e-4	5.55952499425627e-4	5.5620619207207e-4	5.56668589490889e-4	5.57163407632487e-4	5.57523682321976e-4	5.5765083319261e-4	5.57546293360654e-4	5.57303694517232e-4	5.57061861662826e-4	5.56935123919902e-4	5.56953375617106e-4	5.57049839715952e-4	5.57118082220597e-4	5.57118020966613e-4	5.57156218524994e-4	5.57431634871197e-4	5.57986508285175e-4	5.58431838956985e-4	5.58219708446005e-4	5.57844245913145e-4	5.58693035269383e-4	5.5847804386557e-4	5.58286711977789e-4	5.59326793444356e-4	5.63879071394298e-4	5.58795239102724e-4	5.5376564612406e-4	5.58376143894511e-4	5.59310105294325e-4	5.59135838678152e-4	5.58957354456776e-4	5.60016796770665e-4	5.59806174277406e-4	5.59674014409482e-4	5.60106499442508e-4	5.60520524520147e-4	5.60530508194054e-4	5.60248316260374e-4	5.59986842267988e-4	5.59968832340358e-4	5.60228527702306e-4	5.60657000854249e-4	5.61094170825873e-4
flux1:	0.645361854329247	5.99301992201235e-4	5.98935871866001e-4	5.9828203878345e-4	5.97579931059122e-4	5.97059057142264e-4	5.96865153387865e-4	5.97021583251779e-4	5.97435381718745e-4	5.9794153265601e-4	5.983674257128e-4	5.98594637423894e-4	5.98596873139837e-4	5.98439916810855e-4	5.98241551778733e-4	5.98106227006457e-4	5.98066401796561e-4	5.9806951990497e-4	5.98033811688689e-4	5.97952808736747e-4	5.97970475599202e-4	5.98312336171303e-4	5.99011267579373e-4	5.99615001501629e-4	5.99492860895365e-4	5.99147683712866e-4	6.00071214573654e-4	5.9981061207774e-4	5.99509865118224e-4	6.00548252860432e-4	6.0535478579197e-4	5.99882183408539e-4	5.94527707296101e-4	5.99556107967418e-4	6.00694177733302e-4	6.00606185577681e-4	6.0050445361348e-4	6.01654402050024e-4	6.0136988383363e-4	6.01135501002112e-4	6.01503183043235e-4	6.01871924497486e-4	6.01848725527139e-4	6.01565834781956e-4	6.01356522001196e-4	6.01440523522852e-4	6.01823340919275e-4	6.02355019711484e-4	6.02839965131013e-4
flux1:	0.645624303233	6.42820405922845e-4	6.42532731672603e-4	6.41881854275632e-4	6.4110864463196e-4	6.40465262678874e-4	6.40133917545979e-4	6.40177225959109e-4	6.4053295874345e-4	6.41050138494808e-4	6.41550624305378e-4	6.41893673876515e-4	6.42020962218099e-4	6.4196552298794e-4	6.41819966056787e-4	6.41676659664188e-4	6.41570985957928e-4	6.4146744865219e-4	6.41313558389274e-4	6.41141766819704e-4	6.41138114789078e-4	6.41557072189336e-4	6.4242034417104e-4	6.43205596992382e-4	6.43190867815954e-4	6.42885662469999e-4	6.43891897713743e-4	6.43583784062808e-4	6.4316132531091e-4	6.4419285957397e-4	6.49262232371157e-4	6.43379063993771e-4	6.37686851040244e-4	6.43165843998911e-4	6.44535099094354e-4	6.44548649502645e-4	6.44540587773815e-4	6.45791586169202e-4	6.45425847909304e-4	6.45076857974532e-4	6.45368904129703e-4	6.45683148653602e-4	6.45620194542936e-4	6.45335645838283e-4	6.45185233426298e-4	6.45384687876748e-4	6.45906709462949e-4	6.46554829218944e-4	6.47093128100997e-4
flux1:	0.645886752136753	6.88806609460289e-4	6.88609257779759e-4	6.87965231598743e-4	6.87115895325328e-4	6.86337848296496e-4	6.85853691479373e-4	6.85770101339515e-4	6.86059808035911e-4	6.86588298357557e-4	6.8717191540357e-4	6.87645300807845e-4	6.87914199963455e-4	6.87974493506356e-4	6.87889923572274e-4	6.87738814384285e-4	6.87559788086942e-4	6.87336931288757e-4	6.87051148046405e-4	6.86778599033808e-4	6.86751763100468e-4	6.87256489113683e-4	6.88301851154405e-4	6.89288984029795e-4	6.89396194197084e-4	6.89137925615179e-4	6.90233534019739e-4	6.89876491963816e-4	6.89319952208788e-4	6.90340622241738e-4	6.95681591197743e-4	6.8936465836977e-4	6.83319507032389e-4	6.89279716908434e-4	6.90904486026998e-4	6.91032332074233e-4	6.9113345754111e-4	6.92496230521537e-4	6.9204264345407e-4	6.91568111696541e-4	6.91775836735729e-4	6.92028355041004e-4	6.91920055503637e-4	6.91632625239084e-4	6.915466901437e-4	6.91873661309799e-4	6.92550101526809e-4	6.93328073104038e-4	6.93926716683468e-4
flux1:	0.646149201040506	7.37353020631475e-4	7.37257221407322e-4	7.36624428841895e-4	7.35695635425338e-4	7.34773379572626e-4	7.34123993668967e-4	7.33902304152272e-4	7.34119571889418e-4	7.3465977782601e-4	7.3533374925077e-4	7.35949593357349e-4	7.36373888054278e-4	7.36561699854566e-4	7.3654480017781e-4	7.36385760811418e-4	7.36126594355363e-4	7.35772946802594e-4	7.35342468206373e-4	7.34959103004997e-4	7.34905744792444e-4	7.35502161770634e-4	7.36743810902996e-4	7.37949269194172e-4	7.3818888513295e-4	7.37980959674708e-4	7.39171170481982e-4	7.38764424338517e-4	7.38061659330877e-4	7.39069181338558e-4	7.44691002438014e-4	7.37915572959908e-4	7.31499360639017e-4	7.37968318661762e-4	7.39868863928755e-4	7.4012024613464e-4	7.40343763117208e-4	7.41828697790463e-4	7.41281490677164e-4	7.40672464059784e-4	7.40789995066319e-4	7.40976195182652e-4	7.40818404433066e-4	7.40526696240507e-4	7.40509305219379e-4	7.40973792679875e-4	7.41818215556464e-4	7.42739040932946e-4	7.43406293210352e-4
flux1:	0.64641164994426	7.88550637037612e-4	7.88566665777916e-4	7.87950157748156e-4	7.86940841305552e-4	7.85868190178727e-4	7.85044761137359e-4	7.84676662110348e-4	7.84816455912203e-4	7.85368242126435e-4	7.86137450871329e-4	7.86904355150728e-4	7.87494068523389e-4	7.87818163347176e-4	7.87874057805774e-4	7.877070979925e-4	7.87362509241387e-4	7.86868677078496e-4	7.8628233412853e-4	7.85778389037321e-4	7.85693681579359e-4	7.8638459327679e-4	7.87832546556695e-4	7.89268082964052e-4	7.89645780039467e-4	7.89487749272488e-4	7.90776721440465e-4	7.90320687198869e-4	7.89460636629315e-4	7.9045538843051e-4	7.96368656122799e-4	7.89108761029676e-4	7.82300271243211e-4	7.89301784503887e-4	7.91493413074147e-4	7.91873295055814e-4	7.92229488627723e-4	7.93846256682321e-4	7.93200771497872e-4	7.92450939639048e-4	7.92475976498644e-4	7.92594583201679e-4	7.92385036660501e-4	7.92087511790143e-4	7.92140763772713e-4	7.92749830177476e-4	7.93773084990243e-4	7.94848401956901e-4	7.95593231275375e-4
flux1:	0.646674098848013	8.4248427737094e-4	8.42621138461339e-4	8.42026824179973e-4	8.40938740116574e-4	8.39713544325077e-4	8.38711387621256e-4	8.38191602941442e-4	8.38249911549477e-4	8.38811785728774e-4	8.39677672516743e-4	8.40599599857147e-4	8.41360148669908e-4	8.41825921385358e-4	8.41958416151957e-4	8.41784457121594e-4	8.41351787196067e-4	8.40711658742972e-4	8.3996096603391e-4	8.39327708677281e-4	8.39205705656984e-4	8.39990830108834e-4	8.41650697905701e-4	8.4332301495373e-4	8.43839447842587e-4	8.43727287331221e-4	8.45118963685863e-4	8.44616203476955e-4	8.43590306532507e-4	8.44576592441388e-4	8.50794546803549e-4	8.4302371975193e-4	8.3579890161746e-4	8.43352874055144e-4	8.45845545923093e-4	8.46354115698891e-4	8.46850092263494e-4	8.48607472965662e-4	8.47860512578622e-4	8.46966984008854e-4	8.46901665904466e-4	8.46955449669574e-4	8.46694200332103e-4	8.46389177765965e-4	8.46512681012474e-4	8.4726944947673e-4	8.48478379936881e-4	8.49717171992051e-4	8.50548257606832e-4
flux1:	0.646936547751766	8.99227866728734e-4	8.99493056671274e-4	8.98927966603953e-4	8.97766276333465e-4	8.96391065692666e-4	8.95210051992713e-4	8.94536345049105e-4	8.94509693412487e-4	8.95077906680471e-4	8.96037371891009e-4	8.97112636258998e-4	8.98044186761174e-4	8.9865357689934e-4	8.98865688224291e-4	8.98687610244343e-4	8.98168185232119e-4	8.97380358180966e-4	8.96460789613248e-4	8.95691507035651e-4	8.95525794602035e-4	8.96402096026921e-4	8.9827516513572e-4	9.0018591334751e-4	9.00836934053903e-4	9.00763798521249e-4	9.02263099433338e-4	9.01719594983624e-4	9.0052361956193e-4	9.01511154788879e-4	9.08051296371236e-4	8.99743663334563e-4	8.92076254732887e-4	9.00198909383739e-4	9.02997294044434e-4	9.03629701306468e-4	9.04269431324175e-4	9.06175340877651e-4	9.05325574433844e-4	9.0428971683831e-4	9.04141574114214e-4	9.04138143625615e-4	9.03828034578037e-4	9.03513716993435e-4	9.03704081302394e-4	9.04606707213514e-4	9.06002751846935e-4	9.07409836043394e-4	9.08334239382012e-4
flux1:	0.647198996655519	9.58840735824787e-4	9.59240190782578e-4	9.58712886760904e-4	9.57486818033274e-4	9.55969438734341e-4	9.54614351662074e-4	9.53787438714717e-4	9.53672331889896e-4	9.54239976771663e-4	9.55284369726067e-4	9.5650480021547e-4	9.57601856797558e-4	9.58353509900335e-4	9.58648208127424e-4	9.58472055199975e-4	9.57872643436793e-4	9.56941908286543e-4	9.55854223388068e-4	9.54945280932374e-4	9.54729725875904e-4	9.55691861727442e-4	9.57775321837424e-4	9.59921309701276e-4	9.60698480406872e-4	9.60655724621755e-4	9.62269849010769e-4	9.61696421307706e-4	9.60332447242906e-4	9.61337882349667e-4	9.68223643304508e-4	9.59355179547126e-4	9.51217538800697e-4	9.59921899203553e-4	9.63025734482071e-4	9.63771982889502e-4	9.6455652555468e-4	9.66618200366575e-4	9.65666562788172e-4	9.64494821787815e-4	9.64277756468815e-4	9.64230406974111e-4	9.6387761354468e-4	9.63552206241069e-4	9.63802651418894e-4	9.6484340444964e-4	9.664212507894e-4	9.67995716115925e-4	9.69017378875865e-4
flux1:	0.647461445559273	0.00102136571710062	0.00102190403969793	0.00102142523169461	0.00102014884678156	0.00101850311374695	0.00101698396478434	0.00101600737881247	0.00101579974145764	0.00101635592573808	0.0010174701969637	0.00101882052735181	0.00102007176086824	0.0010209613873852	0.00102134245115666	0.00102117863941442	0.00102051281802153	0.00101945149193502	0.00101820289548878	0.00101715464143912	0.00101688400840252	0.00101792467366089	0.0010202117904413	0.00102258522178793	0.00102347640847593	0.00102345460047865	0.00102519416613333	0.00102460781384923	0.00102308604397782	0.00102413431388269	0.00103139649423469	0.00102194621307905	0.00101331015365346	0.00102260658684295	0.00102601113409699	0.00102685602126323	0.00102778376781244	0.00103000800346745	0.00102895800728842	0.00102766259640344	0.0010273978014841	0.00102732638116294	0.00102694103803304	0.0010266030204844	0.00102690320197097	0.00102806780067601	0.0010298142723251	0.00103154807035303	0.00103266634332484
flux1:	0.647723894463026	0.00108682943741439	0.00108751046203465	0.00108709385294728	0.0010857869211829	0.00108403327578592	0.00108236557831805	0.00108124550896115	0.00108094017065669	0.00108146933146304	0.00108263140708159	0.00108408892269519	0.00108547722472609	0.00108649808829289	0.0010869709484498	0.00108683531610161	0.00108612455679481	0.00108495346163829	0.0010835583814329	0.00108237567913063	0.00108204590468215	0.00108315587976317	0.00108563594312902	0.00108822450919308	0.00108921433706391	0.00108920399435724	0.00109108377560369	0.00109050869778372	0.00108884877255968	0.00108997406168369	0.00109765176263509	0.00108760260135908	0.00107844002431278	0.00108833664410688	0.00109203303196275	0.00109295603673764	0.00109402281099472	0.00109641613804996	0.00109527401452105	0.0010938733656371	0.00109359007129736	0.00109352179596739	0.0010931186942928	0.00109276727819842	0.00109310340753879	0.00109437072766896	0.00109626406653345	0.00109814094748521	0.00109934935554787
flux1:	0.647986343366779	0.00115524470926144	0.00115607240767068	0.00115573573125516	0.00115442465234315	0.00115259077420243	0.00115079574575242	0.00114954085433138	0.00114913110779915	0.0011496125082691	0.00115079292448028	0.00115232737964643	0.00115383011656104	0.00115497358087889	0.00115554604306049	0.00115546060139672	0.00115473491760091	0.00115348383632715	0.00115196415246065	0.00115065638056475	0.00115026436318118	0.00115143215199402	0.00115409010592201	0.00115687682296104	0.00115794682976667	0.00115793868156483	0.00115997778643849	0.00115944589962311	0.00115767746377196	0.00115892362976954	0.00116706449894405	0.00115640372370386	0.00114668689583139	0.00115718967640505	0.00116116498341404	0.00116214004068173	0.00116333894472154	0.00116590763405597	0.00116468223823599	0.0011632011196277	0.00116293705015706	0.00116290717086195	0.00116250647452223	0.00116214224280418	0.00116249753838061	0.00116383977046156	0.0011658494293905	0.00116784437211431	0.00116912978212593
flux1:	0.648248792270532	0.00122661442410865	0.00122759408430112	0.00122736023798489	0.00122607890879933	0.00122420018745948	0.00122230481529368	0.00122092599577234	0.00122040322960062	0.00122081065645548	0.00122197247091659	0.00122354627580494	0.00122513571358241	0.00122639178981056	0.00122707455480989	0.00122706784637838	0.00122636590456623	0.00122507342351996	0.00122345806880238	0.00122203853050899	0.00122158140880162	0.00122279247298445	0.00122560824707022	0.00122857103253451	0.00122969945978979	0.00122968416409617	0.00123190561722738	0.00123145646519559	0.00122961886404958	0.00123103924731954	0.00123969897643239	0.00122841802928272	0.00121811945048197	0.0012292319960719	0.00123346902922883	0.00123446419850167	0.00123578517841636	0.00123853501226627	0.00123723746137854	0.00123570670687855	0.00123550814803134	0.00123556036335532	0.00123518826023509	0.00123481393667709	0.00123516938723173	0.00123655265821475	0.0012386396518346	0.00124071886544785	0.00124206115420016
flux1:	0.648511241174286	0.00130093597185574	0.00130207551630456	0.00130197363381895	0.00130076410727125	0.00129888384719852	0.00129692072831901	0.00129543076470482	0.00129478415244117	0.00129508581327014	0.00129618479372596	0.00129775346114794	0.00129939733744421	0.00130075519734593	0.00130156214070832	0.0013016691711464	0.00130103784553747	0.00129975058104673	0.00129807453748795	0.00129655933935273	0.0012960333611667	0.0012972690881295	0.00130021677436039	0.00130332787120838	0.00130448916153936	0.00130445655550043	0.00130688638814088	0.00130656645447897	0.00130470759443832	0.00130636424078912	0.0013156053959942	0.00130369923024094	0.00129279114980686	0.00130451418457473	0.00130899104064372	0.00130996815085429	0.0013113973628822	0.00131433317419119	0.00131297623333995	0.00131143207483338	0.00131135348577627	0.00131153999551956	0.00131122917750662	0.00131085043662956	0.001311185807805	0.0013125712185168	0.0013146890068899	0.0013168105012424	0.0013181827371008
flux1:	0.648773690078039	0.0013782050461234	0.00137951630539972	0.00137958257774658	0.00137849534019759	0.00137666456168375	0.00137467142334959	0.00137308448976822	0.00137230071034942	0.00137245932007889	0.00137344440240027	0.00137495724366979	0.00137661947445271	0.00137806792134058	0.0013790161375177	0.00137927790740657	0.00137877133161692	0.00137754262744501	0.00137584544527933	0.00137425201865155	0.00137365122047802	0.00137488787477147	0.00137793499512896	0.00138116045570846	0.0013823246455551	0.00138226274461432	0.0013849288068218	0.00138479035045317	0.00138296490602409	0.00138492732248276	0.00139481770869304	0.0013822837748514	0.00137073752507123	0.00138306827856854	0.00138775789633734	0.0013886723162913	0.00139019147156253	0.00139331652874134	0.00139191380369304	0.00139039684990804	0.00139050000068946	0.00139088112039815	0.00139067098066972	0.00139029718125897	0.00139059215492264	0.00139193713300195	0.00139403294979703	0.00139614759980537	0.00139751667429413
flux1:	0.649036138981792	0.0014584177948888	0.0014599175304351	0.00146019557805301	0.0014592892805542	0.00145756599708963	0.00145558482439627	0.00145391579094919	0.0014529787656188	0.00145295181559698	0.00145376582476818	0.00145516688779487	0.00145680840753564	0.00145833631946206	0.00145944596996754	0.0014599086785452	0.00145958690388074	0.00145847515222417	0.00145679919244304	0.00145514470898234	0.00145445969970176	0.00145566767059105	0.00145877483475373	0.0014620743352199	0.00146320661390923	0.00146310066450488	0.00146603143754027	0.00146613105253398	0.00146439830609244	0.00146674193284716	0.00147735276614715	0.00146418989099047	0.0014519752798451	0.00146490701912349	0.00146977701104294	0.001470577734633	0.00147216366622134	0.00147547904468739	0.00147404407755047	0.00147259802435215	0.00147295068969443	0.00147359398290484	0.00147353043343827	0.00147317515315225	0.001473410469264	0.00147467030699658	0.0014766868044318	0.00147873978587337	0.00148006737884356
flux1:	0.649298587885546	0.00154157062707272	0.00154328110881641	0.00154382173734849	0.00154316225840138	0.00154161015914536	0.00153968590225554	0.00153794944780138	0.00153684010574569	0.00153658032555975	0.00153716096267272	0.00153839021214928	0.00153996995431021	0.00154156672526426	0.00154286074625476	0.0015435747597342	0.00154350215555255	0.00154256892390756	0.00154095755578984	0.00153925751381924	0.00153847466923011	0.00153961832354334	0.00154273956393649	0.00154606681863339	0.00154712754359731	0.00154695945041965	0.00155018313215998	0.00155058026496496	0.00154900189904348	0.00155180649830572	0.00156321066647838	0.00154941809089767	0.00153650311336991	0.00155002509079216	0.00155503815816544	0.00155566839265605	0.00155729310266097	0.00156079722178468	0.0015593426034501	0.00155801278545102	0.00155868706850447	0.00155966599848014	0.00155980084253906	0.00155948210695711	0.00155964058203466	0.00156077002540013	0.00156264709966979	0.00156457956101447	0.00156582330740373
flux1:	0.649561036789299	0.00162765751355693	0.0016296065029772	0.00163046673680116	0.0016301255257609	0.00162881206431175	0.00162699096375487	0.00162520055028442	0.00162389667410397	0.00162335272113672	0.001623633832946	0.0016246285778069	0.00162610460227084	0.00162776060355263	0.00162926432237155	0.00163028299214575	0.00163052651463287	0.00162983464841418	0.00162833061322906	0.00162659783661274	0.00162569915563261	0.00162673753052171	0.00162982152192371	0.00163312549950326	0.00163407090356382	0.00163381928749831	0.00163736334851452	0.00163811897917239	0.00163675709548314	0.00164010522573195	0.00165237585310709	0.00163795265277993	0.00162430373445867	0.00163840177196433	0.00164351694968442	0.00164391535004342	0.00164554674961794	0.00164923525274506	0.0016477718611378	0.0016466037563247	0.00164767414327229	0.00164906628978486	0.00164945612740582	0.00164919626142397	0.00164926358438312	0.00165021836245717	0.00165189504522748	0.00165364590247772	0.00165476065277106
flux1:	0.649823485693052	0.00171666520494515	0.00171888526406689	0.00172012663569856	0.00172017837509631	0.00171917235103593	0.00171749999354725	0.00171566681521969	0.00171414305871419	0.00171326049573109	0.0017131736546705	0.00171387022768591	0.00171520099166133	0.00171690805712538	0.00171864874163845	0.00172002712536922	0.00172065454156769	0.00172026636258192	0.0017189104488475	0.00171715465177044	0.00171611841179099	0.00171700685023864	0.00171999908694727	0.00172322610701832	0.00172400981507675	0.00172365082343578	0.00172754210200683	0.00172871771620684	0.00172763324116131	0.00173160891034541	0.00174481832412619	0.00172976333812725	0.00171534622299549	0.00173000404610527	0.00173517889919888	0.0017352815079004	0.00173688496585619	0.00174075107942931	0.00173928752550951	0.00173832530410014	0.00173986655740001	0.00174175147845641	0.00174245616919902	0.00174228124435144	0.00174224649250152	0.00174298471748746	0.0017444010631097	0.0017459088541149	0.00174684797674737
flux1:	0.650085934596805	0.00180856728827116	0.00181109441645729	0.00181278058098887	0.00181330029701291	0.00181266909885502	0.00181118838353239	0.00180932045313138	0.00180754865598018	0.00180627129324562	0.00180574771827065	0.00180608340320438	0.00180722915217911	0.00180898106161479	0.00181098738804282	0.00181278087971632	0.00181385897597264	0.00181383462385537	0.00181266470482194	0.00181089265439983	0.00180969485636457	0.00181038752652698	0.0018132333691228	0.00181633000467533	0.0018169053180981	0.0018164141339473	0.00182067938464026	0.00182233624982413	0.00182158773115814	0.00182627522377689	0.0018404942736525	0.00182480653255812	0.00180958779078464	0.00182478908101316	0.00182998281058321	0.00182972565635399	0.00183126634148766	0.00183530177428687	0.00183384409431614	0.00183312926614903	0.00183521425113424	0.00183767108874502	0.00183875183628822	0.00183869073450336	0.00183854659914001	0.00183903001462503	0.00184012896495645	0.00184133376065042	0.00184205050629766
flux1:	0.650348383500559	0.00190331829516788	0.0019061899728599	0.00190838379788495	0.00190944362395298	0.00190925036468808	0.001907999604564	0.00190610116756296	0.00190405110286731	0.00190232277954656	0.00190129561609828	0.00190121079755372	0.00190213502568197	0.00190392792728297	0.00190622931276487	0.00190849214066704	0.00191008488610612	0.00191048077385803	0.00190953115823149	0.00190774734089487	0.00190636378731586	0.00190681687063819	0.00190946522160151	0.00191238178173581	0.00191270452475165	0.00191205734786321	0.00191672401794144	0.00191892265788111	0.00191856530086124	0.00192404807734577	0.00193934562540792	0.00192302513432976	0.00190697412680251	0.00192270511156843	0.00192788235783622	0.00192720456045255	0.00192865042710067	0.00193284677805811	0.0019313983611586	0.00193096853289797	0.00193366604503366	0.00193677097647086	0.00193828812700259	0.00193837127976626	0.00193811403070234	0.00193830912572767	0.00193903837859639	0.00193988380197683	0.0019403328156659
flux1:	0.650610832404312	0.00200084907481269	0.00200410185228002	0.00200686219049736	0.0020085280348333	0.00200882884082772	0.00200784023632629	0.00200591169765738	0.00200355237068099	0.0020013192247075	0.00199972617261818	0.00199916665325104	0.00199983755283664	0.0020016702371125	0.00200429595452657	0.00200707947388671	0.00200924606811151	0.00201011336534116	0.00200941433333018	0.00200762193073433	0.00200603066611672	0.00200620588390006	0.00200861314107229	0.002011307394984	0.0020113389870541	0.0020105151279756	0.0020156120450352	0.00201841171517034	0.00201849639159482	0.00202485589098505	0.00204129820070848	0.00202434682841544	0.00200743785617483	0.00202369013563157	0.00202882512915603	0.00202767227375074	0.00202899742964714	0.00203334798329291	0.00203190967993294	0.00203179739650598	0.00203517002440494	0.00203899364876903	0.00204100430611205	0.00204126219084439	0.00204089143306494	0.0020407704608225	0.00204108438986116	0.00204151982152805	0.0020416589278964
flux1:	0.650873281308065	0.00210106434385932	0.0021047311441055	0.00210810951871811	0.00211043789471949	0.00211127959818787	0.00211057829070389	0.00210861679751322	0.00210591836464204	0.00210313158987549	0.0021009178222746	0.00209983721495889	0.00210022900840802	0.00210210293026531	0.00210508091513284	0.0021084316169844	0.00211122434120537	0.00211260737684624	0.00211218473639154	0.00211038666682112	0.00210857045653712	0.00210843855676947	0.00211057245127755	0.00211301320491372	0.0021127235585832	0.00211170723367639	0.00211726487248849	0.0021207227996751	0.00212129472208345	0.00212860888181589	0.00214625861924201	0.00212868080022593	0.00211089511647355	0.00212766836605539	0.00213274900683305	0.00213107650895774	0.00213226464454714	0.00213676636762355	0.00213533669846598	0.00213556832359797	0.00213967035704975	0.0021442750880184	0.00214683064409308	0.00214729212397291	0.002146810402637	0.00214635233872643	0.00214621400289083	0.00214619704280006	0.00214598942750322
flux1:	0.651135730211818	0.00220384278397421	0.00220795008981209	0.00221198751041881	0.00221502275809382	0.0022164411938457	0.00221604504225786	0.00221404579086538	0.00221098209109576	0.00220760111042773	0.0022047223701981	0.00220308443496149	0.00220317846586693	0.00220509741497816	0.00220845269338874	0.00221240987888916	0.00221587169783614	0.0022178061964996	0.00221768070990913	0.00221588050439282	0.00221382904754315	0.00221337290427591	0.00221521586500519	0.00221738602895619	0.00221675589190806	0.0022155373478577	0.00222158741316027	0.00222575759320143	0.00222685439690431	0.0022351957463147	0.00225411037286305	0.0022359133594304	0.00221724074398198	0.00223454494583538	0.0022395764012574	0.0022373525927268	0.00223840015555297	0.00224305568219857	0.00224163106488839	0.00224222566043716	0.00224710104296825	0.00225253856100763	0.00225568222568352	0.0022563728074341	0.00225578510073938	0.0022549765475148	0.00225435978764785	0.00225385899389601	0.00225327585479971
flux1:	0.651398179115572	0.00230903939925602	0.00231360447039538	0.00231832855589549	0.00232210062182137	0.00232411964989548	0.00232403978064882	0.0023219980186223	0.00231854961681945	0.0023145455204064	0.00231097122283572	0.00230875198748327	0.00230853744553688	0.00231050678996039	0.00231425950223915	0.00231885263022745	0.00232301455564225	0.00232552568571798	0.00232571228256814	0.00232391463828145	0.00232162629744185	0.00232084337602298	0.0023223951675979	0.00232429405336632	0.00232331651456447	0.00232189224043463	0.00232846644395275	0.00233339788677155	0.0023350469979878	0.00234448027999465	0.00236470975383491	0.0023459032567635	0.00232634294504324	0.00234419988924924	0.00234920739384166	0.00234641611686485	0.00234733498209704	0.00235215439443859	0.00235072932949625	0.00235169752338202	0.00235737786083576	0.0023636866701685	0.00236745106755302	0.00236839113050404	0.00236770424014964	0.00236654023831332	0.00236543179383075	0.00236442963858468	0.00236345329025153
flux1:	0.651660628019325	0.00241648922939644	0.00242151745757248	0.00242693998572212	0.00243146285240368	0.00243409413533478	0.00243433621432433	0.0024322498056568	0.00242840735334892	0.00242376637665851	0.00241948249918882	0.00241667198626539	0.00241614615660671	0.00241817162913418	0.00242233469009941	0.00242758048520515	0.00243245879827693	0.00243555910166843	0.00243606589427756	0.00243427686304053	0.00243175982699203	0.00243066391490582	0.00243194344507393	0.00243358817432339	0.00243226921567097	0.00243064119190081	0.00243776928642486	0.00244350374339946	0.00244571910563875	0.00245629851477595	0.00247788239743949	0.00245847760520732	0.00243803850617197	0.00245648244424541	0.00246151313524234	0.0024581557244668	0.00245897522619461	0.00246397749712341	0.00246254469755816	0.00246388757941913	0.00247039024932049	0.00247759339194765	0.00248199827886886	0.00248320130716588	0.00248242312390557	0.00248090778299918	0.00247930928935148	0.00247780517618195	0.00247643247714342
flux1:	0.651923076923078	0.00252601109618187	0.00253149356944999	0.00253760851634331	0.00254287929714803	0.00254612277258744	0.00254668885355742	0.00254456118527969	0.00254032882853037	0.00253505559060682	0.00253006710442308	0.00252667049184763	0.00252583845360962	0.00252792450874208	0.00253250102061141	0.00253840051410207	0.00254399403491374	0.00254768140601823	0.00254850863379229	0.00254673553099564	0.00254400847153323	0.00254263072960074	0.00254367707835619	0.00254510315118691	0.00254346131113272	0.00254163545464933	0.00254934277388653	0.00255591214274108	0.0025586905821731	0.00257045684698119	0.00259342109284	0.00257342922617438	0.00255212952279772	0.00257120701814296	0.00257633081488938	0.00257242745098115	0.00257319576994019	0.00257840981979187	0.00257696032106148	0.00257866846146179	0.00258599491570319	0.00259409791750578	0.00259914808055287	0.00260061891797272	0.00259975751685283	0.00259790433764926	0.00259583400332356	0.00259384710109658	0.00259209295932285
flux1:	0.652185525826831	0.00263740995609046	0.00264332128118976	0.00265010337325015	0.00265610203258238	0.00265994695592386	0.00266083769286095	0.00265868064199347	0.00265407916245631	0.00264819936354798	0.00264253196584324	0.00263857003751876	0.0026374437860382	0.00263959161917932	0.00264457222360943	0.00265110797132414	0.00265739563670801	0.00266165159691888	0.00266279071624586	0.00266104194147471	0.00265813434421674	0.00265652385674234	0.00265739670439312	0.00265865790904169	0.00265672328932	0.00265470743283656	0.0026630123289947	0.00267043607058843	0.00267375375485583	0.00268673140514268	0.00271108524993357	0.00269051595014817	0.00266838231368723	0.0026881514773051	0.00269346116662274	0.00268905167474841	0.00268983669296091	0.00269530209937893	0.00269382543243746	0.00269587817036513	0.00270401257405916	0.00271300173192787	0.00271868513421329	0.00272041828436401	0.00271948080057594	0.00271731254798818	0.00271480627611636	0.00271237786424845	0.00271027848749458
flux1:	0.652447974730585	0.00275047668409369	0.00275677311731718	0.00276417690339967	0.00277086653431012	0.00277529293329566	0.00277650991494405	0.00277434657662435	0.00276941595098743	0.00276297824771402	0.00275667919149953	0.00275218798669188	0.0027507850136055	0.00275299039311429	0.00275835080098648	0.00276548456575621	0.00277242361387116	0.00277721216536076	0.00277864534653801	0.00277693036163266	0.00277388277092536	0.00277210683325132	0.00277288652598872	0.00277405444992135	0.00277186740114131	0.00276966924912213	0.00277858088510228	0.00278686386826024	0.00279067340803418	0.00280486862342474	0.00283060204850906	0.00280946197866354	0.00278652870913747	0.00280705809829824	0.00281266888381769	0.00280781310284177	0.00280870290388614	0.00281447037053112	0.00281295490681625	0.0028153200765236	0.00282422846431405	0.00283406961937384	0.00284035589466304	0.00284233391054842	0.00284132516763941	0.00283887317095708	0.00283598489737975	0.00283317990253841	0.002830795417915
flux1:	0.652710423634338	0.0028649846812959	0.00287160264513436	0.00287956210904055	0.00288688970454457	0.00289187009141922	0.00289341806753119	0.00289128497098275	0.0028860860771255	0.00287916291238369	0.00287230080001371	0.00286733044105766	0.00286567186872999	0.00286792297660638	0.00287362193768782	0.00288129312658588	0.00288881817503734	0.00289408550011415	0.00289578577588549	0.00289411547100568	0.00289097987191272	0.00288912423243166	0.00288991170527012	0.00289107510674252	0.00288868494669268	0.00288631045351571	0.00289582737481465	0.00290495856651692	0.00290918729771025	0.00292458671558646	0.00295166892845849	0.00292996096294993	0.00290626937104761	0.00292763684087146	0.00293368562747233	0.00292846347687001	0.00292956667290077	0.00293569838876883	0.00293413196201512	0.00293676622327133	0.00294639636765585	0.00295703433656496	0.00296387375964145	0.00296606580240763	0.00296498670887638	0.00296228951783874	0.00295909058845716	0.00295599803125426	0.00295341411417122
flux1:	0.652972872538091	0.00298068345984169	0.00298753856779341	0.00299596733490906	0.00300386501817751	0.00300936623830438	0.00301125505302854	0.00300920365489162	0.0030038189326807	0.00299650618816068	0.00298916968630743	0.00298378244407828	0.00298189086700084	0.00298416636819732	0.00299014433274822	0.00299826943928503	0.00300629268180588	0.00301196788003986	0.00301390010981226	0.00301228770184825	0.00300912816835216	0.00300729734242896	0.00300821402428168	0.00300947824386877	0.00300694228883563	0.00300439480339325	0.00301450459043053	0.00302445692383479	0.00302900678739332	0.00304557755468898	0.00307395679693599	0.00305168008440986	0.00302727835109128	0.00304957007986946	0.0030562146909979	0.00305072601151942	0.0030521720120532	0.00305874200979936	0.00305711288240532	0.0030599627743651	0.00307024493994037	0.00308160378301241	0.00308892687133439	0.00309128756042034	0.00309013335114225	0.00308723475451248	0.00308381225390537	0.00308054441206004	0.00307787263817187
flux1:	0.653235321441844	0.00309729013677053	0.00310427689780314	0.00311306912917087	0.00312145584701855	0.00312744099156027	0.00312968710492012	0.00312778443449453	0.00312231741012606	0.00311473285669774	0.00310702839045155	0.00310129612442305	0.00309919335234693	0.00310146091249881	0.00310763959456611	0.00311611281815021	0.00312452546164117	0.00313052239748638	0.00313264508068859	0.00313110754758963	0.00312800113588681	0.00312631875499094	0.00312750643287035	0.0031289928863308	0.00312637592804502	0.0031236562658991	0.00313433637686928	0.00314506797364794	0.00314981720155207	0.00316750840246117	0.00319711319969668	0.00317426422404923	0.00314920783047538	0.00317251760562252	0.00317993599003352	0.00317430014413132	0.00317623936232345	0.00318333391481657	0.00318163209133726	0.00318463585444215	0.00319548455588845	0.0032074688398757	0.00321518675258368	0.00321765546741054	0.00321641393075256	0.00321336043503688	0.0032098144909587	0.00320650470842211	0.00320388146073877
flux1:	0.653497770345598	0.00321448037483683	0.00322147278363595	0.00323050487802647	0.00323928859323955	0.00324571894892959	0.0032483464936845	0.00324667491246606	0.00324124859822318	0.00323352922507424	0.00322557780108702	0.00321957897375584	0.00321728389316177	0.00321949934035107	0.00322578232501623	0.00323447743769846	0.00324315237469363	0.00324937256556321	0.00325164038320286	0.00325020027362918	0.00324723796883394	0.00324584695863627	0.00324746741627155	0.00324931304961743	0.00324668722561777	0.00324379460817346	0.00325501430872689	0.00326647103739882	0.00327127760143448	0.00329002301290046	0.00332076475965283	0.00329733932998056	0.00327169197615213	0.00329612066272222	0.00330450997541879	0.0032988650888578	0.00330146893886479	0.00330918693453892	0.00330740574457179	0.00331049586010259	0.0033218126567452	0.0033343098196379	0.00334231570792237	0.00334481652331052	0.00334346640902189	0.00334030436154876	0.00333674456597761	0.00333354377378104	0.0033311276787944
flux1:	0.653760219249351	0.00333188058558946	0.00333873380698085	0.00334786702869273	0.00335694745205561	0.00336378448529227	0.00336682585505507	0.00336548196441832	0.00336023623146476	0.00335253462080412	0.00334446799908203	0.00333828450324197	0.00333581127206464	0.00333791855416481	0.00334419300963702	0.00335296643089284	0.00336176201525003	0.00336809835193892	0.00337046517051664	0.00336915247950466	0.00336643985669707	0.00336550209854807	0.00336773621381939	0.0033700926624934	0.00336753749355838	0.00336447108764673	0.00337619417649053	0.00338831333741542	0.00339301987622368	0.00341274183362093	0.00344451840927632	0.00342051432713133	0.00339434909602793	0.00342000405709713	0.00342957934418337	0.00342408098140715	0.00342754139391945	0.00343599452882704	0.0034341323239805	0.00343723862532688	0.00344891588486769	0.00346179973466764	0.00346997115900514	0.00347241359384994	0.00347092342793514	0.00346769603376702	0.00346423721966244	0.00346130935944417	0.00345927736485456
flux1:	0.654022668153104	0.00344906307326502	0.00345561638637993	0.00346470049164956	0.00347397236232083	0.00348117972563024	0.00348467570781407	0.00348376847972892	0.00347885655576417	0.00347133652290895	0.00346329299367364	0.00345700703984575	0.00345436380549947	0.00345629583744686	0.00346243531042662	0.00347113025264916	0.00347989494136935	0.00348623592700915	0.00348865789619108	0.00348751160163767	0.00348516877854579	0.00348486384062231	0.00348790976588407	0.0034909418833276	0.00348854413522365	0.00348530478782934	0.00349749271123689	0.00351020749446925	0.00351464725747355	0.00353526129113093	0.00356796127548913	0.00354338130078532	0.00351678171798865	0.00354377585826526	0.00355476798282193	0.00354958700429821	0.00355411511371955	0.00356342766020654	0.00356148941380414	0.0035645425467324	0.00357646801303876	0.0035896033026422	0.00359780576964261	0.00360008649693104	0.00359841402914002	0.00359515854251312	0.00359191621927185	0.00358943285328961	0.00358797517145302
flux1:	0.654285117056858	0.00356554525880366	0.00357162633514263	0.0035805041809619	0.00358986103217549	0.00359740653591527	0.00360140598603237	0.00360105419712314	0.00359663845751844	0.00358947019092261	0.00358159021354923	0.00357528150374624	0.00357246979038793	0.00357415022338957	0.00358001842418439	0.00358846989937786	0.00359704745859828	0.00360328159981731	0.00360571993884049	0.00360478877737869	0.00360294924357946	0.00360347179707678	0.00360754188128934	0.00361142531521981	0.00360927831773857	0.00360587004598373	0.00361848497735681	0.00363172927398719	0.00363573254642351	0.00365715240186861	0.00369065942948702	0.00366551412681984	0.00363857474394143	0.00366702483537512	0.0036796772838517	0.00367499665358388	0.00368082031631347	0.00369112819962626	0.0036891267784768	0.00369206174583334	0.00370412366840356	0.00371737159854036	0.00372546319059912	0.00372746879841469	0.00372556127350083	0.00372230663602479	0.00371939240637227	0.00371752684489003	0.00371684105360876
flux1:	0.654547565960611	0.00368079329120238	0.0036862237482727	0.00369473674331766	0.00370407498874394	0.00371193240836255	0.00371649141743834	0.00371682044189633	0.00371306764655801	0.00370642256275572	0.00369884449266665	0.00369258786122803	0.0036896027156764	0.00369094860057467	0.0036964040310712	0.00370444447112216	0.00371267942799252	0.00371869942181623	0.0037211225293093	0.00372046466295224	0.00371927267646959	0.00372082834242904	0.00372614458660847	0.0037310621902385	0.00372926432683904	0.00372569520444126	0.00373870275176439	0.003752415926281	0.00375581644160795	0.00377795913139529	0.00381215599808461	0.00378646610452619	0.00375929230875992	0.0037893163404282	0.00380388065695728	0.00379989105792782	0.00380725095562196	0.00381869990473298	0.00381665680724621	0.00381941633542139	0.00383150887502942	0.00384473330104137	0.00385257028680013	0.00385418110189495	0.00385197648204121	0.00384874163432937	0.00384625889128125	0.00384518016680209	0.00384546477681988
flux1:	0.654810014864364	0.00379422941404767	0.00379883143066659	0.00380682554862197	0.0038160486128469	0.00382419912064956	0.00382937957185043	0.0038305175486664	0.00382759364078681	0.00382163912763726	0.00381449520555432	0.00380835884822568	0.00380518977346479	0.00380611503920154	0.00381101628502167	0.00381848152398561	0.0038262245758727	0.00383193100344983	0.00383431563396536	0.00383399700984523	0.00383360344066699	0.00383640302417185	0.00384319107076685	0.00384932812348317	0.00384798037628668	0.00384426263750918	0.00385763401029957	0.00387176535165456	0.00387440634142809	0.00389719698259708	0.00393196927520146	0.00390576737613487	0.00387847428506399	0.00391018774642838	0.00392691754070705	0.00392381180374349	0.00393295605617743	0.00394569869318382	0.00394364411496084	0.00394618162405548	0.00395821024621232	0.00397128431359032	0.00397872754860092	0.00397982244761937	0.00397725163078338	0.00397404465154909	0.00397208479559979	0.00397195177168881	0.00397339954453298
flux1:	0.655072463768117	0.00390524162796502	0.00390884525387654	0.0039161772011831	0.00392519932172348	0.0039336322665409	0.00393949963329328	0.00394157298892158	0.00393963753527314	0.00393453171093365	0.00392794443256235	0.00392198878377598	0.00391862143284602	0.00391904106149602	0.0039232525572983	0.00392998794681443	0.00393710110253715	0.00394240544857986	0.00394473685379904	0.00394482825921735	0.003945384994763	0.00394963731484483	0.00395811921624495	0.00396565765578794	0.00396486031583809	0.00396100973383863	0.00397472340922428	0.00398923614118975	0.00399097587776482	0.00401435221662229	0.00404959143737371	0.00402292293405333	0.0039956334404162	0.00402914466294531	0.00404828838748751	0.00404625491843995	0.00405743234648925	0.00407162422418169	0.0040695964086809	0.0040718784447779	0.00408376504689245	0.0040965779603727	0.00410349982578191	0.00410396187675756	0.00410095186771951	0.00409777000953801	0.00409640934948628	0.00409736518654838	0.00410015643348751
flux1:	0.655334912671871	0.00401319367634533	0.00401564434495493	0.00402218738561402	0.00403093666026635	0.0040396493934875	0.00404626962239612	0.00404939792273908	0.00404859825827059	0.00404448484128796	0.00403856378001515	0.00403284104723896	0.00402925960508027	0.00402909435752309	0.00403249243506295	0.00403835890033571	0.00404472020552877	0.00404954714439513	0.00405181824438103	0.00405239126715845	0.00405404452916426	0.00405994829298854	0.00407033453267337	0.00407944661823748	0.00407929549691159	0.00407533032683744	0.0040893734474292	0.00410424834969346	0.00410496524736239	0.00412888192130483	0.00416448826778372	0.00413741182035259	0.00411025405807949	0.0041456589571114	0.00416745189851191	0.00416666746379353	0.004180119860581	0.00419591462198058	0.0041939585602628	0.00419596663810095	0.00420765421585633	0.0042201178558508	0.00422640944468592	0.00422613215385925	0.00422261006505629	0.00421944067498502	0.00421873809932411	0.00422090523129304	0.00422520126591795
flux1:	0.655597361575624	0.00411743331544408	0.00411859899808561	0.00412424791028454	0.00413266817307539	0.00414166465380377	0.0041491000185405	0.00415339015997241	0.00415385531726658	0.00415085869895711	0.00414569783119782	0.00414025216242442	0.00413644231219717	0.0041356238407062	0.00413810287432406	0.00414298275321688	0.00414849052214051	0.00415277951945861	0.00415498931356249	0.00415611158989764	0.00415899469645833	0.00416673004393164	0.00417921144523543	0.00419005342725432	0.00419063607544857	0.0041865760231325	0.00420094588476645	0.00421618470684798	0.00421578220330845	0.00424021489529572	0.0042760999847566	0.00424868776619279	0.00422179242649762	0.00425916915228852	0.00428382527294361	0.00428444763722488	0.00430040157875551	0.00431794556142541	0.0043161111986816	0.00431784308477214	0.00432929981084585	0.00434135494090275	0.00434693318756243	0.00434582708080217	0.00434172477909004	0.00433854702846859	0.00433854247430803	0.00434201819792321	0.00434795507260256
flux1:	0.655859810479377	0.00421729724076235	0.00421707467895413	0.00422174936406849	0.00422980055490324	0.0042390885675291	0.004247392480269	0.00425293231360806	0.00425476687562629	0.0042529875147589	0.00424866310153412	0.00424353134984581	0.00423948370278072	0.00423795987432674	0.00423943833959708	0.00424324086842858	0.00424781738969327	0.00425152373859578	0.00425367525664502	0.00425540548981767	0.00425963169180737	0.00426935211314579	0.00428409232804112	0.00429679875669375	0.00429819126853305	0.00429405700573995	0.0043087630131617	0.00432439191420162	0.0043228034100612	0.00434775308200955	0.00438384293710217	0.00435618109595741	0.00432967909028021	0.00436908317339215	0.00439678753011734	0.00439894850267539	0.0044176073210329	0.00443703403080681	0.00443537419822747	0.00443684471862881	0.00444806736385413	0.00445968921141145	0.00446450366601593	0.00446250291191839	0.00445776209040779	0.00445454939893962	0.00445526311192776	0.00446011586682302	0.00446779851229621
flux1:	0.65612225938313	0.00431211184468475	0.00431043136597348	0.00431407874826209	0.00432173559027532	0.00433132256693076	0.00434053348340062	0.00434738508921763	0.00435066319476052	0.00435017351082749	0.00434674261532824	0.00434195566876732	0.00433766952837709	0.0043354097704056	0.00433583602292078	0.00433850233209096	0.00434209702588938	0.00434519245595632	0.00434729057131511	0.00434967381548501	0.00435532982444118	0.00436715511212218	0.00438428432126354	0.0043989635647009	0.00440122848896149	0.00439704216366004	0.0044121085338914	0.00442818173264823	0.00442537580021671	0.00445087313218408	0.00448711166055486	0.00445930134316894	0.00443332226818103	0.00447478280871253	0.00450568524022807	0.00450948466347728	0.00453102119642117	0.00455244610795112	0.00455101441392671	0.00455225588525981	0.00456327254378177	0.00457447557078316	0.00457851453835864	0.00457558331820434	0.00457016075842681	0.00456688378329623	0.00456831635625921	0.00457458278240665	0.00458407969503681
flux1:	0.656384708286884	0.00440118999251477	0.00439801854535494	0.00440061257456303	0.00440786156939805	0.00441774920571051	0.00442788393631035	0.00443607691373467	0.00444083675039135	0.00444167775942316	0.00443917751570572	0.00443476217146379	0.00443024949707883	0.00442724996192543	0.00442660752302026	0.004428114983608	0.00443070696365503	0.00443317992887798	0.00443522930627959	0.00443829293234738	0.00444543364281932	0.00445944439082936	0.00447905467849615	0.00449578605294412	0.0044989717639528	0.00449475875867719	0.0045102280514081	0.00452683172768384	0.00452281762102631	0.00454892764186403	0.0045852806597713	0.00455743979237941	0.00453211150683593	0.0045756288143843	0.00460983943622279	0.00461534054560693	0.00463989116965467	0.00466340726869208	0.00466225615171489	0.00466331850692246	0.00467419058589975	0.00468503228616716	0.0046883280725635	0.0046844664140138	0.00467833920684153	0.00467496927150018	0.00467710246405269	0.00468478535561368	0.00469612403145684
flux1:	0.656647157190637	0.00448382498539651	0.00447916719778358	0.00448070696986751	0.00448754193388028	0.00449771998678173	0.00450876689749478	0.00451829216160158	0.00452453137359515	0.00452671036647567	0.00452515814064377	0.00452113950673015	0.00451642893032424	0.00451271725343319	0.00451102936138745	0.00451139508792732	0.00451299503333006	0.00451485071674129	0.00451685406702485	0.00452060468474917	0.00452924940711741	0.00454548334903119	0.00456762597910176	0.00458645865116411	0.00459060027603428	0.00458639218934981	0.00460232948392384	0.00461958576595759	0.00461441901175133	0.00464124571436603	0.00467770532509919	0.00464997113552312	0.00462542054062667	0.00467096541260884	0.00470855221864377	0.00471577864012881	0.00474343891591967	0.00476911329195109	0.00476829236902485	0.00476924299065041	0.00478006639482414	0.00479064995791472	0.00479328298315565	0.00478853179208623	0.00478170229704813	0.00477821514514991	0.00478101350739976	0.00479008082258249	0.00480324420418039
flux1:	0.65690960609439	0.00455928358979904	0.00455318083750513	0.00455368704807291	0.00456010360613173	0.00457054343081768	0.00458245614839822	0.00459326082048396	0.00460093330951866	0.00460442289247164	0.00460381747566954	0.00460022186803004	0.00459536259638071	0.00459100199826256	0.00458833515483412	0.00458761843303894	0.00458826962240811	0.00458952961349226	0.00459148630492253	0.004595907745132	0.00460603805045977	0.00462448828451447	0.00464917284876431	0.0046701264078588	0.00467524812409175	0.00467108665167588	0.00468758393084453	0.00470565458261072	0.00469944216704638	0.00472713270381082	0.00476372160291285	0.00473625362201068	0.00471260849582503	0.00476012307489292	0.00480111167236089	0.00481004613839232	0.00484086818979657	0.00486873984410073	0.00486829460258885	0.00486921780514523	0.00488012320015515	0.00489059887084432	0.00489270042374311	0.00488714546568622	0.00487964579853836	0.00487602556385603	0.00487943889797477	0.00488982401257292	0.00490474826974575
flux1:	0.657172054998143	0.00462680027517415	0.00461932791059059	0.00461883801993777	0.00462482761508603	0.00463547610193242	0.00464816839736202	0.00466015239003066	0.00466916697182281	0.00467390575249173	0.00467422968038093	0.0046710879405439	0.00466615333997631	0.00466124579683356	0.00465771202033669	0.00465601540765411	0.00465579373161757	0.00465649526628933	0.00465840023355167	0.00466345254005564	0.00467501162746142	0.00469562656639545	0.00472282176038285	0.00474588813406095	0.0047520064045997	0.00474794754714767	0.00476512765166854	0.00478421689659228	0.00477712135595788	0.00480586925842485	0.00484264436023846	0.00481562744355609	0.00479301897242051	0.00484241890529989	0.00488679416517119	0.00489737886312753	0.00493137042386434	0.00496144931241303	0.00496142011446603	0.00496241615769384	0.00497356815313399	0.00498413310254964	0.00498588652054821	0.00497966111719551	0.00497155695859372	0.00496780023170578	0.00497176691110162	0.00498337029953148	0.00499994428551992
flux1:	0.657434503901897	0.00468557454236418	0.00467683756198593	0.00467540015622742	0.00468094419975041	0.00469171878954898	0.00470506128302273	0.00471807611212451	0.00472829739721934	0.00473419249863701	0.00473541549975135	0.00473276658660033	0.00472785720317757	0.00472254539358265	0.00471830289209665	0.00471577174839167	0.00471478451643198	0.00471497914302881	0.0047168219719119	0.00472244125311507	0.00473533462601974	0.00475801937762972	0.00478765502826262	0.00481280127433873	0.00481992843284712	0.0048160463182717	0.00483406575448682	0.00485442158836193	0.00484666321924894	0.00487671002496764	0.00491376473800382	0.0048874115392933	0.0048659770646939	0.0049171545443788	0.00496486378400417	0.00497700213860241	0.00501412707475823	0.0050463942925579	0.00504681561247428	0.00504799910149762	0.00505959417679007	0.00507049070048725	0.00507213077303035	0.00506541699199001	0.00505681050448216	0.00505293034726307	0.005057381466159	0.00507007394488236	0.00508814063571004
flux1:	0.65769695280565	0.00473477250330592	0.00472490000881857	0.00472256887774571	0.00472763364664285	0.00473841902846523	0.00475223823601571	0.00476608843493332	0.00477734013309503	0.00478427155734388	0.00478635499990643	0.00478424961728116	0.00477949534003667	0.00477396307382013	0.00476921508442068	0.00476603533934639	0.00476441874404014	0.00476417030739403	0.00476593437501528	0.00477203334369026	0.00478613054937609	0.00481074940529698	0.00484271935234613	0.00486989083760481	0.004878038410637	0.00487442802395185	0.00489347796473531	0.00491539135163465	0.00490724781576769	0.00493888253871622	0.00497634708584243	0.00495089942703462	0.00493078491500815	0.00498361215633333	0.00503456941846148	0.00504812907260856	0.00508830915211164	0.00512271811106063	0.00512361792237695	0.00512511547397218	0.00513737849441728	0.00514889037906819	0.00515070080112606	0.00514372893449222	0.00513476056483205	0.00513079027715432	0.00513565452423249	0.0051492820954504	0.00516864222561452
flux1:	0.657959401709403	0.00477353286587469	0.00476267170073917	0.00475950012338699	0.00476403291879647	0.0047746798612625	0.00478875990338017	0.00480320719054764	0.00481527781360491	0.00482310447742442	0.00482600652995301	0.00482451045600341	0.00482007149758787	0.00481454235691042	0.00480953396377283	0.00480592801825359	0.00480384321495203	0.00480322513489391	0.00480488675384895	0.00481135584200662	0.00482649308955623	0.00485287287220003	0.00488703839005931	0.00491616195590414	0.00492534321589571	0.00492212148413795	0.00494242649609671	0.00496622800967969	0.00495803081923129	0.0049915868682808	0.00502962624571905	0.00500535496447821	0.00498671680872432	0.00504104958731939	0.00509514064166276	0.00510995744009285	0.00515307517255938	0.00518955363771246	0.00519095291147471	0.00519290004079602	0.00520607928546323	0.00521852624940426	0.00522083500312866	0.00521388116047781	0.00520473009794382	0.0052007264871646	0.005205935535617	0.00522032573258714	0.00524074368936289
flux1:	0.658221850613157	0.00480097644498028	0.00478928437643775	0.00478532002652586	0.00478924695940825	0.00479957352022598	0.00481366056747939	0.00482843065863719	0.00484108135084427	0.00484964840874723	0.00485332948201599	0.0048525261885772	0.00484859255112113	0.00484332652918179	0.00483833937407355	0.00483456015865321	0.00483218804990281	0.0048312799960824	0.00483280762909331	0.00483951668293045	0.00485550028264315	0.00488343444400643	0.00491962804891015	0.00495061494096941	0.00496084639743246	0.00495815134625361	0.00497996566530437	0.0050060194068839	0.00499814710448752	0.00503399650854241	0.00507280596843355	0.00505000905615066	0.00503301501886324	0.00508869607020841	0.00514578391313256	0.00516166678995983	0.00520756927887413	0.00524602219772997	0.00524793455537751	0.00525047185359484	0.00526483259642155	0.00527856281182288	0.00528173543409479	0.00527511712593301	0.00526600019555117	0.00526204605262991	0.00526754015289775	0.00528250963090503	0.00530372148030859
flux1:	0.65848429951691	0.00481621753897957	0.00480385632272119	0.0047991371028262	0.0048023627030276	0.00481215783941355	0.00482596711879642	0.00484075882267321	0.00485373282098524	0.00486287971477491	0.00486730764255646	0.00486729975606403	0.00486408888307484	0.004859376895699	0.00485472182181884	0.00485104517941168	0.00484858013954353	0.00484746434440773	0.00484881809169182	0.00485561879084482	0.00487222950894416	0.00490148304059143	0.0049395127111473	0.00497226126174151	0.00498356306417966	0.00498155108664208	0.00500515258919581	0.00503384753119866	0.00502671576218302	0.0050652608519287	0.005105059117253	0.00508405823444701	0.00506888756038715	0.00512574984110812	0.00518568065416895	0.00520241744274007	0.0052509213332542	0.00529123449140913	0.00529366615213774	0.00529693495942451	0.00531275179287612	0.00532813263061068	0.00533256343155027	0.00532663309457745	0.00531780189669542	0.00531400735870761	0.00531974073050096	0.00533510369452489	0.00535682701094608
flux1:	0.658746748420663	0.00481837520416869	0.00480550383520918	0.00480005484684647	0.00480246353054188	0.00481149293126419	0.00482471789956013	0.00483921393001795	0.00485224698805666	0.00486181554940399	0.00486696992022097	0.00486787909799254	0.00486563149349004	0.00486178776029008	0.00485779557248606	0.00485451127714038	0.00485215418652183	0.00485091175944687	0.00485204343426338	0.00485877269316465	0.0048757712358013	0.00490608657955931	0.00494574056622909	0.0049801388051885	0.00499253428304815	0.0049913758653825	0.0050170581731919	0.00504879737719645	0.00504284641326528	0.00508450937820807	0.00512553008756783	0.00510666579526659	0.00509350874327508	0.00515137874165219	0.00521398842782563	0.00523135270479071	0.00528225042182916	0.00532429504739626	0.00532724529106605	0.0053313831908525	0.00534893143135225	0.00536633871652136	0.00537244014096194	0.00536757665630763	0.00535931282692107	0.0053558153172263	0.00536176088409815	0.00537733782177202	0.00539928281061575
flux1:	0.659009197324416	0.00480658274288615	0.0047933511766589	0.00478718295399021	0.00478864225789743	0.00479665606533017	0.00480897920328546	0.00482285801346728	0.00483568904092325	0.0048455309496287	0.00485140603839078	0.00485337092407799	0.00485234364778217	0.00484969608427861	0.00484670674985157	0.00484410859507387	0.00484205964889229	0.00484076732489036	0.00484162148577051	0.00484810613913956	0.0048652400212096	0.00489634421474767	0.00493739667566456	0.00497332515124351	0.00498683988967987	0.00498671435326748	0.00501477770385423	0.00504996608355366	0.00504564662461827	0.00509085755446962	0.00513333962626944	0.00511696583975123	0.00510602300394474	0.00516472439518511	0.00522984588479991	0.00524760498953905	0.00530067249384969	0.00534431097287606	0.00534777337626585	0.00535290991507771	0.00537245655124756	0.00539226275484188	0.00540045321135484	0.00539705158493214	0.00538966014484891	0.00538662263628424	0.00539277564350858	0.00540840176174677	0.00543028302758768
flux1:	0.65927164622817	0.00477999455954182	0.00476653818793203	0.00475964627526897	0.00476001168683517	0.0047667536896216	0.00477785829885619	0.00479080620813514	0.00480318739364667	0.00481317036566681	0.00481977623435635	0.00482294831000571	0.00482340642288421	0.00482228533936712	0.00482063607747854	0.00481901154899237	0.00481746334175072	0.00481619109495946	0.00481670736991235	0.00482277039033695	0.00483978237716577	0.0048713955978144	0.00491361324393473	0.00495094832632943	0.00496560922690754	0.00496669912216925	0.00499744069376494	0.00503647208996737	0.00503423029285417	0.00508341438582859	0.00512759204751219	0.00511407026047668	0.0051055520615008	0.00516490999798104	0.00523238146688118	0.00525030577628844	0.00530531198925519	0.00535040481524857	0.00535436949064024	0.00536062253997756	0.00538241725222009	0.00540497914902205	0.00541566975203424	0.00541412925117886	0.0054079301305153	0.00540553757298765	0.00541191768334104	0.00542745044170105	0.00544899868276565
flux1:	0.659534095131923	0.00473779075502654	0.00472422593766361	0.00471659187168489	0.00471571305038907	0.00472093090220128	0.0047305132928574	0.00474223623063326	0.00475394202296389	0.00476395425785291	0.00477131578365551	0.0047758531360571	0.00477805935605725	0.00477878490609589	0.00477879770553962	0.00477841778214737	0.00477754913675307	0.00477635900399035	0.00477647591522449	0.0047819442522806	0.00479858238202778	0.00483042786505719	0.00487357762669522	0.00491219543635646	0.00492803012527236	0.00493051583701414	0.00496422013009066	0.00500746442120336	0.00500772706312063	0.00506129162908861	0.00510738477006806	0.00509707850059814	0.00509120510538858	0.00515105130357006	0.00522072526725251	0.00523859865071561	0.00529531650724902	0.00534173045866199	0.00534618742254076	0.0053536605354664	0.00537792731238256	0.00540357368835329	0.00541715445140086	0.00541786561007014	0.00541318356630755	0.0054116374494766	0.00541828901732129	0.00543361421202293	0.00545458712287573
flux1:	0.659796544035676	0.0046791811371055	0.00466560210309288	0.00465719585405998	0.00465492403393879	0.00465838007401146	0.00466616159554949	0.0046763959046603	0.00468723039871076	0.00469718302787607	0.00470533684653271	0.00471139608491343	0.00471559909454349	0.00471846803812308	0.00472043719231399	0.00472154679163628	0.00472151770461597	0.0047204640068601	0.00472012429855969	0.00472483818555068	0.00474086711250982	0.00477268214654608	0.00481653961661624	0.00485632049474304	0.00487335723926231	0.00487741215790704	0.00491434183258686	0.00496213263726743	0.00496529313904441	0.00502361486192339	0.00507182016557835	0.00506508986186514	0.00506209156112268	0.0051222701178509	0.00519402308499827	0.00521165423644683	0.00526987304364495	0.00531749037555042	0.00532243401197076	0.00533121499440109	0.00535814479629488	0.00538716478128371	0.00540399085096941	0.00540732185316742	0.00540447513152651	0.00540398630120698	0.00541097666964986	0.00542601263921696	0.00544620437243053
flux1:	0.660058992939429	0.00460341139577125	0.00458988882322443	0.00458067273244446	0.0045768690951812	0.00457835138442829	0.00458408984401879	0.00459261173646782	0.00460241421012957	0.00461224171680704	0.00462123130139562	0.00462895806933068	0.00463538006961456	0.00464065249727296	0.00464483274695744	0.00464764225624614	0.00464859018418768	0.00464772112892646	0.00464687834888598	0.00465070163690335	0.00466591473018381	0.00469746212715491	0.00474182024958701	0.00478265342207902	0.00480092145085718	0.00480670778606133	0.00484709509236676	0.00489971837792341	0.00490612414108215	0.00496953683786112	0.00502001988329867	0.00501721824825906	0.00501733603540503	0.00507770962703889	0.00515145167091087	0.0051686857565409	0.00522822421377017	0.00527695239751586	0.00528238678166042	0.00529254751964765	0.00532229230563721	0.00535492484213478	0.00537530336751136	0.00538158638449073	0.00538087458394625	0.00538165457962565	0.0053890704091737	0.00540377008732334	0.00542301874618637
flux1:	0.660321441843183	0.00450977474189471	0.00449635627020908	0.00448629047022552	0.0044808352559238	0.00448016846937613	0.00448366856880047	0.00449030197051206	0.00449895050576574	0.00450860929466875	0.00451847858805119	0.00452799727347858	0.00453682148071048	0.00454470817514645	0.00455130400516182	0.00455598222476575	0.00455801976653096	0.00455738019707336	0.00455600603122488	0.00455883683601003	0.00457306818722164	0.00460414735429222	0.00464882457672409	0.0046906124227095	0.0047101422877862	0.00471780732524206	0.00476184601223123	0.00481952966760674	0.00482947089389223	0.00489825377809086	0.00495114204560975	0.0049526094639366	0.00495609528545709	0.00501655113993954	0.0050922344498148	0.0051089642761177	0.00516968321380935	0.00521946450954535	0.00522540915903477	0.00523700655246425	0.00526967482169102	0.00530609967161112	0.00533027786526934	0.00533979595067502	0.00534148764534517	0.00534373895846384	0.00535168075739316	0.00536603146827477	0.00538422425436223
flux1:	0.660583890746936	0.00439763216377789	0.00438434498123672	0.00437339418469025	0.00436619624536374	0.00436325205529847	0.00436437453174873	0.00436899716079347	0.00437641042493014	0.00438587587131653	0.00439666202453313	0.00440806536479437	0.0044194241833089	0.00443007527016555	0.00443923182406505	0.00444590052075433	0.00444911438386741	0.00444874925132624	0.00444684090618514	0.00444862164721047	0.00446175694635402	0.00449221351635749	0.00453706047761805	0.00457972166416043	0.00460054510248397	0.00461021750625628	0.00465805492428895	0.0047209591562686	0.0047346590929234	0.00480902537901285	0.00486440191105828	0.00487046145927649	0.00487757741212181	0.00493803226295147	0.00501565754259453	0.00503183329361305	0.00509364697712046	0.00514446693101203	0.00515096239474577	0.00516404008194446	0.00519969391351911	0.00524002447442222	0.00526817934929643	0.00528115448764124	0.00528547520387752	0.00528938095848885	0.00529795612635922	0.00531197717947029	0.00532905297813107
flux1:	0.660846339650689	0.0042664436120193	0.0042532990864067	0.00424144047661848	0.00423244687098323	0.00422715340753029	0.00422582257416585	0.00422837015259277	0.00423450749501052	0.00424376988152178	0.00425549570523938	0.00426883499899477	0.00428279957150091	0.00429629503563259	0.00430809100298031	0.00431682114129744	0.00432127214524188	0.00432123014780007	0.00431881695871725	0.00431954277586856	0.00433152795243219	0.00436126090199081	0.00440616472011501	0.00444963545138826	0.00447178415464387	0.00448356985178313	0.00453529891636544	0.00460350723246211	0.00462111367754306	0.00470119929524266	0.00475909670398512	0.00477004814628314	0.00478106383468288	0.00484146701654637	0.00492108655624848	0.00493672311179901	0.00499960788121825	0.0050515017455622	0.00505861435447064	0.0050732048026861	0.00511185824410201	0.00515613631768304	0.00518836649124292	0.00520494935351786	0.00521207051528022	0.0052177841362168	0.0052270989395204	0.0052408372196113	0.0052567865539607
flux1:	0.661108788554442	0.0041158110431265	0.00410281113813407	0.00409004290313927	0.00407924799314573	0.00407159789006638	0.00406780724475821	0.00406827575075649	0.0040731357884128	0.00408219554417492	0.00409486225807128	0.00411013883763072	0.00412671058266689	0.00414305311143663	0.00415749582098525	0.00416830542922364	0.00417402921137052	0.00417436599382123	0.00417151442827985	0.00417123900094791	0.00418208561600494	0.00421105093122929	0.00425593630830799	0.00430016907447864	0.00432367187844369	0.00433764915109049	0.00439329993041467	0.00446681050275357	0.00448838843507531	0.00457424067602276	0.00463463526430887	0.00465074750624672	0.00466593485921362	0.004726268808182	0.00480798519283374	0.00482316613698304	0.00488716523457001	0.00494022133925587	0.00494804644762695	0.00496417294925497	0.00500579152037505	0.00505398406899626	0.00509030392766344	0.0051105658205782	0.00512059525152071	0.00512823070809077	0.00513838167511414	0.00515190552695012	0.0051667679351284
flux1:	0.661371237458196	0.00394553263667138	0.00393267760968417	0.00391902746100659	0.00390648082917029	0.00389653727796335	0.00389035280646169	0.00388879865162742	0.00389241649087069	0.00390127909934892	0.00391485988338312	0.00393201838779203	0.0039511229992462	0.00397023347634582	0.00398725630762617	0.00400010985127609	0.00400711790981856	0.00400789824776622	0.00400471457227252	0.00400355253258662	0.00401333913456445	0.00404154935304126	0.00408637599532735	0.0041313354714292	0.00415621371196626	0.00417242734502173	0.0042319582420085	0.00431067558875263	0.00433620093942452	0.00442776701787162	0.00449057297017947	0.00451207464393447	0.0045316997210407	0.00459197738281852	0.00467593709420426	0.00469081474302326	0.00475603840470193	0.00481039766127661	0.00481906079927731	0.00483673895321338	0.00488124000907835	0.00493323786078068	0.00497357428155937	0.00499750169078343	0.00501047620547355	0.00502009940384172	0.005031164655598	0.00504455643376203	0.00505841542230452
flux1:	0.661633686361949	0.00375566601008454	0.00374296265563944	0.00372849550310348	0.00371430790367347	0.00370220808562174	0.00369376886255658	0.00369030686088644	0.00369275006622984	0.00370142093656378	0.00371585567764642	0.00373477952573213	0.00375626375527014	0.00377797958485088	0.00379744170175345	0.00381225078452239	0.00382053151236481	0.00382183000686495	0.00381846007133099	0.00381658546604419	0.00382545444624279	0.00385297376119994	0.00389772997258054	0.00394338605681095	0.00396964715534452	0.00398810178824249	0.00405139055455425	0.00413511768148407	0.00416447248470037	0.00426158821296677	0.00432665206311927	0.00435372020293762	0.00437803183171604	0.00443829081213527	0.00452467238819213	0.00453946346876341	0.00460608368331407	0.00466193465174457	0.00467159016844049	0.00469082852218737	0.0047380822429272	0.00479370065989212	0.0048378923960656	0.00486538442330346	0.00488126495726154	0.00489288680778973	0.00490491783952358	0.00491826553549967	0.00493124133889004
flux1:	0.661896135265702	0.00354659721446142	0.00353406674401343	0.00351889059988067	0.0035032371260128	0.00348919240679019	0.00347870813016344	0.00347350714566672	0.00347487055122705	0.00348335008575738	0.00349854160533531	0.0035190509274729	0.00354268232030884	0.00356675862756712	0.00358844694695802	0.00360507213438685	0.00361459155432713	0.00361649150871705	0.00361311733633867	0.00361075790129565	0.00361890774529056	0.00364584273586584	0.00369053540882345	0.0037368537299322	0.00376448339045145	0.00378513651937744	0.00385197158785378	0.00394040293431509	0.00397337230691078	0.00407575130098756	0.00414284712076301	0.00417559418505926	0.00420480960922887	0.00426510325344659	0.00435410010751579	0.00436907705007698	0.00443731675775873	0.0044948860057281	0.00450571297280204	0.00452651262302706	0.0045763434498561	0.00463532444697483	0.00468312419598381	0.00471399307558399	0.00473266269829048	0.00474623431153197	0.00475924871310855	0.00477263709534704	0.00478487753841421
flux1:	0.662158584169456	0.00331911190023746	0.0033067964695747	0.00329106566339362	0.00327418538774304	0.00325847777105469	0.00324622297993287	0.00323949922479566	0.00323989871827295	0.00324817778353103	0.00326398975186187	0.00328584192240855	0.00331131154803332	0.00333742518964004	0.00336105842804756	0.0033793119834893	0.00339001396948422	0.00339260428017384	0.00338943739096882	0.00338686470401917	0.00339453786867001	0.00342102425076251	0.00346566578064045	0.00351259627176744	0.00354154991414178	0.00356430520283811	0.00363437798146015	0.00372709364114727	0.00376336516292323	0.00387058913770982	0.00393941504178811	0.00397787477451608	0.00401216277505367	0.00407254866293662	0.00416434706521677	0.00417982516750254	0.00424994201453807	0.00430947979804864	0.00432167512870187	0.00434402819031458	0.00439621657338683	0.00445823284326208	0.00450931191846948	0.00454328666941072	0.00456455169815606	0.00457996206988916	0.00459393763080979	0.00460743934793071	0.00461910917482416
flux1:	0.662421033073209	0.00307446529578909	0.00306243223034352	0.00304634714843268	0.00302853868944785	0.00301151324508367	0.00299781817488307	0.00298982628909116	0.0029893917918241	0.00299744782331247	0.00301370452719595	0.0030365973578694	0.00306352547888693	0.00309128170908936	0.0031165162993721	0.00313616562769933	0.00314797147195471	0.00315134151190461	0.00314861311751555	0.00314612894514284	0.00315359584790522	0.003179781871568	0.00322437470564463	0.00327183898217908	0.00330203314058481	0.00332673475933393	0.00339963354087792	0.00349609522554567	0.00353526126348742	0.00364677200116963	0.00371694857477981	0.00376106131530726	0.00380052343880626	0.00386104997534355	0.0039558029959647	0.00397212393550588	0.00404438897131067	0.00410615051930142	0.00411991940219897	0.00414380632903714	0.00419809066922718	0.00426275091898766	0.00431670633351591	0.00435343945426269	0.00437703374060047	0.00439411017511732	0.00440898076543353	0.00442264787437906	0.00443391698333764
flux1:	0.662683481976962	0.00281444833732159	0.00280279126819806	0.00278659408588608	0.00276820685754172	0.00275026015242439	0.00273549846362144	0.00272652072708233	0.00272538873663015	0.00273318277206728	0.00274967090006117	0.00277324850546166	0.00280119305786053	0.00283013463166556	0.00285657226566432	0.00287734386991662	0.00289015112012232	0.00289438371159414	0.00289233207667747	0.00289025140238492	0.0028977911659699	0.00292381839660483	0.00296833798061731	0.0030162162516856	0.00304752060525091	0.00307394920178835	0.00314915519284811	0.00324870425714353	0.00329026757120421	0.0034053610325425	0.00347643213900588	0.00352603016191136	0.00357068072721219	0.00363137255996702	0.00372917093944404	0.00374668322279323	0.00382135510025873	0.00388557797069639	0.00390112180918474	0.0039265075685779	0.00398258620658185	0.00404944162988206	0.00410580526566125	0.00414488221251735	0.00417047450866691	0.004188985901783	0.00420463945452314	0.00421849584512707	0.00422952695380798
flux1:	0.662945930880715	0.00254144804871905	0.00253028444386162	0.00251425066983323	0.00249567195695776	0.00247723688998937	0.00246181082851233	0.00245214510425547	0.00245045132814828	0.00245792634423355	0.00247439896674126	0.00249826028157201	0.00252672798806054	0.00255634643513051	0.00258354296424043	0.00260512673310331	0.00261880727775694	0.00262396993933885	0.00262282531131653	0.00262145663315122	0.00262933529289324	0.00265531752012079	0.00269969434206467	0.00274781244986044	0.00278004294298422	0.00280791357601697	0.00288479926564752	0.00298665683806665	0.00303003944554478	0.00314786226417009	0.00321929840246991	0.00327409171360862	0.00332383718327407	0.00338468010351529	0.00348552106276037	0.00350455801894497	0.00358185334658626	0.00364873144028408	0.00366623352821607	0.00369306260355282	0.00375059564021717	0.003819147138434	0.00387739652230766	0.00391834753263149	0.00394555166708147	0.00396521462731883	0.00398149346894127	0.00399552865919839	0.00400646501507681
flux1:	0.663208379784469	0.00225850064597959	0.00224796556917155	0.00223239162694334	0.00221403004263493	0.00219555786364541	0.00217988172344295	0.00216982895741607	0.00216770170513934	0.00217478269243424	0.00219096561354069	0.00221467550426456	0.00224313539365076	0.00227288415769083	0.00230035957013829	0.00232241323471768	0.00233681066749543	0.00234294539494183	0.00234291298076303	0.00234253652080516	0.002350983413394	0.00237698438191674	0.00242108569175957	0.00246920266896574	0.00250211588179771	0.00253107788253569	0.00260890762351313	0.00271217655723395	0.00275673138333722	0.00287627969655131	0.00294748371525629	0.00300704650549149	0.00306166465673251	0.0031225904832762	0.00322634545987906	0.00324720134768371	0.00332726189056378	0.00339691679219418	0.0034165259768966	0.00344471612460457	0.00350332677042713	0.0035730324206052	0.00363260247920582	0.00367491612360736	0.00370330353316712	0.00372379116474821	0.0037404948443063	0.00375465960762064	0.00376561343922852
flux1:	0.663470828688222	0.00196933543933873	0.00195957175073135	0.00194475922981616	0.00192702549856247	0.00190896612050378	0.00189344912516864	0.0018833013832803	0.00188085645298625	0.00188745266394603	0.00190305327693534	0.00192615612626655	0.00195405517241913	0.00198336427554327	0.00201061346974995	0.00203276710724937	0.00204769347225564	0.0020548054001559	0.00205604695237951	0.00205689147980266	0.00206607454882277	0.00209208516852219	0.00213569684945245	0.00218349319557653	0.00221678183112333	0.00224642019696874	0.00232435255631765	0.00242802061712717	0.00247304501919825	0.00259316532885453	0.0026634799491337	0.00272723769712816	0.00278635688658322	0.00284722866304488	0.00295361093493145	0.00297651569916313	0.00305937319811303	0.00313182361054711	0.00315363623301623	0.00318307089612982	0.00324234598570887	0.00331262816363476	0.00337292320819076	0.00341606090321994	0.00344517489860824	0.00346612791063734	0.00348301856397063	0.00349722281046929	0.00350826527102963
flux1:	0.663733277591975	0.00167840622448441	0.0016695518028091	0.0016557893689674	0.00163907568507943	0.00162185762486908	0.00160688747817901	0.00159691754288584	0.00159425530468117	0.00160026502306973	0.0016149836910928	0.00163701922784218	0.00166379974449848	0.00169209160412368	0.00171859569835435	0.00174045623124025	0.00175568836041648	0.00176373378152581	0.00176634848599735	0.00176856756780819	0.00177856840447662	0.00180448414154399	0.00184729320010247	0.00189435998844621	0.00192764914944138	0.00195748682119294	0.00203457806879683	0.00213752161378565	0.00218227154353791	0.0023016631551644	0.00237037950447626	0.00243759661593945	0.00250067538881906	0.00256127312370775	0.00266980632998333	0.00269489957400228	0.00278043911584588	0.00285556931656255	0.00287960982395796	0.00291012915086284	0.00296961846623721	0.00303987001236767	0.00310027514815641	0.003143685760915	0.00317305676531803	0.00319409641973214	0.00321090657387695	0.00322501983392366	0.00323617320153458
flux1:	0.663995726495728	0.00139090458375909	0.00138307746038441	0.00137062167779956	0.00135528107360412	0.00133929244589023	0.00132522079258301	0.00131567424842946	0.00131287947304215	0.00131819747049707	0.00133174127437467	0.00135226227418981	0.00137738061028573	0.00140408661346431	0.00142932458121459	0.0014504803343281	0.00146575615152477	0.00147463056388375	0.0014786361261363	0.00148228482234575	0.00149307445197359	0.00151867377704097	0.00156025205951668	0.00160608106186852	0.00163892497718875	0.00166842529284541	0.0017436334125584	0.00184462086062015	0.00188832431364121	0.00200554293948333	0.00207190922309034	0.0021416771682846	0.00220798458044079	0.00226799178731055	0.00237798053233124	0.00240528542100884	0.00249320859155339	0.00257073710588884	0.00259693793495479	0.00262832850613805	0.00268754267114049	0.00275713157220707	0.00281702276755783	0.00286015642379109	0.00288931734105356	0.00291005962309989	0.00292650220473074	0.00294035695000752	0.00295158980323024
flux1:	0.664258175399482	0.00111274678660775	0.00110602930556919	0.00109508576827223	0.00108141297138901	0.00106698490053692	0.00105411578676521	0.00104520630289601	0.00104235102527442	0.00104687860883169	0.00105897707324143	0.00107756838477691	0.0011005143735327	0.00112509181093264	0.00114855231576037	0.00116857785387355	0.00118359323886983	0.0011931203500264	0.00119843546190226	0.00120344878161844	0.00121486551570782	0.00123979059703252	0.00127958063900134	0.00132355591633926	0.00135543498067146	0.00138400377862199	0.0014561926355417	0.00155388732319818	0.00159575586853521	0.00170921822855608	0.00177244780442686	0.00184367399979203	0.00191227132632883	0.00197126280461675	0.0020817668466965	0.00211116493128562	0.00220095442304814	0.00228040448391262	0.00230858612341044	0.00234056976469045	0.00239897671993564	0.00246724899116053	0.00252600119872562	0.00256832148666627	0.00259682234726392	0.00261689265294572	0.00263267282378909	0.00264607071176353	0.00265729668765948
flux1:	0.664520624303235	8.50523510365821e-4	8.44946752914179e-4	8.35652943014838e-4	8.23868111736932e-4	8.11261735911551e-4	7.99843888827936e-4	7.91752089605526e-4	7.88901469399449e-4	7.92558721515125e-4	8.02980885591554e-4	8.19279072460054e-4	8.39595618222469e-4	8.61544608681726e-4	8.82738031891507e-4	9.01199696838962e-4	9.15606759271166e-4	9.25529678443998e-4	9.3195938234509e-4	9.38134181933725e-4	9.498652454295e-4	9.73606483705499e-4	0.00101091081675207	0.00105230263757075	0.00108262102963369	0.00110960827717142	0.00117755203014133	0.00127051455954224	0.00130975213900149	0.00141774182744591	0.00147702028721348	0.00154841843652032	0.0016181434037024	0.00167557501910886	0.00178538895819783	0.00181659729487497	0.00190748517705013	0.00198815898695013	0.00201801151491648	0.002050233953155	0.0021072543866412	0.00217353517387467	0.00223052817310921	0.00227152212276833	0.00229894323245626	0.00231799083151106	0.00233281914653008	0.00234554009593948	0.00235662065855837
flux1:	0.664783073206988	6.11400296193425e-4	6.06930035623093e-4	5.99341235060071e-4	5.8957776040456e-4	5.78975714237312e-4	5.6919911821008e-4	5.62075073560409e-4	5.59295874173082e-4	5.62035398213607e-4	5.70607384585152e-4	5.8432015313123e-4	6.01622315934919e-4	6.20502419487295e-4	6.38973219429812e-4	6.5543599364568e-4	6.68843861977634e-4	6.78820003535098e-4	6.86045797232381e-4	6.93028159225224e-4	7.04597190467789e-4	7.26483607008051e-4	7.60459288601953e-4	7.98421713595197e-4	8.26506379005226e-4	8.51207753888741e-4	9.13596178787984e-4	0.00100028701432842	0.00103609578680882	0.00113677121055575	0.00119126254007039	0.00126134572426474	0.00133080093872968	0.00138600254618015	0.00149364334201793	0.00152619568768308	0.00161713808049824	0.00169809732803798	0.00172916512179625	0.00176118566346448	0.00181618820864257	0.00187978155041605	0.00193440355009187	0.0019735890486941	0.00199955202489843	0.00201726358292313	0.00203086986651957	0.00204268367758861	0.00205343508610283
flux1:	0.665045522110741	4.02957393171219e-4	3.99482789967273e-4	3.93562196274364e-4	3.85859486030005e-4	3.7736241282511e-4	3.69359301676525e-4	3.63328326926678e-4	3.60699342343998e-4	3.62520607489408e-4	3.69142711388417e-4	3.80067250538617e-4	3.94060225070778e-4	4.09506544146988e-4	4.24846234089061e-4	4.38882734779729e-4	4.5086216064218e-4	4.60463591675123e-4	4.68040343011941e-4	4.75320722435525e-4	4.86083515150622e-4	5.05281302944398e-4	5.34941773149639e-4	5.68515657163521e-4	5.93617957116399e-4	6.15277387418075e-4	6.70723345683035e-4	7.49507069382884e-4	7.8109073762724e-4	8.72496453978829e-4	9.21348847787496e-4	9.88427204478455e-4	0.00105597493877112	0.00110814793600873	0.00121185287983763	0.00124508708740787	0.00133474838395978	0.00141480377919257	0.00144647542028694	0.00147775922015526	0.00153005666453384	0.00159024479564128	0.00164189424849441	0.00167882489366094	0.00170300120134547	0.00171911272886746	0.00173125999998365	0.0017419400388233	0.00175214442055792
flux1:	0.665307971014495	2.32961072867831e-4	2.30287201284108e-4	2.2590116600855e-4	2.20203019264617e-4	2.13831326815565e-4	2.07681388784995e-4	2.02852572332814e-4	2.00476136188869e-4	2.01439409103503e-4	2.06101708230347e-4	2.14141117723842e-4	2.24636601293528e-4	2.36375288828867e-4	2.48236435686203e-4	2.59438937873134e-4	2.69532081721609e-4	2.78253087430512e-4	2.85614855186877e-4	2.92533304292526e-4	3.01684190893705e-4	3.17205784550582e-4	3.41432247548432e-4	3.69555613780126e-4	3.90857303914446e-4	4.08671928510657e-4	4.55722630016681e-4	5.2487576927682e-4	5.5144142721866e-4	6.31524572699987e-4	6.73876886837743e-4	7.36062103673758e-4	7.9982788584639e-4	8.48049072434558e-4	9.45786861770441e-4	9.78840745121525e-4	0.0010655906467787	0.00114330330176369	0.00117480884028931	0.0012047235778613	0.00125357165511999	0.00130961511043712	0.0013577015791058	0.00139196932136259	0.00141408618220242	0.00142839290980764	0.00143889066282922	0.00144822895019453	0.00145764907460792
flux1:	0.665570419918248	1.09064823453173e-4	1.06909956605764e-4	1.03829002655369e-4	9.99878737008228e-5	9.56886437714632e-5	9.14279832929873e-5	8.79046914057298e-5	8.59183318475196e-5	8.61572057799589e-5	8.89527885749349e-5	9.41299097471693e-5	1.01060493748311e-4	1.0892369086322e-4	1.17035374754341e-4	1.2503171534541e-4	1.32768347173515e-4	1.40041780428603e-4	1.46518373899782e-4	1.52281855681752e-4	1.5887281060396e-4	1.69598513146391e-4	1.87162774854321e-4	2.08690387067265e-4	2.25315667406087e-4	2.38444879090695e-4	2.75598716651638e-4	3.33323267806026e-4	3.54083213537527e-4	4.20716794246661e-4	4.55706831135896e-4	5.1092575707499e-4	5.68813174542718e-4	6.12046514649495e-4	7.01543725489596e-4	7.33361517521476e-4	8.15287869990274e-4	8.88985052800711e-4	9.19402662420281e-4	9.47221464093433e-4	9.91821935888313e-4	0.00104296193588233	0.00108690713303662	0.00111814335826575	0.00113798716385312	0.00115035100028865	0.00115906716317623	0.00116689005686646	0.00117528709508455
flux1:	0.665832868822001	3.84476840689036e-5	3.64460662475213e-5	3.43520618403797e-5	3.21392155206285e-5	2.97979199205864e-5	2.74311474580884e-5	2.53226918049715e-5	2.39100432610992e-5	2.36417138517921e-5	2.4776815097672e-5	2.72449723670061e-5	3.06763353683443e-5	3.461660716573e-5	3.88016954624544e-5	4.32756754173521e-5	4.81966423871622e-5	5.34201126937113e-5	5.82656087276021e-5	6.19787216013146e-5	6.49525288833023e-5	6.96659878067617e-5	7.926598812137e-5	9.29994092407548e-5	1.04034485827623e-4	1.11614565925762e-4	1.37345053780139e-4	1.81789642055926e-4	1.95964717135666e-4	2.46979241612314e-4	2.73754997273558e-4	3.19774360851816e-4	3.69493040999678e-4	4.06610525994118e-4	4.85394978986704e-4	5.14746001762526e-4	5.89685665917364e-4	6.57492733411326e-4	6.85766320287736e-4	7.10678489975428e-4	7.50188086579956e-4	7.95652679342178e-4	8.34892916241677e-4	8.62768809018567e-4	8.80186377761222e-4	8.90540766972151e-4	8.97411704263593e-4	9.03595252384057e-4	9.10748517340893e-4
flux1:	0.666095317725754	2.74073714921675e-5	2.5117974373884e-5	2.36175476579926e-5	2.27388227615508e-5	2.21952811635735e-5	2.17099930489368e-5	2.11436619102183e-5	2.05438744604682e-5	2.00765205568303e-5	1.98770882370419e-5	1.99274470406115e-5	2.0068224591816e-5	2.01725055269898e-5	2.03668478073102e-5	2.10832969911061e-5	2.27714579901675e-5	2.53435865584792e-5	2.77770508441571e-5	2.84864090198878e-5	2.67240940321452e-5	2.41617561063208e-5	2.44699260075535e-5	2.91984054972375e-5	3.37193077671721e-5	3.4884627496027e-5	4.76723415068592e-5	7.69623544964924e-5	8.37881568640999e-5	1.17012418617214e-4	1.34747070573559e-4	1.69210562893874e-4	2.08318422301784e-4	2.38130500894173e-4	3.0359179474226e-4	3.29102096686442e-4	3.94690865728751e-4	4.54580036382459e-4	4.79548556715238e-4	5.00679088137979e-4	5.34225437682344e-4	5.73240594802767e-4	6.07231766330439e-4	6.31458833688513e-4	6.46356976186066e-4	6.54709105289006e-4	6.59747102384271e-4	6.64231079187922e-4	6.69958497686279e-4
flux1:	0.666357766629508	8.0936277426421e-5	7.78577631683358e-5	7.65017239632488e-5	7.66183325921512e-5	7.76861451838137e-5	7.90689743617281e-5	8.0201675341222e-5	8.07167160278244e-5	8.04535584722187e-5	7.93679883883237e-5	7.74333751737812e-5	7.4642581193127e-5	7.11454467391508e-5	6.74186730344797e-5	6.42526766513906e-5	6.23706051669198e-5	6.17364672459467e-5	6.09938522501693e-5	5.77449684411346e-5	5.01262223253434e-5	3.90394092799762e-5	2.87625547000486e-5	2.33138173327502e-5	2.04221859935298e-5	1.43330875503862e-5	1.2705543609833e-5	2.49826065362316e-5	2.37194140705927e-5	3.70302357969168e-5	4.49410592983855e-5	6.54189512526626e-5	9.13785816756348e-5	1.12673641997312e-4	1.62139583262405e-4	1.82336144882628e-4	2.36077119464649e-4	2.85932266418383e-4	3.06370417094042e-4	3.22808396792792e-4	3.49513353630939e-4	3.8131967453809e-4	4.09545576774038e-4	4.29877081485947e-4	4.42220960067155e-4	4.4865136609213e-4	4.51949114555892e-4	4.54748737677491e-4	4.58926630468593e-4
flux1:	0.666620215533261	2.02317067254652e-4	1.97908854220838e-4	1.96217035515247e-4	1.96970516503358e-4	1.9945898971892e-4	2.02712314305331e-4	2.05741101124274e-4	2.07740456033705e-4	2.08180220357732e-4	2.06778120832449e-4	2.03433179365866e-4	1.98224921329421e-4	1.91520659074466e-4	1.84097679405219e-4	1.77066631007019e-4	1.71399315100025e-4	1.67102906490326e-4	1.62497642721455e-4	1.54401583026166e-4	1.3987526808021e-4	1.191018735164e-4	9.70497125405193e-5	8.03482905807217e-5	6.92136306167816e-5	5.50900369901081e-5	3.76682927664319e-5	3.11382537073308e-5	2.10847866338131e-5	1.24643577247453e-5	9.83503487665294e-6	1.38851894621021e-5	2.41328189358216e-5	3.57241031946352e-5	6.65500791701152e-5	7.99158823225915e-5	1.19263911877358e-4	1.56958898342646e-4	1.71627594989568e-4	1.82462564561852e-4	2.01472428160192e-4	2.25347357835526e-4	2.47331611451163e-4	2.63565379344351e-4	2.73376065074642e-4	2.78035738496494e-4	2.79767436273822e-4	2.80981809435405e-4	2.83562469475479e-4
flux1:	0.666882664437014	3.9277968418432e-4	3.86488622241659e-4	3.83979158121399e-4	3.85019261065219e-4	3.88756597497563e-4	3.93914856173172e-4	3.99085573051213e-4	4.03007885506341e-4	4.04741435929991e-4	4.03708281011159e-4	3.99665728866545e-4	3.92710688809501e-4	3.83363173031109e-4	3.7264478671984e-4	3.61941018946389e-4	3.52440660787537e-4	3.44180912379684e-4	3.35169248654029e-4	3.21474771658361e-4	2.99135001147931e-4	2.67676237551962e-4	2.32834221810862e-4	2.03963598682871e-4	1.83869278796724e-4	1.61027996202589e-4	1.26577606929863e-4	9.95649591985724e-5	8.00753463484062e-5	4.76736063475982e-5	3.38786806044281e-5	1.91164835769452e-5	1.11405171369034e-5	1.19178014743443e-5	2.15845555945023e-5	2.66215358358668e-5	4.90795600315257e-5	7.25660208202372e-5	8.02698365653002e-5	8.46341104513752e-5	9.51552355915401e-5	1.1043984904431e-4	1.25761064320062e-4	1.3774373884636e-4	1.45095207620017e-4	1.48200303755533e-4	1.48619091577737e-4	1.48435526092325e-4	1.49461106225845e-4
flux1:	0.667145113340768	6.51261599699214e-4	6.42553315236369e-4	6.38774943246694e-4	6.3978885484009e-4	6.44645101216512e-4	6.5178947682967e-4	6.59402637938941e-4	6.65753739938019e-4	6.69456567561632e-4	6.69583958491453e-4	6.65686470009635e-4	6.57809250830439e-4	6.46558093444886e-4	6.33138416466787e-4	6.19159292930673e-4	6.05988286996193e-4	5.93673994098022e-4	5.79919885198035e-4	5.60085466319103e-4	5.29247442934835e-4	4.8634381161895e-4	4.37944690194118e-4	3.9620844127948e-4	3.66597732740862e-4	3.34490503625127e-4	2.81973507961595e-4	2.32979106304773e-4	2.03481762012695e-4	1.45680308352294e-4	1.20209985147595e-4	8.4383562546764e-5	5.58084903370755e-5	4.47910549163192e-5	3.10050774856535e-5	2.63009344641772e-5	2.95225676309652e-5	3.69217006271407e-5	3.65693974634737e-5	3.36833972116602e-5	3.50207911322763e-5	4.11493810497049e-5	4.94585542019028e-5	5.70909464386573e-5	6.21065581386002e-5	6.39308244776914e-5	6.33624084967999e-5	6.20559557225191e-5	6.16673182959771e-5
flux1:	0.667407562244521	9.74307362391537e-4	9.62700849991219e-4	9.57266395255661e-4	9.58007364635209e-4	9.6391533598636e-4	9.73185359435436e-4	9.83598213479548e-4	9.92944850633395e-4	9.99364919412267e-4	0.00100153594248697	9.9874287730647e-4	9.9091391677198e-4	9.78674875205105e-4	9.63352708289919e-4	9.46724388414713e-4	9.30291810591901e-4	9.14090037323319e-4	8.95523535436538e-4	8.69282835882689e-4	8.29551835851586e-4	7.74751776084582e-4	7.12339728550795e-4	6.57316262967298e-4	6.17834143781821e-4	5.7608296152185e-4	5.04706997521747e-4	4.32465215120416e-4	3.92481919477227e-4	3.07955327289775e-4	2.70438552942327e-4	2.11504863630696e-4	1.60175523553673e-4	1.36562526539786e-4	9.73525790437867e-5	8.16467849241323e-5	6.35385101775192e-5	5.32305997210198e-5	4.38942205549628e-5	3.31112499781474e-5	2.47070899642752e-5	2.12371551553679e-5	2.2275748325936e-5	2.55185572538136e-5	2.83668827806875e-5	2.92319199760997e-5	2.80643920394925e-5	2.59921708513536e-5	2.44316192837647e-5
flux1:	0.667670011148274	0.00135613198401624	0.00134123554370921	0.00133385436182373	0.00133416749438777	0.00134113967852738	0.00135274013582326	0.00136636371111045	0.00137932209442727	0.00138926235036355	0.0013944312806469	0.00139379919835544	0.00138711964343801	0.00137497693844767	0.00135875786771429	0.00134034863390112	0.00132133526819541	0.0013017075056097	0.00127857036520885	0.00124598451282539	0.00119731129145995	0.00113052595081249	0.00105400717632051	9.85592744945855e-4	9.36119184232661e-4	8.84545315614737e-4	7.93805888225622e-4	6.97337143290686e-4	6.46500535801388e-4	5.3427088894865e-4	4.84494721519963e-4	4.00691839303589e-4	3.24752774032242e-4	2.87967221317622e-4	2.21770506736643e-4	1.94014749227296e-4	1.52830794234528e-4	1.23536003680401e-4	1.04503838167986e-4	8.53505107598928e-5	6.68192247304677e-5	5.34591197821309e-5	4.70759546824302e-5	4.59548918769075e-5	4.68446457007103e-5	4.71081710515452e-5	4.57782416971638e-5	4.33684684452085e-5	4.09756707630366e-5
flux1:	0.667932460052027	0.00178885653438131	0.00177040273962855	0.0017609096334114	0.00176075247721501	0.00176889185067574	0.00178309333183979	0.00180038320660931	0.0018176014465094	0.00183189618568606	0.00184106165560848	0.00184371742934135	0.00183939526840143	0.00182858343248507	0.00181266950922481	0.00179358870271184	0.00177295589578151	0.00175067661908292	0.00172354928967655	0.00168503990114041	0.00162775645899921	0.0015492947849929	0.00145896924056476	0.00137740462614841	0.00131807565267134	0.00125671926955514	0.00114643164299534	0.00102508654019172	9.63154500263253e-4	8.22635376807406e-4	7.60559088497029e-4	6.50470267564152e-4	5.48435268693112e-4	4.98158347413409e-4	4.03890554056765e-4	3.63299317173587e-4	2.97722738370017e-4	2.48567247201561e-4	2.19386395312278e-4	1.91595196618118e-4	1.62751901472443e-4	1.39383450165046e-4	1.25548510798553e-4	1.2015781448646e-4	1.19331655297088e-4	1.19374050362888e-4	1.18350158250121e-4	1.1608617136007e-4	1.13287081631008e-4
flux1:	0.668194908955781	0.00226290543902529	0.00224078253939402	0.00222916059258984	0.00222861621322691	0.00223811904855582	0.00225525064582335	0.00227669033913153	0.00229882393435436	0.0023183083181862	0.00233247916705187	0.00233958465200315	0.0023389006380327	0.00233077388557007	0.00231653826810142	0.00229811759729782	0.00227709612830354	0.00225324946059133	0.00222305484593616	0.00217941304292278	0.00211424411316947	0.00202482395701087	0.00192139443313591	0.00182727211453639	0.00175848610376612	0.00168761434583456	0.0015579324561934	0.00141142458490402	0.00133829051936252	0.00116931758637586	0.00109508062696975	9.5768652507071e-4	8.28494355912768e-4	7.64687891766174e-4	6.4179269184189e-4	5.87880657611938e-4	4.97085318440268e-4	4.27648095412692e-4	3.88153296328318e-4	3.51684501397454e-4	3.12564187971656e-4	2.79257998457471e-4	2.58071514191386e-4	2.48575002715016e-4	2.46302097445063e-4	2.46511700041239e-4	2.46274745955347e-4	2.44674741648167e-4	2.4196389607957e-4
flux1:	0.668457357859534	0.00276753593855598	0.00274181301839124	0.00272820796690341	0.00272748855318484	0.00273863772810544	0.00275907083961818	0.00278514714563328	0.00281282709693672	0.00283829948921492	0.00285845292623583	0.00287116064021287	0.00287542318030452	0.00287141112159424	0.002860356114849	0.00284411138700393	0.0028241680532487	0.00280011995506783	0.0027681011881818	0.00272046984478117	0.00264851751666625	0.00254925051526162	0.00243380725689056	0.00232805767539046	0.00225046580777161	0.00217056834380292	0.00202198937551138	0.00185041494250406	0.00176611370350261	0.00156896030514035	0.00148288407005733	0.00131760064687743	0.00116065423280292	0.00108357027885785	9.32045669693575e-4	8.64649972876456e-4	7.48339809325718e-4	6.58677054629886e-4	6.09003803185841e-4	5.64055074382608e-4	5.1492088549159e-4	4.71942877918677e-4	4.43638609184103e-4	4.30267782463675e-4	4.2683527461253e-4	4.27593103410749e-4	4.28615853485404e-4	4.28209478835709e-4	4.26126643517754e-4
flux1:	0.668719806763287	0.00329145374543611	0.00326239712567236	0.00324712134523587	0.00324656102994286	0.00325970907965257	0.00328383202507691	0.00331500234636187	0.0033487961767987	0.00338097369471384	0.00340800617983172	0.00342740633784999	0.00343789558066847	0.00343944537802433	0.00343314383126806	0.00342071693871145	0.00340349857698347	0.00338084420127595	0.00334851605094237	0.00329834495854403	0.00322104631984542	0.00311339674592853	0.00298737812618003	0.00287123573546838	0.00278571726295958	0.00269748978998564	0.0025308444349781	0.00233468818313485	0.00223939803589146	0.00201477549868079	0.00191735961278335	0.00172406052673042	0.00153924838594243	0.00144942624548875	0.00126982712347888	0.00118911400047553	0.001047537984746	9.38184303794734e-4	8.7876584919508e-4	8.25769148468252e-4	7.67109273433396e-4	7.14917921658603e-4	6.79860307361058e-4	6.62909493923437e-4	6.58613330645447e-4	6.60278171021084e-4	6.63004644816521e-4	6.6430798430752e-4	6.63410703760294e-4
flux1:	0.66898225566704	0.00382345765266415	0.00379153645909992	0.00377506137834982	0.00377509786702833	0.00379064001337145	0.00381882417917213	0.00385547691401941	0.00389584386815685	0.00393531255204908	0.00396998488305087	0.00399704534125174	0.00401494809048719	0.00402345477470709	0.00402347666358177	0.004016559766119	0.00400381675983298	0.00398430511487792	0.00395338124985035	0.00390235752789154	0.00382141780656861	0.00370713805797705	0.00357227010033348	0.00344722187531547	0.00335484643368343	0.00325916383260978	0.00307559353661182	0.00285572159613787	0.00274976318196429	0.00249880679097192	0.00239072117633954	0.00216974475173358	0.00195744487406444	0.00185569698551873	0.00164911525654087	0.00155557206416221	0.00138951532248482	0.00126146272901964	0.00119301210904498	0.00113261886931805	0.00106513278898154	0.00100436762557766	9.63043245393941e-4	9.42862317159084e-4	9.37998202808156e-4	9.40893183277459e-4	9.45719540742459e-4	9.49210330881195e-4	9.50044406728259e-4
flux1:	0.669244704570794	0.00435305156157401	0.00431893107492956	0.00430186776926875	0.00430301346249509	0.00432135200862913	0.00435391140565835	0.00439632159992061	0.00444356445033017	0.00449072664658253	0.00453360601121546	0.00456910807637273	0.00459544673392812	0.004612175180126	0.00462000319606272	0.00462024924423705	0.00461374294432899	0.00459918350773211	0.00457148439838642	0.00452144300560958	0.00443874910894603	0.0043197967451813	0.00417801627918166	0.00404573702533919	0.00394771751294677	0.00384559936812881	0.00364652287305864	0.0034041641161436	0.0032879975874304	0.00301224011487473	0.0028943143362366	0.00264645616939595	0.00240752372243736	0.00229491260868478	0.00206293770447872	0.00195735242685917	0.00176810576426846	0.00162276337181046	0.00154624294992625	0.00147929955876393	0.00140387542568672	0.00133533828856788	0.00128834280076996	0.00126532842938337	0.00126018390787242	0.00126458579967673	0.00127184431797018	0.00127793938032895	0.00128100963470638
flux1:	0.669507153474547	0.0048709659400297	0.00483548823798045	0.00481855702447843	0.00482136146535649	0.00484286411092623	0.00488001138150644	0.00492829499390916	0.00498251202461311	0.00503753475467824	0.00508893776378028	0.00513341220085037	0.00516897246999655	0.00519497622589477	0.00521191605793673	0.0052208418139648	0.00522224242818329	0.00521440054412739	0.00519174896642115	0.0051445702724205	0.00506209157039737	0.00494053452918872	0.00479390221214273	0.00465618214458005	0.00455382247960344	0.00444639422946058	0.00423346631407701	0.00397018431311407	0.00384440569669704	0.00354574086784701	0.0034189520942778	0.00314544497996992	0.00288118598072682	0.00275899477861586	0.00250365847782264	0.002387089531805	0.0021764009429642	0.0020155394639504	0.00193212131949911	0.00185963770640831	0.0017773233701688	0.00170195452446882	0.00164997672930072	0.00162456343568926	0.00161941218822558	0.00162554461529876	0.001635492261121	0.00164452911566247	0.00165027291165742
flux1:	0.6697696023783	0.00536954174733165	0.00533369416003681	0.00531768506861779	0.00532269158882293	0.00534764721829812	0.00538945007821217	0.00544352112180258	0.00550456276626543	0.00556733179263165	0.00562727351364542	0.0056809421822124	0.00572620547317948	0.00576224896436148	0.00578934139998372	0.00580823064209302	0.00581901372845557	0.00581950320755339	0.00580361585146407	0.00576111865291602	0.00568080310024145	0.00555872074162007	0.00540933092364951	0.00526800144882509	0.00516264372852299	0.00505109678842198	0.0048261622448733	0.00454382003259516	0.0044091574328254	0.00408979576287723	0.00395525618525758	0.00365773923291182	0.0033698726112942	0.00323957153365321	0.0029632813934612	0.00283702071427305	0.00260703318466655	0.00243271897988901	0.00234373984310745	0.00226685422860635	0.00217882470966514	0.00209767625442658	0.00204148111186986	0.00201413339365535	0.00200923272308876	0.00201726424392672	0.00203007707643534	0.00204230146049261	0.00205106732828155
flux1:	0.670032051282053	0.00584294685967349	0.00580781977956992	0.00579354668250412	0.00580124689613003	0.00582982304381589	0.00587616569436721	0.00593570100060423	0.00600313606919874	0.00607322083731719	0.00614137535717953	0.00620410447905733	0.00625919160121913	0.00630568294620733	0.00634362567825599	0.00637344106360828	0.00639479155261088	0.00640497364778861	0.00639735801357619	0.00636119694530507	0.00628487104169184	0.00616425887129594	0.00601415326398689	0.00587101667685794	0.00576399190621492	0.00564954572729841	0.00541459133205134	0.00511531088792181	0.00497262047705699	0.00463503957477986	0.00449398339291913	0.00417446201957587	0.00386507236035205	0.00372828288493185	0.0034337484045237	0.00329928047600332	0.00305246048238283	0.00286698386681851	0.00277389807825744	0.00269384072332211	0.00260136477438746	0.00251557360536834	0.00245598587037749	0.00242719245452716	0.00242278459940649	0.00243283221341672	0.0024486063996017	0.00246416697461916	0.00247620031944443
flux1:	0.670294500185807	0.00628721556367806	0.00625395206272847	0.00624220387771073	0.00625299404932499	0.00628520040789959	0.00633575445530512	0.00640017070240774	0.00647326697147126	0.00654990142510401	0.00662557929803056	0.00669685020683426	0.00676148280417515	0.00681842436076642	0.00686751127734352	0.00690882321123861	0.0069415557183242	0.0069624534350097	0.00696431891823634	0.00693589484244971	0.00686517545767851	0.00674786077975328	0.00659895215534831	0.00645572014019991	0.00634830587545743	0.0062321741858222	0.00598928084791402	0.00567539872506394	0.00552565975040279	0.00517255060815651	0.00502631992505697	0.00468711799566742	0.00435860080934452	0.00421705859940331	0.0039072135944826	0.00376617240703666	0.00350523309959935	0.00331103500549933	0.0032153682999801	0.00313342646287392	0.00303783429263285	0.00294859638356534	0.00288648604443336	0.00285675683353511	0.00285307424286428	0.00286521231264888	0.00288397193318108	0.00290292284071406	0.00291836010972289
flux1:	0.67055694908956	0.00670012278403806	0.00666986319368308	0.00666135584615685	0.00667549905938763	0.00671116100244591	0.00676536980515544	0.00683381668422839	0.00691153975510699	0.00699362310322113	0.00707577008812123	0.00715467233965522	0.0072281575325934	0.00729512027426034	0.00735520494679274	0.00740814469717583	0.00745264772878749	0.00748488322508933	0.00749707405503359	0.00747746475230193	0.00741368956249983	0.00730126401016687	0.0071552748439403	0.00701351939816847	0.00690690653180501	0.00679026911258503	0.00654156567482942	0.00621558561613566	0.00605989306695539	0.00569410323707347	0.00554413156802849	0.00518783648916928	0.0048428373182461	0.00469835406785533	0.00437627784538327	0.00423040291350702	0.00395822518116558	0.00375782528942746	0.00366113122606502	0.00357861663881887	0.00348127004144586	0.00338981704018783	0.00332608705156196	0.00329595269075939	0.00329322676344033	0.00330750069442736	0.00332921182330404	0.00335152301036989	0.00337039492145358
flux1:	0.670819397993313	0.00708092335467867	0.00705474837888123	0.00705008108002571	0.00706767855034221	0.00710642369991505	0.00716350285853813	0.00723487485477198	0.00731590766221107	0.00740202755200219	0.00748924734760218	0.00757449730859643	0.00765573917962233	0.00773186510821575	0.00780235323279092	0.0078665955074956	0.00792280509765261	0.00796656584728178	0.00798952148041643	0.00797943795941301	0.00792361931777788	0.0078173923850415	0.00767581165568377	0.00753693054807535	0.00743220024368896	0.00731618070015665	0.00706380020269353	0.00672834315479201	0.006567896444343	0.00619237053535689	0.00604016233302098	0.00566956358500795	0.00531091180270881	0.00516533557874645	0.00483417460086098	0.00468526637122462	0.00440482007966608	0.0042007483948116	0.00410456819362364	0.00402278740730205	0.00392505262229917	0.00383263089778981	0.0037682069285969	0.00373822023342446	0.00373669238343477	0.00375313575058135	0.00377772558721982	0.00380330003672399	0.00382554360018995
flux1:	0.671081846897066	0.00743000025547586	0.00740887627693595	0.00740849516837472	0.00742946905146857	0.00747072854842174	0.00752968359225646	0.00760265098399216	0.00768543429725739	0.00777391268299087	0.00786451409185844	0.00795449974257898	0.00804203881878381	0.00812607303733254	0.00820594591497285	0.00828072338498567	0.00834812893665753	0.00840316558621466	0.00843691149589437	0.00843668271742577	0.00838948744741494	0.00829046303255974	0.00815452253833691	0.00801971988028943	0.00791783053681152	0.00780347978902782	0.00754951852225015	0.00720727028210878	0.00704335641900727	0.00666107418452302	0.00650817891372007	0.00612620048096761	0.0057568384551466	0.00561201184717459	0.0052749028810302	0.00512477731429459	0.00483904418953603	0.00463377699758816	0.00453960262279813	0.00445982974171264	0.00436305255495331	0.00427090405485176	0.00420672528057709	0.00417746316671114	0.00417739652810008	0.00419604978370434	0.00422342899206862	0.0042521252560378	0.0042776034412689
flux1:	0.67134429580082	0.00774847259848065	0.00773320260621831	0.00773737402109465	0.00776146280797576	0.00780448732525638	0.00786414775701337	0.00793720532977777	0.00801999731047986	0.00810895687629793	0.00820102325466222	0.00829387322757316	0.00838595226528072	0.00847630336346054	0.00856417143295438	0.00864832054935357	0.00872600250895518	0.0087916582723442	0.00883582711957488	0.00884541318045232	0.00880716829782192	0.00871604410306557	0.00858671385112847	0.00845699498574419	0.00835877821488272	0.00824706295629164	0.00799354241427588	0.00764719929934268	0.00748116957151852	0.00709508208266544	0.00694306197742763	0.00655268948400539	0.0061755979579524	0.00603331353679589	0.00569330895598246	0.00554375091241436	0.00525565000093053	0.00505155041732156	0.004960790153373	0.00488424095437555	0.00478972301015621	0.00469906675834485	0.00463607626152678	0.00460814042949788	0.00460983016871806	0.00463075869726053	0.0046608446496725	0.00469250248007788	0.00472102959055925
flux1:	0.671606744704573	0.00803781365170977	0.00802899670814339	0.00803779132302354	0.00806455757131812	0.00810844648471571	0.00816751349748652	0.00823904343942375	0.00831999412574042	0.00840744076804695	0.00849891710541886	0.00859258930638868	0.00868724084839207	0.00878206527491964	0.00887624762079801	0.00896828191744937	0.00905497775541624	0.00913024611058245	0.00918412636455068	0.00920315751263924	0.00917387952058116	0.00909106716149543	0.00896906782248483	0.00884524665287646	0.00875141067026602	0.00864320585877826	0.00839203776160814	0.00804425115574917	0.00787749125682567	0.00749045622042247	0.00734084784782763	0.0069450519039083	0.00656317299111556	0.00642512620612758	0.00608512219761448	0.0059378375490469	0.00565015402012251	0.00544941703048654	0.00536336264138512	0.00529116896086495	0.00520014409583404	0.00511215698449512	0.00505129019030444	0.00502530473150945	0.00502908486546385	0.00505239404002935	0.00508513244217021	0.00511959892165966	0.005150969131148
flux1:	0.671869193608326	0.00829952190047212	0.00829752335135259	0.00831081149671102	0.00833966042365056	0.00838340116711671	0.00844050482730045	0.0085088486295337	0.00858608344529831	0.00866999840563446	0.00875878930284973	0.00885117221318896	0.00894632096725758	0.00904362448322776	0.00914224753668502	0.00924045183389869	0.00933464402359774	0.00941824877095247	0.00948085529908304	0.00950869183739113	0.00948813523174999	0.00941379727268641	0.00929962648543354	0.009182342633274	0.00909348119936659	0.00898956571661425	0.00874252053350048	0.00839584181566326	0.0082297364529383	0.00784445454060084	0.00769872551885	0.0073003837168061	0.00691654372197906	0.00678428432335299	0.00644695321436294	0.00630352029110131	0.00601883856068902	0.00582344060277423	0.00574323546609016	0.00567641905396573	0.00559002871723654	0.00550582446904673	0.0054479942755221	0.00542459861841956	0.00543084347910433	0.00545668855323561	0.00549207098097114	0.0055292244253507	0.00556324056463855
flux1:	0.67213164251208	0.00853487566031536	0.00853980946135177	0.00855726695661552	0.00858747348810784	0.00862998717887745	0.00868374791245313	0.00874728110538178	0.00881898643058456	0.00889742050108179	0.00898149100512484	0.00907050928627386	0.00916408072153356	0.00926182821080428	0.00936293490766677	0.00946547179114957	0.00956548941286677	0.00965597913459743	0.00972613837809687	0.00976194479608728	0.00974966394624923	0.00968376291789903	0.00957773144068082	0.00946747424811221	0.00938407929464832	0.00928513414336375	0.00904381389678028	0.00870064193570547	0.00853653606142668	0.00815549095722973	0.00801499440550232	0.00761681537921002	0.00723365056527427	0.00710853472778522	0.00677626333839975	0.00663808525347639	0.00635872790853233	0.00617038155678725	0.00609698984008939	0.00603643555675483	0.00595570299154257	0.00587630874322869	0.00582238657822404	0.00580222276272092	0.00581134178710558	0.00583993091760194	0.00587800612934288	0.00591777518558705	0.00595427479492726
flux1:	0.672394091415833	0.0087447863796603	0.00875651006062928	0.00877763324960939	0.00880837460138708	0.00884856365675802	0.00889765263050252	0.00895485600726043	0.0090193596741004	0.00909052167404932	0.00916799260175593	0.00925170815686178	0.0093417340848211	0.0094379582048585	0.00953961792871797	0.00964463683540359	0.00974876133035192	0.00984460918121324	0.00992105046828678	0.00996387616945706	0.00995929391701636	0.00990164775033382	0.00980392109102707	0.00970105740360422	0.00962353365199856	0.00953014233966487	0.0092959587593537	0.00895849266260853	0.00879765234447155	0.00842305787735734	0.00828898816990303	0.00789344191789182	0.0075133311153382	0.00739647742589039	0.00707131407075984	0.00693957443395345	0.0066675490548668	0.00648766408466715	0.00642184192242619	0.0063682710448787	0.0062940747467424	0.00622040552369489	0.00617119837694646	0.00615489245025186	0.00616731774153962	0.00619890713159347	0.00623978459895674	0.00628216038385677	0.00632103627044434
flux1:	0.672656540319586	0.00892975009994188	0.00894787208953788	0.00897200033312369	0.00900239113749579	0.00903918485226764	0.00908237833371764	0.00913189997446072	0.00918774030784816	0.00925007280250262	0.00931930291038175	0.00939600318362609	0.00948071558536222	0.00957361509065866	0.009674024935744	0.00977976425998587	0.00988632984220113	0.00998602951388406	0.0100674739292575	0.0101163327721557	0.0101188089518854	0.0100691471821824	0.00997978836300942	0.00988459118237214	0.0098132712983316	0.0097259222629599	0.00950008145649016	0.00917028142618932	0.00901385783069643	0.00864761582745057	0.00852096977015353	0.00813022882382547	0.00775523720219304	0.00764749032049163	0.00733110360173521	0.00720672890652633	0.00694368541815047	0.00677333822998134	0.00671560875188271	0.00666955406493363	0.0066026019224399	0.00653543417330501	0.00649165856811381	0.00647979681240151	0.00649596381187633	0.0065308448056519	0.00657468966565618	0.00661972943696883	0.00666094247776322
flux1:	0.672918989223339	0.00908988300748939	0.00911378135749099	0.00914012509786217	0.00916925244364442	0.00920164728070567	0.00923787119254013	0.0092785749960482	0.00932455358371441	0.00937679047392318	0.00943643950749311	0.00950470643750997	0.00958261234934408	0.00967063235738737	0.00976820155607612	0.00987307536740367	0.00998055564568948	0.0100827052569485	0.0101679442605753	0.0102218857700928	0.0102307793736957	0.010188794885522	0.0101078043476885	0.0100204797422685	0.00995563879183901	0.00987472978270141	0.00965822441162872	0.00933778327721562	0.00918678316528169	0.00883045539945532	0.00871200290102749	0.00832789873207158	0.00795973694967672	0.0078616428738377	0.00755529552901289	0.00743892785489143	0.00718612928527981	0.00702604314282852	0.00697667788124863	0.00693846295447379	0.00687926922790342	0.00681921538749009	0.00678147010695065	0.006774571691898	0.00679489419380562	0.00683337303787076	0.00688039252547839	0.0069282141814468	0.00697179683879783
flux1:	0.673181438127093	0.00922501748168006	0.00925386848887401	0.00928154108788663	0.00930849749991168	0.00933559000054286	0.00936395244993515	0.00939495076737867	0.0094301662713895	0.00947136916805825	0.00952043819715264	0.00957919364062435	0.00964912628695174	0.0097310150696701	0.00982442664687991	0.00992708970421657	0.0100341640088808	0.0101375314362349	0.0102254889779786	0.0102836554052582	0.0102983751853395	0.0102637671039832	0.0101911163641091	0.0101118264142168	0.0100536945448075	0.0099795387508725	0.00977314823231493	0.00946347548867506	0.0093187409992912	0.00897353777760586	0.00886380540798903	0.00848780364729411	0.00812780587744987	0.00803960224670823	0.00774414291134439	0.00763612638587234	0.00739443572600088	0.00724497432979839	0.00720398381174919	0.00717370922774144	0.00712257696123656	0.00707006354503135	0.00703880355663561	0.00703729191634753	0.00706213342612281	0.00710450523050006	0.00715492750570818	0.0072056950872637	0.0072517449867574
flux1:	0.673443887030846	0.00933483054722574	0.00936764538365267	0.00939569717585196	0.00941961036446738	0.00944062188483445	0.00946043316947259	0.00948110320330904	0.00950496586898345	0.00953453872084213	0.00957238687199328	0.00962091311391567	0.00968205732239633	0.00975689705220354	0.00984514356910693	0.00994453102332165	0.0100501264959414	0.0101536920271718	0.0102434660239638	0.0103051312599951	0.0103251710716183	0.0102976755599416	0.0102333320279771	0.0101622120260324	0.0101109843937323	0.0100438178487168	0.0098481163999514	0.00955033546149371	0.00941253487272094	0.0090793214618395	0.00897859104751313	0.00861178767715424	0.00826091069929085	0.00818253445582065	0.00789840923730599	0.00779879289877405	0.00756867806700962	0.00742985454829646	0.00739699064397843	0.00737452983684141	0.00733154131522609	0.00728679320159053	0.00726230751355053	0.00726648316460785	0.00729612713813398	0.00734264622288232	0.0073966932706933	0.00745059450659464	0.00749925837898821
flux1:	0.673706335934599	0.00941897725868317	0.00945464447498609	0.0094820977658458	0.00950215675209188	0.00951645043827423	0.00952723161336259	0.00953721715315834	0.00954944586008665	0.00956712972918891	0.00959346904920358	0.00963140579662659	0.00968329862694767	0.00975051047233394	0.00983290370535314	0.00992824482395428	0.0100315531632686	0.0101345280150145	0.0102254094730052	0.0102899979328458	0.0103149548659083	0.0102943619434718	0.0102383032431815	0.010175471866204	0.0101313149116172	0.0100713043804499	0.00988667591109157	0.00960163396840555	0.00947126375034838	0.00915058417537171	0.00905890694667242	0.00870204578248744	0.00836088955745668	0.00829200269085852	0.0080192870039549	0.00792784535820724	0.0077094031080925	0.00758090558552139	0.00755567742437998	0.0075406841825455	0.00750570159869502	0.00746873487621423	0.0074511309500169	0.0074611485304477	0.00749577027053748	0.00754661950138995	0.00760447638044871	0.00766169408790772	0.00771314331178649
flux1:	0.673968784838352	0.00947720649043493	0.00951453813393227	0.0095404221268949	0.00955589994299548	0.00956299126011216	0.00956447353709609	0.00956367505357661	0.00956428045062773	0.00957013226181145	0.00958500459908685	0.00961232620967895	0.0096548362571274	0.00971416289062919	0.00979032004733444	0.00988112807664186	0.00998159857025278	0.0100834204277112	0.0101748909148512	0.0102419766692221	0.0102715518576312	0.0102577078061639	0.0102099249530891	0.010155486685671	0.0101185399925931	0.010065790271171	0.00989244836328061	0.00962073691965166	0.00949813396184686	0.00919024994902097	0.00910747497170448	0.00876098471760644	0.00842983286118114	0.00836986508574156	0.00810831444011435	0.00802458527820204	0.00781758337027216	0.00769881686421799	0.00768052092135279	0.00767244956973747	0.00764512720802956	0.00761575228302233	0.00760494912885341	0.00762080113936361	0.00766044404284096	0.0077157059045566	0.00777748899915785	0.00783816876347776	0.00789256857830334
flux1:	0.674231233742106	0.0095094444294916	0.00954722349781647	0.00957060828737727	0.00958088176361743	0.00958044435725914	0.00957256222227497	0.00956111912449938	0.00955037735761858	0.00954473761660727	0.00954847879142799	0.00956545709540069	0.00959874775350336	0.00965021835105688	0.00972002959433139	0.0098060721431026	0.00990338491678162	0.0100036939185362	0.0100954042500637	0.0101646926609623	0.0101986763888703	0.0101914727283488	0.0101519625655816	0.0101060022910043	0.0100763755133919	0.0100309349618989	0.00986894562501736	0.00961092872428308	0.00949629037232933	0.00920123163643127	0.00912704560088058	0.00879109281300496	0.00846996941649719	0.00841817475127485	0.00816729134595884	0.00809062852209428	0.00789456380753746	0.00778470673493934	0.00777247020199381	0.00777060814891093	0.00775041623581236	0.00772825190674911	0.00772398317556472	0.00774549229353586	0.00779005076234615	0.00784968279062284	0.00791540985627242	0.00797962681343806	0.00803710193069772
flux1:	0.674493682645859	0.00951583999387605	0.00955286701191056	0.00957289581212307	0.00957746295901932	0.00956933160654705	0.00955221253675926	0.00953048143779099	0.00950890311562812	0.00949235786866048	0.00948555486516596	0.00949271361441082	0.00951719648521436	0.00956108042579496	0.00962466381075574	0.00970591963681178	0.0097999446647956	0.00989854492476906	0.00999027959148783	0.0100615753136549	0.0100998195173677	0.0100991708189899	0.0100679191303526	0.0100304895221537	0.0100082542775908	0.00997011753634703	0.00981942221003414	0.00957526873503747	0.00946867741627765	0.00918629835988152	0.00912027251991809	0.00879482524990783	0.00848356285413321	0.00843908546698967	0.00819819580012918	0.00812783293602115	0.00794200141017216	0.00784007331878056	0.00783290832581281	0.00783641923782668	0.0078226783352322	0.00780717639625395	0.00780900377807753	0.00783582478615981	0.00788503550229402	0.00794885232635851	0.00801841701228004	0.00808614471948273	0.00814674448510597
flux1:	0.674756131549612	0.00949677467212437	0.00953191132796829	0.00954783003661845	0.00954632525772377	0.00953049722039523	0.00950445030378842	0.00947298250025276	0.00944128090052712	0.00941462263036761	0.00939806909020704	0.0093961357916857	0.00941242036630918	0.00944917600251244	0.00950682631866334	0.009583434997122	0.00967418319436953	0.00977099587545449	0.00986262877217458	0.00993579506969642	0.00997817742875138	0.00998399127226561	0.00996094891632252	0.00993205201952258	0.00991722922000288	0.00988633645095027	0.00974677291639307	0.00951648925105698	0.00941793814175825	0.00914797552180193	0.00908961486153775	0.00877451078154774	0.00847282322987208	0.00843476680891811	0.00820310429953354	0.00813822404372592	0.00796179765808323	0.00786673354357244	0.00786359843045158	0.00787157300089845	0.00786349661577136	0.00785397542394848	0.00786131161617407	0.00789294306210539	0.00794638556802626	0.00801404926219652	0.00808720246798292	0.00815828676000411	0.00822195317555453
flux1:	0.675018580453365	0.00945284548811963	0.0094850534931767	0.00949623657662154	0.00948844350549182	0.00946507886166127	0.00943058366015979	0.00939010389638166	0.00934916518535864	0.009313356087164	0.00928801018388462	0.00927786998609439	0.00928671479213241	0.00931693893275823	0.00936907642998753	0.00944128708983939	0.00952885973366959	0.00962387382146739	0.00971532115727906	0.00979023597518008	0.00983662040944343	0.00984876350427709	0.0098338186607939	0.00981338378392513	0.00980592755322378	0.0097821601703621	0.00965347960964725	0.00943693942917435	0.00934635585409693	0.00908848216098898	0.00903727181880729	0.00873228440253384	0.00843983793761146	0.00840733243040974	0.00818411845902138	0.00812392119446897	0.00795602546337058	0.00786675115416115	0.00786661401606148	0.00787812431970654	0.00787486645639052	0.00787055095307386	0.00788269052414127	0.00791849533289159	0.00797560205508854	0.00804662182711413	0.00812296174344818	0.00819710214719206	0.00826364392320927
flux1:	0.675281029357119	0.00938483309588441	0.00941320674704261	0.00941917834359427	0.00940503962736368	0.00937446034615945	0.00933215622069218	0.00928354344727058	0.00923440015247505	0.00919053960038026	0.00915748671010998	0.00914014138106681	0.00914241025171933	0.0091667925901361	0.00921391633022271	0.00928204060659017	0.00936658251315534	0.00945980884711309	0.00955098476560899	0.00962749887948104	0.00967769737919192	0.00969596218514878	0.00968891229405977	0.00967677294474031	0.00967655295515379	0.00965972655410516	0.00954160586626537	0.00933857475758521	0.00925583875360319	0.00900970690333003	0.00896515148505077	0.00867004835270038	0.00838652472920565	0.00835878460251953	0.00814330150639324	0.00808706738267066	0.0079268537073278	0.00784235654076771	0.00784425584653837	0.00785840877205007	0.00785911259966483	0.00785917764652983	0.00787533341247623	0.00791456691598007	0.00797464201078718	0.0080483835374062	0.00812735557960549	0.00820409632019855	0.0082731717174698
flux1:	0.675543478260872	0.00929366721972705	0.00931745853591358	0.00931790768990851	0.00929753068428229	0.0092602174922427	0.00921089258713309	0.00915516213297944	0.0090989696003847	0.00904826594404705	0.00900868674994905	0.00898521995557422	0.00898184524657582	0.00900113018942124	0.00904377908045719	0.00910815188251369	0.00918981239122808	0.00928124534666909	0.00937202485694141	0.00944992675475043	0.00950366707524527	0.0095277431431911	0.00952827026958699	0.00952414325012391	0.00953092787068156	0.00952078380014323	0.00941283329085897	0.00922298713265169	0.00914794370090972	0.00891322001703439	0.00887487257155458	0.00858946131149901	0.00831460780954392	0.00829097698225853	0.00808262738237747	0.00802976625984825	0.00787647344743758	0.00779586284821356	0.00779896012247848	0.0078149454198486	0.00781878914013959	0.00782240279145147	0.00784174492430441	0.00788358823560934	0.00794583399523966	0.00802153801318894	0.00810244513182558	0.00818117705043712	0.00825228759164981
flux1:	0.675805927164625	0.00918039921682427	0.00919903498547719	0.00919382409236987	0.00916748130295122	0.00912406697424022	0.00906864535878636	0.00900693097967479	0.00894494536080306	0.00888869080630328	0.00884383392441806	0.00881538233818008	0.00880733515215829	0.00882229169097029	0.00886101445046215	0.00892196438154242	0.00900086853352598	0.0090904582239607	0.00918065070578093	0.00925964174632382	0.00931654465586938	0.00934599836429198	0.00935365149082649	0.0093571213291159	0.00937056428187632	0.00936676186439379	0.00926852938401573	0.00909146670600568	0.00902393151583984	0.00880031565187303	0.00876779456946066	0.00849195303914945	0.0082256159161184	0.00820559605909001	0.00800394434295949	0.00795402957777429	0.00780703018994478	0.00772958375254658	0.00773320409839161	0.00775033315976383	0.00775656954054564	0.00776293303669552	0.00778462805964597	0.00782822443399425	0.0078917735114578	0.00796858263387628	0.00805060572915933	0.0081305795954227	0.0082030758503874
flux1:	0.676068376068379	0.00904618735715307	0.00905927793208939	0.00904844381426969	0.00901656707773571	0.00896782474521203	0.00890734997697304	0.00884088380538806	0.00877443947490597	0.00871398595497199	0.008665143121711	0.00863287166384934	0.00862113774435293	0.00863253647932301	0.00866787013960095	0.00872569971938584	0.00880193032356037	0.00888956654539512	0.00897890154203831	0.00905858353610463	0.00911815211510818	0.00915241755085215	0.00916660467059585	0.00917711623271054	0.00919674940132922	0.00919886107405994	0.00910983440550772	0.0089450840684091	0.00888484353933695	0.00867207570069009	0.00864506939169141	0.0083787594273871	0.00812089930532291	0.00810416006720899	0.00790895371657059	0.00786173750235275	0.00772056627572877	0.00764575841719702	0.00764941592557952	0.00766714844568094	0.00767513526172402	0.00768351704572311	0.00770676411333988	0.00775125590398697	0.00781520731437913	0.00789219950199238	0.00797442692628442	0.00805477772704411	0.00812787735930624
flux1:	0.676330824972132	0.00889229562740435	0.00889963582834813	0.00888338334751914	0.00884655118747001	0.00879337664310071	0.00872899029114686	0.00865907886003849	0.00858956315824797	0.00852629691081444	0.00847477838577416	0.00843985729008531	0.00842541643070664	0.00843401183175378	0.00846646719151996	0.008521441666568	0.00859503146985958	0.0086805390674057	0.00876866452082295	0.00884854036747313	0.00891016245588201	0.00894854496677783	0.00896853686460123	0.00898539827029154	0.00901063284796466	0.00901814437215055	0.00893775402784502	0.00878478032569426	0.00873158790571826	0.00852944522140531	0.00850770590555213	0.00825097126768694	0.00800166095434285	0.00798803261051053	0.0077992031084165	0.00775461308156355	0.00761897651484751	0.00754648850951204	0.00754989517763986	0.00756785216340137	0.00757707183621531	0.00758683366700289	0.00761089601033652	0.0076554600032969	0.00771891672803393	0.00779514342244468	0.00787660787423712	0.00795638876302371	0.00802920596012576
flux1:	0.676593273875885	0.00872010258732056	0.00872166551402507	0.00870035419645063	0.00865927244225555	0.00860266009896229	0.0085355744792537	0.00846356967159707	0.00839239346313022	0.00832770650420015	0.00827481463521004	0.00823839612478664	0.00822220278717179	0.00822871837866213	0.00825877015968977	0.00831111281165053	0.0083820449055103	0.00846518897745156	0.00855168067642841	0.00863116723226021	0.00869413066510496	0.00873582322648591	0.0087607695880676	0.00878316648474328	0.00881330380945152	0.00882562117624349	0.00875324568324274	0.00861145325103779	0.00856502419554463	0.00837330916224882	0.00835663824817428	0.00810958925348002	0.00786899628450407	0.00785844707093856	0.00767609209788856	0.00763421085001301	0.00750397891590175	0.00743369092780296	0.00743674937981702	0.00745471241270234	0.00746478030846975	0.00747539444730613	0.0074996244893524	0.0075435037288049	0.00760560976492313	0.00768013639926599	0.00775985693604034	0.00783808070631392	0.00790966509613015
flux1:	0.676855722779638	0.0085311139102063	0.00852703885044882	0.00850116356819716	0.00845664007141376	0.00839765315155699	0.00832911852366873	0.00825638334927302	0.00818494693404451	0.00812020459108544	0.0080672043461614	0.0080303973824185	0.00801336068198479	0.0080184750529604	0.00804655446796637	0.00809644600079147	0.0081646599989569	0.00824515851914942	0.00832953846365382	0.0084079895827489	0.00847150850072265	0.00851561963993406	0.00854457675254176	0.00857159771529471	0.0086058500137798	0.00862231381584767	0.00855728906589843	0.0084260297543269	0.00838603673721396	0.00820456119478528	0.00819278942528948	0.00795557788473221	0.0077239354476351	0.00771653722860496	0.00754088753534344	0.00750191832194025	0.00737710091553269	0.00730906828837051	0.00731185014448988	0.00732974815460554	0.00734041012683992	0.00735146747587963	0.00737532479239687	0.00741785542036045	0.00747783024859412	0.00754977669530125	0.00762680316320857	0.00770248843489208	0.007771870713896
flux1:	0.677118171683392	0.00832697120043863	0.00831754703931307	0.00828771425888589	0.0082406292385748	0.00818036565515887	0.0081116331980882	0.00803950348813335	0.00796915865485087	0.00790566358620235	0.00785375005992477	0.00781759271682546	0.00780055485412998	0.00780488710141455	0.00783137499541603	0.00787895476502619	0.00794435618235214	0.00802189721569472	0.00810365793634634	0.00818039471221996	0.00824364412925361	0.00828923490223108	0.00832120287739875	0.00835187435782748	0.00838939436006246	0.00840930133169609	0.00835093474318108	0.00822951797081959	0.00819558946179537	0.00802415753934259	0.00801712327256979	0.00778991196425755	0.00756748269204182	0.00756336948175827	0.00739474503280445	0.00735896814005573	0.00723968013818497	0.00717409750378903	0.00717681049568822	0.00719469641997782	0.0072058171325154	0.00721702699483514	0.00724008892063803	0.00728072099043969	0.00733788965484394	0.00740646815600748	0.00747992508800059	0.00755214393655158	0.00761838479187625
flux1:	0.677380620587145	0.00810945052676978	0.00809509613025405	0.00806199752839512	0.00801327158936787	0.00795282771286197	0.00788511051643449	0.00781485470370402	0.00774686490980549	0.00768581929570841	0.00763608347069546	0.00760151371744187	0.00758522706906775	0.0075893212707547	0.00761454079744385	0.00765990821782168	0.00772237879368904	0.00779663952848364	0.00787527116496478	0.00794961590525994	0.00801177097068381	0.00805789752859409	0.00809186385565554	0.00812519188820345	0.00816510906930663	0.00818773939493172	0.00813532863282758	0.00802303579376667	0.00799475842098807	0.00783315138846484	0.00783068011284772	0.00761361105957145	0.00740064841979273	0.00739997257763839	0.00723873319312868	0.00720645801959128	0.00709287758013037	0.00703003517940761	0.00703298293154763	0.00705100338260483	0.00706254762125112	0.00707373034872588	0.00709569554681326	0.00713400718556543	0.0071878244625382	0.00725237271911956	0.0073214997189452	0.00738942328079781	0.00745166184696886
flux1:	0.677643069490898	0.00788044646294489	0.00786168941115117	0.00782607471628075	0.0077766368145104	0.00771707172659994	0.00765150661856128	0.00758428651709131	0.00751978806480712	0.00746225665165169	0.00741565176572531	0.00738347854403898	0.00736858271830723	0.00737289206908249	0.00739710079450499	0.0074403160390935	0.00749972335138329	0.0075703885616105	0.00764540566689495	0.00771671605591952	0.0077769921321347	0.00782274986554319	0.00785773534702617	0.00789275031655677	0.00793421056207134	0.00795885859891545	0.00791171361328653	0.00780781609877399	0.00778474134086601	0.00763270645552051	0.00763459399903389	0.00742775935997182	0.00722447105332846	0.00722736172262575	0.00707385748447619	0.00704537539038115	0.00693770032329235	0.00687793724304772	0.00688147597153431	0.00689983738200391	0.0069118469115246	0.00692292107131746	0.00694360675907839	0.00697931142586324	0.00702937889887095	0.00708938627209771	0.00715357209570238	0.00721651078373211	0.00727400887903941
flux1:	0.677905518394651	0.00764194062660669	0.00761939543672097	0.00758204617594996	0.00753280371065237	0.00747510655790531	0.00741271972141581	0.00734955548638835	0.0072895229663112	0.00723640017661953	0.00719371169369238	0.00716458891973399	0.00715158989599151	0.00715646198572498	0.00717984416093997	0.00722092808844863	0.00727713353797381	0.00734391171284211	0.00741487723423864	0.00748257745552928	0.00754026725725787	0.00758483242091913	0.00761993525019155	0.00765573556667507	0.00769794049564198	0.00772394591341419	0.00768141226748252	0.00758519175343732	0.0075668464422065	0.00742409087433829	0.00743009191084744	0.00723351046539648	0.00704002749362056	0.00704655514584061	0.00690108132969936	0.00687662376155366	0.00677503048289929	0.00671868931261949	0.00672318554410138	0.00674212017924123	0.00675468872927056	0.00676565455217721	0.00678498831328478	0.0068179352219294	0.00686401046394294	0.00691913566103809	0.00697794362831998	0.0070353789890553	0.00708755773224873
flux1:	0.678167967298405	0.00739595698079026	0.0073703036343068	0.00733200908749214	0.00728382190121049	0.00722888457795044	0.0071705635777502	0.00711230576695363	0.00705752488323936	0.00700950916850734	0.0069713314503294	0.00694573780934395	0.00693499165201184	0.00694065686253804	0.0069633172005522	0.00700225110153549	0.00705511605775178	0.00711775215801755	0.0071842967439318	0.00724790296907236	0.00730240753761747	0.00734507264099121	0.00737950659937197	0.00741529718804765	0.00745753930060293	0.0074843154204987	0.00744579642742531	0.00735656545224637	0.00734246487228235	0.00720865481472311	0.00721847734972599	0.00703207850975116	0.00684843252522086	0.00685858244154458	0.00672134279978005	0.00670104823163621	0.00660565705734785	0.00655304383694617	0.00655883668980522	0.00657857149625364	0.00659182021127028	0.00660274101984312	0.00662074824370982	0.00665091630008982	0.0066929137943437	0.00674299295657253	0.00679617595264427	0.00684778186541708	0.00689424794886007
flux1:	0.678430416202158	0.00714450879922873	0.00711647203498259	0.00707800819294382	0.00703166763881415	0.00698026432738504	0.00692673842512804	0.00687404935265521	0.00682509956369792	0.00678267758784397	0.00674939990070764	0.00672762699389827	0.00671933049747423	0.00672589554050363	0.00674785606374334	0.00678458222952449	0.006833972691015	0.00689225718656712	0.00695409276036624	0.0070132312548165	0.0070640823836564	0.00710428242005697	0.0071374058633478	0.00717252795639019	0.00721421821444794	0.00724127457114051	0.00720624972134055	0.00712337033442864	0.00711303228862277	0.0069877965529467	0.0070011022304975	0.00682471842956313	0.00665082880334311	0.00666448513106606	0.00653556613321502	0.00651945813606501	0.0064303076153381	0.00638165999590229	0.00638903070763994	0.00640976128684725	0.00642381652762043	0.00643479963422801	0.00645158765183382	0.00647907350886758	0.00651705740183783	0.00656210215759872	0.00660960626881096	0.00665525806756737	0.00669581788976282
flux1:	0.678692865105911	0.00688954369335291	0.00685987321241381	0.00682198500212738	0.00677819851105064	0.00673097272485349	0.00668280236839608	0.00663614788194492	0.00659339622042632	0.00655683843492933	0.0065286419939978	0.00651079260809581	0.00650498262271761	0.00651243084902995	0.00653363221631396	0.00656805642130142	0.00661384688056691	0.00666762129287944	0.0067245486087915	0.00677896563928292	0.00682583840500056	0.00686316607348475	0.00689449944783034	0.00692844917321891	0.00696913450877315	0.00699609132441432	0.00696412886312433	0.00688702728981753	0.00687998540946204	0.00676292228863024	0.00677933170658788	0.00661269902231585	0.00644836991724802	0.00646531073370627	0.00634466803268094	0.00633264545936439	0.00624967723920054	0.00620514265401562	0.0062142930175505	0.00623616419391567	0.00625113902022629	0.00626231729785795	0.0062780572603581	0.00630305832963616	0.00633722759129643	0.00637741333782904	0.00641937004808911	0.00645914115507509	0.00649380209586177
flux1:	0.678955314009665	0.00663289324333144	0.00660234475006658	0.00656573132328331	0.00652511220731369	0.00648257108121329	0.00644014638379146	0.0063997980057075	0.00636340418143276	0.00633277208140874	0.00630963861191108	0.0062956357655295	0.0062921979982014	0.00630039736434789	0.00632070559339628	0.00635270236970799	0.00639477965686713	0.00644393921232586	0.00649584976971868	0.00654541340161053	0.00658812854929642	0.00662233785070318	0.0066515687745102	0.0066840033323827	0.00672337277370505	0.00674996601534515	0.0067207282505297	0.0066489040418159	0.0066447188403851	0.00653540480695531	0.00655450661589774	0.00639727268568884	0.00624219942030139	0.0062621021525122	0.00614955924287257	0.00614139825468886	0.0060644527563606	0.0060240772403344	0.00603511756380836	0.0060582111763241	0.00607419126049144	0.00608570628010088	0.00610061378469619	0.00612340726350328	0.0061540743014912	0.00618971968014133	0.00622642744687005	0.00626057414292706	0.00628953338316972
flux1:	0.679217762913418	0.00637623266230189	0.00634554957367369	0.00631085213703619	0.00627391382021929	0.00623642863184448	0.00619997570260769	0.00616602196108337	0.00613595362136898	0.0061111176807376	0.00609284867980414	0.00608245486184245	0.00608114182748392	0.00608986046177749	0.00610907924817682	0.00613850038911455	0.00617676812952324	0.00622126230588592	0.00626813548443463	0.00631283012916736	0.00635134707936297	0.00638234588129436	0.00640932217574041	0.00644005378598594	0.00647793321836773	0.00650401005418804	0.00647725090825435	0.0064102798095427	0.00640854643898823	0.00630654532294558	0.00632790772172742	0.00617964546611694	0.00603342868532892	0.00605588436391969	0.00595114226263916	0.00594650885162181	0.00587533095541178	0.00583905818276218	0.00585200443078832	0.00587633421246621	0.00589336840250244	0.00590535574391472	0.00591967116688206	0.00594059033333286	0.00596815453272711	0.00599969370134101	0.00603159055086147	0.00606052646381847	0.00608414878936889
flux1:	0.679480211817171	0.00612105390092613	0.00609094960202004	0.00605874114289099	0.0060258947014652	0.00599370610619424	0.00596329940681364	0.00593566432822852	0.00591172035536915	0.00589238654343193	0.00587863127778016	0.00587147614625763	0.00587193285601816	0.00588086119860032	0.00589874924173029	0.00592543540658384	0.00595981942789117	0.00599965116428072	0.00604154772455784	0.00608146286350348	0.00611586493447355	0.00614369815019212	0.00616841041827693	0.00619738952169304	0.0062337263637793	0.00625923196380862	0.0062347872691267	0.00617231790152001	0.0061726701609983	0.00607754173716121	0.00610072502947546	0.00596095040900621	0.00582311607636644	0.00584765030078174	0.00575030620429496	0.00574877706610432	0.00568303013844493	0.00565070936774767	0.00566548836507696	0.00569100115863243	0.00570909647826747	0.00572167358271104	0.00573564303475825	0.0057550522121296	0.00577997020928211	0.00580792002801839	0.00583554947497418	0.00585981214831842	0.00587859902865318
flux1:	0.679742660720924	0.00586865317055948	0.00583979385831566	0.00581057019570855	0.00578212404835812	0.00575535033226831	0.00573092890679731	0.00570939516248988	0.00569123427003712	0.00567697631497216	0.00566726576518351	0.0056628797031404	0.00566467480582234	0.00567345247768291	0.00568974450779921	0.00571353923564344	0.00574399388615606	0.00577921807297628	0.0058162712488313	0.00585158608212908	0.00588206007750087	0.00590688587328366	0.00592944216672791	0.00595673239549122	0.00599157250103587	0.0060165300800862	0.00599430199809106	0.00593604724326594	0.00593815799248554	0.00584946530430131	0.00587403438240427	0.0057422263544104	0.00561224934598247	0.00563834751810626	0.0055479198235357	0.00554900894951852	0.0054882949635838	0.00545969594756789	0.0054761569810096	0.00550273911198562	0.00552185967683198	0.00553511642551781	0.00554897419063332	0.00556724385992295	0.00558999856737453	0.0056149231469233	0.00563889618479812	0.00565910861728402	0.00567366143131049
flux1:	0.680005109624678	0.00562013155952008	0.00559311995393317	0.00556729178130716	0.00554345257359003	0.00552209936707412	0.00550348484028297	0.00548771898110597	0.0054748906943445	0.00546518496793237	0.00545896853582779	0.00545681898524769	0.00545947855058546	0.00546772356407101	0.00548215324618453	0.00550291822985406	0.00552943321006464	0.00556015484025118	0.00559256016180781	0.00562352600713566	0.00565033856830914	0.0056724004322297	0.00569299610624802	0.00571874418699212	0.00575220394771735	0.00577669059544495	0.00575662818053738	0.00570235276642178	0.00570593140086455	0.00562324655353115	0.00564878245393921	0.00552440341380892	0.00540173249440007	0.00542886682086839	0.00534482365529121	0.00534801183676015	0.00529189505166657	0.00526672761208826	0.00528465846942973	0.0053121458676424	0.005332215014141	0.00534620708252117	0.00536016032307185	0.00537764384723544	0.00539871429701752	0.00542118947445447	0.00544214556266662	0.00545897584056082	0.00546995638973496
flux1:	0.680267558528431	0.00537640568316814	0.0053517661355775	0.00532965205269422	0.00531052615667717	0.00529449644022986	0.00528141104735432	0.00527098857692692	0.00526296392708549	0.00525722397983308	0.00525390583352269	0.00525343329074854	0.00525647429965798	0.0052638120292627	0.00527613467615844	0.00529376487756747	0.00531637191348468	0.00534274402376393	0.0053707488016753	0.00539767092836617	0.00542114400124852	0.00544074155700809	0.00545962755587123	0.00548403151515523	0.00551626838005477	0.00554038949501803	0.00552246774537841	0.00547197386084861	0.00547676183653977	0.00539967032503494	0.00542578028894517	0.00530829551700034	0.00519237766642193	0.0052200335947468	0.00514182205073398	0.0051465865898036	0.00509461824887093	0.00507255412773346	0.00509169954894388	0.00511989015873648	0.00514079500989851	0.00515553994696744	0.00516975634043128	0.00518676964010316	0.00520660359093733	0.00522718378579943	0.00524575366232104	0.00525987573066844	0.0052679671267489
flux1:	0.680530007432184	0.00513822441743859	0.00511639014540818	0.00509821101410771	0.00508380651320485	0.00507291027626334	0.00506499376356859	0.00505942239092065	0.00505562222363099	0.00505323052304028	0.00505220290688895	0.00505285382725751	0.00505581469873418	0.00506190419037047	0.00507191727099311	0.00508635441162598	0.00510513295914666	0.00512735427341065	0.00515124740257518	0.00517446768490411	0.00519495514777464	0.00521241631529499	0.00522986888025703	0.00525314770193359	0.0052843321479509	0.00530819718265125	0.00529239689794431	0.00524550969471377	0.0052512752105016	0.0051793790571457	0.00520570477599197	0.00509459971099716	0.00498490208664905	0.00501260217333263	0.00493967575238782	0.00494551799619752	0.0048972597391975	0.00487795448422071	0.00489803513358954	0.00492670224838849	0.00494829995251515	0.00496377585304336	0.0049783746614893	0.00499517994953363	0.00501417091638623	0.00503336049246826	0.00505013329093642	0.00506219155601431	0.00506806222991348
flux1:	0.680792456335937	0.00490618777855103	0.00488749105217618	0.00487336627171354	0.00486359571289189	0.00485755916925331	0.00485438405109561	0.00485312418198655	0.00485294373729267	0.00485327892200241	0.00485395048772807	0.00485520501307559	0.00485767107136956	0.00486222672522102	0.00486978647419656	0.0048810296025924	0.0048961107824879	0.00491442282596991	0.00493452528463716	0.00495440666145518	0.00497227367937116	0.00498793024652165	0.00500422446952893	0.00502659178207451	0.00505688323911691	0.00508058502381683	0.00506687546032348	0.00502343005911569	0.00502996292258884	0.00496288297142389	0.00498910687965367	0.00488390136014829	0.00477992958041843	0.00480725323379693	0.00473909548619653	0.0047455642791203	0.00470060837845581	0.00468372135313449	0.00470445170133032	0.00473335705545421	0.00475548200290147	0.00477162856585605	0.00478667543045409	0.00480346978677229	0.00482193972680641	0.00484017048352901	0.00485566708077506	0.00486624696136951	0.00487051997471063
flux1:	0.681054905239691	0.00468076479037227	0.004665430851906	0.00465537726849285	0.00465006174617049	0.00464853644799055	0.00464962168572785	0.00465210390982799	0.00465493311751771	0.00465739192014832	0.00465920999039249	0.00466060324249094	0.00466222579061008	0.00466503310813851	0.00467006605441012	0.0046781782317233	0.00468974634127816	0.0047044297405934	0.00472108591335821	0.0047379992183405	0.00475360531770446	0.00476777329804345	0.00478316217377515	0.00480480574205352	0.00483433420548471	0.00485793344743747	0.00484625920635005	0.00480609038637012	0.00481319784996244	0.00475057552204111	0.00477642511264188	0.00467668403980058	0.00457799590649402	0.00460459394966969	0.0045407368972464	0.00454744661185608	0.00450543167204007	0.00449064273944266	0.00451174661755967	0.00454065232461535	0.00456312374782517	0.00457984544117033	0.00459535095405437	0.00461226013292119	0.00463044850584611	0.00464806430668285	0.00466271814220467	0.00467232397270782	0.00467555310954915
flux1:	0.681317354143444	0.00446230844074622	0.0044504537514462	0.0044443878609471	0.00444326308992841	0.0044458355324843	0.00445065910700252	0.00445629898994724	0.00446153860070459	0.00446555236450594	0.00446801887103247	0.00446915540032956	0.00446966388067355	0.00447058870117936	0.00447309754243724	0.00447820812968813	0.00448649932345512	0.00449786904096997	0.00451143881161405	0.00452575214976483	0.00453943843220271	0.0045524038529882	0.00456710363743316	0.0045881715365135	0.00461702572824567	0.00464054150118715	0.00463081441457022	0.00459374962898219	0.00460125365282351	0.00454275235065398	0.00456800254979044	0.00447334271593584	0.00437955692869663	0.00440516044218446	0.00434519700883083	0.00435183940991942	0.00431246074783347	0.00429948270076346	0.00432070570255932	0.00434938440676094	0.00437201388063633	0.00438918486298961	0.0044051067199905	0.00442218417051003	0.0044402435406987	0.00445749242625907	0.00447163830183442	0.00448067922513763	0.00448333259005932
flux1:	0.681579803047197	0.00425106721818151	0.00424270231472903	0.00424044619184723	0.00424317111568193	0.00424937345070586	0.00425738447534203	0.00426559529130206	0.00427266943342281	0.00427771573951746	0.00428039726176471	0.00428095897672094	0.00428016644173189	0.00427915779248385	0.00427922164816293	0.00428152414827394	0.00428682217810976	0.00429522153147571	0.0043060729876066	0.00431814352413375	0.00433022393603149	0.00434223403005277	0.00435641591843497	0.0043770094112068	0.00440523150929169	0.00442863777823717	0.00442073388329792	0.00438658971059278	0.00439432576231727	0.00433963197497576	0.00436410564516397	0.00427419873512239	0.00418499856066888	0.00420942195233116	0.00415301224205438	0.00415936200775196	0.00412237649863756	0.00411096283878164	0.00413208115796629	0.00416032403247305	0.00418292250300795	0.00420039289324204	0.00421664120008929	0.00423387189071199	0.00425186971306982	0.00426890321534941	0.00428277388225334	0.00429155764154339	0.00429400877850714
flux1:	0.68184225195095	0.00404719390911862	0.00404223076230637	0.0040435217942332	0.00404968999027633	0.00405901228186842	0.00406964324337272	0.00407984736278971	0.00408821333359425	0.00409382360578334	0.00409635639527117	0.00409610483543449	0.00409390752748156	0.00409099478189564	0.00408876437697938	0.00408851021130237	0.00409113941442288	0.00409693287624499	0.00410543544053856	0.00411560326283499	0.00412635945760505	0.00413761869859602	0.00415140618631274	0.00417157862033594	0.0041991648756285	0.0042223924477476	0.00421615356183981	0.00418473525871558	0.00419255246312836	0.00414137651242628	0.0041649431838229	0.00407951519054923	0.00399464741485377	0.0040177860966458	0.00396465789942008	0.00397057212958394	0.00393579781167877	0.00392574596678529	0.00394657162841981	0.00397419409276943	0.00399657816491024	0.00401418121080051	0.0040306263280921	0.00404793463957108	0.00406586042478023	0.00408273926027957	0.00409646900323365	0.00410520292130765	0.00410772886548353
flux1:	0.682104700854704	0.0038507530829583	0.00384901644415691	0.00385352052769658	0.00386267427637839	0.00387457839924982	0.00388725786846654	0.00389889737876273	0.00390805346314776	0.00391381752085843	0.00391590861000706	0.0039146827275407	0.00391105492839501	0.00390634035339569	0.00390202906165034	0.00389951799246475	0.00389983397287224	0.00390339890154361	0.00390991674042831	0.00391850035759108	0.00392817945696935	0.00393884952597654	0.0039523203735356	0.00397208092480942	0.00399898699261413	0.00402192981632486	0.00401716881023594	0.00398827233062997	0.00399603457902704	0.00394811089230788	0.00397068386631235	0.0038895113653148	0.00380878116192588	0.00383060456676827	0.00378054890116261	0.0037859613574117	0.00375327250040294	0.00374442297230634	0.00376480572636535	0.00379165095121514	0.00381364825954209	0.00383120794371723	0.00384769013192543	0.003864950850631	0.00388272757826572	0.00389943249770193	0.00391306647861409	0.00392186445113168	0.00392464967959603
flux1:	0.682367149758457	0.00366172889047144	0.00366297075080545	0.00367029820723203	0.00368194467596384	0.0036958795576886	0.00371004536095187	0.00372259221784109	0.00373208413265818	0.00373765256273306	0.00373907804922476	0.00373678873894663	0.00373177419094189	0.00372542215191147	0.00371929403693534	0.00371486215630515	0.00371324079051589	0.00371495838446454	0.00371984402312989	0.00372713706779412	0.00373595154481789	0.00374615415393708	0.00375934565974267	0.00377866650593975	0.00380481606721469	0.00382734054872085	0.00382384919404532	0.00379726489991908	0.0038048524390927	0.00375993924545004	0.00378147127957705	0.0037043751729849	0.00362763775244575	0.00364817868482577	0.00360104148172155	0.00360595260785606	0.00357527124421266	0.00356750347543894	0.0035873298513888	0.00361327026765472	0.00363472383488148	0.0036520624744113	0.00366840254940915	0.00368545387110875	0.00370295233296964	0.00371939866890697	0.0037329065250738	0.0037418005740615	0.00374494555074782
flux1:	0.68262959866221	0.00348003448630588	0.00348395051531123	0.00349367366018767	0.00350730229820745	0.00352271983896473	0.00353783232152022	0.00355079799773445	0.00356022427522023	0.00356530926452829	0.00356591069614897	0.00356253321094933	0.00355623436781647	0.00354845846741864	0.00354081451050424	0.00353482079831383	0.00353164629797088	0.00353189217212835	0.00353548034099404	0.0035417491105815	0.00354987805735897	0.00355969956732616	0.00357261584201347	0.00359144132767893	0.00361673654379719	0.00363869250464522	0.00363625073508544	0.00361176803247698	0.00361907907048039	0.00357695748378685	0.00359743534525307	0.00352427280683143	0.00345142286023403	0.00347076433213922	0.00342643551906149	0.00343089947680494	0.00340218456115157	0.00339541048127444	0.00341460064888172	0.00343953777927879	0.00346030933730058	0.00347725478073807	0.00349326501174259	0.00350992245531694	0.00352697716795993	0.00354303155071996	0.00355632365203674	0.00356527848615525	0.00356881139661583
flux1:	0.682892047565963	0.0033055237098716	0.00331177042224743	0.00332344155307874	0.00333854157178687	0.00335491231711852	0.00337046704861716	0.00338341135588459	0.00339242769187551	0.00339680269061946	0.00339648222892353	0.00339204740463265	0.00338461359767844	0.00337566289818738	0.00336682652443154	0.00335963895086074	0.00335529173470952	0.0033544265788925	0.00335702840898205	0.00336250999702818	0.00337010116787524	0.00337959807487645	0.00339221816109913	0.00341047467345169	0.00343480716468331	0.00345603918674531	0.00345442472623385	0.00343183697529782	0.00343878893829804	0.00339926148698525	0.00341869973922077	0.00334935515597508	0.00328031516373835	0.00329857592126636	0.00325697718873508	0.0032610872120373	0.00323432261482492	0.00322847888029824	0.00324698202515259	0.00327084501144762	0.00329081731670745	0.00330720941276829	0.00332270397712237	0.00333877419417523	0.00335519960275552	0.00337069739095636	0.00338364222794672	0.00339257131341269	0.00339646163095198
flux1:	0.683154496469717	0.00313800484021898	0.00314621627436443	0.0031593848338707	0.00317546159729614	0.00319228914289886	0.00320782827335508	0.00322036685122886	0.00322868922838317	0.00323218757481569	0.00323090236469281	0.00322548732825145	0.00321710269862082	0.00320724797222443	0.00319755082427608	0.00318953286359779	0.0031843779428394	0.00318273873447565	0.00318463649014607	0.00318953738247903	0.0031967095749436	0.00320591415662089	0.00321820008703631	0.0032358056272528	0.00325906692443376	0.00327942506325903	0.0032784225818467	0.00325753180048758	0.00326406201483076	0.00322695077320448	0.00324538521536295	0.00317976092154375	0.00311446936603945	0.00313178926671852	0.00309286170461719	0.00309673503439448	0.00307191750549215	0.00306695739086645	0.0030847463010431	0.00310748951446413	0.00312656773225529	0.00314226382764059	0.00315706826231089	0.0031723618875021	0.00318796776307449	0.00320272992469777	0.00321517128770201	0.00322395311072509	0.00322812578991509
flux1:	0.68341694537347	0.00297725550724018	0.00298705837519885	0.00300128620687379	0.00301787548246794	0.00303470866879352	0.00304983016587541	0.00306164009249548	0.00306904638966245	0.00307155887289639	0.00306931484674793	0.00306303365380773	0.00305390546279934	0.0030434261845185	0.00303319489206637	0.00302469315894264	0.00301906964267465	0.00301696185533218	0.00301840443170357	0.00302289955125502	0.00302974506414893	0.00303867071224881	0.00305057488268469	0.00306744762561924	0.00308953835043151	0.00310888748294642	0.0031082966867055	0.0030889177436431	0.00309498346077489	0.00306012800102967	0.00307760919854249	0.00301561673153364	0.00295401713623833	0.00297054340522668	0.00293423601475788	0.00293799954035501	0.00291512761741284	0.00291101337371895	0.00292807885963304	0.00294967896086407	0.00296779122055933	0.00298267052975096	0.00299662976658026	0.00301097265469945	0.00302557782728875	0.00303942626902081	0.00305119914485612	0.00305969259883576	0.00306404191330564
flux1:	0.683679394277223	0.00282303737487755	0.00283406392561868	0.00284893782685883	0.00286561711751026	0.00288205930274192	0.00289642347425365	0.00290724655692703	0.00291357638253757	0.00291504767193836	0.00291189290212215	0.00290488738257792	0.00289523511079711	0.00288440769560918	0.00287395218579402	0.00286528573260014	0.00285949793442763	0.0028571891177708	0.0028583885330456	0.00286262079362243	0.00286920785150125	0.00287785383535507	0.00288932533647917	0.00290539076388822	0.00292622808895121	0.00294445544328695	0.00294409773754485	0.00292606187394155	0.0029316396717193	0.00289889507126349	0.00291548238576193	0.00285703486629761	0.00279906639987284	0.00281494159392394	0.00278120144032239	0.00278497896571123	0.00276404357841113	0.0027607398745249	0.00277708552425628	0.00279753829076203	0.00281463552568318	0.00282860229334323	0.0028415870138482	0.00285482942335453	0.00286827325624487	0.00288104389107431	0.00289198830294726	0.00290004641820891	0.00290444870729459
flux1:	0.683941843180977	0.00267510910907122	0.00268700728650897	0.00270214842826733	0.0027185449667124	0.00273425999747471	0.00274759298164111	0.0027572364946734	0.00276238911200227	0.00276281302928978	0.00275883071268707	0.00275126170714488	0.00274130720910648	0.00273039482218687	0.0027199985360483	0.00271145018246644	0.00270576067297988	0.00270347568980239	0.00270460477161334	0.00270868523721815	0.00271506037625314	0.00272341594873516	0.00273440571216004	0.00274960214173058	0.00276912532836868	0.00278614598407467	0.00278586953698469	0.00276902714613636	0.00277411181007107	0.00274334691113034	0.00275910336088222	0.00270410942667935	0.0026496995801275	0.00266505184572146	0.00263381635071678	0.00263771814844787	0.00261869541286361	0.00261616424896012	0.00263180187536346	0.00265111904621656	0.0026671742295784	0.00268015967022586	0.00269207085044574	0.00270409433463007	0.00271624559943331	0.00272779872870966	0.00273777104022336	0.002745252554279	0.00274957738551333
flux1:	0.68420429208473	0.00253323640257749	0.00254567722202821	0.0025607473793435	0.00257654274838161	0.00259125761097135	0.00260335183874725	0.00261168673726465	0.00261561713800997	0.00261503085871605	0.00261033205153253	0.00260237118797844	0.00259233008029897	0.00258157422251769	0.00257148645536535	0.002563296371818	0.00255792118689123	0.00255583928930165	0.00255703069595499	0.00256103943925616	0.00256722990455132	0.00257527776864939	0.00258574252665082	0.00260002502435648	0.00261819901547768	0.00263395934254025	0.00263364250471977	0.00261786513611281	0.00262246814477548	0.00259356418269501	0.00260855235049467	0.00255691187409264	0.00250597146998003	0.002520907423113	0.00249209903402721	0.00249621407623415	0.0024790605127447	0.00247725777136362	0.00249220375471982	0.00251041006632875	0.00252541694204606	0.00253737998988543	0.00254815161722376	0.00255887355652698	0.00256963659070033	0.00257986443030896	0.00258874589725707	0.00259552441328557	0.0025996438828668
flux1:	0.684466740988483	0.00239719836133308	0.00240988072357657	0.00242458558907113	0.00243951726992109	0.00245302173371301	0.00246373366637893	0.00247069055748884	0.00247340393431949	0.0024718813346397	0.00246659761950285	0.00245841978255498	0.00244849419491286	0.0024381081763133	0.00242853864347642	0.00242090028104852	0.00241600636974246	0.00241426018846267	0.0024156068297665	0.00241959454894145	0.0024256107635242	0.00243332996661973	0.0024432351012861	0.00245657786051579	0.00247339501959759	0.00248787414343839	0.00248742725342306	0.00247260880562389	0.00247675652540157	0.00244960613952084	0.00246388521195608	0.00241548683531465	0.00236790738816561	0.00238250769423942	0.00235603093315158	0.00236042192370722	0.0023450720930639	0.00234394569789262	0.00235821828661892	0.00237534879661404	0.00238932018593891	0.00240024712185947	0.00240984715141866	0.00241922299596212	0.00242854120209993	0.0024373725876793	0.00244507515577348	0.00245104584141407	0.00245484191120323
flux1:	0.684729189892236	0.00226679021574326	0.00227944358968985	0.00229353367746404	0.00230739407395795	0.00231953787976298	0.00232878354800663	0.00233434689302868	0.00233589191396115	0.00233353638502574	0.00232781270998804	0.00231958936559716	0.00230996215145547	0.00230012649741914	0.00229124213184653	0.00228430048017025	0.00228000536106368	0.00227868177625874	0.00228023861468391	0.00228422901390836	0.00229006715772025	0.00229743548627941	0.00230675686987735	0.00231915418410471	0.00233463433346107	0.00234784378251956	0.00234720942381006	0.0023332664737736	0.00233699812727783	0.00231150466933413	0.00232512856136079	0.00227984890584187	0.00223550214737065	0.00224981966305923	0.00222556037192386	0.00223026147071441	0.00221662782587278	0.00221611732866441	0.0022297348449614	0.00224583257491592	0.00225879832263973	0.00226870136991679	0.00227713105028804	0.00228515444051776	0.00229301131730784	0.00230041377587382	0.00230688328328983	0.00231196721632661	0.00231533712086416
flux1:	0.68499163879599	0.00214182294116052	0.00215420845550151	0.00216747822251067	0.00218011183365445	0.00219080010347977	0.00219854908961878	0.00220275021132972	0.00220321157755606	0.00220014868168711	0.00219413663409528	0.00218603016564324	0.00217686063337917	0.00216772040522412	0.00215964430887371	0.00215349636472599	0.00214986985606434	0.00214901262050318	0.00215079975117508	0.00215479262931857	0.00216043732847774	0.00216743325732526	0.00217615818314857	0.00218762415273778	0.00220181309589329	0.0022137948271405	0.00221294662251364	0.00219981783117789	0.00220318326127055	0.00217926024462174	0.00219227665698376	0.00214998093699681	0.00210872016740164	0.00212278033863985	0.00210060680357748	0.0021056237501559	0.00209359835876484	0.00209363567945937	0.00210661549584178	0.00212172937336733	0.00213373398578764	0.00214264898619151	0.00214994072996246	0.00215664173123793	0.00216305971424316	0.00216903919292058	0.00217425624666704	0.00217840262176651	0.00218126247554618
flux1:	0.685254087699743	0.00202212081465729	0.0020340313062717	0.00204631712242565	0.0020576165391773	0.00206680408724946	0.00207307259516421	0.00207598206456862	0.00207547282887152	0.00207184315972969	0.0020656949139715	0.00205785408785648	0.00204927525957181	0.0020409392025156	0.00203375159151065	0.00202844883055723	0.00202551662780274	0.00202513052753844	0.00202713736277265	0.00203111229867726	0.0020365393860373	0.00204314361242016	0.0020512709059422	0.00206183802603042	0.00207480476011289	0.00208562778441468	0.00208456783669762	0.00207221238992211	0.00207526961474748	0.0020528401191923	0.00206529030842832	0.00202583400130439	0.00198749683785256	0.00200129993765768	0.00198106549876844	0.00198637771791157	0.00197583542626079	0.00197634643004242	0.00198870453963606	0.00200288759057871	0.0020139876149069	0.00202197091713884	0.00202818492605839	0.00203362665830094	0.00203866410364917	0.00204326270922413	0.00204724157204928	0.00205042805080436	0.00205271485085412
flux1:	0.685516536603496	0.00190751811459573	0.00191877760434747	0.00192995511198703	0.0019398564179326	0.00194754154735716	0.00195238511417661	0.00195410500789382	0.00195275905456144	0.00194871159240424	0.00194257470252903	0.00193513131264564	0.00192724864573616	0.00191979000003889	0.00191353090228083	0.00190908346398042	0.00190683225949463	0.00190688852701419	0.00190907885334458	0.0019129993325012	0.00191817861111512	0.00192437518826051	0.00193191458764912	0.0019416313781792	0.00195346422646078	0.00196322008330065	0.00196197521117721	0.00195037030799247	0.00195318286157898	0.00193217872795461	0.0019440977461133	0.00190732895107067	0.00187174101726358	0.00188526575424337	0.00186681248040614	0.001872376687612	0.00186317926821454	0.0018640858680313	0.00187583686365732	0.00188914459601417	0.00189940579815343	0.00190653051290444	0.00191175039666052	0.00191602437069905	0.00191977104611385	0.00192306318222363	0.00192584904209208	0.00192808056599529	0.00192975282436505
flux1:	0.685778985507249	0.00179785607006543	0.00180831900414748	0.00181830025698992	0.00182677825455196	0.00183299646749852	0.00183650272305225	0.0018371591072052	0.00183512407371141	0.00183081022021606	0.00182482333303976	0.00181788998619673	0.00181078141031357	0.00180424014209644	0.0017989135299411	0.00179529575471122	0.00179367953150537	0.0017941221743745	0.00179643981053858	0.00180025761122689	0.00180515553833377	0.0018109326229433	0.00181790353276769	0.00182683139935681	0.00183763332624857	0.00184643069104801	0.0018450476657157	0.00183418514723942	0.00183681922616677	0.0018171799353799	0.00182859711651073	0.00179435926414443	0.00176133838769533	0.00177454641395313	0.00175770943468619	0.00176346424927275	0.00175546509195468	0.00175668760294972	0.00176784489993489	0.00178033382971838	0.00178982824246016	0.0017961800422332	0.00180050769520877	0.00180372818860064	0.00180629965197277	0.00180838695320855	0.00181005195947408	0.00181135835996806	0.00181239562046635
flux1:	0.686041434411003	0.00169298084062973	0.00170253128194098	0.00171126188319856	0.00171832539052666	0.001723143266459	0.00172542498347369	0.00172516083204576	0.00172259162211743	0.00171815998558231	0.00171244945117363	0.00170611836878599	0.00169983541346994	0.00169422155219354	0.00168980053110759	0.00168695743612375	0.00168590452528202	0.00168665720220072	0.0016890319665195	0.00169269161405555	0.00169727382483022	0.00170262406744238	0.00170905381768602	0.00171726336940495	0.00172714677655116	0.00173510552067462	0.00173364557662906	0.00172352788375902	0.00172604936580062	0.00170772058241506	0.00171866010489614	0.00168679474093759	0.00165615529124695	0.00166899617505491	0.00165360830096899	0.0016594794065559	0.00165252836402548	0.00165398789227874	0.00166456406723358	0.00167629035719656	0.00168509328977088	0.00169076595369604	0.00169431597476242	0.0016966137935588	0.00169814504417777	0.00169915050462274	0.00169978895066364	0.00170022168790343	0.00170062318502834
flux1:	0.686303883314756	0.00159274285312731	0.00160129366449378	0.00160874997056824	0.00161443727876838	0.00161794662486584	0.00161913516336445	0.00161810379411052	0.00161515672323921	0.00161074863247304	0.00160542591084237	0.00159976855642217	0.00159433828928328	0.0015896360128824	0.00158606865034509	0.00158392290334556	0.00158334337735546	0.00158431644497522	0.00158667013947081	0.0015901132428273	0.00159434684641723	0.00159926747672003	0.00160518925234127	0.00161275633923789	0.0016218376721007	0.00162908272668734	0.00162761568325589	0.00161825141894412	0.00162072287161034	0.00160365472163783	0.00161413614395058	0.00158448558929922	0.00155604266699062	0.00156845895681068	0.00155435527404252	0.001560260726345	0.00155420879553432	0.00155582950325688	0.0015658366645531	0.00157685487241232	0.00158504198971208	0.00159013290916669	0.001593026862024	0.00159454283994192	0.00159518162285782	0.00159524330378559	0.00159496631900627	0.00159459466500191	0.00159437737268738
flux1:	0.686566332218509	0.001496997361796	0.00150448931574684	0.00151067566248629	0.00151505013605176	0.0015173624140225	0.0015176015735626	0.0015159606069545	0.00151278815683369	0.001508533830174	0.0015036935527724	0.00149876086493037	0.00149418833985287	0.00149036043697962	0.00148757581279081	0.00148603476782417	0.00148582775271056	0.00148692512102508	0.00148917725567714	0.00149234655756223	0.00149620215676154	0.00150069483884943	0.00150614547141064	0.00151314722777954	0.00152154173547557	0.00152819712429497	0.00152679549737355	0.00151819492977762	0.00152067277061341	0.00150481799616076	0.00151485673208926	0.0014872664980798	0.00146083977329755	0.001472771851624	0.00145979403361304	0.0014656493891161	0.00146035298602581	0.00146206412792154	0.00147151427339507	0.00148187622994787	0.0014895208204346	0.001494126685479	0.00149648749674802	0.0014973660762796	0.00149726620474223	0.00149653088287132	0.00149546096928131	0.001494367923686	0.00149356421884469
flux1:	0.686828781122262	0.00140560574071806	0.00141200643250215	0.00141695228827229	0.001420098045269	0.0014213390398384	0.00142077930247029	0.00141868512705138	0.00141543127212371	0.0014114465634188	0.0014071651118885	0.0014029881345978	0.00139925906946269	0.00139625143580774	0.00139416552885246	0.00139312792598313	0.00139318845416415	0.00139431392456272	0.00139638693568626	0.0013992299310198	0.00140268333513721	0.00140675388174944	0.0014117717033093	0.00141828288112788	0.00142609985858495	0.00143228325255738	0.00143101674462902	0.00142318760600088	0.00142571959970813	0.00141103177414291	0.00142063952726575	0.00139496042744883	0.00137037749677641	0.00138176799362081	0.00136976812873983	0.00137549114275017	0.00137081580085746	0.00137255346548824	0.00138145881207003	0.00139121266577338	0.00139838321713915	0.001402596093001	0.00140454286836659	0.00140492608598232	0.00140424111814046	0.00140285820112832	0.00140112391169512	0.00139940210110175	0.00139805723396043
flux1:	0.687091230026016	0.00131843683804321	0.00132373927120914	0.00132749622332441	0.00132951384176335	0.00132981855200067	0.00132861171972238	0.00132621447278047	0.00132301057241853	0.00131939425155568	0.00131572875819555	0.0013123195091872	0.00130940296914895	0.00130714885807213	0.00130566995236796	0.00130503195183657	0.00130525704186505	0.00130631985692533	0.00130814361562208	0.00131061562072294	0.00131364923431233	0.00131730726847517	0.00132193021242972	0.00132802005713787	0.00133535885342813	0.00134117695538218	0.00134010767909713	0.00133305158607933	0.00133567485849348	0.00132210684758369	0.00133129205524624	0.00130738199527855	0.00128448118182963	0.00129527878123333	0.00128412256381651	0.0012896372743321	0.00128546065850563	0.00128716917283682	0.00129554245829248	0.00130473192820709	0.00131149011751666	0.00131539409333619	0.00131703759678567	0.00131705975442913	0.00131593731668732	0.00131405330571075	0.00131178431390316	0.00130953207993404	0.00130770160281256
flux1:	0.687353678929769	0.00123536774425757	0.00123958849269292	0.00124222701763705	0.0012432292636017	0.00124273704976822	0.00124103133264781	0.0012384704582298	0.00123543176295975	0.00123226334709915	0.00122925108603661	0.00122660357656243	0.00122445451983279	0.00122287835582985	0.00122191174095867	0.00122157205315822	0.00122186578547529	0.00122278518839678	0.00122430064502112	0.00122636722840381	0.0012289711047516	0.00123222974052025	0.00123649383380945	0.00124222369277973	0.00124917069502991	0.00125471568915321	0.00125389440671605	0.00124760415492545	0.00125034386964181	0.00123784668874472	0.00124661502990794	0.00122434047470287	0.00120297303081828	0.00121313555664398	0.00120270473176193	0.00120794480274856	0.00120415897972248	0.00120579194740485	0.00121364670690447	0.00122231057990358	0.00122870976082541	0.00123237831112361	0.00123381729986969	0.00123360054779099	0.00123217753853588	0.00122993125942177	0.0012272540133764	0.00122457184388553	0.0012223191065117
flux1:	0.687616127833522	0.00115628352542525	0.00115946043663801	0.00116106646956975	0.00116117410732452	0.00116002418745829	0.00115795985626364	0.00115536035751512	0.00115258323265893	0.00114992144299361	0.00114757964721839	0.00114567104298324	0.00114423267402487	0.00114325333524167	0.00114270517926122	0.0011425691535637	0.00114284660410308	0.0011435552821986	0.00114471714737731	0.00114635586182773	0.00114852841044385	0.00115140399467496	0.00115534232624989	0.00116076409673158	0.00116739080394217	0.00117273800792693	0.00117220156460054	0.00116665944680419	0.00116952823232324	0.00115805038721694	0.00116640539043676	0.00114564250739728	0.00112567419826521	0.0011351709084522	0.00112536489936546	0.00113027614358243	0.00112678908739105	0.00112831003715023	0.0011356608507722	0.00114383274362178	0.00114991698035012	0.00115341112725344	0.00115472966938779	0.00115438065438357	0.00115277949087779	0.00115029824785655	0.00114733234139316	0.00114431974656152	0.00114171352413359
flux1:	0.687878576737275	0.00108107578024375	0.00108326525365386	0.0010839366372253	0.00108327443781711	0.00108160187494262	0.0010793076302165	0.00107677716573815	0.00107433716797307	0.00107221912396352	0.001070545310795	0.00106933728534014	0.00106854323713455	0.00106807680324947	0.00106785717464601	0.0010678398096947	0.00106802979566863	0.00106847615987859	0.00106925457854622	0.00107045596306248	0.00107220429806857	0.00107471621893653	0.00107835840071208	0.00108351383143148	0.00108987602986249	0.00109508278124708	0.00109485279174816	0.00109002997278489	0.00109302811671512	0.00108251544121407	0.00109045919694718	0.00107109466433445	0.00105240672073949	0.00106121977532519	0.00105195645969164	0.00105649850009459	0.00105323483961641	0.00105461746543183	0.00106148016236235	0.00106918854854667	0.00107499220850114	0.00107835951543146	0.00107962534509922	0.00107923299935215	0.00107755899254277	0.00107495572675218	0.00107181105727894	0.00106856394267278	0.00106567622749129
flux1:	0.688141025641029	0.0010096402098061	0.00101091414426448	0.00101075708289097	0.00100945017744036	0.00100738251221019	0.00100497272311753	0.0010025996912639	0.00100055062747004	9.98991891218656e-4	9.97964792753888e-4	9.97405156219058e-4	9.9718157406035e-4	9.97143603919413e-4	9.97168699590551e-4	9.9719662340055e-4	9.972432985905e-4	9.97392623267997e-4	9.9777385237955e-4	9.98541702028179e-4	9.99881617432548e-4	0.00100205215098446	0.00100542422183987	0.00101034499532074	0.0010164829512548	0.00102158865708798	0.00102167138632703	0.00101752825858137	0.00102064461316892	0.00101104054656659	0.00101857449263524	0.001000505952302	9.82995389376683e-4	9.91120490735668e-4	9.82336129649334e-4	9.8648319361366e-4	9.83384233390816e-4	9.84612217897533e-4	9.9100401452726e-4	9.98272494121384e-4	0.00100382037439816	0.00100709474606925	0.00100835863942529	0.00100799310583854	0.00100633296935354	0.00100370443344441	0.00100047915849647	9.97087704507732e-4	9.93991666865827e-4
flux1:	0.688403474544782	9.41873656215465e-4	9.42316201044593e-4	9.41441863974679e-4	9.39612582135151e-4	9.37267239791051e-4	9.34840165136021e-4	9.32692871328623e-4	9.31066920456063e-4	9.30062463589281e-4	9.29643633672824e-4	9.29668314855752e-4	9.29935930853835e-4	9.30243371318385e-4	9.30437060850914e-4	9.30449592455843e-4	9.3031299572201e-4	9.3014750481387e-4	9.30133655177515e-4	9.30484587182718e-4	9.31440149389985e-4	9.33294290602257e-4	9.36418962653914e-4	9.41127416749377e-4	9.47066926167979e-4	9.52094119940027e-4	9.52481400979782e-4	9.48968758073054e-4	9.52182239912212e-4	9.43428435281137e-4	9.50554155741238e-4	9.33690287379157e-4	9.17269599975126e-4	9.2471583697415e-4	9.16364200649115e-4	9.20105076225536e-4	9.17128144292063e-4	9.1819457358847e-4	9.24134120110774e-4	9.3098189283202e-4	9.36289823114403e-4	9.39492037989776e-4	9.40788129506398e-4	9.40500747332539e-4	9.38922175155572e-4	9.36348071707547e-4	9.33127326049427e-4	9.29674350775136e-4	9.26442461826101e-4
flux1:	0.688665923448535	8.77671208028621e-4	8.77375466251316e-4	8.75896869393614e-4	8.73662164035031e-4	8.71144703343184e-4	8.68781730433351e-4	8.66908648144964e-4	8.65717543141851e-4	8.65243633667603e-4	8.65379743535222e-4	8.65915163866548e-4	8.66591434120725e-4	8.67164265846788e-4	8.67459085294565e-4	8.67408526859495e-4	8.67064233423587e-4	8.66582267220094e-4	8.66190212981009e-4	8.66152588073542e-4	8.66755347931183e-4	8.68320562920406e-4	8.71217680247317e-4	8.75727986228674e-4	8.8148207275982e-4	8.86438263972521e-4	8.87109228242357e-4	8.84170041989671e-4	8.87451566907316e-4	8.79488695679003e-4	8.86208658779691e-4	8.70468862876628e-4	8.55065130213569e-4	8.61854092570002e-4	8.53904866985436e-4	8.57242086747863e-4	8.54359286080864e-4	8.55265687529791e-4	8.60773002938962e-4	8.67215492735426e-4	8.72291333126741e-4	8.75430197118268e-4	8.76777105508845e-4	8.76601321585761e-4	8.75153510020303e-4	8.72696490067572e-4	8.69551787421307e-4	8.66111549553078e-4	8.62813857688185e-4
flux1:	0.688928372352288	8.16923959687348e-4	8.15988782005011e-4	8.14018040730004e-4	8.11487537385471e-4	8.08890726655168e-4	8.06656567381739e-4	8.05087600596715e-4	8.04324765496937e-4	8.04341677988219e-4	8.04967432136687e-4	8.05933247103333e-4	8.06934580066921e-4	8.07697282509073e-4	8.08035006330294e-4	8.07886326574856e-4	8.07324376400957e-4	8.0653880575182e-4	8.05798399671369e-4	8.0541068765332e-4	8.05698534055703e-4	8.07004377196117e-4	8.09691453507836e-4	8.14011057455705e-4	8.19582092791831e-4	8.24462166791574e-4	8.25385529979708e-4	8.22957099358676e-4	8.26271775288953e-4	8.19040395936156e-4	8.25358559390204e-4	8.10672258428275e-4	7.9622572052913e-4	8.02389984612213e-4	7.94826582026159e-4	7.97774937072384e-4	7.94971400341164e-4	7.9572646204025e-4	8.00822750007057e-4	8.06872325393174e-4	8.11717262897658e-4	8.14791249029097e-4	8.16193848306205e-4	8.16146878492356e-4	8.14861826303261e-4	8.12568208443244e-4	8.09557427688297e-4	8.06194817041708e-4	8.0289737735079e-4
flux1:	0.689190821256042	7.59517860314664e-4	7.5804484022001e-4	7.55690834886439e-4	7.5296547485112e-4	7.50369095489824e-4	7.48312784315704e-4	7.47061339965162e-4	7.46704778627221e-4	7.47160137985017e-4	7.48201658203073e-4	7.49513770613832e-4	7.50757818584164e-4	7.51640695764355e-4	7.51972591198317e-4	7.51702652634201e-4	7.50925936410585e-4	7.4986200901128e-4	7.48813766560635e-4	7.48122472165744e-4	7.48138174621571e-4	7.49215736384051e-4	7.51708457601858e-4	7.55839608985309e-4	7.61221641103958e-4	7.66010568592257e-4	7.67147218796081e-4	7.65163475304671e-4	7.68472880732944e-4	7.61914265052596e-4	7.67836495048388e-4	7.54142093353528e-4	7.40604295608058e-4	7.4618541531699e-4	7.39002344443656e-4	7.41586865856282e-4	7.38858634532191e-4	7.39476691222313e-4	7.44184046420374e-4	7.49850783682707e-4	7.54460825621228e-4	7.57460053516325e-4	7.58911708079954e-4	7.58996751941797e-4	7.57891149699338e-4	7.55792201120422e-4	7.52960045995544e-4	7.49730109825015e-4	7.46493579333669e-4
flux1:	0.689453270159795	7.05333839086558e-4	7.03424582525711e-4	7.00791028738489e-4	6.9796221472801e-4	6.95433425245941e-4	6.93589891428195e-4	6.92655495750827e-4	6.92671154405866e-4	6.93503651408648e-4	6.94882108936959e-4	6.96455796213415e-4	6.97863727183841e-4	6.98804090496142e-4	6.99090924725361e-4	6.98687386069882e-4	6.97709661386178e-4	6.96402469105212e-4	6.95094898808164e-4	6.94152185715612e-4	6.9394170044372e-4	6.94822883636718e-4	6.97135497459514e-4	7.01076726099376e-4	7.06257832871027e-4	7.10933473944216e-4	7.12239139340617e-4	7.10632931050672e-4	7.13897329496338e-4	7.07954179675853e-4	7.13488458885115e-4	7.0073203456411e-4	6.88063668602594e-4	6.93109830742255e-4	6.86309805544934e-4	6.88563378825525e-4	6.85915044485675e-4	6.86414434659001e-4	6.90755466673726e-4	6.96047911069e-4	7.00415476041801e-4	7.03323885589827e-4	7.04808967014172e-4	7.05017775246344e-4	7.04095290022097e-4	7.02208907221064e-4	6.99587729148268e-4	6.96535489069867e-4	6.9341391386579e-4
flux1:	0.689715719063548	6.54249114062821e-4	6.5200282084778e-4	6.49186699187324e-4	6.46335815535798e-4	6.43929872973045e-4	6.42321824405953e-4	6.41692982753731e-4	6.42038273790639e-4	6.43181454759866e-4	6.44816692998521e-4	6.4656965163439e-4	6.48068279363454e-4	6.49011446073207e-4	6.49223283393718e-4	6.48683282594858e-4	6.47526976207788e-4	6.46018725923058e-4	6.44505487155333e-4	6.43366651881097e-4	6.42977290126843e-4	6.43693946824899e-4	6.45839504917956e-4	6.49586954769456e-4	6.54551484300475e-4	6.59087312229564e-4	6.60515132912372e-4	6.59220357693901e-4	6.62400732437129e-4	6.57017764642844e-4	6.62174196762562e-4	6.50308027063646e-4	6.38476619486537e-4	6.43040138160965e-4	6.36631114315597e-4	6.38591909470439e-4	6.36034164127026e-4	6.36435572767579e-4	6.4043298852196e-4	6.45358878965173e-4	6.49474393807086e-4	6.5227197639559e-4	6.53768490477297e-4	6.54084095701883e-4	6.53337867413704e-4	6.51670503491025e-4	6.49281385965675e-4	6.46441909419165e-4	6.43481739123361e-4
flux1:	0.689978167967302	6.06139345974224e-4	6.03650712236773e-4	6.00740994736766e-4	5.97939167160092e-4	5.95700305063501e-4	5.9434016981162e-4	5.93997181249836e-4	5.94624366933889e-4	5.96010207079978e-4	5.97824097818608e-4	5.99679200713502e-4	6.01202835715993e-4	6.02102880739965e-4	6.02218682832681e-4	6.01547382229868e-4	6.00241313704433e-4	5.98578569421145e-4	5.96915632348483e-4	5.95636583621913e-4	5.95115157338058e-4	5.95698148806338e-4	5.97688608709559e-4	6.01237183603901e-4	6.05967788203885e-4	6.10335404028373e-4	6.11838285092375e-4	6.10791790421904e-4	6.13851620435319e-4	6.08976025892417e-4	6.13766672658396e-4	6.02747710585088e-4	5.91725320664247e-4	5.95860146598276e-4	5.89852469885313e-4	5.91561372477959e-4	5.89108613526297e-4	5.89433511945201e-4	5.93109704325716e-4	5.97676637146054e-4	6.01530059339632e-4	6.04195024629225e-4	6.05677196380657e-4	6.06076639555497e-4	6.05491826202696e-4	6.04040529514765e-4	6.01894545959761e-4	5.99293244333396e-4	5.96532611583948e-4
flux1:	0.690240616871055	5.60881142025139e-4	5.58238577468773e-4	5.5531519201248e-4	5.52623174227811e-4	5.50585473981288e-4	5.49477194174118e-4	5.49394686279947e-4	5.50253874811589e-4	5.5181589279939e-4	5.5373520689979e-4	5.55622794563075e-4	5.57114690586116e-4	5.579348885654e-4	5.57941920303694e-4	5.57150977878221e-4	5.55728118971948e-4	5.53959162519759e-4	5.52202128891173e-4	5.5083702091998e-4	5.50228086251232e-4	5.50706347619175e-4	5.52552572888953e-4	5.55896887079258e-4	5.60376297222917e-4	5.64547649480253e-4	5.66080319966342e-4	5.6522352401576e-4	5.68130255244314e-4	5.63712070707635e-4	5.68150676035131e-4	5.57939097316337e-4	5.47700177699709e-4	5.51459584936308e-4	5.45863416203192e-4	5.47361631288421e-4	5.45029754114471e-4	5.45299032822887e-4	5.48675721290135e-4	5.52891736440442e-4	5.56473933817081e-4	5.58984707656922e-4	5.60425395633491e-4	5.60882307864715e-4	5.60438544087027e-4	5.59192995610822e-4	5.57292567377454e-4	5.54945697869347e-4	5.52413994385525e-4
flux1:	0.690503065774808	5.18354376651586e-4	5.15638527339304e-4	5.12771522355355e-4	5.10239640648546e-4	5.08427795682407e-4	5.07568344768581e-4	5.0771737757188e-4	5.08758967891403e-4	5.10434717269913e-4	5.12393357683465e-4	5.14252936431839e-4	5.15666242414847e-4	5.16379155697983e-4	5.16272202035088e-4	5.15378222826627e-4	5.1387358763582e-4	5.12046020885595e-4	5.10247740335127e-4	5.08846890222995e-4	5.0819120177336e-4	5.08590898577419e-4	5.10302612254762e-4	5.13437762360879e-4	5.17650275811833e-4	5.21599534952284e-4	5.2312027348842e-4	5.22400485838462e-4	5.25126677440591e-4	5.21119101101229e-4	5.25220763000358e-4	5.15778688015386e-4	5.06298238978089e-4	5.09732824182698e-4	5.04555973148228e-4	5.05882945529135e-4	5.03687433617506e-4	5.03920298545463e-4	5.07018257393291e-4	5.10892335162709e-4	5.14196267372176e-4	5.1653323548119e-4	5.17906072351681e-4	5.18393001700228e-4	5.18066664501158e-4	5.17011124996298e-4	5.15351419872477e-4	5.13266768915787e-4	5.10984536091551e-4
flux1:	0.690765514678561	4.78443876348293e-4	4.75726450012197e-4	4.72975352269044e-4	4.70643492163253e-4	4.6907343690166e-4	4.68454017926992e-4	4.68803700906999e-4	4.69980209425688e-4	4.71713074841716e-4	4.73653602101166e-4	4.75434890304531e-4	4.76733068543436e-4	4.77320268799644e-4	4.77100681808292e-4	4.76123700046757e-4	4.74572443414672e-4	4.72731128068392e-4	4.70939714207327e-4	4.69547906198579e-4	4.6888117542264e-4	4.69225029965423e-4	4.70810777186446e-4	4.73732961006222e-4	4.77665639376046e-4	4.81370701514927e-4	4.82842712253396e-4	4.82214143188574e-4	4.84738284888987e-4	4.81097963188484e-4	4.84878807510019e-4	4.76169275158284e-4	4.67421386309463e-4	4.70577478148246e-4	4.65823736900631e-4	4.67015490967627e-4	4.64969881861872e-4	4.6518305265549e-4	4.68021946497703e-4	4.71564404597525e-4	4.74586063506448e-4	4.767329952635e-4	4.7801417721917e-4	4.78504579513936e-4	4.78270783645074e-4	4.77385884081883e-4	4.7595620694138e-4	4.74133929983419e-4	4.72113063239873e-4
flux1:	0.691027963582315	4.41040187201164e-4	4.38383088219585e-4	4.35796476317788e-4	4.33694144196727e-4	4.32373585045729e-4	4.31980546314896e-4	4.32499199760056e-4	4.33766493086153e-4	4.35506808198146e-4	4.37381270496123e-4	4.39044604341717e-4	4.40201330759732e-4	4.40652779300599e-4	4.40327392736329e-4	4.39289434914455e-4	4.37725220039648e-4	4.35910622597078e-4	4.34167938665242e-4	4.32823183498875e-4	4.32175205333993e-4	4.32482049516636e-4	4.33949212460929e-4	4.3665621678718e-4	4.40299789328319e-4	4.43743399895155e-4	4.45135833445163e-4	4.44560282544354e-4	4.46867288243516e-4	4.43554579350364e-4	4.47031473218944e-4	4.39017708151811e-4	4.3097453723859e-4	4.3389306971281e-4	4.29561091015132e-4	4.30649046690648e-4	4.28763816012238e-4	4.28971032602564e-4	4.31569360094756e-4	4.3479214119237e-4	4.37531220400031e-4	4.39476327462612e-4	4.40646000276216e-4	4.41115840630986e-4	4.4095011233859e-4	4.40214440790599e-4	4.38999576692689e-4	4.37433163735583e-4	4.35677409407345e-4
flux1:	0.691290412486068	4.06039361291844e-4	4.03494150726352e-4	4.01109487084754e-4	3.99256012300453e-4	3.98184942809316e-4	3.98000502934221e-4	3.98656459073015e-4	3.99974486125229e-4	4.01680060794547e-4	4.03450208482636e-4	4.04966379130935e-4	4.05964990503351e-4	4.06278136409156e-4	4.05858101997298e-4	4.04781880250099e-4	4.0323555953593e-4	4.01482539867397e-4	3.99823187492679e-4	3.98555967402308e-4	3.97950144505505e-4	3.98234726940496e-4	3.99589614386876e-4	4.02081183497561e-4	4.05430659947398e-4	4.08601157536786e-4	4.09889775503325e-4	4.09336989143763e-4	4.11418376478451e-4	4.08397574626356e-4	4.11587896448561e-4	4.04232873897046e-4	3.96864067006327e-4	3.99579926600022e-4	3.9566264704512e-4	3.96672921062259e-4	3.94954790236641e-4	3.95166605107854e-4	3.97541734690558e-4	4.00458574739652e-4	4.02918852281359e-4	4.04655458001752e-4	4.05698672275852e-4	4.06127609569399e-4	4.06007210582702e-4	4.05398665595109e-4	4.04380142355417e-4	4.03057472900024e-4	4.01563177728379e-4
flux1:	0.691552861389821	3.73341909923684e-4	3.70949607610848e-4	3.68793376326062e-4	3.67198328857165e-4	3.66369627365884e-4	3.66372525538072e-4	3.67134696384917e-4	3.68467851467107e-4	3.7010403845506e-4	3.71741046742315e-4	3.73090682073038e-4	3.73923269542656e-4	3.7410194844415e-4	3.73601558260985e-4	3.72509338886005e-4	3.71007973838981e-4	3.69345026854365e-4	3.67795836097361e-4	3.66628828655154e-4	3.6608208705193e-4	3.66355131429115e-4	3.67603142083621e-4	3.69881226804775e-4	3.7293622219064e-4	3.758279103438e-4	3.76995394272828e-4	3.7644308354756e-4	3.78296852805589e-4	3.7553634132135e-4	3.78457803898525e-4	3.71724083677484e-4	3.6499660100266e-4	3.67538418119235e-4	3.64022986261015e-4	3.64976145878685e-4	3.63427786348012e-4	3.63651598537733e-4	3.65819867428499e-4	3.6844633707157e-4	3.7063577040372e-4	3.72162588136245e-4	3.73069820626679e-4	3.73441970789961e-4	3.73346864753941e-4	3.72843759523066e-4	3.72001002554603e-4	3.70905449343991e-4	3.69662508549185e-4
flux1:	0.691815310293574	3.42851231861991e-4	3.40642470009929e-4	3.38730655152002e-4	3.37394539031176e-4	3.36794733673497e-4	3.36960911996705e-4	3.3779924843362e-4	3.39116501859968e-4	3.40655945107097e-4	3.42139785362038e-4	3.43312407673775e-4	3.4397867170504e-4	3.44031897716725e-4	3.43467457597363e-4	3.42380139685165e-4	3.40946365911015e-4	3.39395298344717e-4	3.37975285157831e-4	3.36923525780373e-4	3.36446583906402e-4	3.36715068138879e-4	3.37860907327547e-4	3.39929786574509e-4	3.42694564778867e-4	3.4530772788974e-4	3.46343638619918e-4	3.45777157993399e-4	3.47407389605392e-4	3.44879684261115e-4	3.47550192416821e-4	3.41399970250343e-4	3.35278251495947e-4	3.37668575884002e-4	3.34536714112609e-4	3.35447917907342e-4	3.3406799871191e-4	3.3430827343526e-4	3.36285115287763e-4	3.38638531192622e-4	3.40569079479703e-4	3.41890120320039e-4	3.4265738196298e-4	3.42961677702935e-4	3.42875149174418e-4	3.42457063386483e-4	3.41768421445814e-4	3.40879961046678e-4	3.39872903129275e-4
flux1:	0.692077759197328	3.14471903483462e-4	3.12467424738709e-4	3.10806336020622e-4	3.09721584014562e-4	3.09331832620087e-4	3.09635221744887e-4	3.10521157988048e-4	3.11796067860484e-4	3.13218259364116e-4	3.14536851198044e-4	3.15529738391389e-4	3.16035717651701e-4	3.15976456231483e-4	3.15365265868235e-4	3.14301690013792e-4	3.12953412901834e-4	3.11529412739462e-4	3.10250143429792e-4	3.09321559819584e-4	3.08919488431563e-4	3.09187094181898e-4	3.10235011531644e-4	3.12101277139548e-4	3.14584528624021e-4	3.16925119583679e-4	3.17825523923178e-4	3.17237227796367e-4	3.18653427022604e-4	3.16335077223261e-4	3.18772594344939e-4	3.13167906860469e-4	3.07614292933477e-4	3.09870072934304e-4	3.07098781015098e-4	3.07978221179368e-4	3.06761729859606e-4	3.07020344779187e-4	3.08820412859553e-4	3.1091962321804e-4	3.1260682788432e-4	3.13730979919924e-4	3.14359553518844e-4	3.14589737927287e-4	3.1449868986857e-4	3.14147077291369e-4	3.13590704271176e-4	3.12886994613362e-4	3.1209613979368e-4
flux1:	0.692340208101081	2.88108205958609e-4	2.86319676190326e-4	2.84907092603542e-4	2.84059341802702e-4	2.83856623649791e-4	2.84270052214132e-4	2.85176982819931e-4	2.86387660963006e-4	2.87678400203722e-4	2.88826650588911e-4	2.89643607970633e-4	2.90000377490927e-4	2.89844370849758e-4	2.89203849411108e-4	2.88180338235001e-4	2.86930725463406e-4	2.85642761644002e-4	2.84509044570239e-4	2.83705278528804e-4	2.83378273923474e-4	2.83645945928902e-4	2.84599959025759e-4	2.86272361121701e-4	2.8848674326766e-4	2.90565784857658e-4	2.91332583214521e-4	2.90720900494179e-4	2.91937130538e-4	2.89808462371874e-4	2.92030861999244e-4	2.86933881501784e-4	2.81909204580808e-4	2.84042481531388e-4	2.81604979833029e-4	2.824585328967e-4	2.81397292226908e-4	2.81673956201775e-4	2.83311216528377e-4	2.85176274292405e-4	2.86638643323638e-4	2.87578983320604e-4	2.88074853360974e-4	2.88229162030706e-4	2.88124131360722e-4	2.87822701418224e-4	2.87377286575286e-4	2.86834676792667e-4	2.8623731040477e-4
flux1:	0.692602657004834	2.63663174407876e-4	2.62094255916837e-4	2.60920820825821e-4	2.60290402678894e-4	2.60248867895402e-4	2.60745064000879e-4	2.61648850501116e-4	2.62777910051877e-4	2.63928720137573e-4	2.64907521795682e-4	2.65557642587868e-4	2.65780051287789e-4	2.65544745418073e-4	2.64891721042774e-4	2.63921834746292e-4	2.62779555441703e-4	2.6163103165325e-4	2.60641845192859e-4	2.59959268816119e-4	2.59703556740842e-4	2.59970111046895e-4	2.6083418607467e-4	2.62323348506945e-4	2.6428483239661e-4	2.66117590074142e-4	2.66757598773498e-4	2.66125890249772e-4	2.67159748883993e-4	2.65204457086706e-4	2.67229344637533e-4	2.6260270885254e-4	2.58066969290407e-4	2.60085700089923e-4	2.57952510685542e-4	2.58782507255011e-4	2.57865811521553e-4	2.58158511521271e-4	2.59646291901706e-4	2.61298039140303e-4	2.62556292022808e-4	2.63329204635129e-4	2.63702256642453e-4	2.63782856329337e-4	2.6365779800508e-4	2.63392698314188e-4	2.63038044866707e-4	2.6263249018494e-4	2.62204000630635e-4
flux1:	0.692865105908588	2.41038313576869e-4	2.39685923065928e-4	2.38736694322703e-4	2.3830023646361e-4	2.38392618933279e-4	2.38945230593845e-4	2.39824694213928e-4	2.40859167811194e-4	2.41866686818923e-4	2.42681915536856e-4	2.43178378660723e-4	2.43283869826922e-4	2.4298746891152e-4	2.42337630745828e-4	2.41432105377779e-4	2.40401754677103e-4	2.3939133433842e-4	2.38540897319563e-4	2.3797173114045e-4	2.37780522716522e-4	2.38043250791758e-4	2.38821423193186e-4	2.40139453255972e-4	2.41866535081169e-4	2.4347153276889e-4	2.43995394233174e-4	2.4335067868964e-4	2.44222185613727e-4	2.42426805410126e-4	2.44271308226422e-4	2.40078444933309e-4	2.35991507332273e-4	2.37900437631603e-4	2.36040509786565e-4	2.36846545850301e-4	2.36061848350153e-4	2.36367292133627e-4	2.37718285557338e-4	2.39177880738226e-4	2.40254117627168e-4	2.4087830493948e-4	2.41141380499205e-4	2.41153640765614e-4	2.41005538265967e-4	2.4076537187804e-4	2.40482830972313e-4	2.40190693673233e-4	2.39905634647393e-4
flux1:	0.693127554812341	2.20133970253883e-4	2.18989632081082e-4	2.18245674071042e-4	2.17977692477462e-4	2.18176671704282e-4	2.18761211626668e-4	2.195985460766e-4	2.2052974043004e-4	2.21395082747362e-4	2.2205660941743e-4	2.22415539708827e-4	2.22423076052816e-4	2.22083730807282e-4	2.21451227146652e-4	2.20618053285515e-4	2.19700696584608e-4	2.18823216773385e-4	2.18102112452091e-4	2.17635561246126e-4	2.17499993048515e-4	2.17755221869206e-4	2.18451654445147e-4	2.19611684349667e-4	2.21124529517162e-4	2.22522489148705e-4	2.22943497378356e-4	2.22295144896513e-4	2.23025614361572e-4	2.21378923332239e-4	2.230594606829e-4	2.19264883450661e-4	2.15587141680287e-4	2.17388666395966e-4	2.15770467033369e-4	2.16550196027532e-4	2.1588379174846e-4	2.16197825230569e-4	2.17424056886649e-4	2.18712482197888e-4	2.19629341850976e-4	2.20124806292162e-4	2.20292701150104e-4	2.20244377770287e-4	2.20072740948679e-4	2.19848456134799e-4	2.19621228924858e-4	2.19419954320844e-4	2.1925300110296e-4
flux1:	0.693390003716094	2.00850219713853e-4	1.99901421515844e-4	1.99341325767412e-4	1.99215687606034e-4	1.99495087447459e-4	2.00089709017317e-4	2.00870746473577e-4	2.01693994804055e-4	2.02422069177153e-4	2.02942790863228e-4	2.0318219319921e-4	2.03111294135282e-4	2.02746418521944e-4	2.0214357637898e-4	2.01388172904492e-4	2.00581946618552e-4	1.99829346214238e-4	1.99225622147849e-4	1.9884895783298e-4	1.98758963273844e-4	1.99002546476978e-4	1.99621535292396e-4	2.00637241041188e-4	2.0195683175899e-4	2.03169619105506e-4	2.03502553241097e-4	2.02861044802237e-4	2.03472018193814e-4	2.01964428494838e-4	2.03496483484476e-4	2.00066048962788e-4	1.96759027194837e-4	1.98453991119928e-4	1.97046498155194e-4	1.97796360820801e-4	1.97234022375005e-4	1.97552009509438e-4	1.98664783744488e-4	1.99802370605478e-4	2.00582236541837e-4	2.00969312869609e-4	2.01057799162208e-4	2.00958203929897e-4	2.00764513522372e-4	2.00549204871013e-4	2.00362529229316e-4	2.00231192183065e-4	2.00157970617254e-4
flux1:	0.693652452619847	1.83088038388938e-4	1.82319503837563e-4	1.81920740533429e-4	1.81911899180452e-4	1.82247634754145e-4	1.82833668518571e-4	1.83547950551019e-4	1.84262237320632e-4	1.8486101478633e-4	1.85255909674838e-4	1.85394684843269e-4	1.85264578274186e-4	1.84890284695679e-4	1.84327425132608e-4	1.83652866530555e-4	1.82953580961513e-4	1.82315781255785e-4	1.81815963204167e-4	1.81515501222023e-4	1.81460576821713e-4	1.8168830588229e-4	1.82234252955478e-4	1.83119397312145e-4	1.8426674879729e-4	1.85316401319603e-4	1.85576454521625e-4	1.84952294926496e-4	1.8546459999854e-4	1.84087600448348e-4	1.85485520530575e-4	1.82386647532489e-4	1.79413518838428e-4	1.81001925583264e-4	1.79775480269925e-4	1.80491345571446e-4	1.8001888425685e-4	1.80336042975545e-4	1.81345888809597e-4	1.82351896129576e-4	1.8301620002949e-4	1.83314698217619e-4	1.83339638645355e-4	1.83198860000749e-4	1.82986011717992e-4	1.82774668973995e-4	1.82615908891394e-4	1.82535631310034e-4	1.82533405199292e-4
flux1:	0.693914901523601	1.66750510372455e-4	1.6614532119745e-4	1.65885352093221e-4	1.65969291082841e-4	1.66340013216761e-4	1.6690222978324e-4	1.67542866636888e-4	1.68150323353212e-4	1.68630064527093e-4	1.68915284631457e-4	1.68972338581321e-4	1.68801230924569e-4	1.68431876007095e-4	1.67917204455444e-4	1.67324469125185e-4	1.66726172255059e-4	1.66191864753024e-4	1.65781840880539e-4	1.65543774370656e-4	1.65513620040269e-4	1.65721554977662e-4	1.66198929483314e-4	1.66966969220134e-4	1.67962466245818e-4	1.68870363867174e-4	1.69072238605711e-4	1.6847508675267e-4	1.68908074718774e-4	1.67653771039629e-4	1.6893062213094e-4	1.661324771815e-4	1.63458491486448e-4	1.64940102215358e-4	1.63867094057649e-4	1.64544797354675e-4	1.64148533218632e-4	1.64460223710853e-4	1.65376855283109e-4	1.66269127358051e-4	1.66837784385819e-4	1.67066286833419e-4	1.67042890296491e-4	1.66871114164456e-4	1.66642905020296e-4	1.66432140878041e-4	1.66290796098835e-4	1.66245039131279e-4	1.66293247380805e-4
flux1:	0.694177350427354	1.51743848792238e-4	1.5128437213368e-4	1.51141490354543e-4	1.51296354796418e-4	1.51683785323122e-4	1.52210392223299e-4	1.52773729644813e-4	1.53279028318364e-4	1.53651498840402e-4	1.53843526300622e-4	1.53836991342817e-4	1.53641464324263e-4	1.53289302840744e-4	1.52828861768761e-4	1.52317080596845e-4	1.51812556899875e-4	1.51369870700903e-4	1.51035620717308e-4	1.50846693754049e-4	1.50831719251317e-4	1.51016444631875e-4	1.5142975134073e-4	1.52093536279472e-4	1.52956422766214e-4	1.5374264161771e-4	1.53899858190284e-4	1.5333790887656e-4	1.53708899751951e-4	1.52569682458389e-4	1.53737174214967e-4	1.51210827911446e-4	1.48803647051325e-4	1.50178460767996e-4	1.49233833924335e-4	1.49869607630994e-4	1.4953674185218e-4	1.4983870418517e-4	1.50671006885604e-4	1.51465727388864e-4	1.51956721933819e-4	1.52132058054795e-4	1.52074305440703e-4	1.51881267833874e-4	1.51641954522457e-4	1.51429735345605e-4	1.51297386782515e-4	1.51272123655218e-4	1.5135276328863e-4
flux1:	0.694439799331107	1.37978089302373e-4	1.37646692839612e-4	1.37600590325613e-4	1.3780702445512e-4	1.38196016274415e-4	1.38678433567308e-4	1.39163577307207e-4	1.39573271321912e-4	1.39850989754573e-4	1.3996589183138e-4	1.39912483766452e-4	1.39707030767419e-4	1.39381980755176e-4	1.38979660392603e-4	1.38546356629363e-4	1.38127549793167e-4	1.3776458758171e-4	1.37492748190499e-4	1.37340763933184e-4	1.3733246341408e-4	1.37491277581513e-4	1.3784504396423e-4	1.3841661920952e-4	1.39164652216287e-4	1.39847517774211e-4	1.39971954521914e-4	1.39451574377568e-4	1.39775518014099e-4	1.38743865352513e-4	1.39812354012144e-4	1.37530909097825e-4	1.35360849338125e-4	1.36629463867458e-4	1.35791046641768e-4	1.36381844185845e-4	1.36100733883026e-4	1.36389271922729e-4	1.37145317760704e-4	1.37856864845252e-4	1.38285989347388e-4	1.38422891018556e-4	1.38343139255038e-4	1.38137723904274e-4	1.37891669356757e-4	1.37677064683606e-4	1.37547268451483e-4	1.37531045647325e-4	1.37628901567032e-4
flux1:	0.69470224823486	1.25367408937066e-4	1.25146970875181e-4	1.25179064008524e-4	1.25420304993697e-4	1.25798690626474e-4	1.26231175382944e-4	1.26639442677866e-4	1.26961317297756e-4	1.27156886253797e-4	1.27209706341608e-4	1.27124241732155e-4	1.26920957027458e-4	1.26630481851862e-4	1.26288090590362e-4	1.25929411392841e-4	1.25587772011745e-4	1.25293017505413e-4	1.25071289251005e-4	1.24945460249925e-4	1.24936663307246e-4	1.25067707922326e-4	1.25366492103668e-4	1.25856998610108e-4	1.26506257965288e-4	1.27102091206774e-4	1.27203747188225e-4	1.26729339374429e-4	1.27018678051547e-4	1.26087080643437e-4	1.27065643656376e-4	1.25004331292634e-4	1.23044514443344e-4	1.24208372335107e-4	1.23457041133862e-4	1.24000758170903e-4	1.237610982852e-4	1.24033207233417e-4	1.24720296100548e-4	1.253611930301e-4	1.25741929071625e-4	1.25852854000866e-4	1.25761608718282e-4	1.25551586553619e-4	1.25302998061631e-4	1.25085956986808e-4	1.24954097276247e-4	1.24937993665525e-4	1.2504072129084e-4
flux1:	0.694964697138614	1.13830114793645e-4	1.13704355193969e-4	1.13797919196808e-4	1.14059715643054e-4	1.14418022555431e-4	1.14797221823268e-4	1.15131593078562e-4	1.15374086690034e-4	1.15499653120111e-4	1.15503968373969e-4	1.15399059549922e-4	1.15207488982047e-4	1.14956600349394e-4	1.1467399827769e-4	1.1438494361179e-4	1.14111711079403e-4	1.13874320642212e-4	1.13691731191888e-4	1.13582887057564e-4	1.13567898355905e-4	1.13670233012668e-4	1.13918646119488e-4	1.14338301441241e-4	1.14903130476353e-4	1.15426162023862e-4	1.15513110175854e-4	1.15087162266172e-4	1.15351863595015e-4	1.14512841938088e-4	1.15409408134699e-4	1.13545645482689e-4	1.11772060226776e-4	1.12833587351367e-4	1.12153283490799e-4	1.1264888226425e-4	1.12441802079254e-4	1.12695238447554e-4	1.1331995691659e-4	1.13900904415241e-4	1.14244425535914e-4	1.1433952399361e-4	1.14245358059235e-4	1.14037252619009e-4	1.13790004612533e-4	1.13571160752616e-4	1.13434269844908e-4	1.13411765712588e-4	1.13509838521498e-4
flux1:	0.695227146042367	1.03288413205155e-4	1.0324208514791e-4	1.03382256351399e-4	1.0365268379352e-4	1.0398379336284e-4	1.04308298646723e-4	1.04572931601607e-4	1.04744674827455e-4	1.04811550097434e-4	1.04779211378536e-4	1.04665143812235e-4	1.04492295541287e-4	1.04283675197774e-4	1.04058971706825e-4	1.03833627219428e-4	1.0362005876936e-4	1.03430055446493e-4	1.03277100352555e-4	1.03177772758367e-4	1.03152414168482e-4	1.03226038626029e-4	1.03428769146878e-4	1.03786902119553e-4	1.04279945562835e-4	1.04742360591742e-4	1.04820844751597e-4	1.04444104101209e-4	1.04691822458091e-4	1.03938000598428e-4	1.04759512976629e-4	1.03072914265305e-4	1.01464390656173e-4	1.02427037995354e-4	1.01804660268143e-4	1.02252204776373e-4	1.0207028858126e-4	1.02303584239616e-4	1.02871871317222e-4	1.03401842921404e-4	1.03717113301559e-4	1.03804307510696e-4	1.03713895230474e-4	1.03512950102521e-4	1.03270477786974e-4	1.03050980209849e-4	1.0290753300845e-4	1.02874303623971e-4	1.02960843760103e-4
flux1:	0.69548959494612	9.36680994154102e-5	9.3687082467506e-5	9.38607850942933e-5	9.41300218569787e-5	9.44288341699363e-5	9.46987912791988e-5	9.48986379409292e-5	9.50081348031326e-5	9.50265830207907e-5	9.49676329116502e-5	9.4852412825921e-5	9.47029136738396e-5	9.45371421191753e-5	9.43669525969714e-5	9.41987302575055e-5	9.40362898650284e-5	9.38846797027361e-5	9.37533641385453e-5	9.36577712230023e-5	9.3619341072839e-5	9.36651666612851e-5	9.38269924584318e-5	9.4132103590934e-5	9.45644062750807e-5	9.49764781850696e-5	9.50511020850554e-5	9.47228231454464e-5	9.49591446156763e-5	9.42833436332932e-5	9.5035930069792e-5	9.35082653286996e-5	9.20463681068006e-5	9.29145696285093e-5	9.23397679416686e-5	9.27403797774556e-5	9.25776226234521e-5	9.27900483034161e-5	9.33072582494009e-5	9.37936385908636e-5	9.40875806846947e-5	9.41727251792922e-5	9.40909600117203e-5	9.39011813932974e-5	9.36664282864459e-5	9.34477937133731e-5	9.32974841819637e-5	9.32511352356387e-5	9.33216509364143e-5
flux1:	0.695752043849873	8.4898298613409e-5	8.49696339081181e-5	8.51654771228778e-5	8.54255862625589e-5	8.56887300779076e-5	8.59055321543879e-5	8.60460716870381e-5	8.61015207666215e-5	8.60806999562663e-5	8.6003444024157e-5	8.58929871615485e-5	8.57693566711659e-5	8.56452270024089e-5	8.55249761931773e-5	8.5406861448967e-5	8.52873782848158e-5	8.51662073840167e-5	8.50500119827688e-5	8.49539643262709e-5	8.49011286804161e-5	8.49209012445473e-5	8.5046676979544e-5	8.53065000459965e-5	8.56876339241937e-5	8.60579069605323e-5	8.61318668497799e-5	8.58500834933865e-5	8.60788127380617e-5	8.54741348986948e-5	8.61632650929238e-5	8.47783652482378e-5	8.34472154906928e-5	8.42262771757652e-5	8.36911732088923e-5	8.40469206491591e-5	8.38986313341466e-5	8.40901188573817e-5	8.45610742060715e-5	8.50098218909742e-5	8.52875284509531e-5	8.537462278356e-5	8.53047889889055e-5	8.51290377424174e-5	8.49044403485006e-5	8.46884218717214e-5	8.45319293831365e-5	8.447169368147e-5	8.45237513821113e-5
flux1:	0.696014492753627	7.6911349114063e-5	7.70232470086011e-5	7.72314223956598e-5	7.74761641400131e-5	7.77017664033012e-5	7.78678315815413e-5	7.79549066318347e-5	7.79641367436738e-5	7.79121572864843e-5	7.78233471511262e-5	7.7721766327873e-5	7.76247701104243e-5	7.7539656694827e-5	7.74639095087838e-5	7.73887082333595e-5	7.73045100632879e-5	7.72068775831636e-5	7.71006692620992e-5	7.70014184103414e-5	7.69340495276119e-5	7.6930228731346e-5	7.70248418299364e-5	7.72463899702551e-5	7.75845851738023e-5	7.79200736780771e-5	7.79953964205951e-5	7.77571862103419e-5	7.79806420145349e-5	7.74405279317183e-5	7.80711415417373e-5	7.6814754491834e-5	7.56007934128401e-5	7.62967303226515e-5	7.57955903560351e-5	7.61093261156858e-5	7.59719904503346e-5	7.61430260916777e-5	7.65720582852963e-5	7.69878788912554e-5	7.72528493436895e-5	7.73442800683435e-5	7.7288254252243e-5	7.71283661721461e-5	7.69158617165371e-5	7.67043306196235e-5	7.65430849328529e-5	7.646950061311e-5	7.65023613400202e-5
flux1:	0.69627694165738	6.96428614043323e-5	6.97847017172917e-5	6.99968950131374e-5	7.02215742119729e-5	7.0409082099486e-5	7.05276963308778e-5	7.05674214597358e-5	7.05379006634485e-5	7.04619531577165e-5	7.03670307806864e-5	7.02769731080646e-5	7.02060118334761e-5	7.01562590411628e-5	7.01190553794713e-5	7.00796297122291e-5	7.00236525283283e-5	6.99436910197418e-5	6.98435964716039e-5	6.97396450320271e-5	6.96586223903512e-5	6.96342256466617e-5	6.97025209911077e-5	6.98921103081708e-5	7.01943761991267e-5	7.05007585961999e-5	7.05785208104051e-5	7.03802435479772e-5	7.05995406743592e-5	7.01177944189415e-5	7.0694393832081e-5	6.95540019742184e-5	6.84457144431926e-5	6.90650538588383e-5	6.8593936982286e-5	6.88691023561651e-5	6.87402202481236e-5	6.88917232682526e-5	6.92827025909616e-5	6.96692220645904e-5	6.9923608497975e-5	7.00204036945075e-5	6.99788689264391e-5	6.98357877710556e-5	6.96368349459562e-5	6.943167420917e-5	6.92676281019923e-5	6.91822178849372e-5	6.91964664889871e-5
flux1:	0.696539390561133	6.3031928870901e-5	6.31942626649345e-5	6.34035798810027e-5	6.36049183346405e-5	6.37549529116702e-5	6.38301467781031e-5	6.38288490633926e-5	6.37677206104524e-5	6.36742231224644e-5	6.35775757693807e-5	6.35005616177834e-5	6.34540533204795e-5	6.34353501919801e-5	6.34305198619706e-5	6.34200002978731e-5	6.33858726531919e-5	6.33187036448472e-5	6.32219597929473e-5	6.31128498481499e-5	6.30198391926748e-5	6.29782619391852e-5	6.30249424326827e-5	6.31881952703419e-5	6.34604272252462e-5	6.37422236803136e-5	6.38227413993303e-5	6.36602477946873e-5	6.3875553673519e-5	6.34463414886074e-5	6.39730509769025e-5	6.29376650562816e-5	6.19252826481483e-5	6.24748514322185e-5	6.20312535492118e-5	6.22716677759106e-5	6.21495774940996e-5	6.22827775801511e-5	6.26391372704127e-5	6.29990704995554e-5	6.32439234047505e-5	6.33460087128493e-5	6.33186702147586e-5	6.3192583903571e-5	6.30081907866658e-5	6.28112007706209e-5	6.26466189051974e-5	6.25515874585544e-5	6.25487793896405e-5
flux1:	0.696801839464887	5.702142158681e-5	5.71959744150482e-5	5.73968736126967e-5	5.75728897978057e-5	5.76871056939756e-5	5.77235327291007e-5	5.76876868340108e-5	5.76017910136722e-5	5.74965133173312e-5	5.74016973893188e-5	5.73384218362999e-5	5.73141427550221e-5	5.73218551594461e-5	5.73432923744498e-5	5.73552545599397e-5	5.7337354105216e-5	5.72790243937724e-5	5.71838170592979e-5	5.70699112601363e-5	5.69671367419084e-5	5.69119632779703e-5	5.69414786657472e-5	5.70833155482816e-5	5.73303906398603e-5	5.75911223851016e-5	5.76741120182182e-5	5.75429275259137e-5	5.7753691209627e-5	5.73715262146371e-5	5.78521256213754e-5	5.69120717385118e-5	5.59872752464632e-5	5.64739884556561e-5	5.60564991201547e-5	5.62661522335346e-5	5.61498542188622e-5	5.62661793896828e-5	5.65909402129858e-5	5.69262528847693e-5	5.71617604191421e-5	5.72682096824734e-5	5.72540058686755e-5	5.71444809538756e-5	5.69752377269299e-5	5.67880558048275e-5	5.66253270684456e-5	5.65232896647074e-5	5.65056339260799e-5
flux1:	0.69706428836864	5.15582728284645e-5	5.1737943565303e-5	5.1926160224034e-5	5.20760389633539e-5	5.21569683409931e-5	5.21597601185544e-5	5.20958912564977e-5	5.19917457441797e-5	5.18798831343715e-5	5.17897901569448e-5	5.17403617098565e-5	5.17357229641702e-5	5.1765164287522e-5	5.18070477913144e-5	5.18356460419109e-5	5.18291265913531e-5	5.17765293850104e-5	5.16818289550363e-5	5.15640962782327e-5	5.14541196473446e-5	5.13889395619614e-5	5.14053783522706e-5	5.15300108406217e-5	5.17558795853355e-5	5.1998213817611e-5	5.20829321105579e-5	5.19784248453133e-5	5.21835812804855e-5	5.18433083819508e-5	5.22812528681795e-5	5.14279686535219e-5	5.05836078265958e-5	5.10142732260165e-5	5.06222586651201e-5	5.08051237220217e-5	5.06941144684901e-5	5.07950973949305e-5	5.10908984062701e-5	5.14029619956245e-5	5.16286786006764e-5	5.17379544507427e-5	5.17352598538584e-5	5.16413723171988e-5	5.14874885796513e-5	5.13115248601222e-5	5.1153003332426e-5	5.10467542202612e-5	5.10168438569294e-5
flux1:	0.697326737272393	4.65936716585194e-5	4.67725188421758e-5	4.69449743798336e-5	4.70689147965138e-5	4.71197838008351e-5	4.70943705865167e-5	4.70089151135622e-5	4.68926443918726e-5	4.67788321150968e-5	4.66957880169641e-5	4.6659895695614e-5	4.66721471285565e-5	4.67187797897691e-5	4.67757328403886e-5	4.68157874500706e-5	4.68165770112267e-5	4.67673617669734e-5	4.66727627919771e-5	4.65525785904257e-5	4.64380974588544e-5	4.63663415068762e-5	4.63733401819669e-5	4.64842764739577e-5	4.66920582473315e-5	4.69179447689289e-5	4.70033174924614e-5	4.69208580444503e-5	4.71190127369994e-5	4.68158052842471e-5	4.72142427372076e-5	4.64400953853564e-5	4.5669939550088e-5	4.60510892712192e-5	4.56844112182583e-5	4.58442878599847e-5	4.57384118445775e-5	4.58256182559215e-5	4.60947573051033e-5	4.6384497189753e-5	4.65995580107142e-5	4.67097382736511e-5	4.67165557207609e-5	4.66370172529748e-5	4.64983644743838e-5	4.63347552455221e-5	4.61826324284613e-5	4.60749564371888e-5	4.60355506001677e-5
flux1:	0.697589186176146	4.20831001324679e-5	4.22563087097553e-5	4.24109966828048e-5	4.25100356918119e-5	4.25345539872336e-5	4.2486454917189e-5	4.23855852509734e-5	4.22628074363657e-5	4.2151084402834e-5	4.20768899079806e-5	4.20539049163701e-5	4.20802705571987e-5	4.21398413897283e-5	4.22070339236585e-5	4.22540746346638e-5	4.22588474345419e-5	4.22113225020605e-5	4.2116892745615e-5	4.19958603739395e-5	4.18795348239586e-5	4.18043411127733e-5	4.18050214551375e-5	4.19050931001575e-5	4.209718037761e-5	4.23079852085533e-5	4.23927321406238e-5	4.23278485484567e-5	4.25174466512414e-5	4.22468205821029e-5	4.26086155346128e-5	4.19067494186632e-5	4.12052773506079e-5	4.15430339103928e-5	4.12018103323102e-5	4.13422067347339e-5	4.12415314164584e-5	4.13165101602825e-5	4.15609945958765e-5	4.18290302761575e-5	4.203234749789e-5	4.21413328086109e-5	4.21554716935125e-5	4.20887502794281e-5	4.19649095150927e-5	4.18144889024994e-5	4.1670697342524e-5	4.15642239440476e-5	4.15180793623319e-5
flux1:	0.6978516350799	3.7986191893344e-5	3.81500163719672e-5	3.82858671729773e-5	3.83616848675491e-5	3.8363820186558e-5	3.82984197325637e-5	3.81878538066259e-5	3.80635467656704e-5	3.7957290279677e-5	3.78932224660308e-5	3.78822518098558e-5	3.79200112086058e-5	3.79886319668521e-5	3.80618336504902e-5	3.81121060014898e-5	3.81182338119344e-5	3.80712663698941e-5	3.79774096673791e-5	3.78572086364329e-5	3.77415221576042e-5	3.76656392450423e-5	3.76625794868535e-5	3.77539923627472e-5	3.79321648519916e-5	3.81288029527516e-5	3.82115619066884e-5	3.8160087101805e-5	3.83395679781774e-5	3.80974122557461e-5	3.84251806471021e-5	3.77893967317971e-5	3.71516286057241e-5	3.74516083823371e-5	3.71360190152693e-5	3.72600741737346e-5	3.71647900880004e-5	3.72290412250321e-5	3.74506460964322e-5	3.76974209596518e-5	3.78878575375323e-5	3.79935547870351e-5	3.80127912356588e-5	3.79572237723952e-5	3.78475376712509e-5	3.77108266235527e-5	3.75769729706104e-5	3.7474068905822e-5	3.7423814321049e-5
flux1:	0.698114083983653	3.42664294035467e-5	3.4418113442557e-5	3.45348439822697e-5	3.45895640953604e-5	3.45733211438964e-5	3.44956561258487e-5	3.43804787944732e-5	3.4258854149424e-5	3.41607135934389e-5	3.41075144256919e-5	3.41074292129058e-5	3.41539638828932e-5	3.42281525652997e-5	3.43037490659812e-5	3.43541928929863e-5	3.43596822807797e-5	3.43126001180758e-5	3.42199362820749e-5	3.41021996300897e-5	3.39893568886908e-5	3.39150856587354e-5	3.3910325529769e-5	3.3994732725209e-5	3.41602781263545e-5	3.4343343507983e-5	3.44227906202277e-5	3.4380994437696e-5	3.45489292474429e-5	3.43315452818176e-5	3.46276994342261e-5	3.40523638053963e-5	3.34737331947464e-5	3.37409867470752e-5	3.34511236736218e-5	3.3561567426927e-5	3.34719127503084e-5	3.35268682740941e-5	3.37271969111967e-5	3.39530936124009e-5	3.41296095646042e-5	3.42300855164954e-5	3.42522994721457e-5	3.42061930326606e-5	3.4109819963081e-5	3.3987030447436e-5	3.38643546205234e-5	3.37670495439631e-5	3.3715094689874e-5
flux1:	0.698376532887406	3.08907298085302e-5	3.10284060458013e-5	3.11263645419032e-5	3.11623661796021e-5	3.11315912795471e-5	3.10461735851961e-5	3.09306972403921e-5	3.08151099580887e-5	3.07269661388437e-5	3.06848426714867e-5	3.06943031569033e-5	3.07471272380714e-5	3.08238262518231e-5	3.08988115988825e-5	3.09470214048337e-5	3.09504436157938e-5	3.09029428437939e-5	3.08122066671636e-5	3.06984281204248e-5	3.05902888132364e-5	3.05194606215227e-5	3.05145354274176e-5	3.05931252239685e-5	3.07469600199912e-5	3.09168482019094e-5	3.09918072222595e-5	3.09565021965492e-5	3.1111709304509e-5	3.09158483202196e-5	3.11826473692068e-5	3.06626227748409e-5	3.01388831889165e-5	3.03778689130067e-5	3.01136302745306e-5	3.0212775110017e-5	3.01289820648812e-5	3.0175993564494e-5	3.03565342754732e-5	3.05619711683832e-5	3.07237380471039e-5	3.08173381203203e-5	3.08406224747191e-5	3.08023402997118e-5	3.0718307591618e-5	3.06093590892667e-5	3.04987156530144e-5	3.04086550164501e-5	3.03571259246705e-5
flux1:	0.698638981791159	2.78289874316856e-5	2.79515640016746e-5	2.8031580937926e-5	2.80513366411119e-5	2.8009566169316e-5	2.7920261056829e-5	2.78079459782401e-5	2.7700859741737e-5	2.76238291179228e-5	2.75924832486887e-5	2.76099769943164e-5	2.76667668708886e-5	2.77433509252128e-5	2.78153066944962e-5	2.78594821539224e-5	2.78599012624399e-5	2.78119630331445e-5	2.77239231756175e-5	2.76153928216619e-5	2.75134382101833e-5	2.74474234602621e-5	2.74434189737531e-5	2.751700863152e-5	2.76597907734486e-5	2.78168067396881e-5	2.78863379227681e-5	2.7854948350678e-5	2.79965802712421e-5	2.78194669928529e-5	2.80590656054447e-5	2.75896584157426e-5	2.71168171001078e-5	2.73314028603615e-5	2.70924261881714e-5	2.71821830239513e-5	2.71044423006203e-5	2.71447709172808e-5	2.73069438754921e-5	2.74924483223074e-5	2.76389288591718e-5	2.77243578237789e-5	2.77470959365986e-5	2.77151246260163e-5	2.76423777660979e-5	2.75469229309882e-5	2.74487809332459e-5	2.73672011793271e-5	2.73178954040512e-5
flux1:	0.698901430694913	2.5053641501026e-5	2.51606828156653e-5	2.52239375074742e-5	2.52298881238128e-5	2.51802514446381e-5	2.50902216676867e-5	2.49836655088975e-5	2.48866824025998e-5	2.48211740986678e-5	2.47998695232975e-5	2.48237703686895e-5	2.48824010269563e-5	2.49566823601891e-5	2.50237505785609e-5	2.50626427570958e-5	2.50595458532867e-5	2.50113637807328e-5	2.49267610623916e-5	2.48245267856593e-5	2.47298536968018e-5	2.46695931235747e-5	2.46672117568446e-5	2.47363375974047e-5	2.48685634441156e-5	2.50130083798474e-5	2.50764682509551e-5	2.50470552933505e-5	2.51746517991233e-5	2.50139852940511e-5	2.52284732275909e-5	2.48053886446431e-5	2.43796602805645e-5	2.45731468586542e-5	2.43587773765325e-5	2.44406872041839e-5	2.43691262110878e-5	2.44039321052806e-5	2.45491221208449e-5	2.47153779380391e-5	2.48463700375527e-5	2.492273400527e-5	2.49436441697441e-5	2.49166398603318e-5	2.48540850299563e-5	2.477154166487e-5	2.46859997886475e-5	2.46137223364614e-5	2.45680802906601e-5
flux1:	0.699163879598666	2.25393227158956e-5	2.26309316862685e-5	2.26788404347179e-5	2.26733107459858e-5	2.26184890585457e-5	2.25302037113348e-5	2.24311970051862e-5	2.23451472938604e-5	2.22909686785784e-5	2.2278631837396e-5	2.23072781523528e-5	2.23658665991304e-5	2.24360993615101e-5	2.24969517360736e-5	2.25298075548812e-5	2.25230386488463e-5	2.24749571800318e-5	2.23944606806498e-5	2.22993115956697e-5	2.22126477995418e-5	2.21586983658405e-5	2.21583277503049e-5	2.22233238460403e-5	2.23454039508845e-5	2.24776359887964e-5	2.25347024558564e-5	2.25059434742203e-5	2.261944819049e-5	2.24733753970554e-5	2.26648021402972e-5	2.22841023841162e-5	2.19018765299651e-5	2.20770368438976e-5	2.18863253676322e-5	2.19615995892196e-5	2.18962706659546e-5	2.1926601321692e-5	2.20561746508124e-5	2.22040431381512e-5	2.23196900175691e-5	2.23865021678469e-5	2.24046503785472e-5	2.23814636622718e-5	2.23280021055688e-5	2.22575892369068e-5	2.21844038553424e-5	2.2121845762758e-5	2.20809368762152e-5
flux1:	0.699426328502419	2.02626070000768e-5	2.03393143334917e-5	2.03734419479125e-5	2.03585942548685e-5	2.03008279182053e-5	2.02161245922856e-5	2.01257581951798e-5	2.00508351324187e-5	2.00073316525151e-5	2.00026745575238e-5	2.00344577439232e-5	2.00914077251534e-5	2.01562885931137e-5	2.0210091107375e-5	2.02365960199615e-5	2.02262935685853e-5	2.01787563364538e-5	2.01029348543922e-5	2.00154024444722e-5	1.99371373045639e-5	1.98897255208459e-5	1.98915027689811e-5	1.99525636977501e-5	2.00648753164733e-5	2.0185342711846e-5	2.02360048038971e-5	2.0207131322911e-5	2.03068729316198e-5	2.01739360190807e-5	2.03443178143702e-5	2.00023806776442e-5	1.96601987182026e-5	1.98193275006608e-5	1.96510521644002e-5	1.9720616207004e-5	1.96614917180646e-5	1.96882702088885e-5	1.98035762358342e-5	1.99340927352966e-5	2.00348636042839e-5	2.00920189932953e-5	2.01068041811336e-5	2.00864856897394e-5	2.00410397312201e-5	1.99818162764662e-5	1.99204405615894e-5	1.98676406743639e-5	1.98321648050315e-5
flux1:	0.699688777406172	1.82018764104411e-5	1.82645404859163e-5	1.82865331037828e-5	1.82643506046535e-5	1.82054810223112e-5	1.81256627893888e-5	1.80444660514009e-5	1.79803839278862e-5	1.7946592889893e-5	1.79482406090811e-5	1.79816906116019e-5	1.80357295030989e-5	1.80943889736663e-5	1.81407589020935e-5	1.81609762900561e-5	1.81475132053538e-5	1.81010196577582e-5	1.80303256160111e-5	1.79506982152623e-5	1.78809231471334e-5	1.7840000349529e-5	1.78438681767905e-5	1.79010948795027e-5	1.80040125467852e-5	1.81132613014711e-5	1.81577779925475e-5	1.81284821895587e-5	1.82151253717664e-5	1.80941892330411e-5	1.82454993463534e-5	1.7938977171762e-5	1.7633516553084e-5	1.77784862198317e-5	1.76311921352106e-5	1.76957289400534e-5	1.764270113495e-5	1.76667165627541e-5	1.77690774966242e-5	1.7883427728246e-5	1.79700754966464e-5	1.80178025098707e-5	1.8028920658208e-5	1.80107111207809e-5	1.79722428673677e-5	1.79231479527528e-5	1.78727803740165e-5	1.78294399521909e-5	1.77997450004506e-5
flux1:	0.699951226309926	1.63372627349981e-5	1.63869814226049e-5	1.63985159018688e-5	1.63708047629961e-5	1.63123339748435e-5	1.62382800587817e-5	1.61663663446415e-5	1.6112518407673e-5	1.60873153794688e-5	1.60939203753867e-5	1.61277746698523e-5	1.61779732699071e-5	1.62299519944208e-5	1.62689042992081e-5	1.62832099820142e-5	1.62671348328194e-5	1.62222032713961e-5	1.61569661006903e-5	1.60853126588021e-5	1.60238669548195e-5	1.59891630864029e-5	1.59949168464183e-5	1.60483477549636e-5	1.61422561369603e-5	1.6240917252675e-5	1.62797541468316e-5	1.62500774031951e-5	1.63245519565158e-5	1.62147216691992e-5	1.63488679675748e-5	1.60746491015192e-5	1.58027142040753e-5	1.59350336962314e-5	1.58070847596759e-5	1.58670765416151e-5	1.5819960968218e-5	1.58418634917844e-5	1.5932556700345e-5	1.60320387825429e-5	1.61055425250978e-5	1.61443396782651e-5	1.61517344974611e-5	1.61350442718698e-5	1.61025688438197e-5	1.60624630887245e-5	1.60221033909859e-5	1.59876396235695e-5	1.59637555788124e-5
flux1:	0.700213675213679	1.46506341060944e-5	1.46886682156715e-5	1.46914123463829e-5	1.4659811196676e-5	1.46029631513559e-5	1.45352339791584e-5	1.44724328621407e-5	1.44280290525442e-5	1.4410249162187e-5	1.44205782462989e-5	1.44538240208038e-5	1.44995927239081e-5	1.45447994175396e-5	1.45766811010315e-5	1.45856924488759e-5	1.45676712307713e-5	1.45248067625995e-5	1.44652330922202e-5	1.44014327130054e-5	1.43479514121135e-5	1.43190256570687e-5	1.43263525458267e-5	1.43759841835548e-5	1.44612790975101e-5	1.45500426874816e-5	1.45837978681465e-5	1.4554016007781e-5	1.46174344995978e-5	1.45179738395102e-5	1.46367698468267e-5	1.43919455582428e-5	1.41504653815089e-5	1.42713396205932e-5	1.41609770056387e-5	1.42167449319953e-5	1.41752868424852e-5	1.41955891081781e-5	1.4275827145788e-5	1.43618059503706e-5	1.44233060769854e-5	1.44538728089035e-5	1.4457680736982e-5	1.44420641093662e-5	1.44146594913807e-5	1.4382366492979e-5	1.43508766641769e-5	1.43244863600643e-5	1.43061743561983e-5
flux1:	0.700476124117432	1.31255814316381e-5	1.31532885112466e-5	1.31488668576684e-5	1.31148546883267e-5	1.30606260777299e-5	1.2999548737734e-5	1.29455105561301e-5	1.29096818967547e-5	1.2898205186553e-5	1.29111912628597e-5	1.29430761200221e-5	1.29841355889618e-5	1.30227866772573e-5	1.30482003356194e-5	1.30527013141306e-5	1.30334603336489e-5	1.29931269574808e-5	1.29393054886003e-5	1.28830799016536e-5	1.2837041377213e-5	1.28133292580002e-5	1.28218420969828e-5	1.28676439993633e-5	1.2944727777659e-5	1.30243118526809e-5	1.30536425016397e-5	1.30241608460948e-5	1.30777353728866e-5	1.29879963511614e-5	1.30931325996235e-5	1.28749722329891e-5	1.26610050628141e-5	1.27713932171037e-5	1.26767956083994e-5	1.27285376209452e-5	1.26924211287116e-5	1.27115067624159e-5	1.27824195761031e-5	1.28562798244568e-5	1.2907013146185e-5	1.29301820949044e-5	1.29306783840357e-5	1.29158073327279e-5	1.28926226249225e-5	1.28669695318813e-5	1.2843136572166e-5	1.28238660218728e-5	1.28106789300922e-5
flux1:	0.700738573021185	1.17473689873879e-5	1.17661459701733e-5	1.17561078950841e-5	1.17210051405809e-5	1.16701993762086e-5	1.16159267299603e-5	1.15701933757085e-5	1.15420583518633e-5	1.15358565723664e-5	1.15506148053425e-5	1.15806276962971e-5	1.16169573170515e-5	1.1649502444738e-5	1.16692231424776e-5	1.16700885769895e-5	1.16503602576031e-5	1.16129571234585e-5	1.15648666973125e-5	1.1515813487578e-5	1.14765851568189e-5	1.14574422835635e-5	1.14667103389809e-5	1.15086384774374e-5	1.15779148716454e-5	1.16490357576323e-5	1.1674595333724e-5	1.1645863149765e-5	1.16908303312184e-5	1.16102007207801e-5	1.17032223883066e-5	1.15091583514412e-5	1.13199029186264e-5	1.14205739550695e-5	1.13399152814405e-5	1.13877422422922e-5	1.13566019867903e-5	1.13747404678777e-5	1.14373629391725e-5	1.15004663513002e-5	1.15417067182315e-5	1.1558383045519e-5	1.15559338843508e-5	1.15415747258079e-5	1.15218378529913e-5	1.15016934763704e-5	1.14842902264724e-5	1.14711061864502e-5	1.14624554432699e-5
flux1:	0.701001021924939	1.05028289274566e-5	1.05140624843535e-5	1.04998511819005e-5	1.0464812984115e-5	1.04180568574271e-5	1.0370600811733e-5	1.0332644593263e-5	1.03113409239281e-5	1.030949073481e-5	1.03253054634199e-5	1.03531351147205e-5	1.0384906864326e-5	1.04119475995846e-5	1.04268394128639e-5	1.04249632215864e-5	1.04054375770889e-5	1.03712801191558e-5	1.03288000759508e-5	1.0286425072466e-5	1.02533060647458e-5	1.02380486871053e-5	1.02476271474301e-5	1.02856384468777e-5	1.03475104212098e-5	1.04108597963206e-5	1.04332522016337e-5	1.04057014271113e-5	1.04432620768282e-5	1.03711338442841e-5	1.04534286934361e-5	1.02810511767584e-5	1.01138628083293e-5	1.02054468890726e-5	1.01369481632343e-5	1.01809180497644e-5	1.01543528957854e-5	1.01717189753362e-5	1.02269852609157e-5	1.02806354110446e-5	1.03136436655204e-5	1.03247547223256e-5	1.03197781625451e-5	1.03057728781552e-5	1.02887979255158e-5	1.02731064951337e-5	1.02609466095818e-5	1.0252802923879e-5	1.02480252097887e-5
flux1:	0.701263470828692	9.38019806893413e-6	9.38522218594212e-6	9.36814568083696e-6	9.33414993732163e-6	9.29189735654344e-6	9.2511425089226e-6	9.22038099612287e-6	9.20507211476457e-6	9.20674500758502e-6	9.22303821353808e-6	9.24851979945022e-6	9.27602766215817e-6	9.29823836691385e-6	9.3091779042379e-6	9.30541056568151e-6	9.28669539935436e-6	9.25600235698857e-6	9.21892469962812e-6	9.18267236971964e-6	9.15493218291131e-6	9.14287425144558e-6	9.15233268003959e-6	9.18640125215179e-6	9.24127285230016e-6	9.29750385422976e-6	9.31725695885875e-6	9.29126532675254e-6	9.32254193349261e-6	9.25829938552233e-6	9.33109744711739e-6	9.1781570287109e-6	9.03056631461808e-6	9.11360062352123e-6	9.05557344599508e-6	9.09572272710146e-6	9.07331069910767e-6	9.09000582204888e-6	9.13875030549484e-6	9.18416697849316e-6	9.21015198338288e-6	9.21660842703174e-6	9.20954478149705e-6	9.19579724388778e-6	9.18099078865686e-6	9.16879939298192e-6	9.16078289909507e-6	9.15667764244141e-6	9.15509501167138e-6
flux1:	0.701525919732445	8.3689121994125e-6	8.36897316024221e-6	8.35017967723327e-6	8.31801468699536e-6	8.28054469602574e-6	8.24625170213928e-6	8.2220495879694e-6	8.21191795508883e-6	8.21635945214229e-6	8.23265313205354e-6	8.25571476864275e-6	8.27931002219326e-6	8.2973695648611e-6	8.30518320709525e-6	8.30028311962002e-6	8.28287557549158e-6	8.25576280272326e-6	8.22380587911033e-6	8.19308688811835e-6	8.16999912422343e-6	8.16048500640683e-6	8.16943378027168e-6	8.19956771502412e-6	8.24784926098608e-6	8.29757160855302e-6	8.31512866382918e-6	8.29100345172183e-6	8.31701535970419e-6	8.26003853473568e-6	8.32442243121055e-6	8.18883739304801e-6	8.05856826710183e-6	8.1335359469323e-6	8.08441621510765e-6	8.12078707641415e-6	8.10210044525071e-6	8.11817352077797e-6	8.16113692188447e-6	8.19944005362355e-6	8.21953084059165e-6	8.22219857321172e-6	8.21348930518631e-6	8.19995540383412e-6	8.18682071779779e-6	8.17729875821004e-6	8.17244554007014e-6	8.17146474259494e-6	8.17243290300503e-6
flux1:	0.701788368636199	7.45938444502196e-6	7.45561381840102e-6	7.43607439379631e-6	7.40633141697818e-6	7.37374815671797e-6	7.34555644734304e-6	7.32722542906476e-6	7.32146434986887e-6	7.32797411451541e-6	7.34385752869763e-6	7.36447640667647e-6	7.38451708961897e-6	7.39905799023555e-6	7.40447763612678e-6	7.39907941470611e-6	7.38335041146907e-6	7.35983186923496e-6	7.33265527858065e-6	7.30687059040183e-6	7.2877409184186e-6	7.28017250606184e-6	7.28828534859846e-6	7.31454175561638e-6	7.35665630799305e-6	7.40043841995553e-6	7.41616301956799e-6	7.39413927140482e-6	7.41579285427143e-6	7.36546983431071e-6	7.42239266040452e-6	7.30225722930771e-6	7.18724129785941e-6	7.25460242996991e-6	7.21297373520024e-6	7.24563567296303e-6	7.23025497876852e-6	7.24572028763441e-6	7.28355879717855e-6	7.31576078586429e-6	7.33098863665524e-6	7.33066983663959e-6	7.32074298591792e-6	7.30742299293644e-6	7.29556091297025e-6	7.28801055218592e-6	7.28548042172225e-6	7.28682622574726e-6	7.28976765724793e-6
flux1:	0.702050817539952	6.64279782783708e-6	6.63619409998251e-6	6.61669478937446e-6	6.5897697616498e-6	6.5620104045136e-6	6.53944771518023e-6	6.52625274258434e-6	6.52406528841569e-6	6.53198638638237e-6	6.54709555871976e-6	6.56526986738878e-6	6.58208916068509e-6	6.59366743967981e-6	6.59730666877842e-6	6.59190717045584e-6	6.57809873767699e-6	6.55809430426288e-6	6.53531458006347e-6	6.51387563907592e-6	6.49806328664984e-6	6.4919201653145e-6	6.49895062371554e-6	6.52144631575171e-6	6.5578349064091e-6	6.59620990820024e-6	6.61039870511762e-6	6.59064513031902e-6	6.60873469095513e-6	6.5644762765436e-6	6.61478290356476e-6	6.50837283688855e-6	6.40675732522757e-6	6.46697131680549e-6	6.4315783408099e-6	6.46064288860111e-6	6.44816875527777e-6	6.46301962584751e-6	6.49631488017001e-6	6.5233193144832e-6	6.53460792123302e-6	6.53202902064613e-6	6.52128895387582e-6	6.50822041474977e-6	6.49732601224442e-6	6.49118349837686e-6	6.49028304119007e-6	6.49328621208039e-6	6.49770727160789e-6
flux1:	0.702313266443705	5.91093803328331e-6	5.90235718394378e-6	5.88350195828215e-6	5.8596084370886e-6	5.83646213431151e-6	5.81896462061027e-6	5.81014063875652e-6	5.81074971014051e-6	5.81947054682224e-6	5.83348269382248e-6	5.84922096467944e-6	5.86311501503997e-6	5.87220027554435e-6	5.87454971079178e-6	5.86951019021224e-6	5.85774414350772e-6	5.84109306566406e-6	5.82229948473968e-6	5.80464418206096e-6	5.79157655803923e-6	5.78642825026364e-6	5.7922183988907e-6	5.81113414308949e-6	5.84225761617525e-6	5.87572998690166e-6	5.88862741980374e-6	5.8712540894363e-6	5.88646880340085e-6	5.84772019888713e-6	5.89216785126937e-6	5.79794070897872e-6	5.70808842139173e-6	5.76162774531195e-6	5.73138062453126e-6	5.75700856991438e-6	5.74707043958287e-6	5.76128832943093e-6	5.79055649933095e-6	5.81316116703775e-6	5.82132287202624e-6	5.81712748111733e-6	5.80594708942249e-6	5.79319696714983e-6	5.78305178014404e-6	5.77788051083885e-6	5.77805835124821e-6	5.78217702783191e-6	5.78767061124443e-6
flux1:	0.702575715347458	5.25608244062041e-6	5.24623713974654e-6	5.22846095217843e-6	5.20765380373129e-6	5.18879127086286e-6	5.17573390440294e-6	5.1705127003699e-6	5.17318154221516e-6	5.18214927250916e-6	5.19479028033557e-6	5.20811552334843e-6	5.21934739608681e-6	5.22632934976061e-6	5.22776729876569e-6	5.22332808119147e-6	5.21362316555773e-6	5.20010130872962e-6	5.18487101829128e-6	5.17047533597183e-6	5.15965582369319e-6	5.15516580473977e-6	5.15964642871979e-6	5.17522383078476e-6	5.20156009099036e-6	5.23061037763489e-6	5.24242094126999e-6	5.22748487781471e-6	5.24041769477682e-6	5.20666400604036e-6	5.24593884026131e-6	5.16252766225907e-6	5.0830086418549e-6	5.13036451794408e-6	5.10433559703563e-6	5.12673685117682e-6	5.11899818755293e-6	5.13255772643972e-6	5.15825675751874e-6	5.17715906543963e-6	5.18289542064074e-6	5.17764070839506e-6	5.16635487497594e-6	5.15401041422884e-6	5.14447075755648e-6	5.13994781815489e-6	5.14078107980062e-6	5.14558915108984e-6	5.15182639591668e-6
flux1:	0.702838164251212	4.67094866697327e-6	4.66041504043277e-6	4.64400502368045e-6	4.62621207437958e-6	4.61122250595021e-6	4.601956040195e-6	4.59959913510226e-6	4.60365788749485e-6	4.61239847937776e-6	4.62345817046509e-6	4.63442112444763e-6	4.64323491117089e-6	4.64844033612469e-6	4.64925305099185e-6	4.64555587051109e-6	4.63784973669763e-6	4.6271884351736e-6	4.61510005148278e-6	4.60348550446458e-6	4.59449497767768e-6	4.59041703535718e-6	4.59359978798294e-6	4.60613126769959e-6	4.62816794843379e-6	4.65325415815701e-6	4.66414976834923e-6	4.65165691334632e-6	4.66281261296085e-6	4.63357743186417e-6	4.66830531089146e-6	4.59450591255143e-6	4.52408176735679e-6	4.56576297613015e-6	4.54317761335658e-6	4.56260473043268e-6	4.55676472208718e-6	4.56963590953813e-6	4.59217077037654e-6	4.60797424386274e-6	4.61187957560879e-6	4.60603524360299e-6	4.59493519808032e-6	4.58309376358063e-6	4.57407630464258e-6	4.56997480077866e-6	4.57115016192881e-6	4.57631945400632e-6	4.58303504061679e-6
flux1:	0.703100613154965	4.14869358438069e-6	4.13792384819753e-6	4.12304552912678e-6	4.10810292911773e-6	4.09653313765007e-6	4.09042194338458e-6	4.0902534293811e-6	4.09512533218328e-6	4.10326367265928e-6	4.1126120428751e-6	4.1213065619824e-6	4.12794464117384e-6	4.13165800554999e-6	4.13206340618605e-6	4.12917629026049e-6	4.12334857763458e-6	4.11525291025274e-6	4.10589785596178e-6	4.0966350967465e-6	4.08912820208149e-6	4.085296564241e-6	4.08725977531716e-6	4.09707336255624e-6	4.11529705808189e-6	4.13685265894109e-6	4.14697482390223e-6	4.13687902817093e-6	4.146680177281e-6	4.12151869940709e-6	4.15226999499579e-6	4.08702337446061e-6	4.02462625326574e-6	4.06115273368327e-6	4.04137587146152e-6	4.05811289531376e-6	4.05390513901537e-6	4.0660541419493e-6	4.08578059605549e-6	4.09900173664241e-6	4.10156887473955e-6	4.09551840163597e-6	4.08484722820618e-6	4.07360598827777e-6	4.06507220538464e-6	4.06124190891701e-6	4.06253469131864e-6	4.06781515819238e-6	4.07479087306057e-6
flux1:	0.703363062058718	3.68294482342104e-6	3.67228366994021e-6	3.65900867662289e-6	3.64669531939262e-6	3.63808562935977e-6	3.63454042283875e-6	3.63597350424886e-6	3.64119440296753e-6	3.64846804559805e-6	3.65606603555376e-6	3.66264016436484e-6	3.66735725718203e-6	3.66983895678777e-6	3.6700083923103e-6	3.66794864976409e-6	3.66384200202579e-6	3.65800670854822e-6	3.65099780870912e-6	3.64370698973051e-6	3.63740461346364e-6	3.63371990157485e-6	3.63459055804719e-6	3.64203208058707e-6	3.65691605191443e-6	3.67534561940179e-6	3.68480389964805e-6	3.67700503275092e-6	3.68579600579791e-6	3.6642855397576e-6	3.69157521845716e-6	3.63394738889331e-6	3.57865616699709e-6	3.61054929683877e-6	3.59306940953113e-6	3.60741811762822e-6	3.60460709797472e-6	3.61599696296956e-6	3.63322474110417e-6	3.64430003805568e-6	3.64592773935436e-6	3.63997189036635e-6	3.62992180797306e-6	3.61936843493047e-6	3.61130966935718e-6	3.60765828865943e-6	3.6089125212929e-6	3.61411393855306e-6	3.62116438896678e-6
flux1:	0.703625510962471	3.26784288500169e-6	3.25754540678176e-6	3.2458774246631e-6	3.23594440667965e-6	3.22985680879275e-6	3.22835757304339e-6	3.23091010823197e-6	3.23613665303697e-6	3.24239869836801e-6	3.24829904126633e-6	3.25295733573337e-6	3.25602696724698e-6	3.25752498514515e-6	3.25759927521563e-6	3.25635152968368e-6	3.25378839930674e-6	3.2499103061631e-6	3.24488750411795e-6	3.23923616776486e-6	3.23391568495053e-6	3.23032903319108e-6	3.23026377963873e-6	3.23567925910206e-6	3.24767176901704e-6	3.26334596623992e-6	3.27221522272934e-6	3.26655900587472e-6	3.27460920618565e-6	3.25634036523534e-6	3.2806255305847e-6	3.22978733127164e-6	3.18080363491985e-6	3.20857509721144e-6	3.19298692463626e-6	3.20525258357131e-6	3.20362893739623e-6	3.21422111146399e-6	3.22921738249591e-6	3.23851059310909e-6	3.23951238932265e-6	3.23387503676258e-6	3.22458707340098e-6	3.21479257245992e-6	3.20721714024888e-6	3.20369397941732e-6	3.2048054921687e-6	3.20978296905622e-6	3.21674594692063e-6
flux1:	0.703887959866225	2.89807345756092e-6	2.88832262108335e-6	2.8782191949466e-6	2.87041171151856e-6	2.86644769583419e-6	2.86655441461919e-6	2.86985137141923e-6	2.87485610503726e-6	2.88006559691197e-6	2.88440218004253e-6	2.8873976561154e-6	2.88910931471607e-6	2.88986256969495e-6	2.88996070898418e-6	2.8894886487749e-6	2.88828299543298e-6	2.88606958421146e-6	2.88270299467098e-6	2.87840234690812e-6	2.87388720441822e-6	2.87038476338755e-6	2.86955253801437e-6	2.87327325131463e-6	2.88278840229593e-6	2.89604007750141e-6	2.90435914124368e-6	2.90064089909114e-6	2.90814870419886e-6	2.89272006570817e-6	2.91439740075614e-6	2.86960652536111e-6	2.82623282935051e-6	2.85037374796121e-6	2.83636096623711e-6	2.84683942864894e-6	2.84621497799227e-6	2.85597197066e-6	2.86896574473586e-6	2.87677564954047e-6	2.87738987704595e-6	2.87222600790599e-6	2.86379240164602e-6	2.85480681322699e-6	2.84773013546077e-6	2.84431315541597e-6	2.84521669380758e-6	2.84986094045612e-6	2.85659328810666e-6
flux1:	0.704150408769978	2.56887539357842e-6	2.55979755847906e-6	2.55118649064896e-6	2.5452573305202e-6	2.54306509657208e-6	2.54441658610755e-6	2.54818023849966e-6	2.55283480641457e-6	2.55703608449029e-6	2.56000326045152e-6	2.5616202308086e-6	2.56226821541602e-6	2.56250230778885e-6	2.56272331591646e-6	2.56297550307129e-6	2.56293968121863e-6	2.56211414357717e-6	2.56010495568914e-6	2.55690535859762e-6	2.55305528587294e-6	2.54964485568123e-6	2.54821308159412e-6	2.55054492117115e-6	2.55795718421303e-6	2.56907996218414e-6	2.57685370959199e-6	2.57482715876228e-6	2.5819259204702e-6	2.56894375325953e-6	2.58834896080354e-6	2.54893571061248e-6	2.51055702164657e-6	2.53152865912337e-6	2.51884737123524e-6	2.52781481811682e-6	2.52801819599931e-6	2.53690717569191e-6	2.54809484204636e-6	2.55466358101566e-6	2.55506425709684e-6	2.55046975283246e-6	2.54293895511122e-6	2.53479012795693e-6	2.52822820104577e-6	2.52491470366656e-6	2.52557503857803e-6	2.5298070494786e-6	2.53618535809603e-6
flux1:	0.704412857673731	2.27601814162174e-6	2.26769574767631e-6	2.26048602650447e-6	2.25620150361694e-6	2.25547430962561e-6	2.25777775900661e-6	2.26180891565034e-6	2.26605912766582e-6	2.26935403103864e-6	2.27117968214826e-6	2.27171098922235e-6	2.2715780257827e-6	2.27149597293123e-6	2.2719159821243e-6	2.27282733499135e-6	2.27377535963388e-6	2.27407899971314e-6	2.27315891950138e-6	2.27084531458541e-6	2.26754804622257e-6	2.26424887811414e-6	2.26237416280593e-6	2.26359187356669e-6	2.26923461309169e-6	2.27848461499909e-6	2.285690278864e-6	2.28508110067806e-6	2.29184790844092e-6	2.28093108620456e-6	2.29834162273386e-6	2.26369896012349e-6	2.22976873466732e-6	2.24799556433853e-6	2.23645923916193e-6	2.24416523046554e-6	2.24503865767012e-6	2.25303538925678e-6	2.2625871369635e-6	2.26810902235022e-6	2.26841709504162e-6	2.26443957914044e-6	2.25782326606051e-6	2.2505183284408e-6	2.24448423971428e-6	2.2412847214524e-6	2.24169094567468e-6	2.24545982825703e-6	2.25138420288485e-6
flux1:	0.704675306577484	2.01575101379551e-6	2.00823219685055e-6	2.00232035191255e-6	1.99946073585167e-6	1.99992954423194e-6	2.00294484723318e-6	2.00709986851929e-6	2.01093774678734e-6	2.01345588658936e-6	2.01437328555982e-6	2.01409660148648e-6	2.01343639159418e-6	2.01320792337632e-6	2.01387543270215e-6	2.01536665342986e-6	2.0171154861594e-6	2.01830857393639e-6	2.01823852528855e-6	2.01662629776285e-6	2.01379121761768e-6	2.0106272503737e-6	2.00845054416473e-6	2.0087963908753e-6	2.01296384150392e-6	2.02056432031335e-6	2.02716157039503e-6	2.02768424980307e-6	2.03415134369911e-6	2.02494018836145e-6	2.04058157748326e-6	2.01015914890735e-6	1.98018927796984e-6	1.99605475447851e-6	1.98552101916172e-6	1.99218489252424e-6	1.99358235233472e-6	2.00067472476596e-6	2.00874124766301e-6	2.01337172373365e-6	2.01366611773993e-6	2.01031598370775e-6	2.00459713757099e-6	1.99812584726766e-6	1.99262857737017e-6	1.98956285735586e-6	1.9897246303771e-6	1.99300685614381e-6	1.99840548339365e-6
flux1:	0.704937755481238	1.78473347290671e-6	1.77803890674443e-6	1.77331226352655e-6	1.77166933426692e-6	1.77309340406884e-6	1.77661673995641e-6	1.78078533345255e-6	1.7842233806184e-6	1.78609569663882e-6	1.78631914895441e-6	1.78547694415263e-6	1.78449975612183e-6	1.78425271173495e-6	1.78518492468398e-6	1.78716213441622e-6	1.78953261378571e-6	1.79139474760902e-6	1.7919634412489e-6	1.79089499553338e-6	1.78844866667698e-6	1.78544478694776e-6	1.78309013229295e-6	1.78277578331349e-6	1.78572731387093e-6	1.79187526651073e-6	1.79781850853921e-6	1.79919408047286e-6	1.8053620229766e-6	1.79752888074171e-6	1.81158393420709e-6	1.78488504323572e-6	1.75843911979675e-6	1.77228405035686e-6	1.7626435501351e-6	1.76845371220999e-6	1.77024047383123e-6	1.77643094321497e-6	1.78314967361503e-6	1.78701393600303e-6	1.78734179920618e-6	1.78460251747808e-6	1.77974351270666e-6	1.77408244278632e-6	1.76912696812277e-6	1.76622154097175e-6	1.76616599246383e-6	1.76896439387852e-6	1.77379676920354e-6
flux1:	0.705200204384991	1.57995930088735e-6	1.57408691682653e-6	1.5704253608124e-6	1.56979959511483e-6	1.5719582756619e-6	1.57580872562044e-6	1.57989659893494e-6	1.58294843242736e-6	1.58428806468734e-6	1.58399611992053e-6	1.58278276062497e-6	1.58164714028276e-6	1.58146361549304e-6	1.58264604278862e-6	1.58500231735248e-6	1.58782094701196e-6	1.59015170367959e-6	1.59117447233704e-6	1.5905165562041e-6	1.588399764075e-6	1.58558022361059e-6	1.58315574378597e-6	1.58236578424972e-6	1.5843310110522e-6	1.58920439476732e-6	1.59445511961437e-6	1.59642722436302e-6	1.60227840958615e-6	1.59553743594539e-6	1.60815702061262e-6	1.58473717605557e-6	1.56142593103874e-6	1.57354904347529e-6	1.56471642201188e-6	1.56983177541299e-6	1.57188498338523e-6	1.57719151338608e-6	1.58269168532455e-6	1.58589243275844e-6	1.58627807608331e-6	1.58411504044984e-6	1.58006477752079e-6	1.575181327134e-6	1.57076906285346e-6	1.56805474373101e-6	1.5678230185159e-6	1.57016430499498e-6	1.57442159725998e-6
flux1:	0.705462653288744	1.39868761770747e-6	1.39361599843054e-6	1.39089361023131e-6	1.3910928450537e-6	1.39378075919387e-6	1.39779232067736e-6	1.4017110659917e-6	1.40438067916389e-6	1.40527322648148e-6	1.40460131287048e-6	1.4031589236608e-6	1.4019709496245e-6	1.40188940882795e-6	1.40327973490692e-6	1.40589932019085e-6	1.40900148146266e-6	1.4116217168205e-6	1.41293975957033e-6	1.41258138983566e-6	1.41074714573221e-6	1.40813509544979e-6	1.40573478070752e-6	1.40463032023748e-6	1.40581372697686e-6	1.40957784534673e-6	1.41411482376706e-6	1.41646184312972e-6	1.42197275385265e-6	1.41608668461918e-6	1.42740037802662e-6	1.40686604563875e-6	1.38634380861904e-6	1.39700394273013e-6	1.38891086041817e-6	1.39346351669026e-6	1.39567342138008e-6	1.40012884685961e-6	1.40453492220851e-6	1.40715879990208e-6	1.40761100200729e-6	1.40597847156212e-6	1.4026779069713e-6	1.3985333805793e-6	1.39466224609478e-6	1.39217149341176e-6	1.39181439836998e-6	1.39374465120352e-6	1.39744658950509e-6
flux1:	0.705725102192497	1.23839071068401e-6	1.23408190710778e-6	1.23216932829705e-6	1.23300978525495e-6	1.23603620270684e-6	1.24005581905256e-6	1.24372039896318e-6	1.24600015625524e-6	1.24650320011346e-6	1.24554539822761e-6	1.24396811985841e-6	1.24278781615731e-6	1.24281081417697e-6	1.2443467356883e-6	1.24711173244308e-6	1.25034619500429e-6	1.25309992480153e-6	1.25457986610962e-6	1.25443060020667e-6	1.25284253868755e-6	1.25045974145481e-6	1.24816485354969e-6	1.24688609706432e-6	1.24747021410264e-6	1.25028212853211e-6	1.25410774926266e-6	1.25664963539832e-6	1.26180046603807e-6	1.25658294218512e-6	1.26670803782961e-6	1.24871452916789e-6	1.23067578798421e-6	1.24009509773205e-6	1.23268509292874e-6	1.23678360759876e-6	1.23905496794379e-6	1.24270503710017e-6	1.24613835897381e-6	1.24826083781374e-6	1.24877841326187e-6	1.24762445878183e-6	1.24501028942529e-6	1.24156167891082e-6	1.23822543761776e-6	1.23598915066394e-6	1.23556190120237e-6	1.23714023350062e-6	1.24032884580556e-6
flux1:	0.705987551096251	1.09672363403842e-6	1.09312596682327e-6	1.09189376696458e-6	1.09320333800045e-6	1.09639520342234e-6	1.10028581118313e-6	1.1036182130433e-6	1.10549379191617e-6	1.10564366502971e-6	1.10446150573154e-6	1.1028060743097e-6	1.10165906244884e-6	1.10176490319712e-6	1.10337457371676e-6	1.10617306636941e-6	1.10940710697737e-6	1.11216355361606e-6	1.11369705446178e-6	1.11368532912803e-6	1.1123160588962e-6	1.1101821508821e-6	1.10806156657596e-6	1.10672882508548e-6	1.10687558538547e-6	1.10888594781775e-6	1.11202786977863e-6	1.11462735239085e-6	1.11940812192939e-6	1.11472118037097e-6	1.12376895924473e-6	1.10801688227086e-6	1.09219238509012e-6	1.10056000353795e-6	1.09378491437155e-6	1.09751748254021e-6	1.09977071529682e-6	1.10267129586504e-6	1.10525016929409e-6	1.10693883577822e-6	1.10751458789129e-6	1.10678427694481e-6	1.10479094638797e-6	1.1019914690446e-6	1.09917838589598e-6	1.09722236759728e-6	1.09677888975065e-6	1.09807004592495e-6	1.10080133714329e-6
flux1:	0.706250000000004	9.71514995274281e-7	9.68566146078843e-7	9.67888941899418e-7	9.6951186866897e-7	9.72718973514134e-7	9.76365444535784e-7	9.79301860113785e-7	9.80761118254783e-7	9.80583689481399e-7	9.79218718594529e-7	9.77518244032763e-7	9.76409788486355e-7	9.76565661949752e-7	9.78178750287787e-7	9.8091289071609e-7	9.84037018060588e-7	9.86692226837423e-7	9.88195316583045e-7	9.88266627785783e-7	9.87095807283799e-7	9.85226884822523e-7	9.83336278975522e-7	9.82049534266421e-7	9.81900001026751e-7	9.83252341257754e-7	9.85760634437342e-7	9.88319533845558e-7	9.92732476161861e-7	9.88479849247842e-7	9.96558682708385e-7	9.82788916195382e-7	9.68941168352116e-7	9.76416916585949e-7	9.70234524007213e-7	9.73671821283889e-7	9.75843577045114e-7	9.78057596219885e-7	9.79896252068676e-7	9.81212701499638e-7	9.81836050738042e-7	9.81473332864926e-7	9.80033838448269e-7	9.7783262568418e-7	9.75523802187481e-7	9.73865357335885e-7	9.73452880608434e-7	9.74519878844019e-7	9.76854955651585e-7
[truncated: 13 more columns]
