# Supplementary material for: Spatial Resolution and Refractive Index Contrast of Resonant Photonic Crystal Surfaces for Biosensing
Source: IEEE Photonics J. Author manuscript; Available in PMC 2015 Sep 7. (PMC4561521; doi:10.1109/JPHOT.2015.2435699)
Supplement: fig6_data [file NIHMS64775-supplement-fig6_data.gz › Volumes/graham/MacBook_backup/PhD_folder_2015_06_02/paper_improvements/IEEE_J_Photonics/final_files/data_files/fig6/meep_data/13/t.out]

-----------
Initializing structure...
Working in 2D dimensions.
Computational cell is 150 x 10 x 0 with resolution 25
     block, center = (0,-2.56637,0)
          size (150,4.86726,1e+20)
          axes (1,0,0), (0,1,0), (0,0,1)
          dielectric constant epsilon diagonal = (2.0736,2.0736,2.0736)
     block, center = (0,2.43363,0)
          size (150,5.13274,1e+20)
          axes (1,0,0), (0,1,0), (0,0,1)
          dielectric constant epsilon diagonal = (1.99374,1.99374,1.99374)
     block, center = (-37.5,0.309735,0)
          size (75,0.884956,1e+20)
          axes (1,0,0), (0,1,0), (0,0,1)
          dielectric constant epsilon diagonal = (2.0164,2.0164,2.0164)
     block, center = (74.5,0,0)
          size (0.65,0.265487,1e+20)
          axes (1,0,0), (0,1,0), (0,0,1)
          dielectric constant epsilon diagonal = (4,4,4)
     block, center = (73.5,0,0)
          size (0.65,0.265487,1e+20)
          axes (1,0,0), (0,1,0), (0,0,1)
          dielectric constant epsilon diagonal = (4,4,4)
     block, center = (72.5,0,0)
          size (0.65,0.265487,1e+20)
          axes (1,0,0), (0,1,0), (0,0,1)
          dielectric constant epsilon diagonal = (4,4,4)
     block, center = (71.5,0,0)
          size (0.65,0.265487,1e+20)
          axes (1,0,0), (0,1,0), (0,0,1)
          dielectric constant epsilon diagonal = (4,4,4)
     block, center = (70.5,0,0)
          size (0.65,0.265487,1e+20)
          axes (1,0,0), (0,1,0), (0,0,1)
          dielectric constant epsilon diagonal = (4,4,4)
     block, center = (69.5,0,0)
          size (0.65,0.265487,1e+20)
          axes (1,0,0), (0,1,0), (0,0,1)
          dielectric constant epsilon diagonal = (4,4,4)
     block, center = (68.5,0,0)
          size (0.65,0.265487,1e+20)
          axes (1,0,0), (0,1,0), (0,0,1)
          dielectric constant epsilon diagonal = (4,4,4)
     block, center = (67.5,0,0)
          size (0.65,0.265487,1e+20)
          axes (1,0,0), (0,1,0), (0,0,1)
          dielectric constant epsilon diagonal = (4,4,4)
     block, center = (66.5,0,0)
          size (0.65,0.265487,1e+20)
          axes (1,0,0), (0,1,0), (0,0,1)
          dielectric constant epsilon diagonal = (4,4,4)
     block, center = (65.5,0,0)
          size (0.65,0.265487,1e+20)
          axes (1,0,0), (0,1,0), (0,0,1)
          dielectric constant epsilon diagonal = (4,4,4)
     block, center = (64.5,0,0)
          size (0.65,0.265487,1e+20)
          axes (1,0,0), (0,1,0), (0,0,1)
          dielectric constant epsilon diagonal = (4,4,4)
     block, center = (63.5,0,0)
          size (0.65,0.265487,1e+20)
          axes (1,0,0), (0,1,0), (0,0,1)
          dielectric constant epsilon diagonal = (4,4,4)
     block, center = (62.5,0,0)
          size (0.65,0.265487,1e+20)
          axes (1,0,0), (0,1,0), (0,0,1)
          dielectric constant epsilon diagonal = (4,4,4)
     block, center = (61.5,0,0)
          size (0.65,0.265487,1e+20)
          axes (1,0,0), (0,1,0), (0,0,1)
          dielectric constant epsilon diagonal = (4,4,4)
     block, center = (60.5,0,0)
          size (0.65,0.265487,1e+20)
          axes (1,0,0), (0,1,0), (0,0,1)
          dielectric constant epsilon diagonal = (4,4,4)
     block, center = (59.5,0,0)
          size (0.65,0.265487,1e+20)
          axes (1,0,0), (0,1,0), (0,0,1)
          dielectric constant epsilon diagonal = (4,4,4)
     block, center = (58.5,0,0)
          size (0.65,0.265487,1e+20)
          axes (1,0,0), (0,1,0), (0,0,1)
          dielectric constant epsilon diagonal = (4,4,4)
     block, center = (57.5,0,0)
          size (0.65,0.265487,1e+20)
          axes (1,0,0), (0,1,0), (0,0,1)
          dielectric constant epsilon diagonal = (4,4,4)
     block, center = (56.5,0,0)
          size (0.65,0.265487,1e+20)
          axes (1,0,0), (0,1,0), (0,0,1)
          dielectric constant epsilon diagonal = (4,4,4)
     block, center = (55.5,0,0)
          size (0.65,0.265487,1e+20)
          axes (1,0,0), (0,1,0), (0,0,1)
          dielectric constant epsilon diagonal = (4,4,4)
     block, center = (54.5,0,0)
          size (0.65,0.265487,1e+20)
          axes (1,0,0), (0,1,0), (0,0,1)
          dielectric constant epsilon diagonal = (4,4,4)
     block, center = (53.5,0,0)
          size (0.65,0.265487,1e+20)
          axes (1,0,0), (0,1,0), (0,0,1)
          dielectric constant epsilon diagonal = (4,4,4)
     block, center = (52.5,0,0)
          size (0.65,0.265487,1e+20)
          axes (1,0,0), (0,1,0), (0,0,1)
          dielectric constant epsilon diagonal = (4,4,4)
     block, center = (51.5,0,0)
          size (0.65,0.265487,1e+20)
          axes (1,0,0), (0,1,0), (0,0,1)
          dielectric constant epsilon diagonal = (4,4,4)
     block, center = (50.5,0,0)
          size (0.65,0.265487,1e+20)
          axes (1,0,0), (0,1,0), (0,0,1)
          dielectric constant epsilon diagonal = (4,4,4)
     block, center = (49.5,0,0)
          size (0.65,0.265487,1e+20)
          axes (1,0,0), (0,1,0), (0,0,1)
          dielectric constant epsilon diagonal = (4,4,4)
     block, center = (48.5,0,0)
          size (0.65,0.265487,1e+20)
          axes (1,0,0), (0,1,0), (0,0,1)
          dielectric constant epsilon diagonal = (4,4,4)
     block, center = (47.5,0,0)
          size (0.65,0.265487,1e+20)
          axes (1,0,0), (0,1,0), (0,0,1)
          dielectric constant epsilon diagonal = (4,4,4)
     block, center = (46.5,0,0)
          size (0.65,0.265487,1e+20)
          axes (1,0,0), (0,1,0), (0,0,1)
          dielectric constant epsilon diagonal = (4,4,4)
     block, center = (45.5,0,0)
          size (0.65,0.265487,1e+20)
          axes (1,0,0), (0,1,0), (0,0,1)
          dielectric constant epsilon diagonal = (4,4,4)
     block, center = (44.5,0,0)
          size (0.65,0.265487,1e+20)
          axes (1,0,0), (0,1,0), (0,0,1)
          dielectric constant epsilon diagonal = (4,4,4)
     block, center = (43.5,0,0)
          size (0.65,0.265487,1e+20)
          axes (1,0,0), (0,1,0), (0,0,1)
          dielectric constant epsilon diagonal = (4,4,4)
     block, center = (42.5,0,0)
          size (0.65,0.265487,1e+20)
          axes (1,0,0), (0,1,0), (0,0,1)
          dielectric constant epsilon diagonal = (4,4,4)
     block, center = (41.5,0,0)
          size (0.65,0.265487,1e+20)
          axes (1,0,0), (0,1,0), (0,0,1)
          dielectric constant epsilon diagonal = (4,4,4)
     block, center = (40.5,0,0)
          size (0.65,0.265487,1e+20)
          axes (1,0,0), (0,1,0), (0,0,1)
          dielectric constant epsilon diagonal = (4,4,4)
     block, center = (39.5,0,0)
          size (0.65,0.265487,1e+20)
          axes (1,0,0), (0,1,0), (0,0,1)
          dielectric constant epsilon diagonal = (4,4,4)
     block, center = (38.5,0,0)
          size (0.65,0.265487,1e+20)
          axes (1,0,0), (0,1,0), (0,0,1)
          dielectric constant epsilon diagonal = (4,4,4)
     block, center = (37.5,0,0)
          size (0.65,0.265487,1e+20)
          axes (1,0,0), (0,1,0), (0,0,1)
          dielectric constant epsilon diagonal = (4,4,4)
     block, center = (36.5,0,0)
          size (0.65,0.265487,1e+20)
          axes (1,0,0), (0,1,0), (0,0,1)
          dielectric constant epsilon diagonal = (4,4,4)
     block, center = (35.5,0,0)
          size (0.65,0.265487,1e+20)
          axes (1,0,0), (0,1,0), (0,0,1)
          dielectric constant epsilon diagonal = (4,4,4)
     block, center = (34.5,0,0)
          size (0.65,0.265487,1e+20)
          axes (1,0,0), (0,1,0), (0,0,1)
          dielectric constant epsilon diagonal = (4,4,4)
     block, center = (33.5,0,0)
          size (0.65,0.265487,1e+20)
          axes (1,0,0), (0,1,0), (0,0,1)
          dielectric constant epsilon diagonal = (4,4,4)
     block, center = (32.5,0,0)
          size (0.65,0.265487,1e+20)
          axes (1,0,0), (0,1,0), (0,0,1)
          dielectric constant epsilon diagonal = (4,4,4)
     block, center = (31.5,0,0)
          size (0.65,0.265487,1e+20)
          axes (1,0,0), (0,1,0), (0,0,1)
          dielectric constant epsilon diagonal = (4,4,4)
     block, center = (30.5,0,0)
          size (0.65,0.265487,1e+20)
          axes (1,0,0), (0,1,0), (0,0,1)
          dielectric constant epsilon diagonal = (4,4,4)
     block, center = (29.5,0,0)
          size (0.65,0.265487,1e+20)
          axes (1,0,0), (0,1,0), (0,0,1)
          dielectric constant epsilon diagonal = (4,4,4)
     block, center = (28.5,0,0)
          size (0.65,0.265487,1e+20)
          axes (1,0,0), (0,1,0), (0,0,1)
          dielectric constant epsilon diagonal = (4,4,4)
     block, center = (27.5,0,0)
          size (0.65,0.265487,1e+20)
          axes (1,0,0), (0,1,0), (0,0,1)
          dielectric constant epsilon diagonal = (4,4,4)
     block, center = (26.5,0,0)
          size (0.65,0.265487,1e+20)
          axes (1,0,0), (0,1,0), (0,0,1)
          dielectric constant epsilon diagonal = (4,4,4)
     block, center = (25.5,0,0)
          size (0.65,0.265487,1e+20)
          axes (1,0,0), (0,1,0), (0,0,1)
          dielectric constant epsilon diagonal = (4,4,4)
     block, center = (24.5,0,0)
          size (0.65,0.265487,1e+20)
          axes (1,0,0), (0,1,0), (0,0,1)
          dielectric constant epsilon diagonal = (4,4,4)
     block, center = (23.5,0,0)
          size (0.65,0.265487,1e+20)
          axes (1,0,0), (0,1,0), (0,0,1)
          dielectric constant epsilon diagonal = (4,4,4)
     block, center = (22.5,0,0)
          size (0.65,0.265487,1e+20)
          axes (1,0,0), (0,1,0), (0,0,1)
          dielectric constant epsilon diagonal = (4,4,4)
     block, center = (21.5,0,0)
          size (0.65,0.265487,1e+20)
          axes (1,0,0), (0,1,0), (0,0,1)
          dielectric constant epsilon diagonal = (4,4,4)
     block, center = (20.5,0,0)
          size (0.65,0.265487,1e+20)
          axes (1,0,0), (0,1,0), (0,0,1)
          dielectric constant epsilon diagonal = (4,4,4)
     block, center = (19.5,0,0)
          size (0.65,0.265487,1e+20)
          axes (1,0,0), (0,1,0), (0,0,1)
          dielectric constant epsilon diagonal = (4,4,4)
     block, center = (18.5,0,0)
          size (0.65,0.265487,1e+20)
          axes (1,0,0), (0,1,0), (0,0,1)
          dielectric constant epsilon diagonal = (4,4,4)
     block, center = (17.5,0,0)
          size (0.65,0.265487,1e+20)
          axes (1,0,0), (0,1,0), (0,0,1)
          dielectric constant epsilon diagonal = (4,4,4)
     block, center = (16.5,0,0)
          size (0.65,0.265487,1e+20)
          axes (1,0,0), (0,1,0), (0,0,1)
          dielectric constant epsilon diagonal = (4,4,4)
     block, center = (15.5,0,0)
          size (0.65,0.265487,1e+20)
          axes (1,0,0), (0,1,0), (0,0,1)
          dielectric constant epsilon diagonal = (4,4,4)
     block, center = (14.5,0,0)
          size (0.65,0.265487,1e+20)
          axes (1,0,0), (0,1,0), (0,0,1)
          dielectric constant epsilon diagonal = (4,4,4)
     block, center = (13.5,0,0)
          size (0.65,0.265487,1e+20)
          axes (1,0,0), (0,1,0), (0,0,1)
          dielectric constant epsilon diagonal = (4,4,4)
     block, center = (12.5,0,0)
          size (0.65,0.265487,1e+20)
          axes (1,0,0), (0,1,0), (0,0,1)
          dielectric constant epsilon diagonal = (4,4,4)
     block, center = (11.5,0,0)
          size (0.65,0.265487,1e+20)
          axes (1,0,0), (0,1,0), (0,0,1)
          dielectric constant epsilon diagonal = (4,4,4)
     block, center = (10.5,0,0)
          size (0.65,0.265487,1e+20)
          axes (1,0,0), (0,1,0), (0,0,1)
          dielectric constant epsilon diagonal = (4,4,4)
     block, center = (9.5,0,0)
          size (0.65,0.265487,1e+20)
          axes (1,0,0), (0,1,0), (0,0,1)
          dielectric constant epsilon diagonal = (4,4,4)
     block, center = (8.5,0,0)
          size (0.65,0.265487,1e+20)
          axes (1,0,0), (0,1,0), (0,0,1)
          dielectric constant epsilon diagonal = (4,4,4)
     block, center = (7.5,0,0)
          size (0.65,0.265487,1e+20)
          axes (1,0,0), (0,1,0), (0,0,1)
          dielectric constant epsilon diagonal = (4,4,4)
     block, center = (6.5,0,0)
          size (0.65,0.265487,1e+20)
          axes (1,0,0), (0,1,0), (0,0,1)
          dielectric constant epsilon diagonal = (4,4,4)
     block, center = (5.5,0,0)
          size (0.65,0.265487,1e+20)
          axes (1,0,0), (0,1,0), (0,0,1)
          dielectric constant epsilon diagonal = (4,4,4)
     block, center = (4.5,0,0)
          size (0.65,0.265487,1e+20)
          axes (1,0,0), (0,1,0), (0,0,1)
          dielectric constant epsilon diagonal = (4,4,4)
     block, center = (3.5,0,0)
          size (0.65,0.265487,1e+20)
          axes (1,0,0), (0,1,0), (0,0,1)
          dielectric constant epsilon diagonal = (4,4,4)
     block, center = (2.5,0,0)
          size (0.65,0.265487,1e+20)
          axes (1,0,0), (0,1,0), (0,0,1)
          dielectric constant epsilon diagonal = (4,4,4)
     block, center = (1.5,0,0)
          size (0.65,0.265487,1e+20)
          axes (1,0,0), (0,1,0), (0,0,1)
          dielectric constant epsilon diagonal = (4,4,4)
     block, center = (0.5,0,0)
          size (0.65,0.265487,1e+20)
          axes (1,0,0), (0,1,0), (0,0,1)
          dielectric constant epsilon diagonal = (4,4,4)
     block, center = (-0.5,0,0)
          size (0.65,0.265487,1e+20)
          axes (1,0,0), (0,1,0), (0,0,1)
          dielectric constant epsilon diagonal = (4,4,4)
     block, center = (-1.5,0,0)
          size (0.65,0.265487,1e+20)
          axes (1,0,0), (0,1,0), (0,0,1)
          dielectric constant epsilon diagonal = (4,4,4)
     block, center = (-2.5,0,0)
          size (0.65,0.265487,1e+20)
          axes (1,0,0), (0,1,0), (0,0,1)
          dielectric constant epsilon diagonal = (4,4,4)
     block, center = (-3.5,0,0)
          size (0.65,0.265487,1e+20)
          axes (1,0,0), (0,1,0), (0,0,1)
          dielectric constant epsilon diagonal = (4,4,4)
     block, center = (-4.5,0,0)
          size (0.65,0.265487,1e+20)
          axes (1,0,0), (0,1,0), (0,0,1)
          dielectric constant epsilon diagonal = (4,4,4)
     block, center = (-5.5,0,0)
          size (0.65,0.265487,1e+20)
          axes (1,0,0), (0,1,0), (0,0,1)
          dielectric constant epsilon diagonal = (4,4,4)
     block, center = (-6.5,0,0)
          size (0.65,0.265487,1e+20)
          axes (1,0,0), (0,1,0), (0,0,1)
          dielectric constant epsilon diagonal = (4,4,4)
     block, center = (-7.5,0,0)
          size (0.65,0.265487,1e+20)
          axes (1,0,0), (0,1,0), (0,0,1)
          dielectric constant epsilon diagonal = (4,4,4)
     block, center = (-8.5,0,0)
          size (0.65,0.265487,1e+20)
          axes (1,0,0), (0,1,0), (0,0,1)
          dielectric constant epsilon diagonal = (4,4,4)
     block, center = (-9.5,0,0)
          size (0.65,0.265487,1e+20)
          axes (1,0,0), (0,1,0), (0,0,1)
          dielectric constant epsilon diagonal = (4,4,4)
     block, center = (-10.5,0,0)
          size (0.65,0.265487,1e+20)
          axes (1,0,0), (0,1,0), (0,0,1)
          dielectric constant epsilon diagonal = (4,4,4)
     block, center = (-11.5,0,0)
          size (0.65,0.265487,1e+20)
          axes (1,0,0), (0,1,0), (0,0,1)
          dielectric constant epsilon diagonal = (4,4,4)
     block, center = (-12.5,0,0)
          size (0.65,0.265487,1e+20)
          axes (1,0,0), (0,1,0), (0,0,1)
          dielectric constant epsilon diagonal = (4,4,4)
     block, center = (-13.5,0,0)
          size (0.65,0.265487,1e+20)
          axes (1,0,0), (0,1,0), (0,0,1)
          dielectric constant epsilon diagonal = (4,4,4)
     block, center = (-14.5,0,0)
          size (0.65,0.265487,1e+20)
          axes (1,0,0), (0,1,0), (0,0,1)
          dielectric constant epsilon diagonal = (4,4,4)
     block, center = (-15.5,0,0)
          size (0.65,0.265487,1e+20)
          axes (1,0,0), (0,1,0), (0,0,1)
          dielectric constant epsilon diagonal = (4,4,4)
     block, center = (-16.5,0,0)
          size (0.65,0.265487,1e+20)
          axes (1,0,0), (0,1,0), (0,0,1)
          dielectric constant epsilon diagonal = (4,4,4)
     block, center = (-17.5,0,0)
          size (0.65,0.265487,1e+20)
          axes (1,0,0), (0,1,0), (0,0,1)
          dielectric constant epsilon diagonal = (4,4,4)
     block, center = (-18.5,0,0)
          size (0.65,0.265487,1e+20)
          axes (1,0,0), (0,1,0), (0,0,1)
          dielectric constant epsilon diagonal = (4,4,4)
     block, center = (-19.5,0,0)
          size (0.65,0.265487,1e+20)
          axes (1,0,0), (0,1,0), (0,0,1)
          dielectric constant epsilon diagonal = (4,4,4)
     block, center = (-20.5,0,0)
          size (0.65,0.265487,1e+20)
          axes (1,0,0), (0,1,0), (0,0,1)
          dielectric constant epsilon diagonal = (4,4,4)
     block, center = (-21.5,0,0)
          size (0.65,0.265487,1e+20)
          axes (1,0,0), (0,1,0), (0,0,1)
          dielectric constant epsilon diagonal = (4,4,4)
     block, center = (-22.5,0,0)
          size (0.65,0.265487,1e+20)
          axes (1,0,0), (0,1,0), (0,0,1)
          dielectric constant epsilon diagonal = (4,4,4)
     block, center = (-23.5,0,0)
          size (0.65,0.265487,1e+20)
          axes (1,0,0), (0,1,0), (0,0,1)
          dielectric constant epsilon diagonal = (4,4,4)
     block, center = (-24.5,0,0)
          size (0.65,0.265487,1e+20)
          axes (1,0,0), (0,1,0), (0,0,1)
          dielectric constant epsilon diagonal = (4,4,4)
     block, center = (-25.5,0,0)
          size (0.65,0.265487,1e+20)
          axes (1,0,0), (0,1,0), (0,0,1)
          dielectric constant epsilon diagonal = (4,4,4)
     block, center = (-26.5,0,0)
          size (0.65,0.265487,1e+20)
          axes (1,0,0), (0,1,0), (0,0,1)
          dielectric constant epsilon diagonal = (4,4,4)
     block, center = (-27.5,0,0)
          size (0.65,0.265487,1e+20)
          axes (1,0,0), (0,1,0), (0,0,1)
          dielectric constant epsilon diagonal = (4,4,4)
     block, center = (-28.5,0,0)
          size (0.65,0.265487,1e+20)
          axes (1,0,0), (0,1,0), (0,0,1)
          dielectric constant epsilon diagonal = (4,4,4)
     block, center = (-29.5,0,0)
          size (0.65,0.265487,1e+20)
          axes (1,0,0), (0,1,0), (0,0,1)
          dielectric constant epsilon diagonal = (4,4,4)
     block, center = (-30.5,0,0)
          size (0.65,0.265487,1e+20)
          axes (1,0,0), (0,1,0), (0,0,1)
          dielectric constant epsilon diagonal = (4,4,4)
     block, center = (-31.5,0,0)
          size (0.65,0.265487,1e+20)
          axes (1,0,0), (0,1,0), (0,0,1)
          dielectric constant epsilon diagonal = (4,4,4)
     block, center = (-32.5,0,0)
          size (0.65,0.265487,1e+20)
          axes (1,0,0), (0,1,0), (0,0,1)
          dielectric constant epsilon diagonal = (4,4,4)
     block, center = (-33.5,0,0)
          size (0.65,0.265487,1e+20)
          axes (1,0,0), (0,1,0), (0,0,1)
          dielectric constant epsilon diagonal = (4,4,4)
     block, center = (-34.5,0,0)
          size (0.65,0.265487,1e+20)
          axes (1,0,0), (0,1,0), (0,0,1)
          dielectric constant epsilon diagonal = (4,4,4)
     block, center = (-35.5,0,0)
          size (0.65,0.265487,1e+20)
          axes (1,0,0), (0,1,0), (0,0,1)
          dielectric constant epsilon diagonal = (4,4,4)
     block, center = (-36.5,0,0)
          size (0.65,0.265487,1e+20)
          axes (1,0,0), (0,1,0), (0,0,1)
          dielectric constant epsilon diagonal = (4,4,4)
     block, center = (-37.5,0,0)
          size (0.65,0.265487,1e+20)
          axes (1,0,0), (0,1,0), (0,0,1)
          dielectric constant epsilon diagonal = (4,4,4)
     block, center = (-38.5,0,0)
          size (0.65,0.265487,1e+20)
          axes (1,0,0), (0,1,0), (0,0,1)
          dielectric constant epsilon diagonal = (4,4,4)
     block, center = (-39.5,0,0)
          size (0.65,0.265487,1e+20)
          axes (1,0,0), (0,1,0), (0,0,1)
          dielectric constant epsilon diagonal = (4,4,4)
     block, center = (-40.5,0,0)
          size (0.65,0.265487,1e+20)
          axes (1,0,0), (0,1,0), (0,0,1)
          dielectric constant epsilon diagonal = (4,4,4)
     block, center = (-41.5,0,0)
          size (0.65,0.265487,1e+20)
          axes (1,0,0), (0,1,0), (0,0,1)
          dielectric constant epsilon diagonal = (4,4,4)
     block, center = (-42.5,0,0)
          size (0.65,0.265487,1e+20)
          axes (1,0,0), (0,1,0), (0,0,1)
          dielectric constant epsilon diagonal = (4,4,4)
     block, center = (-43.5,0,0)
          size (0.65,0.265487,1e+20)
          axes (1,0,0), (0,1,0), (0,0,1)
          dielectric constant epsilon diagonal = (4,4,4)
     block, center = (-44.5,0,0)
          size (0.65,0.265487,1e+20)
          axes (1,0,0), (0,1,0), (0,0,1)
          dielectric constant epsilon diagonal = (4,4,4)
     block, center = (-45.5,0,0)
          size (0.65,0.265487,1e+20)
          axes (1,0,0), (0,1,0), (0,0,1)
          dielectric constant epsilon diagonal = (4,4,4)
     block, center = (-46.5,0,0)
          size (0.65,0.265487,1e+20)
          axes (1,0,0), (0,1,0), (0,0,1)
          dielectric constant epsilon diagonal = (4,4,4)
     block, center = (-47.5,0,0)
          size (0.65,0.265487,1e+20)
          axes (1,0,0), (0,1,0), (0,0,1)
          dielectric constant epsilon diagonal = (4,4,4)
     block, center = (-48.5,0,0)
          size (0.65,0.265487,1e+20)
          axes (1,0,0), (0,1,0), (0,0,1)
          dielectric constant epsilon diagonal = (4,4,4)
     block, center = (-49.5,0,0)
          size (0.65,0.265487,1e+20)
          axes (1,0,0), (0,1,0), (0,0,1)
          dielectric constant epsilon diagonal = (4,4,4)
     block, center = (-50.5,0,0)
          size (0.65,0.265487,1e+20)
          axes (1,0,0), (0,1,0), (0,0,1)
          dielectric constant epsilon diagonal = (4,4,4)
     block, center = (-51.5,0,0)
          size (0.65,0.265487,1e+20)
          axes (1,0,0), (0,1,0), (0,0,1)
          dielectric constant epsilon diagonal = (4,4,4)
     block, center = (-52.5,0,0)
          size (0.65,0.265487,1e+20)
          axes (1,0,0), (0,1,0), (0,0,1)
          dielectric constant epsilon diagonal = (4,4,4)
     block, center = (-53.5,0,0)
          size (0.65,0.265487,1e+20)
          axes (1,0,0), (0,1,0), (0,0,1)
          dielectric constant epsilon diagonal = (4,4,4)
     block, center = (-54.5,0,0)
          size (0.65,0.265487,1e+20)
          axes (1,0,0), (0,1,0), (0,0,1)
          dielectric constant epsilon diagonal = (4,4,4)
     block, center = (-55.5,0,0)
          size (0.65,0.265487,1e+20)
          axes (1,0,0), (0,1,0), (0,0,1)
          dielectric constant epsilon diagonal = (4,4,4)
     block, center = (-56.5,0,0)
          size (0.65,0.265487,1e+20)
          axes (1,0,0), (0,1,0), (0,0,1)
          dielectric constant epsilon diagonal = (4,4,4)
     block, center = (-57.5,0,0)
          size (0.65,0.265487,1e+20)
          axes (1,0,0), (0,1,0), (0,0,1)
          dielectric constant epsilon diagonal = (4,4,4)
     block, center = (-58.5,0,0)
          size (0.65,0.265487,1e+20)
          axes (1,0,0), (0,1,0), (0,0,1)
          dielectric constant epsilon diagonal = (4,4,4)
     block, center = (-59.5,0,0)
          size (0.65,0.265487,1e+20)
          axes (1,0,0), (0,1,0), (0,0,1)
          dielectric constant epsilon diagonal = (4,4,4)
     block, center = (-60.5,0,0)
          size (0.65,0.265487,1e+20)
          axes (1,0,0), (0,1,0), (0,0,1)
          dielectric constant epsilon diagonal = (4,4,4)
     block, center = (-61.5,0,0)
          size (0.65,0.265487,1e+20)
          axes (1,0,0), (0,1,0), (0,0,1)
          dielectric constant epsilon diagonal = (4,4,4)
     block, center = (-62.5,0,0)
          size (0.65,0.265487,1e+20)
          axes (1,0,0), (0,1,0), (0,0,1)
          dielectric constant epsilon diagonal = (4,4,4)
     block, center = (-63.5,0,0)
          size (0.65,0.265487,1e+20)
          axes (1,0,0), (0,1,0), (0,0,1)
          dielectric constant epsilon diagonal = (4,4,4)
     block, center = (-64.5,0,0)
          size (0.65,0.265487,1e+20)
          axes (1,0,0), (0,1,0), (0,0,1)
          dielectric constant epsilon diagonal = (4,4,4)
     block, center = (-65.5,0,0)
          size (0.65,0.265487,1e+20)
          axes (1,0,0), (0,1,0), (0,0,1)
          dielectric constant epsilon diagonal = (4,4,4)
     block, center = (-66.5,0,0)
          size (0.65,0.265487,1e+20)
          axes (1,0,0), (0,1,0), (0,0,1)
          dielectric constant epsilon diagonal = (4,4,4)
     block, center = (-67.5,0,0)
          size (0.65,0.265487,1e+20)
          axes (1,0,0), (0,1,0), (0,0,1)
          dielectric constant epsilon diagonal = (4,4,4)
     block, center = (-68.5,0,0)
          size (0.65,0.265487,1e+20)
          axes (1,0,0), (0,1,0), (0,0,1)
          dielectric constant epsilon diagonal = (4,4,4)
     block, center = (-69.5,0,0)
          size (0.65,0.265487,1e+20)
          axes (1,0,0), (0,1,0), (0,0,1)
          dielectric constant epsilon diagonal = (4,4,4)
     block, center = (-70.5,0,0)
          size (0.65,0.265487,1e+20)
          axes (1,0,0), (0,1,0), (0,0,1)
          dielectric constant epsilon diagonal = (4,4,4)
     block, center = (-71.5,0,0)
          size (0.65,0.265487,1e+20)
          axes (1,0,0), (0,1,0), (0,0,1)
          dielectric constant epsilon diagonal = (4,4,4)
     block, center = (-72.5,0,0)
          size (0.65,0.265487,1e+20)
          axes (1,0,0), (0,1,0), (0,0,1)
          dielectric constant epsilon diagonal = (4,4,4)
     block, center = (-73.5,0,0)
          size (0.65,0.265487,1e+20)
          axes (1,0,0), (0,1,0), (0,0,1)
          dielectric constant epsilon diagonal = (4,4,4)
     block, center = (-74.5,0,0)
          size (0.65,0.265487,1e+20)
          axes (1,0,0), (0,1,0), (0,0,1)
          dielectric constant epsilon diagonal = (4,4,4)
time for set_epsilon = 8.71053 s
-----------
Meep: using output directory "t-out"
creating output file "t-out/eps-000000.00.h5"...
Meep progress: 2.46/377.433631896973 = 0.7% done in 4.0s, 613.5s to go
on time step 127 (time=2.54), 0.0315207 s/step
Meep progress: 5.28/377.433631896973 = 1.4% done in 8.0s, 567.3s to go
on time step 268 (time=5.36), 0.0284868 s/step
Meep progress: 8.3/377.433631896973 = 2.2% done in 12.1s, 536.3s to go
on time step 419 (time=8.38), 0.0265296 s/step
Meep progress: 11.38/377.433631896973 = 3.0% done in 16.1s, 516.9s to go
on time step 573 (time=11.46), 0.0260551 s/step
Meep progress: 14.46/377.433631896973 = 3.8% done in 20.1s, 504.3s to go
on time step 726 (time=14.52), 0.0261447 s/step
Meep progress: 17.44/377.433631896973 = 4.6% done in 24.1s, 497.8s to go
on time step 875 (time=17.5), 0.0269793 s/step
Meep progress: 20.34/377.433631896973 = 5.4% done in 28.1s, 493.8s to go
on time step 1020 (time=20.4), 0.0276771 s/step
Meep progress: 23.2/377.433631896973 = 6.1% done in 32.1s, 490.8s to go
on time step 1163 (time=23.26), 0.0281022 s/step
Meep progress: 26.08/377.433631896973 = 6.9% done in 36.2s, 487.1s to go
on time step 1307 (time=26.14), 0.0278809 s/step
Meep progress: 28.62/377.433631896973 = 7.6% done in 40.2s, 489.7s to go
on time step 1434 (time=28.68), 0.0316939 s/step
Meep progress: 31.42/377.433631896973 = 8.3% done in 44.2s, 486.7s to go
on time step 1574 (time=31.48), 0.0287087 s/step
Meep progress: 34.22/377.433631896973 = 9.1% done in 48.2s, 483.5s to go
on time step 1714 (time=34.28), 0.0286066 s/step
Meep progress: 37.06/377.433631896973 = 9.8% done in 52.2s, 479.7s to go
on time step 1855 (time=37.1), 0.0283782 s/step
Meep progress: 39.88/377.433631896973 = 10.6% done in 56.3s, 476.2s to go
on time step 1996 (time=39.92), 0.0285225 s/step
Meep progress: 42.76/377.433631896973 = 11.3% done in 60.3s, 471.7s to go
on time step 2140 (time=42.8), 0.0278101 s/step
Meep progress: 45.64/377.433631896973 = 12.1% done in 64.3s, 467.3s to go
on time step 2284 (time=45.68), 0.0279236 s/step
Meep progress: 48.54/377.433631896973 = 12.9% done in 68.3s, 462.8s to go
on time step 2429 (time=48.58), 0.027671 s/step
Meep progress: 51.5/377.433631896973 = 13.6% done in 72.3s, 457.7s to go
on time step 2576 (time=51.52), 0.027221 s/step
Meep progress: 54.4/377.433631896973 = 14.4% done in 76.3s, 453.3s to go
on time step 2721 (time=54.42), 0.0276319 s/step
Meep progress: 57.28/377.433631896973 = 15.2% done in 80.4s, 449.2s to go
on time step 2865 (time=57.3), 0.0279742 s/step
Meep progress: 60.1/377.433631896973 = 15.9% done in 84.4s, 445.4s to go
on time step 3006 (time=60.12), 0.0283724 s/step
Meep progress: 62.96/377.433631896973 = 16.7% done in 88.4s, 441.4s to go
on time step 3149 (time=62.98), 0.0280419 s/step
Meep progress: 65.88/377.433631896973 = 17.5% done in 92.4s, 436.9s to go
on time step 3295 (time=65.9), 0.0275629 s/step
Meep progress: 68.82/377.433631896973 = 18.2% done in 96.4s, 432.3s to go
on time step 3442 (time=68.84), 0.0272434 s/step
Meep progress: 71.74/377.433631896973 = 19.0% done in 100.4s, 427.9s to go
on time step 3588 (time=71.76), 0.0274978 s/step
Meep progress: 74.68/377.433631896973 = 19.8% done in 104.4s, 423.4s to go
on time step 3735 (time=74.7), 0.0273214 s/step
Meep progress: 77.54/377.433631896973 = 20.5% done in 108.5s, 419.5s to go
on time step 3878 (time=77.56), 0.0281711 s/step
Meep progress: 80.48/377.433631896973 = 21.3% done in 112.5s, 415.0s to go
on time step 4025 (time=80.5), 0.0272669 s/step
Meep progress: 83.34/377.433631896973 = 22.1% done in 116.5s, 411.1s to go
on time step 4168 (time=83.36), 0.0281117 s/step
Meep progress: 86.16/377.433631896973 = 22.8% done in 120.5s, 407.4s to go
on time step 4309 (time=86.18), 0.0285377 s/step
Meep progress: 89.0/377.433631896973 = 23.6% done in 124.5s, 403.5s to go
on time step 4451 (time=89.02), 0.0281695 s/step
Meep progress: 91.82/377.433631896973 = 24.3% done in 128.5s, 399.8s to go
on time step 4592 (time=91.84), 0.0285213 s/step
Meep progress: 94.76/377.433631896973 = 25.1% done in 132.6s, 395.4s to go
on time step 4739 (time=94.78), 0.0273972 s/step
Meep progress: 97.7/377.433631896973 = 25.9% done in 136.6s, 391.0s to go
on time step 4886 (time=97.72), 0.0272692 s/step
Meep progress: 100.78/377.433631896973 = 26.7% done in 140.6s, 385.9s to go
on time step 5040 (time=100.8), 0.0261027 s/step
Meep progress: 103.84/377.433631896973 = 27.5% done in 144.6s, 381.0s to go
on time step 5193 (time=103.86), 0.0262348 s/step
Meep progress: 106.86/377.433631896973 = 28.3% done in 148.6s, 376.3s to go
on time step 5344 (time=106.88), 0.0265871 s/step
Meep progress: 109.8/377.433631896973 = 29.1% done in 152.6s, 372.1s to go
on time step 5491 (time=109.82), 0.0273844 s/step
Meep progress: 112.72/377.433631896973 = 29.9% done in 156.6s, 367.9s to go
on time step 5637 (time=112.74), 0.0274089 s/step
Meep progress: 115.64/377.433631896973 = 30.6% done in 160.7s, 363.7s to go
on time step 5783 (time=115.66), 0.0274476 s/step
Meep progress: 118.62/377.433631896973 = 31.4% done in 164.7s, 359.3s to go
on time step 5932 (time=118.64), 0.0269513 s/step
Meep progress: 121.46/377.433631896973 = 32.2% done in 168.7s, 355.5s to go
on time step 6074 (time=121.48), 0.02822 s/step
Meep progress: 124.38/377.433631896973 = 33.0% done in 172.7s, 351.3s to go
on time step 6220 (time=124.4), 0.0274135 s/step
Meep progress: 127.38/377.433631896973 = 33.7% done in 176.7s, 346.9s to go
on time step 6370 (time=127.4), 0.0267448 s/step
Meep progress: 130.4/377.433631896973 = 34.5% done in 180.7s, 342.3s to go
on time step 6521 (time=130.42), 0.026613 s/step
Meep progress: 133.22/377.433631896973 = 35.3% done in 184.7s, 338.6s to go
on time step 6662 (time=133.24), 0.028526 s/step
Meep progress: 135.96/377.433631896973 = 36.0% done in 188.8s, 335.2s to go
on time step 6799 (time=135.98), 0.0293746 s/step
Meep progress: 138.72/377.433631896973 = 36.8% done in 192.8s, 331.7s to go
on time step 6937 (time=138.74), 0.0291192 s/step
Meep progress: 141.54/377.433631896973 = 37.5% done in 196.8s, 328.0s to go
on time step 7078 (time=141.56), 0.0284166 s/step
Meep progress: 144.36/377.433631896973 = 38.2% done in 200.8s, 324.2s to go
on time step 7219 (time=144.38), 0.0285386 s/step
Meep progress: 147.2/377.433631896973 = 39.0% done in 204.8s, 320.4s to go
on time step 7361 (time=147.22), 0.0282555 s/step
Meep progress: 150.06/377.433631896973 = 39.8% done in 208.8s, 316.4s to go
on time step 7504 (time=150.08), 0.0280511 s/step
Meep progress: 152.84/377.433631896973 = 40.5% done in 212.8s, 312.8s to go
on time step 7643 (time=152.86), 0.0289119 s/step
Meep progress: 155.66/377.433631896973 = 41.2% done in 216.9s, 309.0s to go
on time step 7784 (time=155.68), 0.0285117 s/step
Meep progress: 158.5/377.433631896973 = 42.0% done in 220.9s, 305.1s to go
on time step 7926 (time=158.52), 0.0282892 s/step
Meep progress: 161.32/377.433631896973 = 42.7% done in 224.9s, 301.3s to go
on time step 8067 (time=161.34), 0.0285095 s/step
Meep progress: 163.86/377.433631896973 = 43.4% done in 228.9s, 298.4s to go
on time step 8194 (time=163.88), 0.0315251 s/step
Meep progress: 166.72/377.433631896973 = 44.2% done in 232.9s, 294.4s to go
on time step 8337 (time=166.74), 0.0280428 s/step
Meep progress: 169.46/377.433631896973 = 44.9% done in 236.9s, 290.8s to go
on time step 8474 (time=169.48), 0.0293308 s/step
Meep progress: 172.2/377.433631896973 = 45.6% done in 240.9s, 287.2s to go
on time step 8611 (time=172.22), 0.0292245 s/step
Meep progress: 175.18/377.433631896973 = 46.4% done in 245.0s, 282.8s to go
on time step 8760 (time=175.2), 0.0269102 s/step
Meep progress: 177.98/377.433631896973 = 47.2% done in 249.0s, 279.0s to go
on time step 8899 (time=177.98), 0.0287776 s/step
Meep progress: 180.82/377.433631896973 = 47.9% done in 253.0s, 275.1s to go
on time step 9041 (time=180.82), 0.028219 s/step
Meep progress: 183.68/377.433631896973 = 48.7% done in 257.0s, 271.1s to go
on time step 9184 (time=183.68), 0.0281562 s/step
Meep progress: 186.5/377.433631896973 = 49.4% done in 261.0s, 267.2s to go
on time step 9325 (time=186.5), 0.0284628 s/step
Meep progress: 189.38/377.433631896973 = 50.2% done in 265.0s, 263.2s to go
on time step 9469 (time=189.38), 0.0279505 s/step
Meep progress: 192.22/377.433631896973 = 50.9% done in 269.1s, 259.3s to go
on time step 9611 (time=192.22), 0.0283473 s/step
Meep progress: 195.06/377.433631896973 = 51.7% done in 273.1s, 255.3s to go
on time step 9753 (time=195.06), 0.0282444 s/step
Meep progress: 197.92/377.433631896973 = 52.4% done in 277.1s, 251.3s to go
on time step 9896 (time=197.92), 0.0279908 s/step
Meep progress: 200.84/377.433631896973 = 53.2% done in 281.1s, 247.2s to go
on time step 10042 (time=200.84), 0.0275564 s/step
Meep progress: 203.74/377.433631896973 = 54.0% done in 285.1s, 243.1s to go
on time step 10187 (time=203.74), 0.0275873 s/step
Meep progress: 206.78/377.433631896973 = 54.8% done in 289.1s, 238.6s to go
on time step 10339 (time=206.78), 0.0263963 s/step
Meep progress: 209.82/377.433631896973 = 55.6% done in 293.1s, 234.2s to go
on time step 10491 (time=209.82), 0.0264716 s/step
Meep progress: 212.86/377.433631896973 = 56.4% done in 297.2s, 229.8s to go
on time step 10643 (time=212.86), 0.02642 s/step
Meep progress: 215.78/377.433631896973 = 57.2% done in 301.2s, 225.6s to go
on time step 10789 (time=215.78), 0.0275042 s/step
Meep progress: 218.72/377.433631896973 = 57.9% done in 305.2s, 221.5s to go
on time step 10936 (time=218.72), 0.0273651 s/step
Meep progress: 221.66/377.433631896973 = 58.7% done in 309.2s, 217.3s to go
on time step 11083 (time=221.66), 0.0273642 s/step
Meep progress: 224.64/377.433631896973 = 59.5% done in 313.2s, 213.1s to go
on time step 11232 (time=224.64), 0.0269235 s/step
Meep progress: 227.68/377.433631896973 = 60.3% done in 317.2s, 208.7s to go
on time step 11384 (time=227.68), 0.0263447 s/step
Meep progress: 230.74/377.433631896973 = 61.1% done in 321.3s, 204.2s to go
on time step 11537 (time=230.74), 0.0262653 s/step
Meep progress: 233.7/377.433631896973 = 61.9% done in 325.3s, 200.1s to go
on time step 11685 (time=233.7), 0.027133 s/step
Meep progress: 236.64/377.433631896973 = 62.7% done in 329.3s, 195.9s to go
on time step 11832 (time=236.64), 0.027256 s/step
Meep progress: 239.58/377.433631896973 = 63.5% done in 333.3s, 191.8s to go
on time step 11979 (time=239.58), 0.0272897 s/step
Meep progress: 242.52/377.433631896973 = 64.3% done in 337.3s, 187.6s to go
on time step 12126 (time=242.52), 0.0272335 s/step
Meep progress: 245.5/377.433631896973 = 65.0% done in 341.3s, 183.4s to go
on time step 12275 (time=245.5), 0.026989 s/step
Meep progress: 248.56/377.433631896973 = 65.9% done in 345.3s, 179.1s to go
on time step 12428 (time=248.56), 0.0262687 s/step
Meep progress: 251.62/377.433631896973 = 66.7% done in 349.4s, 174.7s to go
on time step 12581 (time=251.62), 0.0262861 s/step
Meep progress: 254.7/377.433631896973 = 67.5% done in 353.4s, 170.3s to go
on time step 12735 (time=254.7), 0.0261318 s/step
Meep progress: 257.74/377.433631896973 = 68.3% done in 357.4s, 166.0s to go
on time step 12887 (time=257.74), 0.026446 s/step
Meep progress: 260.74/377.433631896973 = 69.1% done in 361.4s, 161.8s to go
on time step 13037 (time=260.74), 0.0267661 s/step
Meep progress: 263.84/377.433631896973 = 69.9% done in 365.4s, 157.3s to go
on time step 13192 (time=263.84), 0.0259493 s/step
Meep progress: 266.94/377.433631896973 = 70.7% done in 369.5s, 152.9s to go
on time step 13347 (time=266.94), 0.0259516 s/step
Meep progress: 270.02/377.433631896973 = 71.5% done in 373.5s, 148.6s to go
on time step 13501 (time=270.02), 0.0260947 s/step
Meep progress: 273.1/377.433631896973 = 72.4% done in 377.5s, 144.2s to go
on time step 13655 (time=273.1), 0.0259782 s/step
Meep progress: 276.2/377.433631896973 = 73.2% done in 381.5s, 139.8s to go
on time step 13810 (time=276.2), 0.0258877 s/step
Meep progress: 279.22/377.433631896973 = 74.0% done in 385.5s, 135.6s to go
on time step 13961 (time=279.22), 0.0266544 s/step
Meep progress: 282.16/377.433631896973 = 74.8% done in 389.5s, 131.5s to go
on time step 14108 (time=282.16), 0.0272826 s/step
Meep progress: 285.1/377.433631896973 = 75.5% done in 393.6s, 127.5s to go
on time step 14255 (time=285.1), 0.0273488 s/step
Meep progress: 288.02/377.433631896973 = 76.3% done in 397.6s, 123.4s to go
on time step 14401 (time=288.02), 0.0274719 s/step
Meep progress: 291.02/377.433631896973 = 77.1% done in 401.6s, 119.2s to go
on time step 14551 (time=291.02), 0.0268049 s/step
Meep progress: 294.1/377.433631896973 = 77.9% done in 405.6s, 114.9s to go
on time step 14705 (time=294.1), 0.0260645 s/step
Meep progress: 297.2/377.433631896973 = 78.7% done in 409.6s, 110.6s to go
on time step 14860 (time=297.2), 0.0258853 s/step
Meep progress: 300.28/377.433631896973 = 79.6% done in 413.6s, 106.3s to go
on time step 15014 (time=300.28), 0.0259743 s/step
Meep progress: 303.32/377.433631896973 = 80.4% done in 417.6s, 102.0s to go
on time step 15166 (time=303.32), 0.0263731 s/step
Meep progress: 306.36/377.433631896973 = 81.2% done in 421.6s, 97.8s to go
on time step 15318 (time=306.36), 0.0264674 s/step
Meep progress: 309.34/377.433631896973 = 82.0% done in 425.7s, 93.7s to go
on time step 15467 (time=309.34), 0.0269802 s/step
Meep progress: 312.32/377.433631896973 = 82.7% done in 429.7s, 89.6s to go
on time step 15616 (time=312.32), 0.027003 s/step
Meep progress: 315.3/377.433631896973 = 83.5% done in 433.7s, 85.5s to go
on time step 15765 (time=315.3), 0.0270031 s/step
Meep progress: 318.26/377.433631896973 = 84.3% done in 437.7s, 81.4s to go
on time step 15913 (time=318.26), 0.0270543 s/step
Meep progress: 321.22/377.433631896973 = 85.1% done in 441.7s, 77.3s to go
on time step 16061 (time=321.22), 0.0271601 s/step
Meep progress: 324.18/377.433631896973 = 85.9% done in 445.7s, 73.2s to go
on time step 16209 (time=324.18), 0.02708 s/step
Meep progress: 327.16/377.433631896973 = 86.7% done in 449.8s, 69.1s to go
on time step 16358 (time=327.16), 0.0269186 s/step
Meep progress: 330.14/377.433631896973 = 87.5% done in 453.8s, 65.0s to go
on time step 16507 (time=330.14), 0.0269047 s/step
Meep progress: 333.14/377.433631896973 = 88.3% done in 457.8s, 60.9s to go
on time step 16657 (time=333.14), 0.0267556 s/step
Meep progress: 336.22/377.433631896973 = 89.1% done in 461.8s, 56.6s to go
on time step 16811 (time=336.22), 0.0261372 s/step
Meep progress: 339.08/377.433631896973 = 89.8% done in 465.8s, 52.7s to go
on time step 16954 (time=339.08), 0.0281541 s/step
Meep progress: 341.82/377.433631896973 = 90.6% done in 469.8s, 49.0s to go
on time step 17091 (time=341.82), 0.0292345 s/step
Meep progress: 344.6/377.433631896973 = 91.3% done in 473.8s, 45.1s to go
on time step 17230 (time=344.6), 0.0288739 s/step
Meep progress: 347.36/377.433631896973 = 92.0% done in 477.9s, 41.4s to go
on time step 17368 (time=347.36), 0.0291527 s/step
Meep progress: 350.14/377.433631896973 = 92.8% done in 481.9s, 37.6s to go
on time step 17507 (time=350.14), 0.0288673 s/step
Meep progress: 352.88/377.433631896973 = 93.5% done in 485.9s, 33.8s to go
on time step 17644 (time=352.88), 0.0292861 s/step
Meep progress: 355.74/377.433631896973 = 94.3% done in 489.9s, 29.9s to go
on time step 17787 (time=355.74), 0.0280102 s/step
Meep progress: 358.62/377.433631896973 = 95.0% done in 493.9s, 25.9s to go
on time step 17931 (time=358.62), 0.0279128 s/step
Meep progress: 361.5/377.433631896973 = 95.8% done in 497.9s, 21.9s to go
on time step 18075 (time=361.5), 0.0278573 s/step
Meep progress: 364.38/377.433631896973 = 96.5% done in 501.9s, 18.0s to go
on time step 18219 (time=364.38), 0.0278912 s/step
Meep progress: 367.18/377.433631896973 = 97.3% done in 506.0s, 14.1s to go
on time step 18359 (time=367.18), 0.0286913 s/step
Meep progress: 369.96/377.433631896973 = 98.0% done in 510.0s, 10.3s to go
on time step 18498 (time=369.96), 0.0288133 s/step
Meep progress: 372.72/377.433631896973 = 98.8% done in 514.0s, 6.5s to go
on time step 18636 (time=372.72), 0.0290676 s/step
Meep progress: 375.46/377.433631896973 = 99.5% done in 518.0s, 2.7s to go
on time step 18774 (time=375.48), 0.0291868 s/step
run 0 finished at t = 377.44 (18872 timesteps)
flux1:, 0.627777777777778, 6.47516119395222e-7, 6.43021630087851e-7, 6.3852891495786e-7, 6.34161479065996e-7, 6.30177570544091e-7, 6.26857865512667e-7, 6.24383850800272e-7, 6.22771202446989e-7, 6.21888908830296e-7, 6.21548147301384e-7, 6.21610551341532e-7, 6.22058084609848e-7, 6.22987083735574e-7, 6.24528316673689e-7, 6.26737915603011e-7, 6.2952919316835e-7, 6.32702354835105e-7, 6.36073048760494e-7, 6.39621880802154e-7, 6.43525481612288e-7, 6.4794547426334e-7, 6.52638460746239e-7, 6.56867823459283e-7, 6.60368304666262e-7, 6.64750885094743e-7, 6.70962550250376e-7, 6.73509197951615e-7, 6.7725993674265e-7, 6.81303975999693e-7, 6.90876875374119e-7, 6.87311262950718e-7, 6.83438895489919e-7, 6.91214451005977e-7, 6.93456709755548e-7, 6.94069594409312e-7, 6.93356276748025e-7, 6.93395846890054e-7, 6.91994928967279e-7, 6.8985013965433e-7, 6.87232052291268e-7, 6.84023565166155e-7, 6.80256055400405e-7, 6.76046289368488e-7, 6.71474409073445e-7, 6.6661085429936e-7, 6.61581773901569e-7, 6.56568762450059e-7, 6.51742095714892e-7, 6.47190102866245e-7, 6.42904289088778e-7, 6.38833808923528e-7, 6.34973484684731e-7, 6.3142878818898e-7, 6.28416423386799e-7, 6.26196152475893e-7, 6.24966901292658e-7, 6.24781140328581e-7, 6.25526190708308e-7, 6.2698907232889e-7, 6.28975912542853e-7, 6.31422634726633e-7
flux1:, 0.628040226681531, 7.39731723348331e-7, 7.33318003847955e-7, 7.26865858071803e-7, 7.20508266932356e-7, 7.14524958278474e-7, 7.09238811956455e-7, 7.04895162408338e-7, 7.01587555709867e-7, 6.99262489478096e-7, 6.97791784358335e-7, 6.97068521234965e-7, 6.97073994259975e-7, 6.97880264403146e-7, 6.99588506193227e-7, 7.02242393702559e-7, 7.05776376037713e-7, 7.10043173896526e-7, 7.14913595513376e-7, 7.2037758116088e-7, 7.26533821243042e-7, 7.33385439540713e-7, 7.40535833535539e-7, 7.47234065940918e-7, 7.5337290329652e-7, 7.60635554953436e-7, 7.69580090036166e-7, 7.74370744008669e-7, 7.80953122005758e-7, 7.87063304359896e-7, 7.99765886325354e-7, 7.97240845412706e-7, 7.94053783917498e-7, 8.03994491972537e-7, 8.07449400070145e-7, 8.08131046332951e-7, 8.07484543003621e-7, 8.07135427680481e-7, 8.04583218867603e-7, 8.01082790576482e-7, 7.96797572095766e-7, 7.91403312301911e-7, 7.85026653155789e-7, 7.78024360616866e-7, 7.70652684428601e-7, 7.63044610118034e-7, 7.55329049138492e-7, 7.47693865749568e-7, 7.40347684359917e-7, 7.33444902699962e-7, 7.27053321750904e-7, 7.21193429188329e-7, 7.15917420334279e-7, 7.11368594963886e-7, 7.0777763016259e-7, 7.05392451747804e-7, 7.04377117438179e-7, 7.04734613699511e-7, 7.06300377252781e-7, 7.08818829254534e-7, 7.12068717851453e-7, 7.15970456347675e-7
flux1:, 0.628302675585284, 8.45727489787907e-7, 8.37591550105286e-7, 8.2937324893807e-7, 8.21196487016074e-7, 8.13349170064797e-7, 8.06193422884217e-7, 8.00046207074411e-7, 7.95092361678062e-7, 7.91366375760942e-7, 7.88800432024021e-7, 7.87305345088203e-7, 7.86839220407737e-7, 7.87429014683073e-7, 7.89138779538224e-7, 7.92011668378933e-7, 7.96030007346709e-7, 8.01124810313964e-7, 8.07227754826307e-7, 8.14315567809214e-7, 8.2237390462691e-7, 8.31237898973113e-7, 8.40404989944926e-7, 8.49183591918897e-7, 8.57614163947845e-7, 8.67316479059302e-7, 8.78481083668468e-7, 8.85231781748553e-7, 8.9428423943626e-7, 9.0219344876388e-7, 9.17707846229796e-7, 9.1589959090434e-7, 9.13105215332268e-7, 9.25126335271754e-7, 9.29701825458958e-7, 9.30335742470204e-7, 9.29747823533746e-7, 9.29214616244973e-7, 9.25617932243337e-7, 9.20916208546983e-7, 9.15253351251342e-7, 9.08016306999994e-7, 8.99351533028535e-7, 8.89856761865359e-7, 8.80002048989524e-7, 8.70005560833049e-7, 8.59988433540889e-7, 8.50112731487729e-7, 8.40593084556876e-7, 8.31632325540078e-7, 8.2337475683782e-7, 8.1592409822806e-7, 8.09403943941265e-7, 8.0400372579226e-7, 7.99967321118349e-7, 7.97522496768741e-7, 7.96787547385362e-7, 7.97708418160064e-7, 8.0006869279409e-7, 8.03578746569848e-7, 8.08004467340639e-7, 8.13266413512701e-7
flux1:, 0.628565124489038, 9.68427256006063e-7, 9.5904023597029e-7, 9.49508020633683e-7, 9.39919664153028e-7, 9.30554493393732e-7, 9.21810533005261e-7, 9.14084573862751e-7, 9.07664683367109e-7, 9.02678772092635e-7, 8.99111008854586e-7, 8.96867790960384e-7, 8.95856367240064e-7, 8.96038481864915e-7, 8.97439850126949e-7, 9.00123286967999e-7, 9.04150421682307e-7, 9.09553767208204e-7, 9.16323769429665e-7, 9.24397159447323e-7, 9.33621522796358e-7, 9.43680402027629e-7, 9.54035901340698e-7, 9.64118957472393e-7, 9.74062543430344e-7, 9.85290197556891e-7, 9.97759585062443e-7, 1.00583557109114e-6, 1.01654449721387e-6, 1.0257117137989e-6, 1.04335796213859e-6, 1.04161922601651e-6, 1.03864110576689e-6, 1.05240141056546e-6, 1.05776076723847e-6, 1.05815854320553e-6, 1.05751841177489e-6, 1.05703911902252e-6, 1.05262945407817e-6, 1.04702214411479e-6, 1.04046765836482e-6, 1.03201159813583e-6, 1.02172525278089e-6, 1.0104163516406e-6, 9.98790354132369e-7, 9.87173046110041e-7, 9.75670248758058e-7, 9.64382490435131e-7, 9.53486082696689e-7, 9.43198661908235e-7, 9.3372678608591e-7, 9.2525980727218e-7, 9.18002486961721e-7, 9.1219776814932e-7, 9.08101834927824e-7, 9.05912827359232e-7, 9.05689729877941e-7, 9.07310531167358e-7, 9.10504417702293e-7, 9.14955880647566e-7, 9.20434984426679e-7, 9.26883349265314e-7
flux1:, 0.628827573392791, 1.11079294410811e-6, 1.10088102822394e-6, 1.09072535365907e-6, 1.08034916613281e-6, 1.07000460381059e-6, 1.06012249852985e-6, 1.05118764587143e-6, 1.04360072106184e-6, 1.03758267842735e-6, 1.03315370826641e-6, 1.03018737260209e-6, 1.0285105590724e-6, 1.02800347473468e-6, 1.02865973922643e-6, 1.03058848258292e-6, 1.03396270930332e-6, 1.03893326483969e-6, 1.04553914834493e-6, 1.05365083868506e-6, 1.06296993616296e-6, 1.07307259861581e-6, 1.08346949910749e-6, 1.09374986058587e-6, 1.10403940816149e-6, 1.11546733691336e-6, 1.12800991579437e-6, 1.13646053797859e-6, 1.14761446289594e-6, 1.15726849928388e-6, 1.17607614789905e-6, 1.17346533771323e-6, 1.16946711973664e-6, 1.1843951074911e-6, 1.18997134962862e-6, 1.18989103235767e-6, 1.18898633374998e-6, 1.18880089123438e-6, 1.1839215118893e-6, 1.17782638337776e-6, 1.17101977756781e-6, 1.16219606209946e-6, 1.15125149674215e-6, 1.13914262924341e-6, 1.12681025797027e-6, 1.11470603444882e-6, 1.10291700343323e-6, 1.09144728846793e-6, 1.08038319691912e-6, 1.06990990133098e-6, 1.06026726257365e-6, 1.05172139052073e-6, 1.04456190025319e-6, 1.0390908033244e-6, 1.03557575377948e-6, 1.03417536949865e-6, 1.0348735843013e-6, 1.03746573724786e-6, 1.04162003474807e-6, 1.04700065459034e-6, 1.05339902896511e-6, 1.06080204752603e-6
flux1:, 0.629090022296544, 1.27546277080462e-6, 1.26594385428845e-6, 1.25603284585227e-6, 1.24565432824404e-6, 1.23501482392456e-6, 1.22457549225182e-6, 1.21491632356562e-6, 1.20655620474917e-6, 1.19980278157821e-6, 1.19469048623863e-6, 1.19102895589972e-6, 1.18853753094324e-6, 1.18700511489691e-6, 1.1864066622634e-6, 1.18692716377692e-6, 1.18887856586097e-6, 1.19253706162224e-6, 1.19797304769318e-6, 1.2049706760663e-6, 1.21310000508114e-6, 1.22189884591759e-6, 1.2310091645245e-6, 1.24017239516016e-6, 1.2493725035247e-6, 1.25941288291371e-6, 1.27063745156567e-6, 1.27829018528236e-6, 1.28841539428923e-6, 1.29764446354941e-6, 1.31649182999221e-6, 1.31185888573362e-6, 1.30581944984761e-6, 1.32119338844671e-6, 1.32625692535375e-6, 1.32544019457437e-6, 1.32398655005527e-6, 1.32430946649186e-6, 1.31938854524288e-6, 1.31331083439232e-6, 1.30697807898563e-6, 1.29877260678029e-6, 1.28832843590512e-6, 1.27666730800047e-6, 1.26494112162713e-6, 1.25373709864989e-6, 1.24312397316756e-6, 1.23298008311535e-6, 1.22324925043371e-6, 1.21402866403458e-6, 1.20555048004108e-6, 1.19813761359217e-6, 1.19216118508519e-6, 1.1879852510175e-6, 1.18588830976798e-6, 1.18598013376394e-6, 1.18815288942666e-6, 1.19210146656752e-6, 1.19742209122591e-6, 1.20376012023518e-6, 1.21094343708091e-6, 1.21902917903001e-6
flux1:, 0.629352471200297, 1.46441074141321e-6, 1.45629182957261e-6, 1.44757613894864e-6, 1.43805905032524e-6, 1.42788540841525e-6, 1.4175448037924e-6, 1.40771722941194e-6, 1.39904040339111e-6, 1.39189684542564e-6, 1.38631052625361e-6, 1.3819979717797e-6, 1.37855047882638e-6, 1.37566438741708e-6, 1.3733148057563e-6, 1.37179006920154e-6, 1.37155870002465e-6, 1.37301706489461e-6, 1.37624547804802e-6, 1.38093337099455e-6, 1.38655804899158e-6, 1.39270472507091e-6, 1.39921165108655e-6, 1.40591612966539e-6, 1.41251020516614e-6, 1.41953193939508e-6, 1.42809697784497e-6, 1.43370355247088e-6, 1.44126937446981e-6, 1.44914760326631e-6, 1.46695355550507e-6, 1.45907558942267e-6, 1.44990962671661e-6, 1.46498589308377e-6, 1.46876152703493e-6, 1.46698556326136e-6, 1.46468329032807e-6, 1.46568668011545e-6, 1.46119883569848e-6, 1.4556847172916e-6, 1.45055570469156e-6, 1.44396713206226e-6, 1.43523336689243e-6, 1.42534843328057e-6, 1.41562850801059e-6, 1.40679372657731e-6, 1.39889740170507e-6, 1.39167202403058e-6, 1.3848732117116e-6, 1.37845426828373e-6, 1.37259213109725e-6, 1.367637957787e-6, 1.36403421798247e-6, 1.36220690139738e-6, 1.36244496803462e-6, 1.36480168589479e-6, 1.36906163203378e-6, 1.37480021146111e-6, 1.38152729571232e-6, 1.38886654488279e-6, 1.39669360809856e-6, 1.40515894851928e-6
flux1:, 0.629614920104051, 1.67871523339229e-6, 1.67296346550597e-6, 1.66635853802716e-6, 1.65854289959124e-6, 1.64958801372226e-6, 1.64001016615448e-6, 1.63059017054485e-6, 1.62207925174767e-6, 1.61491870680116e-6, 1.6090980440108e-6, 1.60421823787237e-6, 1.59973255289418e-6, 1.59525268910893e-6, 1.59077495800206e-6, 1.58671094963779e-6, 1.58368881861406e-6, 1.58220707835186e-6, 1.58233387248616e-6, 1.5836713263053e-6, 1.58566484273312e-6, 1.58803699716757e-6, 1.59085403119687e-6, 1.59394290333424e-6, 1.59656388365355e-6, 1.59915404663176e-6, 1.60399867309729e-6, 1.60641528390337e-6, 1.6100815624348e-6, 1.6158152757807e-6, 1.63175556543987e-6, 1.61950415256747e-6, 1.60621194890705e-6, 1.62038499518427e-6, 1.62220275109564e-6, 1.61933833909923e-6, 1.61594803137351e-6, 1.61775898033038e-6, 1.61417913168507e-6, 1.60976212901402e-6, 1.60648409174653e-6, 1.6023905460318e-6, 1.59646173671954e-6, 1.58957847716603e-6, 1.58315790020092e-6, 1.57803572072861e-6, 1.57425250071535e-6, 1.57138639426918e-6, 1.56897313238672e-6, 1.5667750809633e-6, 1.56486776222768e-6, 1.56359801082566e-6, 1.56346420110065e-6, 1.56495089268625e-6, 1.56835719851583e-6, 1.57367483596183e-6, 1.58056811913436e-6, 1.5884756049943e-6, 1.59680556886155e-6, 1.60515388342247e-6, 1.61345083284591e-6, 1.62195899840818e-6
flux1:, 0.629877369007804, 1.91851728115303e-6, 1.91592385641443e-6, 1.91218696205984e-6, 1.90678319944047e-6, 1.89970478740073e-6, 1.8914924360626e-6, 1.88302315220824e-6, 1.87514996611306e-6, 1.86835434143842e-6, 1.86257181152562e-6, 1.8572763394008e-6, 1.85178615584905e-6, 1.84564457713357e-6, 1.83888838337551e-6, 1.8320597670812e-6, 1.82593222365925e-6, 1.82107697595353e-6, 1.81753149045521e-6, 1.81483542347478e-6, 1.81247832149083e-6, 1.81039920850321e-6, 1.80887952185163e-6, 1.8075904039789e-6, 1.80525929635234e-6, 1.80248413192289e-6, 1.80304105185089e-6, 1.80141543399807e-6, 1.80028203713402e-6, 1.80335247695467e-6, 1.81706352926512e-6, 1.79957624397101e-6, 1.78139775237539e-6, 1.79436554406126e-6, 1.7938196187909e-6, 1.78988373899615e-6, 1.78530610172506e-6, 1.78801880012114e-6, 1.78577328757474e-6, 1.78291939202692e-6, 1.7819788587326e-6, 1.7810138568496e-6, 1.7787047799557e-6, 1.77575855848753e-6, 1.7736235789336e-6, 1.77321917330199e-6, 1.7745723729541e-6, 1.7771102298354e-6, 1.78013654338889e-6, 1.78319355607091e-6, 1.78621939888508e-6, 1.78952615892906e-6, 1.7936500636033e-6, 1.79912786411352e-6, 1.80626820082879e-6, 1.81499938550709e-6, 1.82485817987584e-6, 1.83513411045088e-6, 1.84512139900001e-6, 1.85438133362805e-6, 1.86290173738847e-6, 1.87107009880015e-6
flux1:, 0.630139817911557, 2.18322226330001e-6, 2.18428194581217e-6, 2.18390396892479e-6, 2.18139971133246e-6, 2.17668283867078e-6, 2.17031494479129e-6, 2.16325828943629e-6, 2.1564499890313e-6, 2.15039269897996e-6, 2.14495621940082e-6, 2.13948975279187e-6, 2.13319297534884e-6, 2.12556303076623e-6, 2.11669052288874e-6, 2.10723971754564e-6, 2.09809780777172e-6, 2.08987147055367e-6, 2.08255642524707e-6, 2.07567042526405e-6, 2.06882753242454e-6, 2.06223634860309e-6, 2.05633230204161e-6, 2.05046621937245e-6, 2.04279586113782e-6, 2.034412740504e-6, 2.03076149732402e-6, 2.02469438525735e-6, 2.01850620493237e-6, 2.01878286139836e-6, 2.03051305042722e-6, 2.00733676463154e-6, 1.9838801756513e-6, 1.99578345230177e-6, 1.9928673273746e-6, 1.98805725366591e-6, 1.98239865225357e-6, 1.98609777234206e-6, 1.98551811709504e-6, 1.98457553772246e-6, 1.98624039310328e-6, 1.98869866886434e-6, 1.99041019218237e-6, 1.99188687753222e-6, 1.99454510096471e-6, 1.99934416987007e-6, 2.00629033174653e-6, 2.01467241774857e-6, 2.02357260638319e-6, 2.03230873461609e-6, 2.0406641570393e-6, 2.04889459138627e-6, 2.05755692295088e-6, 2.06723134954546e-6, 2.07823454281703e-6, 2.09043279696933e-6, 2.10323517896644e-6, 2.11577863505135e-6, 2.12723780073409e-6, 2.13713528997918e-6, 2.14551693050383e-6, 2.15290111399344e-6
flux1:, 0.63040226681531, 2.47195491868217e-6, 2.47678319287965e-6, 2.4799143183364e-6, 2.48050939325413e-6, 2.47841058911621e-6, 2.47419509214221e-6, 2.4688933044547e-6, 2.46350402785242e-6, 2.45853403812823e-6, 2.45378548066321e-6, 2.44849925658854e-6, 2.44178458780297e-6, 2.43311699059448e-6, 2.42264496000852e-6, 2.41112976303382e-6, 2.39952652790616e-6, 2.38843768433196e-6, 2.37781624794225e-6, 2.36720913752011e-6, 2.3564262524841e-6, 2.3459608345646e-6, 2.33629791251664e-6, 2.32631158453609e-6, 2.31363371930725e-6, 2.30020816154857e-6, 2.29313306909129e-6, 2.28278191657258e-6, 2.27204492184342e-6, 2.26984587431436e-6, 2.2805191883431e-6, 2.25169348186259e-6, 2.22300909282991e-6, 2.2345131396937e-6, 2.22969863424017e-6, 2.22439603460147e-6, 2.21800095283159e-6, 2.2227892940368e-6, 2.2240737222454e-6, 2.22523262530522e-6, 2.22952280032313e-6, 2.23531293107523e-6, 2.24095282669968e-6, 2.24678655289113e-6, 2.2541550931496e-6, 2.26400828104629e-6, 2.27631592817984e-6, 2.2902472028197e-6, 2.30469436333498e-6, 2.31877490266162e-6, 2.33212469837261e-6, 2.34493618360082e-6, 2.3577742273565e-6, 2.37125238496568e-6, 2.38569241784025e-6, 2.40090271968947e-6, 2.41617254084912e-6, 2.43049396166034e-6, 2.44292715329043e-6, 2.45295823956095e-6, 2.46069127365693e-6, 2.46677496880712e-6
flux1:, 0.630664715719064, 2.7842241760848e-6, 2.79252920971702e-6, 2.79895310974959e-6, 2.80253439319078e-6, 2.80305608304768e-6, 2.80110397425405e-6, 2.79775477711131e-6, 2.79404425601325e-6, 2.7904702226025e-6, 2.78677547429616e-6, 2.78212114753866e-6, 2.7755615481821e-6, 2.76657311836612e-6, 2.75535519241236e-6, 2.74272696129058e-6, 2.7296579526434e-6, 2.7167105816899e-6, 2.7038051182555e-6, 2.69057095104511e-6, 2.67706244980689e-6, 2.66402813330808e-6, 2.6518696092626e-6, 2.63886530789854e-6, 2.6222482110982e-6, 2.60514239619211e-6, 2.59607353006277e-6, 2.58217304777286e-6, 2.56814836416438e-6, 2.56423112987294e-6, 2.57540081861276e-6, 2.54145728633032e-6, 2.50803422111522e-6, 2.5203288418273e-6, 2.51456360419732e-6, 2.50930148196459e-6, 2.50273718955129e-6, 2.50875860743047e-6, 2.51194562358463e-6, 2.51521208347574e-6, 2.52190284100671e-6, 2.53055638320528e-6, 2.53953211282519e-6, 2.5490820616582e-6, 2.56045990752727e-6, 2.57455896326247e-6, 2.59128849829059e-6, 2.60971714561672e-6, 2.62859553019109e-6, 2.64689193149048e-6, 2.66412902016547e-6, 2.68044758355683e-6, 2.69641549868059e-6, 2.71266955263629e-6, 2.72953181667539e-6, 2.74675864881663e-6, 2.76353508054935e-6, 2.77872840019761e-6, 2.79130244221277e-6, 2.80071809640551e-6, 2.80713988758926e-6, 2.81134079872188e-6
flux1:, 0.630927164622817, 3.12070170492385e-6, 3.13181960856237e-6, 3.14098307894361e-6, 3.14714460046151e-6, 3.15004385760027e-6, 3.1502673669952e-6, 3.14891441144165e-6, 3.147033916578e-6, 3.14510724511942e-6, 3.14283485696377e-6, 3.13933405324139e-6, 3.13364116632714e-6, 3.12524980742739e-6, 3.11439224257608e-6, 3.10189819861252e-6, 3.08869897188101e-6, 3.07529145050769e-6, 3.06158257381147e-6, 3.04732965203667e-6, 3.03284619578788e-6, 3.01906359924907e-6, 3.00616055565841e-6, 2.99176425889648e-6, 2.97290501384717e-6, 2.95412490580632e-6, 2.94496058944478e-6, 2.92874717151293e-6, 2.91330974843391e-6, 2.90878731218004e-6, 2.92247598929185e-6, 2.8843426195679e-6, 2.84701830777411e-6, 2.86172483940621e-6, 2.85633606893091e-6, 2.85172810563854e-6, 2.84571506822646e-6, 2.85316384487182e-6, 2.85812084283673e-6, 2.86330770686431e-6, 2.87196422711201e-6, 2.88270167025882e-6, 2.89399060194477e-6, 2.90610639506422e-6, 2.92024227449055e-6, 2.93719975767083e-6, 2.95679727052917e-6, 2.97801741285667e-6, 2.99952597988375e-6, 3.02021392961975e-6, 3.03954948345261e-6, 3.05765272110687e-6, 3.07509927608332e-6, 3.09254046000652e-6, 3.11029203824615e-6, 3.12806471824554e-6, 3.14496107347736e-6, 3.15975508666053e-6, 3.17134553606167e-6, 3.17918955319782e-6, 3.18351808939333e-6, 3.18521859682474e-6
flux1:, 0.63118961352657, 3.48397830572909e-6, 3.49696914201649e-6, 3.50806460157735e-6, 3.51617069499288e-6, 3.52100074334154e-6, 3.52313473549758e-6, 3.52367286480136e-6, 3.52365812893082e-6, 3.52355448369984e-6, 3.5230424686207e-6, 3.52123222956874e-6, 3.51717347527532e-6, 3.5103833737687e-6, 3.5011008710864e-6, 3.49011864931471e-6, 3.47828768453385e-6, 3.4660291500238e-6, 3.4532618663028e-6, 3.43989853901628e-6, 3.4264861571763e-6, 3.41403337034575e-6, 3.40237623801462e-6, 3.38851510363396e-6, 3.36951276332028e-6, 3.35142681469813e-6, 3.34425876725515e-6, 3.32730244416943e-6, 3.31267563143372e-6, 3.30886581752861e-6, 3.3273104093791e-6, 3.28612753517736e-6, 3.24591597091814e-6, 3.26490754138454e-6, 3.26141764011129e-6, 3.25805750115196e-6, 3.25335019102315e-6, 3.26246054602347e-6, 3.26888887827049e-6, 3.27562456223718e-6, 3.28566155121632e-6, 3.29750546152826e-6, 3.30979453547959e-6, 3.32296469845136e-6, 3.33821546751186e-6, 3.35624197143038e-6, 3.37673982122343e-6, 3.39861130403964e-6, 3.42049263849351e-6, 3.44127942022727e-6, 3.46046130387344e-6, 3.47818500786265e-6, 3.49504876702537e-6, 3.5117125536997e-6, 3.52847793347663e-6, 3.54501568586986e-6, 3.56037119163757e-6, 3.5732648798342e-6, 3.58257238120927e-6, 3.58777763571739e-6, 3.58918820719969e-6, 3.58779443024165e-6
flux1:, 0.631452062430323, 3.87914603590652e-6, 3.89293663637313e-6, 3.90502522661597e-6, 3.91430694699503e-6, 3.92048444100141e-6, 3.92412665377747e-6, 3.92631969902321e-6, 3.92809009988125e-6, 3.92989011660666e-6, 3.93140365778336e-6, 3.93176362191399e-6, 3.93005207526566e-6, 3.9258041781036e-6, 3.91923539396084e-6, 3.91106277325703e-6, 3.90203425071635e-6, 3.89250315213707e-6, 3.88242585350621e-6, 3.87187185423958e-6, 3.86155606322547e-6, 3.85244289765896e-6, 3.84395138625977e-6, 3.83256197322482e-6, 3.81560135337066e-6, 3.80057007408731e-6, 3.79735342136117e-6, 3.78131873907092e-6, 3.76972151426177e-6, 3.76795120363312e-6, 3.79329187674586e-6, 3.75016433121244e-6, 3.70802607551416e-6, 3.73318573310452e-6, 3.73306484161207e-6, 3.73141071112809e-6, 3.72864538929277e-6, 3.73965944964046e-6, 3.74711572153007e-6, 3.7548702858386e-6, 3.76562656731811e-6, 3.77754372020535e-6, 3.78941775088078e-6, 3.8019804812752e-6, 3.81653843603751e-6, 3.83369309273234e-6, 3.85298977966697e-6, 3.87324525458143e-6, 3.89310956418858e-6, 3.91156148764634e-6, 3.92819375904703e-6, 3.94323712288081e-6, 3.95733585762557e-6, 3.97115676535428e-6, 3.98497918779578e-6, 3.99843817877786e-6, 4.01054730544749e-6, 4.02001638350676e-6, 4.02574528933575e-6, 4.02728085518877e-6, 4.02502071837575e-6, 4.02004654922153e-6
flux1:, 0.631714511334077, 4.31406830461959e-6, 4.32761845961529e-6, 4.33977357254542e-6, 4.34944254483132e-6, 4.3563294380781e-6, 4.36099260245299e-6, 4.36450018654395e-6, 4.3678634936653e-6, 4.37153487364728e-6, 4.37522086403141e-6, 4.37809325624955e-6, 4.37926782535961e-6, 4.37828001080844e-6, 4.375293288094e-6, 4.37092795733499e-6, 4.36583171929301e-6, 4.36031560105751e-6, 4.35439361056293e-6, 4.34826323434637e-6, 4.34270990255209e-6, 4.33853883730039e-6, 4.33474262906801e-6, 4.32745763242574e-6, 4.31445370794606e-6, 4.30443076696568e-6, 4.30665592658456e-6, 4.29302865319116e-6, 4.28629311516718e-6, 4.28768928692273e-6, 4.32165657806592e-6, 4.27738191293473e-6, 4.23397309516314e-6, 4.26693014631141e-6, 4.27132709484793e-6, 4.27159236548805e-6, 4.27112850153352e-6, 4.28424685392846e-6, 4.29217862705782e-6, 4.30030495916858e-6, 4.31112116311057e-6, 4.32216999998262e-6, 4.33231814735403e-6, 4.34270127030657e-6, 4.35485502665653e-6, 4.36933006610796e-6, 4.3855051541814e-6, 4.40209577175539e-6, 4.41778878219838e-6, 4.43170735791906e-6, 4.44362118390622e-6, 4.45390353034692e-6, 4.46327353059523e-6, 4.47240775789091e-6, 4.4815567718786e-6, 4.49032222870286e-6, 4.49770776879119e-6, 4.50245240961131e-6, 4.50352603365457e-6, 4.50057435358728e-6, 4.49409944571128e-6, 4.48526421483813e-6
flux1:, 0.63197696023783, 4.79924617074935e-6, 4.81170922824461e-6, 4.82315584758835e-6, 4.83251644179334e-6, 4.83950307732872e-6, 4.8446706951005e-6, 4.84908003529479e-6, 4.85374230738413e-6, 4.8591266691522e-6, 4.86497331902977e-6, 4.87049035217651e-6, 4.87480839782017e-6, 4.87743514680081e-6, 4.87846081156374e-6, 4.87841117078527e-6, 4.8778639447775e-6, 4.87712735782726e-6, 4.87628194301639e-6, 4.87559539865778e-6, 4.87580953930628e-6, 4.87748566677198e-6, 4.87925477951321e-6, 4.87712453315301e-6, 4.8693898324937e-6, 4.86556684536828e-6, 4.87399516023807e-6, 4.86382156887097e-6, 4.86304977956971e-6, 4.86835453812094e-6, 4.91201456313986e-6, 4.86683597402302e-6, 4.82228183562478e-6, 4.86417601513013e-6, 4.87367915379905e-6, 4.87575225320039e-6, 4.87753996093033e-6, 4.89286458507359e-6, 4.9006572730403e-6, 4.90844388201039e-6, 4.9187317143822e-6, 4.9281903095102e-6, 4.93559587909386e-6, 4.94254605173721e-6, 4.95093170230955e-6, 4.96132330465285e-6, 4.9729336795535e-6, 4.98435372560747e-6, 4.9943046315209e-6, 5.00208616835467e-6, 5.00769785752736e-6, 5.01170518898547e-6, 5.01493188011982e-6, 5.01807207959878e-6, 5.02134417689154e-6, 5.02431703594939e-6, 5.0259995004252e-6, 5.02518995222534e-6, 5.02096450455267e-6, 5.01309697722919e-6, 5.00220586636574e-6, 4.98952752125079e-6
flux1:, 0.632239409141583, 5.34726090643658e-6, 5.35810964687667e-6, 5.36833501656824e-6, 5.37687603792915e-6, 5.3834524193525e-6, 5.38863025786045e-6, 5.39348921771297e-6, 5.39906978577701e-6, 5.40587820448983e-6, 5.4136887215072e-6, 5.42172280845382e-6, 5.42908781188048e-6, 5.43522895918486e-6, 5.44015347297249e-6, 5.4443198623729e-6, 5.44829028982627e-6, 5.45241687029315e-6, 5.45684048283572e-6, 5.46181939207542e-6, 5.46794107995281e-6, 5.47548916715859e-6, 5.48286819589824e-6, 5.48617129002777e-6, 5.48416991370487e-6, 5.48673521410336e-6, 5.50125310143042e-6, 5.49494017416259e-6, 5.50026808267012e-6, 5.5097131318471e-6, 5.56332476739146e-6, 5.51675714475231e-6, 5.47049549428886e-6, 5.52181870096994e-6, 5.53629835199062e-6, 5.53971216010418e-6, 5.54321742670701e-6, 5.56070088544309e-6, 5.56773147550389e-6, 5.57446230203448e-6, 5.58375631166739e-6, 5.59120957867039e-6, 5.59529038841197e-6, 5.59805203588735e-6, 5.60185116045083e-6, 5.60736895861385e-6, 5.61367300960238e-6, 5.61920370278068e-6, 5.62268823741325e-6, 5.62359931791826e-6, 5.62218807524958e-6, 5.61924418378687e-6, 5.61572172233661e-6, 5.61234436668813e-6, 5.6092994205158e-6, 5.60612227963657e-6, 5.60183291466935e-6, 5.59530401783065e-6, 5.58573748543437e-6, 5.57305142899823e-6, 5.55798702841476e-6, 5.54184900895291e-6
flux1:, 0.632501858045337, 5.97185820123588e-6, 5.98095243186404e-6, 5.98976849863319e-6, 5.99721952858357e-6, 6.00302453878555e-6, 6.00778162794986e-6, 6.01263012166062e-6, 6.01868178945334e-6, 6.02650255602563e-6, 6.03589069837199e-6, 6.04604039696135e-6, 6.05598298902581e-6, 6.06506468516196e-6, 6.07321346624892e-6, 6.0808693507383e-6, 6.08864899360197e-6, 6.09699345287897e-6, 6.10608148619878e-6, 6.11607275734403e-6, 6.12731518891084e-6, 6.13984561994398e-6, 6.15203002410379e-6, 6.16021445858691e-6, 6.16345499563895e-6, 6.17152051321296e-6, 6.19114812201922e-6, 6.18836521276469e-6, 6.19888618571735e-6, 6.21215331909293e-6, 6.27517369627154e-6, 6.2259410608692e-6, 6.17667145749132e-6, 6.23722661864604e-6, 6.25580027001879e-6, 6.25976436832392e-6, 6.26397618905397e-6, 6.2833921560406e-6, 6.28908453537984e-6, 6.29410030107669e-6, 6.30208695798881e-6, 6.30745949093951e-6, 6.30813449125982e-6, 6.30654697493715e-6, 6.30559628314044e-6, 6.30617322110321e-6, 6.30724029842619e-6, 6.30706462656496e-6, 6.30433002558886e-6, 6.29864240397078e-6, 6.2904905963891e-6, 6.28089679643268e-6, 6.27096294303444e-6, 6.26145673200706e-6, 6.25254023611959e-6, 6.243713736524e-6, 6.23400369673851e-6, 6.22235335190885e-6, 6.2080885310183e-6, 6.19127052154631e-6, 6.17276146519241e-6, 6.15393234063291e-6
flux1:, 0.63276430694909, 6.68682129509787e-6, 6.69440413319793e-6, 6.70195119043829e-6, 6.70829564991009e-6, 6.71313873649277e-6, 6.71713442527163e-6, 6.72153244708449e-6, 6.72756690599921e-6, 6.73588758599018e-6, 6.74629970675553e-6, 6.75791871984117e-6, 6.76964072035642e-6, 6.78067976548476e-6, 6.79090060195386e-6, 6.80078633774374e-6, 6.81108090654155e-6, 6.82234815814237e-6, 6.83476792390505e-6, 6.84831846011863e-6, 6.86306860961464e-6, 6.87890773669076e-6, 6.89437523727403e-6, 6.90614922765037e-6, 6.91324602470427e-6, 6.92496785143448e-6, 6.94803058550482e-6, 6.94773656797141e-6, 6.96160978400865e-6, 6.97788904432395e-6, 7.04913711588921e-6, 6.99524071612354e-6, 6.9409972803451e-6, 7.00999446599466e-6, 7.03113530538395e-6, 7.03463332231341e-6, 7.03816287373994e-6, 7.05911067398139e-6, 7.06298682587959e-6, 7.0657418249243e-6, 7.07226520206008e-6, 7.07579648285388e-6, 7.07346773266326e-6, 7.06796367776076e-6, 7.06275645213069e-6, 7.05903798969741e-6, 7.05572026241773e-6, 7.05088269301366e-6, 7.04310449289117e-6, 7.03205621765849e-6, 7.01841747274382e-6, 7.00342645770949e-6, 6.98833934235116e-6, 6.97398239243339e-6, 6.96050179505025e-6, 6.94735973158829e-6, 6.93357373297069e-6, 6.91813446959565e-6, 6.90046751517347e-6, 6.88075818752076e-6, 6.85997978226674e-6, 6.83957078110043e-6
flux1:, 0.633026755852843, 7.50484067160894e-6, 7.51146406971827e-6, 7.51815640204296e-6, 7.52360200405516e-6, 7.52745758215193e-6, 7.53045440911263e-6, 7.53400611958629e-6, 7.53952402555106e-6, 7.54776754744039e-6, 7.55853104287938e-6, 7.57079974231451e-6, 7.58327922433183e-6, 7.59502642856912e-6, 7.60586660955942e-6, 7.61638734937844e-6, 7.62751994414125e-6, 7.63996495470866e-6, 7.6538571156691e-6, 7.66893366525049e-6, 7.68500523531966e-6, 7.70197414475301e-6, 7.71875456544396e-6, 7.73231821303915e-6, 7.74121981727364e-6, 7.75410191813224e-6, 7.77854164061664e-6, 7.7791389455217e-6, 7.79387315666127e-6, 7.81201192703497e-6, 7.88996901587586e-6, 7.82888069265833e-6, 7.76722309073439e-6, 7.84350741424342e-6, 7.86528968905745e-6, 7.86723113875477e-6, 7.86849511254033e-6, 7.89044499039131e-6, 7.89216622369389e-6, 7.89227419651883e-6, 7.89732162051666e-6, 7.89949127416902e-6, 7.89494625286709e-6, 7.8864522111113e-6, 7.87803158198077e-6, 7.87124542959806e-6, 7.86501461412523e-6, 7.85722801278996e-6, 7.84629935854904e-6, 7.83188052618652e-6, 7.81477221963305e-6, 7.79639165209129e-6, 7.7781438077698e-6, 7.76092489637895e-6, 7.74487479406969e-6, 7.72941166013886e-6, 7.71351850845696e-6, 7.69619354785555e-6, 7.67691925174482e-6, 7.65597161395336e-6, 7.63442010061567e-6, 7.61377634580985e-6
flux1:, 0.633289204756596, 8.43661119634408e-6, 8.44300524328105e-6, 8.44943107596395e-6, 8.4543468433645e-6, 8.45732717225695e-6, 8.4591922147444e-6, 8.46156635926101e-6, 8.46609059805006e-6, 8.47366225684955e-6, 8.48405496783895e-6, 8.49608527491211e-6, 8.50822826404852e-6, 8.5193703970885e-6, 8.52932158577589e-6, 8.53881968555288e-6, 8.54901516573475e-6, 8.56073285715524e-6, 8.57401403937563e-6, 8.58833330859864e-6, 8.60333065773164e-6, 8.61912571788803e-6, 8.63516406778772e-6, 8.64854490677274e-6, 8.65689570810783e-6, 8.66822936664812e-6, 8.69200289966154e-6, 8.69159524068126e-6, 8.70446277729965e-6, 8.72318072385081e-6, 8.80637795572932e-6, 8.73532769338192e-6, 8.66362047058796e-6, 8.74599938584079e-6, 8.76644549613177e-6, 8.7658492763697e-6, 8.76331093161787e-6, 8.78568818498894e-6, 8.78508097029625e-6, 8.78234395336524e-6, 8.78601781370433e-6, 8.78743791106966e-6, 8.78169234061192e-6, 8.77145150536521e-6, 8.76121612066975e-6, 8.75294653558761e-6, 8.74562403569645e-6, 8.73695575057788e-6, 8.72514240231093e-6, 8.70973799190985e-6, 8.69158880203656e-6, 8.67224342765708e-6, 8.65324031976154e-6, 8.63555009950633e-6, 8.61931079956722e-6, 8.60388446697121e-6, 8.58818488548804e-6, 8.57116655959035e-6, 8.55231566338555e-6, 8.53195992076522e-6, 8.5112510622866e-6, 8.4917858426753e-6
flux1:, 0.63355165366035, 9.49036466944433e-6, 9.49727667441572e-6, 9.50407395631263e-6, 9.50890959296352e-6, 9.51122596738037e-6, 9.511925303854e-6, 9.51287255816195e-6, 9.51598210799535e-6, 9.52232162027129e-6, 9.53165183033565e-6, 9.54260866279568e-6, 9.55342249110685e-6, 9.56280907089439e-6, 9.57057853722479e-6, 9.57763395430437e-6, 9.58533539508526e-6, 9.59459008116386e-6, 9.60530330666345e-6, 9.61671329244225e-6, 9.62844025697895e-6, 9.64104558043592e-6, 9.65459190863609e-6, 9.6660246837335e-6, 9.67159744426469e-6, 9.67895905707614e-6, 9.70045101723908e-6, 9.69715993772139e-6, 9.70566675849529e-6, 9.72379707352694e-6, 9.8112187381129e-6, 9.72752396675388e-6, 9.64325409567426e-6, 9.73086901878377e-6, 9.74833920416211e-6, 9.74451701847471e-6, 9.73694342169927e-6, 9.75924006228771e-6, 9.75630208339135e-6, 9.75071709450736e-6, 9.75320006535622e-6, 9.75449720788189e-6, 9.74860992940585e-6, 9.73796168014242e-6, 9.72742136905374e-6, 9.71933089963526e-6, 9.71276137662161e-6, 9.70525516122136e-6, 9.69477708365328e-6, 9.68072891891603e-6, 9.6639422423017e-6, 9.64605285174741e-6, 9.62871159839848e-6, 9.61295720962131e-6, 9.59891812985344e-6, 9.58587707053367e-6, 9.57263560125488e-6, 9.55804940107118e-6, 9.54155681621248e-6, 9.52350547827768e-6, 9.5051258078678e-6, 9.48812085217237e-6
flux1:, 0.633814102564103, 1.06719767903094e-5, 1.06800125914944e-5, 1.06877470342895e-5, 1.06929536733805e-5, 1.06948775140022e-5, 1.06944690243138e-5, 1.06938365996949e-5, 1.06951973634429e-5, 1.06998281045812e-5, 1.07075114661001e-5, 1.07167291027953e-5, 1.07254860874528e-5, 1.07323397845646e-5, 1.07370984662086e-5, 1.07408019902018e-5, 1.07449607210473e-5, 1.07504936620629e-5, 1.07571405990056e-5, 1.07639804588666e-5, 1.07708152019512e-5, 1.07788668064039e-5, 1.07888173817058e-5, 1.07970964287907e-5, 1.07982157523858e-5, 1.07999293165868e-5, 1.08182993620756e-5, 1.08105807294824e-5, 1.08129024711053e-5, 1.08296125977875e-5, 1.09210368702792e-5, 1.08224089779114e-5, 1.07234799292985e-5, 1.08161538918033e-5, 1.08297054863244e-5, 1.08224101650737e-5, 1.08090961933956e-5, 1.08309905765614e-5, 1.08258743504486e-5, 1.08176146052946e-5, 1.08191347894044e-5, 1.08208456469928e-5, 1.08157421843317e-5, 1.08059015873924e-5, 1.07964305097481e-5, 1.0789982867746e-5, 1.07857134694514e-5, 1.07810183247234e-5, 1.07736355778836e-5, 1.07628041644894e-5, 1.07493177307094e-5, 1.07348747196951e-5, 1.07212175202406e-5, 1.07094323285942e-5, 1.06996099083961e-5, 1.06909128799952e-5, 1.0681979503671e-5, 1.06715158129828e-5, 1.06588764838257e-5, 1.0644419543043e-5, 1.06294720621657e-5, 1.06158773997953e-5
flux1:, 0.634076551467856, 1.19856827744708e-5, 1.19951825271359e-5, 1.20042536737448e-5, 1.20102240804018e-5, 1.20120584868956e-5, 1.20106873075712e-5, 1.20084304189602e-5, 1.20078187646445e-5, 1.20103856285939e-5, 1.20160045322913e-5, 1.20230754543906e-5, 1.20294351782284e-5, 1.20335050351427e-5, 1.20350642900653e-5, 1.20352104757534e-5, 1.20354930858156e-5, 1.20367477624609e-5, 1.20385369700139e-5, 1.2039903315101e-5, 1.20410631409422e-5, 1.20440902798067e-5, 1.2050210741049e-5, 1.20549453043564e-5, 1.20508196400662e-5, 1.20462921624983e-5, 1.20616858272555e-5, 1.20485845479923e-5, 1.20438803104311e-5, 1.20588273297103e-5, 1.21550340926544e-5, 1.20397980912866e-5, 1.19247391474599e-5, 1.20232320825613e-5, 1.20328755310088e-5, 1.2022382853355e-5, 1.20032943672941e-5, 1.20247544309992e-5, 1.20177283033881e-5, 1.20070984118104e-5, 1.20078987746324e-5, 1.20103986975838e-5, 1.20067377350886e-5, 1.19986178162092e-5, 1.19912530227194e-5, 1.19874909149907e-5, 1.19865183563064e-5, 1.19855959328213e-5, 1.1982278423856e-5, 1.19756886464196e-5, 1.19666148690429e-5, 1.19568287003667e-5, 1.19481500112851e-5, 1.19416747205018e-5, 1.19373994124977e-5, 1.1934301230093e-5, 1.19307950517255e-5, 1.19253981168339e-5, 1.19173749815264e-5, 1.19071221753744e-5, 1.1896114417745e-5, 1.1886386157258e-5
flux1:, 0.634339000371609, 1.34353144981235e-5, 1.34462881657607e-5, 1.34568830057984e-5, 1.34639242710175e-5, 1.34659930084962e-5, 1.34638918013792e-5, 1.34600806729671e-5, 1.34573954824652e-5, 1.34576837778634e-5, 1.34610167995657e-5, 1.34658343692725e-5, 1.34698989614854e-5, 1.34715244512114e-5, 1.34704047093804e-5, 1.34675644277233e-5, 1.34644337748276e-5, 1.34616520576002e-5, 1.34586112903166e-5, 1.34544744655408e-5, 1.34501134539447e-5, 1.34486042273143e-5, 1.34515862475831e-5, 1.34533054938391e-5, 1.34441995585489e-5, 1.34340585513005e-5, 1.34476351965595e-5, 1.34289261053067e-5, 1.34174620650822e-5, 1.34308494338922e-5, 1.35336486020071e-5, 1.34008258690359e-5, 1.32688686806896e-5, 1.33749860842085e-5, 1.33817804587135e-5, 1.33688835550464e-5, 1.33446843289641e-5, 1.33660302970445e-5, 1.33574196404809e-5, 1.33447877543874e-5, 1.33451014459749e-5, 1.33485776476051e-5, 1.33466851119544e-5, 1.33407955559019e-5, 1.33361194466373e-5, 1.33355402675304e-5, 1.333817514467e-5, 1.33411432629926e-5, 1.33418895852982e-5, 1.33395304615828e-5, 1.33349491170959e-5, 1.33300477803473e-5, 1.33267226091847e-5, 1.33260228422999e-5, 1.33277593332942e-5, 1.33306270347609e-5, 1.33327464842252e-5, 1.33324237813659e-5, 1.33288672323799e-5, 1.33225903430572e-5, 1.33153093120678e-5, 1.33093206899814e-5
flux1:, 0.634601449275363, 1.50258587655918e-5, 1.50379939211726e-5, 1.50500968840113e-5, 1.50584405245344e-5, 1.50610960503086e-5, 1.50585894051543e-5, 1.50534097217992e-5, 1.5048669689556e-5, 1.50466001511609e-5, 1.50476141032133e-5, 1.50503584034721e-5, 1.50526470367093e-5, 1.50527169332708e-5, 1.50500910271769e-5, 1.50455455982355e-5, 1.50401961750924e-5, 1.50343626666796e-5, 1.50272888797791e-5, 1.50184312741411e-5, 1.50095456733541e-5, 1.50048180668695e-5, 1.50061532845581e-5, 1.50062361093787e-5, 1.49934447497208e-5, 1.49794438177145e-5, 1.4993210670223e-5, 1.49693945668017e-5, 1.49524454344849e-5, 1.4964966988821e-5, 1.50770358056149e-5, 1.49262653172645e-5, 1.47772640152477e-5, 1.48937912273307e-5, 1.48997508069598e-5, 1.48856619733331e-5, 1.48576098798937e-5, 1.48795181303491e-5, 1.48696328396517e-5, 1.485534663615e-5, 1.48553773108505e-5, 1.48598477543278e-5, 1.4859728437248e-5, 1.48561680663872e-5, 1.48542956126287e-5, 1.48568477995074e-5, 1.48627221200928e-5, 1.48688655454349e-5, 1.48727078401136e-5, 1.48735277276438e-5, 1.48724742460487e-5, 1.48716904555741e-5, 1.4873164783896e-5, 1.48778247687112e-5, 1.48851650351769e-5, 1.48934653310053e-5, 1.4900467402883e-5, 1.49042625190407e-5, 1.49040828942635e-5, 1.49006954901579e-5, 1.48962007522511e-5, 1.48932508104349e-5
flux1:, 0.634863898179116, 1.67650563069856e-5, 1.67777951983089e-5, 1.67912504461702e-5, 1.68010953761445e-5, 1.68047416313776e-5, 1.68022511832223e-5, 1.6795995661467e-5, 1.67893204268502e-5, 1.67849194431889e-5, 1.6783723447917e-5, 1.67847903548679e-5, 1.67861345690869e-5, 1.67859447504612e-5, 1.67834628735388e-5, 1.67790086821426e-5, 1.67731653329821e-5, 1.67658073318412e-5, 1.67560605887642e-5, 1.67438450314621e-5, 1.67320005640681e-5, 1.67258999772028e-5, 1.67275922630617e-5, 1.67280319147237e-5, 1.67136551546963e-5, 1.66983596044951e-5, 1.67148404993542e-5, 1.66869929323255e-5, 1.66665341307753e-5, 1.66792146081092e-5, 1.68037721018046e-5, 1.6635077936318e-5, 1.64692800411337e-5, 1.6599748518142e-5, 1.66075689349361e-5, 1.65937418267378e-5, 1.65634656646495e-5, 1.65869062801356e-5, 1.65759636862131e-5, 1.65602607624588e-5, 1.65601656080232e-5, 1.656553449137e-5, 1.65669542960118e-5, 1.656549454493e-5, 1.65661638496523e-5, 1.65713614102866e-5, 1.65795759035763e-5, 1.6587521832542e-5, 1.65927167107918e-5, 1.65948169103791e-5, 1.6595471109276e-5, 1.65972244883998e-5, 1.6602192587517e-5, 1.66110894266677e-5, 1.66229239345955e-5, 1.66353893863339e-5, 1.66457481806241e-5, 1.66518898708102e-5, 1.66531966023539e-5, 1.6650883915742e-5, 1.66476290054858e-5, 1.664655577169e-5
flux1:, 0.635126347082869, 1.86647345399122e-5, 1.86774020181863e-5, 1.8692011641933e-5, 1.87035868471402e-5, 1.87087075763124e-5, 1.87067525804239e-5, 1.86998019068713e-5, 1.86913781675974e-5, 1.86847270464152e-5, 1.86814956614625e-5, 1.86813806709719e-5, 1.86827580539757e-5, 1.86837926673678e-5, 1.8683319799155e-5, 1.86809786692687e-5, 1.8676595820571e-5, 1.86694765109922e-5, 1.86586569831772e-5, 1.86446695432493e-5, 1.86316031094192e-5, 1.86260849613847e-5, 1.86302567660877e-5, 1.86333047303412e-5, 1.86198643750149e-5, 1.86061745015684e-5, 1.86279775365763e-5, 1.8597478524038e-5, 1.85757266869007e-5, 1.85896907210438e-5, 1.87300736049884e-5, 1.85435191954165e-5, 1.83612259015036e-5, 1.85095527899533e-5, 1.8522202907905e-5, 1.85101049075199e-5, 1.84792989158759e-5, 1.8505413301216e-5, 1.84934678073951e-5, 1.84763937843224e-5, 1.84762671300457e-5, 1.84824001020989e-5, 1.84850167005503e-5, 1.84852535973457e-5, 1.8487996075307e-5, 1.84951235710263e-5, 1.85045019911811e-5, 1.8512523679359e-5, 1.85168912411504e-5, 1.85178806023602e-5, 1.85179198282788e-5, 1.85201592222779e-5, 1.85268937605151e-5, 1.85385189440459e-5, 1.85533540651188e-5, 1.85682985218484e-5, 1.85800169831097e-5, 1.8586222002674e-5, 1.85866103522562e-5, 1.85830927094558e-5, 1.85791598684601e-5, 1.85785441375894e-5
flux1:, 0.635388795986622, 2.07416040294371e-5, 2.07535562955694e-5, 2.07691890850117e-5, 2.07828170613116e-5, 2.07899976752262e-5, 2.07891854770692e-5, 2.07819783399867e-5, 2.0772015012997e-5, 2.07631866539684e-5, 2.075806588388e-5, 2.07572239794559e-5, 2.07595608086454e-5, 2.0763237361119e-5, 2.07665524797124e-5, 2.07682432206812e-5, 2.07671634301299e-5, 2.07619295708205e-5, 2.07515031511021e-5, 2.07371433380332e-5, 2.07243206712725e-5, 2.0721003514813e-5, 2.0729476396878e-5, 2.07372364390558e-5, 2.07272085084149e-5, 2.07178138864029e-5, 2.07471857921359e-5, 2.07153847712942e-5, 2.06942790560985e-5, 2.07104976984403e-5, 2.08697264036456e-5, 2.06650219731948e-5, 2.04662013375038e-5, 2.06362719158007e-5, 2.06565278361551e-5, 2.06474041644459e-5, 2.0617497020753e-5, 2.06474360225194e-5, 2.06343275025961e-5, 2.06156761267593e-5, 2.06155331938078e-5, 2.06223319482106e-5, 2.06258413060425e-5, 2.06273784937038e-5, 2.06317274821921e-5, 2.06400880472907e-5, 2.06494827253068e-5, 2.06558676058217e-5, 2.06572095917499e-5, 2.06546490762018e-5, 2.06516951153234e-5, 2.0652331988146e-5, 2.06590996270983e-5, 2.06719620126403e-5, 2.06883194467228e-5, 2.07040406531489e-5, 2.07150565168597e-5, 2.07189313936713e-5, 2.07158669273388e-5, 2.07087523088956e-5, 2.07021616150994e-5, 2.07005876597881e-5
flux1:, 0.635651244890376, 2.30173458007519e-5, 2.30281047091001e-5, 2.30447867798029e-5, 2.30609273771248e-5, 2.30708586726059e-5, 2.30718610205293e-5, 2.30648552015708e-5, 2.30535344655466e-5, 2.30425292645407e-5, 2.30355438162556e-5, 2.30342525675826e-5, 2.30382332833703e-5, 2.30456604868682e-5, 2.30541757071185e-5, 2.30614114904488e-5, 2.30650522270903e-5, 2.3062909327897e-5, 2.30538609758622e-5, 2.3039966762538e-5, 2.30281905268611e-5, 2.30279747787485e-5, 2.30419123555314e-5, 2.30559679325717e-5, 2.3051324688685e-5, 2.30482001130317e-5, 2.30866609425835e-5, 2.30545469522633e-5, 2.30352805355448e-5, 2.30543517925658e-5, 2.32347819711497e-5, 2.30109246752557e-5, 2.27948539344068e-5, 2.29901314631354e-5, 2.3020144696008e-5, 2.30148195991186e-5, 2.29866836999607e-5, 2.30214376568037e-5, 2.3006769476256e-5, 2.29860576949279e-5, 2.29858207520053e-5, 2.29932782374438e-5, 2.29975414636604e-5, 2.3000159931953e-5, 2.30058478262933e-5, 2.30149970603127e-5, 2.30235785749822e-5, 2.30269831862255e-5, 2.30234942636873e-5, 2.30153410041486e-5, 2.30074095525111e-5, 2.30047528510736e-5, 2.30102279988629e-5, 2.30232527892983e-5, 2.30400667504551e-5, 2.3055253041011e-5, 2.30638579008842e-5, 2.3063322182653e-5, 2.30545510819702e-5, 2.30417121724657e-5, 2.30307487036394e-5, 2.30270740004473e-5
flux1:, 0.635913693794129, 2.55179574098608e-5, 2.55272976578946e-5, 2.5545259343128e-5, 2.55645171197689e-5, 2.55779726458313e-5, 2.55814869495304e-5, 2.55751160627985e-5, 2.55625491712547e-5, 2.55492435591164e-5, 2.55402248458201e-5, 2.55384784821389e-5, 2.55443994482467e-5, 2.55561948666601e-5, 2.55707494192874e-5, 2.55844214706721e-5, 2.55935548582532e-5, 2.55950394466418e-5, 2.55876306024175e-5, 2.55742219179076e-5, 2.55633777919044e-5, 2.55662146231132e-5, 2.55859054564675e-5, 2.56070584722115e-5, 2.56089138866303e-5, 2.56129618075194e-5, 2.56610993169784e-5, 2.56290477519638e-5, 2.56117529709812e-5, 2.56337684126748e-5, 2.58369096176037e-5, 2.5591932459738e-5, 2.53569425646429e-5, 2.5580187662814e-5, 2.56211761411103e-5, 2.56199307932797e-5, 2.55936930057728e-5, 2.56339502168917e-5, 2.56171044707787e-5, 2.55935916187353e-5, 2.55930835981667e-5, 2.56013073420924e-5, 2.56064274216856e-5, 2.56102005449539e-5, 2.56172967024055e-5, 2.56272078755575e-5, 2.56346747177505e-5, 2.56343912433437e-5, 2.56249785456301e-5, 2.56099385140451e-5, 2.55957985114387e-5, 2.55888995204726e-5, 2.55924870578615e-5, 2.56053232955489e-5, 2.56222484485912e-5, 2.56363022563522e-5, 2.56414867642833e-5, 2.56351329360774e-5, 2.56190382564262e-5, 2.55989417059595e-5, 2.55824378956669e-5, 2.55760189424413e-5
flux1:, 0.636176142697882, 2.82724821821681e-5, 2.82804487540461e-5, 2.83001113269407e-5, 2.83231972733257e-5, 2.83409821471219e-5, 2.83476809570859e-5, 2.83423138502016e-5, 2.83285114333768e-5, 2.83126316778452e-5, 2.83011833867892e-5, 2.82986403809757e-5, 2.8306336993167e-5, 2.83225396216631e-5, 2.83433084735191e-5, 2.83635992678386e-5, 2.83782712951565e-5, 2.83831713795276e-5, 2.83768583859079e-5, 2.83630606096802e-5, 2.83520625331421e-5, 2.83569278923195e-5, 2.83817576006406e-5, 2.84099339649812e-5, 2.84183661640714e-5, 2.84292816184668e-5, 2.84867525234107e-5, 2.8454405700343e-5, 2.8438067622428e-5, 2.84626010915111e-5, 2.868915223048e-5, 2.8420037565598e-5, 2.81634137702857e-5, 2.84165750815979e-5, 2.84687028231883e-5, 2.84712549866351e-5, 2.84462517968313e-5, 2.84923192267592e-5, 2.84725116525163e-5, 2.84452658074715e-5, 2.84442182629829e-5, 2.84534186830672e-5, 2.84597487731149e-5, 2.84650734855411e-5, 2.84740279102131e-5, 2.8485148589389e-5, 2.84918098047253e-5, 2.84878879686174e-5, 2.8472333617941e-5, 2.84500513501835e-5, 2.84294201469787e-5, 2.84182539025385e-5, 2.84202492523418e-5, 2.84334153103106e-5, 2.84509744018468e-5, 2.84641797117485e-5, 2.84658303515302e-5, 2.84531460104366e-5, 2.84289786599217e-5, 2.84009017310555e-5, 2.837841878291e-5, 2.83692462498853e-5
flux1:, 0.636438591601635, 3.1311384905134e-5, 3.13182335490878e-5, 3.13401326172911e-5, 3.13677815091236e-5, 3.13906577159581e-5, 3.14011339112934e-5, 3.13970453251947e-5, 3.13819111476814e-5, 3.1363041865545e-5, 3.13485536925476e-5, 3.13445502235857e-5, 3.13534114934553e-5, 3.13735044941036e-5, 3.14000371970328e-5, 3.14264791470434e-5, 3.14460859444775e-5, 3.14535305294522e-5, 3.14470684319456e-5, 3.14312408952146e-5, 3.14181956730197e-5, 3.14232814111615e-5, 3.14519029757831e-5, 3.14862448028194e-5, 3.15003318279108e-5, 3.15167191979609e-5, 3.15824605635074e-5, 3.15487721175888e-5, 3.15313989260259e-5, 3.15576286445372e-5, 3.18077352707258e-5, 3.15105151585461e-5, 3.12285754394505e-5, 3.15128785118706e-5, 3.1575351216093e-5, 3.15809407670341e-5, 3.1555831875924e-5, 3.16076413489985e-5, 3.15840120324178e-5, 3.15520190821022e-5, 3.15501013334192e-5, 3.15605520636747e-5, 3.15686334691025e-5, 3.15761673627495e-5, 3.15877459337666e-5, 3.16009298692168e-5, 3.16076414297828e-5, 3.16008411404163e-5, 3.15797768192178e-5, 3.15508261292267e-5, 3.15243618889685e-5, 3.15098064807612e-5, 3.15113553129712e-5, 3.15261849219264e-5, 3.1545717108596e-5, 3.15592087112277e-5, 3.15581105371086e-5, 3.15395151804462e-5, 3.15074527337032e-5, 3.14715443433774e-5, 3.14434159258168e-5, 3.14321292944384e-5
flux1:, 0.636701040505389, 3.4664926631919e-5, 3.4670997534205e-5, 3.46956543927317e-5, 3.47285097154019e-5, 3.4757109651154e-5, 3.47718279575438e-5, 3.47691891911597e-5, 3.47525438927174e-5, 3.4730175536079e-5, 3.47118870101718e-5, 3.47055154584218e-5, 3.47145816725878e-5, 3.47376166254465e-5, 3.47689936324135e-5, 3.48006577576846e-5, 3.48241628794671e-5, 3.4832865522783e-5, 3.4824582439351e-5, 3.48046333781821e-5, 3.47871976115503e-5, 3.4790284143454e-5, 3.48209513698079e-5, 3.48600742568207e-5, 3.48781328701175e-5, 3.48978488112907e-5, 3.49704563685418e-5, 3.49338945400236e-5, 3.49129183653976e-5, 3.49398653011839e-5, 3.52135560414637e-5, 3.48835815747276e-5, 3.45719161993004e-5, 3.48881350952557e-5, 3.49594924454614e-5, 3.49670538088047e-5, 3.49400744154405e-5, 3.49972807563659e-5, 3.49690102483865e-5, 3.49313135299647e-5, 3.49281874917732e-5, 3.49401730986052e-5, 3.49506180170775e-5, 3.49611336325589e-5, 3.49762548529743e-5, 3.49925806295449e-5, 3.50005487359926e-5, 3.49921364931182e-5, 3.49668409497581e-5, 3.4932524812365e-5, 3.49016224578841e-5, 3.4885241940492e-5, 3.48881052388163e-5, 3.49064991230501e-5, 3.49299118044804e-5, 3.49454452413416e-5, 3.49430848523251e-5, 3.49197716951881e-5, 3.4880793629924e-5, 3.48379690178e-5, 3.48051990055134e-5, 3.4792975572866e-5
flux1:, 0.636963489409142, 3.83619080855654e-5, 3.83674582687248e-5, 3.83952227515689e-5, 3.84337095400732e-5, 3.84684540347074e-5, 3.84877205576486e-5, 3.84866172322593e-5, 3.84682546443776e-5, 3.84418678525184e-5, 3.8418974646418e-5, 3.84092126820774e-5, 3.84173335065259e-5, 3.84421248225793e-5, 3.84771921557482e-5, 3.85129622380898e-5, 3.85392077527543e-5, 3.85478153840166e-5, 3.85360052408224e-5, 3.85098334036977e-5, 3.84856924896847e-5, 3.84846258035542e-5, 3.85156169354936e-5, 3.85579726607688e-5, 3.8577943939404e-5, 3.85985894396333e-5, 3.86767809185447e-5, 3.86356505158797e-5, 3.8608480981336e-5, 3.86353203432379e-5, 3.89330392475902e-5, 3.85653628797959e-5, 3.82191818600058e-5, 3.85680371134863e-5, 3.86465780300598e-5, 3.8654960363987e-5, 3.86242608605793e-5, 3.86864186896529e-5, 3.86528537516671e-5, 3.860870578238e-5, 3.8604106502226e-5, 3.86178773244711e-5, 3.86312249812627e-5, 3.86454117084411e-5, 3.86649172123271e-5, 3.86854305892363e-5, 3.86959250152814e-5, 3.86873623463605e-5, 3.86594328254373e-5, 3.86214439419568e-5, 3.85878855747661e-5, 3.85715666417387e-5, 3.85777404814404e-5, 3.86017716188944e-5, 3.86311412847681e-5, 3.86507050957379e-5, 3.86489106042136e-5, 3.8622525297663e-5, 3.85781325300419e-5, 3.85298267824881e-5, 3.84938647305739e-5, 3.84822054225554e-5
flux1:, 0.637225938312895, 4.24290871502278e-5, 4.24341168074456e-5, 4.24650122677196e-5, 4.25092221794786e-5, 4.25502601554678e-5, 4.2574220002707e-5, 4.25747005464847e-5, 4.2554474242638e-5, 4.25236524735461e-5, 4.24954390837806e-5, 4.24813038028685e-5, 4.24873202733848e-5, 4.25126619532898e-5, 4.25502867248834e-5, 4.25891545869341e-5, 4.26171972191119e-5, 4.26246713792206e-5, 4.26080256063672e-5, 4.25739991169638e-5, 4.25413687115565e-5, 4.25345384928306e-5, 4.25645739585518e-5, 4.26088329292259e-5, 4.26287234483985e-5, 4.26481719679468e-5, 4.27312317091861e-5, 4.26840468634133e-5, 4.2648663318097e-5, 4.26750484454054e-5, 4.29981762091386e-5, 4.25879637291737e-5, 4.22024725517153e-5, 4.2585068986504e-5, 4.26693137188088e-5, 4.26774970818945e-5, 4.2641496915607e-5, 4.27082843853568e-5, 4.26690545132678e-5, 4.26180587804604e-5, 4.26118949598072e-5, 4.2627647943514e-5, 4.2644229572026e-5, 4.26624859468825e-5, 4.26868921990832e-5, 4.27123264073991e-5, 4.27263675001368e-5, 4.2718964495813e-5, 4.26899423057156e-5, 4.26499684291001e-5, 4.26155133815609e-5, 4.26010404118804e-5, 4.26123138238346e-5, 4.26437681169641e-5, 4.26808698552277e-5, 4.27062167380443e-5, 4.27067072748178e-5, 4.26789311818007e-5, 4.26307722866243e-5, 4.25786098334094e-5, 4.25410561667076e-5, 4.25315149800329e-5
flux1:, 0.637488387216649, 4.68914404928982e-5, 4.68955500207962e-5, 4.69291511252561e-5, 4.69787624154906e-5, 4.70259461397797e-5, 4.70546149057192e-5, 4.70567684708813e-5, 4.70347010172329e-5, 4.69992574524156e-5, 4.69652343699081e-5, 4.69459297706927e-5, 4.69488372208927e-5, 4.69736878665891e-5, 4.70129711957647e-5, 4.70542828115064e-5, 4.70836796105667e-5, 4.70896286900309e-5, 4.70676169748913e-5, 4.7024989243482e-5, 4.69830313753359e-5, 4.69697431892507e-5, 4.69982993527724e-5, 4.70436597474914e-5, 4.70619317336001e-5, 4.70787686397243e-5, 4.7166870566885e-5, 4.71126969336987e-5, 4.7068153013026e-5, 4.70944860963276e-5, 4.74457421415807e-5, 4.69886210520888e-5, 4.65593355174887e-5, 4.69775415402377e-5, 4.70666223597276e-5, 4.70738764319442e-5, 4.70315520588052e-5, 4.71029970744188e-5, 4.70581031333893e-5, 4.70003242047004e-5, 4.69927873022976e-5, 4.70106856761305e-5, 4.70305322019642e-5, 4.70527940081382e-5, 4.70820771662338e-5, 4.71126105790222e-5, 4.71306997089571e-5, 4.7125315118389e-5, 4.70963568741181e-5, 4.70557289655779e-5, 4.70217443137708e-5, 4.70104136851109e-5, 4.70279643594484e-5, 4.70679151757465e-5, 4.71137781172757e-5, 4.71459708036246e-5, 4.71499089518084e-5, 4.71220365227494e-5, 4.70715247803678e-5, 4.70169823286436e-5, 4.69792932450546e-5, 4.6973212552739e-5
flux1:, 0.637750836120402, 5.17732586703626e-5, 5.17755659805616e-5, 5.18109327772073e-5, 5.1865180694999e-5, 5.19180837089378e-5, 5.19514122514723e-5, 5.19554692142645e-5, 5.19318720214829e-5, 5.18919733978468e-5, 5.18519951133386e-5, 5.18270214822798e-5, 5.18260733221131e-5, 5.18496610432481e-5, 5.18900532278215e-5, 5.19336452700076e-5, 5.1964623388925e-5, 5.19695138580782e-5, 5.19426332820512e-5, 5.18918069708086e-5, 5.18408687216225e-5, 5.18215235145033e-5, 5.18489646203403e-5, 5.18953090089267e-5, 5.1911121400718e-5, 5.19248862846164e-5, 5.20192166864097e-5, 5.19579062258252e-5, 5.19046359083298e-5, 5.19322296358873e-5, 5.23158702472461e-5, 5.18081320555541e-5, 5.13310533772706e-5, 5.17877333461864e-5, 5.18816176359256e-5, 5.18875599590824e-5, 5.18385976555735e-5, 5.19152584557097e-5, 5.18651185308824e-5, 5.1801143235589e-5, 5.1792809693011e-5, 5.18130445261524e-5, 5.18358610228179e-5, 5.18615027292624e-5, 5.18949613078631e-5, 5.19300634474032e-5, 5.19520168243296e-5, 5.19488757827629e-5, 5.19205521371087e-5, 5.18800250100826e-5, 5.18472502206925e-5, 5.18396185018558e-5, 5.18637404392375e-5, 5.19122506705331e-5, 5.19668332288206e-5, 5.20058994287368e-5, 5.20135406927464e-5, 5.19861430056488e-5, 5.19341519340073e-5, 5.18782958813763e-5, 5.18415609581971e-5, 5.18398772099882e-5
flux1:, 0.638013285024155, 5.70998763017406e-5, 5.70990095646291e-5, 5.71346882848735e-5, 5.71923902328447e-5, 5.72503658747305e-5, 5.72883306643679e-5, 5.7294773695214e-5, 5.72703623017627e-5, 5.72266317528218e-5, 5.71809746237261e-5, 5.71501752818179e-5, 5.71448993882208e-5, 5.71667151972275e-5, 5.72079992775966e-5, 5.7254189783703e-5, 5.72876602526222e-5, 5.72928607966613e-5, 5.72627002774596e-5, 5.72052818917417e-5, 5.7146901675168e-5, 5.71229367751308e-5, 5.71504264303783e-5, 5.71982795670379e-5, 5.7211513632286e-5, 5.72226791591759e-5, 5.73253241892691e-5, 5.72575878459365e-5, 5.71974433018716e-5, 5.72285401415738e-5, 5.76503110684461e-5, 5.70889149838457e-5, 5.65605152004591e-5, 5.70595572263104e-5, 5.71590415717398e-5, 5.71635731638085e-5, 5.71083446224487e-5, 5.71914035698954e-5, 5.71368481066989e-5, 5.70677887034911e-5, 5.70596987115659e-5, 5.70825842129318e-5, 5.71077994310208e-5, 5.71356298255024e-5, 5.71718521609677e-5, 5.72102487125925e-5, 5.72351705105208e-5, 5.72338437241634e-5, 5.72061182295969e-5, 5.71658436826043e-5, 5.71343538954955e-5, 5.71301862685535e-5, 5.71602162882686e-5, 5.7216235621899e-5, 5.72782900009789e-5, 5.73230583322379e-5, 5.73335714956989e-5, 5.73063199011628e-5, 5.72530286223623e-5, 5.71963931177059e-5, 5.71612449728991e-5, 5.71644170556061e-5
flux1:, 0.638275733927908, 6.28996862006859e-5, 6.28938488201525e-5, 6.29279341126265e-5, 6.29875612808196e-5, 6.30498303229389e-5, 6.30925352676167e-5, 6.3102205323432e-5, 6.30781940593746e-5, 6.3031777455411e-5, 6.2981163190472e-5, 6.29446962993946e-5, 6.2934814356916e-5, 6.29544874623022e-5, 6.29966272398898e-5, 6.30460573726337e-5, 6.30834679987175e-5, 6.30911175416133e-5, 6.30602248211088e-5, 6.29988579892989e-5, 6.29355353574476e-5, 6.29091342151784e-5, 6.29383376375339e-5, 6.29886244431665e-5, 6.29996762437739e-5, 6.30093564698811e-5, 6.31229727179225e-5, 6.30502719136125e-5, 6.29862818731901e-5, 6.30239286639526e-5, 6.34907848352861e-5, 6.28731536515184e-5, 6.229016322563e-5, 6.28362903215697e-5, 6.29427550748464e-5, 6.29458785904524e-5, 6.28852355165088e-5, 6.29764817510407e-5, 6.29186990711166e-5, 6.28461397565787e-5, 6.28398385096396e-5, 6.28659232076721e-5, 6.28928044490551e-5, 6.29211556907886e-5, 6.29580952756591e-5, 6.29978552347559e-5, 6.30242532422603e-5, 6.30238032827021e-5, 6.29962016001583e-5, 6.29559092838178e-5, 6.29252964576041e-5, 6.292373713866e-5, 6.29582038287084e-5, 6.30196870110018e-5, 6.30868419812129e-5, 6.31349918444116e-5, 6.31464868001494e-5, 6.31181752435095e-5, 6.30631017995632e-5, 6.30057427749073e-5, 6.29724299991877e-5, 6.29805174933902e-5
flux1:, 0.638538182831662, 6.92060055111384e-5, 6.91930922788764e-5, 6.9223330878188e-5, 6.92831070616161e-5, 6.93488556720783e-5, 6.93966273019652e-5, 6.9410807739947e-5, 6.93889693892346e-5, 6.93415547290402e-5, 6.92871147943549e-5, 6.92453531166203e-5, 6.92306147210771e-5, 6.92476905481333e-5, 6.92905712218611e-5, 6.93439303182756e-5, 6.93869902658588e-5, 6.93997209211871e-5, 6.93713035331689e-5, 6.93093184962769e-5, 6.92440969138839e-5, 6.92177283184121e-5, 6.9250366167482e-5, 6.93040167388137e-5, 6.93133938511836e-5, 6.93228385472352e-5, 6.94501765714769e-5, 6.93744557364115e-5, 6.9310356124276e-5, 6.93581641520779e-5, 6.98778223799348e-5, 6.92014685550341e-5, 6.85605037833412e-5, 6.91589069196237e-5, 6.92738768046164e-5, 6.9275430349229e-5, 6.92103556033583e-5, 6.93120556601535e-5, 6.92524982521717e-5, 6.91783970122072e-5, 6.91759304031923e-5, 6.92061006618437e-5, 6.9233908326633e-5, 6.92607961430195e-5, 6.9295933303778e-5, 6.93346530391013e-5, 6.93606661554751e-5, 6.93599261302091e-5, 6.93318596401138e-5, 6.92912109311075e-5, 6.92609505757146e-5, 6.92608857473807e-5, 6.92978543402684e-5, 6.9362077398064e-5, 6.94311205424954e-5, 6.94794318642859e-5, 6.94891852461992e-5, 6.94579447661565e-5, 6.94001622958688e-5, 6.93418822836982e-5, 6.93104998314436e-5, 6.93233854707966e-5
flux1:, 0.638800631735415, 7.60583753608777e-5, 7.60361059151947e-5, 7.60600118991333e-5, 7.61180137143885e-5, 7.61864797022311e-5, 7.62399371303795e-5, 7.626040100959e-5, 7.62430812272255e-5, 7.61968675354848e-5, 7.6140054336351e-5, 7.60934308751904e-5, 7.60733939917331e-5, 7.60870597352588e-5, 7.6130176364325e-5, 7.61878715618781e-5, 7.6238211154507e-5, 7.62587909589624e-5, 7.62363205386999e-5, 7.61772794574334e-5, 7.61132352958234e-5, 7.60891243396455e-5, 7.61264767225309e-5, 7.61839645318671e-5, 7.61917735000159e-5, 7.62017583853368e-5, 7.63451466478532e-5, 7.62684666489355e-5, 7.62081083974692e-5, 7.62699556207111e-5, 7.68503859858582e-5, 7.6112446322155e-5, 7.54095534459067e-5, 7.60654293407129e-5, 7.61900343163536e-5, 7.6189396240359e-5, 7.61205841297756e-5, 7.62352647369005e-5, 7.61755343251225e-5, 7.61021006513618e-5, 7.61059657277973e-5, 7.61415180341619e-5, 7.61696642552081e-5, 7.61929808347984e-5, 7.62235298843662e-5, 7.6258566582774e-5, 7.62822465276146e-5, 7.6280163341729e-5, 7.62513320727485e-5, 7.62103685239385e-5, 7.61802937168169e-5, 7.6180831116606e-5, 7.62183721595744e-5, 7.62823788086786e-5, 7.63496751006516e-5, 7.63944193736799e-5, 7.63992435240379e-5, 7.63628977722488e-5, 7.63013849019258e-5, 7.6242082173072e-5, 7.6212915480218e-5, 7.62306322832311e-5
flux1:, 0.639063080639168, 8.35029854415824e-5, 8.34690168640188e-5, 8.34839664144337e-5, 8.35381990709598e-5, 8.36087263078998e-5, 8.36688109283399e-5, 8.36978213875817e-5, 8.36879036751551e-5, 8.3645523420277e-5, 8.35879836306576e-5, 8.35368128032856e-5, 8.35106158918786e-5, 8.35194334473453e-5, 8.35615980745596e-5, 8.36234458059814e-5, 8.36822921616891e-5, 8.37132718627002e-5, 8.37000836902213e-5, 8.36473259531658e-5, 8.35870804361795e-5, 8.35667328812878e-5, 8.36092087372798e-5, 8.36701294372306e-5, 8.36755717247501e-5, 8.3685824722038e-5, 8.38467354890513e-5, 8.37708927227243e-5, 8.37176621192882e-5, 8.37974081295688e-5, 8.44463862192329e-5, 8.36431673109743e-5, 8.28733835056408e-5, 8.35914873019415e-5, 8.37259474484518e-5, 8.37217785275129e-5, 8.36492372107139e-5, 8.37794255007563e-5, 8.3721158943858e-5, 8.36507322301314e-5, 8.36637915820727e-5, 8.37064559053752e-5, 8.37346303602175e-5, 8.37523246675419e-5, 8.37754363810746e-5, 8.38041326260764e-5, 8.38237089456215e-5, 8.38196658056732e-5, 8.37904429867858e-5, 8.375002394905e-5, 8.37207986607468e-5, 8.37217573505111e-5, 8.37584365454412e-5, 8.38195167800544e-5, 8.3881469820345e-5, 8.39188523429642e-5, 8.39155203212749e-5, 8.38719971751543e-5, 8.38060402191444e-5, 8.37461032747268e-5, 8.37200122331218e-5, 8.37431086743225e-5
flux1:, 0.639325529542921, 9.15921011890673e-5, 9.15440873799229e-5, 9.15473673446018e-5, 9.15957969247065e-5, 9.16678448718591e-5, 9.17358018510611e-5, 9.17760624941358e-5, 9.17768865051347e-5, 9.1741292434146e-5, 9.16847244792301e-5, 9.16290344107061e-5, 9.15952100579081e-5, 9.15969186288634e-5, 9.16360571178469e-5, 9.1701072457036e-5, 9.17690201662249e-5, 9.18124682033899e-5, 9.18114490846806e-5, 9.1767741377661e-5, 9.17131089964348e-5, 9.1697002398981e-5, 9.17438800678386e-5, 9.18066756614745e-5, 9.18076752112323e-5, 9.18164777302439e-5, 9.19952827475298e-5, 9.19215043455557e-5, 9.18778907980294e-5, 9.19791725041599e-5, 9.27040028423771e-5, 9.18306401860548e-5, 9.09876726502863e-5, 9.17719987838486e-5, 9.19152595676665e-5, 9.19053457316097e-5, 9.1828114856995e-5, 9.19760929708911e-5, 9.19208703114671e-5, 9.18558224682644e-5, 9.18811988288737e-5, 9.19331057935999e-5, 9.19613395430582e-5, 9.19715441424567e-5, 9.19844566734492e-5, 9.20043017465049e-5, 9.2018363258002e-5, 9.2012398757562e-5, 9.19840991850186e-5, 9.19462198897591e-5, 9.1919697804842e-5, 9.19219943742976e-5, 9.19572730853177e-5, 9.20133676146799e-5, 9.20668206256688e-5, 9.20933730528241e-5, 9.20789996525566e-5, 9.20266994725133e-5, 9.19562484405155e-5, 9.18969011736404e-5, 9.18756550942804e-5, 9.19055178514336e-5
flux1:, 0.639587978446675, 1.00382594950139e-4, 1.00318175459249e-4, 1.00306973896989e-4, 1.00347509454367e-4, 1.00420615466237e-4, 1.0049792834057e-4, 1.00552488497795e-4, 1.00567731065106e-4, 1.00542063297474e-4, 1.00488083458397e-4, 1.0042749383416e-4, 1.00383867881265e-4, 1.00375307497318e-4, 1.00408401351489e-4, 1.00474742199265e-4, 1.0055167795848e-4, 1.00609067332037e-4, 1.00622503665077e-4, 1.00589875019203e-4, 1.00541731654395e-4, 1.00529251380263e-4, 1.00578661766872e-4, 1.00640567846439e-4, 1.00633630282418e-4, 1.00637698925629e-4, 1.00833682929679e-4, 1.00762472690858e-4, 1.00729886094808e-4, 1.00856042752542e-4, 1.01663525067854e-4, 1.00713835096517e-4, 9.97899368675427e-5, 1.00643618489238e-4, 1.00793236425191e-4, 1.00774477569755e-4, 1.00690533100286e-4, 1.0085816327965e-4, 1.00807453500455e-4, 1.00750132289066e-4, 1.0079110297378e-4, 1.00854700049972e-4, 1.00883353342744e-4, 1.00884431511087e-4, 1.00884538177298e-4, 1.00893229553522e-4, 1.00900776388143e-4, 1.00893640559673e-4, 1.00868598218504e-4, 1.00836501606699e-4, 1.00815876795268e-4, 1.00821712748332e-4, 1.00856165886541e-4, 1.009061061903e-4, 1.00948594674699e-4, 1.00961430097351e-4, 1.00933719890424e-4, 1.00871749906986e-4, 1.00797637372001e-4, 1.00741145787192e-4, 1.00727624880677e-4, 1.00766681980557e-4
flux1:, 0.639850427350428, 1.09933893810935e-4, 1.09850615818982e-4, 1.0982196098941e-4, 1.09852394856116e-4, 1.09926098920293e-4, 1.10014387962612e-4, 1.10086514846896e-4, 1.10120048077281e-4, 1.10107499366972e-4, 1.10057538811687e-4, 1.09991210706603e-4, 1.09934915736285e-4, 1.09912100447718e-4, 1.09935300150692e-4, 1.10000390298664e-4, 1.10085595220294e-4, 1.10157869181376e-4, 1.10187487454778e-4, 1.10167284619497e-4, 1.1012568729544e-4, 1.10115330544196e-4, 1.10164501881899e-4, 1.10221749414028e-4, 1.10202105537517e-4, 1.10196799885942e-4, 1.10408442370842e-4, 1.10339617403463e-4, 1.10318498609436e-4, 1.10472642434204e-4, 1.1136929471501e-4, 1.103358553974e-4, 1.09321934410277e-4, 1.10247406780021e-4, 1.103997349527e-4, 1.10368296639033e-4, 1.10274676140382e-4, 1.10463338336108e-4, 1.10418488480688e-4, 1.10371206410878e-4, 1.10431115541332e-4, 1.10509048725893e-4, 1.10538727490839e-4, 1.10529235989807e-4, 1.10514062225494e-4, 1.10509458703344e-4, 1.10509812582165e-4, 1.10502838931979e-4, 1.10484261278307e-4, 1.10462299901456e-4, 1.10451998035446e-4, 1.10464793846389e-4, 1.10500090815656e-4, 1.10543621988205e-4, 1.10573425967521e-4, 1.1057030336156e-4, 1.10527609859156e-4, 1.10455825417669e-4, 1.10379786403873e-4, 1.10329464410279e-4, 1.1032766707773e-4, 1.10379414756807e-4
flux1:, 0.640112876254181, 1.20305805801351e-4, 1.20201004988926e-4, 1.20151677463069e-4, 1.20169606188209e-4, 1.20243357966889e-4, 1.20344260116078e-4, 1.20437294561443e-4, 1.20493037519363e-4, 1.20496733349337e-4, 1.20451982066299e-4, 1.20378652960333e-4, 1.20306263772455e-4, 1.20264604167954e-4, 1.20273505057792e-4, 1.20334320385106e-4, 1.20426731287316e-4, 1.20514529769277e-4, 1.20561712492053e-4, 1.20554855643688e-4, 1.20519384810753e-4, 1.20509193146545e-4, 1.20554917514347e-4, 1.20603165288713e-4, 1.20565189893042e-4, 1.20545019055897e-4, 1.20770491940219e-4, 1.20703403950197e-4, 1.20693599904554e-4, 1.20878810197112e-4, 1.21871298580117e-4, 1.20745739984392e-4, 1.1963168522923e-4, 1.20631101035561e-4, 1.20781759820351e-4, 1.20733370898512e-4, 1.20626504537768e-4, 1.20837163865842e-4, 1.20799425112903e-4, 1.20764484808227e-4, 1.20846684483558e-4, 1.20941668987261e-4, 1.20973092532997e-4, 1.20951678648307e-4, 1.2091878711331e-4, 1.20898776479635e-4, 1.20891375075155e-4, 1.20886193139512e-4, 1.20877810868034e-4, 1.20871069889762e-4, 1.20876384027487e-4, 1.20900459471616e-4, 1.2093910604056e-4, 1.20976690006775e-4, 1.20992682978658e-4, 1.20971876413549e-4, 1.20913064431584e-4, 1.20831904896265e-4, 1.20756381281039e-4, 1.20716375599554e-4, 1.20731209442386e-4, 1.20800039854515e-4
flux1:, 0.640375325157934, 1.3155673488715e-4, 1.31427418433115e-4, 1.31353874360473e-4, 1.31356631858282e-4, 1.31429705465555e-4, 1.31544756515828e-4, 1.3166196987949e-4, 1.31743749157956e-4, 1.31766654953797e-4, 1.31728059376875e-4, 1.31646160974415e-4, 1.31553936926164e-4, 1.31488582228361e-4, 1.31478619497476e-4, 1.3153208392511e-4, 1.31630654973535e-4, 1.31734640802576e-4, 1.31800753379628e-4, 1.31808119221618e-4, 1.31778357912787e-4, 1.31766483166573e-4, 1.3180571330817e-4, 1.31840635360019e-4, 1.31778470442778e-4, 1.31737801486317e-4, 1.31975577046452e-4, 1.31909465256826e-4, 1.31910771788253e-4, 1.32130355233577e-4, 1.33226025601225e-4, 1.31999459374522e-4, 1.30774616743048e-4, 1.31850444244691e-4, 1.31994999282312e-4, 1.31925347250663e-4, 1.31801533178941e-4, 1.32034924512041e-4, 1.32005497236604e-4, 1.31985231067792e-4, 1.32093052017103e-4, 1.32207756219528e-4, 1.32241610899364e-4, 1.32206881399628e-4, 1.32153747111635e-4, 1.32116078478206e-4, 1.32100213494441e-4, 1.32098368169663e-4, 1.32103948299554e-4, 1.32117694529812e-4, 1.32144225267819e-4, 1.32184280829693e-4, 1.32229173230676e-4, 1.32261621692182e-4, 1.32262964464106e-4, 1.32222983719848e-4, 1.32147139027353e-4, 1.32057298535695e-4, 1.31985063118966e-4, 1.31959946650365e-4, 1.31996826394799e-4, 1.32087673280055e-4
flux1:, 0.640637774061688, 1.43742726795246e-4, 1.43585509885755e-4, 1.43483858013506e-4, 1.4346849384709e-4, 1.43539934766687e-4, 1.43670472027288e-4, 1.43814938416388e-4, 1.4392636831421e-4, 1.43971229351971e-4, 1.43939540292717e-4, 1.4384738209993e-4, 1.43731581876119e-4, 1.43637828780597e-4, 1.43604722759774e-4, 1.43648133920915e-4, 1.43752212075313e-4, 1.43873405622537e-4, 1.43960135525281e-4, 1.43982957175431e-4, 1.43958983129285e-4, 1.43944256519274e-4, 1.43974709755772e-4, 1.43992626272404e-4, 1.43900890127516e-4, 1.43834711975378e-4, 1.44084144759282e-4, 1.44018530924556e-4, 1.44031257512584e-4, 1.44288993871217e-4, 1.45496367264144e-4, 1.44159845991647e-4, 1.42813538802578e-4, 1.43969230504474e-4, 1.44103952450794e-4, 1.44009107082729e-4, 1.43865035816273e-4, 1.44121924329656e-4, 1.44101995979578e-4, 1.44098788740256e-4, 1.44235528932382e-4, 1.44372489834807e-4, 1.44409306798146e-4, 1.44359716321524e-4, 1.44283626769872e-4, 1.44225773712283e-4, 1.44200353170759e-4, 1.44202924776622e-4, 1.44225749769758e-4, 1.44264812070086e-4, 1.4431781503439e-4, 1.44378312540906e-4, 1.44432197161094e-4, 1.44460224406398e-4, 1.44445992501107e-4, 1.443852433907e-4, 1.44291317334196e-4, 1.44193336048614e-4, 1.44127017582487e-4, 1.44121265566889e-4, 1.4418558297239e-4, 1.44303439654296e-4
flux1:, 0.640900222965441, 1.56917612134691e-4, 1.56728755281789e-4, 1.56594824030861e-4, 1.5655815210026e-4, 1.56626772560791e-4, 1.56773868401934e-4, 1.56948359108278e-4, 1.57092745005556e-4, 1.57162056847613e-4, 1.57137915271157e-4, 1.57033906257924e-4, 1.56891129008173e-4, 1.56764832895631e-4, 1.56705005345303e-4, 1.56736400780171e-4, 1.56846019689793e-4, 1.56986040638011e-4, 1.57095638311834e-4, 1.57135798893609e-4, 1.57118555893702e-4, 1.57100925167938e-4, 1.57121567756873e-4, 1.57119997393073e-4, 1.56994439739887e-4, 1.56899019313218e-4, 1.57160766128795e-4, 1.57095785460015e-4, 1.57121180397107e-4, 1.57421467693273e-4, 1.58750560327247e-4, 1.57295444108755e-4, 1.55817419006998e-4, 1.57058020097138e-4, 1.57180580793019e-4, 1.57057370667745e-4, 1.56890590215458e-4, 1.57172046793104e-4, 1.57162793894166e-4, 1.57179054957044e-4, 1.57347964232399e-4, 1.57509541137365e-4, 1.57549629606218e-4, 1.57483433760522e-4, 1.57381468475579e-4, 1.57300589296476e-4, 1.57264006731788e-4, 1.57271332232793e-4, 1.57313759847138e-4, 1.5738196325152e-4, 1.57465727012208e-4, 1.57550288623531e-4, 1.57615241040059e-4, 1.57639046371699e-4, 1.57607899534351e-4, 1.57524393743001e-4, 1.57410894871851e-4, 1.57304783745188e-4, 1.57246403768632e-4, 1.57263857155791e-4, 1.5736041673521e-4, 1.57509806733241e-4
flux1:, 0.641162671869194, 1.71134266107756e-4, 1.70909844210994e-4, 1.70739358469793e-4, 1.70678085693249e-4, 1.70742510983735e-4, 1.70906936036515e-4, 1.71113833400416e-4, 1.71294093729257e-4, 1.71390093847101e-4, 1.71374135897886e-4, 1.71257012185557e-4, 1.71084517532565e-4, 1.70922444371175e-4, 1.70833333734926e-4, 1.7085171944788e-4, 1.70967729610661e-4, 1.71128858309075e-4, 1.71264183666048e-4, 1.71324297565948e-4, 1.7131573460626e-4, 1.7129646155475e-4, 1.71307773788873e-4, 1.71285803520921e-4, 1.71123777939796e-4, 1.7099706660677e-4, 1.71273241512588e-4, 1.71209811733972e-4, 1.71250208464303e-4, 1.71598037482796e-4, 1.73060398323095e-4, 1.71478521237691e-4, 1.69859213741796e-4, 1.71191791169877e-4, 1.7130176451772e-4, 1.71148042646474e-4, 1.70957268533104e-4, 1.71264892940342e-4, 1.71267422941903e-4, 1.71305479991354e-4, 1.71509713025597e-4, 1.71698072070823e-4, 1.71741524208496e-4, 1.71656828389603e-4, 1.71525957781907e-4, 1.71419002706864e-4, 1.71369178115963e-4, 1.71380756745502e-4, 1.71443960831062e-4, 1.71543725696405e-4, 1.71661094970384e-4, 1.71772032818977e-4, 1.71849063214299e-4, 1.71868045798763e-4, 1.71818041629893e-4, 1.71709261123185e-4, 1.71574104100025e-4, 1.71459118091103e-4, 1.71409755734754e-4, 1.71453183867597e-4, 1.71585706892539e-4, 1.71770195775922e-4
flux1:, 0.641425120772948, 1.86446739829933e-4, 1.86182948193715e-4, 1.85971811609958e-4, 1.85882735605711e-4, 1.85941487178254e-4, 1.86123689091719e-4, 1.86364907241311e-4, 1.86583502104992e-4, 1.86708168335844e-4, 1.86701129099868e-4, 1.86570158291173e-4, 1.86366126671142e-4, 1.86166200239669e-4, 1.86046427310298e-4, 1.86051819739209e-4, 1.86175805686013e-4, 1.8636081205872e-4, 1.8652512908941e-4, 1.86608348877713e-4, 1.86611266551948e-4, 1.86592832247928e-4, 1.86596806729808e-4, 1.86555219146416e-4, 1.86355886261532e-4, 1.86197590613973e-4, 1.86491610842698e-4, 1.86431374464927e-4, 1.86489977251899e-4, 1.86890699326952e-4, 1.88499117949887e-4, 1.86782689252107e-4, 1.85013242776687e-4, 1.86447056117971e-4, 1.86546137203923e-4, 1.86360898930653e-4, 1.86146109159399e-4, 1.8648214410814e-4, 1.86497363799453e-4, 1.86559263449831e-4, 1.8680177442546e-4, 1.8701888366519e-4, 1.87065646684982e-4, 1.86960558314032e-4, 1.86797875630134e-4, 1.86661860656267e-4, 1.86596483463748e-4, 1.8661111236116e-4, 1.86695066460134e-4, 1.86827246828609e-4, 1.86979370655211e-4, 1.87117425815974e-4, 1.87206284933839e-4, 1.87218961179836e-4, 1.87147582563075e-4, 1.87010572484296e-4, 1.86851165870272e-4, 1.86725815346806e-4, 1.86685495096948e-4, 1.86756352539679e-4, 1.86927137820369e-4, 1.87148963402822e-4
flux1:, 0.641687569676701, 2.02912798381983e-4, 2.0260637121253e-4, 2.02351023809111e-4, 2.02231267773038e-4, 2.02282853556759e-4, 2.02482926441792e-4, 2.02759819093298e-4, 2.03018669070556e-4, 2.03173708982705e-4, 2.03176507163775e-4, 2.03031648904953e-4, 2.02795360835907e-4, 2.0255678603582e-4, 2.02406155976053e-4, 2.02399429471541e-4, 2.02533410493371e-4, 2.02745148313833e-4, 2.02941665379897e-4, 2.03051214272241e-4, 2.03068826181368e-4, 2.03054561773183e-4, 2.03054453089629e-4, 2.02995610740905e-4, 2.02759849838536e-4, 2.02571159403528e-4, 2.02887310428033e-4, 2.02832336093425e-4, 2.02912643669707e-4, 2.03371541434912e-4, 2.05139453517621e-4, 2.03280688718397e-4, 2.01352718148921e-4, 2.0289911375621e-4, 2.02991036983193e-4, 2.02774389899025e-4, 2.02536696745571e-4, 2.02904000904506e-4, 2.02932413873717e-4, 2.03019633010747e-4, 2.03302993939361e-4, 2.0355060062548e-4, 2.03600591417562e-4, 2.03473456382721e-4, 2.03276525118061e-4, 2.03108955129261e-4, 2.03025915643022e-4, 2.03042051243504e-4, 2.0314576311065e-4, 2.03309743508121e-4, 2.0349607385859e-4, 2.03660390540039e-4, 2.03759598633688e-4, 2.03763740843649e-4, 2.03668155382692e-4, 2.03499868066488e-4, 2.03313472405363e-4, 2.03175814809454e-4, 2.03143668413391e-4, 2.03242101749669e-4, 2.03451897811552e-4, 2.03711766795427e-4
flux1:, 0.641950018580454, 2.20596279495963e-4, 2.20244969427832e-4, 2.19942768429364e-4, 2.19790005562674e-4, 2.19832977901156e-4, 2.20050592145545e-4, 2.20363825290368e-4, 2.20664203856636e-4, 2.20851021630446e-4, 2.20864814059936e-4, 2.20706829512659e-4, 2.20438763556874e-4, 2.20162036357386e-4, 2.19981400511213e-4, 2.1996397596857e-4, 2.20109935222436e-4, 2.20350752705638e-4, 2.20581965230309e-4, 2.20720460804291e-4, 2.20755748163152e-4, 2.20749278570098e-4, 2.2074918654408e-4, 2.20676734643244e-4, 2.20406812935463e-4, 2.20189860593951e-4, 2.20532677352324e-4, 2.20484963518149e-4, 2.20589914981204e-4, 2.21111632804507e-4, 2.230523230397e-4, 2.21042864915826e-4, 2.18948017759008e-4, 2.20620094363096e-4, 2.20710305113638e-4, 2.20463328333118e-4, 2.20204674845727e-4, 2.20606557262127e-4, 2.20648010135215e-4, 2.20761101982209e-4, 2.21087241557613e-4, 2.21366802831365e-4, 2.21420025387503e-4, 2.21269705490117e-4, 2.21036974916635e-4, 2.20836363070953e-4, 2.2073431591818e-4, 2.20750606173929e-4, 2.20872554618402e-4, 2.21066564566084e-4, 2.21285070363649e-4, 2.21473371730869e-4, 2.21580434595088e-4, 2.21573391521407e-4, 2.21450902288838e-4, 2.21248754859368e-4, 2.21033081641272e-4, 2.2088127548733e-4, 2.20855972057075e-4, 2.20981080181742e-4, 2.21229177270312e-4, 2.21526236698235e-4
flux1:, 0.642212467484207, 2.3956869800262e-4, 2.39171747377197e-4, 2.38821306801329e-4, 2.3863392026523e-4, 2.38666860644934e-4, 2.38901125021861e-4, 2.39250496396505e-4, 2.3959288446438e-4, 2.39812518376154e-4, 2.39838722636495e-4, 2.39669239602628e-4, 2.39371108854233e-4, 2.3905794966427e-4, 2.38848982193641e-4, 2.38822428322719e-4, 2.3898175481891e-4, 2.39252816622145e-4, 2.39519758416929e-4, 2.3968844757106e-4, 2.3974344067934e-4, 2.39748080140578e-4, 2.39752495099243e-4, 2.3967099227152e-4, 2.3937010249069e-4, 2.391273010479e-4, 2.39500910904671e-4, 2.39461785679147e-4, 2.39592783450488e-4, 2.40180711617714e-4, 2.42306466812252e-4, 2.40136710459081e-4, 2.37866130390073e-4, 2.39678281242411e-4, 2.39773478053884e-4, 2.39498037571164e-4, 2.39220813282027e-4, 2.39660767693631e-4, 2.3971417981605e-4, 2.39852396154366e-4, 2.40222274496139e-4, 2.40534820767522e-4, 2.40591441262442e-4, 2.40417574495755e-4, 2.40148795314005e-4, 2.39915200067649e-4, 2.39794171079101e-4, 2.39810064139245e-4, 2.39948743439022e-4, 2.401702984654e-4, 2.40417807968875e-4, 2.40626688413847e-4, 2.40738413855633e-4, 2.40717522967553e-4, 2.40566117430946e-4, 2.40328670306488e-4, 2.40082634611286e-4, 2.39915678921387e-4, 2.39896059590513e-4, 2.40046357249804e-4, 2.40330859812015e-4, 2.40662810732765e-4
flux1:, 0.642474916387961, 2.59909668891452e-4, 2.5946819943628e-4, 2.59069624972658e-4, 2.58846755052124e-4, 2.5886815390766e-4, 2.59117392599022e-4, 2.59501590506914e-4, 2.59885491471897e-4, 2.60138524452409e-4, 2.60178817825732e-4, 2.60000369907323e-4, 2.59675130834481e-4, 2.59328394356766e-4, 2.59093356742711e-4, 2.59058994951653e-4, 2.59231944416171e-4, 2.59532584646663e-4, 2.59834121928381e-4, 2.60032176291067e-4, 2.60107322971722e-4, 2.60125581511697e-4, 2.60139036172724e-4, 2.60053645278028e-4, 2.5972545797543e-4, 2.59458891218262e-4, 2.59866479817097e-4, 2.59836021872328e-4, 2.59992024503084e-4, 2.60647749441453e-4, 2.6296913450186e-4, 2.60627600185288e-4, 2.58171426286579e-4, 2.60138895680662e-4, 2.60246595107224e-4, 2.59945195242497e-4, 2.59651890895064e-4, 2.60133297221458e-4, 2.6019641736818e-4, 2.60357358938189e-4, 2.60770611630392e-4, 2.61116537254803e-4, 2.61176877778917e-4, 2.60980061415271e-4, 2.60676627210201e-4, 2.60412119021446e-4, 2.6027405381001e-4, 2.60290370204942e-4, 2.60444823140389e-4, 2.60691172640669e-4, 2.609637267262e-4, 2.61188944864179e-4, 2.61301742837165e-4, 2.6126471343265e-4, 2.61083584427638e-4, 2.60811211166147e-4, 2.60535709592162e-4, 2.60354247528417e-4, 2.60340055988265e-4, 2.60514047588434e-4, 2.60832249923455e-4, 2.61195538711542e-4
flux1:, 0.642737365291714, 2.81705977756151e-4, 2.8122323656673e-4, 2.80778207308368e-4, 2.80519655199942e-4, 2.8052767382385e-4, 2.80789118953802e-4, 2.81205428863236e-4, 2.81629155660965e-4, 2.81915611861987e-4, 2.81971923035067e-4, 2.81787987501373e-4, 2.81439859285061e-4, 2.81063475973896e-4, 2.80805042212389e-4, 2.80763644252236e-4, 2.80948922684857e-4, 2.81276147040699e-4, 2.81608447904622e-4, 2.81832464965083e-4, 2.81926235628113e-4, 2.81959577517718e-4, 2.81986530420382e-4, 2.81902890644599e-4, 2.81551267245732e-4, 2.81262305768445e-4, 2.81705844125252e-4, 2.81682452761569e-4, 2.81859325206972e-4, 2.8258225183123e-4, 2.85107662016418e-4, 2.82580556379379e-4, 2.7992758831025e-4, 2.82066179569251e-4, 2.82194453676115e-4, 2.81870197445398e-4, 2.81563215038301e-4, 2.82089089350593e-4, 2.82158323403918e-4, 2.82337671454493e-4, 2.82792269663088e-4, 2.83171064916396e-4, 2.8323549370603e-4, 2.83017342470715e-4, 2.82682492626131e-4, 2.82391471990339e-4, 2.82240633569638e-4, 2.82259996106057e-4, 2.82430220771566e-4, 2.82698684269237e-4, 2.82991782630647e-4, 2.83228438334042e-4, 2.83338486928337e-4, 2.83283631245049e-4, 2.83073539162129e-4, 2.8276894888019e-4, 2.82467519835691e-4, 2.82274566109471e-4, 2.82267144601119e-4, 2.82463893780778e-4, 2.82812662771769e-4, 2.83202670880003e-4
flux1:, 0.642999814195467, 3.05049435845836e-4, 3.0453086015737e-4, 3.04042535340432e-4, 3.03748519807287e-4, 3.03740646622622e-4, 3.04010069039363e-4, 3.0445405452038e-4, 3.04914513946881e-4, 3.05233763458162e-4, 3.05308277848095e-4, 3.05123336026573e-4, 3.04757861759341e-4, 3.04356852991294e-4, 3.0407804955972e-4, 3.04029693962721e-4, 3.04224241891928e-4, 3.04572469250502e-4, 3.04928750236868e-4, 3.05172567874836e-4, 3.05281400222917e-4, 3.05330341713037e-4, 3.05375364289791e-4, 3.05299722366624e-4, 3.04928696812686e-4, 3.04617957714184e-4, 3.05098271350259e-4, 3.05078486828148e-4, 3.05268746909705e-4, 3.06055968809924e-4, 3.08791555953623e-4, 3.06062625210577e-4, 3.03200249009081e-4, 3.0552628520074e-4, 3.05683780469616e-4, 3.05340484413429e-4, 3.05022185668061e-4, 3.05595054692633e-4, 3.05665399251732e-4, 3.05856771705448e-4, 3.06348750416633e-4, 3.06758707754901e-4, 3.06827427766827e-4, 3.06590483433696e-4, 3.06229327540131e-4, 3.05918642646336e-4, 3.0576179505562e-4, 3.05788842262055e-4, 3.05975989865906e-4, 3.06264094638433e-4, 3.06572747550339e-4, 3.06815256518806e-4, 3.06918445810251e-4, 3.06844663977332e-4, 3.06608035376792e-4, 3.06276530679859e-4, 3.05955770372578e-4, 3.05757232895867e-4, 3.05760060094092e-4, 3.05979645549932e-4, 3.06355719681915e-4, 3.06766879557535e-4
flux1:, 0.64326226309922, 3.30033946698986e-4, 3.2948704261564e-4, 3.2895980425853e-4, 3.28630597996039e-4, 3.28603238162975e-4, 3.28874561010902e-4, 3.29339762105271e-4, 3.2983227282735e-4, 3.3018297223997e-4, 3.30278171004764e-4, 3.30097806761494e-4, 3.29721971185651e-4, 3.29302554903264e-4, 3.29006836441788e-4, 3.28950950583659e-4, 3.29149962274223e-4, 3.29511047836262e-4, 3.29881644651834e-4, 3.30136513061485e-4, 3.30255126081213e-4, 3.30319681151936e-4, 3.30387945474201e-4, 3.30327556769496e-4, 3.2994162480669e-4, 3.29609310433434e-4, 3.30126491341064e-4, 3.30105114640569e-4, 3.30298131710611e-4, 3.31144576533603e-4, 3.34094566740227e-4, 3.31145282135883e-4, 3.28059690282723e-4, 3.30590264955362e-4, 3.30786539232542e-4, 3.30429006130789e-4, 3.30102025906115e-4, 3.3072397762328e-4, 3.30789077586143e-4, 3.30984034931321e-4, 3.31507336735552e-4, 3.31945278252357e-4, 3.32018041578844e-4, 3.31765540778777e-4, 3.31384897902558e-4, 3.31063747791879e-4, 3.30910105977912e-4, 3.30951463734502e-4, 3.3115779730818e-4, 3.31463185052204e-4, 3.31781738687956e-4, 3.32023573383452e-4, 3.32115194115647e-4, 3.32021672825187e-4, 3.3176238273542e-4, 3.31411784752472e-4, 3.31081436249998e-4, 3.30886341358328e-4, 3.3090532266378e-4, 3.31149101216686e-4, 3.31549243521406e-4, 3.31975035996366e-4
flux1:, 0.643524712002974, 3.56752411889395e-4, 3.56186475664201e-4, 3.5562554973662e-4, 3.55261050058705e-4, 3.55209109730106e-4, 3.55474065826549e-4, 3.55951768775101e-4, 3.56469954939515e-4, 3.56850051378412e-4, 3.56968797649131e-4, 3.56799835253639e-4, 3.56422230693928e-4, 3.55992002417796e-4, 3.55683444370187e-4, 3.5561901297194e-4, 3.55816173409496e-4, 3.56179697967582e-4, 3.5655244167544e-4, 3.56807521094749e-4, 3.56929544247305e-4, 3.57009941509465e-4, 3.571079254028e-4, 3.57071659740187e-4, 3.56676330919365e-4, 3.56322884095165e-4, 3.56876962266817e-4, 3.56847458001506e-4, 3.57030061933124e-4, 3.57928883799347e-4, 3.61096217730648e-4, 3.57906257864099e-4, 3.54582924217674e-4, 3.57336401568562e-4, 3.57582528566643e-4, 3.57216933844327e-4, 3.56884717415089e-4, 3.57557640303308e-4, 3.57609966953345e-4, 3.57798169513953e-4, 3.58344637373211e-4, 3.58805715578179e-4, 3.58881512371359e-4, 3.58617049181426e-4, 3.58225129889377e-4, 3.57904778643369e-4, 3.57765751414879e-4, 3.57829791594432e-4, 3.58058436262794e-4, 3.58378571557322e-4, 3.58700342125094e-4, 3.58933575917429e-4, 3.59007788064939e-4, 3.58893440617065e-4, 3.58616292721001e-4, 3.58256530024246e-4, 3.57929224956754e-4, 3.57749613609196e-4, 3.57793087696189e-4, 3.58063734280966e-4, 3.58484721656135e-4, 3.58917552038158e-4
flux1:, 0.643787160906727, 3.8529416194961e-4, 3.84719898836871e-4, 3.84130921107231e-4, 3.83730228115963e-4, 3.83646767258471e-4, 3.83894668079519e-4, 3.84373802099627e-4, 3.84909601917382e-4, 3.85316421418528e-4, 3.85462095661394e-4, 3.85312760793893e-4, 3.8494376875874e-4, 3.845119120905e-4, 3.8419546496572e-4, 3.84121344268238e-4, 3.84309220061175e-4, 3.84662976769689e-4, 3.85023795258571e-4, 3.85266878073016e-4, 3.85385667148923e-4, 3.85483188627281e-4, 3.85619448425886e-4, 3.85618469076022e-4, 3.85220957242435e-4, 3.84847882231628e-4, 3.85439605735176e-4, 3.8539470849065e-4, 3.85552077204668e-4, 3.86495218530497e-4, 3.89882373522949e-4, 3.86430298014389e-4, 3.82854600535404e-4, 3.85851251052831e-4, 3.86160560406326e-4, 3.85794866172351e-4, 3.85462326422784e-4, 3.86188304975849e-4, 3.86219429698015e-4, 3.86388924530048e-4, 3.86948456408622e-4, 3.8742607526804e-4, 3.87502857303619e-4, 3.87229999187165e-4, 3.86835985727014e-4, 3.86529345335916e-4, 3.86418136599358e-4, 3.86514597684507e-4, 3.86769166813927e-4, 3.87100939557514e-4, 3.8741775439778e-4, 3.87632510333214e-4, 3.87681692018977e-4, 3.87544433557923e-4, 3.87254419361595e-4, 3.86896844696267e-4, 3.86587543430599e-4, 3.86438069572421e-4, 3.86516554824213e-4, 3.86817903973827e-4, 3.87256385327524e-4, 3.87687381362789e-4
flux1:, 0.64404960981048, 4.15743493644641e-4, 4.15172602540243e-4, 4.14561204991965e-4, 4.14122285126911e-4, 4.13998312109712e-4, 4.14215990684367e-4, 4.14683198447415e-4, 4.15227015719545e-4, 4.15657443644791e-4, 4.15834115052386e-4, 4.15714185494401e-4, 4.15366121743237e-4, 4.14943580447231e-4, 4.14625306182713e-4, 4.14540556421961e-4, 4.14711046495132e-4, 4.15041620737324e-4, 4.15375242960097e-4, 4.15593551612741e-4, 4.15703015825038e-4, 4.1582076723569e-4, 4.16006592811309e-4, 4.16054936911952e-4, 4.15664810336586e-4, 4.15275452383484e-4, 4.15906990995535e-4, 4.15839389665249e-4, 4.15956023752226e-4, 4.1693483780672e-4, 4.20544651818654e-4, 4.16808613666618e-4, 4.12966452427195e-4, 4.1622905953534e-4, 4.16617824883693e-4, 4.16262110077799e-4, 4.15936258062286e-4, 4.16718051953125e-4, 4.16718974369699e-4, 4.16856572104543e-4, 4.17417427759568e-4, 4.17903316189241e-4, 4.1797781395065e-4, 4.17699738499314e-4, 4.17313332382456e-4, 4.1703448863103e-4, 4.16965642635287e-4, 4.17105213490823e-4, 4.17389427744812e-4, 4.17728780181356e-4, 4.18030566471921e-4, 4.18214517144525e-4, 4.18228641350925e-4, 4.1806464212131e-4, 4.17766111634172e-4, 4.17422664129334e-4, 4.17147895256173e-4, 4.17045211921178e-4, 4.171709679941e-4, 4.17507728565571e-4, 4.17960026454875e-4, 4.18378839345074e-4
flux1:, 0.644312058714234, 4.48179643334466e-4, 4.47624432260532e-4, 4.46995919502213e-4, 4.46515421679997e-4, 4.46339888018772e-4, 4.46511860133187e-4, 4.46951769196348e-4, 4.47492776453065e-4, 4.47943519684878e-4, 4.48156124686062e-4, 4.48077024042827e-4, 4.47764184618095e-4, 4.47363720955688e-4, 4.47050926721723e-4, 4.46955071153103e-4, 4.47099817279694e-4, 4.4739314607346e-4, 4.4768377417463e-4, 4.47864673989584e-4, 4.47959931947749e-4, 4.48103355658393e-4, 4.48353127851599e-4, 4.48468014162721e-4, 4.48097611522523e-4, 4.47697678854923e-4, 4.48373076213284e-4, 4.48276035188752e-4, 4.48336614661327e-4, 4.49342436075002e-4, 4.5317875785004e-4, 4.49137090403228e-4, 4.45015337644307e-4, 4.48569596990172e-4, 4.49057470191796e-4, 4.48724063613204e-4, 4.48414455074846e-4, 4.49255963822821e-4, 4.49217445939049e-4, 4.49309139805561e-4, 4.49858370673067e-4, 4.50342819582063e-4, 4.50410497845524e-4, 4.50129711318036e-4, 4.49760714382078e-4, 4.49524467147588e-4, 4.49513440645589e-4, 4.49707407651309e-4, 4.50024826534368e-4, 4.50366542146853e-4, 4.50641114247616e-4, 4.50779192745866e-4, 4.50745395704832e-4, 4.50548474998558e-4, 4.5024437528806e-4, 4.49926733698379e-4, 4.49703764609402e-4, 4.49665815308725e-4, 4.49852325595296e-4, 4.50229767541408e-4, 4.50691720782707e-4, 4.51086429801522e-4
flux1:, 0.644574507617987, 4.82678181403933e-4, 4.821512603013e-4, 4.81510424161559e-4, 4.80983691572862e-4, 4.8074371869521e-4, 4.80852579191065e-4, 4.81248274697584e-4, 4.8177485231689e-4, 4.82242753198694e-4, 4.82497238600859e-4, 4.82472020317588e-4, 4.82210568102176e-4, 4.81846641989437e-4, 4.81547842969517e-4, 4.81440981596125e-4, 4.81551659676442e-4, 4.81793477477736e-4, 4.82025313298442e-4, 4.82156805880794e-4, 4.82234524334104e-4, 4.82411512074869e-4, 4.82742630222742e-4, 4.82944358519631e-4, 4.82608807836503e-4, 4.82206463392765e-4, 4.82931716438464e-4, 4.82799512194205e-4, 4.82789468252406e-4, 4.83814043773374e-4, 4.87882082417986e-4, 4.83513625758711e-4, 4.79100273331854e-4, 4.82974834654802e-4, 4.83584857011281e-4, 4.83288184182507e-4, 4.83007049916351e-4, 4.83913661164536e-4, 4.83826523135562e-4, 4.83857906310082e-4, 4.84381867948539e-4, 4.84854119396148e-4, 4.84909292931643e-4, 4.84627471344867e-4, 4.84285447051186e-4, 4.8410691452845e-4, 4.84169732909041e-4, 4.84429761830611e-4, 4.84783717637569e-4, 4.85121480642307e-4, 4.85354650918429e-4, 4.85429109707653e-4, 4.85331595486194e-4, 4.85092904101842e-4, 4.84784232404258e-4, 4.84503100435406e-4, 4.84349170440847e-4, 4.84394505215901e-4, 4.8465598749982e-4, 4.85079698676799e-4, 4.85546639513608e-4, 4.85903854749584e-4
flux1:, 0.64483695652174, 5.19313453343322e-4, 5.18827521506505e-4, 5.18178611136011e-4, 5.17599899409356e-4, 5.1728123629347e-4, 5.17308274953172e-4, 5.17641944185573e-4, 5.18142214880774e-4, 5.18624569033091e-4, 5.18927948926967e-4, 5.18971120721986e-4, 5.18778766910135e-4, 5.18467196460039e-4, 5.18191873933496e-4, 5.18074620451538e-4, 5.18143076693503e-4, 5.18319200123719e-4, 5.18476763242169e-4, 5.18547686226689e-4, 5.18606027719324e-4, 5.18826571250334e-4, 5.19258898990612e-4, 5.19570277821455e-4, 5.19287027522964e-4, 5.18892465701482e-4, 5.19675197052544e-4, 5.1950330061516e-4, 5.19409017292215e-4, 5.20444758429179e-4, 5.24751088711153e-4, 5.20035184313286e-4, 5.15319116951666e-4, 5.19545184545751e-4, 5.20303280700345e-4, 5.20059381615511e-4, 5.19821366915585e-4, 5.20800106511965e-4, 5.20655454330679e-4, 5.20612106965946e-4, 5.21097012770563e-4, 5.21545771176775e-4, 5.21581874937247e-4, 5.21299839472627e-4, 5.20993870710474e-4, 5.20888171846118e-4, 5.21041183620764e-4, 5.21379257283773e-4, 5.21773025400799e-4, 5.22099800884685e-4, 5.22275880263668e-4, 5.22266778633328e-4, 5.22087152207721e-4, 5.21795244185606e-4, 5.21480820955078e-4, 5.21245450008626e-4, 5.21177166211124e-4, 5.21324373072042e-4, 5.21675397384883e-4, 5.22151178744769e-4, 5.22618106657019e-4, 5.22923332167043e-4
flux1:, 0.645099405425493, 5.58161405556122e-4, 5.5772911919141e-4, 5.57075951203299e-4, 5.56438830474951e-4, 5.5602650845997e-4, 5.55952499425627e-4, 5.5620619207207e-4, 5.56668589490889e-4, 5.57163407632487e-4, 5.57523682321976e-4, 5.5765083319261e-4, 5.57546293360654e-4, 5.57303694517232e-4, 5.57061861662826e-4, 5.56935123919902e-4, 5.56953375617106e-4, 5.57049839715952e-4, 5.57118082220597e-4, 5.57118020966613e-4, 5.57156218524994e-4, 5.57431634871197e-4, 5.57986508285175e-4, 5.58431838956985e-4, 5.58219708446005e-4, 5.57844245913145e-4, 5.58693035269383e-4, 5.5847804386557e-4, 5.58286711977789e-4, 5.59326793444356e-4, 5.63879071394298e-4, 5.58795239102724e-4, 5.5376564612406e-4, 5.58376143894511e-4, 5.59310105294325e-4, 5.59135838678152e-4, 5.58957354456776e-4, 5.60016796770665e-4, 5.59806174277406e-4, 5.59674014409482e-4, 5.60106499442508e-4, 5.60520524520147e-4, 5.60530508194054e-4, 5.60248316260374e-4, 5.59986842267988e-4, 5.59968832340358e-4, 5.60228527702306e-4, 5.60657000854249e-4, 5.61094170825873e-4, 5.61402879419603e-4, 5.61505555125504e-4, 5.61391677937537e-4, 5.61109724724911e-4, 5.60751049936286e-4, 5.60427653707461e-4, 5.60245650150088e-4, 5.60278592132644e-4, 5.60545882782183e-4, 5.61001124169982e-4, 5.61535039602615e-4, 5.61997000761972e-4, 5.62235267539617e-4
flux1:, 0.645361854329247, 5.99301992201235e-4, 5.98935871866001e-4, 5.9828203878345e-4, 5.97579931059122e-4, 5.97059057142264e-4, 5.96865153387865e-4, 5.97021583251779e-4, 5.97435381718745e-4, 5.9794153265601e-4, 5.983674257128e-4, 5.98594637423894e-4, 5.98596873139837e-4, 5.98439916810855e-4, 5.98241551778733e-4, 5.98106227006457e-4, 5.98066401796561e-4, 5.9806951990497e-4, 5.98033811688689e-4, 5.97952808736747e-4, 5.97970475599202e-4, 5.98312336171303e-4, 5.99011267579373e-4, 5.99615001501629e-4, 5.99492860895365e-4, 5.99147683712866e-4, 6.00071214573654e-4, 5.9981061207774e-4, 5.99509865118224e-4, 6.00548252860432e-4, 6.0535478579197e-4, 5.99882183408539e-4, 5.94527707296101e-4, 5.99556107967418e-4, 6.00694177733302e-4, 6.00606185577681e-4, 6.0050445361348e-4, 6.01654402050024e-4, 6.0136988383363e-4, 6.01135501002112e-4, 6.01503183043235e-4, 6.01871924497486e-4, 6.01848725527139e-4, 6.01565834781956e-4, 6.01356522001196e-4, 6.01440523522852e-4, 6.01823340919275e-4, 6.02355019711484e-4, 6.02839965131013e-4, 6.0312435001524e-4, 6.03137846370254e-4, 6.02897974231246e-4, 6.02492823806242e-4, 6.02052597106061e-4, 6.01715432139728e-4, 6.01592829740158e-4, 6.01741345876152e-4, 6.02146273041e-4, 6.02720365601484e-4, 6.03318900640617e-4, 6.03771519207893e-4, 6.03928234863881e-4
flux1:, 0.645624303233, 6.42820405922845e-4, 6.42532731672603e-4, 6.41881854275632e-4, 6.4110864463196e-4, 6.40465262678874e-4, 6.40133917545979e-4, 6.40177225959109e-4, 6.4053295874345e-4, 6.41050138494808e-4, 6.41550624305378e-4, 6.41893673876515e-4, 6.42020962218099e-4, 6.4196552298794e-4, 6.41819966056787e-4, 6.41676659664188e-4, 6.41570985957928e-4, 6.4146744865219e-4, 6.41313558389274e-4, 6.41141766819704e-4, 6.41138114789078e-4, 6.41557072189336e-4, 6.4242034417104e-4, 6.43205596992382e-4, 6.43190867815954e-4, 6.42885662469999e-4, 6.43891897713743e-4, 6.43583784062808e-4, 6.4316132531091e-4, 6.4419285957397e-4, 6.49262232371157e-4, 6.43379063993771e-4, 6.37686851040244e-4, 6.43165843998911e-4, 6.44535099094354e-4, 6.44548649502645e-4, 6.44540587773815e-4, 6.45791586169202e-4, 6.45425847909304e-4, 6.45076857974532e-4, 6.45368904129703e-4, 6.45683148653602e-4, 6.45620194542936e-4, 6.45335645838283e-4, 6.45185233426298e-4, 6.45384687876748e-4, 6.45906709462949e-4, 6.46554829218944e-4, 6.47093128100997e-4, 6.4734865437268e-4, 6.47259017048035e-4, 6.46873399219931e-4, 6.46324942658755e-4, 6.457882799486e-4, 6.45431686030141e-4, 6.45373205984616e-4, 6.45650328235076e-4, 6.46209556937896e-4, 6.46916960262625e-4, 6.47587187607701e-4, 6.48027237581238e-4, 6.48089141542443e-4
flux1:, 0.645886752136753, 6.88806609460289e-4, 6.88609257779759e-4, 6.87965231598743e-4, 6.87115895325328e-4, 6.86337848296496e-4, 6.85853691479373e-4, 6.85770101339515e-4, 6.86059808035911e-4, 6.86588298357557e-4, 6.8717191540357e-4, 6.87645300807845e-4, 6.87914199963455e-4, 6.87974493506356e-4, 6.87889923572274e-4, 6.87738814384285e-4, 6.87559788086942e-4, 6.87336931288757e-4, 6.87051148046405e-4, 6.86778599033808e-4, 6.86751763100468e-4, 6.87256489113683e-4, 6.88301851154405e-4, 6.89288984029795e-4, 6.89396194197084e-4, 6.89137925615179e-4, 6.90233534019739e-4, 6.89876491963816e-4, 6.89319952208788e-4, 6.90340622241738e-4, 6.95681591197743e-4, 6.8936465836977e-4, 6.83319507032389e-4, 6.89279716908434e-4, 6.90904486026998e-4, 6.91032332074233e-4, 6.9113345754111e-4, 6.92496230521537e-4, 6.9204264345407e-4, 6.91568111696541e-4, 6.91775836735729e-4, 6.92028355041004e-4, 6.91920055503637e-4, 6.91632625239084e-4, 6.915466901437e-4, 6.91873661309799e-4, 6.92550101526809e-4, 6.93328073104038e-4, 6.93926716683468e-4, 6.94151318298248e-4, 6.93947628538031e-4, 6.93399470612395e-4, 6.92689859884914e-4, 6.92043031392139e-4, 6.91661307413302e-4, 6.91670693025424e-4, 6.92088063399027e-4, 6.92817085402613e-4, 6.93671840912305e-4, 6.94421455527339e-4, 6.94847324416438e-4, 6.9480339760982e-4
flux1:, 0.646149201040506, 7.37353020631475e-4, 7.37257221407322e-4, 7.36624428841895e-4, 7.35695635425338e-4, 7.34773379572626e-4, 7.34123993668967e-4, 7.33902304152272e-4, 7.34119571889418e-4, 7.3465977782601e-4, 7.3533374925077e-4, 7.35949593357349e-4, 7.36373888054278e-4, 7.36561699854566e-4, 7.3654480017781e-4, 7.36385760811418e-4, 7.36126594355363e-4, 7.35772946802594e-4, 7.35342468206373e-4, 7.34959103004997e-4, 7.34905744792444e-4, 7.35502161770634e-4, 7.36743810902996e-4, 7.37949269194172e-4, 7.3818888513295e-4, 7.37980959674708e-4, 7.39171170481982e-4, 7.38764424338517e-4, 7.38061659330877e-4, 7.39069181338558e-4, 7.44691002438014e-4, 7.37915572959908e-4, 7.31499360639017e-4, 7.37968318661762e-4, 7.39868863928755e-4, 7.4012024613464e-4, 7.40343763117208e-4, 7.41828697790463e-4, 7.41281490677164e-4, 7.40672464059784e-4, 7.40789995066319e-4, 7.40976195182652e-4, 7.40818404433066e-4, 7.40526696240507e-4, 7.40509305219379e-4, 7.40973792679875e-4, 7.41818215556464e-4, 7.42739040932946e-4, 7.43406293210352e-4, 7.43600798189754e-4, 7.43276129902726e-4, 7.42552907554775e-4, 7.41667960631728e-4, 7.40899605789175e-4, 7.40487813643961e-4, 7.40568123341693e-4, 7.41135823463339e-4, 7.42048503276171e-4, 7.43063756738805e-4, 7.43900840198324e-4, 7.44312729224963e-4, 7.44154895918045e-4
flux1:, 0.64641164994426, 7.88550637037612e-4, 7.88566665777916e-4, 7.87950157748156e-4, 7.86940841305552e-4, 7.85868190178727e-4, 7.85044761137359e-4, 7.84676662110348e-4, 7.84816455912203e-4, 7.85368242126435e-4, 7.86137450871329e-4, 7.86904355150728e-4, 7.87494068523389e-4, 7.87818163347176e-4, 7.87874057805774e-4, 7.877070979925e-4, 7.87362509241387e-4, 7.86868677078496e-4, 7.8628233412853e-4, 7.85778389037321e-4, 7.85693681579359e-4, 7.8638459327679e-4, 7.87832546556695e-4, 7.89268082964052e-4, 7.89645780039467e-4, 7.89487749272488e-4, 7.90776721440465e-4, 7.90320687198869e-4, 7.89460636629315e-4, 7.9045538843051e-4, 7.96368656122799e-4, 7.89108761029676e-4, 7.82300271243211e-4, 7.89301784503887e-4, 7.91493413074147e-4, 7.91873295055814e-4, 7.92229488627723e-4, 7.93846256682321e-4, 7.93200771497872e-4, 7.92450939639048e-4, 7.92475976498644e-4, 7.92594583201679e-4, 7.92385036660501e-4, 7.92087511790143e-4, 7.92140763772713e-4, 7.92749830177476e-4, 7.93773084990243e-4, 7.94848401956901e-4, 7.95593231275375e-4, 7.9576134964114e-4, 7.95313328158342e-4, 7.9440777625571e-4, 7.93338143521887e-4, 7.92440320550302e-4, 7.91994964127163e-4, 7.92148736245484e-4, 7.92874943561826e-4, 7.93982818464523e-4, 7.9517001960009e-4, 7.96102426215879e-4, 7.96502160139966e-4, 7.96225641008679e-4
flux1:, 0.646674098848013, 8.4248427737094e-4, 8.42621138461339e-4, 8.42026824179973e-4, 8.40938740116574e-4, 8.39713544325077e-4, 8.38711387621256e-4, 8.38191602941442e-4, 8.38249911549477e-4, 8.38811785728774e-4, 8.39677672516743e-4, 8.40599599857147e-4, 8.41360148669908e-4, 8.41825921385358e-4, 8.41958416151957e-4, 8.41784457121594e-4, 8.41351787196067e-4, 8.40711658742972e-4, 8.3996096603391e-4, 8.39327708677281e-4, 8.39205705656984e-4, 8.39990830108834e-4, 8.41650697905701e-4, 8.4332301495373e-4, 8.43839447842587e-4, 8.43727287331221e-4, 8.45118963685863e-4, 8.44616203476955e-4, 8.43590306532507e-4, 8.44576592441388e-4, 8.50794546803549e-4, 8.4302371975193e-4, 8.3579890161746e-4, 8.43352874055144e-4, 8.45845545923093e-4, 8.46354115698891e-4, 8.46850092263494e-4, 8.48607472965662e-4, 8.47860512578622e-4, 8.46966984008854e-4, 8.46901665904466e-4, 8.46955449669574e-4, 8.46694200332103e-4, 8.46389177765965e-4, 8.46512681012474e-4, 8.4726944947673e-4, 8.48478379936881e-4, 8.49717171992051e-4, 8.50548257606832e-4, 8.50696097484396e-4, 8.50126994180904e-4, 8.49037688062738e-4, 8.47779695796164e-4, 8.46748694417423e-4, 8.4626822235762e-4, 8.46497480673106e-4, 8.47387933959507e-4, 8.48699253428508e-4, 8.5006700861419e-4, 8.5110133011237e-4, 8.51491709243746e-4, 8.51094935630543e-4
flux1:, 0.646936547751766, 8.99227866728734e-4, 8.99493056671274e-4, 8.98927966603953e-4, 8.97766276333465e-4, 8.96391065692666e-4, 8.95210051992713e-4, 8.94536345049105e-4, 8.94509693412487e-4, 8.95077906680471e-4, 8.96037371891009e-4, 8.97112636258998e-4, 8.98044186761174e-4, 8.9865357689934e-4, 8.98865688224291e-4, 8.98687610244343e-4, 8.98168185232119e-4, 8.97380358180966e-4, 8.96460789613248e-4, 8.95691507035651e-4, 8.95525794602035e-4, 8.96402096026921e-4, 8.9827516513572e-4, 9.0018591334751e-4, 9.00836934053903e-4, 9.00763798521249e-4, 9.02263099433338e-4, 9.01719594983624e-4, 9.0052361956193e-4, 9.01511154788879e-4, 9.08051296371236e-4, 8.99743663334563e-4, 8.92076254732887e-4, 9.00198909383739e-4, 9.02997294044434e-4, 9.03629701306468e-4, 9.04269431324175e-4, 9.06175340877651e-4, 9.05325574433844e-4, 9.0428971683831e-4, 9.04141574114214e-4, 9.04138143625615e-4, 9.03828034578037e-4, 9.03513716993435e-4, 9.03704081302394e-4, 9.04606707213514e-4, 9.06002751846935e-4, 9.07409836043394e-4, 9.08334239382012e-4, 9.08469407124585e-4, 9.07785791847666e-4, 9.06517318493346e-4, 9.05073478231669e-4, 9.03910391121026e-4, 9.03395537114753e-4, 9.03701673256463e-4, 9.04759002255743e-4, 9.06277570253459e-4, 9.07830206847916e-4, 9.08970355681866e-4, 9.09354061937048e-4, 9.08838131636402e-4
flux1:, 0.647198996655519, 9.58840735824787e-4, 9.59240190782578e-4, 9.58712886760904e-4, 9.57486818033274e-4, 9.55969438734341e-4, 9.54614351662074e-4, 9.53787438714717e-4, 9.53672331889896e-4, 9.54239976771663e-4, 9.55284369726067e-4, 9.5650480021547e-4, 9.57601856797558e-4, 9.58353509900335e-4, 9.58648208127424e-4, 9.58472055199975e-4, 9.57872643436793e-4, 9.56941908286543e-4, 9.55854223388068e-4, 9.54945280932374e-4, 9.54729725875904e-4, 9.55691861727442e-4, 9.57775321837424e-4, 9.59921309701276e-4, 9.60698480406872e-4, 9.60655724621755e-4, 9.62269849010769e-4, 9.61696421307706e-4, 9.60332447242906e-4, 9.61337882349667e-4, 9.68223643304508e-4, 9.59355179547126e-4, 9.51217538800697e-4, 9.59921899203553e-4, 9.63025734482071e-4, 9.63771982889502e-4, 9.6455652555468e-4, 9.66618200366575e-4, 9.65666562788172e-4, 9.64494821787815e-4, 9.64277756468815e-4, 9.64230406974111e-4, 9.6387761354468e-4, 9.63552206241069e-4, 9.63802651418894e-4, 9.6484340444964e-4, 9.664212507894e-4, 9.67995716115925e-4, 9.69017378875865e-4, 9.69147798563614e-4, 9.68359851634767e-4, 9.66922643192537e-4, 9.65301883155707e-4, 9.64012992836602e-4, 9.63467025847295e-4, 9.63850655602157e-4, 9.65073696719436e-4, 9.66797655333355e-4, 9.68533637983254e-4, 9.69779174395304e-4, 9.70157326191989e-4, 9.69525056355956e-4
flux1:, 0.647461445559273, 0.00102136571710062, 0.00102190403969793, 0.00102142523169461, 0.00102014884678156, 0.00101850311374695, 0.00101698396478434, 0.00101600737881247, 0.00101579974145764, 0.00101635592573808, 0.0010174701969637, 0.00101882052735181, 0.00102007176086824, 0.0010209613873852, 0.00102134245115666, 0.00102117863941442, 0.00102051281802153, 0.00101945149193502, 0.00101820289548878, 0.00101715464143912, 0.00101688400840252, 0.00101792467366089, 0.0010202117904413, 0.00102258522178793, 0.00102347640847593, 0.00102345460047865, 0.00102519416613333, 0.00102460781384923, 0.00102308604397782, 0.00102413431388269, 0.00103139649423469, 0.00102194621307905, 0.00101331015365346, 0.00102260658684295, 0.00102601113409699, 0.00102685602126323, 0.00102778376781244, 0.00103000800346745, 0.00102895800728842, 0.00102766259640344, 0.0010273978014841, 0.00102732638116294, 0.00102694103803304, 0.0010266030204844, 0.00102690320197097, 0.00102806780067601, 0.0010298142723251, 0.00103154807035303, 0.00103266634332484, 0.00103279898155647, 0.001031919620523, 0.00103032957319421, 0.00102854729227466, 0.00102714436847071, 0.00102657336078829, 0.00102703428887054, 0.00102841755298946, 0.00103033829924041, 0.00103224870083744, 0.00103359309701812, 0.00103396361694783, 0.00103321831404809
flux1:, 0.647723894463026, 0.00108682943741439, 0.00108751046203465, 0.00108709385294728, 0.0010857869211829, 0.00108403327578592, 0.00108236557831805, 0.00108124550896115, 0.00108094017065669, 0.00108146933146304, 0.00108263140708159, 0.00108408892269519, 0.00108547722472609, 0.00108649808829289, 0.0010869709484498, 0.00108683531610161, 0.00108612455679481, 0.00108495346163829, 0.0010835583814329, 0.00108237567913063, 0.00108204590468215, 0.00108315587976317, 0.00108563594312902, 0.00108822450919308, 0.00108921433706391, 0.00108920399435724, 0.00109108377560369, 0.00109050869778372, 0.00108884877255968, 0.00108997406168369, 0.00109765176263509, 0.00108760260135908, 0.00107844002431278, 0.00108833664410688, 0.00109203303196275, 0.00109295603673764, 0.00109402281099472, 0.00109641613804996, 0.00109527401452105, 0.0010938733656371, 0.00109359007129736, 0.00109352179596739, 0.0010931186942928, 0.00109276727819842, 0.00109310340753879, 0.00109437072766896, 0.00109626406653345, 0.00109814094748521, 0.00109934935554787, 0.00109948904774903, 0.0010985330388761, 0.00109681105431996, 0.00109488910886319, 0.00109338971562907, 0.00109280293771773, 0.00109334036769128, 0.00109487383409641, 0.00109697527893425, 0.00109904253641452, 0.00110047160724838, 0.001100827607248, 0.00109997171425026
flux1:, 0.647986343366779, 0.00115524470926144, 0.00115607240767068, 0.00115573573125516, 0.00115442465234315, 0.00115259077420243, 0.00115079574575242, 0.00114954085433138, 0.00114913110779915, 0.0011496125082691, 0.00115079292448028, 0.00115232737964643, 0.00115383011656104, 0.00115497358087889, 0.00115554604306049, 0.00115546060139672, 0.00115473491760091, 0.00115348383632715, 0.00115196415246065, 0.00115065638056475, 0.00115026436318118, 0.00115143215199402, 0.00115409010592201, 0.00115687682296104, 0.00115794682976667, 0.00115793868156483, 0.00115997778643849, 0.00115944589962311, 0.00115767746377196, 0.00115892362976954, 0.00116706449894405, 0.00115640372370386, 0.00114668689583139, 0.00115718967640505, 0.00116116498341404, 0.00116214004068173, 0.00116333894472154, 0.00116590763405597, 0.00116468223823599, 0.0011632011196277, 0.00116293705015706, 0.00116290717086195, 0.00116250647452223, 0.00116214224280418, 0.00116249753838061, 0.00116383977046156, 0.0011658494293905, 0.00116784437211431, 0.00116912978212593, 0.00116927832493235, 0.00116826152290617, 0.00116643308409597, 0.00116439978988786, 0.00116282766940892, 0.00116223818412643, 0.00116285127296919, 0.00116452064981171, 0.00116677900265231, 0.00116897617267877, 0.00117046689817435, 0.0011707952910906, 0.001169829080674
flux1:, 0.648248792270532, 0.00122661442410865, 0.00122759408430112, 0.00122736023798489, 0.00122607890879933, 0.00122420018745948, 0.00122230481529368, 0.00122092599577234, 0.00122040322960062, 0.00122081065645548, 0.00122197247091659, 0.00122354627580494, 0.00122513571358241, 0.00122639178981056, 0.00122707455480989, 0.00122706784637838, 0.00122636590456623, 0.00122507342351996, 0.00122345806880238, 0.00122203853050899, 0.00122158140880162, 0.00122279247298445, 0.00122560824707022, 0.00122857103253451, 0.00122969945978979, 0.00122968416409617, 0.00123190561722738, 0.00123145646519559, 0.00122961886404958, 0.00123103924731954, 0.00123969897643239, 0.00122841802928272, 0.00121811945048197, 0.0012292319960719, 0.00123346902922883, 0.00123446419850167, 0.00123578517841636, 0.00123853501226627, 0.00123723746137854, 0.00123570670687855, 0.00123550814803134, 0.00123556036335532, 0.00123518826023509, 0.00123481393667709, 0.00123516938723173, 0.00123655265821475, 0.0012386396518346, 0.00124071886544785, 0.00124206115420016, 0.00124221676329534, 0.00124115556229975, 0.00123925039813387, 0.00123714057151733, 0.00123552610904287, 0.00123495157037385, 0.00123564035625723, 0.00123742787733269, 0.00123981207382709, 0.00124210274706185, 0.00124362266716431, 0.0012439031812793, 0.00124282364127965
flux1:, 0.648511241174286, 0.00130093597185574, 0.00130207551630456, 0.00130197363381895, 0.00130076410727125, 0.00129888384719852, 0.00129692072831901, 0.00129543076470482, 0.00129478415244117, 0.00129508581327014, 0.00129618479372596, 0.00129775346114794, 0.00129939733744421, 0.00130075519734593, 0.00130156214070832, 0.0013016691711464, 0.00130103784553747, 0.00129975058104673, 0.00129807453748795, 0.00129655933935273, 0.0012960333611667, 0.0012972690881295, 0.00130021677436039, 0.00130332787120838, 0.00130448916153936, 0.00130445655550043, 0.00130688638814088, 0.00130656645447897, 0.00130470759443832, 0.00130636424078912, 0.0013156053959942, 0.00130369923024094, 0.00129279114980686, 0.00130451418457473, 0.00130899104064372, 0.00130996815085429, 0.0013113973628822, 0.00131433317419119, 0.00131297623333995, 0.00131143207483338, 0.00131135348577627, 0.00131153999551956, 0.00131122917750662, 0.00131085043662956, 0.001311185807805, 0.0013125712185168, 0.0013146890068899, 0.0013168105012424, 0.0013181827371008, 0.00131833988792044, 0.00131725088931893, 0.0013153027078368, 0.00131315769585472, 0.00131153839271688, 0.00131100197031606, 0.00131176861165652, 0.00131365434470953, 0.00131612714181541, 0.00131846608767406, 0.00131997337519792, 0.00132017808790858, 0.00131897809897381
flux1:, 0.648773690078039, 0.0013782050461234, 0.00137951630539972, 0.00137958257774658, 0.00137849534019759, 0.00137666456168375, 0.00137467142334959, 0.00137308448976822, 0.00137230071034942, 0.00137245932007889, 0.00137344440240027, 0.00137495724366979, 0.00137661947445271, 0.00137806792134058, 0.0013790161375177, 0.00137927790740657, 0.00137877133161692, 0.00137754262744501, 0.00137584544527933, 0.00137425201865155, 0.00137365122047802, 0.00137488787477147, 0.00137793499512896, 0.00138116045570846, 0.0013823246455551, 0.00138226274461432, 0.0013849288068218, 0.00138479035045317, 0.00138296490602409, 0.00138492732248276, 0.00139481770869304, 0.0013822837748514, 0.00137073752507123, 0.00138306827856854, 0.00138775789633734, 0.0013886723162913, 0.00139019147156253, 0.00139331652874134, 0.00139191380369304, 0.00139039684990804, 0.00139050000068946, 0.00139088112039815, 0.00139067098066972, 0.00139029718125897, 0.00139059215492264, 0.00139193713300195, 0.00139403294979703, 0.00139614759980537, 0.00139751667429413, 0.00139766626522758, 0.00139656609246213, 0.00139461229169422, 0.00139247987156896, 0.00139090068033801, 0.0013904319505435, 0.00139128212382486, 0.00139324566642642, 0.00139576532586903, 0.00139809983987564, 0.00139954406793523, 0.00139963750107709, 0.0013983053502019
flux1:, 0.649036138981792, 0.0014584177948888, 0.0014599175304351, 0.00146019557805301, 0.0014592892805542, 0.00145756599708963, 0.00145558482439627, 0.00145391579094919, 0.0014529787656188, 0.00145295181559698, 0.00145376582476818, 0.00145516688779487, 0.00145680840753564, 0.00145833631946206, 0.00145944596996754, 0.0014599086785452, 0.00145958690388074, 0.00145847515222417, 0.00145679919244304, 0.00145514470898234, 0.00145445969970176, 0.00145566767059105, 0.00145877483475373, 0.0014620743352199, 0.00146320661390923, 0.00146310066450488, 0.00146603143754027, 0.00146613105253398, 0.00146439830609244, 0.00146674193284716, 0.00147735276614715, 0.00146418989099047, 0.0014519752798451, 0.00146490701912349, 0.00146977701104294, 0.001470577734633, 0.00147216366622134, 0.00147547904468739, 0.00147404407755047, 0.00147259802435215, 0.00147295068969443, 0.00147359398290484, 0.00147353043343827, 0.00147317515315225, 0.001473410469264, 0.00147467030699658, 0.0014766868044318, 0.00147873978587337, 0.00148006737884356, 0.00148019710302264, 0.00147910224358029, 0.00147718346223465, 0.00147511744533243, 0.00147363077270743, 0.00147326635932992, 0.00147421059313927, 0.00147623294933916, 0.00147875533912595, 0.00148102717253158, 0.00148235070810074, 0.00148229045771293, 0.00148080968043495
flux1:, 0.649298587885546, 0.00154157062707272, 0.00154328110881641, 0.00154382173734849, 0.00154316225840138, 0.00154161015914536, 0.00153968590225554, 0.00153794944780138, 0.00153684010574569, 0.00153658032555975, 0.00153716096267272, 0.00153839021214928, 0.00153996995431021, 0.00154156672526426, 0.00154286074625476, 0.0015435747597342, 0.00154350215555255, 0.00154256892390756, 0.00154095755578984, 0.00153925751381924, 0.00153847466923011, 0.00153961832354334, 0.00154273956393649, 0.00154606681863339, 0.00154712754359731, 0.00154695945041965, 0.00155018313215998, 0.00155058026496496, 0.00154900189904348, 0.00155180649830572, 0.00156321066647838, 0.00154941809089767, 0.00153650311336991, 0.00155002509079216, 0.00155503815816544, 0.00155566839265605, 0.00155729310266097, 0.00156079722178468, 0.0015593426034501, 0.00155801278545102, 0.00155868706850447, 0.00155966599848014, 0.00155980084253906, 0.00155948210695711, 0.00155964058203466, 0.00156077002540013, 0.00156264709966979, 0.00156457956101447, 0.00156582330740373, 0.00156591810394059, 0.00156484464631426, 0.00156300400881028, 0.00156106337854062, 0.00155972855272335, 0.00155951228258652, 0.00156056697249079, 0.00156263235470669, 0.00156511323689922, 0.00156726092135221, 0.00156840081371195, 0.00156813863693815, 0.00156648814916857
flux1:, 0.649561036789299, 0.00162765751355693, 0.0016296065029772, 0.00163046673680116, 0.0016301255257609, 0.00162881206431175, 0.00162699096375487, 0.00162520055028442, 0.00162389667410397, 0.00162335272113672, 0.001623633832946, 0.0016246285778069, 0.00162610460227084, 0.00162776060355263, 0.00162926432237155, 0.00163028299214575, 0.00163052651463287, 0.00162983464841418, 0.00162833061322906, 0.00162659783661274, 0.00162569915563261, 0.00162673753052171, 0.00162982152192371, 0.00163312549950326, 0.00163407090356382, 0.00163381928749831, 0.00163736334851452, 0.00163811897917239, 0.00163675709548314, 0.00164010522573195, 0.00165237585310709, 0.00163795265277993, 0.00162430373445867, 0.00163840177196433, 0.00164351694968442, 0.00164391535004342, 0.00164554674961794, 0.00164923525274506, 0.0016477718611378, 0.0016466037563247, 0.00164767414327229, 0.00164906628978486, 0.00164945612740582, 0.00164919626142397, 0.00164926358438312, 0.00165021836245717, 0.00165189504522748, 0.00165364590247772, 0.00165476065277106, 0.00165480313575223, 0.00165376630167002, 0.0016520482494081, 0.00165029570245591, 0.00164917773913483, 0.00164916010559735, 0.00165034796786309, 0.00165244526429443, 0.00165484251734689, 0.00165680386804872, 0.00165769407118213, 0.00165717733234082, 0.00165533180807887
flux1:, 0.649823485693052, 0.00171666520494515, 0.00171888526406689, 0.00172012663569856, 0.00172017837509631, 0.00171917235103593, 0.00171749999354725, 0.00171566681521969, 0.00171414305871419, 0.00171326049573109, 0.0017131736546705, 0.00171387022768591, 0.00171520099166133, 0.00171690805712538, 0.00171864874163845, 0.00172002712536922, 0.00172065454156769, 0.00172026636258192, 0.0017189104488475, 0.00171715465177044, 0.00171611841179099, 0.00171700685023864, 0.00171999908694727, 0.00172322610701832, 0.00172400981507675, 0.00172365082343578, 0.00172754210200683, 0.00172871771620684, 0.00172763324116131, 0.00173160891034541, 0.00174481832412619, 0.00172976333812725, 0.00171534622299549, 0.00173000404610527, 0.00173517889919888, 0.0017352815079004, 0.00173688496585619, 0.00174075107942931, 0.00173928752550951, 0.00173832530410014, 0.00173986655740001, 0.00174175147845641, 0.00174245616919902, 0.00174228124435144, 0.00174224649250152, 0.00174298471748746, 0.0017444010631097, 0.0017459088541149, 0.00174684797674737, 0.00174681880367003, 0.00174583224666192, 0.0017442809247366, 0.00174278076607946, 0.00174194834698272, 0.00174218514690824, 0.00174353492761833, 0.00174565861657823, 0.00174793416435747, 0.0017496487561363, 0.00175022253020224, 0.00174939591837547, 0.00174732639196293
flux1:, 0.650085934596805, 0.00180856728827116, 0.00181109441645729, 0.00181278058098887, 0.00181330029701291, 0.00181266909885502, 0.00181118838353239, 0.00180932045313138, 0.00180754865598018, 0.00180627129324562, 0.00180574771827065, 0.00180608340320438, 0.00180722915217911, 0.00180898106161479, 0.00181098738804282, 0.00181278087971632, 0.00181385897597264, 0.00181383462385537, 0.00181266470482194, 0.00181089265439983, 0.00180969485636457, 0.00181038752652698, 0.0018132333691228, 0.00181633000467533, 0.0018169053180981, 0.0018164141339473, 0.00182067938464026, 0.00182233624982413, 0.00182158773115814, 0.00182627522377689, 0.0018404942736525, 0.00182480653255812, 0.00180958779078464, 0.00182478908101316, 0.00182998281058321, 0.00182972565635399, 0.00183126634148766, 0.00183530177428687, 0.00183384409431614, 0.00183312926614903, 0.00183521425113424, 0.00183767108874502, 0.00183875183628822, 0.00183869073450336, 0.00183854659914001, 0.00183903001462503, 0.00184012896495645, 0.00184133376065042, 0.00184205050629766, 0.00184192873042787, 0.00184100366497286, 0.00183966093540673, 0.00183847638513513, 0.00183799907177167, 0.00183854918526102, 0.00184009453428288, 0.00184224490405807, 0.00184436618344918, 0.00184577763871536, 0.00184597001090144, 0.0018447774754381, 0.00184245218829822
flux1:, 0.650348383500559, 0.00190331829516788, 0.0019061899728599, 0.00190838379788495, 0.00190944362395298, 0.00190925036468808, 0.001907999604564, 0.00190610116756296, 0.00190405110286731, 0.00190232277954656, 0.00190129561609828, 0.00190121079755372, 0.00190213502568197, 0.00190392792728297, 0.00190622931276487, 0.00190849214066704, 0.00191008488610612, 0.00191048077385803, 0.00190953115823149, 0.00190774734089487, 0.00190636378731586, 0.00190681687063819, 0.00190946522160151, 0.00191238178173581, 0.00191270452475165, 0.00191205734786321, 0.00191672401794144, 0.00191892265788111, 0.00191856530086124, 0.00192404807734577, 0.00193934562540792, 0.00192302513432976, 0.00190697412680251, 0.00192270511156843, 0.00192788235783622, 0.00192720456045255, 0.00192865042710067, 0.00193284677805811, 0.0019313983611586, 0.00193096853289797, 0.00193366604503366, 0.00193677097647086, 0.00193828812700259, 0.00193837127976626, 0.00193811403070234, 0.00193830912572767, 0.00193903837859639, 0.00193988380197683, 0.0019403328156659, 0.00194009634651609, 0.00193924066482081, 0.00193814392148471, 0.00193733400397173, 0.00193727882610657, 0.00193820122434128, 0.00193997875270209, 0.00194216138207335, 0.00194410226129048, 0.00194516025229158, 0.00194491046745768, 0.00194329736133923, 0.00194068291863595
flux1:, 0.650610832404312, 0.00200084907481269, 0.00200410185228002, 0.00200686219049736, 0.0020085280348333, 0.00200882884082772, 0.00200784023632629, 0.00200591169765738, 0.00200355237068099, 0.0020013192247075, 0.00199972617261818, 0.00199916665325104, 0.00199983755283664, 0.0020016702371125, 0.00200429595452657, 0.00200707947388671, 0.00200924606811151, 0.00201011336534116, 0.00200941433333018, 0.00200762193073433, 0.00200603066611672, 0.00200620588390006, 0.00200861314107229, 0.002011307394984, 0.0020113389870541, 0.0020105151279756, 0.0020156120450352, 0.00201841171517034, 0.00201849639159482, 0.00202485589098505, 0.00204129820070848, 0.00202434682841544, 0.00200743785617483, 0.00202369013563157, 0.00202882512915603, 0.00202767227375074, 0.00202899742964714, 0.00203334798329291, 0.00203190967993294, 0.00203179739650598, 0.00203517002440494, 0.00203899364876903, 0.00204100430611205, 0.00204126219084439, 0.00204089143306494, 0.0020407704608225, 0.00204108438986116, 0.00204151982152805, 0.0020416589278964, 0.00204128527760133, 0.00204050287940452, 0.00203968292191736, 0.00203929920171135, 0.00203972686241395, 0.00204107703510167, 0.0020431236783825, 0.00204534822839358, 0.00204708936929896, 0.00204775130087858, 0.00204700523956193, 0.00204492069613076, 0.00204198363101256
flux1:, 0.650873281308065, 0.00210106434385932, 0.0021047311441055, 0.00210810951871811, 0.00211043789471949, 0.00211127959818787, 0.00211057829070389, 0.00210861679751322, 0.00210591836464204, 0.00210313158987549, 0.0021009178222746, 0.00209983721495889, 0.00210022900840802, 0.00210210293026531, 0.00210508091513284, 0.0021084316169844, 0.00211122434120537, 0.00211260737684624, 0.00211218473639154, 0.00211038666682112, 0.00210857045653712, 0.00210843855676947, 0.00211057245127755, 0.00211301320491372, 0.0021127235585832, 0.00211170723367639, 0.00211726487248849, 0.0021207227996751, 0.00212129472208345, 0.00212860888181589, 0.00214625861924201, 0.00212868080022593, 0.00211089511647355, 0.00212766836605539, 0.00213274900683305, 0.00213107650895774, 0.00213226464454714, 0.00213676636762355, 0.00213533669846598, 0.00213556832359797, 0.00213967035704975, 0.0021442750880184, 0.00214683064409308, 0.00214729212397291, 0.002146810402637, 0.00214635233872643, 0.00214621400289083, 0.00214619704280006, 0.00214598942750322, 0.0021454569304204, 0.00214474751545178, 0.00214422677916859, 0.00214431026275689, 0.00214527126947659, 0.00214709733993679, 0.00214944722991448, 0.00215172567284097, 0.00215325439424851, 0.00215348677972083, 0.0021521993484368, 0.00214959892844266, 0.00214630777483152
flux1:, 0.651135730211818, 0.00220384278397421, 0.00220795008981209, 0.00221198751041881, 0.00221502275809382, 0.0022164411938457, 0.00221604504225786, 0.00221404579086538, 0.00221098209109576, 0.00220760111042773, 0.0022047223701981, 0.00220308443496149, 0.00220317846586693, 0.00220509741497816, 0.00220845269338874, 0.00221240987888916, 0.00221587169783614, 0.0022178061964996, 0.00221768070990913, 0.00221588050439282, 0.00221382904754315, 0.00221337290427591, 0.00221521586500519, 0.00221738602895619, 0.00221675589190806, 0.0022155373478577, 0.00222158741316027, 0.00222575759320143, 0.00222685439690431, 0.0022351957463147, 0.00225411037286305, 0.0022359133594304, 0.00221724074398198, 0.00223454494583538, 0.0022395764012574, 0.0022373525927268, 0.00223840015555297, 0.00224305568219857, 0.00224163106488839, 0.00224222566043716, 0.00224710104296825, 0.00225253856100763, 0.00225568222568352, 0.0022563728074341, 0.00225578510073938, 0.0022549765475148, 0.00225435978764785, 0.00225385899389601, 0.00225327585479971, 0.00225256550506139, 0.00225192504762103, 0.00225171647268255, 0.0022522949986837, 0.00225382605011382, 0.00225616488013147, 0.00225884596900403, 0.00226119042261004, 0.00226250015485112, 0.00226227971445928, 0.00226041720962088, 0.00225726583273278, 0.00225359377247759
flux1:, 0.651398179115572, 0.00230903939925602, 0.00231360447039538, 0.00231832855589549, 0.00232210062182137, 0.00232411964989548, 0.00232403978064882, 0.0023219980186223, 0.00231854961681945, 0.0023145455204064, 0.00231097122283572, 0.00230875198748327, 0.00230853744553688, 0.00231050678996039, 0.00231425950223915, 0.00231885263022745, 0.00232301455564225, 0.00232552568571798, 0.00232571228256814, 0.00232391463828145, 0.00232162629744185, 0.00232084337602298, 0.0023223951675979, 0.00232429405336632, 0.00232331651456447, 0.00232189224043463, 0.00232846644395275, 0.00233339788677155, 0.0023350469979878, 0.00234448027999465, 0.00236470975383491, 0.0023459032567635, 0.00232634294504324, 0.00234419988924924, 0.00234920739384166, 0.00234641611686485, 0.00234733498209704, 0.00235215439443859, 0.00235072932949625, 0.00235169752338202, 0.00235737786083576, 0.0023636866701685, 0.00236745106755302, 0.00236839113050404, 0.00236770424014964, 0.00236654023831332, 0.00236543179383075, 0.00236442963858468, 0.00236345329025153, 0.00236255125133099, 0.00236197329373661, 0.00236208004805358, 0.00236316643905329, 0.00236528736813396, 0.00236816094311571, 0.00237119162538441, 0.00237361196527687, 0.00237470138519491, 0.00237401588058325, 0.0023715582905485, 0.00236783340734303, 0.00236376148367903
flux1:, 0.651660628019325, 0.00241648922939644, 0.00242151745757248, 0.00242693998572212, 0.00243146285240368, 0.00243409413533478, 0.00243433621432433, 0.0024322498056568, 0.00242840735334892, 0.00242376637665851, 0.00241948249918882, 0.00241667198626539, 0.00241614615660671, 0.00241817162913418, 0.00242233469009941, 0.00242758048520515, 0.00243245879827693, 0.00243555910166843, 0.00243606589427756, 0.00243427686304053, 0.00243175982699203, 0.00243066391490582, 0.00243194344507393, 0.00243358817432339, 0.00243226921567097, 0.00243064119190081, 0.00243776928642486, 0.00244350374339946, 0.00244571910563875, 0.00245629851477595, 0.00247788239743949, 0.00245847760520732, 0.00243803850617197, 0.00245648244424541, 0.00246151313524234, 0.0024581557244668, 0.00245897522619461, 0.00246397749712341, 0.00246254469755816, 0.00246388757941913, 0.00247039024932049, 0.00247759339194765, 0.00248199827886886, 0.00248320130716588, 0.00248242312390557, 0.00248090778299918, 0.00247930928935148, 0.00247780517618195, 0.00247643247714342, 0.00247533319453497, 0.00247481097481578, 0.00247522713561056, 0.00247681829261708, 0.00247952979509578, 0.00248294212967042, 0.00248632807208469, 0.00248882946783271, 0.00248970137359307, 0.00248855014934159, 0.00248549329684949, 0.00248118817283598, 0.0024767089592559
flux1:, 0.651923076923078, 0.00252601109618187, 0.00253149356944999, 0.00253760851634331, 0.00254287929714803, 0.00254612277258744, 0.00254668885355742, 0.00254456118527969, 0.00254032882853037, 0.00253505559060682, 0.00253006710442308, 0.00252667049184763, 0.00252583845360962, 0.00252792450874208, 0.00253250102061141, 0.00253840051410207, 0.00254399403491374, 0.00254768140601823, 0.00254850863379229, 0.00254673553099564, 0.00254400847153323, 0.00254263072960074, 0.00254367707835619, 0.00254510315118691, 0.00254346131113272, 0.00254163545464933, 0.00254934277388653, 0.00255591214274108, 0.0025586905821731, 0.00257045684698119, 0.00259342109284, 0.00257342922617438, 0.00255212952279772, 0.00257120701814296, 0.00257633081488938, 0.00257242745098115, 0.00257319576994019, 0.00257840981979187, 0.00257696032106148, 0.00257866846146179, 0.00258599491570319, 0.00259409791750578, 0.00259914808055287, 0.00260061891797272, 0.00259975751685283, 0.00259790433764926, 0.00259583400332356, 0.00259384710109658, 0.00259209295932285, 0.00259080267631393, 0.00259033196854345, 0.00259104413572265, 0.00259312113986246, 0.00259640342204739, 0.00260033815206943, 0.00260406948593641, 0.00260664996123633, 0.00260730990187395, 0.00260570405136542, 0.00260206140720313, 0.00259718829720345, 0.00259230979730551
flux1:, 0.652185525826831, 0.00263740995609046, 0.00264332128118976, 0.00265010337325015, 0.00265610203258238, 0.00265994695592386, 0.00266083769286095, 0.00265868064199347, 0.00265407916245631, 0.00264819936354798, 0.00264253196584324, 0.00263857003751876, 0.0026374437860382, 0.00263959161917932, 0.00264457222360943, 0.00265110797132414, 0.00265739563670801, 0.00266165159691888, 0.00266279071624586, 0.00266104194147471, 0.00265813434421674, 0.00265652385674234, 0.00265739670439312, 0.00265865790904169, 0.00265672328932, 0.00265470743283656, 0.0026630123289947, 0.00267043607058843, 0.00267375375485583, 0.00268673140514268, 0.00271108524993357, 0.00269051595014817, 0.00266838231368723, 0.0026881514773051, 0.00269346116662274, 0.00268905167474841, 0.00268983669296091, 0.00269530209937893, 0.00269382543243746, 0.00269587817036513, 0.00270401257405916, 0.00271300173192787, 0.00271868513421329, 0.00272041828436401, 0.00271948080057594, 0.00271731254798818, 0.00271480627611636, 0.00271237786424845, 0.00271027848749458, 0.00270881885184185, 0.00270840127191266, 0.00270939095960739, 0.00271192012849121, 0.00271573250820707, 0.00272015125635777, 0.0027242002271435, 0.00272684829864788, 0.00272730293264703, 0.00272526495999548, 0.00272106889914434, 0.00271566181054634, 0.00271041126311461
flux1:, 0.652447974730585, 0.00275047668409369, 0.00275677311731718, 0.00276417690339967, 0.00277086653431012, 0.00277529293329566, 0.00277650991494405, 0.00277434657662435, 0.00276941595098743, 0.00276297824771402, 0.00275667919149953, 0.00275218798669188, 0.0027507850136055, 0.00275299039311429, 0.00275835080098648, 0.00276548456575621, 0.00277242361387116, 0.00277721216536076, 0.00277864534653801, 0.00277693036163266, 0.00277388277092536, 0.00277210683325132, 0.00277288652598872, 0.00277405444992135, 0.00277186740114131, 0.00276966924912213, 0.00277858088510228, 0.00278686386826024, 0.00279067340803418, 0.00280486862342474, 0.00283060204850906, 0.00280946197866354, 0.00278652870913747, 0.00280705809829824, 0.00281266888381769, 0.00280781310284177, 0.00280870290388614, 0.00281447037053112, 0.00281295490681625, 0.0028153200765236, 0.00282422846431405, 0.00283406961937384, 0.00284035589466304, 0.00284233391054842, 0.00284132516763941, 0.00283887317095708, 0.00283598489737975, 0.00283317990253841, 0.002830795417915, 0.00282920679790847, 0.00282885323821407, 0.00283009979242827, 0.00283303454291619, 0.0028373159544299, 0.00284215749176737, 0.0028464766158185, 0.00284916903676412, 0.00284942417528823, 0.00284698700701232, 0.00284228925133957, 0.00283640595016496, 0.00283083314717337
flux1:, 0.652710423634338, 0.0028649846812959, 0.00287160264513436, 0.00287956210904055, 0.00288688970454457, 0.00289187009141922, 0.00289341806753119, 0.00289128497098275, 0.0028860860771255, 0.00287916291238369, 0.00287230080001371, 0.00286733044105766, 0.00286567186872999, 0.00286792297660638, 0.00287362193768782, 0.00288129312658588, 0.00288881817503734, 0.00289408550011415, 0.00289578577588549, 0.00289411547100568, 0.00289097987191272, 0.00288912423243166, 0.00288991170527012, 0.00289107510674252, 0.00288868494669268, 0.00288631045351571, 0.00289582737481465, 0.00290495856651692, 0.00290918729771025, 0.00292458671558646, 0.00295166892845849, 0.00292996096294993, 0.00290626937104761, 0.00292763684087146, 0.00293368562747233, 0.00292846347687001, 0.00292956667290077, 0.00293569838876883, 0.00293413196201512, 0.00293676622327133, 0.00294639636765585, 0.00295703433656496, 0.00296387375964145, 0.00296606580240763, 0.00296498670887638, 0.00296228951783874, 0.00295909058845716, 0.00295599803125426, 0.00295341411417122, 0.00295175823121666, 0.0029514920516487, 0.00295297578934971, 0.00295625910043528, 0.00296092940185898, 0.0029661095898801, 0.00297063034954794, 0.00297332998519933, 0.00297338829161588, 0.00297059351494169, 0.0029654645266521, 0.00295918744705215, 0.00295336715733859
flux1:, 0.652972872538091, 0.00298068345984169, 0.00298753856779341, 0.00299596733490906, 0.00300386501817751, 0.00300936623830438, 0.00301125505302854, 0.00300920365489162, 0.0030038189326807, 0.00299650618816068, 0.00298916968630743, 0.00298378244407828, 0.00298189086700084, 0.00298416636819732, 0.00299014433274822, 0.00299826943928503, 0.00300629268180588, 0.00301196788003986, 0.00301390010981226, 0.00301228770184825, 0.00300912816835216, 0.00300729734242896, 0.00300821402428168, 0.00300947824386877, 0.00300694228883563, 0.00300439480339325, 0.00301450459043053, 0.00302445692383479, 0.00302900678739332, 0.00304557755468898, 0.00307395679693599, 0.00305168008440986, 0.00302727835109128, 0.00304957007986946, 0.0030562146909979, 0.00305072601151942, 0.0030521720120532, 0.00305874200979936, 0.00305711288240532, 0.0030599627743651, 0.00307024493994037, 0.00308160378301241, 0.00308892687133439, 0.00309128756042034, 0.00309013335114225, 0.00308723475451248, 0.00308381225390537, 0.00308054441206004, 0.00307787263817187, 0.00307623417252687, 0.00307609379779728, 0.00307779906251048, 0.0030813663181798, 0.00308632828415448, 0.00309174077570123, 0.00309637289587097, 0.00309902679147493, 0.00309888516321655, 0.00309578043663161, 0.00309030759933669, 0.00308374338121952, 0.00307777651644261
flux1:, 0.653235321441844, 0.00309729013677053, 0.00310427689780314, 0.00311306912917087, 0.00312145584701855, 0.00312744099156027, 0.00312968710492012, 0.00312778443449453, 0.00312231741012606, 0.00311473285669774, 0.00310702839045155, 0.00310129612442305, 0.00309919335234693, 0.00310146091249881, 0.00310763959456611, 0.00311611281815021, 0.00312452546164117, 0.00313052239748638, 0.00313264508068859, 0.00313110754758963, 0.00312800113588681, 0.00312631875499094, 0.00312750643287035, 0.0031289928863308, 0.00312637592804502, 0.0031236562658991, 0.00313433637686928, 0.00314506797364794, 0.00314981720155207, 0.00316750840246117, 0.00319711319969668, 0.00317426422404923, 0.00314920783047538, 0.00317251760562252, 0.00317993599003352, 0.00317430014413132, 0.00317623936232345, 0.00318333391481657, 0.00318163209133726, 0.00318463585444215, 0.00319548455588845, 0.0032074688398757, 0.00321518675258368, 0.00321765546741054, 0.00321641393075256, 0.00321336043503688, 0.0032098144909587, 0.00320650470842211, 0.00320388146073877, 0.00320236838742086, 0.00320240903465121, 0.00320432691028921, 0.0032081089279917, 0.00321325082676109, 0.00321876852426589, 0.00322339990932649, 0.00322593767114986, 0.0032255844157837, 0.00322222010484465, 0.00321650464779495, 0.00320978214321216, 0.00320379540103486
flux1:, 0.653497770345598, 0.00321448037483683, 0.00322147278363595, 0.00323050487802647, 0.00323928859323955, 0.00324571894892959, 0.0032483464936845, 0.00324667491246606, 0.00324124859822318, 0.00323352922507424, 0.00322557780108702, 0.00321957897375584, 0.00321728389316177, 0.00321949934035107, 0.00322578232501623, 0.00323447743769846, 0.00324315237469363, 0.00324937256556321, 0.00325164038320286, 0.00325020027362918, 0.00324723796883394, 0.00324584695863627, 0.00324746741627155, 0.00324931304961743, 0.00324668722561777, 0.00324379460817346, 0.00325501430872689, 0.00326647103739882, 0.00327127760143448, 0.00329002301290046, 0.00332076475965283, 0.00329733932998056, 0.00327169197615213, 0.00329612066272222, 0.00330450997541879, 0.0032988650888578, 0.00330146893886479, 0.00330918693453892, 0.00330740574457179, 0.00331049586010259, 0.0033218126567452, 0.0033343098196379, 0.00334231570792237, 0.00334481652331052, 0.00334346640902189, 0.00334030436154876, 0.00333674456597761, 0.00333354377378104, 0.0033311276787944, 0.00332987022152309, 0.00333016458925246, 0.00333229509184463, 0.00333622119368455, 0.003341419882776, 0.00334689718549405, 0.00335139464188216, 0.00335372732259898, 0.0033531393408024, 0.00334956456110379, 0.00334371732967987, 0.00333698406985506, 0.00333112792704272
flux1:, 0.653760219249351, 0.00333188058558946, 0.00333873380698085, 0.00334786702869273, 0.00335694745205561, 0.00336378448529227, 0.00336682585505507, 0.00336548196441832, 0.00336023623146476, 0.00335253462080412, 0.00334446799908203, 0.00333828450324197, 0.00333581127206464, 0.00333791855416481, 0.00334419300963702, 0.00335296643089284, 0.00336176201525003, 0.00336809835193892, 0.00337046517051664, 0.00336915247950466, 0.00336643985669707, 0.00336550209854807, 0.00336773621381939, 0.0033700926624934, 0.00336753749355838, 0.00336447108764673, 0.00337619417649053, 0.00338831333741542, 0.00339301987622368, 0.00341274183362093, 0.00344451840927632, 0.00342051432713133, 0.00339434909602793, 0.00342000405709713, 0.00342957934418337, 0.00342408098140715, 0.00342754139391945, 0.00343599452882704, 0.0034341323239805, 0.00343723862532688, 0.00344891588486769, 0.00346179973466764, 0.00346997115900514, 0.00347241359384994, 0.00347092342793514, 0.00346769603376702, 0.00346423721966244, 0.00346130935944417, 0.00345927736485456, 0.00345842559123044, 0.00345906345722287, 0.00346141711159794, 0.00346541815294696, 0.00347054266336045, 0.00347581856331424, 0.00348002946992384, 0.00348204921048836, 0.00348118949200858, 0.00347744786778642, 0.00347158419528121, 0.00346500147274197, 0.00345944655559117
flux1:, 0.654022668153104, 0.00344906307326502, 0.00345561638637993, 0.00346470049164956, 0.00347397236232083, 0.00348117972563024, 0.00348467570781407, 0.00348376847972892, 0.00347885655576417, 0.00347133652290895, 0.00346329299367364, 0.00345700703984575, 0.00345436380549947, 0.00345629583744686, 0.00346243531042662, 0.00347113025264916, 0.00347989494136935, 0.00348623592700915, 0.00348865789619108, 0.00348751160163767, 0.00348516877854579, 0.00348486384062231, 0.00348790976588407, 0.0034909418833276, 0.00348854413522365, 0.00348530478782934, 0.00349749271123689, 0.00351020749446925, 0.00351464725747355, 0.00353526129113093, 0.00356796127548913, 0.00354338130078532, 0.00351678171798865, 0.00354377585826526, 0.00355476798282193, 0.00354958700429821, 0.00355411511371955, 0.00356342766020654, 0.00356148941380414, 0.0035645425467324, 0.00357646801303876, 0.0035896033026422, 0.00359780576964261, 0.00360008649693104, 0.00359841402914002, 0.00359515854251312, 0.00359191621927185, 0.00358943285328961, 0.00358797517145302, 0.00358769536709337, 0.00358878214309636, 0.00359138092604063, 0.0035953922399925, 0.00360030783675458, 0.00360520992819903, 0.00360896502624534, 0.00361054573647799, 0.00360936153771902, 0.00360548708335515, 0.0035997211488626, 0.00359345801670533, 0.00358839002319271
flux1:, 0.654285117056858, 0.00356554525880366, 0.00357162633514263, 0.0035805041809619, 0.00358986103217549, 0.00359740653591527, 0.00360140598603237, 0.00360105419712314, 0.00359663845751844, 0.00358947019092261, 0.00358159021354923, 0.00357528150374624, 0.00357246979038793, 0.00357415022338957, 0.00358001842418439, 0.00358846989937786, 0.00359704745859828, 0.00360328159981731, 0.00360571993884049, 0.00360478877737869, 0.00360294924357946, 0.00360347179707678, 0.00360754188128934, 0.00361142531521981, 0.00360927831773857, 0.00360587004598373, 0.00361848497735681, 0.00363172927398719, 0.00363573254642351, 0.00365715240186861, 0.00369065942948702, 0.00366551412681984, 0.00363857474394143, 0.00366702483537512, 0.0036796772838517, 0.00367499665358388, 0.00368082031631347, 0.00369112819962626, 0.0036891267784768, 0.00369206174583334, 0.00370412366840356, 0.00371737159854036, 0.00372546319059912, 0.00372746879841469, 0.00372556127350083, 0.00372230663602479, 0.00371939240637227, 0.00371752684489003, 0.00371684105360876, 0.00371731108791219, 0.00371896544607085, 0.00372184312179327, 0.00372580735262252, 0.0037303800463889, 0.00373472948279399, 0.00373784692426774, 0.00373884626759749, 0.0037372683523733, 0.00373328193373638, 0.00372772107572376, 0.00372194767564055, 0.00371756114135807
flux1:, 0.654547565960611, 0.00368079329120238, 0.0036862237482727, 0.00369473674331766, 0.00370407498874394, 0.00371193240836255, 0.00371649141743834, 0.00371682044189633, 0.00371306764655801, 0.00370642256275572, 0.00369884449266665, 0.00369258786122803, 0.0036896027156764, 0.00369094860057467, 0.0036964040310712, 0.00370444447112216, 0.00371267942799252, 0.00371869942181623, 0.0037211225293093, 0.00372046466295224, 0.00371927267646959, 0.00372082834242904, 0.00372614458660847, 0.0037310621902385, 0.00372926432683904, 0.00372569520444126, 0.00373870275176439, 0.003752415926281, 0.00375581644160795, 0.00377795913139529, 0.00381215599808461, 0.00378646610452619, 0.00375929230875992, 0.0037893163404282, 0.00380388065695728, 0.00379989105792782, 0.00380725095562196, 0.00381869990473298, 0.00381665680724621, 0.00381941633542139, 0.00383150887502942, 0.00384473330104137, 0.00385257028680013, 0.00385418110189495, 0.00385197648204121, 0.00384874163432937, 0.00384625889128125, 0.00384518016680209, 0.00384546477681988, 0.00384686870054303, 0.00384921940995707, 0.00385242129006274, 0.00385629106843368, 0.00386039250383245, 0.00386400986551414, 0.00386630058015771, 0.00386656345721234, 0.0038645067355792, 0.00386041355618647, 0.00385515303678033, 0.00385003372435956, 0.00384652499897352
flux1:, 0.654810014864364, 0.00379422941404767, 0.00379883143066659, 0.00380682554862197, 0.0038160486128469, 0.00382419912064956, 0.00382937957185043, 0.0038305175486664, 0.00382759364078681, 0.00382163912763726, 0.00381449520555432, 0.00380835884822568, 0.00380518977346479, 0.00380611503920154, 0.00381101628502167, 0.00381848152398561, 0.0038262245758727, 0.00383193100344983, 0.00383431563396536, 0.00383399700984523, 0.00383360344066699, 0.00383640302417185, 0.00384319107076685, 0.00384932812348317, 0.00384798037628668, 0.00384426263750918, 0.00385763401029957, 0.00387176535165456, 0.00387440634142809, 0.00389719698259708, 0.00393196927520146, 0.00390576737613487, 0.00387847428506399, 0.00391018774642838, 0.00392691754070705, 0.00392381180374349, 0.00393295605617743, 0.00394569869318382, 0.00394364411496084, 0.00394618162405548, 0.00395821024621232, 0.00397128431359032, 0.00397872754860092, 0.00397982244761937, 0.00397725163078338, 0.00397404465154909, 0.00397208479559979, 0.00397195177168881, 0.00397339954453298, 0.00397592164395067, 0.003979103740404, 0.00398268587264998, 0.00398642623433632, 0.00398993880162395, 0.00399265073244964, 0.00399392505290444, 0.00399328865794127, 0.0039906544534873, 0.00398644293599775, 0.00398156161429938, 0.00397724835053934, 0.00397480817985146
flux1:, 0.655072463768117, 0.00390524162796502, 0.00390884525387654, 0.0039161772011831, 0.00392519932172348, 0.0039336322665409, 0.00393949963329328, 0.00394157298892158, 0.00393963753527314, 0.00393453171093365, 0.00392794443256235, 0.00392198878377598, 0.00391862143284602, 0.00391904106149602, 0.0039232525572983, 0.00392998794681443, 0.00393710110253715, 0.00394240544857986, 0.00394473685379904, 0.00394482825921735, 0.003945384994763, 0.00394963731484483, 0.00395811921624495, 0.00396565765578794, 0.00396486031583809, 0.00396100973383863, 0.00397472340922428, 0.00398923614118975, 0.00399097587776482, 0.00401435221662229, 0.00404959143737371, 0.00402292293405333, 0.0039956334404162, 0.00402914466294531, 0.00404828838748751, 0.00404625491843995, 0.00405743234648925, 0.00407162422418169, 0.0040695964086809, 0.0040718784447779, 0.00408376504689245, 0.0040965779603727, 0.00410349982578191, 0.00410396187675756, 0.00410095186771951, 0.00409777000953801, 0.00409640934948628, 0.00409736518654838, 0.00410015643348751, 0.00410397492293001, 0.00410812529458202, 0.00411215303658426, 0.00411574341935536, 0.00411856534188101, 0.00412021169067122, 0.00412028702974673, 0.00411858739795334, 0.00411526742441045, 0.00411090973173868, 0.00410646701435373, 0.00410309344365059, 0.00410189954129763
flux1:, 0.655334912671871, 0.00401319367634533, 0.00401564434495493, 0.00402218738561402, 0.00403093666026635, 0.0040396493934875, 0.00404626962239612, 0.00404939792273908, 0.00404859825827059, 0.00404448484128796, 0.00403856378001515, 0.00403284104723896, 0.00402925960508027, 0.00402909435752309, 0.00403249243506295, 0.00403835890033571, 0.00404472020552877, 0.00404954714439513, 0.00405181824438103, 0.00405239126715845, 0.00405404452916426, 0.00405994829298854, 0.00407033453267337, 0.00407944661823748, 0.00407929549691159, 0.00407533032683744, 0.0040893734474292, 0.00410424834969346, 0.00410496524736239, 0.00412888192130483, 0.00416448826778372, 0.00413741182035259, 0.00411025405807949, 0.0041456589571114, 0.00416745189851191, 0.00416666746379353, 0.004180119860581, 0.00419591462198058, 0.0041939585602628, 0.00419596663810095, 0.00420765421585633, 0.0042201178558508, 0.00422640944468592, 0.00422613215385925, 0.00422261006505629, 0.00421944067498502, 0.00421873809932411, 0.00422090523129304, 0.00422520126591795, 0.00423048175184954, 0.00423573418011147, 0.00424028006686737, 0.0042437156579175, 0.00424576572025918, 0.00424620680370372, 0.00424491602919248, 0.0042419958241405, 0.00423787777923879, 0.00423333206149404, 0.00422936637273438, 0.00422704292567507, 0.00422725288252329
flux1:, 0.655597361575624, 0.00411743331544408, 0.00411859899808561, 0.00412424791028454, 0.00413266817307539, 0.00414166465380377, 0.0041491000185405, 0.00415339015997241, 0.00415385531726658, 0.00415085869895711, 0.00414569783119782, 0.00414025216242442, 0.00413644231219717, 0.0041356238407062, 0.00413810287432406, 0.00414298275321688, 0.00414849052214051, 0.00415277951945861, 0.00415498931356249, 0.00415611158989764, 0.00415899469645833, 0.00416673004393164, 0.00417921144523543, 0.00419005342725432, 0.00419063607544857, 0.0041865760231325, 0.00420094588476645, 0.00421618470684798, 0.00421578220330845, 0.00424021489529572, 0.0042760999847566, 0.00424868776619279, 0.00422179242649762, 0.00425916915228852, 0.00428382527294361, 0.00428444763722488, 0.00430040157875551, 0.00431794556142541, 0.0043161111986816, 0.00431784308477214, 0.00432929981084585, 0.00434135494090275, 0.00434693318756243, 0.00434582708080217, 0.00434172477909004, 0.00433854702846859, 0.00433854247430803, 0.00434201819792321, 0.00434795507260256, 0.00435484389066225, 0.00436132356130368, 0.00436646435134841, 0.00436975652252598, 0.00437097804574712, 0.00437010155859043, 0.00436730158458672, 0.00436301871924191, 0.00435799323293018, 0.00435320752087736, 0.00434973639613197, 0.00434854666000598, 0.00435029149567729
flux1:, 0.655859810479377, 0.00421729724076235, 0.00421707467895413, 0.00422174936406849, 0.00422980055490324, 0.0042390885675291, 0.004247392480269, 0.00425293231360806, 0.00425476687562629, 0.0042529875147589, 0.00424866310153412, 0.00424353134984581, 0.00423948370278072, 0.00423795987432674, 0.00423943833959708, 0.00424324086842858, 0.00424781738969327, 0.00425152373859578, 0.00425367525664502, 0.00425540548981767, 0.00425963169180737, 0.00426935211314579, 0.00428409232804112, 0.00429679875669375, 0.00429819126853305, 0.00429405700573995, 0.0043087630131617, 0.00432439191420162, 0.0043228034100612, 0.00434775308200955, 0.00438384293710217, 0.00435618109595741, 0.00432967909028021, 0.00436908317339215, 0.00439678753011734, 0.00439894850267539, 0.0044176073210329, 0.00443703403080681, 0.00443537419822747, 0.00443684471862881, 0.00444806736385413, 0.00445968921141145, 0.00446450366601593, 0.00446250291191839, 0.00445776209040779, 0.00445454939893962, 0.00445526311192776, 0.00446011586682302, 0.00446779851229621, 0.00447641604091415, 0.00448423355352416, 0.00449004635578022, 0.00449322193410929, 0.00449358559424492, 0.00449131264939746, 0.00448689268066509, 0.00448112924593024, 0.00447509777572257, 0.00447001529214953, 0.00446703706723578, 0.00446703557663068, 0.00447041420118694
flux1:, 0.65612225938313, 0.00431211184468475, 0.00431043136597348, 0.00431407874826209, 0.00432173559027532, 0.00433132256693076, 0.00434053348340062, 0.00434738508921763, 0.00435066319476052, 0.00435017351082749, 0.00434674261532824, 0.00434195566876732, 0.00433766952837709, 0.0043354097704056, 0.00433583602292078, 0.00433850233209096, 0.00434209702588938, 0.00434519245595632, 0.00434729057131511, 0.00434967381548501, 0.00435532982444118, 0.00436715511212218, 0.00438428432126354, 0.0043989635647009, 0.00440122848896149, 0.00439704216366004, 0.0044121085338914, 0.00442818173264823, 0.00442537580021671, 0.00445087313218408, 0.00448711166055486, 0.00445930134316894, 0.00443332226818103, 0.00447478280871253, 0.00450568524022807, 0.00450948466347728, 0.00453102119642117, 0.00455244610795112, 0.00455101441392671, 0.00455225588525981, 0.00456327254378177, 0.00457447557078316, 0.00457851453835864, 0.00457558331820434, 0.00457016075842681, 0.00456688378329623, 0.00456831635625921, 0.00457458278240665, 0.00458407969503681, 0.00459451379216151, 0.00460375875442563, 0.00461031620504501, 0.00461341539096889, 0.00461292052505824, 0.0046092103234616, 0.00460309916569417, 0.00459577007436147, 0.0045886532408154, 0.00458321878598065, 0.00458071574870463, 0.0045819272750992, 0.00458700210759819
flux1:, 0.656384708286884, 0.00440118999251477, 0.00439801854535494, 0.00440061257456303, 0.00440786156939805, 0.00441774920571051, 0.00442788393631035, 0.00443607691373467, 0.00444083675039135, 0.00444167775942316, 0.00443917751570572, 0.00443476217146379, 0.00443024949707883, 0.00442724996192543, 0.00442660752302026, 0.004428114983608, 0.00443070696365503, 0.00443317992887798, 0.00443522930627959, 0.00443829293234738, 0.00444543364281932, 0.00445944439082936, 0.00447905467849615, 0.00449578605294412, 0.0044989717639528, 0.00449475875867719, 0.0045102280514081, 0.00452683172768384, 0.00452281762102631, 0.00454892764186403, 0.0045852806597713, 0.00455743979237941, 0.00453211150683593, 0.0045756288143843, 0.00460983943622279, 0.00461534054560693, 0.00463989116965467, 0.00466340726869208, 0.00466225615171489, 0.00466331850692246, 0.00467419058589975, 0.00468503228616716, 0.0046883280725635, 0.0046844664140138, 0.00467833920684153, 0.00467496927150018, 0.00467710246405269, 0.00468478535561368, 0.00469612403145684, 0.00470842381888416, 0.00471915821125183, 0.00472652278359645, 0.00472959564682366, 0.00472826979701727, 0.00472312250629574, 0.00471529439465413, 0.00470635514306147, 0.00469810095216666, 0.00469226794737606, 0.00469021074209699, 0.00469263110831834, 0.00469942509120358
flux1:, 0.656647157190637, 0.00448382498539651, 0.00447916719778358, 0.00448070696986751, 0.00448754193388028, 0.00449771998678173, 0.00450876689749478, 0.00451829216160158, 0.00452453137359515, 0.00452671036647567, 0.00452515814064377, 0.00452113950673015, 0.00451642893032424, 0.00451271725343319, 0.00451102936138745, 0.00451139508792732, 0.00451299503333006, 0.00451485071674129, 0.00451685406702485, 0.00452060468474917, 0.00452924940711741, 0.00454548334903119, 0.00456762597910176, 0.00458645865116411, 0.00459060027603428, 0.00458639218934981, 0.00460232948392384, 0.00461958576595759, 0.00461441901175133, 0.00464124571436603, 0.00467770532509919, 0.00464997113552312, 0.00462542054062667, 0.00467096541260884, 0.00470855221864377, 0.00471577864012881, 0.00474343891591967, 0.00476911329195109, 0.00476829236902485, 0.00476924299065041, 0.00478006639482414, 0.00479064995791472, 0.00479328298315565, 0.00478853179208623, 0.00478170229704813, 0.00477821514514991, 0.00478101350739976, 0.00479008082258249, 0.00480324420418039, 0.00481741451966775, 0.00482966613928835, 0.00483788381524742, 0.00484098545422579, 0.00483888205298689, 0.00483233960608029, 0.00482281810111788, 0.00481227110255388, 0.00480286250792614, 0.00479660025149717, 0.00479495328089273, 0.00479855168784563, 0.00480704693126669
flux1:, 0.65690960609439, 0.00455928358979904, 0.00455318083750513, 0.00455368704807291, 0.00456010360613173, 0.00457054343081768, 0.00458245614839822, 0.00459326082048396, 0.00460093330951866, 0.00460442289247164, 0.00460381747566954, 0.00460022186803004, 0.00459536259638071, 0.00459100199826256, 0.00458833515483412, 0.00458761843303894, 0.00458826962240811, 0.00458952961349226, 0.00459148630492253, 0.004595907745132, 0.00460603805045977, 0.00462448828451447, 0.00464917284876431, 0.0046701264078588, 0.00467524812409175, 0.00467108665167588, 0.00468758393084453, 0.00470565458261072, 0.00469944216704638, 0.00472713270381082, 0.00476372160291285, 0.00473625362201068, 0.00471260849582503, 0.00476012307489292, 0.00480111167236089, 0.00481004613839232, 0.00484086818979657, 0.00486873984410073, 0.00486829460258885, 0.00486921780514523, 0.00488012320015515, 0.00489059887084432, 0.00489270042374311, 0.00488714546568622, 0.00487964579853836, 0.00487602556385603, 0.00487943889797477, 0.00488982401257292, 0.00490474826974575, 0.00492074519543848, 0.00493450161040949, 0.00494359529300641, 0.00494677991600983, 0.00494397419356288, 0.00493611888576952, 0.00492497852492152, 0.00491287756598146, 0.00490233887251627, 0.00489563956613041, 0.00489436710691903, 0.00489908992368471, 0.00490922819510748
flux1:, 0.657172054998143, 0.00462680027517415, 0.00461932791059059, 0.00461883801993777, 0.00462482761508603, 0.00463547610193242, 0.00464816839736202, 0.00466015239003066, 0.00466916697182281, 0.00467390575249173, 0.00467422968038093, 0.0046710879405439, 0.00466615333997631, 0.00466124579683356, 0.00465771202033669, 0.00465601540765411, 0.00465579373161757, 0.00465649526628933, 0.00465840023355167, 0.00466345254005564, 0.00467501162746142, 0.00469562656639545, 0.00472282176038285, 0.00474588813406095, 0.0047520064045997, 0.00474794754714767, 0.00476512765166854, 0.00478421689659228, 0.00477712135595788, 0.00480586925842485, 0.00484264436023846, 0.00481562744355609, 0.00479301897242051, 0.00484241890529989, 0.00488679416517119, 0.00489737886312753, 0.00493137042386434, 0.00496144931241303, 0.00496142011446603, 0.00496241615769384, 0.00497356815313399, 0.00498413310254964, 0.00498588652054821, 0.00497966111719551, 0.00497155695859372, 0.00496780023170578, 0.00497176691110162, 0.00498337029953148, 0.00499994428551992, 0.00501767221516521, 0.00503287575262304, 0.00504283892978241, 0.00504615327598594, 0.00504273664953818, 0.00503368759181706, 0.00502105314597505, 0.00500750564241624, 0.0049959073296841, 0.00498879245718245, 0.00498786518522081, 0.00499364110488062, 0.00500532632897364
flux1:, 0.657434503901897, 0.00468557454236418, 0.00467683756198593, 0.00467540015622742, 0.00468094419975041, 0.00469171878954898, 0.00470506128302273, 0.00471807611212451, 0.00472829739721934, 0.00473419249863701, 0.00473541549975135, 0.00473276658660033, 0.00472785720317757, 0.00472254539358265, 0.00471830289209665, 0.00471577174839167, 0.00471478451643198, 0.00471497914302881, 0.0047168219719119, 0.00472244125311507, 0.00473533462601974, 0.00475801937762972, 0.00478765502826262, 0.00481280127433873, 0.00481992843284712, 0.0048160463182717, 0.00483406575448682, 0.00485442158836193, 0.00484666321924894, 0.00487671002496764, 0.00491376473800382, 0.0048874115392933, 0.0048659770646939, 0.0049171545443788, 0.00496486378400417, 0.00497700213860241, 0.00501412707475823, 0.0050463942925579, 0.00504681561247428, 0.00504799910149762, 0.00505959417679007, 0.00507049070048725, 0.00507213077303035, 0.00506541699199001, 0.00505681050448216, 0.00505293034726307, 0.005057381466159, 0.00507007394488236, 0.00508814063571004, 0.00510745134014933, 0.00512399566919375, 0.00513478692008507, 0.0051382635614906, 0.00513433691922515, 0.00512424457396606, 0.00511028792140038, 0.00509545478536459, 0.0050829164180367, 0.00507544208997149, 0.0050748436833275, 0.00508159007425662, 0.00509469291304052
flux1:, 0.65769695280565, 0.00473477250330592, 0.00472490000881857, 0.00472256887774571, 0.00472763364664285, 0.00473841902846523, 0.00475223823601571, 0.00476608843493332, 0.00477734013309503, 0.00478427155734388, 0.00478635499990643, 0.00478424961728116, 0.00477949534003667, 0.00477396307382013, 0.00476921508442068, 0.00476603533934639, 0.00476441874404014, 0.00476417030739403, 0.00476593437501528, 0.00477203334369026, 0.00478613054937609, 0.00481074940529698, 0.00484271935234613, 0.00486989083760481, 0.004878038410637, 0.00487442802395185, 0.00489347796473531, 0.00491539135163465, 0.00490724781576769, 0.00493888253871622, 0.00497634708584243, 0.00495089942703462, 0.00493078491500815, 0.00498361215633333, 0.00503456941846148, 0.00504812907260856, 0.00508830915211164, 0.00512271811106063, 0.00512361792237695, 0.00512511547397218, 0.00513737849441728, 0.00514889037906819, 0.00515070080112606, 0.00514372893449222, 0.00513476056483205, 0.00513079027715432, 0.00513565452423249, 0.0051492820954504, 0.00516864222561452, 0.00518933630362742, 0.00520706514012605, 0.00521860408975763, 0.00522225521931508, 0.00521792162060234, 0.00520696078412813, 0.00519189556059051, 0.00517598862118867, 0.0051626796030222, 0.00515494050992334, 0.00515467396047365, 0.00516230414268876, 0.00517666858304088
flux1:, 0.657959401709403, 0.00477353286587469, 0.00476267170073917, 0.00475950012338699, 0.00476403291879647, 0.0047746798612625, 0.00478875990338017, 0.00480320719054764, 0.00481527781360491, 0.00482310447742442, 0.00482600652995301, 0.00482451045600341, 0.00482007149758787, 0.00481454235691042, 0.00480953396377283, 0.00480592801825359, 0.00480384321495203, 0.00480322513489391, 0.00480488675384895, 0.00481135584200662, 0.00482649308955623, 0.00485287287220003, 0.00488703839005931, 0.00491616195590414, 0.00492534321589571, 0.00492212148413795, 0.00494242649609671, 0.00496622800967969, 0.00495803081923129, 0.0049915868682808, 0.00502962624571905, 0.00500535496447821, 0.00498671680872432, 0.00504104958731939, 0.00509514064166276, 0.00510995744009285, 0.00515307517255938, 0.00518955363771246, 0.00519095291147471, 0.00519290004079602, 0.00520607928546323, 0.00521852624940426, 0.00522083500312866, 0.00521388116047781, 0.00520473009794382, 0.0052007264871646, 0.005205935535617, 0.00522032573258714, 0.00524074368936289, 0.00526257464993629, 0.00528128300129334, 0.00529344826860358, 0.00529726057624016, 0.00529261794125038, 0.00528097963296457, 0.00526505393586209, 0.00524833097073877, 0.0052344689820738, 0.00522660062558427, 0.0052266938431165, 0.00523512489825678, 0.00525057659224729
flux1:, 0.658221850613157, 0.00480097644498028, 0.00478928437643775, 0.00478532002652586, 0.00478924695940825, 0.00479957352022598, 0.00481366056747939, 0.00482843065863719, 0.00484108135084427, 0.00484964840874723, 0.00485332948201599, 0.0048525261885772, 0.00484859255112113, 0.00484332652918179, 0.00483833937407355, 0.00483456015865321, 0.00483218804990281, 0.0048312799960824, 0.00483280762909331, 0.00483951668293045, 0.00485550028264315, 0.00488343444400643, 0.00491962804891015, 0.00495061494096941, 0.00496084639743246, 0.00495815134625361, 0.00497996566530437, 0.0050060194068839, 0.00499814710448752, 0.00503399650854241, 0.00507280596843355, 0.00505000905615066, 0.00503301501886324, 0.00508869607020841, 0.00514578391313256, 0.00516166678995983, 0.00520756927887413, 0.00524602219772997, 0.00524793455537751, 0.00525047185359484, 0.00526483259642155, 0.00527856281182288, 0.00528173543409479, 0.00527511712593301, 0.00526600019555117, 0.00526204605262991, 0.00526754015289775, 0.00528250963090503, 0.00530372148030859, 0.00532640250730633, 0.00534584070143086, 0.00535847025651707, 0.00536240142438318, 0.00535753577947652, 0.00534541854710319, 0.00532890605917941, 0.00531166359326515, 0.00529751063035359, 0.00528968952974363, 0.00529019977880167, 0.00529936037743217, 0.00531571628190882
flux1:, 0.65848429951691, 0.00481621753897957, 0.00480385632272119, 0.0047991371028262, 0.0048023627030276, 0.00481215783941355, 0.00482596711879642, 0.00484075882267321, 0.00485373282098524, 0.00486287971477491, 0.00486730764255646, 0.00486729975606403, 0.00486408888307484, 0.004859376895699, 0.00485472182181884, 0.00485104517941168, 0.00484858013954353, 0.00484746434440773, 0.00484881809169182, 0.00485561879084482, 0.00487222950894416, 0.00490148304059143, 0.0049395127111473, 0.00497226126174151, 0.00498356306417966, 0.00498155108664208, 0.00500515258919581, 0.00503384753119866, 0.00502671576218302, 0.0050652608519287, 0.005105059117253, 0.00508405823444701, 0.00506888756038715, 0.00512574984110812, 0.00518568065416895, 0.00520241744274007, 0.0052509213332542, 0.00529123449140913, 0.00529366615213774, 0.00529693495942451, 0.00531275179287612, 0.00532813263061068, 0.00533256343155027, 0.00532663309457745, 0.00531780189669542, 0.00531400735870761, 0.00531974073050096, 0.00533510369452489, 0.00535682701094608, 0.00538004023731785, 0.00539992076312028, 0.0054128149274376, 0.00541679215032519, 0.00541177193748523, 0.00539937309522969, 0.00538256305172706, 0.00536512716416965, 0.00535098317817877, 0.00534342479146151, 0.00534444147779833, 0.00535427910313448, 0.00537135777835713
flux1:, 0.658746748420663, 0.00481837520416869, 0.00480550383520918, 0.00480005484684647, 0.00480246353054188, 0.00481149293126419, 0.00482471789956013, 0.00483921393001795, 0.00485224698805666, 0.00486181554940399, 0.00486696992022097, 0.00486787909799254, 0.00486563149349004, 0.00486178776029008, 0.00485779557248606, 0.00485451127714038, 0.00485215418652183, 0.00485091175944687, 0.00485204343426338, 0.00485877269316465, 0.0048757712358013, 0.00490608657955931, 0.00494574056622909, 0.0049801388051885, 0.00499253428304815, 0.0049913758653825, 0.0050170581731919, 0.00504879737719645, 0.00504284641326528, 0.00508450937820807, 0.00512553008756783, 0.00510666579526659, 0.00509350874327508, 0.00515137874165219, 0.00521398842782563, 0.00523135270479071, 0.00528225042182916, 0.00532429504739626, 0.00532724529106605, 0.0053313831908525, 0.00534893143135225, 0.00536633871652136, 0.00537244014096194, 0.00536757665630763, 0.00535931282692107, 0.0053558153172263, 0.00536176088409815, 0.00537733782177202, 0.00539928281061575, 0.00542269070779368, 0.00544269766360212, 0.00545562477764708, 0.0054595455534192, 0.00545441741628096, 0.00544192470722339, 0.00542511116668545, 0.00540782662431359, 0.00539402084713202, 0.00538697501418743, 0.00538862035397319, 0.00539910724302846, 0.00541673902858482
flux1:, 0.659009197324416, 0.00480658274288615, 0.0047933511766589, 0.00478718295399021, 0.00478864225789743, 0.00479665606533017, 0.00480897920328546, 0.00482285801346728, 0.00483568904092325, 0.0048455309496287, 0.00485140603839078, 0.00485337092407799, 0.00485234364778217, 0.00484969608427861, 0.00484670674985157, 0.00484410859507387, 0.00484205964889229, 0.00484076732489036, 0.00484162148577051, 0.00484810613913956, 0.0048652400212096, 0.00489634421474767, 0.00493739667566456, 0.00497332515124351, 0.00498683988967987, 0.00498671435326748, 0.00501477770385423, 0.00504996608355366, 0.00504564662461827, 0.00509085755446962, 0.00513333962626944, 0.00511696583975123, 0.00510602300394474, 0.00516472439518511, 0.00522984588479991, 0.00524760498953905, 0.00530067249384969, 0.00534431097287606, 0.00534777337626585, 0.00535290991507771, 0.00537245655124756, 0.00539226275484188, 0.00540045321135484, 0.00539705158493214, 0.00538966014484891, 0.00538662263628424, 0.00539277564350858, 0.00540840176174677, 0.00543028302758768, 0.00545354132710112, 0.0054733420587472, 0.00548604663212669, 0.00548978189228374, 0.00548456823442699, 0.00547215236131865, 0.00545562326167208, 0.00543884137349337, 0.00542572152371892, 0.00541946534402121, 0.00542189252063478, 0.00543302965422247, 0.00545106587231729
flux1:, 0.65927164622817, 0.00477999455954182, 0.00476653818793203, 0.00475964627526897, 0.00476001168683517, 0.0047667536896216, 0.00477785829885619, 0.00479080620813514, 0.00480318739364667, 0.00481317036566681, 0.00481977623435635, 0.00482294831000571, 0.00482340642288421, 0.00482228533936712, 0.00482063607747854, 0.00481901154899237, 0.00481746334175072, 0.00481619109495946, 0.00481670736991235, 0.00482277039033695, 0.00483978237716577, 0.0048713955978144, 0.00491361324393473, 0.00495094832632943, 0.00496560922690754, 0.00496669912216925, 0.00499744069376494, 0.00503647208996737, 0.00503423029285417, 0.00508341438582859, 0.00512759204751219, 0.00511407026047668, 0.0051055520615008, 0.00516490999798104, 0.00523238146688118, 0.00525030577628844, 0.00530531198925519, 0.00535040481524857, 0.00535436949064024, 0.00536062253997756, 0.00538241725222009, 0.00540497914902205, 0.00541566975203424, 0.00541412925117886, 0.0054079301305153, 0.00540553757298765, 0.00541191768334104, 0.00542745044170105, 0.00544899868276565, 0.00547177011535292, 0.00549102845307469, 0.00550324142634824, 0.00550664090910352, 0.00550133939758221, 0.0054891478074499, 0.00547317430138854, 0.00545723996646737, 0.00544515965448814, 0.00543998785809948, 0.00544337640577659, 0.00545519497005157, 0.00547351532944425
flux1:, 0.659534095131923, 0.00473779075502654, 0.00472422593766361, 0.00471659187168489, 0.00471571305038907, 0.00472093090220128, 0.0047305132928574, 0.00474223623063326, 0.00475394202296389, 0.00476395425785291, 0.00477131578365551, 0.0047758531360571, 0.00477805935605725, 0.00477878490609589, 0.00477879770553962, 0.00477841778214737, 0.00477754913675307, 0.00477635900399035, 0.00477647591522449, 0.0047819442522806, 0.00479858238202778, 0.00483042786505719, 0.00487357762669522, 0.00491219543635646, 0.00492803012527236, 0.00493051583701414, 0.00496422013009066, 0.00500746442120336, 0.00500772706312063, 0.00506129162908861, 0.00510738477006806, 0.00509707850059814, 0.00509120510538858, 0.00515105130357006, 0.00522072526725251, 0.00523859865071561, 0.00529531650724902, 0.00534173045866199, 0.00534618742254076, 0.0053536605354664, 0.00537792731238256, 0.00540357368835329, 0.00541715445140086, 0.00541786561007014, 0.00541318356630755, 0.0054116374494766, 0.00541828901732129, 0.00543361421202293, 0.00545458712287573, 0.00547655519865504, 0.00549494558801775, 0.00550639619154554, 0.00550929581420725, 0.00550388088398179, 0.00549203312784033, 0.00547685969627872, 0.00546209819446541, 0.00545140298557489, 0.00544761603767272, 0.00545216438447384, 0.00546472429778988, 0.00548324178946564
flux1:, 0.659796544035676, 0.0046791811371055, 0.00466560210309288, 0.00465719585405998, 0.00465492403393879, 0.00465838007401146, 0.00466616159554949, 0.0046763959046603, 0.00468723039871076, 0.00469718302787607, 0.00470533684653271, 0.00471139608491343, 0.00471559909454349, 0.00471846803812308, 0.00472043719231399, 0.00472154679163628, 0.00472151770461597, 0.0047204640068601, 0.00472012429855969, 0.00472483818555068, 0.00474086711250982, 0.00477268214654608, 0.00481653961661624, 0.00485632049474304, 0.00487335723926231, 0.00487741215790704, 0.00491434183258686, 0.00496213263726743, 0.00496529313904441, 0.00502361486192339, 0.00507182016557835, 0.00506508986186514, 0.00506209156112268, 0.0051222701178509, 0.00519402308499827, 0.00521165423644683, 0.00526987304364495, 0.00531749037555042, 0.00532243401197076, 0.00533121499440109, 0.00535814479629488, 0.00538716478128371, 0.00540399085096941, 0.00540732185316742, 0.00540447513152651, 0.00540398630120698, 0.00541097666964986, 0.00542601263921696, 0.00544620437243053, 0.00546708643464564, 0.00548430820662156, 0.00549473680663481, 0.00549696767849251, 0.00549139398700321, 0.00547997890801941, 0.00546581474415904, 0.00545251888742269, 0.00544353162426665, 0.00544142200573522, 0.00544733734437136, 0.00546072267925002, 0.00547938545520934
flux1:, 0.660058992939429, 0.00460341139577125, 0.00458988882322443, 0.00458067273244446, 0.0045768690951812, 0.00457835138442829, 0.00458408984401879, 0.00459261173646782, 0.00460241421012957, 0.00461224171680704, 0.00462123130139562, 0.00462895806933068, 0.00463538006961456, 0.00464065249727296, 0.00464483274695744, 0.00464764225624614, 0.00464859018418768, 0.00464772112892646, 0.00464687834888598, 0.00465070163690335, 0.00466591473018381, 0.00469746212715491, 0.00474182024958701, 0.00478265342207902, 0.00480092145085718, 0.00480670778606133, 0.00484709509236676, 0.00489971837792341, 0.00490612414108215, 0.00496953683786112, 0.00502001988329867, 0.00501721824825906, 0.00501733603540503, 0.00507770962703889, 0.00515145167091087, 0.0051686857565409, 0.00522822421377017, 0.00527695239751586, 0.00528238678166042, 0.00529254751964765, 0.00532229230563721, 0.00535492484213478, 0.00537530336751136, 0.00538158638449073, 0.00538087458394625, 0.00538165457962565, 0.0053890704091737, 0.00540377008732334, 0.00542301874618637, 0.00544257759991749, 0.00545836863338548, 0.00546753990791159, 0.00546893853949259, 0.00546314622493272, 0.00545222115375814, 0.00543923328591367, 0.00542765159496573, 0.00542065770747015, 0.00542049501463199, 0.0054279809232721, 0.00544229232789682, 0.00546108231221131
flux1:, 0.660321441843183, 0.00450977474189471, 0.00449635627020908, 0.00448629047022552, 0.0044808352559238, 0.00448016846937613, 0.00448366856880047, 0.00449030197051206, 0.00449895050576574, 0.00450860929466875, 0.00451847858805119, 0.00452799727347858, 0.00453682148071048, 0.00454470817514645, 0.00455130400516182, 0.00455598222476575, 0.00455801976653096, 0.00455738019707336, 0.00455600603122488, 0.00455883683601003, 0.00457306818722164, 0.00460414735429222, 0.00464882457672409, 0.0046906124227095, 0.0047101422877862, 0.00471780732524206, 0.00476184601223123, 0.00481952966760674, 0.00482947089389223, 0.00489825377809086, 0.00495114204560975, 0.0049526094639366, 0.00495609528545709, 0.00501655113993954, 0.0050922344498148, 0.0051089642761177, 0.00516968321380935, 0.00521946450954535, 0.00522540915903477, 0.00523700655246425, 0.00526967482169102, 0.00530609967161112, 0.00533027786526934, 0.00533979595067502, 0.00534148764534517, 0.00534373895846384, 0.00535168075739316, 0.00536603146827477, 0.00538422425436223, 0.00540227778182696, 0.00541642686423581, 0.00542414264235979, 0.00542456184640148, 0.00541848335420436, 0.00540807540356976, 0.00539638397342707, 0.00538671055573441, 0.00538194417779286, 0.00538395985723899, 0.00539320233312057, 0.00540854683723436, 0.00542747510115993
flux1:, 0.660583890746936, 0.00439763216377789, 0.00438434498123672, 0.00437339418469025, 0.00436619624536374, 0.00436325205529847, 0.00436437453174873, 0.00436899716079347, 0.00437641042493014, 0.00438587587131653, 0.00439666202453313, 0.00440806536479437, 0.0044194241833089, 0.00443007527016555, 0.00443923182406505, 0.00444590052075433, 0.00444911438386741, 0.00444874925132624, 0.00444684090618514, 0.00444862164721047, 0.00446175694635402, 0.00449221351635749, 0.00453706047761805, 0.00457972166416043, 0.00460054510248397, 0.00461021750625628, 0.00465805492428895, 0.0047209591562686, 0.0047346590929234, 0.00480902537901285, 0.00486440191105828, 0.00487046145927649, 0.00487757741212181, 0.00493803226295147, 0.00501565754259453, 0.00503183329361305, 0.00509364697712046, 0.00514446693101203, 0.00515096239474577, 0.00516404008194446, 0.00519969391351911, 0.00524002447442222, 0.00526817934929643, 0.00528115448764124, 0.00528547520387752, 0.00528938095848885, 0.00529795612635922, 0.00531197717947029, 0.00532905297813107, 0.00534548128245186, 0.00535783855375777, 0.00536394966837246, 0.00536326960396959, 0.00535683775814365, 0.00534694720489203, 0.00533662323152162, 0.00532899000017295, 0.00532662174924651, 0.00533099440424968, 0.00534214717092194, 0.00535862601440146, 0.00537772522146789
flux1:, 0.660846339650689, 0.0042664436120193, 0.0042532990864067, 0.00424144047661848, 0.00423244687098323, 0.00422715340753029, 0.00422582257416585, 0.00422837015259277, 0.00423450749501052, 0.00424376988152178, 0.00425549570523938, 0.00426883499899477, 0.00428279957150091, 0.00429629503563259, 0.00430809100298031, 0.00431682114129744, 0.00432127214524188, 0.00432123014780007, 0.00431881695871725, 0.00431954277586856, 0.00433152795243219, 0.00436126090199081, 0.00440616472011501, 0.00444963545138826, 0.00447178415464387, 0.00448356985178313, 0.00453529891636544, 0.00460350723246211, 0.00462111367754306, 0.00470119929524266, 0.00475909670398512, 0.00477004814628314, 0.00478106383468288, 0.00484146701654637, 0.00492108655624848, 0.00493672311179901, 0.00499960788121825, 0.0050515017455622, 0.00505861435447064, 0.0050732048026861, 0.00511185824410201, 0.00515613631768304, 0.00518836649124292, 0.00520494935351786, 0.00521207051528022, 0.0052177841362168, 0.0052270989395204, 0.0052408372196113, 0.0052567865539607, 0.00527153630461321, 0.00528202125955313, 0.00528643779420682, 0.00528457657088801, 0.0052777334761533, 0.00526833909502448, 0.00525940492976462, 0.00525387671025358, 0.00525400395558458, 0.00526084620988825, 0.00527401629033561, 0.00529171161192861, 0.00531102607675809
flux1:, 0.661108788554442, 0.0041158110431265, 0.00410281113813407, 0.00409004290313927, 0.00407924799314573, 0.00407159789006638, 0.00406780724475821, 0.00406827575075649, 0.0040731357884128, 0.00408219554417492, 0.00409486225807128, 0.00411013883763072, 0.00412671058266689, 0.00414305311143663, 0.00415749582098525, 0.00416830542922364, 0.00417402921137052, 0.00417436599382123, 0.00417151442827985, 0.00417123900094791, 0.00418208561600494, 0.00421105093122929, 0.00425593630830799, 0.00430016907447864, 0.00432367187844369, 0.00433764915109049, 0.00439329993041467, 0.00446681050275357, 0.00448838843507531, 0.00457424067602276, 0.00463463526430887, 0.00465074750624672, 0.00466593485921362, 0.004726268808182, 0.00480798519283374, 0.00482316613698304, 0.00488716523457001, 0.00494022133925587, 0.00494804644762695, 0.00496417294925497, 0.00500579152037505, 0.00505398406899626, 0.00509030392766344, 0.0051105658205782, 0.00512059525152071, 0.00512823070809077, 0.00513838167511414, 0.00515190552695012, 0.0051667679351284, 0.00517985370829608, 0.00518846032156848, 0.00519115966845599, 0.00518808289769257, 0.00518078916480714, 0.00517185523645146, 0.0051642877514689, 0.0051608606745453, 0.00516350101697983, 0.00517284889004119, 0.00518808348856589, 0.00520704484023971, 0.00522661892872756
flux1:, 0.661371237458196, 0.00394553263667138, 0.00393267760968417, 0.00391902746100659, 0.00390648082917029, 0.00389653727796335, 0.00389035280646169, 0.00388879865162742, 0.00389241649087069, 0.00390127909934892, 0.00391485988338312, 0.00393201838779203, 0.0039511229992462, 0.00397023347634582, 0.00398725630762617, 0.00400010985127609, 0.00400711790981856, 0.00400789824776622, 0.00400471457227252, 0.00400355253258662, 0.00401333913456445, 0.00404154935304126, 0.00408637599532735, 0.0041313354714292, 0.00415621371196626, 0.00417242734502173, 0.0042319582420085, 0.00431067558875263, 0.00433620093942452, 0.00442776701787162, 0.00449057297017947, 0.00451207464393447, 0.0045316997210407, 0.00459197738281852, 0.00467593709420426, 0.00469081474302326, 0.00475603840470193, 0.00481039766127661, 0.00481906079927731, 0.00483673895321338, 0.00488124000907835, 0.00493323786078068, 0.00497357428155937, 0.00499750169078343, 0.00501047620547355, 0.00502009940384172, 0.005031164655598, 0.00504455643376203, 0.00505841542230452, 0.0050699179342376, 0.00507671655883858, 0.00507774874605885, 0.00507347740573903, 0.00506572110110311, 0.00505720566453078, 0.00505094202670638, 0.00504954540704066, 0.00505463392266212, 0.00506643955817161, 0.00508371526068094, 0.00510394696421684, 0.00512381268659023
flux1:, 0.661633686361949, 0.00375566601008454, 0.00374296265563944, 0.00372849550310348, 0.00371430790367347, 0.00370220808562174, 0.00369376886255658, 0.00369030686088644, 0.00369275006622984, 0.00370142093656378, 0.00371585567764642, 0.00373477952573213, 0.00375626375527014, 0.00377797958485088, 0.00379744170175345, 0.00381225078452239, 0.00382053151236481, 0.00382183000686495, 0.00381846007133099, 0.00381658546604419, 0.00382545444624279, 0.00385297376119994, 0.00389772997258054, 0.00394338605681095, 0.00396964715534452, 0.00398810178824249, 0.00405139055455425, 0.00413511768148407, 0.00416447248470037, 0.00426158821296677, 0.00432665206311927, 0.00435372020293762, 0.00437803183171604, 0.00443829081213527, 0.00452467238819213, 0.00453946346876341, 0.00460608368331407, 0.00466193465174457, 0.00467159016844049, 0.00469082852218737, 0.0047380822429272, 0.00479370065989212, 0.0048378923960656, 0.00486538442330346, 0.00488126495726154, 0.00489288680778973, 0.00490491783952358, 0.00491826553549967, 0.00493124133889004, 0.00494130256456597, 0.00494643833977122, 0.00494592813718261, 0.00494054410757239, 0.00493234874954521, 0.00492421251933254, 0.00491915819529377, 0.00491965986186825, 0.00492705043523528, 0.00494117884177943, 0.00496039403397406, 0.00498184437551399, 0.00500200909147603
flux1:, 0.661896135265702, 0.00354659721446142, 0.00353406674401343, 0.00351889059988067, 0.0035032371260128, 0.00348919240679019, 0.00347870813016344, 0.00347350714566672, 0.00347487055122705, 0.00348335008575738, 0.00349854160533531, 0.0035190509274729, 0.00354268232030884, 0.00356675862756712, 0.00358844694695802, 0.00360507213438685, 0.00361459155432713, 0.00361649150871705, 0.00361311733633867, 0.00361075790129565, 0.00361890774529056, 0.00364584273586584, 0.00369053540882345, 0.0037368537299322, 0.00376448339045145, 0.00378513651937744, 0.00385197158785378, 0.00394040293431509, 0.00397337230691078, 0.00407575130098756, 0.00414284712076301, 0.00417559418505926, 0.00420480960922887, 0.00426510325344659, 0.00435410010751579, 0.00436907705007698, 0.00443731675775873, 0.0044948860057281, 0.00450571297280204, 0.00452651262302706, 0.0045763434498561, 0.00463532444697483, 0.00468312419598381, 0.00471399307558399, 0.00473266269829048, 0.00474623431153197, 0.00475924871310855, 0.00477263709534704, 0.00478487753841421, 0.00479369280153727, 0.00479738040404196, 0.00479552578917731, 0.00478917443907207, 0.0047806053118345, 0.00477282054963493, 0.00476885898581626, 0.00477107377994644, 0.00478054458926526, 0.00479677481494952, 0.00481774604471318, 0.00484029922106099, 0.00486073439701427
flux1:, 0.662158584169456, 0.00331911190023746, 0.0033067964695747, 0.00329106566339362, 0.00327418538774304, 0.00325847777105469, 0.00324622297993287, 0.00323949922479566, 0.00323989871827295, 0.00324817778353103, 0.00326398975186187, 0.00328584192240855, 0.00331131154803332, 0.00333742518964004, 0.00336105842804756, 0.0033793119834893, 0.00339001396948422, 0.00339260428017384, 0.00338943739096882, 0.00338686470401917, 0.00339453786867001, 0.00342102425076251, 0.00346566578064045, 0.00351259627176744, 0.00354154991414178, 0.00356430520283811, 0.00363437798146015, 0.00372709364114727, 0.00376336516292323, 0.00387058913770982, 0.00393941504178811, 0.00397787477451608, 0.00401216277505367, 0.00407254866293662, 0.00416434706521677, 0.00417982516750254, 0.00424994201453807, 0.00430947979804864, 0.00432167512870187, 0.00434402819031458, 0.00439621657338683, 0.00445823284326208, 0.00450931191846948, 0.00454328666941072, 0.00456455169815606, 0.00457996206988916, 0.00459393763080979, 0.00460743934793071, 0.00461910917482416, 0.00462691640046845, 0.00462943109246779, 0.00462649776412302, 0.00461938702757929, 0.00461055507503849, 0.00460311361183766, 0.00460011685608042, 0.00460381776873154, 0.00461508070653858, 0.00463311159818385, 0.00465557438898248, 0.0046790459894294, 0.00469967793087332
flux1:, 0.662421033073209, 0.00307446529578909, 0.00306243223034352, 0.00304634714843268, 0.00302853868944785, 0.00301151324508367, 0.00299781817488307, 0.00298982628909116, 0.0029893917918241, 0.00299744782331247, 0.00301370452719595, 0.0030365973578694, 0.00306352547888693, 0.00309128170908936, 0.0031165162993721, 0.00313616562769933, 0.00314797147195471, 0.00315134151190461, 0.00314861311751555, 0.00314612894514284, 0.00315359584790522, 0.003179781871568, 0.00322437470564463, 0.00327183898217908, 0.00330203314058481, 0.00332673475933393, 0.00339963354087792, 0.00349609522554567, 0.00353526126348742, 0.00364677200116963, 0.00371694857477981, 0.00376106131530726, 0.00380052343880626, 0.00386104997534355, 0.0039558029959647, 0.00397212393550588, 0.00404438897131067, 0.00410615051930142, 0.00411991940219897, 0.00414380632903714, 0.00419809066922718, 0.00426275091898766, 0.00431670633351591, 0.00435343945426269, 0.00437703374060047, 0.00439411017511732, 0.00440898076543353, 0.00442264787437906, 0.00443391698333764, 0.00444098343069122, 0.00444264851271382, 0.00443896029165163, 0.00443135579207564, 0.00442241840459784, 0.00441533797268428, 0.00441317737160628, 0.00441810857536688, 0.00443082211642376, 0.00445028252867175, 0.00447389690088609, 0.00449803354043079, 0.00451873697221621
flux1:, 0.662683481976962, 0.00281444833732159, 0.00280279126819806, 0.00278659408588608, 0.00276820685754172, 0.00275026015242439, 0.00273549846362144, 0.00272652072708233, 0.00272538873663015, 0.00273318277206728, 0.00274967090006117, 0.00277324850546166, 0.00280119305786053, 0.00283013463166556, 0.00285657226566432, 0.00287734386991662, 0.00289015112012232, 0.00289438371159414, 0.00289233207667747, 0.00289025140238492, 0.0028977911659699, 0.00292381839660483, 0.00296833798061731, 0.0030162162516856, 0.00304752060525091, 0.00307394920178835, 0.00314915519284811, 0.00324870425714353, 0.00329026757120421, 0.0034053610325425, 0.00347643213900588, 0.00352603016191136, 0.00357068072721219, 0.00363137255996702, 0.00372917093944404, 0.00374668322279323, 0.00382135510025873, 0.00388557797069639, 0.00390112180918474, 0.0039265075685779, 0.00398258620658185, 0.00404944162988206, 0.00410580526566125, 0.00414488221251735, 0.00417047450866691, 0.004188985901783, 0.00420463945452314, 0.00421849584512707, 0.00422952695380798, 0.00423613389654757, 0.00423730486530407, 0.00423323002557448, 0.00422544598392473, 0.00421660411139806, 0.0042099321783097, 0.00420848821574779, 0.0042143790788497, 0.00422816386251877, 0.00424862690089963, 0.00427298759052957, 0.00429747110979259, 0.00431806638938019
flux1:, 0.662945930880715, 0.00254144804871905, 0.00253028444386162, 0.00251425066983323, 0.00249567195695776, 0.00247723688998937, 0.00246181082851233, 0.00245214510425547, 0.00245045132814828, 0.00245792634423355, 0.00247439896674126, 0.00249826028157201, 0.00252672798806054, 0.00255634643513051, 0.00258354296424043, 0.00260512673310331, 0.00261880727775694, 0.00262396993933885, 0.00262282531131653, 0.00262145663315122, 0.00262933529289324, 0.00265531752012079, 0.00269969434206467, 0.00274781244986044, 0.00278004294298422, 0.00280791357601697, 0.00288479926564752, 0.00298665683806665, 0.00303003944554478, 0.00314786226417009, 0.00321929840246991, 0.00327409171360862, 0.00332383718327407, 0.00338468010351529, 0.00348552106276037, 0.00350455801894497, 0.00358185334658626, 0.00364873144028408, 0.00366623352821607, 0.00369306260355282, 0.00375059564021717, 0.003819147138434, 0.00387739652230766, 0.00391834753263149, 0.00394555166708147, 0.00396521462731883, 0.00398149346894127, 0.00399552865919839, 0.00400646501507681, 0.00401289100544251, 0.00401393694394932, 0.00400987077323638, 0.00400225668258084, 0.00399374790435185, 0.0039875623153895, 0.00398673266606129, 0.00399331173351938, 0.0040077679288496, 0.00402876854903741, 0.00405341963760233, 0.00407787605184575, 0.00409813066518837
flux1:, 0.663208379784469, 0.00225850064597959, 0.00224796556917155, 0.00223239162694334, 0.00221403004263493, 0.00219555786364541, 0.00217988172344295, 0.00216982895741607, 0.00216770170513934, 0.00217478269243424, 0.00219096561354069, 0.00221467550426456, 0.00224313539365076, 0.00227288415769083, 0.00230035957013829, 0.00232241323471768, 0.00233681066749543, 0.00234294539494183, 0.00234291298076303, 0.00234253652080516, 0.002350983413394, 0.00237698438191674, 0.00242108569175957, 0.00246920266896574, 0.00250211588179771, 0.00253107788253569, 0.00260890762351313, 0.00271217655723395, 0.00275673138333722, 0.00287627969655131, 0.00294748371525629, 0.00300704650549149, 0.00306166465673251, 0.0031225904832762, 0.00322634545987906, 0.00324720134768371, 0.00332726189056378, 0.00339691679219418, 0.0034165259768966, 0.00344471612460457, 0.00350332677042713, 0.0035730324206052, 0.00363260247920582, 0.00367491612360736, 0.00370330353316712, 0.00372379116474821, 0.0037404948443063, 0.00375465960762064, 0.00376561343922852, 0.00377211696479384, 0.00377339994022969, 0.00376974412257012, 0.00376266747539272, 0.00375475492923875, 0.00374916086440996, 0.00374886583289687, 0.00375587373671366, 0.00377059912012359, 0.00379165417685923, 0.00381610757053441, 0.00384012068338628, 0.00385975547534035
flux1:, 0.663470828688222, 0.00196933543933873, 0.00195957175073135, 0.00194475922981616, 0.00192702549856247, 0.00190896612050378, 0.00189344912516864, 0.0018833013832803, 0.00188085645298625, 0.00188745266394603, 0.00190305327693534, 0.00192615612626655, 0.00195405517241913, 0.00198336427554327, 0.00201061346974995, 0.00203276710724937, 0.00204769347225564, 0.0020548054001559, 0.00205604695237951, 0.00205689147980266, 0.00206607454882277, 0.00209208516852219, 0.00213569684945245, 0.00218349319557653, 0.00221678183112333, 0.00224642019696874, 0.00232435255631765, 0.00242802061712717, 0.00247304501919825, 0.00259316532885453, 0.0026634799491337, 0.00272723769712816, 0.00278635688658322, 0.00284722866304488, 0.00295361093493145, 0.00297651569916313, 0.00305937319811303, 0.00313182361054711, 0.00315363623301623, 0.00318307089612982, 0.00324234598570887, 0.00331262816363476, 0.00337292320819076, 0.00341606090321994, 0.00344517489860824, 0.00346612791063734, 0.00348301856397063, 0.00349722281046929, 0.00350826527102963, 0.00351506776957968, 0.0035169212618248, 0.00351406099080476, 0.00350788669206589, 0.00350084410007303, 0.0034959671318506, 0.00349615183332444, 0.00350335215899106, 0.00351795976976742, 0.00353858942660939, 0.0035623463561711, 0.00358547565408802, 0.00360417597422923
flux1:, 0.663733277591975, 0.00167840622448441, 0.0016695518028091, 0.0016557893689674, 0.00163907568507943, 0.00162185762486908, 0.00160688747817901, 0.00159691754288584, 0.00159425530468117, 0.00160026502306973, 0.0016149836910928, 0.00163701922784218, 0.00166379974449848, 0.00169209160412368, 0.00171859569835435, 0.00174045623124025, 0.00175568836041648, 0.00176373378152581, 0.00176634848599735, 0.00176856756780819, 0.00177856840447662, 0.00180448414154399, 0.00184729320010247, 0.00189435998844621, 0.00192764914944138, 0.00195748682119294, 0.00203457806879683, 0.00213752161378565, 0.00218227154353791, 0.0023016631551644, 0.00237037950447626, 0.00243759661593945, 0.00250067538881906, 0.00256127312370775, 0.00266980632998333, 0.00269489957400228, 0.00278043911584588, 0.00285556931656255, 0.00287960982395796, 0.00291012915086284, 0.00296961846623721, 0.00303987001236767, 0.00310027514815641, 0.003143685760915, 0.00317305676531803, 0.00319409641973214, 0.00321090657387695, 0.00322501983392366, 0.00323617320153458, 0.00324344351496563, 0.00324615111764607, 0.00324443115468716, 0.00323949861756793, 0.003233592026979, 0.00322956741480725, 0.0032302003266963, 0.00323738762109535, 0.00325152187965726, 0.00327127116922711, 0.00329384563928022, 0.00331564775942055, 0.00333307935887957
flux1:, 0.663995726495728, 0.00139090458375909, 0.00138307746038441, 0.00137062167779956, 0.00135528107360412, 0.00133929244589023, 0.00132522079258301, 0.00131567424842946, 0.00131287947304215, 0.00131819747049707, 0.00133174127437467, 0.00135226227418981, 0.00137738061028573, 0.00140408661346431, 0.00142932458121459, 0.0014504803343281, 0.00146575615152477, 0.00147463056388375, 0.0014786361261363, 0.00148228482234575, 0.00149307445197359, 0.00151867377704097, 0.00156025205951668, 0.00160608106186852, 0.00163892497718875, 0.00166842529284541, 0.0017436334125584, 0.00184462086062015, 0.00188832431364121, 0.00200554293948333, 0.00207190922309034, 0.0021416771682846, 0.00220798458044079, 0.00226799178731055, 0.00237798053233124, 0.00240528542100884, 0.00249320859155339, 0.00257073710588884, 0.00259693793495479, 0.00262832850613805, 0.00268754267114049, 0.00275713157220707, 0.00281702276755783, 0.00286015642379109, 0.00288931734105356, 0.00291005962309989, 0.00292650220473074, 0.00294035695000752, 0.00295158980323024, 0.00295943120208244, 0.00296320699786719, 0.0029629081551754, 0.00295950742510524, 0.00295497467845535, 0.00295193343313153, 0.00295300129387636, 0.00296000564799027, 0.00297335593362184, 0.00299181521293984, 0.00301275812942004, 0.00303281086676194, 0.00304863997724998
flux1:, 0.664258175399482, 0.00111274678660775, 0.00110602930556919, 0.00109508576827223, 0.00108141297138901, 0.00106698490053692, 0.00105411578676521, 0.00104520630289601, 0.00104235102527442, 0.00104687860883169, 0.00105897707324143, 0.00107756838477691, 0.0011005143735327, 0.00112509181093264, 0.00114855231576037, 0.00116857785387355, 0.00118359323886983, 0.0011931203500264, 0.00119843546190226, 0.00120344878161844, 0.00121486551570782, 0.00123979059703252, 0.00127958063900134, 0.00132355591633926, 0.00135543498067146, 0.00138400377862199, 0.0014561926355417, 0.00155388732319818, 0.00159575586853521, 0.00170921822855608, 0.00177244780442686, 0.00184367399979203, 0.00191227132632883, 0.00197126280461675, 0.0020817668466965, 0.00211116493128562, 0.00220095442304814, 0.00228040448391262, 0.00230858612341044, 0.00234056976469045, 0.00239897671993564, 0.00246724899116053, 0.00252600119872562, 0.00256832148666627, 0.00259682234726392, 0.00261689265294572, 0.00263267282378909, 0.00264607071176353, 0.00265729668765948, 0.00266573756434666, 0.00267070964851379, 0.00267202736462828, 0.00267037591296173, 0.00266740523797776, 0.00266545790315624, 0.00266695733351789, 0.0026736453017321, 0.00268595619276472, 0.0027027792847224, 0.00272170185942099, 0.00273962938085158, 0.00275354597676511
flux1:, 0.664520624303235, 8.50523510365821e-4, 8.44946752914179e-4, 8.35652943014838e-4, 8.23868111736932e-4, 8.11261735911551e-4, 7.99843888827936e-4, 7.91752089605526e-4, 7.88901469399449e-4, 7.92558721515125e-4, 8.02980885591554e-4, 8.19279072460054e-4, 8.39595618222469e-4, 8.61544608681726e-4, 8.82738031891507e-4, 9.01199696838962e-4, 9.15606759271166e-4, 9.25529678443998e-4, 9.3195938234509e-4, 9.38134181933725e-4, 9.498652454295e-4, 9.73606483705499e-4, 0.00101091081675207, 0.00105230263757075, 0.00108262102963369, 0.00110960827717142, 0.00117755203014133, 0.00127051455954224, 0.00130975213900149, 0.00141774182744591, 0.00147702028721348, 0.00154841843652032, 0.0016181434037024, 0.00167557501910886, 0.00178538895819783, 0.00181659729487497, 0.00190748517705013, 0.00198815898695013, 0.00201801151491648, 0.002050233953155, 0.0021072543866412, 0.00217353517387467, 0.00223052817310921, 0.00227152212276833, 0.00229894323245626, 0.00231799083151106, 0.00233281914653008, 0.00234554009593948, 0.00235662065855837, 0.00236560985770584, 0.00237180844532454, 0.00237483519993297, 0.00237505723193038, 0.00237376665586739, 0.00237298614560357, 0.00237491278756367, 0.00238118479333812, 0.00239226246797809, 0.00240718142898845, 0.00242377642610741, 0.00243927413064712, 0.00245101696842672
flux1:, 0.664783073206988, 6.11400296193425e-4, 6.06930035623093e-4, 5.99341235060071e-4, 5.8957776040456e-4, 5.78975714237312e-4, 5.6919911821008e-4, 5.62075073560409e-4, 5.59295874173082e-4, 5.62035398213607e-4, 5.70607384585152e-4, 5.8432015313123e-4, 6.01622315934919e-4, 6.20502419487295e-4, 6.38973219429812e-4, 6.5543599364568e-4, 6.68843861977634e-4, 6.78820003535098e-4, 6.86045797232381e-4, 6.93028159225224e-4, 7.04597190467789e-4, 7.26483607008051e-4, 7.60459288601953e-4, 7.98421713595197e-4, 8.26506379005226e-4, 8.51207753888741e-4, 9.13596178787984e-4, 0.00100028701432842, 0.00103609578680882, 0.00113677121055575, 0.00119126254007039, 0.00126134572426474, 0.00133080093872968, 0.00138600254618015, 0.00149364334201793, 0.00152619568768308, 0.00161713808049824, 0.00169809732803798, 0.00172916512179625, 0.00176118566346448, 0.00181618820864257, 0.00187978155041605, 0.00193440355009187, 0.0019735890486941, 0.00199955202489843, 0.00201726358292313, 0.00203086986651957, 0.00204268367758861, 0.00205343508610283, 0.00206284261227167, 0.00207019400006484, 0.0020749072566713, 0.00207701745155317, 0.00207743695244821, 0.00207784210682871, 0.00208017847299628, 0.00208596326626154, 0.00209567792957109, 0.00210851363709962, 0.00212257311239457, 0.00213543046019619, 0.00214481216436844
flux1:, 0.665045522110741, 4.02957393171219e-4, 3.99482789967273e-4, 3.93562196274364e-4, 3.85859486030005e-4, 3.7736241282511e-4, 3.69359301676525e-4, 3.63328326926678e-4, 3.60699342343998e-4, 3.62520607489408e-4, 3.69142711388417e-4, 3.80067250538617e-4, 3.94060225070778e-4, 4.09506544146988e-4, 4.24846234089061e-4, 4.38882734779729e-4, 4.5086216064218e-4, 4.60463591675123e-4, 4.68040343011941e-4, 4.75320722435525e-4, 4.86083515150622e-4, 5.05281302944398e-4, 5.34941773149639e-4, 5.68515657163521e-4, 5.93617957116399e-4, 6.15277387418075e-4, 6.70723345683035e-4, 7.49507069382884e-4, 7.8109073762724e-4, 8.72496453978829e-4, 9.21348847787496e-4, 9.88427204478455e-4, 0.00105597493877112, 0.00110814793600873, 0.00121185287983763, 0.00124508708740787, 0.00133474838395978, 0.00141480377919257, 0.00144647542028694, 0.00147775922015526, 0.00153005666453384, 0.00159024479564128, 0.00164189424849441, 0.00167882489366094, 0.00170300120134547, 0.00171911272886746, 0.00173125999998365, 0.0017419400388233, 0.00175214442055792, 0.001761767944754, 0.00177009530501097, 0.00177635245744756, 0.0017802459697867, 0.00178230433592001, 0.00178384606225973, 0.00178654961523157, 0.00179179674671682, 0.00180008135836746, 0.00181074945884185, 0.00182217785782401, 0.0018322975209869, 0.00183922780030764
flux1:, 0.665307971014495, 2.32961072867831e-4, 2.30287201284108e-4, 2.2590116600855e-4, 2.20203019264617e-4, 2.13831326815565e-4, 2.07681388784995e-4, 2.02852572332814e-4, 2.00476136188869e-4, 2.01439409103503e-4, 2.06101708230347e-4, 2.14141117723842e-4, 2.24636601293528e-4, 2.36375288828867e-4, 2.48236435686203e-4, 2.59438937873134e-4, 2.69532081721609e-4, 2.78253087430512e-4, 2.85614855186877e-4, 2.92533304292526e-4, 3.01684190893705e-4, 3.17205784550582e-4, 3.41432247548432e-4, 3.69555613780126e-4, 3.90857303914446e-4, 4.08671928510657e-4, 4.55722630016681e-4, 5.2487576927682e-4, 5.5144142721866e-4, 6.31524572699987e-4, 6.73876886837743e-4, 7.36062103673758e-4, 7.9982788584639e-4, 8.48049072434558e-4, 9.45786861770441e-4, 9.78840745121525e-4, 0.0010655906467787, 0.00114330330176369, 0.00117480884028931, 0.0012047235778613, 0.00125357165511999, 0.00130961511043712, 0.0013577015791058, 0.00139196932136259, 0.00141408618220242, 0.00142839290980764, 0.00143889066282922, 0.00144822895019453, 0.00145764907460792, 0.00146722626866305, 0.00147625783786286, 0.00148379926448498, 0.00148924954556178, 0.0014927677889455, 0.00149531969699614, 0.00149831288044747, 0.00150298449020072, 0.00150983047474479, 0.00151834264393178, 0.00152716446481754, 0.00153457634813976, 0.00153908142103826
flux1:, 0.665570419918248, 1.09064823453173e-4, 1.06909956605764e-4, 1.03829002655369e-4, 9.99878737008228e-5, 9.56886437714632e-5, 9.14279832929873e-5, 8.79046914057298e-5, 8.59183318475196e-5, 8.61572057799589e-5, 8.89527885749349e-5, 9.41299097471693e-5, 1.01060493748311e-4, 1.0892369086322e-4, 1.17035374754341e-4, 1.2503171534541e-4, 1.32768347173515e-4, 1.40041780428603e-4, 1.46518373899782e-4, 1.52281855681752e-4, 1.5887281060396e-4, 1.69598513146391e-4, 1.87162774854321e-4, 2.08690387067265e-4, 2.25315667406087e-4, 2.38444879090695e-4, 2.75598716651638e-4, 3.33323267806026e-4, 3.54083213537527e-4, 4.20716794246661e-4, 4.55706831135896e-4, 5.1092575707499e-4, 5.68813174542718e-4, 6.12046514649495e-4, 7.01543725489596e-4, 7.33361517521476e-4, 8.15287869990274e-4, 8.88985052800711e-4, 9.19402662420281e-4, 9.47221464093433e-4, 9.91821935888313e-4, 0.00104296193588233, 0.00108690713303662, 0.00111814335826575, 0.00113798716385312, 0.00115035100028865, 0.00115906716317623, 0.00116689005686646, 0.00117528709508455, 0.00118451338285784, 0.00119389809293307, 0.00120235890077449, 0.00120902444078122, 0.00121371727899385, 0.00121707255768729, 0.00122023652975903, 0.00122429995597736, 0.00122975092835596, 0.00123621182753906, 0.00124257348835853, 0.00124744252123087, 0.00124967902600681
flux1:, 0.665832868822001, 3.84476840689036e-5, 3.64460662475213e-5, 3.43520618403797e-5, 3.21392155206285e-5, 2.97979199205864e-5, 2.74311474580884e-5, 2.53226918049715e-5, 2.39100432610992e-5, 2.36417138517921e-5, 2.4776815097672e-5, 2.72449723670061e-5, 3.06763353683443e-5, 3.461660716573e-5, 3.88016954624544e-5, 4.32756754173521e-5, 4.81966423871622e-5, 5.34201126937113e-5, 5.82656087276021e-5, 6.19787216013146e-5, 6.49525288833023e-5, 6.96659878067617e-5, 7.926598812137e-5, 9.29994092407548e-5, 1.04034485827623e-4, 1.11614565925762e-4, 1.37345053780139e-4, 1.81789642055926e-4, 1.95964717135666e-4, 2.46979241612314e-4, 2.73754997273558e-4, 3.19774360851816e-4, 3.69493040999678e-4, 4.06610525994118e-4, 4.85394978986704e-4, 5.14746001762526e-4, 5.89685665917364e-4, 6.57492733411326e-4, 6.85766320287736e-4, 7.10678489975428e-4, 7.50188086579956e-4, 7.95652679342178e-4, 8.34892916241677e-4, 8.62768809018567e-4, 8.80186377761222e-4, 8.90540766972151e-4, 8.97411704263593e-4, 9.03595252384057e-4, 9.10748517340893e-4, 9.19299375868396e-4, 9.28629394391109e-4, 9.37559791451582e-4, 9.45000253063922e-4, 9.50486634092895e-4, 9.54362534194305e-4, 9.5753617157868e-4, 9.60958920828091e-4, 9.65103696625304e-4, 9.69704400917378e-4, 9.73870428685461e-4, 9.76497506421493e-4, 9.76759556105488e-4
flux1:, 0.666095317725754, 2.74073714921675e-5, 2.5117974373884e-5, 2.36175476579926e-5, 2.27388227615508e-5, 2.21952811635735e-5, 2.17099930489368e-5, 2.11436619102183e-5, 2.05438744604682e-5, 2.00765205568303e-5, 1.98770882370419e-5, 1.99274470406115e-5, 2.0068224591816e-5, 2.01725055269898e-5, 2.03668478073102e-5, 2.10832969911061e-5, 2.27714579901675e-5, 2.53435865584792e-5, 2.77770508441571e-5, 2.84864090198878e-5, 2.67240940321452e-5, 2.41617561063208e-5, 2.44699260075535e-5, 2.91984054972375e-5, 3.37193077671721e-5, 3.4884627496027e-5, 4.76723415068592e-5, 7.69623544964924e-5, 8.37881568640999e-5, 1.17012418617214e-4, 1.34747070573559e-4, 1.69210562893874e-4, 2.08318422301784e-4, 2.38130500894173e-4, 3.0359179474226e-4, 3.29102096686442e-4, 3.94690865728751e-4, 4.54580036382459e-4, 4.79548556715238e-4, 5.00679088137979e-4, 5.34225437682344e-4, 5.73240594802767e-4, 6.07231766330439e-4, 6.31458833688513e-4, 6.46356976186066e-4, 6.54709105289006e-4, 6.59747102384271e-4, 6.64231079187922e-4, 6.69958497686279e-4, 6.77515006616382e-4, 6.86354047433638e-4, 6.95247558400822e-4, 7.029490055702e-4, 7.0877192492138e-4, 7.12822610488531e-4, 7.15807941858534e-4, 7.18556386472791e-4, 7.21522616574917e-4, 7.24531583923475e-4, 7.26875702253398e-4, 7.27691697852885e-4, 7.26410268607882e-4
flux1:, 0.666357766629508, 8.0936277426421e-5, 7.78577631683358e-5, 7.65017239632488e-5, 7.66183325921512e-5, 7.76861451838137e-5, 7.90689743617281e-5, 8.0201675341222e-5, 8.07167160278244e-5, 8.04535584722187e-5, 7.93679883883237e-5, 7.74333751737812e-5, 7.4642581193127e-5, 7.11454467391508e-5, 6.74186730344797e-5, 6.42526766513906e-5, 6.23706051669198e-5, 6.17364672459467e-5, 6.09938522501693e-5, 5.77449684411346e-5, 5.01262223253434e-5, 3.90394092799762e-5, 2.87625547000486e-5, 2.33138173327502e-5, 2.04221859935298e-5, 1.43330875503862e-5, 1.2705543609833e-5, 2.49826065362316e-5, 2.37194140705927e-5, 3.70302357969168e-5, 4.49410592983855e-5, 6.54189512526626e-5, 9.13785816756348e-5, 1.12673641997312e-4, 1.62139583262405e-4, 1.82336144882628e-4, 2.36077119464649e-4, 2.85932266418383e-4, 3.06370417094042e-4, 3.22808396792792e-4, 3.49513353630939e-4, 3.8131967453809e-4, 4.09545576774038e-4, 4.29877081485947e-4, 4.42220960067155e-4, 4.4865136609213e-4, 4.51949114555892e-4, 4.54748737677491e-4, 4.58926630468593e-4, 4.6520259346304e-4, 4.73118283540558e-4, 4.81446281648646e-4, 4.8885436278484e-4, 4.9450936036044e-4, 4.98347105336421e-4, 5.00921707154323e-4, 5.02964477658831e-4, 5.04914114438506e-4, 5.06666899330984e-4, 5.07658959935252e-4, 5.07212261534686e-4, 5.04946708043289e-4
flux1:, 0.666620215533261, 2.02317067254652e-4, 1.97908854220838e-4, 1.96217035515247e-4, 1.96970516503358e-4, 1.9945898971892e-4, 2.02712314305331e-4, 2.05741101124274e-4, 2.07740456033705e-4, 2.08180220357732e-4, 2.06778120832449e-4, 2.03433179365866e-4, 1.98224921329421e-4, 1.91520659074466e-4, 1.84097679405219e-4, 1.77066631007019e-4, 1.71399315100025e-4, 1.67102906490326e-4, 1.62497642721455e-4, 1.54401583026166e-4, 1.3987526808021e-4, 1.191018735164e-4, 9.70497125405193e-5, 8.03482905807217e-5, 6.92136306167816e-5, 5.50900369901081e-5, 3.76682927664319e-5, 3.11382537073308e-5, 2.10847866338131e-5, 1.24643577247453e-5, 9.83503487665294e-6, 1.38851894621021e-5, 2.41328189358216e-5, 3.57241031946352e-5, 6.65500791701152e-5, 7.99158823225915e-5, 1.19263911877358e-4, 1.56958898342646e-4, 1.71627594989568e-4, 1.82462564561852e-4, 2.01472428160192e-4, 2.25347357835526e-4, 2.47331611451163e-4, 2.63565379344351e-4, 2.73376065074642e-4, 2.78035738496494e-4, 2.79767436273822e-4, 2.80981809435405e-4, 2.83562469475479e-4, 2.88331155717907e-4, 2.94929253939277e-4, 3.02179589867743e-4, 3.08738689189882e-4, 3.13709490628401e-4, 3.16933289308007e-4, 3.18869380180959e-4, 3.20185819052938e-4, 3.21313276534101e-4, 3.22202133802228e-4, 3.2239205622377e-4, 3.21330534779355e-4, 3.18752624159983e-4
flux1:, 0.666882664437014, 3.9277968418432e-4, 3.86488622241659e-4, 3.83979158121399e-4, 3.85019261065219e-4, 3.88756597497563e-4, 3.93914856173172e-4, 3.99085573051213e-4, 4.03007885506341e-4, 4.04741435929991e-4, 4.03708281011159e-4, 3.99665728866545e-4, 3.92710688809501e-4, 3.83363173031109e-4, 3.7264478671984e-4, 3.61941018946389e-4, 3.52440660787537e-4, 3.44180912379684e-4, 3.35169248654029e-4, 3.21474771658361e-4, 2.99135001147931e-4, 2.67676237551962e-4, 2.32834221810862e-4, 2.03963598682871e-4, 1.83869278796724e-4, 1.61027996202589e-4, 1.26577606929863e-4, 9.95649591985724e-5, 8.00753463484062e-5, 4.76736063475982e-5, 3.38786806044281e-5, 1.91164835769452e-5, 1.11405171369034e-5, 1.19178014743443e-5, 2.15845555945023e-5, 2.66215358358668e-5, 4.90795600315257e-5, 7.25660208202372e-5, 8.02698365653002e-5, 8.46341104513752e-5, 9.51552355915401e-5, 1.1043984904431e-4, 1.25761064320062e-4, 1.3774373884636e-4, 1.45095207620017e-4, 1.48200303755533e-4, 1.48619091577737e-4, 1.48435526092325e-4, 1.49461106225845e-4, 1.52579519620792e-4, 1.57537435653717e-4, 1.63254379365105e-4, 1.68449994205521e-4, 1.72248873425576e-4, 1.74478596605691e-4, 1.75567675454015e-4, 1.76160967285737e-4, 1.76694305245829e-4, 1.7715856874578e-4, 1.77158482659523e-4, 1.76207094859591e-4, 1.74078462552661e-4
flux1:, 0.667145113340768, 6.51261599699214e-4, 6.42553315236369e-4, 6.38774943246694e-4, 6.3978885484009e-4, 6.44645101216512e-4, 6.5178947682967e-4, 6.59402637938941e-4, 6.65753739938019e-4, 6.69456567561632e-4, 6.69583958491453e-4, 6.65686470009635e-4, 6.57809250830439e-4, 6.46558093444886e-4, 6.33138416466787e-4, 6.19159292930673e-4, 6.05988286996193e-4, 5.93673994098022e-4, 5.79919885198035e-4, 5.60085466319103e-4, 5.29247442934835e-4, 4.8634381161895e-4, 4.37944690194118e-4, 3.9620844127948e-4, 3.66597732740862e-4, 3.34490503625127e-4, 2.81973507961595e-4, 2.32979106304773e-4, 2.03481762012695e-4, 1.45680308352294e-4, 1.20209985147595e-4, 8.4383562546764e-5, 5.58084903370755e-5, 4.47910549163192e-5, 3.10050774856535e-5, 2.63009344641772e-5, 2.95225676309652e-5, 3.69217006271407e-5, 3.65693974634737e-5, 3.36833972116602e-5, 3.50207911322763e-5, 4.11493810497049e-5, 4.94585542019028e-5, 5.70909464386573e-5, 6.21065581386002e-5, 6.39308244776914e-5, 6.33624084967999e-5, 6.20559557225191e-5, 6.16673182959771e-5, 6.30959254725236e-5, 6.61928320924927e-5, 7.00151787420084e-5, 7.34162075334137e-5, 7.56259010951715e-5, 7.65392743407866e-5, 7.66202666588201e-5, 7.6534045212985e-5, 7.67388467949817e-5, 7.72565328558395e-5, 7.77221521582378e-5, 7.7657497666805e-5, 7.6801792727681e-5
flux1:, 0.667407562244521, 9.74307362391537e-4, 9.62700849991219e-4, 9.57266395255661e-4, 9.58007364635209e-4, 9.6391533598636e-4, 9.73185359435436e-4, 9.83598213479548e-4, 9.92944850633395e-4, 9.99364919412267e-4, 0.00100153594248697, 9.9874287730647e-4, 9.9091391677198e-4, 9.78674875205105e-4, 9.63352708289919e-4, 9.46724388414713e-4, 9.30291810591901e-4, 9.14090037323319e-4, 8.95523535436538e-4, 8.69282835882689e-4, 8.29551835851586e-4, 7.74751776084582e-4, 7.12339728550795e-4, 6.57316262967298e-4, 6.17834143781821e-4, 5.7608296152185e-4, 5.04706997521747e-4, 4.32465215120416e-4, 3.92481919477227e-4, 3.07955327289775e-4, 2.70438552942327e-4, 2.11504863630696e-4, 1.60175523553673e-4, 1.36562526539786e-4, 9.73525790437867e-5, 8.16467849241323e-5, 6.35385101775192e-5, 5.32305997210198e-5, 4.38942205549628e-5, 3.31112499781474e-5, 2.47070899642752e-5, 2.12371551553679e-5, 2.2275748325936e-5, 2.55185572538136e-5, 2.83668827806875e-5, 2.92319199760997e-5, 2.80643920394925e-5, 2.59921708513536e-5, 2.44316192837647e-5, 2.42476734123385e-5, 2.5388581751784e-5, 2.70826698768869e-5, 2.83799908084592e-5, 2.8693495453544e-5, 2.80625192024484e-5, 2.70506437933357e-5, 2.63871088000048e-5, 2.65720239803136e-5, 2.76525639369717e-5, 2.92644927621577e-5, 3.08875706484292e-5, 3.21587426196267e-5
flux1:, 0.667670011148274, 0.00135613198401624, 0.00134123554370921, 0.00133385436182373, 0.00133416749438777, 0.00134113967852738, 0.00135274013582326, 0.00136636371111045, 0.00137932209442727, 0.00138926235036355, 0.0013944312806469, 0.00139379919835544, 0.00138711964343801, 0.00137497693844767, 0.00135875786771429, 0.00134034863390112, 0.00132133526819541, 0.0013017075056097, 0.00127857036520885, 0.00124598451282539, 0.00119731129145995, 0.00113052595081249, 0.00105400717632051, 9.85592744945855e-4, 9.36119184232661e-4, 8.84545315614737e-4, 7.93805888225622e-4, 6.97337143290686e-4, 6.46500535801388e-4, 5.3427088894865e-4, 4.84494721519963e-4, 4.00691839303589e-4, 3.24752774032242e-4, 2.87967221317622e-4, 2.21770506736643e-4, 1.94014749227296e-4, 1.52830794234528e-4, 1.23536003680401e-4, 1.04503838167986e-4, 8.53505107598928e-5, 6.68192247304677e-5, 5.34591197821309e-5, 4.70759546824302e-5, 4.59548918769075e-5, 4.68446457007103e-5, 4.71081710515452e-5, 4.57782416971638e-5, 4.33684684452085e-5, 4.09756707630366e-5, 3.93786597613358e-5, 3.8610152598542e-5, 3.80947420539256e-5, 3.7132490728147e-5, 3.5386911405442e-5, 3.3109991840829e-5, 3.10230560439195e-5, 2.9960031792774e-5, 3.04823359179335e-5, 3.26597780675214e-5, 3.61050219238082e-5, 4.021320415586e-5, 4.44613942083247e-5
flux1:, 0.667932460052027, 0.00178885653438131, 0.00177040273962855, 0.0017609096334114, 0.00176075247721501, 0.00176889185067574, 0.00178309333183979, 0.00180038320660931, 0.0018176014465094, 0.00183189618568606, 0.00184106165560848, 0.00184371742934135, 0.00183939526840143, 0.00182858343248507, 0.00181266950922481, 0.00179358870271184, 0.00177295589578151, 0.00175067661908292, 0.00172354928967655, 0.00168503990114041, 0.00162775645899921, 0.0015492947849929, 0.00145896924056476, 0.00137740462614841, 0.00131807565267134, 0.00125671926955514, 0.00114643164299534, 0.00102508654019172, 9.63154500263253e-4, 8.22635376807406e-4, 7.60559088497029e-4, 6.50470267564152e-4, 5.48435268693112e-4, 4.98158347413409e-4, 4.03890554056765e-4, 3.63299317173587e-4, 2.97722738370017e-4, 2.48567247201561e-4, 2.19386395312278e-4, 1.91595196618118e-4, 1.62751901472443e-4, 1.39383450165046e-4, 1.25548510798553e-4, 1.2015781448646e-4, 1.19331655297088e-4, 1.19374050362888e-4, 1.18350158250121e-4, 1.1608617136007e-4, 1.13287081631008e-4, 1.10595391482017e-4, 1.0811127923723e-4, 1.05471748742522e-4, 1.02268097448597e-4, 9.84689414227631e-5, 9.45950366656132e-5, 9.15737108319185e-5, 9.0377756136411e-5, 9.16468379918647e-5, 9.54723841978264e-5, 1.01425905590122e-4, 1.0878483314457e-4, 1.16821208080087e-4
flux1:, 0.668194908955781, 0.00226290543902529, 0.00224078253939402, 0.00222916059258984, 0.00222861621322691, 0.00223811904855582, 0.00225525064582335, 0.00227669033913153, 0.00229882393435436, 0.0023183083181862, 0.00233247916705187, 0.00233958465200315, 0.0023389006380327, 0.00233077388557007, 0.00231653826810142, 0.00229811759729782, 0.00227709612830354, 0.00225324946059133, 0.00222305484593616, 0.00217941304292278, 0.00211424411316947, 0.00202482395701087, 0.00192139443313591, 0.00182727211453639, 0.00175848610376612, 0.00168761434583456, 0.0015579324561934, 0.00141142458490402, 0.00133829051936252, 0.00116931758637586, 0.00109508062696975, 9.5768652507071e-4, 8.28494355912768e-4, 7.64687891766174e-4, 6.4179269184189e-4, 5.87880657611938e-4, 4.97085318440268e-4, 4.27648095412692e-4, 3.88153296328318e-4, 3.51684501397454e-4, 3.12564187971656e-4, 2.79257998457471e-4, 2.58071514191386e-4, 2.48575002715016e-4, 2.46302097445063e-4, 2.46511700041239e-4, 2.46274745955347e-4, 2.44674741648167e-4, 2.4196389607957e-4, 2.38602477342586e-4, 2.34738421752663e-4, 2.3022854775771e-4, 2.24983541810804e-4, 2.19316489391735e-4, 2.14058036493721e-4, 2.10376911523066e-4, 2.09409630481507e-4, 2.11886176272671e-4, 2.17918636053089e-4, 2.27024452933714e-4, 2.38340248427347e-4, 2.50901922016275e-4
flux1:, 0.668457357859534, 0.00276753593855598, 0.00274181301839124, 0.00272820796690341, 0.00272748855318484, 0.00273863772810544, 0.00275907083961818, 0.00278514714563328, 0.00281282709693672, 0.00283829948921492, 0.00285845292623583, 0.00287116064021287, 0.00287542318030452, 0.00287141112159424, 0.002860356114849, 0.00284411138700393, 0.0028241680532487, 0.00280011995506783, 0.0027681011881818, 0.00272046984478117, 0.00264851751666625, 0.00254925051526162, 0.00243380725689056, 0.00232805767539046, 0.00225046580777161, 0.00217056834380292, 0.00202198937551138, 0.00185041494250406, 0.00176611370350261, 0.00156896030514035, 0.00148288407005733, 0.00131760064687743, 0.00116065423280292, 0.00108357027885785, 9.32045669693575e-4, 8.64649972876456e-4, 7.48339809325718e-4, 6.58677054629886e-4, 6.09003803185841e-4, 5.64055074382608e-4, 5.1492088549159e-4, 4.71942877918677e-4, 4.43638609184103e-4, 4.30267782463675e-4, 4.2683527461253e-4, 4.27593103410749e-4, 4.28615853485404e-4, 4.28209478835709e-4, 4.26126643517754e-4, 4.22606246573113e-4, 4.17823327580851e-4, 4.11853937842982e-4, 4.04943004671651e-4, 3.97771193548906e-4, 3.91503455140948e-4, 3.87570363516476e-4, 3.87285508551693e-4, 3.91474350239246e-4, 4.00267086207429e-4, 4.13118252311283e-4, 4.29010218859566e-4, 4.46726215055166e-4
flux1:, 0.668719806763287, 0.00329145374543611, 0.00326239712567236, 0.00324712134523587, 0.00324656102994286, 0.00325970907965257, 0.00328383202507691, 0.00331500234636187, 0.0033487961767987, 0.00338097369471384, 0.00340800617983172, 0.00342740633784999, 0.00343789558066847, 0.00343944537802433, 0.00343314383126806, 0.00342071693871145, 0.00340349857698347, 0.00338084420127595, 0.00334851605094237, 0.00329834495854403, 0.00322104631984542, 0.00311339674592853, 0.00298737812618003, 0.00287123573546838, 0.00278571726295958, 0.00269748978998564, 0.0025308444349781, 0.00233468818313485, 0.00223939803589146, 0.00201477549868079, 0.00191735961278335, 0.00172406052673042, 0.00153924838594243, 0.00144942624548875, 0.00126982712347888, 0.00118911400047553, 0.001047537984746, 9.38184303794734e-4, 8.7876584919508e-4, 8.25769148468252e-4, 7.67109273433396e-4, 7.14917921658603e-4, 6.79860307361058e-4, 6.62909493923437e-4, 6.58613330645447e-4, 6.60278171021084e-4, 6.63004644816521e-4, 6.6430798430752e-4, 6.63410703760294e-4, 6.60300034542713e-4, 6.55158232901621e-4, 6.48273197906762e-4, 6.40226219641651e-4, 6.32072373150894e-4, 6.25318060549731e-4, 6.21660197655938e-4, 6.22589985278398e-4, 6.29025147945662e-4, 6.41108391051956e-4, 6.58225278861194e-4, 6.79199186518445e-4, 7.02558279295303e-4
flux1:, 0.66898225566704, 0.00382345765266415, 0.00379153645909992, 0.00377506137834982, 0.00377509786702833, 0.00379064001337145, 0.00381882417917213, 0.00385547691401941, 0.00389584386815685, 0.00393531255204908, 0.00396998488305087, 0.00399704534125174, 0.00401494809048719, 0.00402345477470709, 0.00402347666358177, 0.004016559766119, 0.00400381675983298, 0.00398430511487792, 0.00395338124985035, 0.00390235752789154, 0.00382141780656861, 0.00370713805797705, 0.00357227010033348, 0.00344722187531547, 0.00335484643368343, 0.00325916383260978, 0.00307559353661182, 0.00285572159613787, 0.00274976318196429, 0.00249880679097192, 0.00239072117633954, 0.00216974475173358, 0.00195744487406444, 0.00185569698551873, 0.00164911525654087, 0.00155557206416221, 0.00138951532248482, 0.00126146272901964, 0.00119301210904498, 0.00113261886931805, 0.00106513278898154, 0.00100436762557766, 9.63043245393941e-4, 9.42862317159084e-4, 9.37998202808156e-4, 9.40893183277459e-4, 9.45719540742459e-4, 9.49210330881195e-4, 9.50044406728259e-4, 9.47937268627652e-4, 9.43060800610549e-4, 9.35902018256898e-4, 9.27369222944999e-4, 9.18883405964728e-4, 9.12282879908929e-4, 9.09519598793984e-4, 9.12249800910915e-4, 9.21471171436618e-4, 9.37329190772525e-4, 9.59135835613278e-4, 9.85558018116468e-4, 0.00101487927439541
flux1:, 0.669244704570794, 0.00435305156157401, 0.00431893107492956, 0.00430186776926875, 0.00430301346249509, 0.00432135200862913, 0.00435391140565835, 0.00439632159992061, 0.00444356445033017, 0.00449072664658253, 0.00453360601121546, 0.00456910807637273, 0.00459544673392812, 0.004612175180126, 0.00462000319606272, 0.00462024924423705, 0.00461374294432899, 0.00459918350773211, 0.00457148439838642, 0.00452144300560958, 0.00443874910894603, 0.0043197967451813, 0.00417801627918166, 0.00404573702533919, 0.00394771751294677, 0.00384559936812881, 0.00364652287305864, 0.0034041641161436, 0.0032879975874304, 0.00301224011487473, 0.0028943143362366, 0.00264645616939595, 0.00240752372243736, 0.00229491260868478, 0.00206293770447872, 0.00195735242685917, 0.00176810576426846, 0.00162276337181046, 0.00154624294992625, 0.00147929955876393, 0.00140387542568672, 0.00133533828856788, 0.00128834280076996, 0.00126532842938337, 0.00126018390787242, 0.00126458579967673, 0.00127184431797018, 0.00127793938032895, 0.00128100963470638, 0.0012804896822561, 0.00127652694943047, 0.0012697910666341, 0.00126149830209365, 0.0012534135463451, 0.00124768241144236, 0.00124648603494427, 0.00125162073884574, 0.00126414288923952, 0.00128418634271607, 0.00131098516454072, 0.00134305794985558, 0.00137846491096232
flux1:, 0.669507153474547, 0.0048709659400297, 0.00483548823798045, 0.00481855702447843, 0.00482136146535649, 0.00484286411092623, 0.00488001138150644, 0.00492829499390916, 0.00498251202461311, 0.00503753475467824, 0.00508893776378028, 0.00513341220085037, 0.00516897246999655, 0.00519497622589477, 0.00521191605793673, 0.0052208418139648, 0.00522224242818329, 0.00521440054412739, 0.00519174896642115, 0.0051445702724205, 0.00506209157039737, 0.00494053452918872, 0.00479390221214273, 0.00465618214458005, 0.00455382247960344, 0.00444639422946058, 0.00423346631407701, 0.00397018431311407, 0.00384440569669704, 0.00354574086784701, 0.0034189520942778, 0.00314544497996992, 0.00288118598072682, 0.00275899477861586, 0.00250365847782264, 0.002387089531805, 0.0021764009429642, 0.0020155394639504, 0.00193212131949911, 0.00185963770640831, 0.0017773233701688, 0.00170195452446882, 0.00164997672930072, 0.00162456343568926, 0.00161941218822558, 0.00162554461529876, 0.001635492261121, 0.00164452911566247, 0.00165027291165742, 0.00165187897569242, 0.00164946048562518, 0.00164385096211306, 0.00163654802313189, 0.00162962736133594, 0.00162550468098761, 0.00162655210629928, 0.00163467039218731, 0.00165094528388676, 0.00167548003877679, 0.00170742595273037, 0.00174516537589434, 0.00178656500637532
flux1:, 0.6697696023783, 0.00536954174733165, 0.00533369416003681, 0.00531768506861779, 0.00532269158882293, 0.00534764721829812, 0.00538945007821217, 0.00544352112180258, 0.00550456276626543, 0.00556733179263165, 0.00562727351364542, 0.0056809421822124, 0.00572620547317948, 0.00576224896436148, 0.00578934139998372, 0.00580823064209302, 0.00581901372845557, 0.00581950320755339, 0.00580361585146407, 0.00576111865291602, 0.00568080310024145, 0.00555872074162007, 0.00540933092364951, 0.00526800144882509, 0.00516264372852299, 0.00505109678842198, 0.0048261622448733, 0.00454382003259516, 0.0044091574328254, 0.00408979576287723, 0.00395525618525758, 0.00365773923291182, 0.0033698726112942, 0.00323957153365321, 0.0029632813934612, 0.00283702071427305, 0.00260703318466655, 0.00243271897988901, 0.00234373984310745, 0.00226685422860635, 0.00217882470966514, 0.00209767625442658, 0.00204148111186986, 0.00201413339365535, 0.00200923272308876, 0.00201726424392672, 0.00203007707643534, 0.00204230146049261, 0.00205106732828155, 0.00205526232862619, 0.0020549602257581, 0.00205113887723585, 0.00204554533111163, 0.00204052476283383, 0.00203871625671645, 0.00204263533948556, 0.00205424332777637, 0.00207461973199744, 0.00210381438250292, 0.00214089002094974, 0.00218410722560861, 0.00223117497039033
flux1:, 0.670032051282053, 0.00584294685967349, 0.00580781977956992, 0.00579354668250412, 0.00580124689613003, 0.00582982304381589, 0.00587616569436721, 0.00593570100060423, 0.00600313606919874, 0.00607322083731719, 0.00614137535717953, 0.00620410447905733, 0.00625919160121913, 0.00630568294620733, 0.00634362567825599, 0.00637344106360828, 0.00639479155261088, 0.00640497364778861, 0.00639735801357619, 0.00636119694530507, 0.00628487104169184, 0.00616425887129594, 0.00601415326398689, 0.00587101667685794, 0.00576399190621492, 0.00564954572729841, 0.00541459133205134, 0.00511531088792181, 0.00497262047705699, 0.00463503957477986, 0.00449398339291913, 0.00417446201957587, 0.00386507236035205, 0.00372828288493185, 0.0034337484045237, 0.00329928047600332, 0.00305246048238283, 0.00286698386681851, 0.00277389807825744, 0.00269384072332211, 0.00260136477438746, 0.00251557360536834, 0.00245598587037749, 0.00242719245452716, 0.00242278459940649, 0.00243283221341672, 0.0024486063996017, 0.00246416697461916, 0.00247620031944443, 0.00248334653660973, 0.00248563931178961, 0.002484181602085, 0.00248093490273885, 0.00247846736129298, 0.0024795886627672, 0.0024869042002684, 0.00250238680400497, 0.00252707013200539, 0.00256092520016352, 0.00260291956224404, 0.00265120767742783, 0.00270338011472349
flux1:, 0.670294500185807, 0.00628721556367806, 0.00625395206272847, 0.00624220387771073, 0.00625299404932499, 0.00628520040789959, 0.00633575445530512, 0.00640017070240774, 0.00647326697147126, 0.00654990142510401, 0.00662557929803056, 0.00669685020683426, 0.00676148280417515, 0.00681842436076642, 0.00686751127734352, 0.00690882321123861, 0.0069415557183242, 0.0069624534350097, 0.00696431891823634, 0.00693589484244971, 0.00686517545767851, 0.00674786077975328, 0.00659895215534831, 0.00645572014019991, 0.00634830587545743, 0.0062321741858222, 0.00598928084791402, 0.00567539872506394, 0.00552565975040279, 0.00517255060815651, 0.00502631992505697, 0.00468711799566742, 0.00435860080934452, 0.00421705859940331, 0.0039072135944826, 0.00376617240703666, 0.00350523309959935, 0.00331103500549933, 0.0032153682999801, 0.00313342646287392, 0.00303783429263285, 0.00294859638356534, 0.00288648604443336, 0.00285675683353511, 0.00285307424286428, 0.00286521231264888, 0.00288397193318108, 0.00290292284071406, 0.00291836010972289, 0.00292870305189411, 0.00293394856791966, 0.00293530662580508, 0.002934917172713, 0.00293552259748726, 0.00294004784521784, 0.00295113231231993, 0.00297070945962039, 0.00299972616536729, 0.00303804841368478, 0.00308454160661389, 0.00313727007928027, 0.00319374665272123
flux1:, 0.67055694908956, 0.00670012278403806, 0.00666986319368308, 0.00666135584615685, 0.00667549905938763, 0.00671116100244591, 0.00676536980515544, 0.00683381668422839, 0.00691153975510699, 0.00699362310322113, 0.00707577008812123, 0.00715467233965522, 0.0072281575325934, 0.00729512027426034, 0.00735520494679274, 0.00740814469717583, 0.00745264772878749, 0.00748488322508933, 0.00749707405503359, 0.00747746475230193, 0.00741368956249983, 0.00730126401016687, 0.0071552748439403, 0.00701351939816847, 0.00690690653180501, 0.00679026911258503, 0.00654156567482942, 0.00621558561613566, 0.00605989306695539, 0.00569410323707347, 0.00554413156802849, 0.00518783648916928, 0.0048428373182461, 0.00469835406785533, 0.00437627784538327, 0.00423040291350702, 0.00395822518116558, 0.00375782528942746, 0.00366113122606502, 0.00357861663881887, 0.00348127004144586, 0.00338981704018783, 0.00332608705156196, 0.00329595269075939, 0.00329322676344033, 0.00330750069442736, 0.00332921182330404, 0.00335152301036989, 0.00337039492145358, 0.00338405724184795, 0.00339247645516427, 0.00339695309198186, 0.00339977028043994, 0.00340379640588897, 0.00341201708422871, 0.00342705105213136, 0.00345074304128254, 0.00348391374562915, 0.00352629905681228, 0.00357665580054814, 0.00363297408820658, 0.00369272918260273
flux1:, 0.670819397993313, 0.00708092335467867, 0.00705474837888123, 0.00705008108002571, 0.00706767855034221, 0.00710642369991505, 0.00716350285853813, 0.00723487485477198, 0.00731590766221107, 0.00740202755200219, 0.00748924734760218, 0.00757449730859643, 0.00765573917962233, 0.00773186510821575, 0.00780235323279092, 0.0078665955074956, 0.00792280509765261, 0.00796656584728178, 0.00798952148041643, 0.00797943795941301, 0.00792361931777788, 0.0078173923850415, 0.00767581165568377, 0.00753693054807535, 0.00743220024368896, 0.00731618070015665, 0.00706380020269353, 0.00672834315479201, 0.006567896444343, 0.00619237053535689, 0.00604016233302098, 0.00566956358500795, 0.00531091180270881, 0.00516533557874645, 0.00483417460086098, 0.00468526637122462, 0.00440482007966608, 0.0042007483948116, 0.00410456819362364, 0.00402278740730205, 0.00392505262229917, 0.00383263089778981, 0.0037682069285969, 0.00373822023342446, 0.00373669238343477, 0.00375313575058135, 0.00377772558721982, 0.00380330003672399, 0.00382554360018995, 0.0038425295675055, 0.00385420231490821, 0.00386193828029477, 0.00386813056143248, 0.00387572805705151, 0.00388772611096227, 0.00390667250547157, 0.00393427851007958, 0.00397120347198691, 0.00401703132262999, 0.00407040551092028, 0.00412925765078, 0.00419106381323527
flux1:, 0.671081846897066, 0.00743000025547586, 0.00740887627693595, 0.00740849516837472, 0.00742946905146857, 0.00747072854842174, 0.00752968359225646, 0.00760265098399216, 0.00768543429725739, 0.00777391268299087, 0.00786451409185844, 0.00795449974257898, 0.00804203881878381, 0.00812607303733254, 0.00820594591497285, 0.00828072338498567, 0.00834812893665753, 0.00840316558621466, 0.00843691149589437, 0.00843668271742577, 0.00838948744741494, 0.00829046303255974, 0.00815452253833691, 0.00801971988028943, 0.00791783053681152, 0.00780347978902782, 0.00754951852225015, 0.00720727028210878, 0.00704335641900727, 0.00666107418452302, 0.00650817891372007, 0.00612620048096761, 0.0057568384551466, 0.00561201184717459, 0.0052749028810302, 0.00512477731429459, 0.00483904418953603, 0.00463377699758816, 0.00453960262279813, 0.00445982974171264, 0.00436305255495331, 0.00427090405485176, 0.00420672528057709, 0.00417746316671114, 0.00417739652810008, 0.00419604978370434, 0.00422342899206862, 0.0042521252560378, 0.0042776034412689, 0.00429781343919654, 0.00431268649460894, 0.00432366193437434, 0.00433321256156336, 0.00434432679649914, 0.00435996471941733, 0.00438255982923267, 0.00441365244201438, 0.00445371201002648, 0.00450215370682588, 0.00455750556791085, 0.00461765645109842, 0.00468011887033988
flux1:, 0.67134429580082, 0.00774847259848065, 0.00773320260621831, 0.00773737402109465, 0.00776146280797576, 0.00780448732525638, 0.00786414775701337, 0.00793720532977777, 0.00801999731047986, 0.00810895687629793, 0.00820102325466222, 0.00829387322757316, 0.00838595226528072, 0.00847630336346054, 0.00856417143295438, 0.00864832054935357, 0.00872600250895518, 0.0087916582723442, 0.00883582711957488, 0.00884541318045232, 0.00880716829782192, 0.00871604410306557, 0.00858671385112847, 0.00845699498574419, 0.00835877821488272, 0.00824706295629164, 0.00799354241427588, 0.00764719929934268, 0.00748116957151852, 0.00709508208266544, 0.00694306197742763, 0.00655268948400539, 0.0061755979579524, 0.00603331353679589, 0.00569330895598246, 0.00554375091241436, 0.00525565000093053, 0.00505155041732156, 0.004960790153373, 0.00488424095437555, 0.00478972301015621, 0.00469906675834485, 0.00463607626152678, 0.00460814042949788, 0.00460983016871806, 0.00463075869726053, 0.0046608446496725, 0.00469250248007788, 0.00472102959055925, 0.00474428312852471, 0.00476218953833645, 0.00477623924202216, 0.00478895786461103, 0.00480333796991344, 0.00482226693916824, 0.0048480294999818, 0.00488196671351027, 0.00492433803588774, 0.00497437968437361, 0.00503050603864924, 0.00509057929547113, 0.00515218080078283
flux1:, 0.671606744704573, 0.00803781365170977, 0.00802899670814339, 0.00803779132302354, 0.00806455757131812, 0.00810844648471571, 0.00816751349748652, 0.00823904343942375, 0.00831999412574042, 0.00840744076804695, 0.00849891710541886, 0.00859258930638868, 0.00868724084839207, 0.00878206527491964, 0.00887624762079801, 0.00896828191744937, 0.00905497775541624, 0.00913024611058245, 0.00918412636455068, 0.00920315751263924, 0.00917387952058116, 0.00909106716149543, 0.00896906782248483, 0.00884524665287646, 0.00875141067026602, 0.00864320585877826, 0.00839203776160814, 0.00804425115574917, 0.00787749125682567, 0.00749045622042247, 0.00734084784782763, 0.0069450519039083, 0.00656317299111556, 0.00642512620612758, 0.00608512219761448, 0.0059378375490469, 0.00565015402012251, 0.00544941703048654, 0.00536336264138512, 0.00529116896086495, 0.00520014409583404, 0.00511215698449512, 0.00505129019030444, 0.00502530473150945, 0.00502908486546385, 0.00505239404002935, 0.00508513244217021, 0.00511959892165966, 0.005150969131148, 0.00517703399274032, 0.00519772159274288, 0.00521456228096973, 0.00523011101503232, 0.00524733524608147, 0.00526902063646475, 0.0052972785694221, 0.00533323290935444, 0.00537692262060111, 0.00542740239827544, 0.00548297929203379, 0.0055415056466138, 0.0056006605742791
flux1:, 0.671869193608326, 0.00829952190047212, 0.00829752335135259, 0.00831081149671102, 0.00833966042365056, 0.00838340116711671, 0.00844050482730045, 0.0085088486295337, 0.00858608344529831, 0.00866999840563446, 0.00875878930284973, 0.00885117221318896, 0.00894632096725758, 0.00904362448322776, 0.00914224753668502, 0.00924045183389869, 0.00933464402359774, 0.00941824877095247, 0.00948085529908304, 0.00950869183739113, 0.00948813523174999, 0.00941379727268641, 0.00929962648543354, 0.009182342633274, 0.00909348119936659, 0.00898956571661425, 0.00874252053350048, 0.00839584181566326, 0.0082297364529383, 0.00784445454060084, 0.00769872551885, 0.0073003837168061, 0.00691654372197906, 0.00678428432335299, 0.00644695321436294, 0.00630352029110131, 0.00601883856068902, 0.00582344060277423, 0.00574323546609016, 0.00567641905396573, 0.00559002871723654, 0.00550582446904673, 0.0054479942755221, 0.00542459861841956, 0.00543084347910433, 0.00545668855323561, 0.00549207098097114, 0.0055292244253507, 0.00556324056463855, 0.00559186509326755, 0.00561503121014069, 0.00563429795123679, 0.00565222916932999, 0.00567174400731339, 0.00569550593798583, 0.00572543860571393, 0.00576244144987935, 0.00580633246988585, 0.00585599034931157, 0.00590962610729999, 0.00596510002327501, 0.00602021444359185
flux1:, 0.67213164251208, 0.00853487566031536, 0.00853980946135177, 0.00855726695661552, 0.00858747348810784, 0.00862998717887745, 0.00868374791245313, 0.00874728110538178, 0.00881898643058456, 0.00889742050108179, 0.00898149100512484, 0.00907050928627386, 0.00916408072153356, 0.00926182821080428, 0.00936293490766677, 0.00946547179114957, 0.00956548941286677, 0.00965597913459743, 0.00972613837809687, 0.00976194479608728, 0.00974966394624923, 0.00968376291789903, 0.00957773144068082, 0.00946747424811221, 0.00938407929464832, 0.00928513414336375, 0.00904381389678028, 0.00870064193570547, 0.00853653606142668, 0.00815549095722973, 0.00801499440550232, 0.00761681537921002, 0.00723365056527427, 0.00710853472778522, 0.00677626333839975, 0.00663808525347639, 0.00635872790853233, 0.00617038155678725, 0.00609698984008939, 0.00603643555675483, 0.00595570299154257, 0.00587630874322869, 0.00582238657822404, 0.00580222276272092, 0.00581134178710558, 0.00583993091760194, 0.00587800612934288, 0.00591777518558705, 0.00595427479492726, 0.00598521998424652, 0.0060105487220202, 0.0060318367016985, 0.00605163868170299, 0.00607280781914642, 0.0060978729612181, 0.00612856531014035, 0.00616556293732541, 0.00620847210470197, 0.00625600889404953, 0.00630630453888875, 0.00635724609208105, 0.00640678121335883
flux1:, 0.672394091415833, 0.0087447863796603, 0.00875651006062928, 0.00877763324960939, 0.00880837460138708, 0.00884856365675802, 0.00889765263050252, 0.00895485600726043, 0.0090193596741004, 0.00909052167404932, 0.00916799260175593, 0.00925170815686178, 0.0093417340848211, 0.0094379582048585, 0.00953961792871797, 0.00964463683540359, 0.00974876133035192, 0.00984460918121324, 0.00992105046828678, 0.00996387616945706, 0.00995929391701636, 0.00990164775033382, 0.00980392109102707, 0.00970105740360422, 0.00962353365199856, 0.00953014233966487, 0.0092959587593537, 0.00895849266260853, 0.00879765234447155, 0.00842305787735734, 0.00828898816990303, 0.00789344191789182, 0.0075133311153382, 0.00739647742589039, 0.00707131407075984, 0.00693957443395345, 0.0066675490548668, 0.00648766408466715, 0.00642184192242619, 0.0063682710448787, 0.0062940747467424, 0.00622040552369489, 0.00617119837694646, 0.00615489245025186, 0.00616731774153962, 0.00619890713159347, 0.00623978459895674, 0.00628216038385677, 0.00632103627044434, 0.00635410432475012, 0.00638130259243165, 0.00640420997584988, 0.00642535584320537, 0.00644751430603946, 0.00647307414657503, 0.00650357799121087, 0.0065394947728031, 0.00658023695104489, 0.00662437854610111, 0.00666999172051322, 0.00671501002009304, 0.00675754518471596
flux1:, 0.672656540319586, 0.00892975009994188, 0.00894787208953788, 0.00897200033312369, 0.00900239113749579, 0.00903918485226764, 0.00908237833371764, 0.00913189997446072, 0.00918774030784816, 0.00925007280250262, 0.00931930291038175, 0.00939600318362609, 0.00948071558536222, 0.00957361509065866, 0.009674024935744, 0.00977976425998587, 0.00988632984220113, 0.00998602951388406, 0.0100674739292575, 0.0101163327721557, 0.0101188089518854, 0.0100691471821824, 0.00997978836300942, 0.00988459118237214, 0.0098132712983316, 0.0097259222629599, 0.00950008145649016, 0.00917028142618932, 0.00901385783069643, 0.00864761582745057, 0.00852096977015353, 0.00813022882382547, 0.00775523720219304, 0.00764749032049163, 0.00733110360173521, 0.00720672890652633, 0.00694368541815047, 0.00677333822998134, 0.00671560875188271, 0.00666955406493363, 0.0066026019224399, 0.00653543417330501, 0.00649165856811381, 0.00647979681240151, 0.00649596381187633, 0.0065308448056519, 0.00657468966565618, 0.00661972943696883, 0.00666094247776322, 0.0066959988355817, 0.00672482741001363, 0.00674899497884005, 0.00677099013454087, 0.00679349838857283, 0.00681876861372707, 0.00684816570097817, 0.00688196919708357, 0.00691942286157736, 0.00695898504841215, 0.00699869314769086, 0.00703654736594314, 0.00707083898531332
flux1:, 0.672918989223339, 0.00908988300748939, 0.00911378135749099, 0.00914012509786217, 0.00916925244364442, 0.00920164728070567, 0.00923787119254013, 0.0092785749960482, 0.00932455358371441, 0.00937679047392318, 0.00943643950749311, 0.00950470643750997, 0.00958261234934408, 0.00967063235738737, 0.00976820155607612, 0.00987307536740367, 0.00998055564568948, 0.0100827052569485, 0.0101679442605753, 0.0102218857700928, 0.0102307793736957, 0.010188794885522, 0.0101078043476885, 0.0100204797422685, 0.00995563879183901, 0.00987472978270141, 0.00965822441162872, 0.00933778327721562, 0.00918678316528169, 0.00883045539945532, 0.00871200290102749, 0.00832789873207158, 0.00795973694967672, 0.0078616428738377, 0.00755529552901289, 0.00743892785489143, 0.00718612928527981, 0.00702604314282852, 0.00697667788124863, 0.00693846295447379, 0.00687926922790342, 0.00681921538749009, 0.00678147010695065, 0.006774571691898, 0.00679489419380562, 0.00683337303787076, 0.00688039252547839, 0.0069282141814468, 0.00697179683879783, 0.0070087832788836, 0.00703907970237932, 0.00706422332326633, 0.00708664679078456, 0.0071089397972158, 0.00713321546848609, 0.0071606768927172, 0.00719143950279727, 0.00722460870022802, 0.0072585577690852, 0.00729131599337538, 0.00732097018642828, 0.00734600323516001
flux1:, 0.673181438127093, 0.00922501748168006, 0.00925386848887401, 0.00928154108788663, 0.00930849749991168, 0.00933559000054286, 0.00936395244993515, 0.00939495076737867, 0.0094301662713895, 0.00947136916805825, 0.00952043819715264, 0.00957919364062435, 0.00964912628695174, 0.0097310150696701, 0.00982442664687991, 0.00992708970421657, 0.0100341640088808, 0.0101375314362349, 0.0102254889779786, 0.0102836554052582, 0.0102983751853395, 0.0102637671039832, 0.0101911163641091, 0.0101118264142168, 0.0100536945448075, 0.0099795387508725, 0.00977314823231493, 0.00946347548867506, 0.0093187409992912, 0.00897353777760586, 0.00886380540798903, 0.00848780364729411, 0.00812780587744987, 0.00803960224670823, 0.00774414291134439, 0.00763612638587234, 0.00739443572600088, 0.00724497432979839, 0.00720398381174919, 0.00717370922774144, 0.00712257696123656, 0.00707006354503135, 0.00703880355663561, 0.00703729191634753, 0.00706213342612281, 0.00710450523050006, 0.00715492750570818, 0.0072056950872637, 0.0072517449867574, 0.00729068229895556, 0.00732237323399716, 0.0073483059789202, 0.00737084179619396, 0.00739246859723501, 0.00741517033639981, 0.00744000735159737, 0.00746695959435903, 0.00749502756141831, 0.00752253238525307, 0.00754752284252868, 0.00756819122695254, 0.00758322049160966
flux1:, 0.673443887030846, 0.00933483054722574, 0.00936764538365267, 0.00939569717585196, 0.00941961036446738, 0.00944062188483445, 0.00946043316947259, 0.00948110320330904, 0.00950496586898345, 0.00953453872084213, 0.00957238687199328, 0.00962091311391567, 0.00968205732239633, 0.00975689705220354, 0.00984514356910693, 0.00994453102332165, 0.0100501264959414, 0.0101536920271718, 0.0102434660239638, 0.0103051312599951, 0.0103251710716183, 0.0102976755599416, 0.0102333320279771, 0.0101622120260324, 0.0101109843937323, 0.0100438178487168, 0.0098481163999514, 0.00955033546149371, 0.00941253487272094, 0.0090793214618395, 0.00897859104751313, 0.00861178767715424, 0.00826091069929085, 0.00818253445582065, 0.00789840923730599, 0.00779879289877405, 0.00756867806700962, 0.00742985454829646, 0.00739699064397843, 0.00737452983684141, 0.00733154131522609, 0.00728679320159053, 0.00726230751355053, 0.00726648316460785, 0.00729612713813398, 0.00734264622288232, 0.0073966932706933, 0.00745059450659464, 0.00749925837898821, 0.00754023810050793, 0.00757333982327666, 0.00759998163811899, 0.00762243748991783, 0.00764308794836051, 0.00766379534819, 0.0076854975741152, 0.00770806896737336, 0.00773043953961777, 0.0077509115720878, 0.00776758033801733, 0.00777876046010261, 0.00778333953301442
flux1:, 0.673706335934599, 0.00941897725868317, 0.00945464447498609, 0.0094820977658458, 0.00950215675209188, 0.00951645043827423, 0.00952723161336259, 0.00953721715315834, 0.00954944586008665, 0.00956712972918891, 0.00959346904920358, 0.00963140579662659, 0.00968329862694767, 0.00975051047233394, 0.00983290370535314, 0.00992824482395428, 0.0100315531632686, 0.0101345280150145, 0.0102254094730052, 0.0102899979328458, 0.0103149548659083, 0.0102943619434718, 0.0102383032431815, 0.010175471866204, 0.0101313149116172, 0.0100713043804499, 0.00988667591109157, 0.00960163396840555, 0.00947126375034838, 0.00915058417537171, 0.00905890694667242, 0.00870204578248744, 0.00836088955745668, 0.00829200269085852, 0.0080192870039549, 0.00792784535820724, 0.0077094031080925, 0.00758090558552139, 0.00755567742437998, 0.0075406841825455, 0.00750570159869502, 0.00746873487621423, 0.0074511309500169, 0.0074611485304477, 0.00749577027053748, 0.00754661950138995, 0.00760447638044871, 0.00766169408790772, 0.00771314331178649, 0.00775630910676992, 0.00779091601490631, 0.00781829011196733, 0.00784060173036216, 0.00786011840028774, 0.0078785882223168, 0.00789684655030834, 0.00791469131343628, 0.00793101543513725, 0.00794413418364016, 0.00795221424774105, 0.00795370643890833, 0.00794770335715059
flux1:, 0.673968784838352, 0.00947720649043493, 0.00951453813393227, 0.0095404221268949, 0.00955589994299548, 0.00956299126011216, 0.00956447353709609, 0.00956367505357661, 0.00956428045062773, 0.00957013226181145, 0.00958500459908685, 0.00961232620967895, 0.0096548362571274, 0.00971416289062919, 0.00979032004733444, 0.00988112807664186, 0.00998159857025278, 0.0100834204277112, 0.0101748909148512, 0.0102419766692221, 0.0102715518576312, 0.0102577078061639, 0.0102099249530891, 0.010155486685671, 0.0101185399925931, 0.010065790271171, 0.00989244836328061, 0.00962073691965166, 0.00949813396184686, 0.00919024994902097, 0.00910747497170448, 0.00876098471760644, 0.00842983286118114, 0.00836986508574156, 0.00810831444011435, 0.00802458527820204, 0.00781758337027216, 0.00769881686421799, 0.00768052092135279, 0.00767244956973747, 0.00764512720802956, 0.00761575228302233, 0.00760494912885341, 0.00762080113936361, 0.00766044404284096, 0.0077157059045566, 0.00777748899915785, 0.00783816876347776, 0.00789256857830334, 0.00793808887497625, 0.00797435109764147, 0.00800256760245179, 0.0080247889205349, 0.00804316354453993, 0.00805933180209658, 0.00807404482176766, 0.00808705108172204, 0.00809723709891522, 0.00810295989098025, 0.00810247906088529, 0.00809439159442493, 0.00807799093607991
flux1:, 0.674231233742106, 0.0095094444294916, 0.00954722349781647, 0.00957060828737727, 0.00958088176361743, 0.00958044435725914, 0.00957256222227497, 0.00956111912449938, 0.00955037735761858, 0.00954473761660727, 0.00954847879142799, 0.00956545709540069, 0.00959874775350336, 0.00965021835105688, 0.00972002959433139, 0.0098060721431026, 0.00990338491678162, 0.0100036939185362, 0.0100954042500637, 0.0101646926609623, 0.0101986763888703, 0.0101914727283488, 0.0101519625655816, 0.0101060022910043, 0.0100763755133919, 0.0100309349618989, 0.00986894562501736, 0.00961092872428308, 0.00949629037232933, 0.00920123163643127, 0.00912704560088058, 0.00879109281300496, 0.00846996941649719, 0.00841817475127485, 0.00816729134595884, 0.00809062852209428, 0.00789456380753746, 0.00778470673493934, 0.00777247020199381, 0.00777060814891093, 0.00775041623581236, 0.00772825190674911, 0.00772398317556472, 0.00774549229353586, 0.00779005076234615, 0.00784968279062284, 0.00791540985627242, 0.00797962681343806, 0.00803710193069772, 0.00808513632960031, 0.00812322864240877, 0.00815245732012311, 0.00817473779700345, 0.00819209344867863, 0.00820606203738863, 0.00821732636092614, 0.00822560904374357, 0.00822981686880479, 0.00822837300934581, 0.00821964697541689, 0.00820238731142837, 0.00817607937688536
flux1:, 0.674493682645859, 0.00951583999387605, 0.00955286701191056, 0.00957289581212307, 0.00957746295901932, 0.00956933160654705, 0.00955221253675926, 0.00953048143779099, 0.00950890311562812, 0.00949235786866048, 0.00948555486516596, 0.00949271361441082, 0.00951719648521436, 0.00956108042579496, 0.00962466381075574, 0.00970591963681178, 0.0097999446647956, 0.00989854492476906, 0.00999027959148783, 0.0100615753136549, 0.0100998195173677, 0.0100991708189899, 0.0100679191303526, 0.0100304895221537, 0.0100082542775908, 0.00997011753634703, 0.00981942221003414, 0.00957526873503747, 0.00946867741627765, 0.00918629835988152, 0.00912027251991809, 0.00879482524990783, 0.00848356285413321, 0.00843908546698967, 0.00819819580012918, 0.00812783293602115, 0.00794200141017216, 0.00784007331878056, 0.00783290832581281, 0.00783641923782668, 0.0078226783352322, 0.00780717639625395, 0.00780900377807753, 0.00783582478615981, 0.00788503550229402, 0.00794885232635851, 0.00801841701228004, 0.00808614471948273, 0.00814674448510597, 0.00819740712935389, 0.00823749228416886, 0.0082679272762837, 0.00829047907389472, 0.00830704033578406, 0.00831905030205668, 0.00832713659486379, 0.00833101556956805, 0.00832963609809752, 0.00832150667694673, 0.00830511844265926, 0.0082793717758308, 0.0082439301300928
flux1:, 0.674756131549612, 0.00949677467212437, 0.00953191132796829, 0.00954783003661845, 0.00954632525772377, 0.00953049722039523, 0.00950445030378842, 0.00947298250025276, 0.00944128090052712, 0.00941462263036761, 0.00939806909020704, 0.0093961357916857, 0.00941242036630918, 0.00944917600251244, 0.00950682631866334, 0.009583434997122, 0.00967418319436953, 0.00977099587545449, 0.00986262877217458, 0.00993579506969642, 0.00997817742875138, 0.00998399127226561, 0.00996094891632252, 0.00993205201952258, 0.00991722922000288, 0.00988633645095027, 0.00974677291639307, 0.00951648925105698, 0.00941793814175825, 0.00914797552180193, 0.00908961486153775, 0.00877451078154774, 0.00847282322987208, 0.00843476680891811, 0.00820310429953354, 0.00813822404372592, 0.00796179765808323, 0.00786673354357244, 0.00786359843045158, 0.00787157300089845, 0.00786349661577136, 0.00785397542394848, 0.00786131161617407, 0.00789294306210539, 0.00794638556802626, 0.00801404926219652, 0.00808720246798292, 0.00815828676000411, 0.00822195317555453, 0.00827527666368281, 0.00831746685295728, 0.00834928715980281, 0.00837234581690124, 0.0083884004659515, 0.00839879515388856, 0.00840411284738149, 0.00840407902359216, 0.00839770124036579, 0.00838358678810307, 0.00836035446244657, 0.00832705141010617, 0.00828350050780736
flux1:, 0.675018580453365, 0.00945284548811963, 0.0094850534931767, 0.00949623657662154, 0.00948844350549182, 0.00946507886166127, 0.00943058366015979, 0.00939010389638166, 0.00934916518535864, 0.009313356087164, 0.00928801018388462, 0.00927786998609439, 0.00928671479213241, 0.00931693893275823, 0.00936907642998753, 0.00944128708983939, 0.00952885973366959, 0.00962387382146739, 0.00971532115727906, 0.00979023597518008, 0.00983662040944343, 0.00984876350427709, 0.0098338186607939, 0.00981338378392513, 0.00980592755322378, 0.0097821601703621, 0.00965347960964725, 0.00943693942917435, 0.00934635585409693, 0.00908848216098898, 0.00903727181880729, 0.00873228440253384, 0.00843983793761146, 0.00840733243040974, 0.00818411845902138, 0.00812392119446897, 0.00795602546337058, 0.00786675115416115, 0.00786661401606148, 0.00787812431970654, 0.00787486645639052, 0.00787055095307386, 0.00788269052414127, 0.00791849533289159, 0.00797560205508854, 0.00804662182711413, 0.00812296174344818, 0.00819710214719206, 0.00826364392320927, 0.00831954740498603, 0.0083638678286263, 0.00839719769519878, 0.00842098051553232, 0.0084368368759159, 0.00844601895734268, 0.00844907341691266, 0.0084457462839356, 0.00843511522957331, 0.00841589406718091, 0.00838682954649562, 0.00834710520831701, 0.00829668006806308
flux1:, 0.675281029357119, 0.00938483309588441, 0.00941320674704261, 0.00941917834359427, 0.00940503962736368, 0.00937446034615945, 0.00933215622069218, 0.00928354344727058, 0.00923440015247505, 0.00919053960038026, 0.00915748671010998, 0.00914014138106681, 0.00914241025171933, 0.0091667925901361, 0.00921391633022271, 0.00928204060659017, 0.00936658251315534, 0.00945980884711309, 0.00955098476560899, 0.00962749887948104, 0.00967769737919192, 0.00969596218514878, 0.00968891229405977, 0.00967677294474031, 0.00967655295515379, 0.00965972655410516, 0.00954160586626537, 0.00933857475758521, 0.00925583875360319, 0.00900970690333003, 0.00896515148505077, 0.00867004835270038, 0.00838652472920565, 0.00835878460251953, 0.00814330150639324, 0.00808706738267066, 0.0079268537073278, 0.00784235654076771, 0.00784425584653837, 0.00785840877205007, 0.00785911259966483, 0.00785917764652983, 0.00787533341247623, 0.00791456691598007, 0.00797464201078718, 0.0080483835374062, 0.00812735557960549, 0.00820409632019855, 0.0082731717174698, 0.00833143652965557, 0.0083777948895203, 0.00841266824841016, 0.00843733474490188, 0.00845327910248372, 0.00846166581221972, 0.00846301210252805, 0.00845709258543623, 0.00844306172943502, 0.00841974218826749, 0.00838600351804573, 0.00834115031476294, 0.00828525028531511
flux1:, 0.675543478260872, 0.00929366721972705, 0.00931745853591358, 0.00931790768990851, 0.00929753068428229, 0.0092602174922427, 0.00921089258713309, 0.00915516213297944, 0.0090989696003847, 0.00904826594404705, 0.00900868674994905, 0.00898521995557422, 0.00898184524657582, 0.00900113018942124, 0.00904377908045719, 0.00910815188251369, 0.00918981239122808, 0.00928124534666909, 0.00937202485694141, 0.00944992675475043, 0.00950366707524527, 0.0095277431431911, 0.00952827026958699, 0.00952414325012391, 0.00953092787068156, 0.00952078380014323, 0.00941283329085897, 0.00922298713265169, 0.00914794370090972, 0.00891322001703439, 0.00887487257155458, 0.00858946131149901, 0.00831460780954392, 0.00829097698225853, 0.00808262738237747, 0.00802976625984825, 0.00787647344743758, 0.00779586284821356, 0.00779896012247848, 0.0078149454198486, 0.00781878914013959, 0.00782240279145147, 0.00784174492430441, 0.00788358823560934, 0.00794583399523966, 0.00802153801318894, 0.00810244513182558, 0.00818117705043712, 0.00825228759164981, 0.0083125431815481, 0.0083607084030608, 0.0083970410991293, 0.00842265950881249, 0.00843891775371052, 0.00844689851339631, 0.00844709583717376, 0.00843931833227358, 0.00842279991644899, 0.00839646963397308, 0.00835930986153014, 0.00831072655537724, 0.00825086517362459
flux1:, 0.675805927164625, 0.00918039921682427, 0.00919903498547719, 0.00919382409236987, 0.00916748130295122, 0.00912406697424022, 0.00906864535878636, 0.00900693097967479, 0.00894494536080306, 0.00888869080630328, 0.00884383392441806, 0.00881538233818008, 0.00880733515215829, 0.00882229169097029, 0.00886101445046215, 0.00892196438154242, 0.00900086853352598, 0.0090904582239607, 0.00918065070578093, 0.00925964174632382, 0.00931654465586938, 0.00934599836429198, 0.00935365149082649, 0.0093571213291159, 0.00937056428187632, 0.00936676186439379, 0.00926852938401573, 0.00909146670600568, 0.00902393151583984, 0.00880031565187303, 0.00876779456946066, 0.00849195303914945, 0.0082256159161184, 0.00820559605909001, 0.00800394434295949, 0.00795402957777429, 0.00780703018994478, 0.00772958375254658, 0.00773320409839161, 0.00775033315976383, 0.00775656954054564, 0.00776293303669552, 0.00778462805964597, 0.00782822443399425, 0.0078917735114578, 0.00796858263387628, 0.00805060572915933, 0.0081305795954227, 0.0082030758503874, 0.00826479784898257, 0.00831439046836559, 0.00835196318120754, 0.00837848633061465, 0.00839519334695028, 0.0084030934077003, 0.00840266383523828, 0.00839375091657234, 0.00837566754068552, 0.00834744281151472, 0.00830815796762697, 0.00825729713425646, 0.0081950499693018
flux1:, 0.676068376068379, 0.00904618735715307, 0.00905927793208939, 0.00904844381426969, 0.00901656707773571, 0.00896782474521203, 0.00890734997697304, 0.00884088380538806, 0.00877443947490597, 0.00871398595497199, 0.008665143121711, 0.00863287166384934, 0.00862113774435293, 0.00863253647932301, 0.00866787013960095, 0.00872569971938584, 0.00880193032356037, 0.00888956654539512, 0.00897890154203831, 0.00905858353610463, 0.00911815211510818, 0.00915241755085215, 0.00916660467059585, 0.00917711623271054, 0.00919674940132922, 0.00919886107405994, 0.00910983440550772, 0.0089450840684091, 0.00888484353933695, 0.00867207570069009, 0.00864506939169141, 0.0083787594273871, 0.00812089930532291, 0.00810416006720899, 0.00790895371657059, 0.00786173750235275, 0.00772056627572877, 0.00764575841719702, 0.00764941592557952, 0.00766714844568094, 0.00767513526172402, 0.00768351704572311, 0.00770676411333988, 0.00775125590398697, 0.00781520731437913, 0.00789219950199238, 0.00797442692628442, 0.00805477772704411, 0.00812787735930624, 0.00819039858041586, 0.00824089412315434, 0.00827934780239488, 0.0083066005489852, 0.00832377989268083, 0.00833183274641979, 0.00833122708479307, 0.00832184972466547, 0.00830308991771182, 0.00827406766730558, 0.00823394621088429, 0.00818226222600332, 0.0081192144825354
flux1:, 0.676330824972132, 0.00889229562740435, 0.00889963582834813, 0.00888338334751914, 0.00884655118747001, 0.00879337664310071, 0.00872899029114686, 0.00865907886003849, 0.00858956315824797, 0.00852629691081444, 0.00847477838577416, 0.00843985729008531, 0.00842541643070664, 0.00843401183175378, 0.00846646719151996, 0.008521441666568, 0.00859503146985958, 0.0086805390674057, 0.00876866452082295, 0.00884854036747313, 0.00891016245588201, 0.00894854496677783, 0.00896853686460123, 0.00898539827029154, 0.00901063284796466, 0.00901814437215055, 0.00893775402784502, 0.00878478032569426, 0.00873158790571826, 0.00852944522140531, 0.00850770590555213, 0.00825097126768694, 0.00800166095434285, 0.00798803261051053, 0.0077992031084165, 0.00775461308156355, 0.00761897651484751, 0.00754648850951204, 0.00754989517763986, 0.00756785216340137, 0.00757707183621531, 0.00758683366700289, 0.00761089601033652, 0.0076554600032969, 0.00771891672803393, 0.00779514342244468, 0.00787660787423712, 0.00795638876302371, 0.00802920596012576, 0.00809173991805819, 0.00814248534147968, 0.00818132969636706, 0.00820900892195393, 0.00822656414185833, 0.00823489436333345, 0.00823446705014078, 0.00822521237350054, 0.00820659222133007, 0.00817780664912086, 0.00813808233635949, 0.00808698170681724, 0.00802467725444388
flux1:, 0.676593273875885, 0.00872010258732056, 0.00872166551402507, 0.00870035419645063, 0.00865927244225555, 0.00860266009896229, 0.0085355744792537, 0.00846356967159707, 0.00839239346313022, 0.00832770650420015, 0.00827481463521004, 0.00823839612478664, 0.00822220278717179, 0.00822871837866213, 0.00825877015968977, 0.00831111281165053, 0.0083820449055103, 0.00846518897745156, 0.00855168067642841, 0.00863116723226021, 0.00869413066510496, 0.00873582322648591, 0.0087607695880676, 0.00878316648474328, 0.00881330380945152, 0.00882562117624349, 0.00875324568324274, 0.00861145325103779, 0.00856502419554463, 0.00837330916224882, 0.00835663824817428, 0.00810958925348002, 0.00786899628450407, 0.00785844707093856, 0.00767609209788856, 0.00763421085001301, 0.00750397891590175, 0.00743369092780296, 0.00743674937981702, 0.00745471241270234, 0.00746478030846975, 0.00747539444730613, 0.0074996244893524, 0.0075435037288049, 0.00760560976492313, 0.00768013639926599, 0.00775985693604034, 0.00783808070631392, 0.00790966509613015, 0.00797134046695178, 0.00802158247692478, 0.00806021675478801, 0.00808790358555615, 0.0081056212932327, 0.00811423831646564, 0.0081142321891304, 0.00810557989624805, 0.00808781207361134, 0.00806019745816529, 0.00802200720983601, 0.00797280284954195, 0.00791269626152218
flux1:, 0.676855722779638, 0.0085311139102063, 0.00852703885044882, 0.00850116356819716, 0.00845664007141376, 0.00839765315155699, 0.00832911852366873, 0.00825638334927302, 0.00818494693404451, 0.00812020459108544, 0.0080672043461614, 0.0080303973824185, 0.00801336068198479, 0.0080184750529604, 0.00804655446796637, 0.00809644600079147, 0.0081646599989569, 0.00824515851914942, 0.00832953846365382, 0.0084079895827489, 0.00847150850072265, 0.00851561963993406, 0.00854457675254176, 0.00857159771529471, 0.0086058500137798, 0.00862231381584767, 0.00855728906589843, 0.0084260297543269, 0.00838603673721396, 0.00820456119478528, 0.00819278942528948, 0.00795557788473221, 0.0077239354476351, 0.00771653722860496, 0.00754088753534344, 0.00750191832194025, 0.00737710091553269, 0.00730906828837051, 0.00731185014448988, 0.00732974815460554, 0.00734041012683992, 0.00735146747587963, 0.00737532479239687, 0.00741785542036045, 0.00747783024859412, 0.00754977669530125, 0.00762680316320857, 0.00770248843489208, 0.007771870713896, 0.00783177413260574, 0.00788069704445103, 0.00791844113507925, 0.00794562385611052, 0.00796318747960326, 0.0079719897203788, 0.00797253053216807, 0.00796483828232303, 0.00794850915027559, 0.00792286978355409, 0.00788721775906082, 0.00784108859786883, 0.00778450171098142
flux1:, 0.677118171683392, 0.00832697120043863, 0.00831754703931307, 0.00828771425888589, 0.0082406292385748, 0.00818036565515887, 0.0081116331980882, 0.00803950348813335, 0.00796915865485087, 0.00790566358620235, 0.00785375005992477, 0.00781759271682546, 0.00780055485412998, 0.00780488710141455, 0.00783137499541603, 0.00787895476502619, 0.00794435618235214, 0.00802189721569472, 0.00810365793634634, 0.00818039471221996, 0.00824364412925361, 0.00828923490223108, 0.00832120287739875, 0.00835187435782748, 0.00838939436006246, 0.00840930133169609, 0.00835093474318108, 0.00822951797081959, 0.00819558946179537, 0.00802415753934259, 0.00801712327256979, 0.00778991196425755, 0.00756748269204182, 0.00756336948175827, 0.00739474503280445, 0.00735896814005573, 0.00723968013818497, 0.00717409750378903, 0.00717681049568822, 0.00719469641997782, 0.0072058171325154, 0.00721702699483514, 0.00724008892063803, 0.00728072099043969, 0.00733788965484394, 0.00740646815600748, 0.00747992508800059, 0.00755214393655158, 0.00761838479187625, 0.00767560858746122, 0.00772237850537209, 0.00775851144910679, 0.00778461660032417, 0.00780162879451332, 0.00781041662272669, 0.00781151635498102, 0.00780501369220235, 0.00779056853553909, 0.00776755629926656, 0.00773528506321546, 0.00769324217809138, 0.00764132659907005
flux1:, 0.677380620587145, 0.00810945052676978, 0.00809509613025405, 0.00806199752839512, 0.00801327158936787, 0.00795282771286197, 0.00788511051643449, 0.00781485470370402, 0.00774686490980549, 0.00768581929570841, 0.00763608347069546, 0.00760151371744187, 0.00758522706906775, 0.0075893212707547, 0.00761454079744385, 0.00765990821782168, 0.00772237879368904, 0.00779663952848364, 0.00787527116496478, 0.00794961590525994, 0.00801177097068381, 0.00805789752859409, 0.00809186385565554, 0.00812519188820345, 0.00816510906930663, 0.00818773939493172, 0.00813532863282758, 0.00802303579376667, 0.00799475842098807, 0.00783315138846484, 0.00783068011284772, 0.00761361105957145, 0.00740064841979273, 0.00739997257763839, 0.00723873319312868, 0.00720645801959128, 0.00709287758013037, 0.00703003517940761, 0.00703298293154763, 0.00705100338260483, 0.00706254762125112, 0.00707373034872588, 0.00709569554681326, 0.00713400718556543, 0.0071878244625382, 0.00725237271911956, 0.0073214997189452, 0.00738942328079781, 0.00745166184696886, 0.0075053528542371, 0.00754916438611962, 0.00758296674153403, 0.00760739522581361, 0.00762340625121368, 0.00763190167920918, 0.00763346910874008, 0.0076282589861467, 0.00761599501955882, 0.00759609475489928, 0.00756786414360266, 0.00753072440062356, 0.00748443125196505
flux1:, 0.677643069490898, 0.00788044646294489, 0.00786168941115117, 0.00782607471628075, 0.0077766368145104, 0.00771707172659994, 0.00765150661856128, 0.00758428651709131, 0.00751978806480712, 0.00746225665165169, 0.00741565176572531, 0.00738347854403898, 0.00736858271830723, 0.00737289206908249, 0.00739710079450499, 0.0074403160390935, 0.00749972335138329, 0.0075703885616105, 0.00764540566689495, 0.00771671605591952, 0.0077769921321347, 0.00782274986554319, 0.00785773534702617, 0.00789275031655677, 0.00793421056207134, 0.00795885859891545, 0.00791171361328653, 0.00780781609877399, 0.00778474134086601, 0.00763270645552051, 0.00763459399903389, 0.00742775935997182, 0.00722447105332846, 0.00722736172262575, 0.00707385748447619, 0.00704537539038115, 0.00693770032329235, 0.00687793724304772, 0.00688147597153431, 0.00689983738200391, 0.0069118469115246, 0.00692292107131746, 0.00694360675907839, 0.00697931142586324, 0.00702937889887095, 0.00708938627209771, 0.00715357209570238, 0.00721651078373211, 0.00727400887903941, 0.00732341438074935, 0.00736353594184004, 0.0073943322412985, 0.00741649699955585, 0.00743103607337662, 0.00743890670233381, 0.00744076335760487, 0.00743683000262512, 0.00742689647990826, 0.00741041903184206, 0.00738669308236416, 0.00735506105514326, 0.00731511904637885
flux1:, 0.677905518394651, 0.00764194062660669, 0.00761939543672097, 0.00758204617594996, 0.00753280371065237, 0.00747510655790531, 0.00741271972141581, 0.00734955548638835, 0.0072895229663112, 0.00723640017661953, 0.00719371169369238, 0.00716458891973399, 0.00715158989599151, 0.00715646198572498, 0.00717984416093997, 0.00722092808844863, 0.00727713353797381, 0.00734391171284211, 0.00741487723423864, 0.00748257745552928, 0.00754026725725787, 0.00758483242091913, 0.00761993525019155, 0.00765573556667507, 0.00769794049564198, 0.00772394591341419, 0.00768141226748252, 0.00758519175343732, 0.0075668464422065, 0.00742409087433829, 0.00743009191084744, 0.00723351046539648, 0.00704002749362056, 0.00704655514584061, 0.00690108132969936, 0.00687662376155366, 0.00677503048289929, 0.00671868931261949, 0.00672318554410138, 0.00674212017924123, 0.00675468872927056, 0.00676565455217721, 0.00678498831328478, 0.0068179352219294, 0.00686401046394294, 0.00691913566103809, 0.00697794362831998, 0.0070353789890553, 0.00708755773224873, 0.00713206488611332, 0.00716787888420379, 0.00719507658043561, 0.00721443849844015, 0.00722704516871548, 0.00723392992291386, 0.0072358294963311, 0.00723305124457842, 0.00722545584819382, 0.00721253847110734, 0.00719358054579252, 0.00716783921280345, 0.00713474182676178
flux1:, 0.678167967298405, 0.00739595698079026, 0.0073703036343068, 0.00733200908749214, 0.00728382190121049, 0.00722888457795044, 0.0071705635777502, 0.00711230576695363, 0.00705752488323936, 0.00700950916850734, 0.0069713314503294, 0.00694573780934395, 0.00693499165201184, 0.00694065686253804, 0.0069633172005522, 0.00700225110153549, 0.00705511605775178, 0.00711775215801755, 0.0071842967439318, 0.00724790296907236, 0.00730240753761747, 0.00734507264099121, 0.00737950659937197, 0.00741529718804765, 0.00745753930060293, 0.0074843154204987, 0.00744579642742531, 0.00735656545224637, 0.00734246487228235, 0.00720865481472311, 0.00721847734972599, 0.00703207850975116, 0.00684843252522086, 0.00685858244154458, 0.00672134279978005, 0.00670104823163621, 0.00660565705734785, 0.00655304383694617, 0.00655883668980522, 0.00657857149625364, 0.00659182021127028, 0.00660274101984312, 0.00662074824370982, 0.00665091630008982, 0.0066929137943437, 0.00674299295657253, 0.00679617595264427, 0.00684778186541708, 0.00689424794886007, 0.00693341370622594, 0.00696444850554907, 0.00698757034875725, 0.00700366951348227, 0.00701392246538741, 0.00701945690048328, 0.00702110633531245, 0.00701927210780278, 0.00701389274278488, 0.00700450640651508, 0.00699038241201347, 0.00697069282215095, 0.00694469502053095
flux1:, 0.678430416202158, 0.00714450879922873, 0.00711647203498259, 0.00707800819294382, 0.00703166763881415, 0.00698026432738504, 0.00692673842512804, 0.00687404935265521, 0.00682509956369792, 0.00678267758784397, 0.00674939990070764, 0.00672762699389827, 0.00671933049747423, 0.00672589554050363, 0.00674785606374334, 0.00678458222952449, 0.006833972691015, 0.00689225718656712, 0.00695409276036624, 0.0070132312548165, 0.0070640823836564, 0.00710428242005697, 0.0071374058633478, 0.00717252795639019, 0.00721421821444794, 0.00724127457114051, 0.00720624972134055, 0.00712337033442864, 0.00711303228862277, 0.0069877965529467, 0.0070011022304975, 0.00682471842956313, 0.00665082880334311, 0.00666448513106606, 0.00653556613321502, 0.00651945813606501, 0.0064303076153381, 0.00638165999590229, 0.00638903070763994, 0.00640976128684725, 0.00642381652762043, 0.00643479963422801, 0.00645158765183382, 0.00647907350886758, 0.00651705740183783, 0.00656210215759872, 0.00660960626881096, 0.00665525806756737, 0.00669581788976282, 0.0067293873404849, 0.00675533878977744, 0.00677404638970307, 0.00678652652610426, 0.00679406781879146, 0.00679790724003418, 0.00679898801216037, 0.00679781626234229, 0.00679441738486726, 0.00678838039078552, 0.00677896973784117, 0.00676527947233244, 0.00674640387026791
flux1:, 0.678692865105911, 0.00688954369335291, 0.00685987321241381, 0.00682198500212738, 0.00677819851105064, 0.00673097272485349, 0.00668280236839608, 0.00663614788194492, 0.00659339622042632, 0.00655683843492933, 0.0065286419939978, 0.00651079260809581, 0.00650498262271761, 0.00651243084902995, 0.00653363221631396, 0.00656805642130142, 0.00661384688056691, 0.00666762129287944, 0.0067245486087915, 0.00677896563928292, 0.00682583840500056, 0.00686316607348475, 0.00689449944783034, 0.00692844917321891, 0.00696913450877315, 0.00699609132441432, 0.00696412886312433, 0.00688702728981753, 0.00687998540946204, 0.00676292228863024, 0.00677933170658788, 0.00661269902231585, 0.00644836991724802, 0.00646531073370627, 0.00634466803268094, 0.00633264545936439, 0.00624967723920054, 0.00620514265401562, 0.0062142930175505, 0.00623616419391567, 0.00625113902022629, 0.00626231729785795, 0.0062780572603581, 0.00630305832963616, 0.00633722759129643, 0.00637741333782904, 0.00641937004808911, 0.00645914115507509, 0.00649380209586177, 0.00652171427033746, 0.00654245564167651, 0.00655656294993891, 0.00656518773259555, 0.00656974118212515, 0.00657158035920313, 0.00657176884720382, 0.0065709279981967, 0.00656918063046789, 0.00656617780985387, 0.0065611914831616, 0.00655325134729049, 0.00654130331699281
flux1:, 0.678955314009665, 0.00663289324333144, 0.00660234475006658, 0.00656573132328331, 0.00652511220731369, 0.00648257108121329, 0.00644014638379146, 0.0063997980057075, 0.00636340418143276, 0.00633277208140874, 0.00630963861191108, 0.0062956357655295, 0.0062921979982014, 0.00630039736434789, 0.00632070559339628, 0.00635270236970799, 0.00639477965686713, 0.00644393921232586, 0.00649584976971868, 0.00654541340161053, 0.00658812854929642, 0.00662233785070318, 0.0066515687745102, 0.0066840033323827, 0.00672337277370505, 0.00674996601534515, 0.0067207282505297, 0.0066489040418159, 0.0066447188403851, 0.00653540480695531, 0.00655450661589774, 0.00639727268568884, 0.00624219942030139, 0.0062621021525122, 0.00614955924287257, 0.00614139825468886, 0.0060644527563606, 0.0060240772403344, 0.00603511756380836, 0.0060582111763241, 0.00607419126049144, 0.00608570628010088, 0.00610061378469619, 0.00612340726350328, 0.0061540743014912, 0.00618971968014133, 0.00622642744687005, 0.00626057414292706, 0.00628953338316972, 0.00631191468352936, 0.00632749497494233, 0.00633697144444007, 0.00634163227352794, 0.00634301543446882, 0.00634260425752378, 0.00634159046291748, 0.00634072003466235, 0.00634022461828027, 0.00633983122558403, 0.00633883603793152, 0.00633622401370293, 0.00633081469673944
flux1:, 0.679217762913418, 0.00637623266230189, 0.00634554957367369, 0.00631085213703619, 0.00627391382021929, 0.00623642863184448, 0.00619997570260769, 0.00616602196108337, 0.00613595362136898, 0.0061111176807376, 0.00609284867980414, 0.00608245486184245, 0.00608114182748392, 0.00608986046177749, 0.00610907924817682, 0.00613850038911455, 0.00617676812952324, 0.00622126230588592, 0.00626813548443463, 0.00631283012916736, 0.00635134707936297, 0.00638234588129436, 0.00640932217574041, 0.00644005378598594, 0.00647793321836773, 0.00650401005418804, 0.00647725090825435, 0.0064102798095427, 0.00640854643898823, 0.00630654532294558, 0.00632790772172742, 0.00617964546611694, 0.00603342868532892, 0.00605588436391969, 0.00595114226263916, 0.00594650885162181, 0.00587533095541178, 0.00583905818276218, 0.00585200443078832, 0.00587633421246621, 0.00589336840250244, 0.00590535574391472, 0.00591967116688206, 0.00594059033333286, 0.00596815453272711, 0.00599969370134101, 0.00603159055086147, 0.00606052646381847, 0.00608414878936889, 0.00610129528220673, 0.00611192686314146, 0.00611689098277186, 0.00611760662961745, 0.00611573648766294, 0.00611289139388029, 0.00611039557602389, 0.00610912732619289, 0.00610943852580828, 0.00611114775699555, 0.00611359556618131, 0.00611574668021561, 0.00611632246287585
flux1:, 0.679480211817171, 0.00612105390092613, 0.00609094960202004, 0.00605874114289099, 0.0060258947014652, 0.00599370610619424, 0.00596329940681364, 0.00593566432822852, 0.00591172035536915, 0.00589238654343193, 0.00587863127778016, 0.00587147614625763, 0.00587193285601816, 0.00588086119860032, 0.00589874924173029, 0.00592543540658384, 0.00595981942789117, 0.00599965116428072, 0.00604154772455784, 0.00608146286350348, 0.00611586493447355, 0.00614369815019212, 0.00616841041827693, 0.00619738952169304, 0.0062337263637793, 0.00625923196380862, 0.0062347872691267, 0.00617231790152001, 0.0061726701609983, 0.00607754173716121, 0.00610072502947546, 0.00596095040900621, 0.00582311607636644, 0.00584765030078174, 0.00575030620429496, 0.00574877706610432, 0.00568303013844493, 0.00565070936774767, 0.00566548836507696, 0.00569100115863243, 0.00570909647826747, 0.00572167358271104, 0.00573564303475825, 0.0057550522121296, 0.00577997020928211, 0.00580792002801839, 0.00583554947497418, 0.00585981214831842, 0.00587859902865318, 0.00589094970135735, 0.00589698711846181, 0.00589769178340994, 0.00589460096008767, 0.00588949395859619, 0.00588410531609781, 0.00587989230686065, 0.00587787076046894, 0.0058785232475532, 0.00588177612296328, 0.00588703652030912, 0.00589327696566454, 0.00589915364363588
flux1:, 0.679742660720924, 0.00586865317055948, 0.00583979385831566, 0.00581057019570855, 0.00578212404835812, 0.00575535033226831, 0.00573092890679731, 0.00570939516248988, 0.00569123427003712, 0.00567697631497216, 0.00566726576518351, 0.0056628797031404, 0.00566467480582234, 0.00567345247768291, 0.00568974450779921, 0.00571353923564344, 0.00574399388615606, 0.00577921807297628, 0.0058162712488313, 0.00585158608212908, 0.00588206007750087, 0.00590688587328366, 0.00592944216672791, 0.00595673239549122, 0.00599157250103587, 0.0060165300800862, 0.00599430199809106, 0.00593604724326594, 0.00593815799248554, 0.00584946530430131, 0.00587403438240427, 0.0057422263544104, 0.00561224934598247, 0.00563834751810626, 0.0055479198235357, 0.00554900894951852, 0.0054882949635838, 0.00545969594756789, 0.0054761569810096, 0.00550273911198562, 0.00552185967683198, 0.00553511642551781, 0.00554897419063332, 0.00556724385992295, 0.00558999856737453, 0.0056149231469233, 0.00563889618479812, 0.00565910861728402, 0.00567366143131049, 0.00568176511187332, 0.00568367744722914, 0.00568048914123375, 0.00567383747784351, 0.00566560482402667, 0.00565764066672086, 0.00565153172125822, 0.00564843344842263, 0.00564896758955117, 0.00565318376833798, 0.00566057853586589, 0.00567016216529186, 0.00568056182316175
flux1:, 0.680005109624678, 0.00562013155952008, 0.00559311995393317, 0.00556729178130716, 0.00554345257359003, 0.00552209936707412, 0.00550348484028297, 0.00548771898110597, 0.0054748906943445, 0.00546518496793237, 0.00545896853582779, 0.00545681898524769, 0.00545947855058546, 0.00546772356407101, 0.00548215324618453, 0.00550291822985406, 0.00552943321006464, 0.00556015484025118, 0.00559256016180781, 0.00562352600713566, 0.00565033856830914, 0.0056724004322297, 0.00569299610624802, 0.00571874418699212, 0.00575220394771735, 0.00577669059544495, 0.00575662818053738, 0.00570235276642178, 0.00570593140086455, 0.00562324655353115, 0.00564878245393921, 0.00552440341380892, 0.00540173249440007, 0.00542886682086839, 0.00534482365529121, 0.00534801183676015, 0.00529189505166657, 0.00526672761208826, 0.00528465846942973, 0.0053121458676424, 0.005332215014141, 0.00534620708252117, 0.00536016032307185, 0.00537764384723544, 0.00539871429701752, 0.00542118947445447, 0.00544214556266662, 0.00545897584056082, 0.00546995638973496, 0.00547443531286805, 0.00547277476128048, 0.00546614877058391, 0.00545627187754494, 0.00544511120602511, 0.00543461777848483, 0.00542649981949428, 0.00542205076609213, 0.00542203704369682, 0.00542664501704057, 0.00543548252845133, 0.00544762773564366, 0.00546171630975001
flux1:, 0.680267558528431, 0.00537640568316814, 0.0053517661355775, 0.00532965205269422, 0.00531052615667717, 0.00529449644022986, 0.00528141104735432, 0.00527098857692692, 0.00526296392708549, 0.00525722397983308, 0.00525390583352269, 0.00525343329074854, 0.00525647429965798, 0.0052638120292627, 0.00527613467615844, 0.00529376487756747, 0.00531637191348468, 0.00534274402376393, 0.0053707488016753, 0.00539767092836617, 0.00542114400124852, 0.00544074155700809, 0.00545962755587123, 0.00548403151515523, 0.00551626838005477, 0.00554038949501803, 0.00552246774537841, 0.00547197386084861, 0.00547676183653977, 0.00539967032503494, 0.00542578028894517, 0.00530829551700034, 0.00519237766642193, 0.0052200335947468, 0.00514182205073398, 0.0051465865898036, 0.00509461824887093, 0.00507255412773346, 0.00509169954894388, 0.00511989015873648, 0.00514079500989851, 0.00515553994696744, 0.00516975634043128, 0.00518676964010316, 0.00520660359093733, 0.00522718378579943, 0.00524575366232104, 0.00525987573066844, 0.0052679671267489, 0.00526948009551405, 0.0052648494061216, 0.00525530326722136, 0.00524260753834021, 0.00522879197909898, 0.00521589150915654, 0.00520572357205417, 0.00519971369494196, 0.00519877464036537, 0.00520323971776306, 0.00521284745262528, 0.00522677249236923, 0.00524369607282878
flux1:, 0.680530007432184, 0.00513822441743859, 0.00511639014540818, 0.00509821101410771, 0.00508380651320485, 0.00507291027626334, 0.00506499376356859, 0.00505942239092065, 0.00505562222363099, 0.00505323052304028, 0.00505220290688895, 0.00505285382725751, 0.00505581469873418, 0.00506190419037047, 0.00507191727099311, 0.00508635441162598, 0.00510513295914666, 0.00512735427341065, 0.00515124740257518, 0.00517446768490411, 0.00519495514777464, 0.00521241631529499, 0.00522986888025703, 0.00525314770193359, 0.0052843321479509, 0.00530819718265125, 0.00529239689794431, 0.00524550969471377, 0.0052512752105016, 0.0051793790571457, 0.00520570477599197, 0.00509459971099716, 0.00498490208664905, 0.00501260217333263, 0.00493967575238782, 0.00494551799619752, 0.0048972597391975, 0.00487795448422071, 0.00489803513358954, 0.00492670224838849, 0.00494829995251515, 0.00496377585304336, 0.0049783746614893, 0.00499517994953363, 0.00501417091638623, 0.00503336049246826, 0.00505013329093642, 0.00506219155601431, 0.00506806222991348, 0.00506727000870048, 0.00506029115985686, 0.00504837830932552, 0.00503332093237811, 0.00501718648663566, 0.00500207250544638, 0.00498988913931304, 0.00498218359024435, 0.00498001204614992, 0.00498386063081683, 0.00499361409768284, 0.00500856906728048, 0.0050274872128608
flux1:, 0.680792456335937, 0.00490618777855103, 0.00488749105217618, 0.00487336627171354, 0.00486359571289189, 0.00485755916925331, 0.00485438405109561, 0.00485312418198655, 0.00485294373729267, 0.00485327892200241, 0.00485395048772807, 0.00485520501307559, 0.00485767107136956, 0.00486222672522102, 0.00486978647419656, 0.0048810296025924, 0.0048961107824879, 0.00491442282596991, 0.00493452528463716, 0.00495440666145518, 0.00497227367937116, 0.00498793024652165, 0.00500422446952893, 0.00502659178207451, 0.00505688323911691, 0.00508058502381683, 0.00506687546032348, 0.00502343005911569, 0.00502996292258884, 0.00496288297142389, 0.00498910687965367, 0.00488390136014829, 0.00477992958041843, 0.00480725323379693, 0.00473909548619653, 0.0047455642791203, 0.00470060837845581, 0.00468372135313449, 0.00470445170133032, 0.00473335705545421, 0.00475548200290147, 0.00477162856585605, 0.00478667543045409, 0.00480346978677229, 0.00482193972680641, 0.00484017048352901, 0.00485566708077506, 0.00486624696136951, 0.00487051997471063, 0.0048680550231659, 0.00485934103586841, 0.00484562624685242, 0.00482869559567664, 0.00481062752636347, 0.00479355795461276, 0.00477946932427546, 0.00477001550119707, 0.00476638817879776, 0.00476922703862597, 0.00477857366264447, 0.0047938676640624, 0.00481398232672641
flux1:, 0.681054905239691, 0.00468076479037227, 0.004665430851906, 0.00465537726849285, 0.00465006174617049, 0.00464853644799055, 0.00464962168572785, 0.00465210390982799, 0.00465493311751771, 0.00465739192014832, 0.00465920999039249, 0.00466060324249094, 0.00466222579061008, 0.00466503310813851, 0.00467006605441012, 0.0046781782317233, 0.00468974634127816, 0.0047044297405934, 0.00472108591335821, 0.0047379992183405, 0.00475360531770446, 0.00476777329804345, 0.00478316217377515, 0.00480480574205352, 0.00483433420548471, 0.00485793344743747, 0.00484625920635005, 0.00480609038637012, 0.00481319784996244, 0.00475057552204111, 0.00477642511264188, 0.00467668403980058, 0.00457799590649402, 0.00460459394966969, 0.0045407368972464, 0.00454744661185608, 0.00450543167204007, 0.00449064273944266, 0.00451174661755967, 0.00454065232461535, 0.00456312374782517, 0.00457984544117033, 0.00459535095405437, 0.00461226013292119, 0.00463044850584611, 0.00464806430668285, 0.00466271814220467, 0.00467232397270782, 0.00467555310954915, 0.00467199511301948, 0.00466212633876281, 0.00464716407055826, 0.00462886132273142, 0.0046092800721176, 0.00459056823148978, 0.00457475673218688, 0.00456358669321119, 0.00455837225713189, 0.00455990183284286, 0.00456837874216641, 0.00458340114260974, 0.00460398019431068
flux1:, 0.681317354143444, 0.00446230844074622, 0.0044504537514462, 0.0044443878609471, 0.00444326308992841, 0.0044458355324843, 0.00445065910700252, 0.00445629898994724, 0.00446153860070459, 0.00446555236450594, 0.00446801887103247, 0.00446915540032956, 0.00446966388067355, 0.00447058870117936, 0.00447309754243724, 0.00447820812968813, 0.00448649932345512, 0.00449786904096997, 0.00451143881161405, 0.00452575214976483, 0.00453943843220271, 0.0045524038529882, 0.00456710363743316, 0.0045881715365135, 0.00461702572824567, 0.00464054150118715, 0.00463081441457022, 0.00459374962898219, 0.00460125365282351, 0.00454275235065398, 0.00456800254979044, 0.00447334271593584, 0.00437955692869663, 0.00440516044218446, 0.00434519700883083, 0.00435183940991942, 0.00431246074783347, 0.00429948270076346, 0.00432070570255932, 0.00434938440676094, 0.00437201388063633, 0.00438918486298961, 0.0044051067199905, 0.00442218417051003, 0.0044402435406987, 0.00445749242625907, 0.00447163830183442, 0.00448067922513763, 0.00448333259005932, 0.00447919054983594, 0.00446869617594777, 0.00445301250151797, 0.00443383501614298, 0.00441318201429515, 0.00439318573218377, 0.00437589908179608, 0.00436312709396309, 0.00435628838006225, 0.00435630960878861, 0.00436355472133527, 0.00437778989485801, 0.00439818468127036
flux1:, 0.681579803047197, 0.00425106721818151, 0.00424270231472903, 0.00424044619184723, 0.00424317111568193, 0.00424937345070586, 0.00425738447534203, 0.00426559529130206, 0.00427266943342281, 0.00427771573951746, 0.00428039726176471, 0.00428095897672094, 0.00428016644173189, 0.00427915779248385, 0.00427922164816293, 0.00428152414827394, 0.00428682217810976, 0.00429522153147571, 0.0043060729876066, 0.00431814352413375, 0.00433022393603149, 0.00434223403005277, 0.00435641591843497, 0.0043770094112068, 0.00440523150929169, 0.00442863777823717, 0.00442073388329792, 0.00438658971059278, 0.00439432576231727, 0.00433963197497576, 0.00436410564516397, 0.00427419873512239, 0.00418499856066888, 0.00420942195233116, 0.00415301224205438, 0.00415936200775196, 0.00412237649863756, 0.00411096283878164, 0.00413208115796629, 0.00416032403247305, 0.00418292250300795, 0.00420039289324204, 0.00421664120008929, 0.00423387189071199, 0.00425186971306982, 0.00426890321534941, 0.00428277388225334, 0.00429155764154339, 0.00429400877850714, 0.00428970977596765, 0.0042790547463328, 0.00426313311463978, 0.00424355985561704, 0.0042222835017892, 0.00420139255912934, 0.00418293356267856, 0.0041687489100762, 0.00416033932465925, 0.00415875395437335, 0.00416451027919521, 0.00417754570207298, 0.00419720248035443
flux1:, 0.68184225195095, 0.00404719390911862, 0.00404223076230637, 0.0040435217942332, 0.00404968999027633, 0.00405901228186842, 0.00406964324337272, 0.00407984736278971, 0.00408821333359425, 0.00409382360578334, 0.00409635639527117, 0.00409610483543449, 0.00409390752748156, 0.00409099478189564, 0.00408876437697938, 0.00408851021130237, 0.00409113941442288, 0.00409693287624499, 0.00410543544053856, 0.00411560326283499, 0.00412635945760505, 0.00413761869859602, 0.00415140618631274, 0.00417157862033594, 0.0041991648756285, 0.0042223924477476, 0.00421615356183981, 0.00418473525871558, 0.00419255246312836, 0.00414137651242628, 0.0041649431838229, 0.00407951519054923, 0.00399464741485377, 0.0040177860966458, 0.00396465789942008, 0.00397057212958394, 0.00393579781167877, 0.00392574596678529, 0.00394657162841981, 0.00397419409276943, 0.00399657816491024, 0.00401418121080051, 0.0040306263280921, 0.00404793463957108, 0.00406586042478023, 0.00408273926027957, 0.00409646900323365, 0.00410520292130765, 0.00410772886548353, 0.00410361307122457, 0.00409319017429277, 0.0040774609460077, 0.00405794006594802, 0.00403648215105384, 0.00401510446111903, 0.00399581791630741, 0.00398047347699347, 0.00397062808913841, 0.00396743296412303, 0.00397154653894562, 0.0039830745828683, 0.00400154010030098
flux1:, 0.682104700854704, 0.0038507530829583, 0.00384901644415691, 0.00385352052769658, 0.00386267427637839, 0.00387457839924982, 0.00388725786846654, 0.00389889737876273, 0.00390805346314776, 0.00391381752085843, 0.00391590861000706, 0.0039146827275407, 0.00391105492839501, 0.00390634035339569, 0.00390202906165034, 0.00389951799246475, 0.00389983397287224, 0.00390339890154361, 0.00390991674042831, 0.00391850035759108, 0.00392817945696935, 0.00393884952597654, 0.0039523203735356, 0.00397208092480942, 0.00399898699261413, 0.00402192981632486, 0.00401716881023594, 0.00398827233062997, 0.00399603457902704, 0.00394811089230788, 0.00397068386631235, 0.0038895113653148, 0.00380878116192588, 0.00383060456676827, 0.00378054890116261, 0.0037859613574117, 0.00375327250040294, 0.00374442297230634, 0.00376480572636535, 0.00379165095121514, 0.00381364825954209, 0.00383120794371723, 0.00384769013192543, 0.003864950850631, 0.00388272757826572, 0.00389943249770193, 0.00391306647861409, 0.00392186445113168, 0.00392464967959603, 0.00392097078075902, 0.00391109733767437, 0.00389593081790907, 0.00387686942435869, 0.00385565229798032, 0.00383419936480677, 0.00381445685038594, 0.00379825431492002, 0.00378717657905112, 0.00378245283154164, 0.00378486516796898, 0.00379467934572532, 0.00381160115548296
flux1:, 0.682367149758457, 0.00366172889047144, 0.00366297075080545, 0.00367029820723203, 0.00368194467596384, 0.0036958795576886, 0.00371004536095187, 0.00372259221784109, 0.00373208413265818, 0.00373765256273306, 0.00373907804922476, 0.00373678873894663, 0.00373177419094189, 0.00372542215191147, 0.00371929403693534, 0.00371486215630515, 0.00371324079051589, 0.00371495838446454, 0.00371984402312989, 0.00372713706779412, 0.00373595154481789, 0.00374615415393708, 0.00375934565974267, 0.00377866650593975, 0.00380481606721469, 0.00382734054872085, 0.00382384919404532, 0.00379726489991908, 0.0038048524390927, 0.00375993924545004, 0.00378147127957705, 0.0037043751729849, 0.00362763775244575, 0.00364817868482577, 0.00360104148172155, 0.00360595260785606, 0.00357527124421266, 0.00356750347543894, 0.0035873298513888, 0.00361327026765472, 0.00363472383488148, 0.0036520624744113, 0.00366840254940915, 0.00368545387110875, 0.00370295233296964, 0.00371939866890697, 0.0037329065250738, 0.0037418005740615, 0.00374494555074782, 0.00374187553040393, 0.00373279392862429, 0.00371849650263981, 0.00370025259346051, 0.00367966743337906, 0.00365853978136696, 0.00363872329287352, 0.0036219961847418, 0.00360994156237799, 0.00360383999758282, 0.00360457625187971, 0.00361256298479589, 0.00362768535317089
flux1:, 0.68262959866221, 0.00348003448630588, 0.00348395051531123, 0.00349367366018767, 0.00350730229820745, 0.00352271983896473, 0.00353783232152022, 0.00355079799773445, 0.00356022427522023, 0.00356530926452829, 0.00356591069614897, 0.00356253321094933, 0.00355623436781647, 0.00354845846741864, 0.00354081451050424, 0.00353482079831383, 0.00353164629797088, 0.00353189217212835, 0.00353548034099404, 0.0035417491105815, 0.00354987805735897, 0.00355969956732616, 0.00357261584201347, 0.00359144132767893, 0.00361673654379719, 0.00363869250464522, 0.00363625073508544, 0.00361176803247698, 0.00361907907048039, 0.00357695748378685, 0.00359743534525307, 0.00352427280683143, 0.00345142286023403, 0.00347076433213922, 0.00342643551906149, 0.00343089947680494, 0.00340218456115157, 0.00339541048127444, 0.00341460064888172, 0.00343953777927879, 0.00346030933730058, 0.00347725478073807, 0.00349326501174259, 0.00350992245531694, 0.00352697716795993, 0.00354303155071996, 0.00355632365203674, 0.00356527848615525, 0.00356881139661583, 0.00356644850906157, 0.00355832975664608, 0.0035451426938259, 0.00352801924575884, 0.00350841582875602, 0.00348798918140926, 0.00346847470873953, 0.00345157053412307, 0.00343882847820797, 0.00343155264898312, 0.00343070694546731, 0.00343683411571957, 0.00344999053868038
flux1:, 0.682892047565963, 0.0033055237098716, 0.00331177042224743, 0.00332344155307874, 0.00333854157178687, 0.00335491231711852, 0.00337046704861716, 0.00338341135588459, 0.00339242769187551, 0.00339680269061946, 0.00339648222892353, 0.00339204740463265, 0.00338461359767844, 0.00337566289818738, 0.00336682652443154, 0.00335963895086074, 0.00335529173470952, 0.0033544265788925, 0.00335702840898205, 0.00336250999702818, 0.00337010116787524, 0.00337959807487645, 0.00339221816109913, 0.00341047467345169, 0.00343480716468331, 0.00345603918674531, 0.00345442472623385, 0.00343183697529782, 0.00343878893829804, 0.00339926148698525, 0.00341869973922077, 0.00334935515597508, 0.00328031516373835, 0.00329857592126636, 0.00325697718873508, 0.0032610872120373, 0.00323432261482492, 0.00322847888029824, 0.00324698202515259, 0.00327084501144762, 0.00329081731670745, 0.00330720941276829, 0.00332270397712237, 0.00333877419417523, 0.00335519960275552, 0.00337069739095636, 0.00338364222794672, 0.00339257131341269, 0.00339646163095198, 0.00339484045007669, 0.00338778994629516, 0.00337589044706105, 0.00336013164349014, 0.0033418100157469, 0.00332242300400307, 0.00330356515536619, 0.00328682803061666, 0.00327370382908542, 0.00326549234178615, 0.00326321173111339, 0.00326751534391478, 0.00327861875492561
flux1:, 0.683154496469717, 0.00313800484021898, 0.00314621627436443, 0.0031593848338707, 0.00317546159729614, 0.00319228914289886, 0.00320782827335508, 0.00322036685122886, 0.00322868922838317, 0.00323218757481569, 0.00323090236469281, 0.00322548732825145, 0.00321710269862082, 0.00320724797222443, 0.00319755082427608, 0.00318953286359779, 0.0031843779428394, 0.00318273873447565, 0.00318463649014607, 0.00318953738247903, 0.0031967095749436, 0.00320591415662089, 0.00321820008703631, 0.0032358056272528, 0.00325906692443376, 0.00327942506325903, 0.0032784225818467, 0.00325753180048758, 0.00326406201483076, 0.00322695077320448, 0.00324538521536295, 0.00317976092154375, 0.00311446936603945, 0.00313178926671852, 0.00309286170461719, 0.00309673503439448, 0.00307191750549215, 0.00306695739086645, 0.0030847463010431, 0.00310748951446413, 0.00312656773225529, 0.00314226382764059, 0.00315706826231089, 0.0031723618875021, 0.00318796776307449, 0.00320272992469777, 0.00321517128770201, 0.00322395311072509, 0.00322812578991509, 0.00322722832913805, 0.00322129312667623, 0.00321079721994568, 0.00319658678970173, 0.00317979117808095, 0.00316173526686945, 0.00314385392777689, 0.00312760890499167, 0.00311440675223891, 0.00310551622853629, 0.00310198466753514, 0.0031045548816415, 0.003113586600848
flux1:, 0.68341694537347, 0.00297725550724018, 0.00298705837519885, 0.00300128620687379, 0.00301787548246794, 0.00303470866879352, 0.00304983016587541, 0.00306164009249548, 0.00306904638966245, 0.00307155887289639, 0.00306931484674793, 0.00306303365380773, 0.00305390546279934, 0.0030434261845185, 0.00303319489206637, 0.00302469315894264, 0.00301906964267465, 0.00301696185533218, 0.00301840443170357, 0.00302289955125502, 0.00302974506414893, 0.00303867071224881, 0.00305057488268469, 0.00306744762561924, 0.00308953835043151, 0.00310888748294642, 0.0031082966867055, 0.0030889177436431, 0.00309498346077489, 0.00306012800102967, 0.00307760919854249, 0.00301561673153364, 0.00295401713623833, 0.00297054340522668, 0.00293423601475788, 0.00293799954035501, 0.00291512761741284, 0.00291101337371895, 0.00292807885963304, 0.00294967896086407, 0.00296779122055933, 0.00298267052975096, 0.00299662976658026, 0.00301097265469945, 0.00302557782728875, 0.00303942626902081, 0.00305119914485612, 0.00305969259883576, 0.00306404191330564, 0.00306380898779136, 0.00305898593080195, 0.00304995286547264, 0.00303741446376772, 0.00302232965524236, 0.00300584179943598, 0.00298921158947649, 0.00297375164472767, 0.00296076004413968, 0.00295144990889498, 0.00294687342409052, 0.00294784103189572, 0.00295483939088008
flux1:, 0.683679394277223, 0.00282303737487755, 0.00283406392561868, 0.00284893782685883, 0.00286561711751026, 0.00288205930274192, 0.00289642347425365, 0.00290724655692703, 0.00291357638253757, 0.00291504767193836, 0.00291189290212215, 0.00290488738257792, 0.00289523511079711, 0.00288440769560918, 0.00287395218579402, 0.00286528573260014, 0.00285949793442763, 0.0028571891177708, 0.0028583885330456, 0.00286262079362243, 0.00286920785150125, 0.00287785383535507, 0.00288932533647917, 0.00290539076388822, 0.00292622808895121, 0.00294445544328695, 0.00294409773754485, 0.00292606187394155, 0.0029316396717193, 0.00289889507126349, 0.00291548238576193, 0.00285703486629761, 0.00279906639987284, 0.00281494159392394, 0.00278120144032239, 0.00278497896571123, 0.00276404357841113, 0.0027607398745249, 0.00277708552425628, 0.00279753829076203, 0.00281463552568318, 0.00282860229334323, 0.0028415870138482, 0.00285482942335453, 0.00286827325624487, 0.00288104389107431, 0.00289198830294726, 0.00290004641820891, 0.00290444870729459, 0.00290479089933316, 0.00290103513656749, 0.00289347293775588, 0.00288267243426209, 0.00286942269373882, 0.00285468099693966, 0.00283952398562489, 0.00282510029118045, 0.00281258053193019, 0.00280310044658205, 0.00279769432762087, 0.00279721850801304, 0.0028022679034567
flux1:, 0.683941843180977, 0.00267510910907122, 0.00268700728650897, 0.00270214842826733, 0.0027185449667124, 0.00273425999747471, 0.00274759298164111, 0.0027572364946734, 0.00276238911200227, 0.00276281302928978, 0.00275883071268707, 0.00275126170714488, 0.00274130720910648, 0.00273039482218687, 0.0027199985360483, 0.00271145018246644, 0.00270576067297988, 0.00270347568980239, 0.00270460477161334, 0.00270868523721815, 0.00271506037625314, 0.00272341594873516, 0.00273440571216004, 0.00274960214173058, 0.00276912532836868, 0.00278614598407467, 0.00278586953698469, 0.00276902714613636, 0.00277411181007107, 0.00274334691113034, 0.00275910336088222, 0.00270410942667935, 0.0026496995801275, 0.00266505184572146, 0.00263381635071678, 0.00263771814844787, 0.00261869541286361, 0.00261616424896012, 0.00263180187536346, 0.00265111904621656, 0.0026671742295784, 0.00268015967022586, 0.00269207085044574, 0.00270409433463007, 0.00271624559943331, 0.00272779872870966, 0.00273777104022336, 0.002745252554279, 0.00274957738551333, 0.00275038515732794, 0.00274761863589786, 0.00274149051282899, 0.00273243997151603, 0.00272109039267501, 0.00270821278070742, 0.00269469459263665, 0.00268151031614586, 0.0026696883676344, 0.00266026873487313, 0.00265424724384232, 0.00265250510951123, 0.00265572601793394
flux1:, 0.68420429208473, 0.00253323640257749, 0.00254567722202821, 0.0025607473793435, 0.00257654274838161, 0.00259125761097135, 0.00260335183874725, 0.00261168673726465, 0.00261561713800997, 0.00261503085871605, 0.00261033205153253, 0.00260237118797844, 0.00259233008029897, 0.00258157422251769, 0.00257148645536535, 0.002563296371818, 0.00255792118689123, 0.00255583928930165, 0.00255703069595499, 0.00256103943925616, 0.00256722990455132, 0.00257527776864939, 0.00258574252665082, 0.00260002502435648, 0.00261819901547768, 0.00263395934254025, 0.00263364250471977, 0.00261786513611281, 0.00262246814477548, 0.00259356418269501, 0.00260855235049467, 0.00255691187409264, 0.00250597146998003, 0.002520907423113, 0.00249209903402721, 0.00249621407623415, 0.0024790605127447, 0.00247725777136362, 0.00249220375471982, 0.00251041006632875, 0.00252541694204606, 0.00253737998988543, 0.00254815161722376, 0.00255887355652698, 0.00256963659070033, 0.00257986443030896, 0.00258874589725707, 0.00259552441328557, 0.0025996438828668, 0.00260079654246217, 0.00259891617921922, 0.00259414748140923, 0.00258681053862141, 0.0025773705567593, 0.00256641623192366, 0.00255464535936844, 0.00254285287381554, 0.00253191465812241, 0.00252276024193817, 0.00251632896955394, 0.00251350712580019, 0.00251504737776254
flux1:, 0.684466740988483, 0.00239719836133308, 0.00240988072357657, 0.00242458558907113, 0.00243951726992109, 0.00245302173371301, 0.00246373366637893, 0.00247069055748884, 0.00247340393431949, 0.0024718813346397, 0.00246659761950285, 0.00245841978255498, 0.00244849419491286, 0.0024381081763133, 0.00242853864347642, 0.00242090028104852, 0.00241600636974246, 0.00241426018846267, 0.0024156068297665, 0.00241959454894145, 0.0024256107635242, 0.00243332996661973, 0.0024432351012861, 0.00245657786051579, 0.00247339501959759, 0.00248787414343839, 0.00248742725342306, 0.00247260880562389, 0.00247675652540157, 0.00244960613952084, 0.00246388521195608, 0.00241548683531465, 0.00236790738816561, 0.00238250769423942, 0.00235603093315158, 0.00236042192370722, 0.0023450720930639, 0.00234394569789262, 0.00235821828661892, 0.00237534879661404, 0.00238932018593891, 0.00240024712185947, 0.00240984715141866, 0.00241922299596212, 0.00242854120209993, 0.0024373725876793, 0.00244507515577348, 0.00245104584141407, 0.00245484191120323, 0.00245621526975631, 0.00245510057404225, 0.00245158600392144, 0.00244588429235892, 0.00243831295874755, 0.00242928620553886, 0.00241931609517945, 0.00240901719035374, 0.00239910687604324, 0.00239039325997092, 0.00238374395423932, 0.00238003201591843, 0.00238005940925405
flux1:, 0.684729189892236, 0.00226679021574326, 0.00227944358968985, 0.00229353367746404, 0.00230739407395795, 0.00231953787976298, 0.00232878354800663, 0.00233434689302868, 0.00233589191396115, 0.00233353638502574, 0.00232781270998804, 0.00231958936559716, 0.00230996215145547, 0.00230012649741914, 0.00229124213184653, 0.00228430048017025, 0.00228000536106368, 0.00227868177625874, 0.00228023861468391, 0.00228422901390836, 0.00229006715772025, 0.00229743548627941, 0.00230675686987735, 0.00231915418410471, 0.00233463433346107, 0.00234784378251956, 0.00234720942381006, 0.0023332664737736, 0.00233699812727783, 0.00231150466933413, 0.00232512856136079, 0.00227984890584187, 0.00223550214737065, 0.00224981966305923, 0.00222556037192386, 0.00223026147071441, 0.00221662782587278, 0.00221611732866441, 0.0022297348449614, 0.00224583257491592, 0.00225879832263973, 0.00226870136991679, 0.00227713105028804, 0.00228515444051776, 0.00229301131730784, 0.00230041377587382, 0.00230688328328983, 0.00231196721632661, 0.00231533712086416, 0.00231680978463967, 0.00231632977188273, 0.00231394058316579, 0.00230976082270863, 0.00230397336469787, 0.0022968291561161, 0.00228866247416309, 0.00227991096531956, 0.00227113170910352, 0.00226300408926298, 0.00225631155955008, 0.00225189736607909, 0.00225059351792685
flux1:, 0.68499163879599, 0.00214182294116052, 0.00215420845550151, 0.00216747822251067, 0.00218011183365445, 0.00219080010347977, 0.00219854908961878, 0.00220275021132972, 0.00220321157755606, 0.00220014868168711, 0.00219413663409528, 0.00218603016564324, 0.00217686063337917, 0.00216772040522412, 0.00215964430887371, 0.00215349636472599, 0.00214986985606434, 0.00214901262050318, 0.00215079975117508, 0.00215479262931857, 0.00216043732847774, 0.00216743325732526, 0.00217615818314857, 0.00218762415273778, 0.00220181309589329, 0.0022137948271405, 0.00221294662251364, 0.00219981783117789, 0.00220318326127055, 0.00217926024462174, 0.00219227665698376, 0.00214998093699681, 0.00210872016740164, 0.00212278033863985, 0.00210060680357748, 0.0021056237501559, 0.00209359835876484, 0.00209363567945937, 0.00210661549584178, 0.00212172937336733, 0.00213373398578764, 0.00214264898619151, 0.00214994072996246, 0.00215664173123793, 0.00216305971424316, 0.00216903919292058, 0.00217425624666704, 0.00217840262176651, 0.00218126247554618, 0.00218272079505045, 0.00218274008938982, 0.00218133103582153, 0.00217853242275853, 0.00217440759922331, 0.00216905841317056, 0.00216265282975664, 0.00215545887460006, 0.00214787533536358, 0.00214044903011509, 0.00213386960710052, 0.00212893575030861, 0.00212649096438941
flux1:, 0.685254087699743, 0.00202212081465729, 0.0020340313062717, 0.00204631712242565, 0.0020576165391773, 0.00206680408724946, 0.00207307259516421, 0.00207598206456862, 0.00207547282887152, 0.00207184315972969, 0.0020656949139715, 0.00205785408785648, 0.00204927525957181, 0.0020409392025156, 0.00203375159151065, 0.00202844883055723, 0.00202551662780274, 0.00202513052753844, 0.00202713736277265, 0.00203111229867726, 0.0020365393860373, 0.00204314361242016, 0.0020512709059422, 0.00206183802603042, 0.00207480476011289, 0.00208562778441468, 0.00208456783669762, 0.00207221238992211, 0.00207526961474748, 0.0020528401191923, 0.00206529030842832, 0.00202583400130439, 0.00198749683785256, 0.00200129993765768, 0.00198106549876844, 0.00198637771791157, 0.00197583542626079, 0.00197634643004242, 0.00198870453963606, 0.00200288759057871, 0.0020139876149069, 0.00202197091713884, 0.00202818492605839, 0.00203362665830094, 0.00203866410364917, 0.00204326270922413, 0.00204724157204928, 0.00205042805080436, 0.00205271485085412, 0.00205405660948062, 0.00205444068755094, 0.0020538565356484, 0.0020522781065594, 0.00204966590864798, 0.00204598919898441, 0.00204126406078218, 0.00203559951481299, 0.00202924147199233, 0.00202260352391861, 0.00201627453417984, 0.00201099577456902, 0.00200760464183892
flux1:, 0.685516536603496, 0.00190751811459573, 0.00191877760434747, 0.00192995511198703, 0.0019398564179326, 0.00194754154735716, 0.00195238511417661, 0.00195410500789382, 0.00195275905456144, 0.00194871159240424, 0.00194257470252903, 0.00193513131264564, 0.00192724864573616, 0.00191979000003889, 0.00191353090228083, 0.00190908346398042, 0.00190683225949463, 0.00190688852701419, 0.00190907885334458, 0.0019129993325012, 0.00191817861111512, 0.00192437518826051, 0.00193191458764912, 0.0019416313781792, 0.00195346422646078, 0.00196322008330065, 0.00196197521117721, 0.00195037030799247, 0.00195318286157898, 0.00193217872795461, 0.0019440977461133, 0.00190732895107067, 0.00187174101726358, 0.00188526575424337, 0.00186681248040614, 0.001872376687612, 0.00186317926821454, 0.0018640858680313, 0.00187583686365732, 0.00188914459601417, 0.00189940579815343, 0.00190653051290444, 0.00191175039666052, 0.00191602437069905, 0.00191977104611385, 0.00192306318222363, 0.00192584904209208, 0.00192808056599529, 0.00192975282436505, 0.00193088979173187, 0.00193150936844669, 0.00193159084515431, 0.00193105855983884, 0.00192978788673829, 0.00192763374368511, 0.00192447710084811, 0.00192028134017888, 0.00191514784311289, 0.00190935917210935, 0.00190339895019587, 0.00189794013513586, 0.00189379759131089
flux1:, 0.685778985507249, 0.00179785607006543, 0.00180831900414748, 0.00181830025698992, 0.00182677825455196, 0.00183299646749852, 0.00183650272305225, 0.0018371591072052, 0.00183512407371141, 0.00183081022021606, 0.00182482333303976, 0.00181788998619673, 0.00181078141031357, 0.00180424014209644, 0.0017989135299411, 0.00179529575471122, 0.00179367953150537, 0.0017941221743745, 0.00179643981053858, 0.00180025761122689, 0.00180515553833377, 0.0018109326229433, 0.00181790353276769, 0.00182683139935681, 0.00183763332624857, 0.00184643069104801, 0.0018450476657157, 0.00183418514723942, 0.00183681922616677, 0.0018171799353799, 0.00182859711651073, 0.00179435926414443, 0.00176133838769533, 0.00177454641395313, 0.00175770943468619, 0.00176346424927275, 0.00175546509195468, 0.00175668760294972, 0.00176784489993489, 0.00178033382971838, 0.00178982824246016, 0.0017961800422332, 0.00180050769520877, 0.00180372818860064, 0.00180629965197277, 0.00180838695320855, 0.00181005195947408, 0.00181135835996806, 0.00181239562046635, 0.0018132551238732, 0.00181398972163943, 0.00181457882480651, 0.00181491218933645, 0.00181479822672728, 0.0018139968796869, 0.00181227246845685, 0.00180945825518159, 0.00180552187851404, 0.00180061958601172, 0.00179512767049698, 0.00178964186358162, 0.00178493948542388
flux1:, 0.686041434411003, 0.00169298084062973, 0.00170253128194098, 0.00171126188319856, 0.00171832539052666, 0.001723143266459, 0.00172542498347369, 0.00172516083204576, 0.00172259162211743, 0.00171815998558231, 0.00171244945117363, 0.00170611836878599, 0.00169983541346994, 0.00169422155219354, 0.00168980053110759, 0.00168695743612375, 0.00168590452528202, 0.00168665720220072, 0.0016890319665195, 0.00169269161405555, 0.00169727382483022, 0.00170262406744238, 0.00170905381768602, 0.00171726336940495, 0.00172714677655116, 0.00173510552067462, 0.00173364557662906, 0.00172352788375902, 0.00172604936580062, 0.00170772058241506, 0.00171866010489614, 0.00168679474093759, 0.00165615529124695, 0.00166899617505491, 0.00165360830096899, 0.0016594794065559, 0.00165252836402548, 0.00165398789227874, 0.00166456406723358, 0.00167629035719656, 0.00168509328977088, 0.00169076595369604, 0.00169431597476242, 0.0016966137935588, 0.00169814504417777, 0.00169915050462274, 0.00169978895066364, 0.00170022168790343, 0.00170062318502834, 0.0017011488663835, 0.00170188963772964, 0.00170283428474536, 0.00170385240562522, 0.00170470352903904, 0.00170507246401408, 0.00170462638725013, 0.00170308550960343, 0.00170029645517219, 0.00169629604318577, 0.00169135335423453, 0.00168598001242711, 0.00168090242824634
flux1:, 0.686303883314756, 0.00159274285312731, 0.00160129366449378, 0.00160874997056824, 0.00161443727876838, 0.00161794662486584, 0.00161913516336445, 0.00161810379411052, 0.00161515672323921, 0.00161074863247304, 0.00160542591084237, 0.00159976855642217, 0.00159433828928328, 0.0015896360128824, 0.00158606865034509, 0.00158392290334556, 0.00158334337735546, 0.00158431644497522, 0.00158667013947081, 0.0015901132428273, 0.00159434684641723, 0.00159926747672003, 0.00160518925234127, 0.00161275633923789, 0.0016218376721007, 0.00162908272668734, 0.00162761568325589, 0.00161825141894412, 0.00162072287161034, 0.00160365472163783, 0.00161413614395058, 0.00158448558929922, 0.00155604266699062, 0.00156845895681068, 0.00155435527404252, 0.001560260726345, 0.00155420879553432, 0.00155582950325688, 0.0015658366645531, 0.00157685487241232, 0.00158504198971208, 0.00159013290916669, 0.001593026862024, 0.00159454283994192, 0.00159518162285782, 0.00159524330378559, 0.00159496631900627, 0.00159459466500191, 0.00159437737268738, 0.00159452929780117, 0.0015951811846828, 0.00159633920523866, 0.00159786621683393, 0.00159949031609476, 0.00160084087730106, 0.00160150784454032, 0.00160111640142721, 0.00159940633611386, 0.00159630375735868, 0.00159197270008788, 0.00158683586661283, 0.00158155726336452
flux1:, 0.686566332218509, 0.001496997361796, 0.00150448931574684, 0.00151067566248629, 0.00151505013605176, 0.0015173624140225, 0.0015176015735626, 0.0015159606069545, 0.00151278815683369, 0.001508533830174, 0.0015036935527724, 0.00149876086493037, 0.00149418833985287, 0.00149036043697962, 0.00148757581279081, 0.00148603476782417, 0.00148582775271056, 0.00148692512102508, 0.00148917725567714, 0.00149234655756223, 0.00149620215676154, 0.00150069483884943, 0.00150614547141064, 0.00151314722777954, 0.00152154173547557, 0.00152819712429497, 0.00152679549737355, 0.00151819492977762, 0.00152067277061341, 0.00150481799616076, 0.00151485673208926, 0.0014872664980798, 0.00146083977329755, 0.001472771851624, 0.00145979403361304, 0.0014656493891161, 0.00146035298602581, 0.00146206412792154, 0.00147151427339507, 0.00148187622994787, 0.0014895208204346, 0.001494126685479, 0.00149648749674802, 0.0014973660762796, 0.00149726620474223, 0.00149653088287132, 0.00149546096928131, 0.001494367923686, 0.00149356421884469, 0.00149331849176534, 0.00149380180188026, 0.00149504429158403, 0.00149691412553789, 0.00149912429055596, 0.00150126769836764, 0.00150287676765645, 0.00150350006381404, 0.00150278569176066, 0.00150055926296519, 0.00149688381741999, 0.00149209040896022, 0.00148677121671847
flux1:, 0.686828781122262, 0.00140560574071806, 0.00141200643250215, 0.00141695228827229, 0.001420098045269, 0.0014213390398384, 0.00142077930247029, 0.00141868512705138, 0.00141543127212371, 0.0014114465634188, 0.0014071651118885, 0.0014029881345978, 0.00139925906946269, 0.00139625143580774, 0.00139416552885246, 0.00139312792598313, 0.00139318845416415, 0.00139431392456272, 0.00139638693568626, 0.0013992299310198, 0.00140268333513721, 0.00140675388174944, 0.0014117717033093, 0.00141828288112788, 0.00142609985858495, 0.00143228325255738, 0.00143101674462902, 0.00142318760600088, 0.00142571959970813, 0.00141103177414291, 0.00142063952726575, 0.00139496042744883, 0.00137037749677641, 0.00138176799362081, 0.00136976812873983, 0.00137549114275017, 0.00137081580085746, 0.00137255346548824, 0.00138145881207003, 0.00139121266577338, 0.00139838321713915, 0.001402596093001, 0.00140454286836659, 0.00140492608598232, 0.00140424111814046, 0.00140285820112832, 0.00140112391169512, 0.00139940210110175, 0.00139805723396043, 0.00139740524325425, 0.00139765670678526, 0.00139887075117157, 0.00140093121966879, 0.00140355074187631, 0.00140630348464343, 0.00140868328532307, 0.00141018035136251, 0.00141036677665191, 0.00140897905244749, 0.00140598498116999, 0.00140162332015473, 0.00139640722636542
flux1:, 0.687091230026016, 0.00131843683804321, 0.00132373927120914, 0.00132749622332441, 0.00132951384176335, 0.00132981855200067, 0.00132861171972238, 0.00132621447278047, 0.00132301057241853, 0.00131939425155568, 0.00131572875819555, 0.0013123195091872, 0.00130940296914895, 0.00130714885807213, 0.00130566995236796, 0.00130503195183657, 0.00130525704186505, 0.00130631985692533, 0.00130814361562208, 0.00131061562072294, 0.00131364923431233, 0.00131730726847517, 0.00132193021242972, 0.00132802005713787, 0.00133535885342813, 0.00134117695538218, 0.00134010767909713, 0.00133305158607933, 0.00133567485849348, 0.00132210684758369, 0.00133129205524624, 0.00130738199527855, 0.00128448118182963, 0.00129527878123333, 0.00128412256381651, 0.0012896372743321, 0.00128546065850563, 0.00128716917283682, 0.00129554245829248, 0.00130473192820709, 0.00131149011751666, 0.00131539409333619, 0.00131703759678567, 0.00131705975442913, 0.00131593731668732, 0.00131405330571075, 0.00131178431390316, 0.00130953207993404, 0.00130770160281256, 0.00130664899349869, 0.0013066223381393, 0.00130771309802242, 0.00130982924994658, 0.00131269588553929, 0.0013158844387116, 0.00131886785407336, 0.00132109560941293, 0.00132207955351523, 0.00132147927149222, 0.00131917459457536, 0.0013153133628657, 0.00131032484197367
flux1:, 0.687353678929769, 0.00123536774425757, 0.00123958849269292, 0.00124222701763705, 0.0012432292636017, 0.00124273704976822, 0.00124103133264781, 0.0012384704582298, 0.00123543176295975, 0.00123226334709915, 0.00122925108603661, 0.00122660357656243, 0.00122445451983279, 0.00122287835582985, 0.00122191174095867, 0.00122157205315822, 0.00122186578547529, 0.00122278518839678, 0.00122430064502112, 0.00122636722840381, 0.0012289711047516, 0.00123222974052025, 0.00123649383380945, 0.00124222369277973, 0.00124917069502991, 0.00125471568915321, 0.00125389440671605, 0.00124760415492545, 0.00125034386964181, 0.00123784668874472, 0.00124661502990794, 0.00122434047470287, 0.00120297303081828, 0.00121313555664398, 0.00120270473176193, 0.00120794480274856, 0.00120415897972248, 0.00120579194740485, 0.00121364670690447, 0.00122231057990358, 0.00122870976082541, 0.00123237831112361, 0.00123381729986969, 0.00123360054779099, 0.00123217753853588, 0.00122993125942177, 0.0012272540133764, 0.00122457184388553, 0.0012223191065117, 0.00122088453642076, 0.00122055059175356, 0.00122144272024425, 0.00122349941191237, 0.0012264688359555, 0.00122993364268021, 0.00123336190860679, 0.0012361789588408, 0.00123785186809617, 0.00123797604624614, 0.00123635190724737, 0.00123303967775597, 0.00122838221302221
flux1:, 0.687616127833522, 0.00115628352542525, 0.00115946043663801, 0.00116106646956975, 0.00116117410732452, 0.00116002418745829, 0.00115795985626364, 0.00115536035751512, 0.00115258323265893, 0.00114992144299361, 0.00114757964721839, 0.00114567104298324, 0.00114423267402487, 0.00114325333524167, 0.00114270517926122, 0.0011425691535637, 0.00114284660410308, 0.0011435552821986, 0.00114471714737731, 0.00114635586182773, 0.00114852841044385, 0.00115140399467496, 0.00115534232624989, 0.00116076409673158, 0.00116739080394217, 0.00117273800792693, 0.00117220156460054, 0.00116665944680419, 0.00116952823232324, 0.00115805038721694, 0.00116640539043676, 0.00114564250739728, 0.00112567419826521, 0.0011351709084522, 0.00112536489936546, 0.00113027614358243, 0.00112678908739105, 0.00112831003715023, 0.0011356608507722, 0.00114383274362178, 0.00114991698035012, 0.00115341112725344, 0.00115472966938779, 0.00115438065438357, 0.00115277949087779, 0.00115029824785655, 0.00114733234139316, 0.00114431974656152, 0.00114171352413359, 0.0011399272329808, 0.00113927355511952, 0.00113991190383017, 0.00114181551622051, 0.0011447638850959, 0.00114836251466622, 0.00115208866323249, 0.00115535868563534, 0.00115760971617948, 0.00115838592874211, 0.00115741791670741, 0.00115468336414876, 0.00115043849232199
flux1:, 0.687878576737275, 0.00108107578024375, 0.00108326525365386, 0.0010839366372253, 0.00108327443781711, 0.00108160187494262, 0.0010793076302165, 0.00107677716573815, 0.00107433716797307, 0.00107221912396352, 0.001070545310795, 0.00106933728534014, 0.00106854323713455, 0.00106807680324947, 0.00106785717464601, 0.0010678398096947, 0.00106802979566863, 0.00106847615987859, 0.00106925457854622, 0.00107045596306248, 0.00107220429806857, 0.00107471621893653, 0.00107835840071208, 0.00108351383143148, 0.00108987602986249, 0.00109508278124708, 0.00109485279174816, 0.00109002997278489, 0.00109302811671512, 0.00108251544121407, 0.00109045919694718, 0.00107109466433445, 0.00105240672073949, 0.00106121977532519, 0.00105195645969164, 0.00105649850009459, 0.00105323483961641, 0.00105461746543183, 0.00106148016236235, 0.00106918854854667, 0.00107499220850114, 0.00107835951543146, 0.00107962534509922, 0.00107923299935215, 0.00107755899254277, 0.00107495572675218, 0.00107181105727894, 0.00106856394267278, 0.00106567622749129, 0.00106357842639081, 0.0010626084266707, 0.00106295800144592, 0.00106463724330279, 0.00106746278882892, 0.0010710721874099, 0.0010749637496148, 0.00107855838977007, 0.00108127721011784, 0.00108262600619262, 0.00108227592727271, 0.00108012874353584, 0.00107635598068811
flux1:, 0.688141025641029, 0.0010096402098061, 0.00101091414426448, 0.00101075708289097, 0.00100945017744036, 0.00100738251221019, 0.00100497272311753, 0.0010025996912639, 0.00100055062747004, 9.98991891218656e-4, 9.97964792753888e-4, 9.97405156219058e-4, 9.9718157406035e-4, 9.97143603919413e-4, 9.97168699590551e-4, 9.9719662340055e-4, 9.972432985905e-4, 9.97392623267997e-4, 9.9777385237955e-4, 9.98541702028179e-4, 9.99881617432548e-4, 0.00100205215098446, 0.00100542422183987, 0.00101034499532074, 0.0010164829512548, 0.00102158865708798, 0.00102167138632703, 0.00101752825858137, 0.00102064461316892, 0.00101104054656659, 0.00101857449263524, 0.001000505952302, 9.82995389376683e-4, 9.91120490735668e-4, 9.82336129649334e-4, 9.8648319361366e-4, 9.83384233390816e-4, 9.84612217897533e-4, 9.9100401452726e-4, 9.98272494121384e-4, 0.00100382037439816, 0.00100709474606925, 0.00100835863942529, 0.00100799310583854, 0.00100633296935354, 0.00100370443344441, 0.00100047915849647, 9.97087704507732e-4, 9.93991666865827e-4, 9.91630748819497e-4, 9.90362319613643e-4, 9.90407468288018e-4, 9.91813233879846e-4, 9.94436842027658e-4, 9.97954612490405e-4, 0.0010018955029277, 0.00100569669559826, 0.00100877601651459, 0.00101061339510365, 0.00101083141970113, 0.00100926388037408, 0.00100600150373112
flux1:, 0.688403474544782, 9.41873656215465e-4, 9.42316201044593e-4, 9.41441863974679e-4, 9.39612582135151e-4, 9.37267239791051e-4, 9.34840165136021e-4, 9.32692871328623e-4, 9.31066920456063e-4, 9.30062463589281e-4, 9.29643633672824e-4, 9.29668314855752e-4, 9.29935930853835e-4, 9.30243371318385e-4, 9.30437060850914e-4, 9.30449592455843e-4, 9.3031299572201e-4, 9.3014750481387e-4, 9.30133655177515e-4, 9.30484587182718e-4, 9.31440149389985e-4, 9.33294290602257e-4, 9.36418962653914e-4, 9.41127416749377e-4, 9.47066926167979e-4, 9.52094119940027e-4, 9.52481400979782e-4, 9.48968758073054e-4, 9.52182239912212e-4, 9.43428435281137e-4, 9.50554155741238e-4, 9.33690287379157e-4, 9.17269599975126e-4, 9.2471583697415e-4, 9.16364200649115e-4, 9.20105076225536e-4, 9.17128144292063e-4, 9.1819457358847e-4, 9.24134120110774e-4, 9.3098189283202e-4, 9.36289823114403e-4, 9.39492037989776e-4, 9.40788129506398e-4, 9.40500747332539e-4, 9.38922175155572e-4, 9.36348071707547e-4, 9.33127326049427e-4, 9.29674350775136e-4, 9.26442461826101e-4, 9.23873040529243e-4, 9.22336696490603e-4, 9.22079551432014e-4, 9.23183851638463e-4, 9.25548631343064e-4, 9.28893326605058e-4, 9.32784868117547e-4, 9.36686512482437e-4, 9.4002424888289e-4, 9.42264076204592e-4, 9.42991138390229e-4, 9.41980200201989e-4, 9.39246781967722e-4
flux1:, 0.688665923448535, 8.77671208028621e-4, 8.77375466251316e-4, 8.75896869393614e-4, 8.73662164035031e-4, 8.71144703343184e-4, 8.68781730433351e-4, 8.66908648144964e-4, 8.65717543141851e-4, 8.65243633667603e-4, 8.65379743535222e-4, 8.65915163866548e-4, 8.66591434120725e-4, 8.67164265846788e-4, 8.67459085294565e-4, 8.67408526859495e-4, 8.67064233423587e-4, 8.66582267220094e-4, 8.66190212981009e-4, 8.66152588073542e-4, 8.66755347931183e-4, 8.68320562920406e-4, 8.71217680247317e-4, 8.75727986228674e-4, 8.8148207275982e-4, 8.86438263972521e-4, 8.87109228242357e-4, 8.84170041989671e-4, 8.87451566907316e-4, 8.79488695679003e-4, 8.86208658779691e-4, 8.70468862876628e-4, 8.55065130213569e-4, 8.61854092570002e-4, 8.53904866985436e-4, 8.57242086747863e-4, 8.54359286080864e-4, 8.55265687529791e-4, 8.60773002938962e-4, 8.67215492735426e-4, 8.72291333126741e-4, 8.75430197118268e-4, 8.76777105508845e-4, 8.76601321585761e-4, 8.75153510020303e-4, 8.72696490067572e-4, 8.69551787421307e-4, 8.66111549553078e-4, 8.62813857688185e-4, 8.60094660430522e-4, 8.58331250299712e-4, 8.57789500861968e-4, 8.58583549559315e-4, 8.60653465268622e-4, 8.63763945552949e-4, 8.67525048784827e-4, 8.71434009747337e-4, 8.74935001141964e-4, 8.77491255593849e-4, 8.7866155861225e-4, 8.78171323979407e-4, 8.75967852359864e-4
flux1:, 0.688928372352288, 8.16923959687348e-4, 8.15988782005011e-4, 8.14018040730004e-4, 8.11487537385471e-4, 8.08890726655168e-4, 8.06656567381739e-4, 8.05087600596715e-4, 8.04324765496937e-4, 8.04341677988219e-4, 8.04967432136687e-4, 8.05933247103333e-4, 8.06934580066921e-4, 8.07697282509073e-4, 8.08035006330294e-4, 8.07886326574856e-4, 8.07324376400957e-4, 8.0653880575182e-4, 8.05798399671369e-4, 8.0541068765332e-4, 8.05698534055703e-4, 8.07004377196117e-4, 8.09691453507836e-4, 8.14011057455705e-4, 8.19582092791831e-4, 8.24462166791574e-4, 8.25385529979708e-4, 8.22957099358676e-4, 8.26271775288953e-4, 8.19040395936156e-4, 8.25358559390204e-4, 8.10672258428275e-4, 7.9622572052913e-4, 8.02389984612213e-4, 7.94826582026159e-4, 7.97774937072384e-4, 7.94971400341164e-4, 7.9572646204025e-4, 8.00822750007057e-4, 8.06872325393174e-4, 8.11717262897658e-4, 8.14791249029097e-4, 8.16193848306205e-4, 8.16146878492356e-4, 8.14861826303261e-4, 8.12568208443244e-4, 8.09557427688297e-4, 8.06194817041708e-4, 8.0289737735079e-4, 8.00089042983507e-4, 7.98147128387705e-4, 7.97351253558315e-4, 7.97842856913736e-4, 7.99600570126998e-4, 8.02434546798566e-4, 8.06001126784552e-4, 8.09837590902354e-4, 8.13414848896844e-4, 8.1620360304058e-4, 8.17747089060739e-4, 8.17731458446654e-4, 8.16043846987097e-4
flux1:, 0.689190821256042, 7.59517860314664e-4, 7.5804484022001e-4, 7.55690834886439e-4, 7.5296547485112e-4, 7.50369095489824e-4, 7.48312784315704e-4, 7.47061339965162e-4, 7.46704778627221e-4, 7.47160137985017e-4, 7.48201658203073e-4, 7.49513770613832e-4, 7.50757818584164e-4, 7.51640695764355e-4, 7.51972591198317e-4, 7.51702652634201e-4, 7.50925936410585e-4, 7.4986200901128e-4, 7.48813766560635e-4, 7.48122472165744e-4, 7.48138174621571e-4, 7.49215736384051e-4, 7.51708457601858e-4, 7.55839608985309e-4, 7.61221641103958e-4, 7.66010568592257e-4, 7.67147218796081e-4, 7.65163475304671e-4, 7.68472880732944e-4, 7.61914265052596e-4, 7.67836495048388e-4, 7.54142093353528e-4, 7.40604295608058e-4, 7.4618541531699e-4, 7.39002344443656e-4, 7.41586865856282e-4, 7.38858634532191e-4, 7.39476691222313e-4, 7.44184046420374e-4, 7.49850783682707e-4, 7.54460825621228e-4, 7.57460053516325e-4, 7.58911708079954e-4, 7.58996751941797e-4, 7.57891149699338e-4, 7.55792201120422e-4, 7.52960045995544e-4, 7.49730109825015e-4, 7.46493579333669e-4, 7.43656437942377e-4, 7.41589472917945e-4, 7.40579611919258e-4, 7.407900638716e-4, 7.42234190277245e-4, 7.44766142920553e-4, 7.48089918050233e-4, 7.51787191401808e-4, 7.55362693600049e-4, 7.58303782364008e-4, 7.6014845101417e-4, 7.60553795096307e-4, 7.5935557681556e-4
flux1:, 0.689453270159795, 7.05333839086558e-4, 7.03424582525711e-4, 7.00791028738489e-4, 6.9796221472801e-4, 6.95433425245941e-4, 6.93589891428195e-4, 6.92655495750827e-4, 6.92671154405866e-4, 6.93503651408648e-4, 6.94882108936959e-4, 6.96455796213415e-4, 6.97863727183841e-4, 6.98804090496142e-4, 6.99090924725361e-4, 6.98687386069882e-4, 6.97709661386178e-4, 6.96402469105212e-4, 6.95094898808164e-4, 6.94152185715612e-4, 6.9394170044372e-4, 6.94822883636718e-4, 6.97135497459514e-4, 7.01076726099376e-4, 7.06257832871027e-4, 7.10933473944216e-4, 7.12239139340617e-4, 7.10632931050672e-4, 7.13897329496338e-4, 7.07954179675853e-4, 7.13488458885115e-4, 7.0073203456411e-4, 6.88063668602594e-4, 6.93109830742255e-4, 6.86309805544934e-4, 6.88563378825525e-4, 6.85915044485675e-4, 6.86414434659001e-4, 6.90755466673726e-4, 6.96047911069e-4, 7.00415476041801e-4, 7.03323885589827e-4, 7.04808967014172e-4, 7.05017775246344e-4, 7.04095290022097e-4, 7.02208907221064e-4, 6.99587729148268e-4, 6.96535489069867e-4, 6.9341391386579e-4, 6.90605844629816e-4, 6.88469315121398e-4, 6.87291984211388e-4, 6.87252706370029e-4, 6.88394734237467e-4, 6.90613430300105e-4, 6.93660294454412e-4, 6.97164176710854e-4, 7.00669273003979e-4, 7.03687641404656e-4, 7.05761640738295e-4, 7.0652935598978e-4, 7.05784380588323e-4
flux1:, 0.689715719063548, 6.54249114062821e-4, 6.5200282084778e-4, 6.49186699187324e-4, 6.46335815535798e-4, 6.43929872973045e-4, 6.42321824405953e-4, 6.41692982753731e-4, 6.42038273790639e-4, 6.43181454759866e-4, 6.44816692998521e-4, 6.4656965163439e-4, 6.48068279363454e-4, 6.49011446073207e-4, 6.49223283393718e-4, 6.48683282594858e-4, 6.47526976207788e-4, 6.46018725923058e-4, 6.44505487155333e-4, 6.43366651881097e-4, 6.42977290126843e-4, 6.43693946824899e-4, 6.45839504917956e-4, 6.49586954769456e-4, 6.54551484300475e-4, 6.59087312229564e-4, 6.60515132912372e-4, 6.59220357693901e-4, 6.62400732437129e-4, 6.57017764642844e-4, 6.62174196762562e-4, 6.50308027063646e-4, 6.38476619486537e-4, 6.43040138160965e-4, 6.36631114315597e-4, 6.38591909470439e-4, 6.36034164127026e-4, 6.36435572767579e-4, 6.4043298852196e-4, 6.45358878965173e-4, 6.49474393807086e-4, 6.5227197639559e-4, 6.53768490477297e-4, 6.54084095701883e-4, 6.53337867413704e-4, 6.51670503491025e-4, 6.49281385965675e-4, 6.46441909419165e-4, 6.43481739123361e-4, 6.40756211878809e-4, 6.38604902683618e-4, 6.37309773829477e-4, 6.37058945505847e-4, 6.37920070097649e-4, 6.39825929095322e-4, 6.42574105766676e-4, 6.45841999255488e-4, 6.49217527714389e-4, 6.52244288485747e-4, 6.54477743111133e-4, 6.55546596840266e-4, 6.55211589905213e-4
flux1:, 0.689978167967302, 6.06139345974224e-4, 6.03650712236773e-4, 6.00740994736766e-4, 5.97939167160092e-4, 5.95700305063501e-4, 5.9434016981162e-4, 5.93997181249836e-4, 5.94624366933889e-4, 5.96010207079978e-4, 5.97824097818608e-4, 5.99679200713502e-4, 6.01202835715993e-4, 6.02102880739965e-4, 6.02218682832681e-4, 6.01547382229868e-4, 6.00241313704433e-4, 5.98578569421145e-4, 5.96915632348483e-4, 5.95636583621913e-4, 5.95115157338058e-4, 5.95698148806338e-4, 5.97688608709559e-4, 6.01237183603901e-4, 6.05967788203885e-4, 6.10335404028373e-4, 6.11838285092375e-4, 6.10791790421904e-4, 6.13851620435319e-4, 6.08976025892417e-4, 6.13766672658396e-4, 6.02747710585088e-4, 5.91725320664247e-4, 5.95860146598276e-4, 5.89852469885313e-4, 5.91561372477959e-4, 5.89108613526297e-4, 5.89433511945201e-4, 5.93109704325716e-4, 5.97676637146054e-4, 6.01530059339632e-4, 6.04195024629225e-4, 6.05677196380657e-4, 6.06076639555497e-4, 6.05491826202696e-4, 6.04040529514765e-4, 6.01894545959761e-4, 5.99293244333396e-4, 5.96532611583948e-4, 5.93937013204307e-4, 5.91822558626192e-4, 5.90459498458732e-4, 5.9003890116941e-4, 5.9064700754678e-4, 5.92249532225454e-4, 5.94687706507938e-4, 5.97687616075207e-4, 6.00883834737622e-4, 6.03857088026574e-4, 6.06183662718754e-4, 6.07491876781006e-4, 6.07518769372328e-4
flux1:, 0.690240616871055, 5.60881142025139e-4, 5.58238577468773e-4, 5.5531519201248e-4, 5.52623174227811e-4, 5.50585473981288e-4, 5.49477194174118e-4, 5.49394686279947e-4, 5.50253874811589e-4, 5.5181589279939e-4, 5.5373520689979e-4, 5.55622794563075e-4, 5.57114690586116e-4, 5.579348885654e-4, 5.57941920303694e-4, 5.57150977878221e-4, 5.55728118971948e-4, 5.53959162519759e-4, 5.52202128891173e-4, 5.5083702091998e-4, 5.50228086251232e-4, 5.50706347619175e-4, 5.52552572888953e-4, 5.55896887079258e-4, 5.60376297222917e-4, 5.64547649480253e-4, 5.66080319966342e-4, 5.6522352401576e-4, 5.68130255244314e-4, 5.63712070707635e-4, 5.68150676035131e-4, 5.57939097316337e-4, 5.47700177699709e-4, 5.51459584936308e-4, 5.45863416203192e-4, 5.47361631288421e-4, 5.45029754114471e-4, 5.45299032822887e-4, 5.48675721290135e-4, 5.52891736440442e-4, 5.56473933817081e-4, 5.58984707656922e-4, 5.60425395633491e-4, 5.60882307864715e-4, 5.60438544087027e-4, 5.59192995610822e-4, 5.57292567377454e-4, 5.54945697869347e-4, 5.52413994385525e-4, 5.49988323396078e-4, 5.47957168850361e-4, 5.4657369735811e-4, 5.46025952014107e-4, 5.46412929344399e-4, 5.47728378709892e-4, 5.49853962483444e-4, 5.52563512949443e-4, 5.5553993979766e-4, 5.58405409985992e-4, 5.60763627043529e-4, 5.62250684917991e-4, 5.62588670020552e-4
flux1:, 0.690503065774808, 5.18354376651586e-4, 5.15638527339304e-4, 5.12771522355355e-4, 5.10239640648546e-4, 5.08427795682407e-4, 5.07568344768581e-4, 5.0771737757188e-4, 5.08758967891403e-4, 5.10434717269913e-4, 5.12393357683465e-4, 5.14252936431839e-4, 5.15666242414847e-4, 5.16379155697983e-4, 5.16272202035088e-4, 5.15378222826627e-4, 5.1387358763582e-4, 5.12046020885595e-4, 5.10247740335127e-4, 5.08846890222995e-4, 5.0819120177336e-4, 5.08590898577419e-4, 5.10302612254762e-4, 5.13437762360879e-4, 5.17650275811833e-4, 5.21599534952284e-4, 5.2312027348842e-4, 5.22400485838462e-4, 5.25126677440591e-4, 5.21119101101229e-4, 5.25220763000358e-4, 5.15778688015386e-4, 5.06298238978089e-4, 5.09732824182698e-4, 5.04555973148228e-4, 5.05882945529135e-4, 5.03687433617506e-4, 5.03920298545463e-4, 5.07018257393291e-4, 5.10892335162709e-4, 5.14196267372176e-4, 5.1653323548119e-4, 5.17906072351681e-4, 5.18393001700228e-4, 5.18066664501158e-4, 5.17011124996298e-4, 5.15351419872477e-4, 5.13266768915787e-4, 5.10984536091551e-4, 5.08760520687071e-4, 5.0685238046594e-4, 5.05491655074217e-4, 5.04857967707559e-4, 5.05057471639543e-4, 5.06106885215238e-4, 5.07924511711571e-4, 5.10330062003634e-4, 5.13055283138619e-4, 5.15766813528182e-4, 5.18101146670092e-4, 5.19709331230944e-4, 5.20306642081797e-4
flux1:, 0.690765514678561, 4.78443876348293e-4, 4.75726450012197e-4, 4.72975352269044e-4, 4.70643492163253e-4, 4.6907343690166e-4, 4.68454017926992e-4, 4.68803700906999e-4, 4.69980209425688e-4, 4.71713074841716e-4, 4.73653602101166e-4, 4.75434890304531e-4, 4.76733068543436e-4, 4.77320268799644e-4, 4.77100681808292e-4, 4.76123700046757e-4, 4.74572443414672e-4, 4.72731128068392e-4, 4.70939714207327e-4, 4.69547906198579e-4, 4.6888117542264e-4, 4.69225029965423e-4, 4.70810777186446e-4, 4.73732961006222e-4, 4.77665639376046e-4, 4.81370701514927e-4, 4.82842712253396e-4, 4.82214143188574e-4, 4.84738284888987e-4, 4.81097963188484e-4, 4.84878807510019e-4, 4.76169275158284e-4, 4.67421386309463e-4, 4.70577478148246e-4, 4.65823736900631e-4, 4.67015490967627e-4, 4.64969881861872e-4, 4.6518305265549e-4, 4.68021946497703e-4, 4.71564404597525e-4, 4.74586063506448e-4, 4.767329952635e-4, 4.7801417721917e-4, 4.78504579513936e-4, 4.78270783645074e-4, 4.77385884081883e-4, 4.7595620694138e-4, 4.74133929983419e-4, 4.72113063239873e-4, 4.70113723685408e-4, 4.68360571913277e-4, 4.67059942946971e-4, 4.66378407139447e-4, 4.66424115258891e-4, 4.67231727173171e-4, 4.6875200591268e-4, 4.70847883735193e-4, 4.73299348117615e-4, 4.75819268639337e-4, 4.78081027860545e-4, 4.79756705781356e-4, 4.8056213521037e-4
flux1:, 0.691027963582315, 4.41040187201164e-4, 4.38383088219585e-4, 4.35796476317788e-4, 4.33694144196727e-4, 4.32373585045729e-4, 4.31980546314896e-4, 4.32499199760056e-4, 4.33766493086153e-4, 4.35506808198146e-4, 4.37381270496123e-4, 4.39044604341717e-4, 4.40201330759732e-4, 4.40652779300599e-4, 4.40327392736329e-4, 4.39289434914455e-4, 4.37725220039648e-4, 4.35910622597078e-4, 4.34167938665242e-4, 4.32823183498875e-4, 4.32175205333993e-4, 4.32482049516636e-4, 4.33949212460929e-4, 4.3665621678718e-4, 4.40299789328319e-4, 4.43743399895155e-4, 4.45135833445163e-4, 4.44560282544354e-4, 4.46867288243516e-4, 4.43554579350364e-4, 4.47031473218944e-4, 4.39017708151811e-4, 4.3097453723859e-4, 4.3389306971281e-4, 4.29561091015132e-4, 4.30649046690648e-4, 4.28763816012238e-4, 4.28971032602564e-4, 4.31569360094756e-4, 4.3479214119237e-4, 4.37531220400031e-4, 4.39476327462612e-4, 4.40646000276216e-4, 4.41115840630986e-4, 4.4095011233859e-4, 4.40214440790599e-4, 4.38999576692689e-4, 4.37433163735583e-4, 4.35677409407345e-4, 4.33917051055458e-4, 4.32342635925801e-4, 4.31132763256683e-4, 4.3043720536904e-4, 4.30361546405973e-4, 4.30953564897608e-4, 4.3219206972234e-4, 4.3397990014275e-4, 4.36143679014272e-4, 4.38443033765591e-4, 4.40591039931472e-4, 4.4228570568721e-4, 4.43249894447081e-4
flux1:, 0.691290412486068, 4.06039361291844e-4, 4.03494150726352e-4, 4.01109487084754e-4, 3.99256012300453e-4, 3.98184942809316e-4, 3.98000502934221e-4, 3.98656459073015e-4, 3.99974486125229e-4, 4.01680060794547e-4, 4.03450208482636e-4, 4.04966379130935e-4, 4.05964990503351e-4, 4.06278136409156e-4, 4.05858101997298e-4, 4.04781880250099e-4, 4.0323555953593e-4, 4.01482539867397e-4, 3.99823187492679e-4, 3.98555967402308e-4, 3.97950144505505e-4, 3.98234726940496e-4, 3.99589614386876e-4, 4.02081183497561e-4, 4.05430659947398e-4, 4.08601157536786e-4, 4.09889775503325e-4, 4.09336989143763e-4, 4.11418376478451e-4, 4.08397574626356e-4, 4.11587896448561e-4, 4.04232873897046e-4, 3.96864067006327e-4, 3.99579926600022e-4, 3.9566264704512e-4, 3.96672921062259e-4, 3.94954790236641e-4, 3.95166605107854e-4, 3.97541734690558e-4, 4.00458574739652e-4, 4.02918852281359e-4, 4.04655458001752e-4, 4.05698672275852e-4, 4.06127609569399e-4, 4.06007210582702e-4, 4.05398665595109e-4, 4.04380142355417e-4, 4.03057472900024e-4, 4.01563177728379e-4, 4.00047770595845e-4, 3.98667602706785e-4, 3.97572078312453e-4, 3.96891383926556e-4, 3.96724673910406e-4, 3.97128356867201e-4, 3.98104779060881e-4, 3.99592845118868e-4, 4.01463305174756e-4, 4.03521904137682e-4, 4.05522936236513e-4, 4.07194019096488e-4, 4.08270537351831e-4
flux1:, 0.691552861389821, 3.73341909923684e-4, 3.70949607610848e-4, 3.68793376326062e-4, 3.67198328857165e-4, 3.66369627365884e-4, 3.66372525538072e-4, 3.67134696384917e-4, 3.68467851467107e-4, 3.7010403845506e-4, 3.71741046742315e-4, 3.73090682073038e-4, 3.73923269542656e-4, 3.7410194844415e-4, 3.73601558260985e-4, 3.72509338886005e-4, 3.71007973838981e-4, 3.69345026854365e-4, 3.67795836097361e-4, 3.66628828655154e-4, 3.6608208705193e-4, 3.66355131429115e-4, 3.67603142083621e-4, 3.69881226804775e-4, 3.7293622219064e-4, 3.758279103438e-4, 3.76995394272828e-4, 3.7644308354756e-4, 3.78296852805589e-4, 3.7553634132135e-4, 3.78457803898525e-4, 3.71724083677484e-4, 3.6499660100266e-4, 3.67538418119235e-4, 3.64022986261015e-4, 3.64976145878685e-4, 3.63427786348012e-4, 3.63651598537733e-4, 3.65819867428499e-4, 3.6844633707157e-4, 3.7063577040372e-4, 3.72162588136245e-4, 3.73069820626679e-4, 3.73441970789961e-4, 3.73346864753941e-4, 3.72843759523066e-4, 3.72001002554603e-4, 3.70905449343991e-4, 3.69662508549185e-4, 3.68390387238939e-4, 3.67212125530243e-4, 3.66247517459179e-4, 3.65605349167168e-4, 3.65375242437579e-4, 3.65618178312171e-4, 3.6635555964028e-4, 3.67558119440364e-4, 3.69137447672672e-4, 3.70943697142203e-4, 3.72772685521774e-4, 3.74384112695254e-4, 3.75530347458384e-4
flux1:, 0.691815310293574, 3.42851231861991e-4, 3.40642470009929e-4, 3.38730655152002e-4, 3.37394539031176e-4, 3.36794733673497e-4, 3.36960911996705e-4, 3.3779924843362e-4, 3.39116501859968e-4, 3.40655945107097e-4, 3.42139785362038e-4, 3.43312407673775e-4, 3.4397867170504e-4, 3.44031897716725e-4, 3.43467457597363e-4, 3.42380139685165e-4, 3.40946365911015e-4, 3.39395298344717e-4, 3.37975285157831e-4, 3.36923525780373e-4, 3.36446583906402e-4, 3.36715068138879e-4, 3.37860907327547e-4, 3.39929786574509e-4, 3.42694564778867e-4, 3.4530772788974e-4, 3.46343638619918e-4, 3.45777157993399e-4, 3.47407389605392e-4, 3.44879684261115e-4, 3.47550192416821e-4, 3.41399970250343e-4, 3.35278251495947e-4, 3.37668575884002e-4, 3.34536714112609e-4, 3.35447917907342e-4, 3.3406799871191e-4, 3.3430827343526e-4, 3.36285115287763e-4, 3.38638531192622e-4, 3.40569079479703e-4, 3.41890120320039e-4, 3.4265738196298e-4, 3.42961677702935e-4, 3.42875149174418e-4, 3.42457063386483e-4, 3.41768421445814e-4, 3.40879961046678e-4, 3.39872903129275e-4, 3.38835708631933e-4, 3.37859853657496e-4, 3.37036074676106e-4, 3.36450883163385e-4, 3.36182043357149e-4, 3.3629154946303e-4, 3.36815516903534e-4, 3.37752010811461e-4, 3.39049537811137e-4, 3.40600010100291e-4, 3.42239950015931e-4, 3.43762453496624e-4, 3.44940301810707e-4
flux1:, 0.692077759197328, 3.14471903483462e-4, 3.12467424738709e-4, 3.10806336020622e-4, 3.09721584014562e-4, 3.09331832620087e-4, 3.09635221744887e-4, 3.10521157988048e-4, 3.11796067860484e-4, 3.13218259364116e-4, 3.14536851198044e-4, 3.15529738391389e-4, 3.16035717651701e-4, 3.15976456231483e-4, 3.15365265868235e-4, 3.14301690013792e-4, 3.12953412901834e-4, 3.11529412739462e-4, 3.10250143429792e-4, 3.09321559819584e-4, 3.08919488431563e-4, 3.09187094181898e-4, 3.10235011531644e-4, 3.12101277139548e-4, 3.14584528624021e-4, 3.16925119583679e-4, 3.17825523923178e-4, 3.17237227796367e-4, 3.18653427022604e-4, 3.16335077223261e-4, 3.18772594344939e-4, 3.13167906860469e-4, 3.07614292933477e-4, 3.09870072934304e-4, 3.07098781015098e-4, 3.07978221179368e-4, 3.06761729859606e-4, 3.07020344779187e-4, 3.08820412859553e-4, 3.1091962321804e-4, 3.1260682788432e-4, 3.13730979919924e-4, 3.14359553518844e-4, 3.14589737927287e-4, 3.1449868986857e-4, 3.14147077291369e-4, 3.13590704271176e-4, 3.12886994613362e-4, 3.1209613979368e-4, 3.11279922134755e-4, 3.1050072512256e-4, 3.09821631979768e-4, 3.0930687098508e-4, 3.09020782619484e-4, 3.09023354662434e-4, 3.09361304956441e-4, 3.10055414523223e-4, 3.11086709268906e-4, 3.12385433282076e-4, 3.13827005869817e-4, 3.15238162855126e-4, 3.16414521269861e-4
flux1:, 0.692340208101081, 2.88108205958609e-4, 2.86319676190326e-4, 2.84907092603542e-4, 2.84059341802702e-4, 2.83856623649791e-4, 2.84270052214132e-4, 2.85176982819931e-4, 2.86387660963006e-4, 2.87678400203722e-4, 2.88826650588911e-4, 2.89643607970633e-4, 2.90000377490927e-4, 2.89844370849758e-4, 2.89203849411108e-4, 2.88180338235001e-4, 2.86930725463406e-4, 2.85642761644002e-4, 2.84509044570239e-4, 2.83705278528804e-4, 2.83378273923474e-4, 2.83645945928902e-4, 2.84599959025759e-4, 2.86272361121701e-4, 2.8848674326766e-4, 2.90565784857658e-4, 2.91332583214521e-4, 2.90720900494179e-4, 2.91937130538e-4, 2.89808462371874e-4, 2.92030861999244e-4, 2.86933881501784e-4, 2.81909204580808e-4, 2.84042481531388e-4, 2.81604979833029e-4, 2.824585328967e-4, 2.81397292226908e-4, 2.81673956201775e-4, 2.83311216528377e-4, 2.85176274292405e-4, 2.86638643323638e-4, 2.87578983320604e-4, 2.88074853360974e-4, 2.88229162030706e-4, 2.88124131360722e-4, 2.87822701418224e-4, 2.87377286575286e-4, 2.86834676792667e-4, 2.8623731040477e-4, 2.85623716360572e-4, 2.85030220638221e-4, 2.8449436290262e-4, 2.84058838087317e-4, 2.83773705830143e-4, 2.83694485390564e-4, 2.83874704916184e-4, 2.84353264137847e-4, 2.85139010359892e-4, 2.86196496081669e-4, 2.87437406375816e-4, 2.88721414113763e-4, 2.89868452973297e-4
flux1:, 0.692602657004834, 2.63663174407876e-4, 2.62094255916837e-4, 2.60920820825821e-4, 2.60290402678894e-4, 2.60248867895402e-4, 2.60745064000879e-4, 2.61648850501116e-4, 2.62777910051877e-4, 2.63928720137573e-4, 2.64907521795682e-4, 2.65557642587868e-4, 2.65780051287789e-4, 2.65544745418073e-4, 2.64891721042774e-4, 2.63921834746292e-4, 2.62779555441703e-4, 2.6163103165325e-4, 2.60641845192859e-4, 2.59959268816119e-4, 2.59703556740842e-4, 2.59970111046895e-4, 2.6083418607467e-4, 2.62323348506945e-4, 2.6428483239661e-4, 2.66117590074142e-4, 2.66757598773498e-4, 2.66125890249772e-4, 2.67159748883993e-4, 2.65204457086706e-4, 2.67229344637533e-4, 2.6260270885254e-4, 2.58066969290407e-4, 2.60085700089923e-4, 2.57952510685542e-4, 2.58782507255011e-4, 2.57865811521553e-4, 2.58158511521271e-4, 2.59646291901706e-4, 2.61298039140303e-4, 2.62556292022808e-4, 2.63329204635129e-4, 2.63702256642453e-4, 2.63782856329337e-4, 2.6365779800508e-4, 2.63392698314188e-4, 2.63038044866707e-4, 2.6263249018494e-4, 2.62204000630635e-4, 2.61771480993604e-4, 2.61348625782306e-4, 2.60950081017556e-4, 2.60598385957603e-4, 2.60329097654401e-4, 2.60191358715945e-4, 2.60242102616292e-4, 2.60533902372665e-4, 2.61098605732923e-4, 2.61930650567659e-4, 2.62974719750496e-4, 2.64121923391988e-4, 2.65217140689213e-4
flux1:, 0.692865105908588, 2.41038313576869e-4, 2.39685923065928e-4, 2.38736694322703e-4, 2.3830023646361e-4, 2.38392618933279e-4, 2.38945230593845e-4, 2.39824694213928e-4, 2.40859167811194e-4, 2.41866686818923e-4, 2.42681915536856e-4, 2.43178378660723e-4, 2.43283869826922e-4, 2.4298746891152e-4, 2.42337630745828e-4, 2.41432105377779e-4, 2.40401754677103e-4, 2.3939133433842e-4, 2.38540897319563e-4, 2.3797173114045e-4, 2.37780522716522e-4, 2.38043250791758e-4, 2.38821423193186e-4, 2.40139453255972e-4, 2.41866535081169e-4, 2.4347153276889e-4, 2.43995394233174e-4, 2.4335067868964e-4, 2.44222185613727e-4, 2.42426805410126e-4, 2.44271308226422e-4, 2.40078444933309e-4, 2.35991507332273e-4, 2.37900437631603e-4, 2.36040509786565e-4, 2.36846545850301e-4, 2.36061848350153e-4, 2.36367292133627e-4, 2.37718285557338e-4, 2.39177880738226e-4, 2.40254117627168e-4, 2.4087830493948e-4, 2.41141380499205e-4, 2.41153640765614e-4, 2.41005538265967e-4, 2.4076537187804e-4, 2.40482830972313e-4, 2.40190693673233e-4, 2.39905634647393e-4, 2.39630617780225e-4, 2.3936034902011e-4, 2.3908959844094e-4, 2.38822611434822e-4, 2.38580764860654e-4, 2.38405447815493e-4, 2.38354032610821e-4, 2.38488591313651e-4, 2.38859199070839e-4, 2.39485554592183e-4, 2.40341630297394e-4, 2.41347842961565e-4, 2.42373905591411e-4
flux1:, 0.693127554812341, 2.20133970253883e-4, 2.18989632081082e-4, 2.18245674071042e-4, 2.17977692477462e-4, 2.18176671704282e-4, 2.18761211626668e-4, 2.195985460766e-4, 2.2052974043004e-4, 2.21395082747362e-4, 2.2205660941743e-4, 2.22415539708827e-4, 2.22423076052816e-4, 2.22083730807282e-4, 2.21451227146652e-4, 2.20618053285515e-4, 2.19700696584608e-4, 2.18823216773385e-4, 2.18102112452091e-4, 2.17635561246126e-4, 2.17499993048515e-4, 2.17755221869206e-4, 2.18451654445147e-4, 2.19611684349667e-4, 2.21124529517162e-4, 2.22522489148705e-4, 2.22943497378356e-4, 2.22295144896513e-4, 2.23025614361572e-4, 2.21378923332239e-4, 2.230594606829e-4, 2.19264883450661e-4, 2.15587141680287e-4, 2.17388666395966e-4, 2.15770467033369e-4, 2.16550196027532e-4, 2.1588379174846e-4, 2.16197825230569e-4, 2.17424056886649e-4, 2.18712482197888e-4, 2.19629341850976e-4, 2.20124806292162e-4, 2.20292701150104e-4, 2.20244377770287e-4, 2.20072740948679e-4, 2.19848456134799e-4, 2.19621228924858e-4, 2.19419954320844e-4, 2.1925300110296e-4, 2.19110991307886e-4, 2.18973336961561e-4, 2.1881814889907e-4, 2.18633577632155e-4, 2.18427584610344e-4, 2.18232920623687e-4, 2.18104900261852e-4, 2.18111291033827e-4, 2.18315824642919e-4, 2.18758822066687e-4, 2.19439590404325e-4, 2.20305263494154e-4, 2.2124966040213e-4
flux1:, 0.693390003716094, 2.00850219713853e-4, 1.99901421515844e-4, 1.99341325767412e-4, 1.99215687606034e-4, 1.99495087447459e-4, 2.00089709017317e-4, 2.00870746473577e-4, 2.01693994804055e-4, 2.02422069177153e-4, 2.02942790863228e-4, 2.0318219319921e-4, 2.03111294135282e-4, 2.02746418521944e-4, 2.0214357637898e-4, 2.01388172904492e-4, 2.00581946618552e-4, 1.99829346214238e-4, 1.99225622147849e-4, 1.9884895783298e-4, 1.98758963273844e-4, 1.99002546476978e-4, 1.99621535292396e-4, 2.00637241041188e-4, 2.0195683175899e-4, 2.03169619105506e-4, 2.03502553241097e-4, 2.02861044802237e-4, 2.03472018193814e-4, 2.01964428494838e-4, 2.03496483484476e-4, 2.00066048962788e-4, 1.96759027194837e-4, 1.98453991119928e-4, 1.97046498155194e-4, 1.97796360820801e-4, 1.97234022375005e-4, 1.97552009509438e-4, 1.98664783744488e-4, 1.99802370605478e-4, 2.00582236541837e-4, 2.00969312869609e-4, 2.01057799162208e-4, 2.00958203929897e-4, 2.00764513522372e-4, 2.00549204871013e-4, 2.00362529229316e-4, 2.00231192183065e-4, 2.00157970617254e-4, 2.0012453967897e-4, 2.00098616251045e-4, 2.00044912089797e-4, 1.99937877711624e-4, 1.99773160871859e-4, 1.99574428955106e-4, 1.99392922863271e-4, 1.9929874688138e-4, 1.99365049468164e-4, 1.9964828695989e-4, 2.00169078642768e-4, 2.00898393115605e-4, 2.01752940965374e-4
flux1:, 0.693652452619847, 1.83088038388938e-4, 1.82319503837563e-4, 1.81920740533429e-4, 1.81911899180452e-4, 1.82247634754145e-4, 1.82833668518571e-4, 1.83547950551019e-4, 1.84262237320632e-4, 1.8486101478633e-4, 1.85255909674838e-4, 1.85394684843269e-4, 1.85264578274186e-4, 1.84890284695679e-4, 1.84327425132608e-4, 1.83652866530555e-4, 1.82953580961513e-4, 1.82315781255785e-4, 1.81815963204167e-4, 1.81515501222023e-4, 1.81460576821713e-4, 1.8168830588229e-4, 1.82234252955478e-4, 1.83119397312145e-4, 1.8426674879729e-4, 1.85316401319603e-4, 1.85576454521625e-4, 1.84952294926496e-4, 1.8546459999854e-4, 1.84087600448348e-4, 1.85485520530575e-4, 1.82386647532489e-4, 1.79413518838428e-4, 1.81001925583264e-4, 1.79775480269925e-4, 1.80491345571446e-4, 1.8001888425685e-4, 1.80336042975545e-4, 1.81345888809597e-4, 1.82351896129576e-4, 1.8301620002949e-4, 1.83314698217619e-4, 1.83339638645355e-4, 1.83198860000749e-4, 1.82986011717992e-4, 1.82774668973995e-4, 1.82615908891394e-4, 1.82535631310034e-4, 1.82533405199292e-4, 1.82585052979672e-4, 1.82649975754296e-4, 1.8268265495366e-4, 1.82646303837493e-4, 1.82525592356138e-4, 1.82335037672369e-4, 1.82120262419288e-4, 1.81950840435309e-4, 1.81905525521723e-4, 1.82052709491485e-4, 1.82430388111079e-4, 1.83030340937883e-4, 1.83790594619582e-4
flux1:, 0.693914901523601, 1.66750510372455e-4, 1.6614532119745e-4, 1.65885352093221e-4, 1.65969291082841e-4, 1.66340013216761e-4, 1.6690222978324e-4, 1.67542866636888e-4, 1.68150323353212e-4, 1.68630064527093e-4, 1.68915284631457e-4, 1.68972338581321e-4, 1.68801230924569e-4, 1.68431876007095e-4, 1.67917204455444e-4, 1.67324469125185e-4, 1.66726172255059e-4, 1.66191864753024e-4, 1.65781840880539e-4, 1.65543774370656e-4, 1.65513620040269e-4, 1.65721554977662e-4, 1.66198929483314e-4, 1.66966969220134e-4, 1.67962466245818e-4, 1.68870363867174e-4, 1.69072238605711e-4, 1.6847508675267e-4, 1.68908074718774e-4, 1.67653771039629e-4, 1.6893062213094e-4, 1.661324771815e-4, 1.63458491486448e-4, 1.64940102215358e-4, 1.63867094057649e-4, 1.64544797354675e-4, 1.64148533218632e-4, 1.64460223710853e-4, 1.65376855283109e-4, 1.66269127358051e-4, 1.66837784385819e-4, 1.67066286833419e-4, 1.67042890296491e-4, 1.66871114164456e-4, 1.66642905020296e-4, 1.66432140878041e-4, 1.66290796098835e-4, 1.66245039131279e-4, 1.66293247380805e-4, 1.66408113138272e-4, 1.66543786100792e-4, 1.66647485584031e-4, 1.66673609047728e-4, 1.6659732424932e-4, 1.66424243736729e-4, 1.66193272300581e-4, 1.65971096396212e-4, 1.6583875539104e-4, 1.65872763681088e-4, 1.66124767649265e-4, 1.66604321140124e-4, 1.67268945978467e-4
flux1:, 0.694177350427354, 1.51743848792238e-4, 1.5128437213368e-4, 1.51141490354543e-4, 1.51296354796418e-4, 1.51683785323122e-4, 1.52210392223299e-4, 1.52773729644813e-4, 1.53279028318364e-4, 1.53651498840402e-4, 1.53843526300622e-4, 1.53836991342817e-4, 1.53641464324263e-4, 1.53289302840744e-4, 1.52828861768761e-4, 1.52317080596845e-4, 1.51812556899875e-4, 1.51369870700903e-4, 1.51035620717308e-4, 1.50846693754049e-4, 1.50831719251317e-4, 1.51016444631875e-4, 1.5142975134073e-4, 1.52093536279472e-4, 1.52956422766214e-4, 1.5374264161771e-4, 1.53899858190284e-4, 1.5333790887656e-4, 1.53708899751951e-4, 1.52569682458389e-4, 1.53737174214967e-4, 1.51210827911446e-4, 1.48803647051325e-4, 1.50178460767996e-4, 1.49233833924335e-4, 1.49869607630994e-4, 1.4953674185218e-4, 1.4983870418517e-4, 1.50671006885604e-4, 1.51465727388864e-4, 1.51956721933819e-4, 1.52132058054795e-4, 1.52074305440703e-4, 1.51881267833874e-4, 1.51641954522457e-4, 1.51429735345605e-4, 1.51297386782515e-4, 1.51272123655218e-4, 1.5135276328863e-4, 1.51511174589661e-4, 1.51698939037236e-4, 1.51858700522544e-4, 1.51938334187386e-4, 1.51905039168457e-4, 1.51756015774859e-4, 1.51522756962233e-4, 1.51267209142566e-4, 1.51069899176599e-4, 1.51012101512616e-4, 1.511556857296e-4, 1.51525031971025e-4, 1.52095190874712e-4
flux1:, 0.694439799331107, 1.37978089302373e-4, 1.37646692839612e-4, 1.37600590325613e-4, 1.3780702445512e-4, 1.38196016274415e-4, 1.38678433567308e-4, 1.39163577307207e-4, 1.39573271321912e-4, 1.39850989754573e-4, 1.3996589183138e-4, 1.39912483766452e-4, 1.39707030767419e-4, 1.39381980755176e-4, 1.38979660392603e-4, 1.38546356629363e-4, 1.38127549793167e-4, 1.3776458758171e-4, 1.37492748190499e-4, 1.37340763933184e-4, 1.3733246341408e-4, 1.37491277581513e-4, 1.3784504396423e-4, 1.3841661920952e-4, 1.39164652216287e-4, 1.39847517774211e-4, 1.39971954521914e-4, 1.39451574377568e-4, 1.39775518014099e-4, 1.38743865352513e-4, 1.39812354012144e-4, 1.37530909097825e-4, 1.35360849338125e-4, 1.36629463867458e-4, 1.35791046641768e-4, 1.36381844185845e-4, 1.36100733883026e-4, 1.36389271922729e-4, 1.37145317760704e-4, 1.37856864845252e-4, 1.38285989347388e-4, 1.38422891018556e-4, 1.38343139255038e-4, 1.38137723904274e-4, 1.37891669356757e-4, 1.37677064683606e-4, 1.37547268451483e-4, 1.37531045647325e-4, 1.37628901567032e-4, 1.37813753411637e-4, 1.38036878690105e-4, 1.38238698194515e-4, 1.38362667324387e-4, 1.38369541882792e-4, 1.3824878776797e-4, 1.38024150078561e-4, 1.37751460743182e-4, 1.37508458574311e-4, 1.37378295128867e-4, 1.37429988926518e-4, 1.37699960259377e-4, 1.38178758140019e-4
flux1:, 0.69470224823486, 1.25367408937066e-4, 1.25146970875181e-4, 1.25179064008524e-4, 1.25420304993697e-4, 1.25798690626474e-4, 1.26231175382944e-4, 1.26639442677866e-4, 1.26961317297756e-4, 1.27156886253797e-4, 1.27209706341608e-4, 1.27124241732155e-4, 1.26920957027458e-4, 1.26630481851862e-4, 1.26288090590362e-4, 1.25929411392841e-4, 1.25587772011745e-4, 1.25293017505413e-4, 1.25071289251005e-4, 1.24945460249925e-4, 1.24936663307246e-4, 1.25067707922326e-4, 1.25366492103668e-4, 1.25856998610108e-4, 1.26506257965288e-4, 1.27102091206774e-4, 1.27203747188225e-4, 1.26729339374429e-4, 1.27018678051547e-4, 1.26087080643437e-4, 1.27065643656376e-4, 1.25004331292634e-4, 1.23044514443344e-4, 1.24208372335107e-4, 1.23457041133862e-4, 1.24000758170903e-4, 1.237610982852e-4, 1.24033207233417e-4, 1.24720296100548e-4, 1.253611930301e-4, 1.25741929071625e-4, 1.25852854000866e-4, 1.25761608718282e-4, 1.25551586553619e-4, 1.25302998061631e-4, 1.25085956986808e-4, 1.24954097276247e-4, 1.24937993665525e-4, 1.2504072129084e-4, 1.25237685135908e-4, 1.25481691922006e-4, 1.25712930485583e-4, 1.25872308232533e-4, 1.25915605010015e-4, 1.25825361707177e-4, 1.25617546534354e-4, 1.25340940482497e-4, 1.25068718924917e-4, 1.24883507517104e-4, 1.24858777194918e-4, 1.25040410482361e-4, 1.25432422448046e-4
flux1:, 0.694964697138614, 1.13830114793645e-4, 1.13704355193969e-4, 1.13797919196808e-4, 1.14059715643054e-4, 1.14418022555431e-4, 1.14797221823268e-4, 1.15131593078562e-4, 1.15374086690034e-4, 1.15499653120111e-4, 1.15503968373969e-4, 1.15399059549922e-4, 1.15207488982047e-4, 1.14956600349394e-4, 1.1467399827769e-4, 1.1438494361179e-4, 1.14111711079403e-4, 1.13874320642212e-4, 1.13691731191888e-4, 1.13582887057564e-4, 1.13567898355905e-4, 1.13670233012668e-4, 1.13918646119488e-4, 1.14338301441241e-4, 1.14903130476353e-4, 1.15426162023862e-4, 1.15513110175854e-4, 1.15087162266172e-4, 1.15351863595015e-4, 1.14512841938088e-4, 1.15409408134699e-4, 1.13545645482689e-4, 1.11772060226776e-4, 1.12833587351367e-4, 1.12153283490799e-4, 1.1264888226425e-4, 1.12441802079254e-4, 1.12695238447554e-4, 1.1331995691659e-4, 1.13900904415241e-4, 1.14244425535914e-4, 1.1433952399361e-4, 1.14245358059235e-4, 1.14037252619009e-4, 1.13790004612533e-4, 1.13571160752616e-4, 1.13434269844908e-4, 1.13411765712588e-4, 1.13509838521498e-4, 1.13707409313061e-4, 1.13960225525427e-4, 1.14209869552446e-4, 1.14396322347822e-4, 1.14471763677329e-4, 1.14412705676901e-4, 1.14227567319521e-4, 1.1395753169483e-4, 1.13669896881164e-4, 1.13444818012309e-4, 1.1335789999453e-4, 1.13462141513238e-4, 1.13773033873007e-4
flux1:, 0.695227146042367, 1.03288413205155e-4, 1.0324208514791e-4, 1.03382256351399e-4, 1.0365268379352e-4, 1.0398379336284e-4, 1.04308298646723e-4, 1.04572931601607e-4, 1.04744674827455e-4, 1.04811550097434e-4, 1.04779211378536e-4, 1.04665143812235e-4, 1.04492295541287e-4, 1.04283675197774e-4, 1.04058971706825e-4, 1.03833627219428e-4, 1.0362005876936e-4, 1.03430055446493e-4, 1.03277100352555e-4, 1.03177772758367e-4, 1.03152414168482e-4, 1.03226038626029e-4, 1.03428769146878e-4, 1.03786902119553e-4, 1.04279945562835e-4, 1.04742360591742e-4, 1.04820844751597e-4, 1.04444104101209e-4, 1.04691822458091e-4, 1.03938000598428e-4, 1.04759512976629e-4, 1.03072914265305e-4, 1.01464390656173e-4, 1.02427037995354e-4, 1.01804660268143e-4, 1.02252204776373e-4, 1.0207028858126e-4, 1.02303584239616e-4, 1.02871871317222e-4, 1.03401842921404e-4, 1.03717113301559e-4, 1.03804307510696e-4, 1.03713895230474e-4, 1.03512950102521e-4, 1.03270477786974e-4, 1.03050980209849e-4, 1.0290753300845e-4, 1.02874303623971e-4, 1.02960843760103e-4, 1.03150242200414e-4, 1.034022030412e-4, 1.03660975440334e-4, 1.03866982699627e-4, 1.03970069277163e-4, 1.03941666335587e-4, 1.03783081067967e-4, 1.03527689533619e-4, 1.03236012134669e-4, 1.02984211302035e-4, 1.02848068689975e-4, 1.02885591181823e-4, 1.03121828531551e-4
flux1:, 0.69548959494612, 9.36680994154102e-5, 9.3687082467506e-5, 9.38607850942933e-5, 9.41300218569787e-5, 9.44288341699363e-5, 9.46987912791988e-5, 9.48986379409292e-5, 9.50081348031326e-5, 9.50265830207907e-5, 9.49676329116502e-5, 9.4852412825921e-5, 9.47029136738396e-5, 9.45371421191753e-5, 9.43669525969714e-5, 9.41987302575055e-5, 9.40362898650284e-5, 9.38846797027361e-5, 9.37533641385453e-5, 9.36577712230023e-5, 9.3619341072839e-5, 9.36651666612851e-5, 9.38269924584318e-5, 9.4132103590934e-5, 9.45644062750807e-5, 9.49764781850696e-5, 9.50511020850554e-5, 9.47228231454464e-5, 9.49591446156763e-5, 9.42833436332932e-5, 9.5035930069792e-5, 9.35082653286996e-5, 9.20463681068006e-5, 9.29145696285093e-5, 9.23397679416686e-5, 9.27403797774556e-5, 9.25776226234521e-5, 9.27900483034161e-5, 9.33072582494009e-5, 9.37936385908636e-5, 9.40875806846947e-5, 9.41727251792922e-5, 9.40909600117203e-5, 9.39011813932974e-5, 9.36664282864459e-5, 9.34477937133731e-5, 9.32974841819637e-5, 9.32511352356387e-5, 9.33216509364143e-5, 9.34966067823508e-5, 9.37403218589219e-5, 9.40006591665495e-5, 9.42196103878301e-5, 9.4345829696522e-5, 9.43466395515052e-5, 9.42168404757756e-5, 9.39820790961678e-5, 9.36955594369182e-5, 9.342830800903e-5, 9.32546601232634e-5, 9.3235755820743e-5, 9.34043761135501e-5
flux1:, 0.695752043849873, 8.4898298613409e-5, 8.49696339081181e-5, 8.51654771228778e-5, 8.54255862625589e-5, 8.56887300779076e-5, 8.59055321543879e-5, 8.60460716870381e-5, 8.61015207666215e-5, 8.60806999562663e-5, 8.6003444024157e-5, 8.58929871615485e-5, 8.57693566711659e-5, 8.56452270024089e-5, 8.55249761931773e-5, 8.5406861448967e-5, 8.52873782848158e-5, 8.51662073840167e-5, 8.50500119827688e-5, 8.49539643262709e-5, 8.49011286804161e-5, 8.49209012445473e-5, 8.5046676979544e-5, 8.53065000459965e-5, 8.56876339241937e-5, 8.60579069605323e-5, 8.61318668497799e-5, 8.58500834933865e-5, 8.60788127380617e-5, 8.54741348986948e-5, 8.61632650929238e-5, 8.47783652482378e-5, 8.34472154906928e-5, 8.42262771757652e-5, 8.36911732088923e-5, 8.40469206491591e-5, 8.38986313341466e-5, 8.40901188573817e-5, 8.45610742060715e-5, 8.50098218909742e-5, 8.52875284509531e-5, 8.537462278356e-5, 8.53047889889055e-5, 8.51290377424174e-5, 8.49044403485006e-5, 8.46884218717214e-5, 8.45319293831365e-5, 8.447169368147e-5, 8.45237513821113e-5, 8.46802001548753e-5, 8.4910320064546e-5, 8.51662432336295e-5, 8.5392431067477e-5, 8.55373715074233e-5, 8.5565254300773e-5, 8.54651085767711e-5, 8.5255167412128e-5, 8.49810899966832e-5, 8.47079571528641e-5, 8.45073375447482e-5, 8.44418511097961e-5, 8.45502851640195e-5
flux1:, 0.696014492753627, 7.6911349114063e-5, 7.70232470086011e-5, 7.72314223956598e-5, 7.74761641400131e-5, 7.77017664033012e-5, 7.78678315815413e-5, 7.79549066318347e-5, 7.79641367436738e-5, 7.79121572864843e-5, 7.78233471511262e-5, 7.7721766327873e-5, 7.76247701104243e-5, 7.7539656694827e-5, 7.74639095087838e-5, 7.73887082333595e-5, 7.73045100632879e-5, 7.72068775831636e-5, 7.71006692620992e-5, 7.70014184103414e-5, 7.69340495276119e-5, 7.6930228731346e-5, 7.70248418299364e-5, 7.72463899702551e-5, 7.75845851738023e-5, 7.79200736780771e-5, 7.79953964205951e-5, 7.77571862103419e-5, 7.79806420145349e-5, 7.74405279317183e-5, 7.80711415417373e-5, 7.6814754491834e-5, 7.56007934128401e-5, 7.62967303226515e-5, 7.57955903560351e-5, 7.61093261156858e-5, 7.59719904503346e-5, 7.61430260916777e-5, 7.65720582852963e-5, 7.69878788912554e-5, 7.72528493436895e-5, 7.73442800683435e-5, 7.7288254252243e-5, 7.71283661721461e-5, 7.69158617165371e-5, 7.67043306196235e-5, 7.65430849328529e-5, 7.646950061311e-5, 7.65023613400202e-5, 7.66380901697625e-5, 7.68510105374869e-5, 7.70979255658225e-5, 7.73264652489031e-5, 7.74858571521412e-5, 7.75381210949747e-5, 7.74673464326882e-5, 7.7284861761085e-5, 7.70288144974503e-5, 7.67578195772996e-5, 7.65396303136978e-5, 7.64369023233912e-5, 7.64928148230153e-5
flux1:, 0.69627694165738, 6.96428614043323e-5, 6.97847017172917e-5, 6.99968950131374e-5, 7.02215742119729e-5, 7.0409082099486e-5, 7.05276963308778e-5, 7.05674214597358e-5, 7.05379006634485e-5, 7.04619531577165e-5, 7.03670307806864e-5, 7.02769731080646e-5, 7.02060118334761e-5, 7.01562590411628e-5, 7.01190553794713e-5, 7.00796297122291e-5, 7.00236525283283e-5, 6.99436910197418e-5, 6.98435964716039e-5, 6.97396450320271e-5, 6.96586223903512e-5, 6.96342256466617e-5, 6.97025209911077e-5, 6.98921103081708e-5, 7.01943761991267e-5, 7.05007585961999e-5, 7.05785208104051e-5, 7.03802435479772e-5, 7.05995406743592e-5, 7.01177944189415e-5, 7.0694393832081e-5, 6.95540019742184e-5, 6.84457144431926e-5, 6.90650538588383e-5, 6.8593936982286e-5, 6.88691023561651e-5, 6.87402202481236e-5, 6.88917232682526e-5, 6.92827025909616e-5, 6.96692220645904e-5, 6.9923608497975e-5, 7.00204036945075e-5, 6.99788689264391e-5, 6.98357877710556e-5, 6.96368349459562e-5, 6.943167420917e-5, 6.92676281019923e-5, 6.91822178849372e-5, 6.91964664889871e-5, 6.93107442088031e-5, 6.95042858428052e-5, 6.97387532406837e-5, 6.99654645681618e-5, 7.01351785918181e-5, 7.02086794027695e-5, 7.01660129656853e-5, 7.0012263560976e-5, 6.97783162175662e-5, 6.9516048980443e-5, 6.928859426199e-5, 6.91573967316056e-5, 6.91685312991892e-5
flux1:, 0.696539390561133, 6.3031928870901e-5, 6.31942626649345e-5, 6.34035798810027e-5, 6.36049183346405e-5, 6.37549529116702e-5, 6.38301467781031e-5, 6.38288490633926e-5, 6.37677206104524e-5, 6.36742231224644e-5, 6.35775757693807e-5, 6.35005616177834e-5, 6.34540533204795e-5, 6.34353501919801e-5, 6.34305198619706e-5, 6.34200002978731e-5, 6.33858726531919e-5, 6.33187036448472e-5, 6.32219597929473e-5, 6.31128498481499e-5, 6.30198391926748e-5, 6.29782619391852e-5, 6.30249424326827e-5, 6.31881952703419e-5, 6.34604272252462e-5, 6.37422236803136e-5, 6.38227413993303e-5, 6.36602477946873e-5, 6.3875553673519e-5, 6.34463414886074e-5, 6.39730509769025e-5, 6.29376650562816e-5, 6.19252826481483e-5, 6.24748514322185e-5, 6.20312535492118e-5, 6.22716677759106e-5, 6.21495774940996e-5, 6.22827775801511e-5, 6.26391372704127e-5, 6.29990704995554e-5, 6.32439234047505e-5, 6.33460087128493e-5, 6.33186702147586e-5, 6.3192583903571e-5, 6.30081907866658e-5, 6.28112007706209e-5, 6.26466189051974e-5, 6.25515874585544e-5, 6.25487793896405e-5, 6.26420014635162e-5, 6.2815100921272e-5, 6.30346097534848e-5, 6.32558966089901e-5, 6.34319318601274e-5, 6.35231540013189e-5, 6.35064961305237e-5, 6.33815695888514e-5, 6.31724208281088e-5, 6.29241326891042e-5, 6.26946294951666e-5, 6.25430870548543e-5, 6.25171064206972e-5
flux1:, 0.696801839464887, 5.702142158681e-5, 5.71959744150482e-5, 5.73968736126967e-5, 5.75728897978057e-5, 5.76871056939756e-5, 5.77235327291007e-5, 5.76876868340108e-5, 5.76017910136722e-5, 5.74965133173312e-5, 5.74016973893188e-5, 5.73384218362999e-5, 5.73141427550221e-5, 5.73218551594461e-5, 5.73432923744498e-5, 5.73552545599397e-5, 5.7337354105216e-5, 5.72790243937724e-5, 5.71838170592979e-5, 5.70699112601363e-5, 5.69671367419084e-5, 5.69119632779703e-5, 5.69414786657472e-5, 5.70833155482816e-5, 5.73303906398603e-5, 5.75911223851016e-5, 5.76741120182182e-5, 5.75429275259137e-5, 5.7753691209627e-5, 5.73715262146371e-5, 5.78521256213754e-5, 5.69120717385118e-5, 5.59872752464632e-5, 5.64739884556561e-5, 5.60564991201547e-5, 5.62661522335346e-5, 5.61498542188622e-5, 5.62661793896828e-5, 5.65909402129858e-5, 5.69262528847693e-5, 5.71617604191421e-5, 5.72682096824734e-5, 5.72540058686755e-5, 5.71444809538756e-5, 5.69752377269299e-5, 5.67880558048275e-5, 5.66253270684456e-5, 5.65232896647074e-5, 5.65056339260799e-5, 5.65790051370281e-5, 5.67314414767682e-5, 5.69342152304088e-5, 5.71469702627775e-5, 5.7325459180369e-5, 5.74306045950774e-5, 5.74371610187225e-5, 5.7340111030276e-5, 5.71572214346243e-5, 5.69269010013381e-5, 5.6701475604287e-5, 5.65369766195223e-5, 5.64812979303855e-5
flux1:, 0.69706428836864, 5.15582728284645e-5, 5.1737943565303e-5, 5.1926160224034e-5, 5.20760389633539e-5, 5.21569683409931e-5, 5.21597601185544e-5, 5.20958912564977e-5, 5.19917457441797e-5, 5.18798831343715e-5, 5.17897901569448e-5, 5.17403617098565e-5, 5.17357229641702e-5, 5.1765164287522e-5, 5.18070477913144e-5, 5.18356460419109e-5, 5.18291265913531e-5, 5.17765293850104e-5, 5.16818289550363e-5, 5.15640962782327e-5, 5.14541196473446e-5, 5.13889395619614e-5, 5.14053783522706e-5, 5.15300108406217e-5, 5.17558795853355e-5, 5.1998213817611e-5, 5.20829321105579e-5, 5.19784248453133e-5, 5.21835812804855e-5, 5.18433083819508e-5, 5.22812528681795e-5, 5.14279686535219e-5, 5.05836078265958e-5, 5.10142732260165e-5, 5.06222586651201e-5, 5.08051237220217e-5, 5.06941144684901e-5, 5.07950973949305e-5, 5.10908984062701e-5, 5.14029619956245e-5, 5.16286786006764e-5, 5.17379544507427e-5, 5.17352598538584e-5, 5.16413723171988e-5, 5.14874885796513e-5, 5.13115248601222e-5, 5.1153003332426e-5, 5.10467542202612e-5, 5.10168438569294e-5, 5.1072112273865e-5, 5.12042848076293e-5, 5.13891345597546e-5, 5.15906848861659e-5, 5.17679312510641e-5, 5.18830326821694e-5, 5.19094730831545e-5, 5.18384860624498e-5, 5.16822154361143e-5, 5.14726654884657e-5, 5.12563506836177e-5, 5.10854598325224e-5, 5.10070926079103e-5
flux1:, 0.697326737272393, 4.65936716585194e-5, 4.67725188421758e-5, 4.69449743798336e-5, 4.70689147965138e-5, 4.71197838008351e-5, 4.70943705865167e-5, 4.70089151135622e-5, 4.68926443918726e-5, 4.67788321150968e-5, 4.66957880169641e-5, 4.6659895695614e-5, 4.66721471285565e-5, 4.67187797897691e-5, 4.67757328403886e-5, 4.68157874500706e-5, 4.68165770112267e-5, 4.67673617669734e-5, 4.66727627919771e-5, 4.65525785904257e-5, 4.64380974588544e-5, 4.63663415068762e-5, 4.63733401819669e-5, 4.64842764739577e-5, 4.66920582473315e-5, 4.69179447689289e-5, 4.70033174924614e-5, 4.69208580444503e-5, 4.71190127369994e-5, 4.68158052842471e-5, 4.72142427372076e-5, 4.64400953853564e-5, 4.5669939550088e-5, 4.60510892712192e-5, 4.56844112182583e-5, 4.58442878599847e-5, 4.57384118445775e-5, 4.58256182559215e-5, 4.60947573051033e-5, 4.6384497189753e-5, 4.65995580107142e-5, 4.67097382736511e-5, 4.67165557207609e-5, 4.66370172529748e-5, 4.64983644743838e-5, 4.63347552455221e-5, 4.61826324284613e-5, 4.60749564371888e-5, 4.60355506001677e-5, 4.60747968414173e-5, 4.61875574074373e-5, 4.63537851897722e-5, 4.65418817937462e-5, 4.6714435152291e-5, 4.68354989907063e-5, 4.68781394373041e-5, 4.6830720984403e-5, 4.6700483116754e-5, 4.65134140174765e-5, 4.63101624856337e-5, 4.61385491237135e-5, 4.6043947795528e-5
flux1:, 0.697589186176146, 4.20831001324679e-5, 4.22563087097553e-5, 4.24109966828048e-5, 4.25100356918119e-5, 4.25345539872336e-5, 4.2486454917189e-5, 4.23855852509734e-5, 4.22628074363657e-5, 4.2151084402834e-5, 4.20768899079806e-5, 4.20539049163701e-5, 4.20802705571987e-5, 4.21398413897283e-5, 4.22070339236585e-5, 4.22540746346638e-5, 4.22588474345419e-5, 4.22113225020605e-5, 4.2116892745615e-5, 4.19958603739395e-5, 4.18795348239586e-5, 4.18043411127733e-5, 4.18050214551375e-5, 4.19050931001575e-5, 4.209718037761e-5, 4.23079852085533e-5, 4.23927321406238e-5, 4.23278485484567e-5, 4.25174466512414e-5, 4.22468205821029e-5, 4.26086155346128e-5, 4.19067494186632e-5, 4.12052773506079e-5, 4.15430339103928e-5, 4.12018103323102e-5, 4.13422067347339e-5, 4.12415314164584e-5, 4.13165101602825e-5, 4.15609945958765e-5, 4.18290302761575e-5, 4.203234749789e-5, 4.21413328086109e-5, 4.21554716935125e-5, 4.20887502794281e-5, 4.19649095150927e-5, 4.18144889024994e-5, 4.1670697342524e-5, 4.15642239440476e-5, 4.15180793623319e-5, 4.15435571493432e-5, 4.16380908127692e-5, 4.17854351743617e-5, 4.19582768355209e-5, 4.21230342831328e-5, 4.2246205568588e-5, 4.23012105984327e-5, 4.22743917897425e-5, 4.21688312080622e-5, 4.20049793268818e-5, 4.18177046260029e-5, 4.16500998254485e-5, 4.1545043592984e-5
flux1:, 0.6978516350799, 3.7986191893344e-5, 3.81500163719672e-5, 3.82858671729773e-5, 3.83616848675491e-5, 3.8363820186558e-5, 3.82984197325637e-5, 3.81878538066259e-5, 3.80635467656704e-5, 3.7957290279677e-5, 3.78932224660308e-5, 3.78822518098558e-5, 3.79200112086058e-5, 3.79886319668521e-5, 3.80618336504902e-5, 3.81121060014898e-5, 3.81182338119344e-5, 3.80712663698941e-5, 3.79774096673791e-5, 3.78572086364329e-5, 3.77415221576042e-5, 3.76656392450423e-5, 3.76625794868535e-5, 3.77539923627472e-5, 3.79321648519916e-5, 3.81288029527516e-5, 3.82115619066884e-5, 3.8160087101805e-5, 3.83395679781774e-5, 3.80974122557461e-5, 3.84251806471021e-5, 3.77893967317971e-5, 3.71516286057241e-5, 3.74516083823371e-5, 3.71360190152693e-5, 3.72600741737346e-5, 3.71647900880004e-5, 3.72290412250321e-5, 3.74506460964322e-5, 3.76974209596518e-5, 3.78878575375323e-5, 3.79935547870351e-5, 3.80127912356588e-5, 3.79572237723952e-5, 3.78475376712509e-5, 3.77108266235527e-5, 3.75769729706104e-5, 3.7474068905822e-5, 3.7423814321049e-5, 3.74378329215716e-5, 3.75155746167116e-5, 3.76441830934729e-5, 3.78004575656963e-5, 3.79547749518725e-5, 3.80765076255316e-5, 3.81400978643525e-5, 3.81306514774232e-5, 3.80478373594703e-5, 3.790710884095e-5, 3.77377588890897e-5, 3.75779493864274e-5, 3.74674595859091e-5
flux1:, 0.698114083983653, 3.42664294035467e-5, 3.4418113442557e-5, 3.45348439822697e-5, 3.45895640953604e-5, 3.45733211438964e-5, 3.44956561258487e-5, 3.43804787944732e-5, 3.4258854149424e-5, 3.41607135934389e-5, 3.41075144256919e-5, 3.41074292129058e-5, 3.41539638828932e-5, 3.42281525652997e-5, 3.43037490659812e-5, 3.43541928929863e-5, 3.43596822807797e-5, 3.43126001180758e-5, 3.42199362820749e-5, 3.41021996300897e-5, 3.39893568886908e-5, 3.39150856587354e-5, 3.3910325529769e-5, 3.3994732725209e-5, 3.41602781263545e-5, 3.4343343507983e-5, 3.44227906202277e-5, 3.4380994437696e-5, 3.45489292474429e-5, 3.43315452818176e-5, 3.46276994342261e-5, 3.40523638053963e-5, 3.34737331947464e-5, 3.37409867470752e-5, 3.34511236736218e-5, 3.3561567426927e-5, 3.34719127503084e-5, 3.35268682740941e-5, 3.37271969111967e-5, 3.39530936124009e-5, 3.41296095646042e-5, 3.42300855164954e-5, 3.42522994721457e-5, 3.42061930326606e-5, 3.4109819963081e-5, 3.3987030447436e-5, 3.38643546205234e-5, 3.37670495439631e-5, 3.3715094689874e-5, 3.37199316076889e-5, 3.37825037807339e-5, 3.38929142846914e-5, 3.40318363401887e-5, 3.41736271950599e-5, 3.42908380182318e-5, 3.4359483459339e-5, 3.43641334726673e-5, 3.43017584212306e-5, 3.41833909581808e-5, 3.40330516092612e-5, 3.38839126228905e-5, 3.37722129573938e-5
flux1:, 0.698376532887406, 3.08907298085302e-5, 3.10284060458013e-5, 3.11263645419032e-5, 3.11623661796021e-5, 3.11315912795471e-5, 3.10461735851961e-5, 3.09306972403921e-5, 3.08151099580887e-5, 3.07269661388437e-5, 3.06848426714867e-5, 3.06943031569033e-5, 3.07471272380714e-5, 3.08238262518231e-5, 3.08988115988825e-5, 3.09470214048337e-5, 3.09504436157938e-5, 3.09029428437939e-5, 3.08122066671636e-5, 3.06984281204248e-5, 3.05902888132364e-5, 3.05194606215227e-5, 3.05145354274176e-5, 3.05931252239685e-5, 3.07469600199912e-5, 3.09168482019094e-5, 3.09918072222595e-5, 3.09565021965492e-5, 3.1111709304509e-5, 3.09158483202196e-5, 3.11826473692068e-5, 3.06626227748409e-5, 3.01388831889165e-5, 3.03778689130067e-5, 3.01136302745306e-5, 3.0212775110017e-5, 3.01289820648812e-5, 3.0175993564494e-5, 3.03565342754732e-5, 3.05619711683832e-5, 3.07237380471039e-5, 3.08173381203203e-5, 3.08406224747191e-5, 3.08023402997118e-5, 3.0718307591618e-5, 3.06093590892667e-5, 3.04987156530144e-5, 3.04086550164501e-5, 3.03571259246705e-5, 3.03549589332778e-5, 3.04041165760436e-5, 3.04972315406297e-5, 3.06185595092366e-5, 3.07463617066904e-5, 3.08565471118602e-5, 3.09271256712112e-5, 3.09427312115528e-5, 3.08982987671313e-5, 3.08010288592385e-5, 3.06700491667422e-5, 3.05336118515447e-5, 3.04241310419466e-5
flux1:, 0.698638981791159, 2.78289874316856e-5, 2.79515640016746e-5, 2.8031580937926e-5, 2.80513366411119e-5, 2.8009566169316e-5, 2.7920261056829e-5, 2.78079459782401e-5, 2.7700859741737e-5, 2.76238291179228e-5, 2.75924832486887e-5, 2.76099769943164e-5, 2.76667668708886e-5, 2.77433509252128e-5, 2.78153066944962e-5, 2.78594821539224e-5, 2.78599012624399e-5, 2.78119630331445e-5, 2.77239231756175e-5, 2.76153928216619e-5, 2.75134382101833e-5, 2.74474234602621e-5, 2.74434189737531e-5, 2.751700863152e-5, 2.76597907734486e-5, 2.78168067396881e-5, 2.78863379227681e-5, 2.7854948350678e-5, 2.79965802712421e-5, 2.78194669928529e-5, 2.80590656054447e-5, 2.75896584157426e-5, 2.71168171001078e-5, 2.73314028603615e-5, 2.70924261881714e-5, 2.71821830239513e-5, 2.71044423006203e-5, 2.71447709172808e-5, 2.73069438754921e-5, 2.74924483223074e-5, 2.76389288591718e-5, 2.77243578237789e-5, 2.77470959365986e-5, 2.77151246260163e-5, 2.76423777660979e-5, 2.75469229309882e-5, 2.74487809332459e-5, 2.73672011793271e-5, 2.73178954040512e-5, 2.73107459834885e-5, 2.73483196407165e-5, 2.74253620736225e-5, 2.75293805951464e-5, 2.76423770450974e-5, 2.77436779196477e-5, 2.7813583336229e-5, 2.78372808413285e-5, 2.78082660447159e-5, 2.77304875317069e-5, 2.7618614819413e-5, 2.74961594154734e-5, 2.73915705183635e-5
flux1:, 0.698901430694913, 2.5053641501026e-5, 2.51606828156653e-5, 2.52239375074742e-5, 2.52298881238128e-5, 2.51802514446381e-5, 2.50902216676867e-5, 2.49836655088975e-5, 2.48866824025998e-5, 2.48211740986678e-5, 2.47998695232975e-5, 2.48237703686895e-5, 2.48824010269563e-5, 2.49566823601891e-5, 2.50237505785609e-5, 2.50626427570958e-5, 2.50595458532867e-5, 2.50113637807328e-5, 2.49267610623916e-5, 2.48245267856593e-5, 2.47298536968018e-5, 2.46695931235747e-5, 2.46672117568446e-5, 2.47363375974047e-5, 2.48685634441156e-5, 2.50130083798474e-5, 2.50764682509551e-5, 2.50470552933505e-5, 2.51746517991233e-5, 2.50139852940511e-5, 2.52284732275909e-5, 2.48053886446431e-5, 2.43796602805645e-5, 2.45731468586542e-5, 2.43587773765325e-5, 2.44406872041839e-5, 2.43691262110878e-5, 2.44039321052806e-5, 2.45491221208449e-5, 2.47153779380391e-5, 2.48463700375527e-5, 2.492273400527e-5, 2.49436441697441e-5, 2.49166398603318e-5, 2.48540850299563e-5, 2.477154166487e-5, 2.46859997886475e-5, 2.46137223364614e-5, 2.45680802906601e-5, 2.45577645821764e-5, 2.45855975504813e-5, 2.46480452925149e-5, 2.47355103489941e-5, 2.48334990076013e-5, 2.49247073117355e-5, 2.49918984571542e-5, 2.50211921744951e-5, 2.5005163681349e-5, 2.49450651480579e-5, 2.48515775332333e-5, 2.47437408823125e-5, 2.46460277727837e-5
flux1:, 0.699163879598666, 2.25393227158956e-5, 2.26309316862685e-5, 2.26788404347179e-5, 2.26733107459858e-5, 2.26184890585457e-5, 2.25302037113348e-5, 2.24311970051862e-5, 2.23451472938604e-5, 2.22909686785784e-5, 2.2278631837396e-5, 2.23072781523528e-5, 2.23658665991304e-5, 2.24360993615101e-5, 2.24969517360736e-5, 2.25298075548812e-5, 2.25230386488463e-5, 2.24749571800318e-5, 2.23944606806498e-5, 2.22993115956697e-5, 2.22126477995418e-5, 2.21586983658405e-5, 2.21583277503049e-5, 2.22233238460403e-5, 2.23454039508845e-5, 2.24776359887964e-5, 2.25347024558564e-5, 2.25059434742203e-5, 2.261944819049e-5, 2.24733753970554e-5, 2.26648021402972e-5, 2.22841023841162e-5, 2.19018765299651e-5, 2.20770368438976e-5, 2.18863253676322e-5, 2.19615995892196e-5, 2.18962706659546e-5, 2.1926601321692e-5, 2.20561746508124e-5, 2.22040431381512e-5, 2.23196900175691e-5, 2.23865021678469e-5, 2.24046503785472e-5, 2.23814636622718e-5, 2.23280021055688e-5, 2.22575892369068e-5, 2.21844038553424e-5, 2.2121845762758e-5, 2.20809368762152e-5, 2.20690242128309e-5, 2.20889056826982e-5, 2.21384072888434e-5, 2.22104580795272e-5, 2.22937760192042e-5, 2.23742869391446e-5, 2.2437280019852e-5, 2.24700792697476e-5, 2.24647780997769e-5, 2.2420451206683e-5, 2.23442774308375e-5, 2.22511636514855e-5, 2.21617035725084e-5
flux1:, 0.699426328502419, 2.02626070000768e-5, 2.03393143334917e-5, 2.03734419479125e-5, 2.03585942548685e-5, 2.03008279182053e-5, 2.02161245922856e-5, 2.01257581951798e-5, 2.00508351324187e-5, 2.00073316525151e-5, 2.00026745575238e-5, 2.00344577439232e-5, 2.00914077251534e-5, 2.01562885931137e-5, 2.0210091107375e-5, 2.02365960199615e-5, 2.02262935685853e-5, 2.01787563364538e-5, 2.01029348543922e-5, 2.00154024444722e-5, 1.99371373045639e-5, 1.98897255208459e-5, 1.98915027689811e-5, 1.99525636977501e-5, 2.00648753164733e-5, 2.0185342711846e-5, 2.02360048038971e-5, 2.0207131322911e-5, 2.03068729316198e-5, 2.01739360190807e-5, 2.03443178143702e-5, 2.00023806776442e-5, 1.96601987182026e-5, 1.98193275006608e-5, 1.96510521644002e-5, 1.9720616207004e-5, 1.96614917180646e-5, 1.96882702088885e-5, 1.98035762358342e-5, 1.99340927352966e-5, 2.00348636042839e-5, 2.00920189932953e-5, 2.01068041811336e-5, 2.00864856897394e-5, 2.00410397312201e-5, 1.99818162764662e-5, 1.99204405615894e-5, 1.98676406743639e-5, 1.98321648050315e-5, 1.98199467018755e-5, 1.98335467075545e-5, 1.98718278272463e-5, 1.99298767838093e-5, 1.99992908495656e-5, 2.00690126418574e-5, 2.01268263899037e-5, 2.01614362060341e-5, 2.01648133946771e-5, 2.01343299090368e-5, 2.00741503107888e-5, 1.99954356102422e-5, 1.9915087261046e-5
flux1:, 0.699688777406172, 1.82018764104411e-5, 1.82645404859163e-5, 1.82865331037828e-5, 1.82643506046535e-5, 1.82054810223112e-5, 1.81256627893888e-5, 1.80444660514009e-5, 1.79803839278862e-5, 1.7946592889893e-5, 1.79482406090811e-5, 1.79816906116019e-5, 1.80357295030989e-5, 1.80943889736663e-5, 1.81407589020935e-5, 1.81609762900561e-5, 1.81475132053538e-5, 1.81010196577582e-5, 1.80303256160111e-5, 1.79506982152623e-5, 1.78809231471334e-5, 1.7840000349529e-5, 1.78438681767905e-5, 1.79010948795027e-5, 1.80040125467852e-5, 1.81132613014711e-5, 1.81577779925475e-5, 1.81284821895587e-5, 1.82151253717664e-5, 1.80941892330411e-5, 1.82454993463534e-5, 1.7938977171762e-5, 1.7633516553084e-5, 1.77784862198317e-5, 1.76311921352106e-5, 1.76957289400534e-5, 1.764270113495e-5, 1.76667165627541e-5, 1.77690774966242e-5, 1.7883427728246e-5, 1.79700754966464e-5, 1.80178025098707e-5, 1.8028920658208e-5, 1.80107111207809e-5, 1.79722428673677e-5, 1.79231479527528e-5, 1.78727803740165e-5, 1.78294399521909e-5, 1.77997450004506e-5, 1.77882185993466e-5, 1.77970325153753e-5, 1.782580439509e-5, 1.78714203090849e-5, 1.79280014793219e-5, 1.798724056328e-5, 1.80393104966912e-5, 1.807438848742e-5, 1.80846099704668e-5, 1.80660707502227e-5, 1.80203977625462e-5, 1.79554237803222e-5, 1.78846126801866e-5
[truncated: 32,748 more chars]
