# Supplementary material for: Spatial Resolution and Refractive Index Contrast of Resonant Photonic Crystal Surfaces for Biosensing
Source: IEEE Photonics J. Author manuscript; Available in PMC 2015 Sep 7. (PMC4561521; doi:10.1109/JPHOT.2015.2435699)
Supplement: fig6_data [file NIHMS64775-supplement-fig6_data.gz › Volumes/graham/MacBook_backup/PhD_folder_2015_06_02/paper_improvements/IEEE_J_Photonics/final_files/data_files/fig6/meep_data/12/ref.dat]

flux1:	0.627777777777778	7.62420158775129e-7	7.62419284923967e-7	7.6241900334997e-7	7.62419450399342e-7	7.62420247933559e-7	7.62420770943233e-7	7.62420600639353e-7	7.62419858411431e-7	7.62419164837642e-7	7.62419199708049e-7	7.62420129000712e-7	7.62421324926888e-7	7.62421690153048e-7	7.62420509368601e-7	7.6241828430636e-7	7.62416788253783e-7	7.62417897981937e-7	7.62421667828852e-7	7.62425200181583e-7	7.62424233404055e-7	7.62417820547302e-7	7.62412376781234e-7	7.62417045404231e-7	7.62427283738879e-7	7.62421418406929e-7	7.62410835928597e-7	7.62434004441034e-7	7.62407038363999e-7	7.62439185421777e-7	7.6241516690552e-7	7.62402716516312e-7	7.62415166905519e-7	7.62439185421778e-7	7.62407038363998e-7	7.62434004441034e-7	7.62410835928598e-7	7.62421418406928e-7	7.62427283738878e-7	7.6241704540423e-7	7.62412376781234e-7	7.62417820547302e-7	7.62424233404055e-7	7.62425200181584e-7	7.62421667828853e-7	7.62417897981937e-7	7.62416788253785e-7	7.62418284306357e-7	7.624205093686e-7
flux1:	0.628040226681531	8.70347720018034e-7	8.70346884693522e-7	8.7034665177979e-7	8.70347131147815e-7	8.70347910777866e-7	8.70348351356647e-7	8.70348062266004e-7	8.70347233448277e-7	8.70346558969038e-7	8.7034674286317e-7	8.7034788782911e-7	8.7034922902603e-7	8.70349535281106e-7	8.70348068021719e-7	8.70345481759863e-7	8.70343826897243e-7	8.70345193930121e-7	8.70349554196439e-7	8.70353550972523e-7	8.70352368113261e-7	8.70345032406935e-7	8.70338903198192e-7	8.70344295694185e-7	8.70355891557469e-7	8.70349092002138e-7	8.70337106485841e-7	8.70363555186959e-7	8.70332742928019e-7	8.70369492534863e-7	8.70342079820486e-7	8.7032785660751e-7	8.70342079820489e-7	8.70369492534864e-7	8.70332742928019e-7	8.70363555186961e-7	8.7033710648584e-7	8.70349092002137e-7	8.70355891557468e-7	8.70344295694184e-7	8.70338903198192e-7	8.70345032406936e-7	8.70352368113262e-7	8.70353550972528e-7	8.7034955419644e-7	8.70345193930118e-7	8.70343826897246e-7	8.70345481759859e-7	8.70348068021719e-7
flux1:	0.628302675585284	9.92674242464191e-7	9.92673494295976e-7	9.92673355926706e-7	9.9267388789387e-7	9.92674632656889e-7	9.92674942993711e-7	9.92674479259746e-7	9.92673528875627e-7	9.92672879696801e-7	9.92673259653532e-7	9.9267468480776e-7	9.92676217227543e-7	9.92676462739147e-7	9.92674656417658e-7	9.9267163533513e-7	9.92669775984182e-7	9.92671419175263e-7	9.9267644463659e-7	9.92680975580096e-7	9.92679568810944e-7	9.92671220262845e-7	9.92664345652758e-7	9.9267056064721e-7	9.92683653372763e-7	9.92675745260534e-7	9.92662158260512e-7	9.92692320985634e-7	9.92657166107771e-7	9.92699174333756e-7	9.92667946666959e-7	9.92651725017794e-7	9.92667946666958e-7	9.92699174333757e-7	9.92657166107771e-7	9.92692320985634e-7	9.9266215826051e-7	9.92675745260535e-7	9.92683653372763e-7	9.92670560647209e-7	9.92664345652759e-7	9.92671220262846e-7	9.92679568810943e-7	9.92680975580097e-7	9.92676444636589e-7	9.9267141917526e-7	9.92669775984178e-7	9.92671635335126e-7	9.92674656417655e-7
flux1:	0.628565124489038	1.13119205309278e-6	1.13119145637165e-6	1.13119147194564e-6	1.1311920816401e-6	1.13119276833534e-6	1.13119288622374e-6	1.13119217639765e-6	1.13119106035704e-6	1.13119044465859e-6	1.13119107991643e-6	1.13119286610905e-6	1.13119464778731e-6	1.13119483224671e-6	1.13119262432392e-6	1.13118907898745e-6	1.13118695688596e-6	1.13118889299713e-6	1.13119466725418e-6	1.13119981442019e-6	1.13119818175959e-6	1.13118872711332e-6	1.13118104508957e-6	1.13118819201626e-6	1.13120292899374e-6	1.13119370592349e-6	1.13117829061529e-6	1.13121265476869e-6	1.1311726038411e-6	1.13122061786005e-6	1.13118510969229e-6	1.13116663864412e-6	1.1311851096923e-6	1.13122061786006e-6	1.1311726038411e-6	1.13121265476869e-6	1.13117829061529e-6	1.1311937059235e-6	1.13120292899374e-6	1.13118819201626e-6	1.13118104508957e-6	1.13118872711332e-6	1.13119818175959e-6	1.13119981442018e-6	1.13119466725418e-6	1.13118889299714e-6	1.13118695688597e-6	1.13118907898746e-6	1.13119262432392e-6
flux1:	0.628827573392791	1.28789860411524e-6	1.28789824125484e-6	1.28789848500992e-6	1.28789920200646e-6	1.28789979928947e-6	1.28789964563047e-6	1.28789860075695e-6	1.28789726540972e-6	1.28789669455154e-6	1.28789765880784e-6	1.28789990543956e-6	1.28790200759904e-6	1.28790213163601e-6	1.28789944776733e-6	1.28789527073179e-6	1.28789281364682e-6	1.28789505746628e-6	1.28790167435206e-6	1.28790753376912e-6	1.28790567987347e-6	1.28789502234148e-6	1.28788646867105e-6	1.28789466878902e-6	1.28791120578995e-6	1.28790042522416e-6	1.28788292344152e-6	1.28792203623244e-6	1.28787647245201e-6	1.28793134131073e-6	1.2878910373352e-6	1.28787003769536e-6	1.2878910373352e-6	1.28793134131073e-6	1.28787647245201e-6	1.28792203623244e-6	1.28788292344152e-6	1.28790042522416e-6	1.28791120578995e-6	1.28789466878902e-6	1.28788646867105e-6	1.28789502234148e-6	1.28790567987347e-6	1.28790753376912e-6	1.28790167435206e-6	1.28789505746628e-6	1.28789281364682e-6	1.28789527073179e-6	1.28789944776733e-6
flux1:	0.629090022296544	1.4650175567668e-6	1.46501753057608e-6	1.46501809253595e-6	1.46501895007734e-6	1.46501941635756e-6	1.46501889273506e-6	1.46501740473541e-6	1.46501578679646e-6	1.46501527678775e-6	1.46501666048824e-6	1.46501948751311e-6	1.46502199531936e-6	1.46502205966579e-6	1.46501881172803e-6	1.46501387547061e-6	1.46501099613724e-6	1.46501356095229e-6	1.46502112613355e-6	1.46502780937646e-6	1.46502574598371e-6	1.46501378457598e-6	1.46500429247186e-6	1.46501368010654e-6	1.46503218195452e-6	1.46501956112677e-6	1.46499968041913e-6	1.46504415575137e-6	1.46499239164208e-6	1.4650550777415e-6	1.46500940705464e-6	1.46498556807592e-6	1.46500940705464e-6	1.46505507774151e-6	1.46499239164208e-6	1.46504415575137e-6	1.46499968041912e-6	1.46501956112677e-6	1.46503218195452e-6	1.46501368010654e-6	1.46500429247186e-6	1.46501378457598e-6	1.46502574598371e-6	1.46502780937646e-6	1.46502112613355e-6	1.4650135609523e-6	1.46501099613724e-6	1.46501387547061e-6	1.46501881172803e-6
flux1:	0.629352471200297	1.66502172941977e-6	1.66502216501427e-6	1.66502315144064e-6	1.66502418527159e-6	1.66502446651251e-6	1.66502345300177e-6	1.66502139350146e-6	1.66501942041439e-6	1.66501899360544e-6	1.66502090613533e-6	1.66502445569454e-6	1.66502746855022e-6	1.66502747287327e-6	1.66502355695367e-6	1.66501771208689e-6	1.66501430761451e-6	1.66501720611457e-6	1.66502583886107e-6	1.6650334744174e-6	1.66503122028891e-6	1.66501784861889e-6	1.66500734821781e-6	1.6650180723112e-6	1.66503871403396e-6	1.66502392593766e-6	1.66500133671588e-6	1.66505186277344e-6	1.66499313179898e-6	1.66506472303815e-6	1.66501305225278e-6	1.66498602778601e-6	1.66501305225279e-6	1.66506472303815e-6	1.66499313179898e-6	1.66505186277344e-6	1.66500133671587e-6	1.66502392593766e-6	1.66503871403396e-6	1.6650180723112e-6	1.66500734821781e-6	1.66501784861889e-6	1.66503122028891e-6	1.66503347441741e-6	1.66502583886107e-6	1.66501720611457e-6	1.66501430761451e-6	1.66501771208689e-6	1.66502355695366e-6
flux1:	0.629614920104051	1.8906580383139e-6	1.89065908447809e-6	1.89066061772498e-6	1.89066186456329e-6	1.89066189212367e-6	1.89066024551898e-6	1.89065746526992e-6	1.89065505605723e-6	1.8906547429801e-6	1.89065731459785e-6	1.89066175211206e-6	1.8906653833814e-6	1.8906653247879e-6	1.89066061924414e-6	1.89065369317507e-6	1.89064964507238e-6	1.89065289074931e-6	1.89066272582558e-6	1.89067146011681e-6	1.89066904030671e-6	1.89065414475195e-6	1.89064256238928e-6	1.8906547884614e-6	1.89067775707979e-6	1.89066042665398e-6	1.89063475949408e-6	1.89069210706299e-6	1.89062555396998e-6	1.89070727649452e-6	1.89064890161512e-6	1.89061830565491e-6	1.89064890161512e-6	1.89070727649452e-6	1.89062555396998e-6	1.890692107063e-6	1.89063475949408e-6	1.89066042665398e-6	1.89067775707978e-6	1.8906547884614e-6	1.89064256238929e-6	1.89065414475195e-6	1.89066904030671e-6	1.89067146011681e-6	1.89066272582559e-6	1.89065289074931e-6	1.89064964507238e-6	1.89065369317507e-6	1.89066061924414e-6
flux1:	0.629877369007804	2.14497456374342e-6	2.14497639355261e-6	2.1449786112443e-6	2.14498010695541e-6	2.14497979564783e-6	2.14497734831555e-6	2.14497367735649e-6	2.14497074397655e-6	2.14497058522608e-6	2.14497396855352e-6	2.14497948309283e-6	2.14498385915955e-6	2.14498373039871e-6	2.14497809412794e-6	2.14496989034895e-6	2.14496506532014e-6	2.14496867442073e-6	2.14497986403225e-6	2.14498986192935e-6	2.14498730619942e-6	2.14497076329525e-6	2.14495802057556e-6	2.14497193321682e-6	2.14499743033934e-6	2.14497713097207e-6	2.14494797414683e-6	2.14501300570881e-6	2.14493767540217e-6	2.14503090689463e-6	2.14496504375371e-6	2.14493044528801e-6	2.14496504375371e-6	2.14503090689463e-6	2.14493767540216e-6	2.14501300570881e-6	2.14494797414683e-6	2.14497713097207e-6	2.14499743033935e-6	2.14497193321682e-6	2.14495802057556e-6	2.14497076329526e-6	2.14498730619943e-6	2.14498986192936e-6	2.14497986403225e-6	2.14496867442072e-6	2.14496506532014e-6	2.14496989034895e-6	2.14497809412793e-6
flux1:	0.630139817911557	2.43134987870131e-6	2.43135268922154e-6	2.43135574271306e-6	2.43135752030016e-6	2.43135676687872e-6	2.43135332645077e-6	2.43134857513176e-6	2.43134502432707e-6	2.43134507233769e-6	2.43134944319824e-6	2.43135624695029e-6	2.43136150553274e-6	2.43136129295486e-6	2.43135456403354e-6	2.43134486224145e-6	2.43133911390024e-6	2.43134310796561e-6	2.43135582367008e-6	2.43136726832711e-6	2.43136460852e-6	2.43134628147215e-6	2.43133229414914e-6	2.43134810017845e-6	2.43137634557932e-6	2.43135259604835e-6	2.43131949335078e-6	2.43139317298141e-6	2.4313079977208e-6	2.43141428117246e-6	2.43134005421971e-6	2.43130097129107e-6	2.43134005421971e-6	2.43141428117247e-6	2.4313079977208e-6	2.43139317298142e-6	2.43131949335079e-6	2.43135259604835e-6	2.43137634557932e-6	2.43134810017844e-6	2.43133229414914e-6	2.43134628147215e-6	2.43136460852001e-6	2.43136726832712e-6	2.43135582367008e-6	2.43134310796561e-6	2.43133911390024e-6	2.43134486224144e-6	2.43135456403354e-6
flux1:	0.63040226681531	2.75352478069572e-6	2.75352879160442e-6	2.7535328437318e-6	2.7535349313031e-6	2.75353361361917e-6	2.75352896373887e-6	2.75352292470418e-6	2.7535186602839e-6	2.75351898082269e-6	2.753524538208e-6	2.75353286487691e-6	2.75353915255457e-6	2.75353883391534e-6	2.75353082879386e-6	2.75351938603522e-6	2.75351255766748e-6	2.75351696667013e-6	2.75353140114125e-6	2.75354449296039e-6	2.75354175914888e-6	2.75352149336658e-6	2.75350617006378e-6	2.75352410249974e-6	2.75355533885822e-6	2.75352760081897e-6	2.75349004973272e-6	2.75357345383261e-6	2.75347723853181e-6	2.75359829644443e-6	2.75351472568143e-6	2.75347061856645e-6	2.75351472568143e-6	2.75359829644443e-6	2.75347723853181e-6	2.75357345383261e-6	2.75349004973271e-6	2.75352760081897e-6	2.75355533885822e-6	2.75352410249974e-6	2.75350617006378e-6	2.75352149336658e-6	2.75354175914888e-6	2.75354449296039e-6	2.75353140114125e-6	2.75351696667012e-6	2.75351255766748e-6	2.75351938603522e-6	2.75353082879385e-6
flux1:	0.630664715719064	3.11563657060462e-6	3.11564202161885e-6	3.11564724380477e-6	3.11564966272529e-6	3.11564763980705e-6	3.11564154211906e-6	3.11563399330037e-6	3.1156289187525e-6	3.11562959192073e-6	3.1156365568651e-6	3.11564665886024e-6	3.11565412780434e-6	3.11565367003741e-6	3.1156441834866e-6	3.11563073651776e-6	3.11562266499572e-6	3.11562753105461e-6	3.11564389956768e-6	3.11565885410764e-6	3.11565606935262e-6	3.11563368692648e-6	3.11561692775035e-6	3.11563725074959e-6	3.1156717497211e-6	3.11563942583295e-6	3.11559687608838e-6	3.11569120497317e-6	3.11558261038344e-6	3.1157203593702e-6	3.11562634523054e-6	3.11557660864788e-6	3.11562634523055e-6	3.1157203593702e-6	3.11558261038344e-6	3.11569120497317e-6	3.11559687608838e-6	3.11563942583295e-6	3.11567174972111e-6	3.11563725074959e-6	3.11561692775035e-6	3.11563368692648e-6	3.11565606935263e-6	3.11565885410765e-6	3.11564389956768e-6	3.11562753105461e-6	3.11562266499571e-6	3.11563073651775e-6	3.1156441834866e-6
flux1:	0.630927164622817	3.52225602494748e-6	3.5222631720063e-6	3.52226974085163e-6	3.52227250432916e-6	3.5222696176394e-6	3.52226181517829e-6	3.5222525237926e-6	3.52224654507411e-6	3.52224766558959e-6	3.52225627874704e-6	3.52226842306162e-6	3.52227722700843e-6	3.52227658412004e-6	3.52226539012853e-6	3.52224965915378e-6	3.52224018006835e-6	3.52224556168913e-6	3.52226410318209e-6	3.52228114783176e-6	3.52227832140965e-6	3.52225361449051e-6	3.52223530960832e-6	3.52225832452664e-6	3.52229639429471e-6	3.52225882704712e-6	3.52221067958114e-6	3.52231726995502e-6	3.52219479352056e-6	3.5223513593051e-6	3.52224566529772e-6	3.52218961956008e-6	3.52224566529773e-6	3.52235135930511e-6	3.52219479352056e-6	3.52231726995502e-6	3.52221067958113e-6	3.52225882704713e-6	3.52229639429471e-6	3.52225832452664e-6	3.52223530960833e-6	3.52225361449052e-6	3.52227832140965e-6	3.52228114783177e-6	3.5222641031821e-6	3.52224556168913e-6	3.52224018006835e-6	3.52224965915379e-6	3.52226539012852e-6
flux1:	0.63118961352657	3.97842720969553e-6	3.97843631992113e-6	3.97844441348091e-6	3.97844752586228e-6	3.97844360196996e-6	3.97843382404424e-6	3.9784225515257e-6	3.97841557983195e-6	3.97841725635797e-6	3.97842777411059e-6	3.97844223684594e-6	3.97845252640371e-6	3.97845163766766e-6	3.9784384914795e-6	3.97842018539138e-6	3.9784091394182e-6	3.9784151161689e-6	3.97843609372641e-6	3.9784554629887e-6	3.97845258199003e-6	3.97842530506562e-6	3.97840533334128e-6	3.97843138606407e-6	3.97847338049109e-6	3.97842985174817e-6	3.97837545805891e-6	3.97849579639736e-6	3.9783577505877e-6	3.97853548344466e-6	3.97841671640588e-6	3.97835359744172e-6	3.97841671640589e-6	3.97853548344465e-6	3.9783577505877e-6	3.97849579639737e-6	3.9783754580589e-6	3.97842985174816e-6	3.97847338049109e-6	3.97843138606408e-6	3.97840533334128e-6	3.97842530506562e-6	3.97845258199004e-6	3.97845546298871e-6	3.97843609372641e-6	3.97841511616889e-6	3.9784091394182e-6	3.97842018539137e-6	3.9784384914795e-6
flux1:	0.631452062430323	4.48971028462187e-6	4.48972163017472e-6	4.489731424181e-6	4.48973488124778e-6	4.48972973610302e-6	4.48971770469494e-6	4.48970421241487e-6	4.48969616669204e-6	4.48969851999047e-6	4.48971120897065e-6	4.4897282685323e-6	4.48974018596757e-6	4.48973897461535e-6	4.48972361606776e-6	4.48970243925582e-6	4.48968967971139e-6	4.48969635720954e-6	4.48972005781972e-6	4.48974198708902e-6	4.48973900634673e-6	4.48970886746003e-6	4.48968709525916e-6	4.48971658493028e-6	4.48976291437672e-6	4.48971264560547e-6	4.48965130745997e-6	4.48978704433155e-6	4.489631532283e-6	4.48983302301992e-6	4.48969961085886e-6	4.48962855904499e-6	4.48969961085886e-6	4.48983302301994e-6	4.48963153228301e-6	4.48978704433155e-6	4.48965130745996e-6	4.48971264560547e-6	4.48976291437672e-6	4.48971658493029e-6	4.48968709525916e-6	4.48970886746004e-6	4.48973900634674e-6	4.48974198708902e-6	4.48972005781971e-6	4.48969635720954e-6	4.48968967971138e-6	4.48970243925582e-6	4.48972361606775e-6
flux1:	0.631714511334077	5.06222744708881e-6	5.06224129813236e-6	5.06225296248039e-6	5.06225675301926e-6	5.06225019795215e-6	5.06223563555814e-6	5.0622196911114e-6	5.06221050004823e-6	5.06221365976799e-6	5.06222878975256e-6	5.06224871882717e-6	5.06226239253014e-6	5.0622607651334e-6	5.06224292340812e-6	5.062218584128e-6	5.062203985604e-6	5.06221150065653e-6	5.06223823410622e-6	5.06226295187956e-6	5.0622597822548e-6	5.06222643326272e-6	5.06220271355426e-6	5.06223610280121e-6	5.06228724661927e-6	5.06222939970013e-6	5.06216036911709e-6	5.06231333448284e-6	5.06213822281921e-6	5.06236631947176e-6	5.06221648634391e-6	5.06213653410739e-6	5.06221648634391e-6	5.06236631947177e-6	5.06213822281922e-6	5.06231333448284e-6	5.06216036911709e-6	5.06222939970013e-6	5.06228724661926e-6	5.06223610280121e-6	5.06220271355425e-6	5.06222643326272e-6	5.06225978225479e-6	5.06226295187956e-6	5.06223823410622e-6	5.06221150065653e-6	5.062203985604e-6	5.062218584128e-6	5.06224292340812e-6
flux1:	0.63197696023783	5.70271216284752e-6	5.70272877993978e-6	5.70274247579158e-6	5.7027465846727e-6	5.70273843413686e-6	5.7027210728637e-6	5.70270245662501e-6	5.70269205985367e-6	5.7026961598241e-6	5.70271399505553e-6	5.70273705157065e-6	5.70275259044709e-6	5.70275043717579e-6	5.70272983700939e-6	5.70270205721224e-6	5.70268552510102e-6	5.70269405081309e-6	5.70272414761813e-6	5.70275186615218e-6	5.7027483612902e-6	5.70271138731958e-6	5.70268555920885e-6	5.70272338591876e-6	5.70277990655049e-6	5.70271358498952e-6	5.70263606437684e-6	5.70280828391951e-6	5.7026111726732e-6	5.70286899817044e-6	5.70270073707635e-6	5.70261079524841e-6	5.70270073707635e-6	5.70286899817045e-6	5.7026111726732e-6	5.70280828391951e-6	5.70263606437683e-6	5.70271358498951e-6	5.7027799065505e-6	5.70272338591876e-6	5.70268555920887e-6	5.70271138731959e-6	5.70274836129021e-6	5.70275186615218e-6	5.70272414761813e-6	5.70269405081309e-6	5.70268552510101e-6	5.70270205721224e-6	5.70272983700939e-6
flux1:	0.632239409141583	6.41856182907357e-6	6.41858145539911e-6	6.41859733326744e-6	6.41860174618991e-6	6.41859182714759e-6	6.4185714187598e-6	6.41854993034931e-6	6.41853827860041e-6	6.4185434505849e-6	6.4185642396918e-6	6.41859065705664e-6	6.41860814513334e-6	6.41860534103725e-6	6.41858171034337e-6	6.41855023676016e-6	6.41853171740801e-6	6.41854146805873e-6	6.41857527637425e-6	6.41860618089332e-6	6.41860212265709e-6	6.4185610309754e-6	6.41853291980551e-6	6.41857581044753e-6	6.41863836896221e-6	6.41856261923611e-6	6.41847576152244e-6	6.41866947407628e-6	6.41844766369308e-6	6.4187386348496e-6	6.41854967772645e-6	6.41844852065656e-6	6.41854967772645e-6	6.41873863484961e-6	6.4184476636931e-6	6.41866947407628e-6	6.41847576152244e-6	6.41856261923611e-6	6.41863836896222e-6	6.41857581044754e-6	6.4185329198055e-6	6.4185610309754e-6	6.41860212265711e-6	6.41860618089332e-6	6.41857527637424e-6	6.41854146805873e-6	6.418531717408e-6	6.41855023676016e-6	6.41858171034337e-6
flux1:	0.632501858045337	7.21789401073704e-6	7.21791686467167e-6	7.21793506382615e-6	7.21793977377889e-6	7.2179279364757e-6	7.2179042629668e-6	7.21787972721862e-6	7.21786678121929e-6	7.21787314719895e-6	7.21789711202081e-6	7.2179270890437e-6	7.21794658059409e-6	7.21794298799718e-6	7.21791606674428e-6	7.21788068290161e-6	7.21786017405081e-6	7.21787140953204e-6	7.21790929105397e-6	7.21794352772017e-6	7.21793861061331e-6	7.21789281918967e-6	7.21786223733853e-6	7.21791092175653e-6	7.21798029455585e-6	7.21789410722634e-6	7.21779701578046e-6	7.21801469195887e-6	7.21776514744273e-6	7.2180929957428e-6	7.21788078119913e-6	7.21776703067011e-6	7.21788078119913e-6	7.2180929957428e-6	7.21776514744274e-6	7.21801469195887e-6	7.21779701578046e-6	7.21789410722634e-6	7.21798029455584e-6	7.21791092175653e-6	7.21786223733853e-6	7.21789281918967e-6	7.21793861061331e-6	7.21794352772018e-6	7.21790929105398e-6	7.21787140953203e-6	7.2178601740508e-6	7.2178806829016e-6	7.2179160667443e-6
flux1:	0.63276430694909	8.10960638609583e-6	8.109632654648e-6	8.10965330412082e-6	8.10965831946008e-6	8.10964444917267e-6	8.10961733331748e-6	8.10958960532177e-6	8.10957533330563e-6	8.10958299650212e-6	8.10961032026602e-6	8.10964401123222e-6	8.10966552673016e-6	8.10966099874233e-6	8.10963054879775e-6	8.10959108751897e-6	8.10956864863343e-6	8.10958167825958e-6	8.1096240032148e-6	8.10966166619452e-6	8.10965548119397e-6	8.10960430728015e-6	8.10957105575903e-6	8.10962638327126e-6	8.10970347957489e-6	8.10960578970624e-6	8.1094975177991e-6	8.10974187995008e-6	8.1094611922865e-6	8.10982998704523e-6	8.10959162597428e-6	8.10946373398718e-6	8.10959162597429e-6	8.10982998704525e-6	8.1094611922865e-6	8.10974187995009e-6	8.10949751779911e-6	8.10960578970623e-6	8.10970347957489e-6	8.10962638327126e-6	8.10957105575903e-6	8.10960430728017e-6	8.10965548119397e-6	8.10966166619454e-6	8.1096240032148e-6	8.10958167825958e-6	8.10956864863343e-6	8.10959108751897e-6	8.10963054879775e-6
flux1:	0.633026755852843	9.1034405298096e-6	9.103470363496e-6	9.10349358485757e-6	9.10349893872394e-6	9.10348296788849e-6	9.10345228313494e-6	9.10342125193764e-6	9.10340562574592e-6	9.10341466075686e-6	9.10344547620074e-6	9.10348298166486e-6	9.10350650484752e-6	9.10350088988948e-6	9.10346670539469e-6	9.10342306121584e-6	9.10339882323166e-6	9.10341400876345e-6	9.10346115018997e-6	9.1035022682804e-6	9.10349428660612e-6	9.10343693571065e-6	9.1034008066364e-6	9.10346376318075e-6	9.10354964277968e-6	9.10343932909438e-6	9.10331887862369e-6	9.10359292228024e-6	9.10327726736739e-6	9.10369144197574e-6	9.10342368137312e-6	9.10327991190852e-6	9.10342368137312e-6	9.10369144197575e-6	9.10327726736739e-6	9.10359292228023e-6	9.10331887862368e-6	9.10343932909437e-6	9.10354964277968e-6	9.10346376318074e-6	9.10340080663641e-6	9.10343693571066e-6	9.10349428660613e-6	9.1035022682804e-6	9.10346115018996e-6	9.10341400876345e-6	9.10339882323165e-6	9.10342306121585e-6	9.10346670539468e-6
flux1:	0.633289204756596	1.02100496531387e-5	1.02100831628158e-5	1.02101090747344e-5	1.02101148353263e-5	1.0210096755286e-5	1.02100624342726e-5	1.02100280248689e-5	1.02100110147708e-5	1.02100214573697e-5	1.02100558355455e-5	1.02100971944419e-5	1.02101226707036e-5	1.02101158178031e-5	1.02100777354909e-5	1.02100298763079e-5	1.02100040503153e-5	1.02100218080961e-5	1.02100741357339e-5	1.02101186591505e-5	1.02101082165999e-5	1.02100437722579e-5	1.02100045522213e-5	1.02100762781781e-5	1.02101721688186e-5	1.02100480509307e-5	1.02099143700983e-5	1.02102213871395e-5	1.02098664825465e-5	1.02103308646307e-5	1.02100300500307e-5	1.02098684599226e-5	1.02100300500307e-5	1.02103308646307e-5	1.02098664825466e-5	1.02102213871395e-5	1.02099143700983e-5	1.02100480509307e-5	1.02101721688186e-5	1.02100762781781e-5	1.02100045522213e-5	1.02100437722579e-5	1.02101082165999e-5	1.02101186591505e-5	1.02100741357339e-5	1.02100218080961e-5	1.02100040503153e-5	1.02100298763079e-5	1.02100777354909e-5
flux1:	0.63355165366035	1.14410704095576e-5	1.14411076656369e-5	1.14411363900384e-5	1.14411426710366e-5	1.14411225424897e-5	1.14410845834466e-5	1.14410467568007e-5	1.14410283253396e-5	1.14410401626793e-5	1.14410781032905e-5	1.1441123286976e-5	1.14411506232244e-5	1.14411423876909e-5	1.14411002963981e-5	1.1441048273561e-5	1.14410211579188e-5	1.1441041960101e-5	1.14410998343455e-5	1.14411476224019e-5	1.14411339049627e-5	1.14410613197165e-5	1.14410187940063e-5	1.14411006022184e-5	1.144120791586e-5	1.14410687488423e-5	1.14409207284604e-5	1.14412643322451e-5	1.14408653922111e-5	1.14413852386503e-5	1.14410472756763e-5	1.14408656947645e-5	1.14410472756764e-5	1.14413852386503e-5	1.14408653922111e-5	1.14412643322451e-5	1.14409207284604e-5	1.14410687488423e-5	1.144120791586e-5	1.14411006022184e-5	1.14410187940063e-5	1.14410613197166e-5	1.14411339049626e-5	1.14411476224019e-5	1.14410998343455e-5	1.14410419601009e-5	1.14410211579187e-5	1.14410482735611e-5	1.14411002963981e-5
flux1:	0.633814102564103	1.28091988608109e-5	1.28092398951336e-5	1.2809271564534e-5	1.28092785347482e-5	1.28092564958585e-5	1.28092149661669e-5	1.28091737171359e-5	1.28091538125144e-5	1.28091669746537e-5	1.28092083988725e-5	1.28092573076916e-5	1.28092863736703e-5	1.28092766225809e-5	1.28092304710649e-5	1.28091744270668e-5	1.28091464124717e-5	1.28091707874135e-5	1.28092345539211e-5	1.2809285364454e-5	1.28092673959716e-5	1.28091854839651e-5	1.28091394415345e-5	1.28092328349327e-5	1.28093531820151e-5	1.28091976474894e-5	1.28090341155877e-5	1.28094182683796e-5	1.28089699575486e-5	1.28095509953976e-5	1.28091713109929e-5	1.28089673217466e-5	1.28091713109929e-5	1.28095509953977e-5	1.28089699575486e-5	1.28094182683796e-5	1.28090341155877e-5	1.28091976474894e-5	1.28093531820151e-5	1.28092328349327e-5	1.28091394415345e-5	1.28091854839651e-5	1.28092673959716e-5	1.2809285364454e-5	1.28092345539211e-5	1.28091707874135e-5	1.28091464124717e-5	1.28091744270668e-5	1.28092304710649e-5
flux1:	0.634076551467856	1.43282706827452e-5	1.43283154931682e-5	1.43283502584881e-5	1.43283581495871e-5	1.43283344206407e-5	1.43282894569094e-5	1.43282448101416e-5	1.43282233598747e-5	1.43282377137118e-5	1.43282824604686e-5	1.43283349233531e-5	1.43283655542758e-5	1.43283541710332e-5	1.43283039730746e-5	1.43282441459464e-5	1.4328215718043e-5	1.43282442500787e-5	1.43283142357475e-5	1.43283677172379e-5	1.43283443499473e-5	1.43282517815023e-5	1.43282020204744e-5	1.43283087086155e-5	1.43284439093855e-5	1.43282706022852e-5	1.43280903167058e-5	1.43285193597596e-5	1.4328015746221e-5	1.43286642206628e-5	1.43282377246162e-5	1.43280086414375e-5	1.43282377246162e-5	1.43286642206629e-5	1.4328015746221e-5	1.43285193597596e-5	1.43280903167058e-5	1.43282706022852e-5	1.43284439093855e-5	1.43283087086154e-5	1.43282020204744e-5	1.43282517815023e-5	1.43283443499473e-5	1.43283677172379e-5	1.43283142357474e-5	1.43282442500787e-5	1.4328215718043e-5	1.43282441459464e-5	1.43283039730746e-5
flux1:	0.634339000371609	1.6013345672044e-5	1.60133942295186e-5	1.60134322674056e-5	1.6013441378417e-5	1.60134162619073e-5	1.60133680660684e-5	1.60133200701764e-5	1.60132969759692e-5	1.60133123227895e-5	1.60133601495201e-5	1.60134159270089e-5	1.60134479271659e-5	1.60134348142196e-5	1.6013380649903e-5	1.60133173734389e-5	1.60132891126516e-5	1.60133224415758e-5	1.60133989527496e-5	1.60134546401578e-5	1.60134245488831e-5	1.60133198473604e-5	1.60132661807806e-5	1.60133880945153e-5	1.601354018641e-5	1.6013347596555e-5	1.60131492352547e-5	1.60136279219872e-5	1.60130624302398e-5	1.60137851607389e-5	1.60133062081504e-5	1.60130490565729e-5	1.60133062081504e-5	1.6013785160739e-5	1.60130624302399e-5	1.60136279219872e-5	1.60131492352547e-5	1.6013347596555e-5	1.601354018641e-5	1.60133880945153e-5	1.60132661807806e-5	1.60133198473604e-5	1.60134245488831e-5	1.60134546401578e-5	1.60133989527495e-5	1.60133224415758e-5	1.60132891126516e-5	1.6013317373439e-5	1.6013380649903e-5
flux1:	0.634601449275363	1.78807965940979e-5	1.78808488516921e-5	1.7880890370106e-5	1.78809010672586e-5	1.78808749423449e-5	1.78808237734896e-5	1.78807724940662e-5	1.78807476290725e-5	1.78807637069939e-5	1.78808142957536e-5	1.78808730866402e-5	1.78809062334316e-5	1.78808913121027e-5	1.78808333241242e-5	1.7880767023131e-5	1.78807396015399e-5	1.78807784222951e-5	1.78808617461371e-5	1.78809190614892e-5	1.78808807422653e-5	1.78807622834218e-5	1.788070454487e-5	1.78808438483025e-5	1.78810150883664e-5	1.7880801576021e-5	1.7880583724855e-5	1.78811172575668e-5	1.78804826220482e-5	1.78812870678865e-5	1.78807494232043e-5	1.78804609192022e-5	1.78807494232044e-5	1.78812870678866e-5	1.78804826220482e-5	1.78811172575668e-5	1.7880583724855e-5	1.7880801576021e-5	1.78810150883664e-5	1.78808438483025e-5	1.788070454487e-5	1.78807622834218e-5	1.78808807422653e-5	1.78809190614892e-5	1.78808617461372e-5	1.78807784222951e-5	1.78807396015399e-5	1.7880767023131e-5	1.78808333241241e-5
flux1:	0.634863898179116	1.99484023885427e-5	1.9948458291506e-5	1.9948503532084e-5	1.99485162425244e-5	1.99484895529787e-5	1.99484357149336e-5	1.99483812272561e-5	1.99483544370504e-5	1.99483709296534e-5	1.99484238993582e-5	1.99484853509418e-5	1.99485193985792e-5	1.99485026048181e-5	1.99484409886896e-5	1.99483721685796e-5	1.99483463438375e-5	1.9948391407041e-5	1.99484818170887e-5	1.99485400758243e-5	1.99484918495897e-5	1.9948357863521e-5	1.994829591211e-5	1.99484550109757e-5	1.99486478723343e-5	1.99484116369902e-5	1.99481727748244e-5	1.99487668454741e-5	1.99480550652854e-5	1.99489494016192e-5	1.99483462048413e-5	1.99480227344382e-5	1.99483462048414e-5	1.99489494016192e-5	1.99480550652854e-5	1.99487668454741e-5	1.99481727748244e-5	1.99484116369902e-5	1.99486478723343e-5	1.99484550109757e-5	1.994829591211e-5	1.9948357863521e-5	1.99484918495896e-5	1.99485400758243e-5	1.99484818170887e-5	1.99483914070409e-5	1.99483463438375e-5	1.99483721685796e-5	1.99484409886897e-5
flux1:	0.635126347082869	2.22354457223043e-5	2.2235505217913e-5	2.22355544534572e-5	2.22355696514387e-5	2.2235542886452e-5	2.2235486711437e-5	2.22354290939862e-5	2.22354002026885e-5	2.22354167550308e-5	2.22354716803571e-5	2.22355354020031e-5	2.2235570083921e-5	2.22355513587664e-5	2.22354863458766e-5	2.22354155761223e-5	2.22353921826174e-5	2.22354442966994e-5	2.22355420636277e-5	2.22356004876153e-5	2.22355405094703e-5	2.22353890850846e-5	2.22353228092941e-5	2.2235504354912e-5	2.22357215164082e-5	2.22354605581634e-5	2.22351990392591e-5	2.22358598748083e-5	2.22350621702073e-5	2.22360553756856e-5	2.22353791112239e-5	2.22350167105597e-5	2.22353791112239e-5	2.22360553756856e-5	2.22350621702073e-5	2.22358598748083e-5	2.22351990392591e-5	2.22354605581633e-5	2.22357215164082e-5	2.2235504354912e-5	2.22353228092941e-5	2.22353890850846e-5	2.22355405094703e-5	2.22356004876154e-5	2.22355420636277e-5	2.22354442966994e-5	2.22353921826174e-5	2.22354155761223e-5	2.22354863458766e-5
flux1:	0.635388795986622	2.47628148502851e-5	2.47628778958665e-5	2.47629314212082e-5	2.4762949605535e-5	2.4762923273113e-5	2.47628651022019e-5	2.4762804432371e-5	2.47627732554027e-5	2.47627894984392e-5	2.4762845935603e-5	2.4762911515012e-5	2.47629465438494e-5	2.47629258173668e-5	2.47628576500432e-5	2.47627855412712e-5	2.47627654789729e-5	2.47628255148076e-5	2.47629309233802e-5	2.47629886613415e-5	2.47629149356487e-5	2.47627440274505e-5	2.47626733471987e-5	2.476288023522e-5	2.47631245634863e-5	2.47628366365617e-5	2.47625506702923e-5	2.47632850831362e-5	2.47623918542652e-5	2.47634938110882e-5	2.47627362796584e-5	2.47623306156149e-5	2.47627362796584e-5	2.47634938110882e-5	2.47623918542652e-5	2.47632850831362e-5	2.47625506702923e-5	2.47628366365617e-5	2.47631245634863e-5	2.47628802352201e-5	2.47626733471987e-5	2.47627440274505e-5	2.47629149356487e-5	2.47629886613415e-5	2.47629309233802e-5	2.47628255148076e-5	2.47627654789729e-5	2.47627855412711e-5	2.47628576500432e-5
flux1:	0.635651244890376	2.75531097108798e-5	2.7553176278141e-5	2.75532343926766e-5	2.75532560544929e-5	2.75532306476252e-5	2.75531708091306e-5	2.75531071626992e-5	2.75530735275699e-5	2.75530891117058e-5	2.75531466309565e-5	2.7553213652228e-5	2.75532487161168e-5	2.75532258836936e-5	2.75531547816724e-5	2.75530819564994e-5	2.75530661781676e-5	2.755313507715e-5	2.75532484502203e-5	2.75533046060488e-5	2.75532150073868e-5	2.75530224441723e-5	2.75529473105028e-5	2.75531826738194e-5	2.75534571972892e-5	2.75531397554573e-5	2.75528273835439e-5	2.75536428275103e-5	2.75526436156662e-5	2.75538652227347e-5	2.75530175164401e-5	2.75525638678529e-5	2.75530175164401e-5	2.75538652227347e-5	2.75526436156662e-5	2.75536428275103e-5	2.75528273835439e-5	2.75531397554573e-5	2.75534571972892e-5	2.75531826738194e-5	2.75529473105028e-5	2.75530224441724e-5	2.75532150073868e-5	2.75533046060488e-5	2.75532484502203e-5	2.755313507715e-5	2.75530661781676e-5	2.75530819564994e-5	2.75531547816724e-5
flux1:	0.635913693794129	3.06307521473727e-5	3.0630822220979e-5	3.0630885201348e-5	3.06309107818198e-5	3.06308867381234e-5	3.06308255254211e-5	3.06307589814799e-5	3.06307227578211e-5	3.06307373959201e-5	3.06307956201447e-5	3.0630863682407e-5	3.06308984362351e-5	3.0630873326307e-5	3.06307994443918e-5	3.06307265024813e-5	3.06307160001605e-5	3.06307947866969e-5	3.06309165169153e-5	3.06309701860474e-5	3.06308624857044e-5	3.06306459805877e-5	3.06305663723763e-5	3.06308335677583e-5	3.06311414424188e-5	3.06307915763992e-5	3.06304506479973e-5	3.06313552803388e-5	3.0630238731867e-5	3.06315920313684e-5	3.06306445119075e-5	3.06301377512952e-5	3.06306445119076e-5	3.06315920313684e-5	3.0630238731867e-5	3.06313552803388e-5	3.06304506479973e-5	3.06307915763991e-5	3.06311414424189e-5	3.06308335677583e-5	3.06305663723764e-5	3.06306459805877e-5	3.06308624857043e-5	3.06309701860474e-5	3.06309165169153e-5	3.06307947866969e-5	3.06307160001606e-5	3.06307265024813e-5	3.06307994443918e-5
flux1:	0.636176142697882	3.4022100106811e-5	3.4022173675114e-5	3.4022241736841e-5	3.40222715748472e-5	3.40222492309714e-5	3.40221868816256e-5	3.40221175346432e-5	3.40220786743735e-5	3.40220921940318e-5	3.40221508423691e-5	3.40222195774741e-5	3.40222536278293e-5	3.40222259604208e-5	3.40221493375581e-5	3.40220768157967e-5	3.40220726077362e-5	3.40221624070617e-5	3.40222929966484e-5	3.4022343310234e-5	3.40222152075685e-5	3.40219723685871e-5	3.4021888285744e-5	3.40221908740588e-5	3.40225353411298e-5	3.40221497083287e-5	3.40217778534451e-5	3.40227806031453e-5	3.40215344357621e-5	3.40230327531721e-5	3.40219750327985e-5	3.40214096084344e-5	3.40219750327985e-5	3.40230327531721e-5	3.40215344357621e-5	3.40227806031453e-5	3.4021777853445e-5	3.40221497083286e-5	3.40225353411298e-5	3.40221908740588e-5	3.4021888285744e-5	3.40219723685872e-5	3.40222152075685e-5	3.4022343310234e-5	3.40222929966484e-5	3.40221624070618e-5	3.40220726077362e-5	3.40220768157967e-5	3.40221493375581e-5
flux1:	0.636438591601635	3.77555656251202e-5	3.77556426610668e-5	3.77557159085061e-5	3.77557501791559e-5	3.77557297218162e-5	3.77556664001404e-5	3.77555943807236e-5	3.77555529687592e-5	3.77555653730539e-5	3.77556243079179e-5	3.77556933954763e-5	3.77557262781102e-5	3.7755695614001e-5	3.7755616114542e-5	3.77555444436719e-5	3.77555475629941e-5	3.77556496250937e-5	3.77557897336487e-5	3.7755835909783e-5	3.77556850673932e-5	3.77554134077859e-5	3.7755324860562e-5	3.77556665807814e-5	3.77560509169405e-5	3.77556256642802e-5	3.77552202661438e-5	3.7756330908728e-5	3.77549418797335e-5	3.77565999767717e-5	3.77554209012998e-5	3.77547908193095e-5	3.77554209012998e-5	3.77565999767716e-5	3.77549418797336e-5	3.77563309087281e-5	3.77552202661438e-5	3.77556256642803e-5	3.77560509169405e-5	3.77556665807814e-5	3.7755324860562e-5	3.77554134077859e-5	3.77556850673932e-5	3.7755835909783e-5	3.77557897336487e-5	3.77556496250937e-5	3.77555475629941e-5	3.77555444436719e-5	3.7755616114542e-5
flux1:	0.636701040505389	4.18617363612022e-5	4.18618167917834e-5	4.1861895156398e-5	4.18619338019637e-5	4.18619152180404e-5	4.1861851003378e-5	4.18617765089818e-5	4.18617328243021e-5	4.18617443595352e-5	4.1861803634955e-5	4.18618728128667e-5	4.18619039617845e-5	4.18618696426486e-5	4.18617868911695e-5	4.18617163506512e-5	4.18617278372022e-5	4.18618435673761e-5	4.1861994067218e-5	4.18620354679575e-5	4.18618595491959e-5	4.18615564963347e-5	4.18614634905416e-5	4.18618482281741e-5	4.18622756894497e-5	4.18618063704214e-5	4.18613645375708e-5	4.1862593776425e-5	4.18610476518756e-5	4.18628818914618e-5	4.186156952423e-5	4.18608683302685e-5	4.18615695242301e-5	4.18628818914618e-5	4.18610476518756e-5	4.1862593776425e-5	4.18613645375708e-5	4.18618063704214e-5	4.18622756894497e-5	4.18618482281741e-5	4.18614634905416e-5	4.18615564963347e-5	4.1861859549196e-5	4.18620354679575e-5	4.1861994067218e-5	4.18618435673761e-5	4.18617278372022e-5	4.18617163506512e-5	4.18617868911694e-5
flux1:	0.636963489409142	4.63735003931063e-5	4.63735840562484e-5	4.63736672241048e-5	4.63737098797807e-5	4.63736929084097e-5	4.63736277914138e-5	4.6373551127788e-5	4.63735057139189e-5	4.63735169421683e-5	4.6373576850915e-5	4.6373645919528e-5	4.63736746272075e-5	4.63736357077214e-5	4.63735490194094e-5	4.63734796926959e-5	4.63735005895533e-5	4.63736315858402e-5	4.63737936238005e-5	4.63738298161054e-5	4.63736265230891e-5	4.63732894249761e-5	4.6373191943191e-5	4.63736236942691e-5	4.63740974552575e-5	4.63735789427293e-5	4.63730974816933e-5	4.63744570356865e-5	4.6372738559158e-5	4.63747670808785e-5	4.63733086861741e-5	4.63725294460735e-5	4.63733086861742e-5	4.63747670808785e-5	4.6372738559158e-5	4.63744570356865e-5	4.63730974816933e-5	4.63735789427293e-5	4.63740974552575e-5	4.6373623694269e-5	4.6373191943191e-5	4.63732894249761e-5	4.63736265230891e-5	4.63738298161055e-5	4.63737936238005e-5	4.63736315858402e-5	4.63735005895533e-5	4.6373479692696e-5	4.63735490194094e-5
flux1:	0.637225938312895	5.13261739370873e-5	5.13262605256559e-5	5.1326347855989e-5	5.13263937736979e-5	5.13263778636405e-5	5.13263117526373e-5	5.13262333861467e-5	5.13261871292956e-5	5.13261990028557e-5	5.13262601194761e-5	5.13263289376536e-5	5.13263543064372e-5	5.13263094800723e-5	5.13262177893423e-5	5.13261495220864e-5	5.13261808781298e-5	5.13263289753646e-5	5.13265040393313e-5	5.13265348574744e-5	5.13263019673881e-5	5.13259280956292e-5	5.13258260747985e-5	5.13263089070852e-5	5.13268319977099e-5	5.13262583944203e-5	5.13257337839585e-5	5.13272364809012e-5	5.13253293400052e-5	5.13275722440352e-5	5.13259542680696e-5	5.13250895466975e-5	5.13259542680696e-5	5.13275722440352e-5	5.13253293400053e-5	5.13272364809011e-5	5.13257337839586e-5	5.13262583944204e-5	5.13268319977099e-5	5.13263089070852e-5	5.13258260747985e-5	5.13259280956292e-5	5.13263019673881e-5	5.13265348574744e-5	5.13265040393313e-5	5.13263289753646e-5	5.13261808781298e-5	5.13261495220864e-5	5.13262177893423e-5
flux1:	0.637488387216649	5.67576315941071e-5	5.67577205876665e-5	5.67578110254155e-5	5.67578589996229e-5	5.67578432753824e-5	5.6757776014505e-5	5.67576966346499e-5	5.67576508468092e-5	5.67576647809434e-5	5.67577279976148e-5	5.67577964692688e-5	5.6757817354632e-5	5.67577648756376e-5	5.6757666666256e-5	5.67575990302288e-5	5.67576419099948e-5	5.67578092297435e-5	5.67579992175815e-5	5.67580248239931e-5	5.67577602211789e-5	5.67573467694199e-5	5.67572400756624e-5	5.67577780893231e-5	5.67583533319057e-5	5.67577178809256e-5	5.67571462488479e-5	5.67588061240302e-5	5.67566929123666e-5	5.67591724492277e-5	5.67573804963424e-5	5.67564223337612e-5	5.67573804963425e-5	5.67591724492276e-5	5.67566929123667e-5	5.67588061240302e-5	5.67571462488478e-5	5.67577178809256e-5	5.67583533319058e-5	5.67577780893231e-5	5.67572400756624e-5	5.67573467694199e-5	5.67577602211788e-5	5.67580248239931e-5	5.67579992175816e-5	5.67578092297435e-5	5.67576419099948e-5	5.67575990302288e-5	5.6757666666256e-5
flux1:	0.637750836120402	6.27084386697938e-5	6.27085292559123e-5	6.27086212421889e-5	6.2708669542286e-5	6.27086527823994e-5	6.27085841825365e-5	6.27085047730476e-5	6.27084612764722e-5	6.27084792163202e-5	6.2708545768397e-5	6.27086138185236e-5	6.27086287657052e-5	6.27085663705829e-5	6.27084596111252e-5	6.27083918767478e-5	6.2708447378479e-5	6.27086363834936e-5	6.27088436712696e-5	6.27088646122454e-5	6.27085663133761e-5	6.27081103903413e-5	6.27079987922096e-5	6.27085960827621e-5	6.27092260326966e-5	6.27085210304668e-5	6.27078981340466e-5	6.27097305327977e-5	6.27073927045551e-5	6.27101334675428e-5	6.27081522689413e-5	6.27070921528109e-5	6.27081522689413e-5	6.27101334675428e-5	6.2707392704555e-5	6.27097305327977e-5	6.27078981340466e-5	6.27085210304667e-5	6.27092260326966e-5	6.2708596082762e-5	6.27079987922096e-5	6.27081103903412e-5	6.2708566313376e-5	6.27088646122454e-5	6.27088436712696e-5	6.27086363834936e-5	6.2708447378479e-5	6.27083918767478e-5	6.27084596111253e-5
flux1:	0.638013285024155	6.92219850520936e-5	6.92220760402494e-5	6.92221674256831e-5	6.92222137398838e-5	6.92221943705033e-5	6.92221242532718e-5	6.92220461690986e-5	6.92220073776804e-5	6.92220318547692e-5	6.92221033330621e-5	6.92221708729477e-5	6.92221780492799e-5	6.9222102881815e-5	6.92219849707126e-5	6.9221916091062e-5	6.92219853734257e-5	6.92221989245796e-5	6.92224264303672e-5	6.92224436826345e-5	6.92221098521578e-5	6.92216084686865e-5	6.92214916106271e-5	6.92221522375395e-5	6.92228391313065e-5	6.92220558460813e-5	6.92213770570449e-5	6.92233987399196e-5	6.92208165538946e-5	6.92238456705317e-5	6.92216590425056e-5	6.92204878755664e-5	6.92216590425056e-5	6.92238456705317e-5	6.92208165538946e-5	6.92233987399196e-5	6.92213770570449e-5	6.92220558460813e-5	6.92228391313065e-5	6.92221522375395e-5	6.92214916106271e-5	6.92216084686865e-5	6.92221098521578e-5	6.92224436826345e-5	6.92224264303672e-5	6.92221989245797e-5	6.92219853734258e-5	6.9221916091062e-5	6.92219849707126e-5
flux1:	0.638275733927908	7.63446200664122e-5	7.63447097988508e-5	7.63447977656112e-5	7.63448391614149e-5	7.63448152676933e-5	7.63447435215817e-5	7.63446685679968e-5	7.6344637560309e-5	7.63446717339189e-5	7.63447500811383e-5	7.63448169632079e-5	7.63448140893854e-5	7.63447226339893e-5	7.63445903586684e-5	7.6344518967628e-5	7.634460328501e-5	7.63448446979785e-5	7.63450959369173e-5	7.63451109407395e-5	7.63447398938311e-5	7.63441899436406e-5	7.63440673218865e-5	7.6344795286684e-5	7.63455410012973e-5	7.63446695999648e-5	7.63439298949091e-5	7.63461591438003e-5	7.63433115932545e-5	7.63466589117065e-5	7.63442497000795e-5	7.63429577614573e-5	7.63442497000794e-5	7.63466589117065e-5	7.63433115932544e-5	7.63461591438003e-5	7.63439298949091e-5	7.63446695999648e-5	7.63455410012973e-5	7.6344795286684e-5	7.63440673218865e-5	7.63441899436406e-5	7.63447398938311e-5	7.63451109407395e-5	7.63450959369173e-5	7.63448446979785e-5	7.634460328501e-5	7.6344518967628e-5	7.63445903586684e-5
flux1:	0.638538182831662	8.41257876613032e-5	8.41258739264644e-5	8.41259549253187e-5	8.41259878313689e-5	8.41259571882567e-5	8.41258838348964e-5	8.412581434388e-5	8.4125794922087e-5	8.41258426008023e-5	8.41259300902461e-5	8.41259960539533e-5	8.4125980338352e-5	8.41258683669955e-5	8.41257178816755e-5	8.41256423084784e-5	8.41257430540865e-5	8.41260161523507e-5	8.41262952781554e-5	8.41263099525104e-5	8.41259001429646e-5	8.41252983772938e-5	8.41251693209161e-5	8.412596855904e-5	8.41267745872219e-5	8.41258040734828e-5	8.4124998030425e-5	8.41274547536006e-5	8.41243194780789e-5	8.4128017744212e-5	8.41253677515773e-5	8.41239446506064e-5	8.41253677515773e-5	8.4128017744212e-5	8.41243194780789e-5	8.41274547536007e-5	8.4124998030425e-5	8.41258040734828e-5	8.41267745872219e-5	8.412596855904e-5	8.41251693209161e-5	8.41252983772938e-5	8.41259001429646e-5	8.41263099525105e-5	8.41262952781554e-5	8.41260161523507e-5	8.41257430540865e-5	8.41256423084785e-5	8.41257178816755e-5
flux1:	0.638800631735415	9.26181612086487e-5	9.26182411638478e-5	9.26183108728857e-5	9.26183310864378e-5	9.26182912093226e-5	9.26182164765344e-5	9.26181553746483e-5	9.26181521031739e-5	9.26182177423434e-5	9.26183169377826e-5	9.26183815489655e-5	9.26183496299222e-5	9.26182121682739e-5	9.26180389947726e-5	9.26179572965891e-5	9.26180760518484e-5	9.26183852119711e-5	9.26186970397777e-5	9.26187137752192e-5	9.26182637660648e-5	9.26176067628433e-5	9.26174704231174e-5	9.26183448140395e-5	9.26192122594505e-5	9.26181304261986e-5	9.26172522277245e-5	9.26199580615297e-5	9.26165112366495e-5	9.26205962572743e-5	9.26176861495977e-5	9.26161207708711e-5	9.26176861495977e-5	9.26205962572742e-5	9.26165112366495e-5	9.26199580615297e-5	9.26172522277245e-5	9.26181304261986e-5	9.26192122594504e-5	9.26183448140394e-5	9.26174704231174e-5	9.26176067628433e-5	9.26182637660648e-5	9.26187137752193e-5	9.26186970397777e-5	9.26183852119711e-5	9.26180760518484e-5	9.26179572965891e-5	9.26180389947727e-5
flux1:	0.639063080639168	1.01877777131521e-4	1.01877847242396e-4	1.01877900553868e-4	1.01877903277062e-4	1.01877851491253e-4	1.01877775888216e-4	1.01877726749438e-4	1.01877744967328e-4	1.01877833638869e-4	1.01877947335686e-4	1.01878009922857e-4	1.01877957824471e-4	1.01877789142909e-4	1.01877588198322e-4	1.01877498211746e-4	1.01877636799675e-4	1.01877986984272e-4	1.01878336989609e-4	1.01878358614712e-4	1.01877867029892e-4	1.0187715115862e-4	1.01877006510213e-4	1.01877959910365e-4	1.01878889507038e-4	1.01877682905504e-4	1.01876726348701e-4	1.01879704753491e-4	1.01875920954721e-4	1.01880431742647e-4	1.0187724093195e-4	1.01875521370366e-4	1.0187724093195e-4	1.01880431742647e-4	1.01875920954721e-4	1.01879704753491e-4	1.01876726348701e-4	1.01877682905504e-4	1.01878889507038e-4	1.01877959910365e-4	1.01877006510213e-4	1.0187715115862e-4	1.01877867029892e-4	1.01878358614712e-4	1.01878336989609e-4	1.01877986984272e-4	1.01877636799675e-4	1.01877498211746e-4	1.01877588198322e-4
flux1:	0.639325529542921	1.11964166500409e-4	1.11964222505033e-4	1.11964253546091e-4	1.11964233452838e-4	1.11964166979288e-4	1.11964091367969e-4	1.11964058444521e-4	1.11964104245847e-4	1.1196422157791e-4	1.11964352726804e-4	1.11964412318859e-4	1.11964335426287e-4	1.11964129061182e-4	1.11963894715527e-4	1.11963794126839e-4	1.11963954666295e-4	1.11964351439793e-4	1.11964745728644e-4	1.11964775446516e-4	1.11964240902654e-4	1.11963462286755e-4	1.11963308144465e-4	1.1196434444739e-4	1.11965336607104e-4	1.11963990534856e-4	1.1196294904789e-4	1.11966225395654e-4	1.11962077432327e-4	1.11967056329142e-4	1.11963562829314e-4	1.11961676314025e-4	1.11963562829314e-4	1.11967056329142e-4	1.11962077432327e-4	1.11966225395654e-4	1.1196294904789e-4	1.11963990534856e-4	1.11965336607104e-4	1.1196434444739e-4	1.11963308144465e-4	1.11963462286755e-4	1.11964240902654e-4	1.11964775446516e-4	1.11964745728644e-4	1.11964351439793e-4	1.11963954666295e-4	1.11963794126839e-4	1.11963894715527e-4
flux1:	0.639587978446675	1.22940483664899e-4	1.22940520570371e-4	1.2294052276232e-4	1.22940474095818e-4	1.22940390148826e-4	1.22940315804775e-4	1.22940304028944e-4	1.22940384206473e-4	1.22940536291864e-4	1.22940687907833e-4	1.22940743178544e-4	1.22940636238869e-4	1.22940385048925e-4	1.22940111214746e-4	1.22939997647735e-4	1.22940182604706e-4	1.2294063212684e-4	1.22941077372229e-4	1.22941118664399e-4	1.22940539682566e-4	1.22939694161493e-4	1.22939529216326e-4	1.22940652444042e-4	1.22941707334691e-4	1.22940205843964e-4	1.22939072508816e-4	1.22942674159965e-4	1.22938132876231e-4	1.22943625649255e-4	1.22939805902559e-4	1.22937738708935e-4	1.22939805902559e-4	1.22943625649255e-4	1.22938132876231e-4	1.22942674159965e-4	1.22939072508815e-4	1.22940205843964e-4	1.2294170733469e-4	1.22940652444042e-4	1.22939529216326e-4	1.22939694161493e-4	1.22940539682566e-4	1.22941118664399e-4	1.22941077372229e-4	1.2294063212684e-4	1.22940182604706e-4	1.22939997647735e-4	1.22940111214746e-4
flux1:	0.639850427350428	1.34873630913791e-4	1.34873643032415e-4	1.34873609191381e-4	1.34873525890269e-4	1.34873421781215e-4	1.34873350436176e-4	1.3487336538655e-4	1.34873487335232e-4	1.34873680609158e-4	1.34873855669873e-4	1.34873904895187e-4	1.348737620497e-4	1.34873458311093e-4	1.34873138565669e-4	1.34873009684598e-4	1.34873221916098e-4	1.34873730908284e-4	1.34874234249643e-4	1.34874290745769e-4	1.34873665644116e-4	1.34872748738029e-4	1.34872571616253e-4	1.34873786045122e-4	1.34874903702197e-4	1.34873229629225e-4	1.34871997209699e-4	1.34875953576669e-4	1.34870987616754e-4	1.3487704352742e-4	1.34872872199995e-4	1.34870609548999e-4	1.34872872199995e-4	1.3487704352742e-4	1.34870987616754e-4	1.3487595357667e-4	1.34871997209699e-4	1.34873229629225e-4	1.34874903702197e-4	1.34873786045122e-4	1.34872571616253e-4	1.34872748738029e-4	1.34873665644116e-4	1.34874290745769e-4	1.34874234249643e-4	1.34873730908284e-4	1.34873221916098e-4	1.34873009684598e-4	1.34873138565669e-4
flux1:	0.640112876254181	1.47834378082006e-4	1.47834359112805e-4	1.47834281592519e-4	1.47834157441428e-4	1.47834030681195e-4	1.47833964539711e-4	1.47834012366239e-4	1.47834183944812e-4	1.47834425034433e-4	1.47834626373449e-4	1.4783466740799e-4	1.47834482261011e-4	1.47834117803653e-4	1.47833745542849e-4	1.47833599166947e-4	1.47833841952693e-4	1.47834417632891e-4	1.47834986535627e-4	1.47835061848822e-4	1.47834388618049e-4	1.47833395498257e-4	1.47833204846666e-4	1.47834515170039e-4	1.47835695642149e-4	1.47833830657228e-4	1.47832491631024e-4	1.47836834226622e-4	1.47831409762732e-4	1.47838081604719e-4	1.47833531350294e-4	1.47831057295032e-4	1.47833531350294e-4	1.47838081604719e-4	1.47831409762732e-4	1.47836834226622e-4	1.47832491631024e-4	1.47833830657228e-4	1.47835695642149e-4	1.47834515170039e-4	1.47833204846666e-4	1.47833395498256e-4	1.47834388618049e-4	1.47835061848822e-4	1.47834986535628e-4	1.47834417632891e-4	1.47833841952693e-4	1.47833599166947e-4	1.47833745542849e-4
flux1:	0.640375325157934	1.61897475948671e-4	1.61897419107984e-4	1.61897289982792e-4	1.61897118780816e-4	1.61896967172358e-4	1.61896908894857e-4	1.61896996198675e-4	1.61897225549882e-4	1.61897521100131e-4	1.6189775130156e-4	1.61897781580664e-4	1.61897547308888e-4	1.61897113694356e-4	1.61896682315359e-4	1.61896516540081e-4	1.61896793596971e-4	1.61897443579541e-4	1.61898085653719e-4	1.61898183182914e-4	1.61897459347649e-4	1.61896384816254e-4	1.6189617941623e-4	1.61897590944856e-4	1.61898834472724e-4	1.61896759149683e-4	1.61895305742964e-4	1.61900068211887e-4	1.61894148634302e-4	1.61901492741038e-4	1.61896533933233e-4	1.61893831232862e-4	1.61896533933233e-4	1.61901492741038e-4	1.61894148634302e-4	1.61900068211887e-4	1.61895305742964e-4	1.61896759149683e-4	1.61898834472724e-4	1.61897590944856e-4	1.6189617941623e-4	1.61896384816254e-4	1.61897459347649e-4	1.61898183182914e-4	1.6189808565372e-4	1.61897443579541e-4	1.61896793596971e-4	1.61896516540081e-4	1.61896682315359e-4
flux1:	0.640637774061688	1.77141762197487e-4	1.77141660399705e-4	1.77141471683004e-4	1.77141247421513e-4	1.77141069133417e-4	1.77141021779196e-4	1.77141155445274e-4	1.77141450777667e-4	1.77141807259827e-4	1.77142068561929e-4	1.77142085135047e-4	1.77141794639753e-4	1.77141283379252e-4	1.77140786487563e-4	1.77140599806856e-4	1.77140915281482e-4	1.77141647439759e-4	1.77142370218689e-4	1.77142492921216e-4	1.77141715391465e-4	1.77140553873747e-4	1.77140332785726e-4	1.77141851685277e-4	1.77143158912006e-4	1.77140852814604e-4	1.77139277037222e-4	1.77144495169831e-4	1.77138040740155e-4	1.77146116962924e-4	1.77140717397787e-4	1.77137767379493e-4	1.77140717397787e-4	1.77146116962924e-4	1.77138040740155e-4	1.77144495169831e-4	1.77139277037223e-4	1.77140852814604e-4	1.77143158912006e-4	1.77141851685277e-4	1.77140332785726e-4	1.77140553873747e-4	1.77141715391465e-4	1.77142492921216e-4	1.77142370218689e-4	1.77141647439759e-4	1.77140915281481e-4	1.77140599806856e-4	1.77140786487563e-4
flux1:	0.640900222965441	1.93650258639271e-4	1.93650104725589e-4	1.93649848615905e-4	1.93649565655313e-4	1.93649359267132e-4	1.93649326192282e-4	1.93649513175571e-4	1.9364988251258e-4	1.9365030602395e-4	1.93650600239571e-4	1.93650599839808e-4	1.93650245942161e-4	1.93649648750498e-4	1.93649080384664e-4	1.93648871807738e-4	1.93649230242708e-4	1.93650052533699e-4	1.93650863215317e-4	1.9365101335475e-4	1.93650178272613e-4	1.93648923825491e-4	1.93648686564226e-4	1.93650320127437e-4	1.93651692335976e-4	1.9364913411755e-4	1.93647427796923e-4	1.93653139525182e-4	1.93646106995428e-4	1.93654978655024e-4	1.93649103226935e-4	1.93645885637202e-4	1.93649103226935e-4	1.93654978655024e-4	1.93646106995427e-4	1.93653139525182e-4	1.93647427796924e-4	1.9364913411755e-4	1.93651692335976e-4	1.93650320127437e-4	1.93648686564226e-4	1.93648923825491e-4	1.93650178272613e-4	1.9365101335475e-4	1.93650863215317e-4	1.93650052533699e-4	1.93649230242708e-4	1.93648871807738e-4	1.93649080384664e-4
flux1:	0.641162671869194	2.11510258327326e-4	2.11510045336747e-4	2.11509714480774e-4	2.11509367714638e-4	2.11509132225468e-4	2.11509116933066e-4	2.11509364001899e-4	2.11509814906619e-4	2.11510310971174e-4	2.11510639432848e-4	2.11510618585807e-4	2.11510194262958e-4	2.11509503341948e-4	2.1150885820775e-4	2.11508627363403e-4	2.11509033634264e-4	2.11509953886869e-4	2.1151085904314e-4	2.11511037919361e-4	2.11510140507022e-4	2.11508786846517e-4	2.11508533585977e-4	2.11510290534788e-4	2.11511729906589e-4	2.11508897418125e-4	2.11507052229658e-4	2.11513297606148e-4	2.11505639808168e-4	2.11515373624986e-4	2.115089839806e-4	2.11505476827622e-4	2.115089839806e-4	2.11515373624986e-4	2.11505639808168e-4	2.11513297606148e-4	2.11507052229658e-4	2.11508897418125e-4	2.11511729906589e-4	2.11510290534788e-4	2.11508533585977e-4	2.11508786846517e-4	2.11510140507022e-4	2.11511037919361e-4	2.1151085904314e-4	2.11509953886869e-4	2.11509033634264e-4	2.11508627363403e-4	2.1150885820775e-4
flux1:	0.641425120772948	2.3081340113083e-4	2.30813122603883e-4	2.30812710363213e-4	2.30812295357435e-4	2.3081203015073e-4	2.30812036093607e-4	2.30812349537457e-4	2.30812888824219e-4	2.30813462205289e-4	2.30813825742143e-4	2.30813780915062e-4	2.30813279571889e-4	2.30812487914002e-4	2.30811761618305e-4	2.30811508839866e-4	2.30811968060809e-4	2.30812993731279e-4	2.30813998993324e-4	2.30814206663556e-4	2.30813241079216e-4	2.30811781629124e-4	2.30811513434104e-4	2.30813404244972e-4	2.30814914131841e-4	2.30811784532509e-4	2.30809792024524e-4	2.30816613186586e-4	2.30808278598349e-4	2.30818944607788e-4	2.30811998784295e-4	2.30808178173955e-4	2.30811998784295e-4	2.30818944607788e-4	2.30808278598349e-4	2.30816613186586e-4	2.30809792024524e-4	2.30811784532509e-4	2.30814914131841e-4	2.30813404244972e-4	2.30811513434104e-4	2.30811781629124e-4	2.30813241079215e-4	2.30814206663556e-4	2.30813998993324e-4	2.30812993731279e-4	2.30811968060809e-4	2.30811508839866e-4	2.30811761618305e-4
flux1:	0.641687569676701	2.51655736269711e-4	2.51655386571565e-4	2.51654887277871e-4	2.51654400373115e-4	2.51654105133064e-4	2.51654135472963e-4	2.51654520785126e-4	2.51655154231275e-4	2.5165580876775e-4	2.51656207719986e-4	2.51656135509499e-4	2.51655551277763e-4	2.51654652978343e-4	2.51653842251669e-4	2.51653568636065e-4	2.5165408603446e-4	2.51655223935394e-4	2.51656333664482e-4	2.5165656866566e-4	2.5165552787435e-4	2.5165395583733e-4	2.5165367491687e-4	2.51655712160099e-4	2.5165729735935e-4	2.51653847222619e-4	2.51651698833963e-4	2.51659139956274e-4	2.51650072253521e-4	2.51661743715548e-4	2.51654195771123e-4	2.51650035739577e-4	2.51654195771123e-4	2.51661743715548e-4	2.51650072253521e-4	2.51659139956274e-4	2.51651698833963e-4	2.51653847222619e-4	2.5165729735935e-4	2.51655712160099e-4	2.5165367491687e-4	2.5165395583733e-4	2.5165552787435e-4	2.5165656866566e-4	2.51656333664482e-4	2.51655223935394e-4	2.5165408603446e-4	2.51653568636065e-4	2.51653842251669e-4
flux1:	0.641950018580454	2.74137770258612e-4	2.74137344904898e-4	2.74136754087149e-4	2.74136192453857e-4	2.7413586703184e-4	2.74135924362673e-4	2.74136385911841e-4	2.74137117984916e-4	2.74137856462265e-4	2.74138290736953e-4	2.74138188090686e-4	2.74137516144245e-4	2.74136506708476e-4	2.74135609604718e-4	2.7413531704018e-4	2.74135897802164e-4	2.74137153814022e-4	2.74138370770915e-4	2.74138629855072e-4	2.74137505521311e-4	2.74135813972259e-4	2.74135523947872e-4	2.74137722629568e-4	2.74139389650829e-4	2.74135595058512e-4	2.74133282127376e-4	2.74141389367579e-4	2.74131526971386e-4	2.74144280285039e-4	2.74136079930822e-4	2.74131552277278e-4	2.74136079930822e-4	2.74144280285039e-4	2.74131526971386e-4	2.7414138936758e-4	2.74133282127375e-4	2.74135595058512e-4	2.74139389650829e-4	2.74137722629568e-4	2.74135523947872e-4	2.74135813972259e-4	2.74137505521311e-4	2.74138629855072e-4	2.74138370770915e-4	2.74137153814022e-4	2.74135897802164e-4	2.7413531704018e-4	2.74135609604718e-4
flux1:	0.642212467484207	2.98364498657322e-4	2.98363994623245e-4	2.98363309190417e-4	2.98362670828141e-4	2.98362315061629e-4	2.98362401108684e-4	2.98362941816346e-4	2.98363775432953e-4	2.98364599499293e-4	2.98365068668505e-4	2.98364933132332e-4	2.98364170004083e-4	2.98363046633124e-4	2.98362062694792e-4	2.9836175385324e-4	2.9836240294514e-4	2.98363781721925e-4	2.98365106749113e-4	2.98365384644343e-4	2.98364167053081e-4	2.98362349053186e-4	2.98362055232735e-4	2.98364433125893e-4	2.98366190436473e-4	2.98362027052596e-4	2.98359540815606e-4	2.9836836225895e-4	2.98357637891592e-4	2.9837155252684e-4	2.98362644771142e-4	2.98357718894903e-4	2.98362644771142e-4	2.9837155252684e-4	2.98357637891592e-4	2.9836836225895e-4	2.98359540815606e-4	2.98362027052595e-4	2.98366190436472e-4	2.98364433125893e-4	2.98362055232735e-4	2.98362349053186e-4	2.98364167053082e-4	2.98365384644343e-4	2.98365106749113e-4	2.98363781721925e-4	2.9836240294514e-4	2.9836175385324e-4	2.98362062694791e-4
flux1:	0.642474916387961	3.24445419982866e-4	3.24444835974418e-4	3.24444054338268e-4	3.24443338014428e-4	3.24442951505183e-4	3.24443066816094e-4	3.24443687859155e-4	3.2444462419195e-4	3.24445534327456e-4	3.24446037766489e-4	3.24445867745786e-4	3.24445011629338e-4	3.24443773468993e-4	3.2444270384706e-4	3.24442382139277e-4	3.24443104112325e-4	3.2444460879562e-4	3.24446040528607e-4	3.24446329738519e-4	3.24445007750008e-4	3.24443056478045e-4	3.24442766124076e-4	3.24445344073526e-4	3.24447202308187e-4	3.24442645424412e-4	3.24439977005769e-4	3.24449562615937e-4	3.24437902879094e-4	3.24453061339856e-4	3.24443386156309e-4	3.24438028902548e-4	3.24443386156309e-4	3.24453061339856e-4	3.24437902879094e-4	3.24449562615937e-4	3.24439977005769e-4	3.24442645424412e-4	3.24447202308187e-4	3.24445344073527e-4	3.24442766124076e-4	3.24443056478046e-4	3.24445007750008e-4	3.24446329738519e-4	3.24446040528607e-4	3.2444460879562e-4	3.24443104112325e-4	3.24442382139277e-4	3.2444270384706e-4
flux1:	0.642737365291714	3.52494530104332e-4	3.52493866769958e-4	3.52492988894827e-4	3.52492194022331e-4	3.5249177588544e-4	3.52491919532463e-4	3.52492620091934e-4	3.52493658440269e-4	3.52494653985395e-4	3.52495191045136e-4	3.52494986064965e-4	3.52494037081992e-4	3.52492685417009e-4	3.52491532935843e-4	3.52491202430042e-4	3.5249200121864e-4	3.52493633176348e-4	3.52495167801185e-4	3.52495458455513e-4	3.5249401949836e-4	3.52491928393983e-4	3.52491650973437e-4	3.52494453158007e-4	3.52496425278391e-4	3.52491449823032e-4	3.52488590214266e-4	3.52498991798731e-4	3.52486316789302e-4	3.52502804622361e-4	3.52492296654459e-4	3.52486472173461e-4	3.52492296654459e-4	3.52502804622361e-4	3.52486316789302e-4	3.52498991798731e-4	3.52488590214266e-4	3.52491449823032e-4	3.52496425278391e-4	3.52494453158007e-4	3.52491650973437e-4	3.52491928393983e-4	3.5249401949836e-4	3.52495458455513e-4	3.52495167801185e-4	3.52493633176348e-4	3.5249200121864e-4	3.52491202430042e-4	3.52491532935843e-4
flux1:	0.642999814195467	3.82630295417946e-4	3.82629555480009e-4	3.82628582850386e-4	3.82627709308649e-4	3.82627257908731e-4	3.82627427224749e-4	3.82628204301795e-4	3.82629342039541e-4	3.82630421283861e-4	3.8263099148738e-4	3.8263075243352e-4	3.82629712846414e-4	3.82628251224163e-4	3.82627020384231e-4	3.82626685691563e-4	3.82627564417957e-4	3.82629323025768e-4	3.8263095410033e-4	3.82631233868424e-4	3.82629663973397e-4	3.82627426885203e-4	3.82627174285923e-4	3.82630228420419e-4	3.82632329809479e-4	3.82626910312725e-4	3.8262385034461e-4	3.8263512154372e-4	3.82621344523339e-4	3.82639250388257e-4	3.82627838703012e-4	3.82621508327674e-4	3.82627838703012e-4	3.82639250388257e-4	3.82621344523339e-4	3.8263512154372e-4	3.8262385034461e-4	3.82626910312725e-4	3.82632329809479e-4	3.82630228420419e-4	3.82627174285923e-4	3.82627426885203e-4	3.82629663973398e-4	3.82631233868424e-4	3.82630954100329e-4	3.82629323025768e-4	3.82627564417957e-4	3.82626685691563e-4	3.82627020384231e-4
flux1:	0.64326226309922	4.14975603086683e-4	4.14974791374761e-4	4.14973726876337e-4	4.14972774785841e-4	4.14972287481131e-4	4.14972477853754e-4	4.14973326173457e-4	4.14974558784257e-4	4.14975719113498e-4	4.14976322363e-4	4.14976051683295e-4	4.14974926032496e-4	4.14973360301445e-4	4.14972057215391e-4	4.1497172334903e-4	4.14972684149654e-4	4.14974566634163e-4	4.14976284990146e-4	4.14976539067381e-4	4.14974822942428e-4	4.14972434271817e-4	4.14972220970211e-4	4.14975558429695e-4	4.14977806907114e-4	4.14971917416303e-4	4.14968647725445e-4	4.14980844035023e-4	4.14965871169591e-4	4.14985286984431e-4	4.14972894887652e-4	4.14966017034002e-4	4.14972894887652e-4	4.14985286984431e-4	4.14965871169591e-4	4.14980844035022e-4	4.14968647725445e-4	4.14971917416303e-4	4.14977806907114e-4	4.14975558429695e-4	4.14972220970211e-4	4.14972434271817e-4	4.14974822942428e-4	4.14976539067381e-4	4.14976284990146e-4	4.14974566634163e-4	4.14972684149654e-4	4.1497172334903e-4	4.14972057215391e-4
flux1:	0.643524712002974	4.4965768662789e-4	4.49656810000272e-4	4.49655657716325e-4	4.49654627182581e-4	4.49654100101221e-4	4.49654304849982e-4	4.49655216870806e-4	4.49656538076694e-4	4.49657776170704e-4	4.49658412947321e-4	4.49658114791309e-4	4.49656909937492e-4	4.49655248188677e-4	4.49653880449964e-4	4.49653552667567e-4	4.49654596558099e-4	4.49656597920633e-4	4.49658391661698e-4	4.49658602836521e-4	4.49656723981048e-4	4.49654178811237e-4	4.49654021975051e-4	4.49657677824682e-4	4.49660093570813e-4	4.49653707511049e-4	4.49650218504679e-4	4.49663397342096e-4	4.4964712752714e-4	4.49668148703848e-4	4.49654693628743e-4	4.496472237239e-4	4.49654693628743e-4	4.49668148703849e-4	4.4964712752714e-4	4.49663397342096e-4	4.49650218504679e-4	4.49653707511049e-4	4.49660093570812e-4	4.49657677824682e-4	4.49654021975052e-4	4.49654178811237e-4	4.49656723981048e-4	4.49658602836521e-4	4.49658391661698e-4	4.49656597920633e-4	4.49654596558099e-4	4.49653552667567e-4	4.49653880449964e-4
flux1:	0.643787160906727	4.8680802514558e-4	4.868070922914e-4	4.86805857223115e-4	4.86804748071377e-4	4.86804175946787e-4	4.86804386307358e-4	4.86805352350384e-4	4.86806754334434e-4	4.86808066403877e-4	4.86808737939685e-4	4.86808418214058e-4	4.86807143267583e-4	4.86805395671025e-4	4.8680397215836e-4	4.86803655800777e-4	4.86804782598069e-4	4.86806895637277e-4	4.86808750246307e-4	4.86808899052511e-4	4.86806839906495e-4	4.86804134104839e-4	4.86804053615309e-4	4.86808066530592e-4	4.86810671908619e-4	4.86803761886048e-4	4.86800043709551e-4	4.8681426453291e-4	4.86796589319382e-4	4.86819315100783e-4	4.86804708580243e-4	4.86796599021709e-4	4.86804708580242e-4	4.86819315100782e-4	4.86796589319381e-4	4.8681426453291e-4	4.86800043709551e-4	4.86803761886048e-4	4.86810671908619e-4	4.86808066530592e-4	4.86804053615309e-4	4.86804134104839e-4	4.86806839906494e-4	4.86808899052511e-4	4.86808750246307e-4	4.86806895637277e-4	4.86804782598069e-4	4.86803655800776e-4	4.8680397215836e-4
flux1:	0.64404960981048	5.26562214530662e-4	5.26561235652364e-4	5.26559923378919e-4	5.26558734905696e-4	5.26558110998858e-4	5.2655831623552e-4	5.26559324742194e-4	5.26560798459694e-4	5.26562180504498e-4	5.26562888904011e-4	5.26562555222431e-4	5.26561221345936e-4	5.2655939987873e-4	5.26557930503895e-4	5.26557630845541e-4	5.265588391648e-4	5.26561054613938e-4	5.26562953178903e-4	5.26563018134107e-4	5.26560760254942e-4	5.26557890535925e-4	5.2655790891481e-4	5.26562320979734e-4	5.26565140248771e-4	5.26557677796166e-4	5.26553720308643e-4	5.26569044797858e-4	5.26549848430922e-4	5.26574382338698e-4	5.26558530069565e-4	5.26549730219018e-4	5.26558530069564e-4	5.26574382338698e-4	5.26549848430922e-4	5.26569044797858e-4	5.26553720308643e-4	5.26557677796166e-4	5.26565140248771e-4	5.26562320979734e-4	5.2655790891481e-4	5.26557890535924e-4	5.26560760254942e-4	5.26563018134107e-4	5.26562953178903e-4	5.26561054613938e-4	5.26558839164801e-4	5.26557630845541e-4	5.26557930503895e-4
flux1:	0.644312058714234	5.69059808995188e-4	5.69058795379694e-4	5.69057411680891e-4	5.69056142451773e-4	5.69055458587362e-4	5.69055646250286e-4	5.69056684170756e-4	5.69058219737019e-4	5.69059667805239e-4	5.69060416092676e-4	5.69060077600968e-4	5.69058697675837e-4	5.69056815744179e-4	5.69055311155248e-4	5.69055033283609e-4	5.69056320628257e-4	5.69058627419889e-4	5.69060550983238e-4	5.69060508910444e-4	5.69058033168059e-4	5.6905499710427e-4	5.69055139333357e-4	5.69059995707398e-4	5.69063054622981e-4	5.69055009889864e-4	5.69050802653736e-4	5.6906729496082e-4	5.69046454541289e-4	5.6907290494074e-4	5.69055706945742e-4	5.69046163159499e-4	5.69055706945741e-4	5.6907290494074e-4	5.69046454541289e-4	5.6906729496082e-4	5.69050802653736e-4	5.69055009889864e-4	5.69063054622981e-4	5.69059995707398e-4	5.69055139333356e-4	5.6905499710427e-4	5.69058033168059e-4	5.69060508910444e-4	5.69060550983238e-4	5.69058627419889e-4	5.69056320628257e-4	5.69055033283609e-4	5.69055311155248e-4
flux1:	0.644574507617987	6.14444131365158e-4	6.14443094860897e-4	6.14441645331434e-4	6.14440293056547e-4	6.14439539796939e-4	6.14439696134398e-4	6.14440749440741e-4	6.14442336577084e-4	6.14443846999512e-4	6.14444639068738e-4	6.14444306130516e-4	6.14442894284115e-4	6.14440966247578e-4	6.14439437503763e-4	6.14439186246527e-4	6.14440549206051e-4	6.14442934872305e-4	6.14444862903627e-4	6.14444689328305e-4	6.14441976106845e-4	6.14438772075863e-4	6.14439065299699e-4	6.1444441374922e-4	6.14447739051995e-4	6.14439080444389e-4	6.14434612735373e-4	6.14452339809113e-4	6.14429725583458e-4	6.14458206366581e-4	6.14439557256412e-4	6.14429212953555e-4	6.14439557256412e-4	6.14458206366581e-4	6.14429725583458e-4	6.14452339809113e-4	6.14434612735373e-4	6.14439080444389e-4	6.14447739051995e-4	6.1444441374922e-4	6.14439065299699e-4	6.14438772075864e-4	6.14441976106846e-4	6.14444689328305e-4	6.14444862903627e-4	6.14442934872305e-4	6.14440549206051e-4	6.14439186246528e-4	6.14439437503763e-4
flux1:	0.64483695652174	6.62862050632553e-4	6.62861003058703e-4	6.6285949274807e-4	6.62858054266081e-4	6.62857221242053e-4	6.62857331769585e-4	6.6285838607993e-4	6.62860014593274e-4	6.62861584166984e-4	6.62862424613271e-4	6.62862108346808e-4	6.62860679344462e-4	6.62858719957215e-4	6.62857178195132e-4	6.62856958113508e-4	6.62858392681182e-4	6.62860843892092e-4	6.62862754877726e-4	6.62862424488413e-4	6.62859453881198e-4	6.62856080937853e-4	6.62856554044544e-4	6.62862444339391e-4	6.62866063137644e-4	6.62856756915424e-4	6.62852017759265e-4	6.62871049746737e-4	6.62846525527063e-4	6.62877156910412e-4	6.628569462447e-4	6.62845742012451e-4	6.628569462447e-4	6.62877156910412e-4	6.62846525527063e-4	6.62871049746737e-4	6.62852017759265e-4	6.62856756915425e-4	6.62866063137644e-4	6.62862444339392e-4	6.62856554044544e-4	6.62856080937853e-4	6.62859453881198e-4	6.62862424488413e-4	6.62862754877726e-4	6.62860843892093e-4	6.62858392681182e-4	6.62856958113508e-4	6.62857178195132e-4
flux1:	0.645099405425493	7.14463725359761e-4	7.14462677882163e-4	7.14461110997206e-4	7.14459582396097e-4	7.14458658805695e-4	7.14458709024757e-4	7.14459750315653e-4	7.14461410582028e-4	7.14463036675604e-4	7.14463930492511e-4	7.14463642156799e-4	7.14462210670436e-4	7.14460234460321e-4	7.14458690574349e-4	7.14458506039785e-4	7.14460008057361e-4	7.14462511293208e-4	7.14464383430044e-4	7.14463870586129e-4	7.1446062256951e-4	7.14457080235439e-4	7.14457763315394e-4	7.14464246497588e-4	7.14468185554513e-4	7.14458195397166e-4	7.14453173639086e-4	7.14473584363077e-4	7.14447008073304e-4	7.14479917501496e-4	7.14458030243248e-4	7.14445903977718e-4	7.14458030243248e-4	7.14479917501495e-4	7.14447008073304e-4	7.14473584363077e-4	7.14453173639086e-4	7.14458195397166e-4	7.14468185554513e-4	7.14464246497587e-4	7.14457763315394e-4	7.14457080235439e-4	7.1446062256951e-4	7.14463870586129e-4	7.14464383430044e-4	7.14462511293208e-4	7.14460008057361e-4	7.14458506039785e-4	7.14458690574349e-4
flux1:	0.645361854329247	7.6940231164094e-4	7.69401274156023e-4	7.69399653863826e-4	7.69398030761201e-4	7.69397006038866e-4	7.69396982287225e-4	7.69397997663431e-4	7.6939968108186e-4	7.69401361636559e-4	7.69402313767193e-4	7.69402064003598e-4	7.69400643777272e-4	7.69398664389375e-4	7.69397128750362e-4	7.69396984119192e-4	7.6939854984965e-4	7.69401092195789e-4	7.69402904170007e-4	7.69402183436458e-4	7.69398638008035e-4	7.69394925973797e-4	7.69395849662186e-4	7.69402977200072e-4	7.69407262142012e-4	7.69396548696168e-4	7.69391233108247e-4	7.69413100615765e-4	7.69384324954453e-4	7.69419648094068e-4	7.69395965147792e-4	7.69382852226558e-4	7.69395965147792e-4	7.69419648094068e-4	7.69384324954453e-4	7.69413100615765e-4	7.69391233108247e-4	7.69396548696168e-4	7.69407262142012e-4	7.69402977200072e-4	7.69395849662186e-4	7.69394925973796e-4	7.69398638008036e-4	7.69402183436458e-4	7.69402904170007e-4	7.69401092195789e-4	7.69398549849651e-4	7.69396984119192e-4	7.69397128750362e-4
flux1:	0.645624303233	8.2783363445292e-4	8.27832615025543e-4	8.27830943391972e-4	8.27829221389755e-4	8.27828086036765e-4	8.2782797644214e-4	8.27828954925805e-4	8.27830654307136e-4	8.27832387711807e-4	8.27833402451459e-4	8.2783320039679e-4	8.2783180333753e-4	8.27829832873706e-4	8.27828315110503e-4	8.27828215006929e-4	8.27829841829254e-4	8.27832411874051e-4	8.27834143699026e-4	8.27833190384663e-4	8.27829327652037e-4	8.27825445391357e-4	8.27826640106423e-4	8.27834462954585e-4	8.27839117421675e-4	8.27827637846126e-4	8.27822017276467e-4	8.2784542444909e-4	8.27814297653309e-4	8.27852179455711e-4	8.27826578274847e-4	8.27812411756165e-4	8.27826578274847e-4	8.27852179455711e-4	8.27814297653309e-4	8.2784542444909e-4	8.27822017276467e-4	8.27827637846126e-4	8.27839117421675e-4	8.27834462954585e-4	8.27826640106424e-4	8.27825445391357e-4	8.27829327652036e-4	8.27833190384663e-4	8.27834143699026e-4	8.27832411874051e-4	8.27829841829254e-4	8.27828215006929e-4	8.27828315110504e-4
flux1:	0.645886752136753	8.89915821375877e-4	8.89914825778765e-4	8.89913103872791e-4	8.89911279190683e-4	8.89910025745822e-4	8.89909821244049e-4	8.89910754539572e-4	8.89912464395159e-4	8.89914249218542e-4	8.89915329474943e-4	8.89915181771575e-4	8.89913817001713e-4	8.89911865391007e-4	8.89910374257942e-4	8.89910323970083e-4	8.89912011182107e-4	8.89914599990536e-4	8.89916233872397e-4	8.8991502454599e-4	8.89910824753976e-4	8.8990677105477e-4	8.89908266151163e-4	8.89916833743009e-4	8.89921878508603e-4	8.89909586034227e-4	8.89903649599952e-4	8.89928684812209e-4	8.89895051500637e-4	8.89935647305966e-4	8.89908002550797e-4	8.89892713392683e-4	8.89908002550796e-4	8.89935647305965e-4	8.89895051500636e-4	8.89928684812209e-4	8.89903649599951e-4	8.89909586034227e-4	8.89921878508602e-4	8.89916833743008e-4	8.89908266151163e-4	8.89906771054771e-4	8.89910824753976e-4	8.89915024545989e-4	8.89916233872397e-4	8.89914599990536e-4	8.89912011182108e-4	8.89910323970083e-4	8.89910374257942e-4
flux1:	0.646149201040506	9.55808897827421e-4	9.55807929228327e-4	9.55806157413672e-4	9.55804227693373e-4	9.55802851810129e-4	9.55802547179848e-4	9.55803430367307e-4	9.5580514706529e-4	9.55806981637225e-4	9.55808128065066e-4	9.55808037803612e-4	9.55806710717285e-4	9.55804785153959e-4	9.55803328504151e-4	9.55803334491114e-4	9.55805084197916e-4	9.5580768632578e-4	9.55809207520031e-4	9.55807720477513e-4	9.55803163964586e-4	9.55798936387109e-4	9.55800759250269e-4	9.55810118456759e-4	9.5581557054618e-4	9.55802414069229e-4	9.55796151393261e-4	9.55822909200375e-4	9.55786611267679e-4	9.55830087916343e-4	9.55800272139408e-4	9.55783789430282e-4	9.55800272139408e-4	9.55830087916344e-4	9.55786611267678e-4	9.55822909200376e-4	9.55796151393261e-4	9.55802414069229e-4	9.5581557054618e-4	9.55810118456759e-4	9.5580075925027e-4	9.55798936387108e-4	9.55803163964586e-4	9.55807720477513e-4	9.55809207520031e-4	9.5580768632578e-4	9.55805084197916e-4	9.55803334491114e-4	9.55803328504151e-4
flux1:	0.64641164994426	0.0010256743431365	0.0010256734019738	0.00102567158039816	0.00102566954565646	0.00102566804724083	0.00102566764209948	0.0010256684742087	0.00102567019597114	0.00102567207781397	0.00102567328785134	0.00102567325349051	0.001025671964862	0.00102567006934769	0.00102566865422723	0.00102566872472713	0.00102567054278395	0.0010256731572906	0.00102567455490968	0.00102567277056597	0.0010256678376445	0.00102566343192313	0.00102566560703758	0.00102567580113119	0.00102568167297376	0.00102566759670133	0.00102566099819015	0.00102568958002178	0.00102565045755087	0.00102569699446361	0.00102566487879596	0.00102564712998724	0.00102566487879596	0.00102569699446361	0.00102565045755087	0.00102568958002178	0.00102566099819015	0.00102566759670133	0.00102568167297376	0.00102567580113119	0.00102566560703758	0.00102566343192312	0.0010256678376445	0.00102567277056597	0.00102567455490968	0.0010256731572906	0.00102567054278395	0.00102566872472713	0.00102566865422723
flux1:	0.646674098848013	0.00109967460698129	0.00109967369105984	0.0010996718203379	0.00109966968403224	0.00109966806838421	0.00109966756808528	0.0010996683525051	0.00109967007922741	0.00109967200435018	0.00109967327119555	0.00109967328551163	0.00109967203070609	0.00109967016573002	0.00109966879860139	0.0010996689443217	0.00109967084129209	0.00109967347270387	0.00109967474043343	0.00109967264161421	0.00109966731237388	0.00109966272178531	0.00109966526981586	0.00109967633748345	0.00109968263613384	0.00109966757929981	0.00109966063645658	0.00109969115128884	0.00109964904344265	0.00109969883362583	0.0010996642884345	0.00109964519956448	0.0010996642884345	0.00109969883362583	0.00109964904344265	0.00109969115128884	0.00109966063645658	0.00109966757929981	0.00109968263613384	0.00109967633748345	0.00109966526981586	0.00109966272178531	0.00109966731237388	0.00109967264161421	0.00109967474043343	0.00109967347270387	0.00109967084129209	0.0010996689443217	0.00109966879860139
flux1:	0.646936547751766	0.00117797258593203	0.0011779716907581	0.00117796977282896	0.0011779675429851	0.00117796582187814	0.00117796523824833	0.001177965982931	0.0011779677158156	0.00117796967789572	0.00117797098947453	0.0011779710385988	0.00117796980693602	0.00117796796932261	0.00117796665641759	0.00117796689128023	0.0011779688833629	0.00117797154253552	0.00117797267921707	0.00117797025132919	0.00117796450536844	0.00117795972009518	0.00117796265702514	0.00117797463147664	0.00117798135794244	0.00117796525461059	0.00117795796037492	0.00117799052534921	0.00117794527119986	0.00117799852212963	0.00117796141761473	0.00117794091351254	0.00117796141761473	0.00117799852212963	0.00117794527119986	0.00117799052534921	0.00117795796037492	0.00117796525461059	0.00117798135794244	0.00117797463147664	0.00117796265702514	0.00117795972009519	0.00117796450536844	0.00117797025132919	0.00117797267921707	0.00117797154253552	0.0011779688833629	0.00117796689128023	0.00117796665641759
flux1:	0.647198996655519	0.00126073106006997	0.00126073017942848	0.00126072821855136	0.00126072590888971	0.00126072410151703	0.00126072345337411	0.00126072417080404	0.00126072591181291	0.0012607279013023	0.00126072923928082	0.00126072930188656	0.00126072807620608	0.00126072625915192	0.00126072500694505	0.00126072534884998	0.00126072745872177	0.00126073016354794	0.0012607311735876	0.00126072840465161	0.00126072222074809	0.00126071722727171	0.00126072056364597	0.00126073347186718	0.00126074062057863	0.00126072339954745	0.0012607157486499	0.00126075048960401	0.00126070192885515	0.00126075886319246	0.00126071906989149	0.00126069707434939	0.00126071906989149	0.00126075886319246	0.00126070192885515	0.00126075048960401	0.00126071574864991	0.00126072339954745	0.00126074062057863	0.00126073347186718	0.00126072056364597	0.00126071722727171	0.00126072222074809	0.00126072840465161	0.0012607311735876	0.00126073016354794	0.00126072745872177	0.00126072534884998	0.00126072500694505
flux1:	0.647461445559273	0.00134811208989992	0.001348111216659	0.00134810922049474	0.00134810685148208	0.00134810498519632	0.00134810429859512	0.00134810500550307	0.00134810675664739	0.00134810875985202	0.00134811009876304	0.00134811014546374	0.00134810890193378	0.0013481070952468	0.00134810591103056	0.00134810638259379	0.0013481086401126	0.00134811141602176	0.0013481123095891	0.00134810919012381	0.00134810254586097	0.00134809732642385	0.0013481010667468	0.00134811492894388	0.0013481224873995	0.00134810407221962	0.00134809606153625	0.00134813311341154	0.00134808108696859	0.00134814194305733	0.00134809933222482	0.00134807576812767	0.00134809933222482	0.00134814194305733	0.00134808108696859	0.00134813311341154	0.00134809606153625	0.00134810407221962	0.0013481224873995	0.00134811492894388	0.0013481010667468	0.00134809732642385	0.00134810254586097	0.00134810919012381	0.0013481123095891	0.00134811141602176	0.0013481086401126	0.00134810638259379	0.00134810591103056
flux1:	0.647723894463026	0.00144027637403678	0.00144027550114492	0.00144027348185589	0.00144027108160221	0.00144026919237832	0.00144026850054259	0.00144026921736117	0.00144027097986117	0.00144027297805289	0.00144027428460102	0.00144027427761828	0.00144027298582238	0.00144027117636516	0.0014402700688978	0.00144027069811353	0.00144027314082331	0.00144027602102372	0.00144027681401128	0.00144027333676749	0.00144026620814058	0.00144026074031865	0.00144026488265648	0.00144027971193706	0.00144028766055417	0.00144026796966557	0.001440259598555	0.00144029910564285	0.00144024345598762	0.0014403084880904	0.00144026293192277	0.00144023772132401	0.00144026293192277	0.0014403084880904	0.00144024345598762	0.00144029910564285	0.001440259598555	0.00144026796966557	0.00144028766055417	0.00144027971193706	0.00144026488265648	0.00144026074031865	0.00144026620814058	0.00144027333676749	0.00144027681401128	0.00144027602102371	0.00144027314082331	0.00144027069811353	0.0014402700688978
flux1:	0.647986343366779	0.00153738256841943	0.00153738169004147	0.00153737966533031	0.00153737727024851	0.00153737540280698	0.00153737474571935	0.00153737549579232	0.00153737726915412	0.00153737923778181	0.00153738047039647	0.00153738036354879	0.0015373789868725	0.00153737715919915	0.00153737613938694	0.00153737696015874	0.00153737963354046	0.0015373826589602	0.00153738337268288	0.00153737953223195	0.00153737189326236	0.00153736614969213	0.00153737068552673	0.00153738648785697	0.00153739480005075	0.00153737374704193	0.00153736501764552	0.00153740713363738	0.00153734770496661	0.001537417183197	0.00153736855487629	0.00153734161901123	0.00153736855487629	0.001537417183197	0.00153734770496661	0.00153740713363738	0.00153736501764552	0.00153737374704193	0.00153739480005075	0.00153738648785697	0.00153737068552673	0.00153736614969213	0.00153737189326236	0.00153737953223195	0.00153738337268288	0.00153738265896021	0.00153737963354046	0.00153737696015874	0.00153737613938694
flux1:	0.648248792270532	0.00163958656809553	0.0016395856808156	0.00163958367481502	0.00163958132996436	0.00163957953750452	0.00163957896114475	0.00163957976972035	0.00163958155078954	0.00163958345886074	0.00163958456756072	0.00163958430661361	0.00163958280293964	0.00163958094010295	0.00163958002166991	0.00163958107415472	0.00163958403157165	0.00163958725046422	0.00163958791108834	0.00163958370327986	0.00163957552567103	0.00163956947397417	0.00163957438835074	0.00163959116282042	0.00163959980532691	0.0016395772993131	0.00163956821679738	0.00163961310460568	0.00163954974269882	0.00163962395261539	0.00163957212615036	0.00163954338537944	0.00163957212615036	0.00163962395261539	0.00163954974269883	0.00163961310460568	0.00163956821679738	0.0016395772993131	0.00163959980532691	0.00163959116282043	0.00163957438835074	0.00163956947397417	0.00163957552567103	0.00163958370327986	0.00163958791108833	0.00163958725046422	0.00163958403157165	0.00163958107415472	0.00163958002166991
flux1:	0.648511241174286	0.00174704075292006	0.00174703985692469	0.00174703790084786	0.00174703565989069	0.00174703400340131	0.00174703355864316	0.00174703445169919	0.00174703623376078	0.00174703804346601	0.00174703897009086	0.00174703849349426	0.00174703681619856	0.00174703490069125	0.00174703410078351	0.00174703543149295	0.00174703873378677	0.00174704220097882	0.00174704283868284	0.00174703825999471	0.00174702951286624	0.0017470231158116	0.00174702838781422	0.00174704612723172	0.00174705506068162	0.0017470310067936	0.00174702157951388	0.00174706941083551	0.00174700196262495	0.00174708120446136	0.00174702605431097	0.00174699542798806	0.00174702605431097	0.00174708120446135	0.00174700196262495	0.00174706941083551	0.00174702157951387	0.0017470310067936	0.00174705506068162	0.00174704612723172	0.00174702838781422	0.00174702311581161	0.00174702951286624	0.00174703825999471	0.00174704283868284	0.00174704220097882	0.00174703873378677	0.00174703543149295	0.00174703410078351
flux1:	0.648773690078039	0.00185989319882465	0.00185989229896921	0.00185989043143299	0.0018598883561494	0.00185988690328498	0.00185988664448388	0.00185988764744858	0.00185988941944984	0.00185989108609732	0.00185989176494823	0.00185989100496974	0.00185988910419401	0.00185988711897624	0.00185988645864393	0.00185988812025274	0.00185989183495833	0.00185989561073159	0.00185989625861347	0.00185989130542541	0.00185988195516331	0.00185987517110108	0.00185988077468002	0.00185989946650725	0.00185990864624717	0.00185988294621696	0.00185987318578155	0.00185992414038236	0.00185985245320929	0.00185993704072499	0.00185987844119738	0.00185984584746124	0.00185987844119738	0.00185993704072499	0.00185985245320929	0.00185992414038235	0.00185987318578156	0.00185988294621696	0.00185990864624717	0.00185989946650725	0.00185988077468002	0.00185987517110108	0.00185988195516331	0.00185989130542541	0.00185989625861347	0.00185989561073159	0.00185989183495833	0.00185988812025274	0.00185988645864393
flux1:	0.649036138981792	0.00197828685663616	0.00197828596329306	0.00197828423023654	0.00197828238956132	0.00197828121309724	0.00197828119642314	0.00197828233286934	0.00197828407884405	0.00197828555116376	0.00197828591007936	0.001978284794322	0.00197828261848111	0.00197828054803617	0.00197828005253569	0.00197828210335498	0.00197828630351625	0.00197829045213175	0.00197829114489141	0.00197828581272086	0.00197827582298089	0.00197826860657523	0.00197827451173751	0.001978294139361	0.00197830351650781	0.00197827606933228	0.00197826599054894	0.00197832025525592	0.00197824417580703	0.00197833443475603	0.00197827225918503	0.00197823761467505	0.00197827225918503	0.00197833443475603	0.00197824417580703	0.00197832025525592	0.00197826599054894	0.00197827606933228	0.00197830351650781	0.001978294139361	0.00197827451173751	0.00197826860657523	0.00197827582298089	0.00197828581272086	0.00197829114489141	0.00197829045213175	0.00197828630351625	0.00197828210335498	0.00197828005253569
flux1:	0.649298587885546	0.00210235870075695	0.00210235783034704	0.00210235628448388	0.00210235475305553	0.00210235392896156	0.00210235421055144	0.00210235550095152	0.00210235719972136	0.00210235842058333	0.00210235838245535	0.00210235683572711	0.00210235433319343	0.00210235216454654	0.00210235186340871	0.00210235436649418	0.00210235912908038	0.00210236371697084	0.00210236448940945	0.00210235877215357	0.00210234810405181	0.00210234040732794	0.00210234658168702	0.00210236712600659	0.00210237664870959	0.00210234735136867	0.00210233697205793	0.00210239473945589	0.00210231411238975	0.00210241037861839	0.00210234449832974	0.00210230771783118	0.00210234449832973	0.00210241037861839	0.00210231411238975	0.00210239473945589	0.00210233697205793	0.00210234735136867	0.00210237664870959	0.00210236712600659	0.00210234658168702	0.00210234040732794	0.00210234810405181	0.00210235877215357	0.00210236448940945	0.00210236371697083	0.00210235912908038	0.00210235436649418	0.00210235186340871
flux1:	0.649561036789299	0.00223223885035832	0.00223223802547654	0.00223223672524284	0.00223223558148318	0.00223223518668116	0.002232235820704	0.0022322372813376	0.0022322389065578	0.00223223981413072	0.00223223929884119	0.00223223724532213	0.00223223436621457	0.00223223208984567	0.00223223201666245	0.00223223503854274	0.00223224044248423	0.00223224553615827	0.00223224642154816	0.00223224031077963	0.00223222892329845	0.0022322206970071	0.00223222710767181	0.00223224854897227	0.00223225816384708	0.00223222691204961	0.00223221625271445	0.00223227771955513	0.00223219238584184	0.00223229500304163	0.00223222528613162	0.00223218628215906	0.00223222528613162	0.00223229500304163	0.00223219238584184	0.00223227771955513	0.00223221625271445	0.00223222691204961	0.00223225816384708	0.00223224854897228	0.00223222710767181	0.0022322206970071	0.00223222892329845	0.00223224031077963	0.00223224642154816	0.00223224553615827	0.00223224044248424	0.00223223503854274	0.00223223201666245
flux1:	0.649823485693052	0.00236804966608746	0.00236804891515253	0.00236804792314015	0.00236804724691347	0.00236804735681069	0.00236804839355045	0.00236805003565613	0.00236805155625819	0.00236805208561186	0.00236805101234812	0.00236804837798019	0.00236804507597416	0.00236804268655572	0.00236804287844926	0.00236804648747821	0.00236805261136113	0.00236805827508072	0.00236805930347006	0.00236805278783509	0.00236804063846442	0.00236803183375177	0.00236803844951664	0.0023680607695727	0.00236807042326022	0.00236803711218829	0.00236802619553525	0.00236809156087956	0.00236800135589317	0.00236811067304985	0.00236803698300976	0.00236799566534149	0.00236803698300976	0.00236811067304985	0.00236800135589317	0.00236809156087956	0.00236802619553525	0.00236803711218829	0.00236807042326022	0.0023680607695727	0.00236803844951664	0.00236803183375177	0.00236804063846442	0.00236805278783509	0.00236805930347006	0.00236805827508072	0.00236805261136114	0.00236804648747821	0.00236804287844926
flux1:	0.650085934596805	0.00250990482563773	0.00250990418202019	0.00250990356291836	0.00250990343285066	0.00250990411876148	0.00250990560283152	0.00250990743208574	0.00250990881315067	0.00250990889827938	0.00250990718815847	0.00250990390316444	0.00250990013723175	0.00250989763412758	0.00250989813087993	0.00250990239523696	0.00250990931471716	0.00250991560802583	0.00250991680455008	0.00250990986931509	0.00250989691493864	0.00250988748529348	0.00250989427907501	0.00250991746342413	0.00250992710421969	0.00250989162924117	0.00250988047955493	0.00250994994268194	0.0025098546941004	0.00250997106269556	0.00250989325692583	0.00250984953210573	0.00250989325692583	0.00250997106269556	0.0025098546941004	0.00250994994268194	0.00250988047955493	0.00250989162924117	0.00250992710421969	0.00250991746342413	0.00250989427907501	0.00250988748529348	0.00250989691493864	0.00250990986931509	0.00250991680455008	0.00250991560802583	0.00250990931471716	0.00250990239523696	0.00250989813087993
flux1:	0.650348383500559	0.00265790838188602	0.00265790788250145	0.00265790770060419	0.00265790819117182	0.00265790951775723	0.00265791148656022	0.00265791350295293	0.00265791470702368	0.0026579142832403	0.00265791186214947	0.00265790786357304	0.00265790359955806	0.00265790098702808	0.00265790182986831	0.00265790681525306	0.00265791460026992	0.00265792157546327	0.00265792295874003	0.00265791558552855	0.00265790178355143	0.00265789168698427	0.00265789863843055	0.00265792267873541	0.00265793225822547	0.00265789451554511	0.0026578831579268	0.00265795691605634	0.00265785644163913	0.00265798021267466	0.00265789814094247	0.0026578519117692	0.00265789814094246	0.00265798021267466	0.00265785644163913	0.00265795691605634	0.0026578831579268	0.00265789451554511	0.00265793225822547	0.00265792267873541	0.00265789863843055	0.00265789168698427	0.00265790178355143	0.00265791558552855	0.00265792295874003	0.00265792157546327	0.00265791460026993	0.00265790681525306	0.00265790182986831
flux1:	0.650610832404312	0.00281215380765083	0.00281215349104112	0.00281215380741353	0.00281215498593622	0.00281215700880033	0.00281215949134053	0.00281216168949622	0.00281216267831006	0.00281216168493204	0.00281215848647137	0.00281215372062001	0.00281214893256118	0.00281214621963144	0.00281214744969732	0.00281215321678705	0.0028121619286764	0.00281216962831658	0.00281217120900148	0.00281216337575503	0.00281214868545502	0.00281213788684688	0.00281214498503191	0.00281216988144245	0.00281217935608224	0.00281213924330396	0.00281212770279141	0.00281220594867991	0.00281210005400709	0.00281223157493588	0.0028121450778381	0.00281209624286445	0.00281214507783811	0.00281223157493588	0.00281210005400709	0.00281220594867991	0.00281212770279141	0.00281213924330396	0.00281217935608224	0.00281216988144245	0.00281214498503191	0.00281213788684688	0.00281214868545502	0.00281216337575503	0.00281217120900148	0.00281216962831658	0.0028121619286764	0.00281215321678705	0.00281214744969733
flux1:	0.650873281308065	0.00297272303147383	0.00297272293543899	0.00297272380486817	0.00297272572855998	0.00297272849214445	0.00297273150828475	0.00297273387825129	0.00297273461484257	0.00297273299806462	0.00297272896645998	0.0029727233911284	0.0029727180622429	0.00297271526221785	0.00297271691873224	0.00297272352049149	0.00297273320911147	0.00297274166369424	0.00297274344327261	0.00297273512445819	0.00297271950852775	0.00297270798206989	0.00297271522817062	0.00297274099158774	0.00297275032415032	0.00297270774072747	0.00297269604132469	0.00297277896080533	0.00297266743707378	0.00297280704872989	0.00297271595623023	0.002972664409298	0.00297271595623023	0.00297280704872989	0.00297266743707378	0.00297277896080533	0.00297269604132469	0.00297270774072747	0.00297275032415032	0.00297274099158774	0.00297271522817062	0.00297270798206989	0.00297271950852775	0.00297273512445819	0.00297274344327261	0.00297274166369424	0.00297273320911147	0.00297272352049149	0.00297271691873224
flux1:	0.651135730211818	0.00313968546916329	0.0031396856280454	0.0031396870959302	0.00313968980917341	0.00313969334508276	0.00313969690531634	0.00313969943381348	0.00313969988490646	0.00313969760073093	0.00313969269357512	0.00313968627992928	0.00313968040319276	0.00313967753280844	0.00313967965103304	0.0031396871299842	0.00313969783097962	0.00313970705686371	0.00313970902674533	0.00313970019381922	0.00313968362004928	0.00313967135168109	0.00313967876152488	0.00313970541566256	0.00313971457649164	0.00313966942404697	0.00313965758769881	0.00313974535724709	0.00313962797922824	0.00313977601285784	0.00313968014297134	0.00313962577280832	0.00313968014297134	0.00313977601285784	0.00313962797922824	0.00313974535724709	0.0031396575876988	0.00313966942404697	0.00313971457649164	0.00313970541566257	0.00313967876152488	0.00313967135168109	0.00313968362004928	0.00313970019381922	0.00313970902674533	0.00313970705686371	0.00313969783097962	0.0031396871299842	0.00313967965103304
flux1:	0.651398179115572	0.00331309705616226	0.00331309749792013	0.00331309959727453	0.00331310312928248	0.00331310745515737	0.00331311156093434	0.00331311423302007	0.00331311437160208	0.00331311138867982	0.00331310557935479	0.0033130983133662	0.00331309189163929	0.00331308896988016	0.0033130915789316	0.00331309996451034	0.00331311169684655	0.00331312169455138	0.00331312383552457	0.00331311445764685	0.00331309690068854	0.00331308389042884	0.00331309149679255	0.00331311907993536	0.00331312804793731	0.00331308023044211	0.00331306827599757	0.00331316106041067	0.00331303758467982	0.00331319435917791	0.00331309351687809	0.00331303620678466	0.00331309351687809	0.00331319435917791	0.00331303758467982	0.00331316106041067	0.00331306827599757	0.00331308023044211	0.00331312804793731	0.00331311907993536	0.00331309149679255	0.00331308389042884	0.00331309690068854	0.00331311445764685	0.00331312383552456	0.00331312169455138	0.00331311169684655	0.00331309996451034	0.0033130915789316
flux1:	0.651660628019325	0.00349299928611343	0.00349300002935738	0.00349300277811416	0.00349300714114001	0.00349301226016858	0.00349301690478362	0.00349301970586253	0.0034930195138021	0.00349301581602504	0.00349300909566213	0.00349300097899902	0.00349299402467626	0.00349299107130319	0.00349299419193637	0.00349300349806637	0.00349301626196356	0.00349302701493211	0.00349302929701827	0.00349301934199592	0.00349300078512293	0.0034929870491819	0.00349299490372246	0.00349302347007847	0.00349303223339715	0.00349298165720623	0.00349296959942121	0.00349306754970414	0.00349293771325291	0.00349310353271088	0.00349299750913374	0.00349293713678549	0.00349299750913374	0.00349310353271088	0.00349293771325291	0.00349306754970414	0.00349296959942121	0.00349298165720623	0.00349303223339715	0.00349302347007847	0.00349299490372246	0.0034929870491819	0.00349300078512293	0.00349301934199592	0.00349302929701827	0.00349302701493211	0.00349301626196356	0.00349300349806637	0.00349299419193637
flux1:	0.651923076923078	0.00367941826127312	0.00367941931245222	0.00367942271125338	0.00367942789948136	0.00367943380060581	0.00367943897061414	0.00367944188867857	0.00367944135923347	0.00367943694791633	0.00367942932676398	0.00367942037706877	0.00367941291125356	0.00367940994511544	0.00367941358759487	0.00367942381062093	0.00367943758601325	0.00367944905992186	0.00367945144265303	0.00367944087807313	0.00367942131485576	0.00367940688741138	0.00367941506211116	0.00367944468266966	0.00367945323899729	0.00367939981274587	0.00367938766138089	0.0036794909129332	0.00367935443227339	0.00367952958393847	0.00367941815595346	0.00367935459334551	0.00367941815595346	0.00367952958393847	0.00367935443227339	0.0036794909129332	0.00367938766138089	0.00367939981274587	0.00367945323899729	0.00367944468266966	0.00367941506211116	0.00367940688741138	0.00367942131485576	0.00367944087807313	0.00367945144265303	0.00367944905992186	0.00367943758601325	0.00367942381062093	0.00367941358759487
flux1:	0.652185525826831	0.00387236376068475	0.00387236511163032	0.00387236914227907	0.00387237513150415	0.00387238179033814	0.00387238746742796	0.00387239049539428	0.00387238963544161	0.00387238453093631	0.00387237603902493	0.00387236628953709	0.00387235834077562	0.00387235537799974	0.003872359540191	0.00387237065730724	0.00387238540293744	0.0038723975456143	0.00387239997873604	0.00387238877323409	0.00387236820902892	0.00387235314355279	0.00387236173157222	0.00387239249438839	0.00387240085087925	0.00387234448525662	0.00387233224432863	0.00387244091552244	0.00387229748638198	0.00387248223912075	0.00387236516933143	0.00387229828288649	0.00387236516933143	0.00387248223912075	0.00387229748638198	0.00387244091552244	0.00387233224432863	0.00387234448525662	0.00387240085087925	0.00387239249438839	0.00387236173157222	0.00387235314355279	0.00387236820902892	0.0038723887732341	0.00387239997873604	0.0038723975456143	0.00387238540293744	0.00387237065730724	0.003872359540191
flux1:	0.652447974730585	0.00407182833224189	0.00407182995826997	0.00407183458299413	0.00407184133115527	0.00407184871158355	0.00407185487479458	0.00407185801277368	0.00407185684459124	0.00407185108719288	0.00407184177421574	0.00407183127273287	0.00407182287537013	0.00407181992754554	0.00407182459336321	0.00407183656166347	0.00407185221490383	0.00407186495689333	0.00407186738147254	0.00407185550606685	0.00407183395922173	0.00407181832924673	0.00407182744509144	0.00407185945493826	0.00407186762770708	0.00407180823513098	0.0040717959023784	0.00407191009361168	0.00407175939131036	0.00407195399465505	0.00407183103188203	0.00407176068274078	0.00407183103188203	0.00407195399465505	0.00407175939131036	0.00407191009361168	0.0040717959023784	0.00407180823513098	0.00407186762770708	0.00407185945493826	0.00407182744509144	0.00407181832924673	0.00407183395922173	0.00407185550606685	0.00407186738147254	0.00407186495689333	0.00407185221490382	0.00407183656166347	0.00407182459336321
flux1:	0.652710423634338	0.00427778641495808	0.00427778827371851	0.00427779343535839	0.00427780088394311	0.00427780894032775	0.00427781556847134	0.00427781882579835	0.00427781738823383	0.00427781103826242	0.00427780097262674	0.00427778977983272	0.00427778097208205	0.0042777780445644	0.0042777831829103	0.00427779593917066	0.00427781241663429	0.00427782567241686	0.00427782802231169	0.00427781545172289	0.00427779295439853	0.00427777685363324	0.00427778663256337	0.00427782000991224	0.00427782802311668	0.00427776551734035	0.00427775308395882	0.00427787287725593	0.00427771455783112	0.00427791924167015	0.00427779012195493	0.00427771616646219	0.00427779012195493	0.00427791924167015	0.00427771455783112	0.00427787287725593	0.00427775308395882	0.00427776551734035	0.00427782802311668	0.00427782000991224	0.00427778663256337	0.00427777685363324	0.00427779295439853	0.00427781545172289	0.00427782802231168	0.00427782567241686	0.0042778124166343	0.00427779593917066	0.0042777831829103
flux1:	0.652972872538091	0.0044901934978988	0.00449019552912878	0.00449020115231503	0.00449020922859945	0.00449021790847216	0.00449022498258177	0.00449022837942557	0.00449022672830791	0.0044902198652842	0.00449020913232827	0.00449019731955535	0.00449018814139778	0.00449018523187089	0.00449019079618596	0.00449020425746428	0.00449022145643981	0.00449023512628553	0.0044902373299135	0.00449022404378021	0.00449020064229626	0.00449018418400982	0.00449019478064417	0.00449022965996113	0.00449023754448539	0.00449017184017669	0.00449015929087727	0.00449028475009317	0.0044901184522238	0.00449033342717622	0.0044901978753287	0.00449012016572286	0.0044901978753287	0.00449033342717622	0.00449011845222379	0.00449028475009318	0.00449015929087727	0.00449017184017669	0.00449023754448539	0.00449022965996113	0.00449019478064417	0.00449018418400982	0.00449020064229626	0.00449022404378021	0.0044902373299135	0.00449023512628553	0.00449022145643981	0.00449020425746428	0.00449019079618596
flux1:	0.653235321441844	0.00470898532232788	0.00470898744862481	0.00470899344195557	0.00470900206199035	0.00470901130906938	0.0047090188146916	0.00470902238307238	0.00470902059074889	0.00470901331162536	0.00470900201104082	0.00470898965756805	0.00470898014861738	0.00470897724604727	0.00470898317458122	0.00470899723968763	0.0047090150403937	0.00470902901279804	0.00470903099511854	0.00470901697901699	0.00470899273364241	0.00470897604926776	0.00470898763536462	0.00470902416273603	0.00470903195451138	0.00470896296684823	0.00470895028028154	0.00470908145194693	0.00470890679969748	0.00470913225818612	0.00470898998988012	0.00470890837518682	0.00470898998988012	0.00470913225818612	0.00470890679969748	0.00470908145194693	0.00470895028028154	0.00470896296684823	0.00470903195451138	0.00470902416273603	0.00470898763536462	0.00470897604926776	0.00470899273364241	0.00470901697901699	0.00470903099511854	0.00470902901279804	0.0047090150403937	0.00470899723968763	0.00470898317458121
flux1:	0.653497770345598	0.00493407713366216	0.00493407926233569	0.00493408552150142	0.00493409459369996	0.00493410435103824	0.00493411228016855	0.00493411606423088	0.00493411421815273	0.00493410663460824	0.00493409487715336	0.0049340820671758	0.00493407226465758	0.00493406934876471	0.0049340755656414	0.004934090117496	0.00493410838611486	0.00493412254073379	0.0049341242253457	0.00493410947152224	0.00493408445564807	0.00493406769257995	0.0049340804540099	0.00493411878413994	0.00493412652215563	0.00493405416648489	0.00493404131606321	0.00493417823088416	0.00493399483726164	0.00493423095527247	0.00493408167967351	0.0049339960067968	0.00493408167967351	0.00493423095527247	0.00493399483726164	0.00493417823088416	0.00493404131606321	0.00493405416648489	0.00493412652215563	0.00493411878413994	0.00493408045400991	0.00493406769257995	0.00493408445564806	0.00493410947152224	0.0049341242253457	0.00493412254073379	0.00493410838611486	0.004934090117496	0.0049340755656414
flux1:	0.653760219249351	0.00516536298982464	0.00516536501582331	0.00516537142756431	0.00516538085670364	0.00516539106975176	0.00516539942222593	0.00516540347764652	0.00516540167797267	0.00516539391283111	0.00516538181646339	0.00516536863589311	0.00516535857288983	0.00516535561424876	0.00516536203137082	0.00516537694022397	0.00516539553263338	0.00516540974360769	0.0051654110548518	0.0051653955625852	0.0051653698612401	0.00516535317983756	0.00516536731279721	0.00516540760544784	0.00516541532952161	0.00516533952113014	0.00516532647626439	0.00516546915126473	0.00516527662254991	0.00516552356203629	0.00516536698492492	0.00516527709992197	0.00516536698492492	0.00516552356203629	0.00516527662254991	0.00516546915126473	0.00516532647626439	0.00516533952113014	0.00516541532952161	0.00516540760544784	0.00516536731279721	0.00516535317983756	0.00516536986124011	0.0051653955625852	0.0051654110548518	0.00516540974360769	0.00516539553263338	0.00516537694022397	0.00516536203137082
flux1:	0.654022668153104	0.00540271513251929	0.00540271694235841	0.00540272338908041	0.00540273308048579	0.00540274369984518	0.00540275248401691	0.0054027568764691	0.00540275523271274	0.00540274741559868	0.0054027351011946	0.00540272163447226	0.00540271133858134	0.00540270829942982	0.00540271481922655	0.00540272994667321	0.00540274871275922	0.00540276285229369	0.00540276371724425	0.00540274749276693	0.00540272120046433	0.00540270477030222	0.00540272047685361	0.00540276289282551	0.00540277064121695	0.00540269129525982	0.00540267802301231	0.00540282646427923	0.00540262440506079	0.00540288231692118	0.0054027181442544	0.00540262389377229	0.0054027181442544	0.00540288231692118	0.00540262440506079	0.00540282646427923	0.00540267802301231	0.00540269129525982	0.00540277064121695	0.00540276289282551	0.00540272047685361	0.00540270477030222	0.00540272120046433	0.00540274749276692	0.00540276371724425	0.00540276285229369	0.00540274871275922	0.00540272994667321	0.00540271481922656
flux1:	0.654285117056858	0.00564598342783786	0.0056459849043839	0.00564599126920315	0.00564600113286298	0.00564601211651083	0.00564602134908023	0.00564602615172861	0.00564602477852769	0.00564601704092141	0.00564600462778316	0.00564599095488733	0.005645980447423	0.00564597728322894	0.00564598380220771	0.00564599900588337	0.00564601779428146	0.00564603173632702	0.00564603208655736	0.00564601514248402	0.00564598836042018	0.00564597235587146	0.0056459898389254	0.00564603453570208	0.0056460423426626	0.00564595937428946	0.00564594584142346	0.00564610004738839	0.00564588806619645	0.00564615709372655	0.0056459850355591	0.00564588626840442	0.0056459850355591	0.00564615709372655	0.00564588806619645	0.0056461000473884	0.00564594584142347	0.00564595937428946	0.0056460423426626	0.00564603453570208	0.0056459898389254	0.00564597235587146	0.00564598836042018	0.00564601514248402	0.00564603208655736	0.00564603173632702	0.00564601779428146	0.00564599900588337	0.00564598380220771
flux1:	0.654547565960611	0.00589499488243387	0.00589499591033477	0.00589500208228226	0.00589501203662902	0.0058950233514167	0.00589503305632061	0.00589503834637839	0.00589503735852929	0.005895029828428	0.00589501742979912	0.00589500362363764	0.00589499291948346	0.00589498958127761	0.00589499599429196	0.00589501113309626	0.0058950297961801	0.00589504342005575	0.00589504319307077	0.00589502554730575	0.00589499837996187	0.00589498297522778	0.00589500243312158	0.00589504956032048	0.00589505745367975	0.00589497077839165	0.00589495695377911	0.00589511691893792	0.00589489463434239	0.00589517491703503	0.00589499469170411	0.00589489126050993	0.00589499469170412	0.00589517491703502	0.00589489463434239	0.00589511691893792	0.00589495695377911	0.00589497077839166	0.00589505745367975	0.00589504956032048	0.00589500243312158	0.00589498297522778	0.00589499837996188	0.00589502554730574	0.00589504319307077	0.00589504342005575	0.0058950297961801	0.00589501113309626	0.00589499599429196
flux1:	0.654810014864364	0.00614955324127858	0.00614955371277096	0.00614955959185819	0.00614956956695785	0.00614958118922281	0.00614959139555314	0.00614959724999723	0.00614959675694513	0.00614958955337266	0.00614957727219532	0.00614956339654951	0.00614955250473295	0.00614954894216993	0.00614955514727269	0.00614957008692937	0.00614958848584384	0.00614960167963172	0.00614960081987473	0.00614958249399752	0.0061495550452336	0.0061495404089734	0.00614956202981967	0.006149611724609	0.00614961972350058	0.00614952925775908	0.00614951511508682	0.00614968083403702	0.00614944788104905	0.00614973955859204	0.00614955089705264	0.00614944266000168	0.00614955089705265	0.00614973955859204	0.00614944788104905	0.00614968083403702	0.00614951511508682	0.00614952925775908	0.00614961972350058	0.006149611724609	0.00614956202981967	0.0061495404089734	0.0061495550452336	0.00614958249399752	0.00614960081987473	0.00614960167963172	0.00614958848584384	0.00614957008692937	0.00614955514727269
flux1:	0.655072463768117	0.00640943867273535	0.00640943849351478	0.0064094439953532	0.00640945393527061	0.00640946585045139	0.00640947658943268	0.00640948308003288	0.00640948318005966	0.00640947640769098	0.00640946433283567	0.00640945044100136	0.00640943936602125	0.00640943553108407	0.00640944143479002	0.00640945605352156	0.006409474063045	0.00640948672659777	0.00640948518595937	0.00640946620311793	0.00640943857187898	0.00640942486162089	0.00640944881762581	0.00640950120027606	0.00640950931310179	0.00640941497519916	0.00640940049589418	0.00640957196754316	0.00640932800413358	0.00640963122043742	0.00640943387062277	0.00640932069318077	0.00640943387062277	0.00640963122043742	0.00640932800413358	0.00640957196754316	0.00640940049589418	0.00640941497519917	0.00640950931310179	0.00640950120027607	0.00640944881762581	0.00640942486162089	0.00640943857187898	0.00640946620311793	0.00640948518595937	0.00640948672659777	0.006409474063045	0.00640945605352157	0.00640944143479002
flux1:	0.655334912671871	0.00667440754636255	0.00667440664117667	0.0066744117008537	0.00667442156500294	0.00667443376620931	0.00667444506733336	0.00667445225521033	0.00667445302959798	0.00667444677377524	0.00667443497695703	0.00667442111119104	0.00667440985508139	0.00667440570629756	0.0066744112290429	0.00667442542311672	0.00667444293613329	0.00667445498354703	0.0066744527213305	0.00667443310370435	0.00667440537949115	0.00667439273602969	0.00667441917799301	0.00667447434773455	0.00667448257046055	0.00667438428164509	0.00667436945792049	0.00667454668969959	0.00667429140323175	0.00667460631030493	0.00667440004137776	0.00667428179798825	0.00667440004137776	0.00667460631030493	0.00667429140323175	0.00667454668969959	0.00667436945792049	0.00667438428164509	0.00667448257046054	0.00667447434773455	0.00667441917799301	0.00667439273602969	0.00667440537949115	0.00667443310370435	0.0066744527213305	0.00667445498354703	0.00667444293613329	0.00667442542311672	0.0066744112290429
flux1:	0.655597361575624	0.00694419230849007	0.00694419062610678	0.00694419520105155	0.0069442049643981	0.00694421744995902	0.00694422933644114	0.00694423726641753	0.00694423877388808	0.00694423309629984	0.0069442216298663	0.00694420782170146	0.00694419638676422	0.00694419189375776	0.00694419697531414	0.00694421066420643	0.00694422759557864	0.00694423895700672	0.00694423593933517	0.00694421570526144	0.00694418796354407	0.00694417650554652	0.00694420555776154	0.00694426358911516	0.00694427190397958	0.00694416958981443	0.00694415442772177	0.0069443374396274	0.00694407055298979	0.00694439731447323	0.00694418192082981	0.00694405849652002	0.00694418192082981	0.00694439731447323	0.00694407055298979	0.0069443374396274	0.00694415442772177	0.00694416958981443	0.00694427190397958	0.00694426358911516	0.00694420555776154	0.00694417650554652	0.00694418796354407	0.00694421570526144	0.00694423593933517	0.00694423895700672	0.00694422759557863	0.00694421066420643	0.00694419697531414
flux1:	0.655859810479377	0.00721850146019515	0.00721849897741496	0.00721850304903687	0.00721851270108948	0.00721852547117499	0.00721853795495877	0.00721854665000489	0.0072185489217461	0.00721854385702008	0.00721853275275438	0.00721851902419294	0.00721850741628376	0.00721850256444872	0.00721850716903025	0.00721852029995527	0.00721853658960398	0.00721854721231832	0.00721854341100206	0.00721852257188817	0.00721849486966056	0.00721848468871285	0.00721851644448093	0.00721857738421668	0.00721858575891405	0.00721847935083155	0.00721846387319283	0.00721865270146755	0.00721837397868962	0.00721871277286214	0.00721848807775149	0.00721835936960021	0.00721848807775149	0.00721871277286214	0.00721837397868962	0.00721865270146755	0.00721846387319282	0.00721847935083155	0.00721858575891404	0.00721857738421668	0.00721851644448092	0.00721848468871285	0.00721849486966056	0.00721852257188817	0.00721854341100206	0.00721854721231832	0.00721853658960398	0.00721852029995526	0.00721850716903026
flux1:	0.65612225938313	0.00749701964185528	0.00749701636627573	0.00749701994022654	0.00749702948283518	0.00749704253532271	0.0074970556119118	0.00749706506800914	0.0074970681035847	0.007497063657009	0.00749705292603703	0.00749703929157834	0.00749702752377998	0.00749702231883291	0.00749702643962767	0.00749703899119338	0.00749705460622396	0.00749706445486557	0.0074970598457834	0.00749703840295499	0.00749701077464155	0.00749700193096334	0.00749703644892462	0.00749710031378463	0.00749710870117097	0.00749699813816934	0.0074969823872537	0.0074971770875208	0.00749688633865949	0.00749723736073439	0.0074970032193628	0.00749686913778242	0.0074970032193628	0.00749723736073439	0.00749688633865949	0.0074971770875208	0.00749698238725371	0.00749699813816934	0.00749710870117097	0.00749710031378463	0.00749703644892462	0.00749700193096334	0.00749701077464156	0.00749703840295499	0.0074970598457834	0.00749706445486557	0.00749705460622397	0.00749703899119338	0.00749702643962767
flux1:	0.656384708286884	0.0077794078279623	0.00777940379926262	0.00777940690425496	0.00777941634831536	0.00777942967413697	0.00777944331757113	0.0077794534993219	0.00777945726373696	0.00777945341027184	0.00777944304410372	0.00777942951350248	0.00777941760998177	0.00777941208213171	0.00777941574499569	0.00777942772977421	0.00777944266552476	0.00777945172152744	0.00777944628260959	0.00777942422426262	0.00777939667819149	0.00777938919723663	0.00777942649869731	0.00777949327399275	0.00777950161233325	0.00777938684274847	0.00777937088255603	0.00777957153222791	0.00777926861732773	0.00777963208087614	0.00777938838287765	0.00777924885266839	0.00777938838287764	0.00777963208087614	0.00777926861732774	0.00777957153222791	0.00777937088255603	0.00777938684274847	0.00777950161233325	0.00777949327399275	0.00777942649869731	0.00777938919723663	0.00777939667819149	0.00777942422426262	0.0077794462826096	0.00777945172152744	0.00777944266552476	0.00777942772977421	0.00777941574499569
flux1:	0.656647157190637	0.00806530363536312	0.00806529892495789	0.00806530161016313	0.00806531097141002	0.00806532454967443	0.00806533870798785	0.00806534954528208	0.0080653539674297	0.00806535065211033	0.00806534062477889	0.0080653272063788	0.00806531520618926	0.0080653094136598	0.00806531267973152	0.00806532414557164	0.00806533842550668	0.00806534668572111	0.00806534039465193	0.00806531769309114	0.00806529020874122	0.00806528407887973	0.00806532414628338	0.00806539378544383	0.00806540199920127	0.00806528298247498	0.00806526690049326	0.00806547360028983	0.00806515843224051	0.00806553456960156	0.00806528124077341	0.0080651362019124	0.00806528124077341	0.00806553456960156	0.00806515843224051	0.00806547360028983	0.00806526690049326	0.00806528298247498	0.00806540199920127	0.00806539378544383	0.00806532414628338	0.00806528407887973	0.00806529020874122	0.00806531769309114	0.00806534039465193	0.00806534668572111	0.00806533842550668	0.00806532414557164	0.00806531267973153
flux1:	0.65690960609439	0.00835432174753226	0.00835431645653727	0.00835431878768102	0.00835432808182654	0.00835434187504986	0.00835435646655115	0.0083543678525678	0.00835437282521992	0.00835436996497743	0.0083543602361705	0.00835434694060868	0.00835433490118266	0.00835432893282933	0.00835433189985842	0.00835434292981649	0.00835435660424302	0.00835436407883204	0.00835435691061753	0.00835433351996654	0.00835430604617965	0.00835430121762283	0.00835434399427595	0.00835441641939323	0.00835442442052884	0.00835430112888569	0.00835428503719341	0.00835449791162972	0.00835417045777819	0.00835455951934599	0.00835429652256939	0.00835414593070704	0.00835429652256939	0.00835455951934599	0.00835417045777819	0.00835449791162972	0.00835428503719342	0.00835430112888569	0.00835442442052884	0.00835441641939323	0.00835434399427595	0.00835430121762283	0.00835430604617965	0.00835433351996653	0.00835435691061753	0.00835436407883204	0.00835435660424302	0.00835434292981648	0.00835433189985842
flux1:	0.657172054998143	0.00864605445689987	0.00864604871245712	0.00864605076682169	0.00864606000435762	0.00864607395415805	0.00864608886485038	0.0086461006556145	0.00864610603704641	0.00864610352389749	0.00864609404291673	0.00864608088695767	0.00864606888702515	0.00864606286381702	0.0086460656660467	0.00864607637687159	0.0086460895205087	0.00864609623022713	0.00864608815479103	0.00864606400935465	0.00864603646367578	0.00864603284876585	0.00864607823988072	0.00864615334325002	0.00864616103298614	0.00864603345292816	0.00864601748853682	0.00864623668527102	0.00864589696768114	0.00864629921999561	0.00864602655528868	0.00864587038193254	0.00864602655528868	0.00864629921999561	0.00864589696768114	0.00864623668527102	0.00864601748853682	0.00864603345292816	0.00864616103298614	0.00864615334325002	0.00864607823988072	0.00864603284876585	0.00864603646367579	0.00864606400935465	0.00864608815479103	0.00864609623022713	0.0086460895205087	0.00864607637687159	0.0086460656660467
flux1:	0.657434503901897	0.00894007232663913	0.00894006627675403	0.00894006813738091	0.00894007731840679	0.00894009134201741	0.00894010642443502	0.00894011844008112	0.00894012405733497	0.00894012176281186	0.00894011247313451	0.00894009948336688	0.00894008762504741	0.00894008170022062	0.00894008450672418	0.00894009504589582	0.00894010775438723	0.00894011372739527	0.00894010470737887	0.00894007972082254	0.00894005199009472	0.00894004946502951	0.00894009734009726	0.00894017498671784	0.00894018225768706	0.0089400503912147	0.00894003471556023	0.0089402604035293	0.00893990849782914	0.0089403242204399	0.0089400419241188	0.00893988015649676	0.0089400419241188	0.0089403242204399	0.00893990849782914	0.0089402604035293	0.00894003471556023	0.0089400503912147	0.00894018225768706	0.00894017498671784	0.00894009734009726	0.00894004946502951	0.00894005199009472	0.00894007972082253	0.00894010470737886	0.00894011372739527	0.00894010775438723	0.00894009504589582	0.00894008450672418
flux1:	0.65769695280565	0.00923592497267874	0.00923591877982557	0.00923592052927686	0.00923592963873809	0.00923594362666757	0.00923595870034262	0.00923597072814893	0.00923597638185223	0.00923597416247113	0.00923596500664544	0.00923595222276563	0.00923594063260612	0.00923593499034989	0.0092359380017878	0.00923594854317717	0.00923596092868891	0.00923596619707935	0.0092359561860215	0.00923593025150649	0.00923590219379975	0.00923590060180893	0.00923595079826223	0.00923603082921901	0.0092360375679077	0.00923590143338028	0.00923588623090414	0.00923611859721913	0.00923575463002405	0.00923618411114207	0.00923589225409841	0.0092357248947038	0.00923589225409841	0.00923618411114207	0.00923575463002406	0.00923611859721914	0.00923588623090414	0.00923590143338028	0.0092360375679077	0.00923603082921901	0.00923595079826222	0.00923590060180893	0.00923590219379975	0.0092359302515065	0.00923595618602151	0.00923596619707936	0.00923596092868891	0.00923594854317717	0.00923593800178781
flux1:	0.657959401709403	0.0095331419660304	0.00953313579987026	0.00953313751395625	0.00953314651767319	0.00953316033279541	0.00953317518648787	0.00953318698565202	0.00953319245621936	0.00953319015971976	0.00953318108429387	0.00953316856170687	0.00953315739047824	0.0095331522430791	0.00953315568691723	0.00953316642520288	0.00953317861129712	0.00953318320753685	0.00953317214860192	0.00953314513998018	0.00953311658788262	0.00953311574381048	0.00953316807188134	0.00953325030849133	0.00953325639786829	0.00953311603042802	0.00953310150621996	0.009533340751839	0.00953296489679225	0.00953340842779091	0.00953310711292596	0.00953293417875943	0.00953310711292596	0.00953340842779091	0.00953296489679225	0.009533340751839	0.00953310150621996	0.00953311603042802	0.00953325639786829	0.00953325030849133	0.00953316807188133	0.00953311574381048	0.00953311658788262	0.00953314513998018	0.00953317214860191	0.00953318320753685	0.00953317861129711	0.00953316642520288	0.00953315568691723
flux1:	0.658221850613157	0.00983123385482362	0.00983122788445238	0.00983122962635211	0.00983123846819211	0.00983125194647586	0.00983126634220563	0.00983127765023456	0.00983128270519727	0.00983128017723243	0.00983127113740275	0.00983125894889581	0.0098312483700169	0.00983124395345894	0.0098312480777646	0.00983125922180408	0.00983127133781994	0.00983127529131721	0.00983126311671863	0.00983123489084796	0.00983120565608719	0.00983120535227754	0.00983125960090364	0.00983134384947742	0.00983134917168938	0.00983120462318744	0.00983119099969766	0.00983143733394485	0.00983104980647029	0.0098315076753458	0.00983119703423492	0.00983101855576833	0.00983119703423493	0.0098315076753458	0.0098310498064703	0.00983143733394486	0.00983119099969766	0.00983120462318744	0.00983134917168939	0.00983134384947742	0.00983125960090363	0.00983120535227754	0.00983120565608719	0.00983123489084796	0.00983126311671863	0.00983127529131721	0.00983127133781994	0.00983125922180408	0.0098312480777646
flux1:	0.65848429951691	0.0101296933047124	0.0101296876909014	0.0101296895060977	0.0101296981065873	0.0101297110595886	0.0101297247384054	0.0101297352788949	0.0101297396810327	0.0101297367719561	0.0101297277356258	0.0101297159719109	0.0101297061784353	0.0101297027465333	0.0101297078125393	0.0101297195779503	0.0101297317531522	0.0101297350871588	0.0101297217183983	0.0101296921185872	0.0101296619978909	0.0101296620112096	0.0101297179547947	0.0101298040118345	0.0101298084508461	0.0101296597892283	0.0101296473020958	0.0101299009361435	0.0101295019870585	0.0101299744710042	0.0101296546598956	0.0101294706797959	0.0101296546598956	0.0101299744710042	0.0101295019870585	0.0101299009361435	0.0101296473020958	0.0101296597892283	0.0101298084508461	0.0101298040118345	0.0101297179547947	0.0101296620112096	0.0101296619978909	0.0101296921185872	0.0101297217183983	0.0101297350871588	0.0101297317531522	0.0101297195779503	0.0101297078125393
flux1:	0.658746748420663	0.0104279963555693	0.0104279912434812	0.0104279931558952	0.0104280014124908	0.0104280136316281	0.0104280263209501	0.0104280358124421	0.0104280393283335	0.0104280358997109	0.0104280268506739	0.0104280156196529	0.0104280068198292	0.0104280046370506	0.0104280109107453	0.0104280235119969	0.0104280358697665	0.0104280385988122	0.0104280239478141	0.0104279928083523	0.0104279615903955	0.0104279616901709	0.0104280190959643	0.0104281067536003	0.0104281101976574	0.0104279575057912	0.0104279463988733	0.0104282075383544	0.0104277974465389	0.010428284803831	0.0104279559991109	0.0104277665707699	0.0104279559991109	0.010428284803831	0.0104277974465389	0.0104282075383544	0.0104279463988733	0.0104279575057912	0.0104281101976574	0.0104281067536003	0.0104280190959643	0.0104279616901709	0.0104279615903955	0.0104279928083523	0.010428023947814	0.0104280385988122	0.0104280358697665	0.0104280235119969	0.0104280109107453
flux1:	0.659009197324416	0.0107256037916051	0.0107255993044512	0.0107256013140985	0.0107256091032382	0.0107256203657593	0.0107256317880087	0.0107256399535398	0.0107256423621141	0.0107256382925959	0.0107256292326052	0.0107256186572784	0.0107256110687766	0.0107256104019838	0.0107256181450445	0.0107256317873906	0.0107256444397417	0.0107256465677725	0.0107256305389483	0.0107255976906213	0.0107255651638509	0.0107255651204643	0.0107256237562915	0.0107257128077449	0.0107257151515491	0.0107255585254986	0.010725549045227	0.0107258178821861	0.010725396946549	0.0107258994079751	0.0107255618012566	0.0107253669871824	0.0107255618012566	0.0107258994079751	0.010725396946549	0.0107258178821861	0.010725549045227	0.0107255585254986	0.0107257151515491	0.0107257128077449	0.0107256237562915	0.0107255651204643	0.0107255651638508	0.0107255976906213	0.0107256305389483	0.0107256465677725	0.0107256444397417	0.0107256317873906	0.0107256181450445
flux1:	0.65927164622817	0.0110219626212524	0.011021958855316	0.0110219609377172	0.0110219681186624	0.0110219781951022	0.0110219880772763	0.0110219946541749	0.0110219957548336	0.0110219909450522	0.0110219818945903	0.0110219721096109	0.0110219659525859	0.0110219670619999	0.0110219765224319	0.0110219913940358	0.0110220044367189	0.0110220059560738	0.0110219884493017	0.0110219537257304	0.0110219196868067	0.0110219192806258	0.011021978922681	0.0110220691675406	0.0110220703140362	0.0110219098608196	0.0110219022500423	0.0110221789544753	0.0110217474854936	0.011022265245588	0.0110219190385973	0.0110217189087287	0.0110219190385973	0.011022265245588	0.0110217474854936	0.0110221789544753	0.0110219022500423	0.0110219098608196	0.0110220703140362	0.0110220691675406	0.011021978922681	0.0110219192806258	0.0110219196868067	0.0110219537257304	0.0110219884493017	0.0110220059560738	0.0110220044367189	0.0110219913940358	0.0110219765224319
flux1:	0.659534095131923	0.0113165076623499	0.0113165046837199	0.0113165067911901	0.0113165132115491	0.01131652187437	0.0113165299581115	0.0113165347075697	0.0113165343274583	0.0113165287036624	0.0113165197013085	0.0113165108482659	0.0113165063375081	0.0113165094672506	0.0113165208701224	0.0113165371347209	0.011316550643157	0.0113165515344745	0.0113165324489216	0.0113164956935196	0.011316459956071	0.0113164589863918	0.011316519426794	0.0113166106758969	0.0113166105375923	0.0113164463724857	0.0113164408639871	0.011316725575248	0.0113162838863812	0.0113168170947456	0.0113164624941943	0.0113162571242044	0.0113164624941943	0.0113168170947456	0.0113162838863812	0.011316725575248	0.0113164408639871	0.0113164463724857	0.0113166105375923	0.0113166106758969	0.011316519426794	0.0113164589863918	0.011316459956071	0.0113164956935196	0.0113165324489216	0.0113165515344745	0.011316550643157	0.0113165371347209	0.0113165208701224
flux1:	0.659796544035676	0.011608663227329	0.011608661070589	0.0116086631354095	0.0116086686381166	0.0116086756711323	0.011608681722811	0.0116086844387512	0.0116086824387993	0.0116086759550066	0.0116086670553758	0.0116086592769761	0.011608656613465	0.0116086619820774	0.0116086755207551	0.0116086933111915	0.0116087073374356	0.0116087075705273	0.0116086868091935	0.0116086478824844	0.0116086102858406	0.011608608579491	0.0116086696333052	0.0116087617130321	0.0116087602127997	0.0116085924562766	0.0116085892661937	0.0116088820845666	0.0116084304838666	0.0116089792368685	0.0116086164495046	0.0116084059191608	0.0116086164495046	0.0116089792368685	0.0116084304838666	0.0116088820845666	0.0116085892661937	0.0116085924562766	0.0116087602127997	0.0116087617130321	0.0116086696333052	0.011608608579491	0.0116086102858406	0.0116086478824844	0.0116086868091935	0.0116087075705273	0.0116087073374356	0.0116086933111915	0.0116086755207551
flux1:	0.660058992939429	0.0118978449022929	0.0118978435712867	0.0118978455106312	0.0118978499420468	0.0118978551501583	0.01189785897045	0.0118978594872273	0.0118978557666333	0.0118978484051671	0.0118978396754912	0.0118978331088795	0.0118978324711107	0.0118978402624714	0.0118978560907447	0.0118978755036666	0.0118978900745485	0.011897889610222	0.0118978670850295	0.0118978258720326	0.011897786289585	0.0118977837088408	0.0118978452202859	0.0118979379761022	0.0118979350474309	0.0118977638218526	0.0118977631432218	0.0118980641219704	0.0118976029042064	0.0118981672373451	0.0118977964653741	0.0118975808570222	0.0118977964653741	0.0118981672373451	0.0118976029042064	0.0118980641219704	0.0118977631432218	0.0118977638218526	0.0118979350474309	0.0118979379761022	0.0118978452202859	0.0118977837088408	0.011897786289585	0.0118978258720326	0.0118978670850295	0.0118978896102221	0.0118978900745485	0.0118978755036666	0.0118978560907447
flux1:	0.660321441843183	0.0121834614130503	0.0121834608837094	0.0121834626060753	0.012183465824776	0.0121834690435008	0.0121834704759551	0.0121834686744869	0.0121834631734076	0.0121834549437758	0.0121834464592801	0.0121834412288201	0.012183442764314	0.0121834531193775	0.0121834713448415	0.0121834924368072	0.0121835075533367	0.0121835063460918	0.0121834819833015	0.0121834384006712	0.0121833967475043	0.0121833931969875	0.0121834550445757	0.0121835483436839	0.0121835439303855	0.0121833693565786	0.0121833713532589	0.0121836804914587	0.0121832099310734	0.0121837898122911	0.0121834112493489	0.0121831906465835	0.0121834112493489	0.0121837898122911	0.0121832099310734	0.0121836804914587	0.0121833713532589	0.0121833693565786	0.0121835439303855	0.0121835483436839	0.0121834550445757	0.0121833931969875	0.0121833967475043	0.0121834384006712	0.0121834819833015	0.0121835063460919	0.0121835075533367	0.0121834924368072	0.0121834713448415
flux1:	0.660583890746936	0.0124649165703733	0.0124649167954531	0.0124649182082314	0.0124649200939942	0.0124649211982534	0.0124649201363754	0.0124649159483631	0.0124649086486618	0.0124648995848395	0.012464891423156	0.0124648876330347	0.0124648914504496	0.012464904460211	0.0124649251392207	0.0124649479243929	0.0124649635624526	0.0124649615639172	0.0124649353096201	0.0124648893122091	0.0124648455516604	0.0124648409839182	0.0124649030843138	0.0124649968173225	0.0124649908727247	0.0124648130665967	0.0124648178678133	0.0124651351042627	0.0124646554494484	0.0124652507736411	0.0124648646014839	0.0124646390880636	0.0124648646014839	0.0124652507736411	0.0124646554494484	0.0124651351042627	0.0124648178678133	0.0124648130665967	0.0124649908727247	0.0124649968173225	0.0124649030843138	0.0124648409839182	0.0124648455516604	0.0124648893122091	0.0124649353096201	0.0124649615639172	0.0124649635624526	0.0124649479243929	0.0124649251392207
flux1:	0.660846339650689	0.0127416112859728	0.0127416122014091	0.0127416132191337	0.0127416136815721	0.0127416125932172	0.0127416089856513	0.0127416023956565	0.0127415933196749	0.0127415834759474	0.0127415757108777	0.0127415734379364	0.012741579600206	0.0127415953002559	0.0127416184347028	0.0127416428842364	0.0127416589965114	0.0127416561594372	0.0127416279848402	0.0127415795713667	0.0127415337202025	0.0127415281397089	0.0127415904501421	0.0127416845316976	0.0127416770173849	0.0127414960867384	0.0127415037824825	0.0127418289909573	0.0127413404591125	0.0127419510440607	0.0127415574301143	0.0127413270891691	0.0127415574301143	0.0127419510440607	0.0127413404591125	0.0127418289909573	0.0127415037824825	0.0127414960867384	0.0127416770173849	0.0127416845316976	0.0127415904501421	0.0127415281397089	0.0127415337202025	0.0127415795713667	0.0127416279848402	0.0127416561594372	0.0127416589965114	0.0127416428842364	0.0127416184347028
flux1:	0.661108788554442	0.0130129456499553	0.0130129471824343	0.0130129477351844	0.0130129467214909	0.0130129434150951	0.0130129372685912	0.0130129283138403	0.0130129175212709	0.0130129069668885	0.0130128996618848	0.0130128989490944	0.0130129074679795	0.0130129258349485	0.0130129513710328	0.0130129774141795	0.0130129939332114	0.013012990215804	0.013012960122023	0.0130129093395357	0.0130128614714709	0.0130128549368536	0.0130129174559822	0.0130130118243582	0.0130130027085464	0.013012818750257	0.0130128293877518	0.0130131623738355	0.0130126651486127	0.0130132907325113	0.0130128898283901	0.0130126547419597	0.0130128898283901	0.0130132907325113	0.0130126651486127	0.0130131623738355	0.0130128293877518	0.013012818750257	0.0130130027085464	0.0130130118243582	0.0130129174559822	0.0130128549368536	0.0130128614714709	0.0130129093395357	0.013012960122023	0.013012990215804	0.0130129939332114	0.0130129774141795	0.0130129513710328
flux1:	0.661371237458196	0.0132783210598443	0.0132783231350855	0.0132783231764768	0.0132783206777493	0.0132783151842728	0.0132783065642257	0.0132782953321408	0.0132782829151868	0.0132782717281608	0.0132782649299297	0.0132782657809153	0.0132782766133091	0.013278297563428	0.0132783253925067	0.0132783529193784	0.0132783697615648	0.0132783651318934	0.0132783331539684	0.0132782801008446	0.013278230348195	0.0132782229725525	0.013278285739728	0.0132783803554109	0.0132783696110671	0.0132781827087801	0.0132781962901994	0.0132785367898677	0.0132780310199711	0.0132786712606841	0.0132782632017566	0.0132780234506859	0.0132782632017566	0.0132786712606841	0.0132780310199711	0.0132785367898677	0.0132781962901994	0.0132781827087801	0.0132783696110671	0.0132783803554109	0.013278285739728	0.0132782229725525	0.013278230348195	0.0132782801008446	0.0132783331539684	0.0132783651318934	0.0132783697615648	0.0132783529193784	0.0132783253925067
flux1:	0.661633686361949	0.0135371423906409	0.0135371449418248	0.013537144456031	0.013537140511724	0.0135371329197638	0.0135371219482457	0.0135371085718251	0.0135370946489362	0.0135370829093679	0.0135370766420149	0.0135370790170016	0.0135370920632573	0.0135371154531627	0.0135371454146607	0.0135371742805087	0.0135371913508194	0.0135371857910345	0.0135371520009022	0.0135370968281588	0.0135370453814822	0.0135370373307329	0.0135371004236921	0.0135371952670493	0.0135371828698794	0.0135369930923722	0.0135370095739518	0.0135373572540352	0.0135368430538629	0.0135374975299727	0.0135370824360132	0.013536838100215	0.0135370824360132	0.0135374975299727	0.0135368430538629	0.0135373572540352	0.0135370095739518	0.0135369930923722	0.0135371828698794	0.0135371952670493	0.0135371004236921	0.0135370373307329	0.0135370453814822	0.0135370968281588	0.0135371520009022	0.0135371857910345	0.0135371913508195	0.0135371742805087	0.0135371454146607
flux1:	0.661896135265702	0.0137888201948581	0.0137888231706066	0.0137888221778866	0.0137888168780198	0.0137888073324836	0.0137887941838251	0.013788778835118	0.0137887635436777	0.0137887513270481	0.0137887455871683	0.0137887494006633	0.0137887645051243	0.0137887901349378	0.0137888220212107	0.0137888520520079	0.0137888692491449	0.0137888627592289	0.0137888272674207	0.0137887701781838	0.0137887172838445	0.0137887087731289	0.0137887723041968	0.0137888673723506	0.0137888532987932	0.0137886606991246	0.0137886799917636	0.0137890344523469	0.0137885119045039	0.0137891801181641	0.0137887580950848	0.0137885092541694	0.0137887580950848	0.0137891801181641	0.0137885119045039	0.0137890344523469	0.0137886799917636	0.0137886606991246	0.0137888532987932	0.0137888673723506	0.0137887723041968	0.0137887087731289	0.0137887172838445	0.0137887701781838	0.0137888272674207	0.0137888627592289	0.0137888692491449	0.0137888520520079	0.0137888220212107
flux1:	0.662158584169456	0.0140327729210122	0.0140327762923392	0.0140327748526237	0.0140327683375015	0.0140327570356854	0.0140327419297977	0.0140327248118253	0.0140327083002285	0.0140326956710917	0.0140326904241745	0.0140326955446222	0.0140327124984325	0.0140327401170376	0.0140327736799821	0.014032804679026	0.0140328219007306	0.0140328145015214	0.014032777457404	0.0140327187044546	0.0140326646601284	0.0140326559483626	0.0140327200593151	0.0140328153623837	0.0140327995877467	0.0140326042032898	0.014032626174682	0.0140329869534294	0.0140324561130669	0.014033137494604	0.0140327086372242	0.0140324553714768	0.0140327086372242	0.014033137494604	0.0140324561130669	0.0140329869534294	0.014032626174682	0.0140326042032898	0.0140327995877467	0.0140328153623837	0.0140327200593151	0.0140326559483626	0.0140326646601284	0.0140327187044546	0.014032777457404	0.0140328145015214	0.0140328219007306	0.014032804679026	0.0140327736799821
flux1:	0.662421033073209	0.0142684291387068	0.0142684329044094	0.0142684311186046	0.0142684235759374	0.0142684107611345	0.0142683939548924	0.0142683752924598	0.0142683577120586	0.0142683447185661	0.0142683398970196	0.0142683461485737	0.0142683646947382	0.0142683940070697	0.014268428966196	0.0142684607214047	0.0142684778696028	0.0142684696048556	0.0142684311952921	0.0142683710766844	0.014268316224909	0.0142683076076649	0.0142683724634555	0.0142684680203461	0.0142684505172202	0.014268252370638	0.014268276848919	0.0142686434272451	0.0142681043281081	0.0142687982422557	0.0142683626380221	0.0142681050296972	0.0142683626380221	0.0142687982422557	0.0142681043281081	0.0142686434272451	0.014268276848919	0.014268252370638	0.0142684505172202	0.0142684680203461	0.0142683724634555	0.0142683076076649	0.014268316224909	0.0142683710766844	0.0142684311952921	0.0142684696048556	0.0142684778696028	0.0142684607214047	0.014268428966196
flux1:	0.662683481976962	0.0144952297581836	0.014495233948233	0.0144952319570345	0.0144952236165076	0.0144952095694162	0.0144951913465333	0.0144951713764375	0.0144951528738443	0.0144951395434861	0.0144951350465075	0.0144951422129546	0.0144951620535061	0.0144951927295733	0.0144952287811801	0.0144952610727174	0.0144952780582033	0.0144952689955025	0.0144952294418799	0.0144951682947138	0.0144951130146687	0.0144951048156282	0.0144951705972284	0.0144952664311879	0.0144952471682578	0.0144950462694447	0.0144950730482779	0.0144954448592106	0.0144948975212112	0.0144956032748023	0.0144951610083352	0.0144948991432228	0.0144951610083352	0.0144956032748023	0.0144948975212112	0.0144954448592106	0.0144950730482779	0.0144950462694447	0.0144952471682578	0.0144952664311879	0.0144951705972284	0.0144951048156282	0.0144951130146687	0.0144951682947138	0.0144952294418799	0.0144952689955025	0.0144952780582033	0.0144952610727173	0.0144952287811801
flux1:	0.662945930880715	0.0147126302320722	0.0147126349086867	0.0147126328888467	0.0147126240143316	0.0147126090426627	0.0147125897025798	0.0147125686637568	0.0147125493739733	0.0147125357108556	0.0147125314062709	0.0147125392370307	0.0147125600420535	0.0147125917273276	0.0147126285543719	0.0147126611622272	0.0147126779086071	0.0147126681389944	0.0147126276926408	0.0147125658851509	0.0147125105829331	0.0147125031442213	0.0147125700408614	0.0147126661749969	0.0147126451163529	0.0147124414653181	0.0147124703102865	0.0147128467478073	0.0147122911858737	0.0147130080367617	0.0147125591950687	0.0147122931642768	0.0147125591950687	0.0147130080367617	0.0147122911858737	0.0147128467478073	0.0147124703102865	0.0147124414653181	0.0147126451163529	0.0147126661749969	0.0147125700408614	0.0147125031442213	0.0147125105829331	0.0147125658851509	0.0147126276926408	0.0147126681389944	0.0147126779086071	0.0147126611622272	0.0147126285543719
flux1:	0.663208379784469	0.0149201027270258	0.0149201079832537	0.0149201061414037	0.0149200970211567	0.0149200814479508	0.0149200612943145	0.0149200394184694	0.0149200194592613	0.0149200054431525	0.014920001171242	0.0149200093892533	0.0149200308074156	0.0149200631341478	0.0149201004163659	0.0149201331275174	0.0149201495741788	0.0149201392104271	0.0149200981465188	0.0149200360687237	0.0149199811664491	0.0149199748382015	0.0149200430393234	0.0149201394923015	0.0149201165973267	0.0149199101879579	0.0149199408440714	0.0149203212736537	0.0149197575075527	0.0149204846744896	0.0149200293526609	0.0149197592545451	0.0149200293526609	0.0149204846744896	0.0149197575075527	0.0149203212736537	0.0149199408440715	0.0149199101879579	0.0149201165973267	0.0149201394923015	0.0149200430393234	0.0149199748382015	0.0149199811664491	0.0149200360687237	0.0149200981465188	0.0149201392104271	0.0149201495741788	0.0149201331275174	0.0149201004163659
flux1:	0.663470828688222	0.0151171382529982	0.0151171442088022	0.0151171427730937	0.0151171337084112	0.0151171178596531	0.0151170971889884	0.015117074692224	0.0151170541600859	0.015117039747357	0.0151170353265671	0.0151170436377648	0.0151170653079287	0.0151170979069131	0.0151171353307419	0.015117167945562	0.0151171840494859	0.015117173223023	0.0151171318331601	0.0151170698863841	0.0151170158105009	0.0151170109400529	0.015117080627293	0.0151171774094175	0.0151171526332961	0.0151169434578925	0.0151169756579715	0.0151173594279926	0.0151167874927784	0.0151175241659402	0.015117062473116	0.015116788415285	0.015117062473116	0.0151175241659402	0.0151167874927784	0.0151173594279926	0.0151169756579715	0.0151169434578925	0.0151171526332961	0.0151171774094175	0.015117080627293	0.0151170109400529	0.0151170158105009	0.0151170698863841	0.0151171318331601	0.015117173223023	0.0151171840494859	0.015117167945562	0.0151171353307419
flux1:	0.663733277591975	0.0153032487380817	0.0153032555340828	0.0153032547440507	0.0153032460369561	0.0153032302291264	0.0153032093202964	0.0153031863961915	0.0153031653641491	0.0153031504906205	0.0153031457249484	0.0153031538289412	0.0153031753923582	0.0153032079046328	0.0153032451724938	0.0153032775100959	0.0153032932463956	0.0153032821029555	0.0153032406866541	0.0153031792722932	0.015303126441534	0.0153031233626365	0.0153031947021559	0.015303291811998	0.0153032651068565	0.0153030531612842	0.015303086634938	0.0153034730885975	0.0153028930453099	0.0153036383971371	0.0153031704625239	0.015302892563842	0.0153031704625239	0.0153036383971371	0.0153028930453099	0.0153034730885975	0.015303086634938	0.0153030531612842	0.0153032651068565	0.015303291811998	0.0153031947021559	0.0153031233626365	0.015303126441534	0.0153031792722932	0.0153032406866541	0.0153032821029555	0.0153032932463956	0.0153032775100959	0.0153032451724938
flux1:	0.663995726495728	0.0154779690370882	0.0154779768262884	0.0154779769214687	0.0154779688620736	0.0154779533902832	0.0154779324952808	0.015477909309784	0.0154778878271662	0.0154778724127528	0.015477867100487	0.0154778747019708	0.0154778958145331	0.0154779279025117	0.0154779647410552	0.015477996643345	0.0154780120044897	0.0154780006986417	0.0154779595540549	0.015477899062001	0.0154778478754193	0.0154778468978864	0.0154779200333444	0.0154780174550716	0.0154779887717295	0.0154777740610135	0.0154778085439008	0.0154781970312562	0.0154776089774718	0.0154783621734807	0.0154778881521888	0.0154776065446933	0.0154778881521887	0.0154783621734807	0.0154776089774718	0.0154781970312562	0.0154778085439008	0.0154777740610135	0.0154779887717295	0.0154780174550716	0.0154779200333444	0.0154778468978864	0.0154778478754193	0.015477899062001	0.0154779595540549	0.0154780006986417	0.0154780120044897	0.015477996643345	0.0154779647410552
flux1:	0.664258175399482	0.015640858862411	0.0156408678003581	0.0156408690082809	0.0156408618624955	0.0156408469898213	0.0156408263263626	0.015640803014752	0.0156407811089398	0.0156407650638721	0.0156407590072812	0.0156407658276713	0.0156407861716769	0.0156408175292329	0.0156408536961959	0.0156408850304638	0.0156409000242208	0.0156408887129939	0.0156408481272227	0.0156407889243882	0.0156407397499295	0.0156407411501041	0.015640816196543	0.0156409138980552	0.0156408831883225	0.015640665732463	0.0156407009755022	0.0156410908652199	0.0156404949450584	0.0156412551542798	0.0156407752327578	0.0156404900634154	0.0156407752327578	0.0156412551542798	0.0156404949450584	0.0156410908652199	0.0156407009755022	0.015640665732463	0.0156408831883225	0.0156409138980552	0.015640816196543	0.0156407411501041	0.0156407397499295	0.0156407889243882	0.0156408481272227	0.0156408887129939	0.0156409000242208	0.0156408850304638	0.0156408536961959
flux1:	0.664520624303235	0.0157915046261367	0.0157915148601098	0.0157915173843455	0.0157915113826045	0.0157914973311778	0.0157914770774557	0.0157914537434888	0.0157914314235265	0.0157914146558196	0.0157914076713145	0.0157914134600517	0.0157914327549588	0.0157914631160333	0.0157914984054415	0.0157915290654118	0.0157915437116171	0.0157915325474994	0.0157914927868866	0.0157914352062773	0.0157913883703162	0.0157913923827067	0.0157914694215705	0.0157915673535095	0.0157915345729397	0.0157913144127173	0.0157913501909055	0.0157917408813312	0.0157911372945342	0.0157919036992512	0.0157914181001025	0.0157911295323289	0.0157914181001025	0.0157919036992512	0.0157911372945342	0.0157917408813312	0.0157913501909055	0.0157913144127173	0.0157915345729397	0.0157915673535095	0.0157914694215705	0.0157913923827067	0.0157913883703162	0.0157914352062773	0.0157914927868866	0.0157915325474994	0.0157915437116171	0.0157915290654118	0.0157914984054415
flux1:	0.664783073206988	0.015929521182883	0.015929532840758	0.0159295368497077	0.0159295321773257	0.0159295191216273	0.0159294994134572	0.0159294761307001	0.0159294533925284	0.015929435816285	0.015929427744535	0.0159294322895268	0.0159294503012158	0.0159294794465937	0.0159295136921216	0.015929543597465	0.015929557923805	0.0159295470474376	0.0159295083482578	0.0159294526790284	0.0159294084572694	0.0159294152676618	0.015929494343121	0.0159295924387758	0.015929557549749	0.0159293347522734	0.0159293708727808	0.0159297618019534	0.0159291508116782	0.0159299226161597	0.0159294316021495	0.0159291398170258	0.0159294316021495	0.0159299226161597	0.0159291508116782	0.0159297618019534	0.0159293708727808	0.0159293347522734	0.015929557549749	0.0159295924387758	0.015929494343121	0.0159294152676618	0.0159294084572694	0.0159294526790284	0.0159295083482577	0.0159295470474376	0.015929557923805	0.015929543597465	0.0159295136921216
flux1:	0.665045522110741	0.0160545534634067	0.0160545666428992	0.0160545722599883	0.0160545690496745	0.0160545571123604	0.0160545380428056	0.0160545148579954	0.016054491690964	0.016054473235033	0.0160544639505018	0.0160544670871879	0.0160544836353177	0.0160545113973095	0.0160545444737133	0.0160545735681115	0.0160545876051573	0.0160545771380788	0.0160545396980288	0.0160544861769252	0.0160544447870109	0.016054454527297	0.0160545356439923	0.0160546338200765	0.0160545967950654	0.0160543714588203	0.0160544077680464	0.016054798422314	0.0160541803613296	0.0160549567992969	0.0160544606763828	0.0160541658735123	0.0160544606763828	0.0160549567992969	0.0160541803613296	0.016054798422314	0.0160544077680464	0.0160543714588203	0.0160545967950654	0.0160546338200765	0.0160545356439923	0.016054454527297	0.0160544447870109	0.0160544861769252	0.0160545396980288	0.0160545771380788	0.0160545876051573	0.0160545735681115	0.0160545444737133
flux1:	0.665307971014495	0.0161662779896483	0.0161662927486234	0.0161663000444891	0.0161662983714261	0.0161662876218626	0.0161662692432807	0.0161662461814474	0.0161662225756776	0.0161662031921541	0.0161661926115357	0.0161661942301289	0.0161662091932664	0.0161662354581347	0.0161662672807685	0.016166295528701	0.0161663093044889	0.0161662993422937	0.0161662633131708	0.0161662121177095	0.0161661737138108	0.0161661864587035	0.0161662695809595	0.0161663677391943	0.0161663285640474	0.016166100823195	0.0161661372125063	0.0161665271334518	0.0161659024084762	0.016166682749086	0.0161661818683414	0.016165884266301	0.0161661818683414	0.016166682749086	0.0161659024084762	0.0161665271334518	0.0161661372125063	0.016166100823195	0.0161663285640474	0.0161663677391943	0.0161662695809595	0.0161661864587035	0.0161661737138108	0.0161662121177095	0.0161662633131708	0.0161662993422937	0.0161663093044889	0.016166295528701	0.0161662672807685
flux1:	0.665570419918248	0.0162644042625491	0.0162644206110383	0.0162644295981862	0.0162644294779353	0.0162644199334646	0.0162644022617704	0.0162643793327393	0.0162643552868447	0.01626433495889	0.0162643230479714	0.0162643230985062	0.0162643364168115	0.0162643611248944	0.0162643916474221	0.0162644190299149	0.0162644325643973	0.0162644231706685	0.0162643886525779	0.0162643398962488	0.0162643045658345	0.0162643203315602	0.0162644053840548	0.0162645034134532	0.0162644620905205	0.0162642321182482	0.0162642685281598	0.0162646573176044	0.0162640264115906	0.0162648099637752	0.016264304722112	0.0162640045584689	0.016264304722112	0.0162648099637752	0.0162640264115906	0.0162646573176044	0.0162642685281598	0.0162642321182482	0.0162644620905205	0.0162645034134532	0.0162644053840548	0.0162643203315602	0.0162643045658345	0.0162643398962488	0.0162643886525779	0.0162644231706685	0.0162644325643973	0.0162644190299149	0.0162643916474221
flux1:	0.665832868822001	0.0163486760146844	0.0163486939091527	0.0163487045394234	0.0163487059287517	0.016348697558551	0.0163486805793627	0.0163486577851696	0.0163486333138158	0.0163486120623028	0.0163485988408479	0.0163485973357769	0.0163486090111479	0.0163486321547428	0.0163486613652449	0.0163486878748779	0.0163487011745855	0.0163486923759347	0.016348659413312	0.0163486131430068	0.0163485809058986	0.0163485996508786	0.016348686520693	0.016348784300405	0.0163487408513315	0.0163485088620562	0.0163485452846787	0.0163489326075991	0.0163482960798466	0.0163490821949136	0.0163485730345547	0.0163482705654309	0.0163485730345547	0.0163490821949136	0.0163482960798466	0.0163489326075991	0.0163485452846787	0.0163485088620562	0.0163487408513315	0.0163487843004049	0.016348686520693	0.0163485996508786	0.0163485809058986	0.0163486131430068	0.016348659413312	0.0163486923759347	0.0163487011745855	0.0163486878748779	0.0163486613652449
flux1:	0.666095317725754	0.0164188723205004	0.0164188916607768	0.0164189038257941	0.0164189066263552	0.0164188993576014	0.0164188830338271	0.0164188603765245	0.0164188355173092	0.016418813405851	0.0164187989502005	0.016418795964394	0.0164188060580943	0.0164188276772759	0.016418855593032	0.0164188812285378	0.0164188942817886	0.0164188860642963	0.016418854643955	0.0164188108397363	0.016418781649465	0.0164188032769128	0.0164188918168305	0.0164189892193862	0.0164189436874069	0.0164187099376886	0.0164187464173212	0.0164191320025961	0.0164184904866457	0.0164192785591042	0.016418765965799	0.0164184614649847	0.016418765965799	0.0164192785591042	0.0164184904866457	0.0164191320025961	0.0164187464173212	0.0164187099376886	0.0164189436874069	0.0164189892193862	0.0164188918168305	0.0164188032769128	0.016418781649465	0.0164188108397364	0.016418854643955	0.0164188860642963	0.0164188942817886	0.0164188812285378	0.016418855593032
flux1:	0.666357766629508	0.0164748085577128	0.0164748291868403	0.016474842721443	0.0164748467860726	0.0164748405119966	0.016474824792337	0.0164748022816489	0.0164747771008175	0.0164747542388201	0.0164747386820121	0.0164747343501451	0.0164747429780644	0.0164747631547057	0.0164747898159922	0.0164748145768023	0.0164748273497717	0.0164748196570575	0.0164747897083894	0.0164747482856163	0.0164747220329996	0.0164747463952898	0.0164748364281623	0.0164749333229322	0.0164748857745179	0.0164746505625868	0.0164746871944089	0.016475070833387	0.0164744250327317	0.0164752144993804	0.016474698999403	0.0164743927570337	0.016474698999403	0.0164752144993804	0.0164744250327317	0.016475070833387	0.0164746871944089	0.0164746505625868	0.0164748857745179	0.0164749333229322	0.0164748364281622	0.0164747463952898	0.0164747220329996	0.0164747482856163	0.0164747897083894	0.0164748196570575	0.0164748273497717	0.0164748145768023	0.0164747898159922
flux1:	0.666620215533261	0.0165163372142333	0.0165163589213154	0.0165163736097944	0.0165163787510387	0.0165163733403467	0.0165163581681444	0.0165163358284337	0.0165163104250108	0.0165162869684955	0.0165162704978402	0.0165162650092805	0.0165162723350825	0.0165162911854325	0.0165163166487209	0.0165163405298103	0.0165163529637336	0.0165163456968165	0.0165163170941788	0.0165162779079112	0.0165162544266879	0.0165162813312778	0.0165163726552361	0.0165164689119212	0.0165164194376544	0.0165161831015012	0.0165162200283855	0.0165166015713503	0.0165159522530785	0.0165167425904526	0.0165162247464624	0.0165159170672905	0.0165162247464624	0.0165167425904526	0.0165159522530785	0.0165166015713503	0.0165162200283855	0.0165161831015012	0.0165164194376544	0.0165164689119212	0.0165163726552361	0.0165162813312778	0.0165162544266879	0.0165162779079112	0.0165163170941788	0.0165163456968165	0.0165163529637336	0.0165163405298103	0.0165163166487209
flux1:	0.666882664437014	0.0165433485358133	0.0165433710617541	0.0165433866465565	0.0165433926469212	0.0165433879539911	0.0165433732758425	0.0165433511519061	0.0165433256599133	0.0165433018099734	0.0165432846621453	0.0165432782535771	0.0165432844800959	0.0165433021463268	0.0165433264772835	0.0165433494646475	0.0165433614743715	0.0165433544933975	0.0165433270606278	0.0165432899121332	0.0165432689864033	0.0165432982030375	0.0165433905972993	0.0165434860892658	0.016543434803853	0.0165431977178962	0.0165432351254385	0.0165436144761209	0.0165429624626774	0.0165437531830122	0.0165432335888993	0.0165429247902031	0.0165432335888993	0.0165437531830122	0.0165429624626774	0.0165436144761209	0.0165432351254385	0.0165431977178962	0.016543434803853	0.0165434860892658	0.0165433905972993	0.0165432982030375	0.0165432689864033	0.0165432899121333	0.0165433270606278	0.0165433544933975	0.0165433614743715	0.0165433494646476	0.0165433264772835
flux1:	0.667145113340768	0.0165557710104589	0.0165557940563144	0.0165558102487296	0.0165558168720482	0.0165558127472743	0.0165557985208478	0.0165557766821249	0.0165557512706685	0.0165557272695561	0.0165557097233954	0.016555702669525	0.0165557080288439	0.0165557246700231	0.0165557479367132	0.0165557700037664	0.0165557814777956	0.0165557746056217	0.0165557481225251	0.0165557127676304	0.0165556941407866	0.0165557254096631	0.0165558186406709	0.0165559132479589	0.0165558602893263	0.0165556228597223	0.0165556609696513	0.0165560380780131	0.0165553842373324	0.0165561748832559	0.0165556541581249	0.0165553445673131	0.0165556541581249	0.0165561748832559	0.0165553842373324	0.0165560380780131	0.0165556609696513	0.0165556228597223	0.0165558602893263	0.0165559132479589	0.0165558186406708	0.0165557254096631	0.0165556941407866	0.0165557127676304	0.0165557481225251	0.0165557746056217	0.0165557814777956	0.0165557700037664	0.0165557479367132
flux1:	0.667407562244521	0.016553571686552	0.0165535949240546	0.016553611416286	0.0165536184195482	0.0165536147192128	0.0165536009197751	0.0165535794626602	0.0165535543337976	0.0165535304587655	0.0165535128261012	0.0165535054288825	0.0165535101715865	0.0165535259545396	0.016553548221212	0.0165535693263448	0.0165535801284492	0.0165535731559834	0.0165535473665553	0.016553513525505	0.0165534969102827	0.0165535299508362	0.0165536237784558	0.0165537173903109	0.0165536629177735	0.0165534255764918	0.0165534646386856	0.0165538394922608	0.016553184726583	0.01655397486479	0.0165534536462676	0.0165531435982434	0.0165534536462676	0.01655397486479	0.016553184726583	0.0165538394922608	0.0165534646386856	0.0165534255764918	0.0165536629177735	0.0165537173903109	0.0165536237784558	0.0165535299508362	0.0165534969102827	0.016553513525505	0.0165535473665553	0.0165535731559834	0.0165535801284492	0.0165535693263448	0.016553548221212
flux1:	0.667670011148274	0.0165367563225327	0.0165367794062161	0.0165367958841664	0.0165368030291352	0.0165367996242299	0.0165367862494736	0.0165367652975429	0.0165367406819683	0.0165367172371225	0.0165366998520292	0.0165366924289147	0.0165366968130365	0.01653671190356	0.0165367332253432	0.0165367533108015	0.0165367632831702	0.0165367559762837	0.0165367305983469	0.0165366979667766	0.0165366830560129	0.0165367175759525	0.0165368117594741	0.0165369042762806	0.0165368484678149	0.0165366116656547	0.0165366519490433	0.016537024563174	0.0165363697968977	0.0165371590110969	0.0165366379481671	0.0165363277825265	0.0165366379481671	0.0165371590110969	0.0165363697968977	0.016537024563174	0.0165366519490433	0.0165366116656547	0.0165368484678149	0.0165369042762806	0.0165368117594741	0.0165367175759525	0.0165366830560129	0.0165366979667766	0.0165367305983469	0.0165367559762837	0.0165367632831702	0.0165367533108015	0.0165367332253432
flux1:	0.667932460052027	0.0165053693669382	0.0165053919471976	0.0165054081032628	0.0165054151672345	0.0165054119507331	0.0165053990236132	0.0165053787257083	0.0165053548764303	0.0165053321829537	0.0165053153899382	0.0165053082617024	0.0165053125418833	0.0165053270967271	0.0165053475155073	0.0165053665076801	0.0165053754755199	0.0165053675832682	0.0165053423191471	0.016505310579733	0.0165052970574072	0.0165053327616509	0.0165054270653536	0.0165055183998832	0.0165054614485793	0.016505225647346	0.0165052674300247	0.0165056378373682	0.0165049840043253	0.0165057718877683	0.0165052516333542	0.0165049416914953	0.0165052516333542	0.0165057718877683	0.0165049840043253	0.0165056378373682	0.0165052674300247	0.016505225647346	0.0165054614485793	0.0165055183998832	0.0165054270653536	0.0165053327616509	0.0165052970574072	0.016505310579733	0.0165053423191471	0.0165053675832682	0.0165053754755199	0.0165053665076801	0.0165053475155073
flux1:	0.668194908955781	0.0164594937685686	0.0164595155049377	0.0164595310501137	0.0164595378352445	0.016459534727435	0.016459522296854	0.0164595028231011	0.0164594800074056	0.0164594583926106	0.0164594425342745	0.0164594360129714	0.01645944043033	0.016459454590318	0.0164594741319899	0.0164594919431082	0.0164594997205074	0.0164594909843316	0.0164594655321381	0.0164594343664633	0.0164594219185898	0.0164594585177565	0.0164595527158308	0.0164596427937592	0.016459584903566	0.0164593505676651	0.0164593941265721	0.0164597623662768	0.0164591103968318	0.0164598965447458	0.0164593777482618	0.0164590683704847	0.0164593777482618	0.0164598965447459	0.0164591103968318	0.0164597623662768	0.0164593941265721	0.0164593505676651	0.016459584903566	0.0164596427937592	0.0164595527158308	0.0164594585177565	0.0164594219185898	0.0164594343664633	0.0164594655321381	0.0164594909843316	0.0164594997205074	0.0164594919431082	0.0164594741319899
flux1:	0.668457357859534	0.0163992506175446	0.0163992711914633	0.016399285866126	0.0163992922068448	0.0163992891584635	0.0163992772977857	0.0163992588337588	0.0163992373238541	0.0163992171095863	0.0163992025143373	0.0163991968919322	0.0163992016650877	0.0163992155496645	0.0163992342228641	0.0163992507540283	0.0163992571508365	0.016399247314366	0.0163992213794441	0.0163991904796217	0.0163991788045842	0.0163992160227354	0.0163993099033963	0.0163993986630815	0.0163993400439974	0.01639910763173	0.0163991532322587	0.0163995193392164	0.0163988701475907	0.0163996541498329	0.0163991374499257	0.0163988289726015	0.0163991374499257	0.0163996541498329	0.0163988701475907	0.0163995193392164	0.0163991532322587	0.01639910763173	0.0163993400439974	0.0163993986630815	0.0163993099033963	0.0163992160227354	0.0163991788045842	0.0163991904796217	0.0163992213794441	0.016399247314366	0.0163992571508365	0.0163992507540283	0.0163992342228641
flux1:	0.668719806763287	0.0163247986190415	0.0163248177454276	0.0163248313282347	0.0163248370963958	0.0163248340894463	0.0163248228929601	0.0163248056323149	0.0163247856951363	0.0163247671860898	0.0163247541564667	0.016324749694643	0.0163247550122608	0.0163247687156689	0.016324786512005	0.0163248016573823	0.0163248064867957	0.0163247953058419	0.0163247686119149	0.0163247376915216	0.0163247265094744	0.0163247640908441	0.0163248574595172	0.0163249448510727	0.0163248857139608	0.0163246556688184	0.0163247035547382	0.0163250675493114	0.0163244220215211	0.0163252034557558	0.0163246894734467	0.016324382226329	0.0163246894734467	0.0163252034557558	0.0163244220215211	0.0163250675493114	0.0163247035547382	0.0163246556688185	0.0163248857139608	0.0163249448510727	0.0163248574595172	0.0163247640908441	0.0163247265094744	0.0163247376915216	0.0163247686119149	0.0163247953058419	0.0163248064867957	0.0163248016573823	0.016324786512005
flux1:	0.66898225566704	0.0162363334025144	0.0162363508395332	0.0162363631540229	0.0162363682615947	0.0162363653078864	0.0162363548854661	0.0162363390214652	0.0162363209081717	0.01623630438068	0.0162362931828205	0.0162362901043886	0.01623629611953	0.0162363097087245	0.0162363266044392	0.0162363402564002	0.0162363433429027	0.0162363305952177	0.0162363028947954	0.0162362716987101	0.0162362607597213	0.0162362984742274	0.0162363911557369	0.016236477139473	0.0162364176907022	0.0162361904329654	0.0162362408170102	0.0162366026956086	0.0162359616783739	0.0162367401040518	0.0162362294364665	0.0162359237402121	0.0162362294364665	0.0162367401040518	0.0162359616783739	0.0162366026956086	0.0162362408170102	0.0162361904329654	0.0162364176907022	0.016236477139473	0.0162363911557369	0.0162362984742274	0.0162362607597213	0.0162362716987101	0.0162363028947954	0.0162363305952177	0.0162363433429027	0.0162363402564002	0.0162363266044392
flux1:	0.669244704570794	0.0161340866702686	0.0161341022268096	0.0161341131454184	0.0161341175446631	0.0161341146822448	0.0161341051525731	0.0161340908689966	0.0161340748047082	0.0161340604965557	0.0161340513512719	0.0161340498335167	0.0161340566599711	0.0161340701742783	0.0161340861331822	0.0161340981880937	0.0161340993753769	0.0161340848697618	0.0161340559533991	0.016134024266194	0.0161340133568699	0.0161340510042619	0.0161341428440032	0.0161342273883424	0.0161341678244689	0.0161339437434007	0.0161339967988599	0.0161343565257043	0.016133720816649	0.0161344957700259	0.0161339889848787	0.0161336851488369	0.0161339889848787	0.0161344957700259	0.016133720816649	0.0161343565257043	0.0161339967988599	0.0161339437434007	0.0161341678244689	0.0161342273883424	0.0161341428440032	0.0161340510042619	0.0161340133568699	0.016134024266194	0.0161340559533991	0.0161340848697618	0.0161340993753769	0.0161340981880937	0.0161340861331822
flux1:	0.669507153474547	0.0160183251902576	0.0160183387307776	0.01601834817616	0.0160183518574131	0.0160183491452076	0.0160183406280103	0.0160183280899796	0.0160183142643017	0.0160183023660375	0.0160182954418764	0.0160182956120777	0.0160183033227457	0.0160183167751775	0.0160183317526371	0.0160183421169844	0.0160183412754667	0.0160183248598394	0.0160182945638909	0.0160182622164891	0.0160182511648912	0.0160182885774548	0.0160183794415849	0.0160184625205834	0.0160184030232884	0.0160181824701965	0.016018238323802	0.0160185958241629	0.0160179661635684	0.0160187371539597	0.0160182347849265	0.0160179331052438	0.0160182347849265	0.0160187371539597	0.0160179661635684	0.0160185958241629	0.016018238323802	0.0160181824701965	0.0160184030232884	0.0160184625205834	0.0160183794415849	0.0160182885774548	0.0160182511648912	0.0160182622164891	0.0160182945638909	0.0160183248598394	0.0160183412754667	0.0160183421169844	0.0160183317526372
flux1:	0.6697696023783	0.0158893496390144	0.0158893610855629	0.0158893690292611	0.0158893720165623	0.0158893695276136	0.0158893621354157	0.0158893514806713	0.0158893400395012	0.0158893306876647	0.0158893260962258	0.0158893280294661	0.015889336656756	0.0158893500368042	0.0158893639844984	0.0158893725809923	0.0158893696145713	0.0158893511826481	0.0158893193952317	0.015889286269626	0.0158892749483699	0.0158893119921773	0.0158894017668981	0.0158894833575292	0.0158894240890227	0.0158892073714309	0.0158892660977831	0.0158896212529208	0.0158889983172384	0.0158897648246537	0.015889267367732	0.0158889681258068	0.015889267367732	0.0158897648246537	0.0158889983172384	0.0158896212529208	0.0158892660977831	0.0158892073714309	0.0158894240890227	0.0158894833575292	0.0158894017668981	0.0158893119921773	0.0158892749483699	0.015889286269626	0.0158893193952317	0.0158893511826481	0.0158893696145713	0.0158893725809923	0.0158893639844984
flux1:	0.670032051282053	0.0157474933015959	0.0157475026330185	0.0157475090916863	0.0157475114366394	0.0157475092504619	0.0157475030803978	0.0157474944115407	0.0157474854505892	0.0157474787231498	0.0157474765168125	0.0157474802360716	0.0157474897741686	0.0157475030518282	0.015747515922953	0.0157475226962741	0.0157475175479783	0.0157474970442883	0.0157474637092497	0.0157474297411628	0.0157474180686687	0.015747454643424	0.015747543233479	0.0157476233128417	0.0157475644119242	0.0157473517890497	0.0157474134067681	0.0157477660507348	0.0157471504479932	0.0157479119222377	0.0157474198331562	0.015747123294467	0.0157474198331562	0.0157479119222377	0.0157471504479932	0.0157477660507348	0.0157474134067681	0.0157473517890497	0.0157475644119242	0.0157476233128417	0.015747543233479	0.0157474546434239	0.0157474180686687	0.0157474297411628	0.0157474637092497	0.0157474970442883	0.0157475175479783	0.0157475226962741	0.015747515922953
flux1:	0.670294500185807	0.0155931206363711	0.0155931278848452	0.0155931329143698	0.0155931346887042	0.0155931328832661	0.0155931280094718	0.0155931213876238	0.0155931149479861	0.0155931108621849	0.0155931110342769	0.0155931165127007	0.0155931269214759	0.0155931400521881	0.0155931518067699	0.0155931567286185	0.0155931493848774	0.0155931268079	0.015593091926657	0.0155930571061111	0.015593045046054	0.0155930810836442	0.015593168410177	0.015593246952799	0.015593188531747	0.0155929802114342	0.0155930446811492	0.0155933945995386	0.015592786866713	0.0155935427279884	0.0155930564206907	0.0155927628340053	0.0155930564206907	0.0155935427279884	0.015592786866713	0.0155933945995386	0.0155930446811492	0.0155929802114342	0.015593188531747	0.015593246952799	0.015593168410177	0.0155930810836442	0.015593045046054	0.0155930571061111	0.0155930919266571	0.0155931268079	0.0155931493848774	0.0155931567286185	0.0155931518067699
flux1:	0.67055694908956	0.0154266257133553	0.015426630958572	0.0154266346465506	0.0154266359339187	0.0154266345778071	0.0154266310448769	0.0154266264851313	0.0154266225511312	0.0154266210637862	0.0154266235511024	0.0154266307162243	0.0154266419264799	0.0154266548566504	0.0154266654666237	0.0154266685397821	0.0154266590330958	0.0154266344363975	0.0154265980676357	0.0154265624374881	0.0154265499965671	0.0154265854584791	0.0154266714564252	0.015426748431821	0.0154266905742316	0.0154264867114335	0.0154265539356678	0.0154269008663258	0.015426301468664	0.0154270511096406	0.015426570955827	0.0154262805527892	0.015426570955827	0.0154270511096406	0.015426301468664	0.0154269008663258	0.0154265539356678	0.0154264867114335	0.0154266905742316	0.015426748431821	0.0154266714564252	0.0154265854584791	0.0154265499965671	0.0154265624374881	0.0154265980676357	0.0154266344363975	0.0154266590330958	0.0154266685397821	0.0154266654666237
flux1:	0.670819397993313	0.0152484305356075	0.0152484338970373	0.0152484363541463	0.0152484372417229	0.0152484363870034	0.0152484342049256	0.015248431673856	0.0152484301732646	0.0152484311834778	0.0152484358709439	0.015248444610556	0.0152484565302442	0.0152484692029695	0.0152484786567012	0.0152484799178652	0.0152484683277308	0.0152484418190646	0.0152484040763451	0.0152483677289266	0.0152483549531407	0.015248389826942	0.0152484744421413	0.0152485498127732	0.0152484925724571	0.0152482932693	0.0152483630942184	0.0152487067298532	0.0152481160620854	0.015248858851366	0.0152483851810454	0.0152480981761218	0.0152483851810454	0.015248858851366	0.0152481160620854	0.0152487067298532	0.0152483630942184	0.0152482932693	0.0152484925724571	0.0152485498127731	0.0152484744421413	0.015248389826942	0.0152483549531407	0.0152483677289266	0.0152484040763451	0.0152484418190646	0.0152484683277308	0.0152484799178652	0.0152484786567012
flux1:	0.671081846897066	0.0150589832539276	0.0150589848817056	0.0150589862325445	0.0150589868029794	0.0150589864792161	0.0150589856201051	0.0150589850354801	0.0150589858420825	0.0150589891961654	0.0150589959233454	0.0150590060926424	0.015059018613667	0.0150590309743111	0.015059039280285	0.0150590388014852	0.0150590252535194	0.0150589969919395	0.015058958039366	0.0150589211114334	0.0150589080810991	0.0150589423762139	0.01505902556243	0.0150590992821941	0.0150590426831716	0.0150588479905759	0.0150589202095124	0.0150592602020747	0.0150586785913701	0.0150594138782153	0.0150589469811832	0.015058663571942	0.0150589469811832	0.0150594138782153	0.0150586785913701	0.0150592602020747	0.0150589202095124	0.0150588479905759	0.0150590426831716	0.0150590992821941	0.01505902556243	0.0150589423762139	0.0150589080810991	0.0150589211114334	0.015058958039366	0.0150589969919395	0.0150590252535194	0.0150590388014852	0.015059039280285
flux1:	0.67134429580082	0.0148587562857147	0.0148587563507411	0.0148587567247384	0.0148587570489732	0.0148587572587802	0.0148587576556123	0.0148587588883388	0.0148587618267009	0.0148587673250297	0.0148587758940946	0.0148587873236711	0.0148588003288679	0.0148588123301541	0.0148588195195867	0.0148588174080953	0.0148588020713775	0.014858772262507	0.014858732308676	0.0148586949749502	0.0148586817987407	0.0148587155417645	0.0148587972577915	0.014858869271128	0.0148588133087265	0.0148586232295004	0.0148586975881081	0.01485903355475	0.0148584612652287	0.0148591883853688	0.0148587285135001	0.0148584488811842	0.0148587285135001	0.0148591883853688	0.0148584612652287	0.01485903355475	0.0148586975881081	0.0148586232295004	0.0148588133087265	0.014858869271128	0.0148587972577915	0.0148587155417645	0.0148586817987407	0.0148586949749502	0.014858732308676	0.014858772262507	0.0148588020713775	0.0148588174080953	0.0148588195195867
flux1:	0.671606744704573	0.014648244349373	0.0146482430332429	0.0146482425561793	0.0146482426875622	0.0146482434039582	0.0146482449513908	0.0146482478295849	0.0146482526817592	0.0146482600871843	0.014648270271903	0.0146482827761639	0.0146482961460713	0.0146483077523964	0.0146483138806173	0.0146483102773149	0.0146482933600547	0.0146482622497224	0.0146482215402444	0.0146481840058524	0.0146481708141613	0.0146482040439642	0.0146482842509861	0.0146483544926724	0.0146482991356853	0.0146481136289533	0.0146481898317691	0.0146485213621352	0.0146479586006944	0.01464867688302	0.0146482242532442	0.0146479485635925	0.0146482242532442	0.01464867688302	0.0146479586006944	0.0146485213621352	0.0146481898317691	0.0146481136289533	0.0146482991356853	0.0146483544926724	0.0146482842509861	0.0146482040439642	0.0146481708141613	0.0146481840058523	0.0146482215402444	0.0146482622497224	0.0146482933600547	0.0146483102773149	0.0146483138806173
flux1:	0.671869193608326	0.0144279624260562	0.0144279599114141	0.0144279586980539	0.0144279586680866	0.0144279598337987	0.01442796239103	0.0144279667059972	0.014427973219812	0.0144279822671794	0.0144279938224652	0.0144280072080096	0.0144280208270748	0.0144280320178121	0.0144280371643187	0.0144280322405716	0.014428013984286	0.0144279818508113	0.0144279406597419	0.0144279031519116	0.0144278900898567	0.0144279228527153	0.0144280015120581	0.0144280699077126	0.0144280151015314	0.014427834088312	0.0144279118064766	0.0144282384710426	0.0144276853942216	0.014428394168118	0.0144279489659249	0.0144276773701896	0.0144279489659249	0.014428394168118	0.0144276853942216	0.0144282384710426	0.0144279118064766	0.014427834088312	0.0144280151015315	0.0144280699077126	0.0144280015120581	0.0144279228527153	0.0144278900898567	0.0144279031519116	0.0144279406597419	0.0144279818508113	0.014428013984286	0.0144280322405716	0.0144280371643187
flux1:	0.67213164251208	0.0141984436608429	0.0141984401227004	0.0141984382709256	0.0141984380868565	0.0141984396155953	0.014198443011102	0.0141984485249069	0.0141984564234119	0.0141984668297167	0.0141984795012542	0.014198493574825	0.0141985073367423	0.0141985181083678	0.014198522375538	0.0141985163287166	0.0141984970011628	0.0141984641466239	0.0141984227671756	0.0141983855265475	0.0141983727469228	0.0141984050919043	0.0141984821632893	0.0141985486305748	0.0141984943011672	0.0141983176708735	0.0141983965507167	0.0141987179098555	0.0141981746314411	0.0141988732345142	0.0141984356178289	0.0141981682539351	0.0141984356178289	0.0141988732345142	0.0141981746314412	0.0141987179098555	0.0141983965507167	0.0141983176708735	0.0141984943011672	0.0141985486305748	0.0141984821632893	0.0141984050919043	0.0141983727469228	0.0141983855265475	0.0141984227671756	0.0141984641466239	0.0141984970011628	0.0141985163287166	0.014198522375538
flux1:	0.672394091415833	0.01396023721561	0.0139602328140759	0.0139602304008033	0.0139602300451568	0.0139602318247598	0.0139602358626393	0.0139602423168662	0.0139602513084586	0.0139602627831387	0.0139602763166408	0.0139602908922752	0.0139603047042213	0.0139603150711749	0.0139603185816986	0.0139603116295327	0.0139602915166999	0.0139602582575501	0.0139602169924735	0.0139601802643879	0.0139601679208592	0.0139601998956492	0.0139602753360247	0.013960339786502	0.0139602858450738	0.0139601134626839	0.0139601931348573	0.0139605087483017	0.0139599753473605	0.0139606631332974	0.0139602332365606	0.0139599702303496	0.0139602332365606	0.0139606631332974	0.0139599753473605	0.0139605087483017	0.0139601931348573	0.0139601134626839	0.0139602858450738	0.013960339786502	0.0139602753360247	0.0139601998956492	0.0139601679208592	0.0139601802643879	0.0139602169924735	0.0139602582575501	0.0139602915166999	0.0139603116295327	0.0139603185816986
flux1:	0.672656540319586	0.0137139060859421	0.0137139009607027	0.0137138980397358	0.0137138974717362	0.0137138993689629	0.0137139038365214	0.0137139109617705	0.0137139207505082	0.0137139330054005	0.0137139471550865	0.0137139620601716	0.0137139758457779	0.0137139858400483	0.0137139887332112	0.0137139811072335	0.0137139605047332	0.0137139271621533	0.0137138863141704	0.0137138503402747	0.0137138385810797	0.0137138702284127	0.0137139439914005	0.0137140063329525	0.0137139526811054	0.0137137843947261	0.0137138644835591	0.0137141739199208	0.0137136504489477	0.013714326795258	0.0137139047335481	0.0137136462000508	0.0137139047335481	0.013714326795258	0.0137136504489477	0.0137141739199208	0.0137138644835591	0.0137137843947261	0.0137139526811054	0.0137140063329525	0.0137139439914005	0.0137138702284126	0.0137138385810797	0.0137138503402747	0.0137138863141704	0.0137139271621533	0.0137139605047332	0.0137139811072335	0.0137139887332112
flux1:	0.672918989223339	0.0134600248943788	0.013460019161136	0.0134600157629699	0.0134600149216989	0.0134600167883634	0.0134600214645267	0.0134600289901645	0.0134600392857796	0.013460052044302	0.0134600665802524	0.0134600816602666	0.0134600953612513	0.0134601050307503	0.0134601074577613	0.013460099396136	0.0134600786003522	0.0134600454907199	0.0134600053533782	0.0134599703638617	0.0134599593262392	0.0134599906810462	0.0134600627170054	0.0134601228567216	0.0134600693918975	0.0134599050404419	0.0134599851731934	0.013460288019214	0.0134597745120982	0.0134604388274949	0.0134600247005383	0.0134597707452246	0.0134600247005383	0.0134604388274949	0.0134597745120982	0.013460288019214	0.0134599851731934	0.0134599050404419	0.0134600693918975	0.0134601228567216	0.0134600627170054	0.0134599906810462	0.0134599593262392	0.0134599703638617	0.0134600053533782	0.0134600454907199	0.0134600786003522	0.013460099396136	0.0134601074577613
flux1:	0.673181438127093	0.0131991776721552	0.0131991714210933	0.0131991675545645	0.0131991663635863	0.0131991680436395	0.0131991727077248	0.0131991803714052	0.0131991908985669	0.0131992039037505	0.0131992186178741	0.0131992337396787	0.0131992473161427	0.0131992567220034	0.0131992588406112	0.0131992505806698	0.0131992298800311	0.0131991973058771	0.0131991581551545	0.0131991243618784	0.0131991141673997	0.0131991452547465	0.0131992155114192	0.0131992733588054	0.0131992199798038	0.0131990594005031	0.0131991392162027	0.0131994350854267	0.0131989315649586	0.0131995832961585	0.013199177192088	0.0131989279120447	0.013199177192088	0.0131995832961585	0.0131989315649586	0.0131994350854267	0.0131991392162027	0.0131990594005031	0.0131992199798038	0.0131992733588054	0.0131992155114192	0.0131991452547464	0.0131991141673997	0.0131991243618784	0.0131991581551545	0.0131991973058771	0.0131992298800311	0.0131992505806698	0.0131992588406112
flux1:	0.673443887030846	0.0129319556413645	0.0129319489375845	0.0129319445931422	0.0129319429662438	0.0129319443033716	0.0129319487437496	0.0129319563002535	0.0129319668066869	0.0129319798277606	0.0129319945381965	0.0129320095918338	0.012932023021302	0.0129320322342924	0.012932034202969	0.0129320259737843	0.0129320056405098	0.0129319738822914	0.0129319359692375	0.0129319035599697	0.0129318943108974	0.012931925144739	0.0129319935684123	0.0129320490387782	0.0129319956511256	0.0129318386866124	0.0129319178442065	0.0129322063848048	0.0129317128694801	0.0129323515072333	0.0129319535059736	0.0129317089909696	0.0129319535059736	0.0129323515072333	0.0129317128694801	0.0129322063848048	0.0129319178442065	0.0129318386866124	0.0129319956511256	0.0129320490387782	0.0129319935684123	0.012931925144739	0.0129318943108974	0.0129319035599697	0.0129319359692375	0.0129319738822914	0.0129320056405098	0.0129320259737843	0.012932034202969
flux1:	0.673706335934599	0.0126589550091565	0.012658947894892	0.0126589430491734	0.012658940896811	0.0126589417420921	0.0126589457642916	0.0126589529932811	0.0126589632564247	0.0126589760937469	0.0126589906476179	0.0126590055466543	0.0126590188220116	0.0126590279183032	0.012659029890292	0.0126590219056162	0.0126590021882537	0.0126589714972317	0.0126589350418713	0.0126589041757796	0.0126588959525201	0.0126589265352569	0.0126589930723475	0.0126590460902126	0.0126589926111798	0.0126588391159047	0.0126589173014584	0.0126591982029696	0.0126587147128865	0.0126593397970776	0.0126589499732578	0.0126587103066629	0.0126589499732578	0.0126593397970776	0.0126587147128865	0.0126591982029696	0.0126589173014584	0.0126588391159047	0.0126589926111798	0.0126590460902126	0.0126589930723475	0.012658926535257	0.0126588959525201	0.0126589041757796	0.0126589350418713	0.0126589714972317	0.0126590021882537	0.0126590219056162	0.012659029890292
flux1:	0.673968784838352	0.0123807747852019	0.0123807672835278	0.0123807619048494	0.0123807591408615	0.012380759360041	0.0123807627938885	0.0123807695062481	0.0123807793382239	0.012380791826451	0.0123808061009786	0.0123808207815089	0.0123808339080375	0.0123808429645965	0.0123808450821254	0.0123808375339927	0.0123808186510247	0.0123807892434705	0.0123807544301326	0.0123807252346228	0.0123807180942884	0.0123807484170683	0.0123808130160165	0.0123808635183757	0.0123808098814521	0.0123806597272268	0.012380736659981	0.0123810096587854	0.0123805362204776	0.0123811473441812	0.0123807657694995	0.0123805310290305	0.0123807657694995	0.0123811473441812	0.0123805362204776	0.0123810096587854	0.012380736659981	0.0123806597272268	0.0123808098814521	0.0123808635183757	0.0123808130160165	0.0123807484170683	0.0123807180942884	0.0123807252346228	0.0123807544301326	0.0123807892434705	0.0123808186510247	0.0123808375339927	0.0123808450821254
flux1:	0.674231233742106	0.0120980146332017	0.0120980067528658	0.0120980008072036	0.0120979973553504	0.0120979968353221	0.0120979995407786	0.0120980055833021	0.0120980148340702	0.0120980268435498	0.0120980407456239	0.0120980551641226	0.0120980681558868	0.0120980772457684	0.0120980796347127	0.0120980726879717	0.01209805482271	0.0120980268756031	0.0120979938497678	0.0120979664186955	0.0120979603947378	0.0120979904384156	0.0120980530517617	0.012098100991059	0.0120980471497191	0.0120979002302235	0.0120979756673514	0.0120982405507483	0.012097777200844	0.012098374013257	0.0120980007582488	0.0120977710165271	0.0120980007582488	0.012098374013257	0.012097777200844	0.0120982405507483	0.0120979756673514	0.0120979002302235	0.0120980471497191	0.012098100991059	0.0120980530517617	0.0120979904384156	0.0120979603947378	0.0120979664186955	0.0120979938497678	0.0120980268756031	0.01209805482271	0.0120980726879717	0.0120980796347127
flux1:	0.674493682645859	0.0118112727667274	0.0118112645076855	0.0118112579647043	0.0118112537646207	0.0118112524187689	0.0118112542902113	0.0118112595484912	0.0118112681071608	0.0118112795436302	0.0118112930080052	0.0118113071382576	0.0118113200141081	0.0118113292019319	0.0118113319671857	0.0118113257551745	0.0118113090520983	0.0118112827004054	0.0118112515670943	0.0118112259603136	0.0118112210631477	0.0118112507997877	0.0118113113862965	0.0118113567329693	0.0118113026636016	0.011811158897733	0.0118112326376985	0.0118114892465109	0.0118110360341613	0.0118116182423754	0.011811253377563	0.0118110287024758	0.011811253377563	0.0118116182423754	0.0118110360341613	0.0118114892465109	0.0118112326376985	0.011811158897733	0.0118113026636016	0.0118113567329693	0.0118113113862965	0.0118112507997877	0.0118112210631477	0.0118112259603136	0.0118112515670943	0.0118112827004054	0.0118113090520983	0.0118113257551745	0.0118113319671857
flux1:	0.674756131549612	0.0115211438991337	0.0115211352583464	0.0115211280970584	0.0115211231092604	0.0115211208813933	0.0115211218501794	0.011521126249657	0.0115211340440234	0.0115211448467741	0.0115211578331218	0.0115211716625076	0.0115211844419829	0.0115211937798486	0.0115211970016179	0.0115211916231378	0.0115211761857642	0.0115211515213192	0.0115211223449884	0.0115210985891496	0.0115210948076487	0.0115211242024355	0.0115211827291393	0.0115212254736153	0.0115211711775161	0.0115210305115124	0.0115211023959846	0.0115213506256728	0.0115209076137412	0.0115214749833623	0.0115211185797881	0.0115208990346551	0.0115211185797881	0.0115214749833623	0.0115209076137412	0.0115213506256728	0.0115211023959846	0.0115210305115124	0.0115211711775161	0.0115212254736153	0.0115211827291393	0.0115211242024355	0.0115210948076487	0.0115210985891496	0.0115211223449884	0.0115211515213192	0.0115211761857642	0.0115211916231378	0.0115211970016179
flux1:	0.675018580453365	0.0112282172567111	0.0112282082337721	0.0112282004474483	0.0112281946571055	0.0112281915238027	0.0112281915590642	0.0112281950642962	0.0112282020587575	0.0112282121974986	0.0112282246865921	0.0112282382120065	0.0112282509114015	0.0112282604354694	0.0112282641666517	0.0112282596843311	0.0112282455746342	0.0112282226465709	0.0112281954524058	0.011228173542867	0.0112281708465775	0.0112281998599919	0.0112282563040264	0.0112282964580832	0.0112282419624615	0.0112281043707757	0.0112281742851116	0.01122841408543	0.0112279813504823	0.0112285337051387	0.0112281858343101	0.0112279714778636	0.0112281858343101	0.0112285337051387	0.0112279813504823	0.01122841408543	0.0112281742851116	0.0112281043707757	0.0112282419624615	0.0112282964580832	0.0112282563040264	0.0112281998599919	0.0112281708465775	0.011228173542867	0.0112281954524058	0.0112282226465709	0.0112282455746342	0.0112282596843311	0.0112282641666517
flux1:	0.675281029357119	0.0109330746636392	0.01093306526584	0.0109330568658658	0.0109330502851404	0.0109330462564357	0.0109330453641377	0.010933047976427	0.0109330541685117	0.0109330636392099	0.0109330756285399	0.0109330888522396	0.0109331014810859	0.0109331112090045	0.0109331154737585	0.0109331119138303	0.0109330991531611	0.0109330779697872	0.0109330527462449	0.0109330326499262	0.0109330309918343	0.0109330595819462	0.0109331139320739	0.0109331515294984	0.0109330968874766	0.0109329623724305	0.0109330302447861	0.0109332616180682	0.0109328392492475	0.0109333764690657	0.0109330372023595	0.0109328280885558	0.0109330372023595	0.0109333764690657	0.0109328392492475	0.0109332616180682	0.0109330302447861	0.0109329623724305	0.0109330968874766	0.0109331515294984	0.0109331139320739	0.0109330595819462	0.0109330309918343	0.0109330326499261	0.0109330527462449	0.0109330779697872	0.0109330991531611	0.0109331119138303	0.0109331154737585
flux1:	0.675543478260872	0.0106362887066756	0.0106362789531744	0.0106362699716243	0.0106362626404736	0.0106362577588931	0.0106362559792942	0.0106362577329075	0.0106362631486955	0.0106362719687077	0.0106362834678358	0.0106362963934798	0.0106363089516442	0.0106363188809509	0.0106363236744999	0.0106363210279531	0.0106363095993461	0.0106362901312946	0.0106362668337022	0.0106362484926808	0.010636247812351	0.0106362759370905	0.0106363281948204	0.0106363632913394	0.0106363085809759	0.0106361771712655	0.0106362429704451	0.0106364659686445	0.0106360540655512	0.0106365760847057	0.0106362454922982	0.0106360416699822	0.0106362454922982	0.0106365760847057	0.0106360540655512	0.0106364659686445	0.0106362429704451	0.0106361771712655	0.0106363085809759	0.0106363632913394	0.0106363281948204	0.0106362759370905	0.010636247812351	0.0106362484926808	0.0106362668337022	0.0106362901312946	0.0106363095993461	0.0106363210279531	0.0106363236744999
flux1:	0.675805927164625	0.0103384209868617	0.0103384109117056	0.0103384014025045	0.0103383933879406	0.0103383877260101	0.0103383851297342	0.01033838608699	0.0103383907757513	0.0103383989785721	0.0103384100045186	0.0103384226336397	0.0103384351092003	0.0103384452167683	0.0103384505064154	0.0103384487314191	0.0103384385831209	0.0103384207675708	0.0103383993225531	0.0103383826581882	0.0103383828850923	0.010338410504369	0.0103384606846105	0.0103384933570937	0.0103384386794912	0.0103383104276576	0.0103383741598485	0.0103385888805007	0.0103381875502295	0.0103386943536978	0.0103383725031015	0.0103381740155523	0.0103383725031015	0.0103386943536978	0.0103381875502295	0.0103385888805007	0.0103383741598485	0.0103383104276576	0.0103384386794912	0.0103384933570937	0.0103384606846105	0.010338410504369	0.0103383828850923	0.0103383826581882	0.0103383993225531	0.0103384207675708	0.0103384385831209	0.0103384487314191	0.0103384505064154
flux1:	0.676068376068379	0.0100400204648696	0.0100400101187062	0.0100400001573452	0.0100399915512416	0.0100399852076555	0.0100399818906513	0.0100399821362029	0.01003998616459	0.0100399937945347	0.0100400043674664	0.0100400166965684	0.0100400290645728	0.0100400393071123	0.0100400450343912	0.0100400440598366	0.0100400351098474	0.0100400188555731	0.0100399991660692	0.0100399840834364	0.0100399851403016	0.010040012217863	0.0100400603490749	0.0100400906940454	0.0100400361706437	0.0100399111496546	0.0100399728542286	0.0100401794355278	0.0100397887890345	0.0100402804087058	0.0100399673630044	0.0100397742473921	0.0100399673630044	0.0100402804087058	0.0100397887890345	0.0100401794355278	0.0100399728542286	0.0100399111496546	0.0100400361706437	0.0100400906940454	0.0100400603490749	0.010040012217863	0.0100399851403016	0.0100399840834364	0.0100399991660692	0.0100400188555731	0.0100400351098474	0.0100400440598366	0.0100400450343912
flux1:	0.676330824972132	0.00974162190591827	0.00974161135633628	0.00974160103820125	0.00974159195381588	0.00974158504853074	0.00974158112623748	0.00974158076089483	0.00974158420702527	0.00974159131414024	0.00974160145358653	0.00974161347200734	0.0097416256941614	0.00974163600972982	0.0097416420935584	0.00974164182352144	0.00974163396490699	0.00974161915790057	0.00974160110852019	0.0097415875009432	0.00974158930696184	0.00974161581190442	0.00974166193572929	0.00974169006724477	0.00974163583642276	0.00974151413554104	0.00974157388012613	0.00974177249532799	0.00974139264331685	0.00974186915361278	0.00974156496949002	0.00974137725627759	0.00974156496949002	0.00974186915361278	0.00974139264331686	0.00974177249532799	0.00974157388012613	0.00974151413554104	0.00974163583642276	0.00974169006724477	0.00974166193572928	0.00974161581190443	0.00974158930696184	0.0097415875009432	0.00974160110852019	0.00974161915790057	0.009741633964907	0.00974164182352144	0.0097416420935584
flux1:	0.676593273875885	0.00944374442950143	0.00944373376002981	0.0094437231974898	0.00944371376494688	0.00944370643350366	0.0094437020345654	0.00944370116899908	0.00944370411674035	0.00944371075219674	0.00944372047396951	0.00944373216259618	0.00944374418787077	0.00944375449829245	0.0094437608389563	0.0094437611578513	0.0094437542645668	0.00944374077396774	0.00944372423644736	0.00944371198992971	0.0094437144636963	0.00944374037156841	0.00944378454196747	0.0094438105889605	0.00944375680209811	0.00944363852222796	0.00944369639726878	0.00944388724864277	0.00944351829716774	0.00944397981033952	0.00944368453600167	0.00944350224832333	0.00944368453600167	0.00944397981033952	0.00944351829716775	0.00944388724864277	0.00944369639726877	0.00944363852222796	0.0094437568020981	0.0094438105889605	0.00944378454196748	0.00944374037156841	0.00944371446369631	0.00944371198992971	0.00944372423644736	0.00944374077396774	0.0094437542645668	0.0094437611578513	0.0094437608389563
flux1:	0.676855722779638	0.00914689016845072	0.00914687947633699	0.00914686879480926	0.00914685915582794	0.00914685154323844	0.00914684680311099	0.00914684555176273	0.00914684808549462	0.00914685429766961	0.0091468636116052	0.00914687494246628	0.00914688670856061	0.00914689692261227	0.00914690340636987	0.0091469041845459	0.00914689811750594	0.00914688580158152	0.00914687064011288	0.00914685963749681	0.0091468626995647	0.00914688799302687	0.00914693027495819	0.00914695437814578	0.0091469011953095	0.00914678644402242	0.00914684255705273	0.0091470258696076	0.00914666791558219	0.00914711457684422	0.00914682824993253	0.00914665140298304	0.00914682824993253	0.00914711457684422	0.00914666791558219	0.0091470258696076	0.00914684255705273	0.00914678644402242	0.0091469011953095	0.00914695437814578	0.00914693027495819	0.00914688799302687	0.0091468626995647	0.00914685963749682	0.00914687064011288	0.00914688580158152	0.00914689811750593	0.0091469041845459	0.00914690340636987
flux1:	0.677118171683392	0.00885154304113199	0.00885153243409329	0.00885152176735528	0.00885151206954585	0.00885150432408037	0.00885149937885757	0.00885149785434371	0.00885150005442382	0.0088515058858155	0.00885151479439834	0.00885152573110455	0.00885153716665419	0.00885154718383756	0.00885155368791972	0.00885155478744458	0.00885154940058005	0.00885153811251732	0.00885152418874942	0.00885151431345609	0.00885151788843607	0.00885154255747322	0.0088515830251751	0.00885160533366154	0.00885155291908636	0.00885144180553132	0.00885149627537818	0.00885167229057665	0.00885132541737669	0.00885175740003036	0.00885148004561411	0.00885130864607796	0.0088514800456141	0.00885175740003036	0.00885132541737669	0.00885167229057665	0.00885149627537818	0.00885144180553132	0.00885155291908637	0.00885160533366154	0.00885158302517509	0.00885154255747322	0.00885151788843607	0.00885151431345609	0.00885152418874941	0.00885153811251732	0.00885154940058005	0.00885155478744458	0.00885155368791973
flux1:	0.677380620587145	0.00855816763983802	0.00855815723203606	0.00855814671708841	0.00855813710814372	0.00855812937534337	0.00855812435609408	0.0085581226643398	0.00855812460343728	0.00855813008849781	0.00855813858636561	0.00855814908531948	0.0085581601127007	0.00855816982739982	0.00855817622516762	0.00855817750555007	0.00855817265161206	0.00855816224490827	0.00855814942245472	0.0085581405616958	0.00855814457984929	0.00855816862155323	0.00855820735651459	0.00855822802422201	0.00855817654176234	0.0085580691716564	0.0085581221227833	0.00855829109244779	0.00855795536577597	0.00855837286646428	0.00855810449519675	0.00855793854074479	0.00855810449519675	0.00855837286646428	0.00855795536577597	0.00855829109244779	0.0085581221227833	0.0085580691716564	0.00855817654176234	0.00855822802422201	0.00855820735651459	0.00855816862155323	0.00855814457984929	0.00855814056169579	0.00855814942245472	0.00855816224490828	0.00855817265161206	0.00855817750555007	0.00855817622516763
flux1:	0.677643069490898	0.00826720823769026	0.00826719814521839	0.00826718791701435	0.00826717853911224	0.00826717095631656	0.00826716598417482	0.0082671642204566	0.00826716596085689	0.00826717112476695	0.00826717919904385	0.00826718921129626	0.0082671997498503	0.00826720905566039	0.00826721522168835	0.00826721654530787	0.00826721208120566	0.00826720241448011	0.00826719056280083	0.00826718261018562	0.00826718700849648	0.00826721042646047	0.008267247515172	0.00826726669723499	0.00826721630595125	0.00826711277683393	0.00826716433401156	0.00826732651460005	0.00826700197876104	0.00826740521297704	0.00826714581948449	0.00826698529836161	0.00826714581948449	0.00826740521297704	0.00826700197876104	0.00826732651460005	0.00826716433401156	0.00826711277683393	0.00826721630595124	0.008267266697235	0.008267247515172	0.00826721042646047	0.00826718700849648	0.00826718261018562	0.00826719056280083	0.0082672024144801	0.00826721208120566	0.00826721654530787	0.00826721522168835
flux1:	0.677905518394651	0.00797908791561209	0.00797907825179861	0.00797906843814781	0.00797905942285029	0.00797905211448205	0.00797904729667375	0.00797904554268255	0.00797904713460097	0.0079790519929506	0.00797905962430811	0.00797906909790837	0.00797907906739369	0.00797908786140754	0.00797909367627614	0.00797909491331517	0.00797909070481189	0.00797908164590061	0.00797907064346793	0.00797906350096679	0.00797906822370359	0.00797909102708911	0.00797912655867677	0.00797914440793462	0.00797909525796953	0.00797899565488267	0.00797904593835003	0.00797920158575584	0.0079788882604644	0.00797927745841678	0.00797902701997826	0.00797887191069996	0.00797902701997826	0.00797927745841679	0.0079788882604644	0.00797920158575584	0.00797904593835003	0.00797899565488267	0.00797909525796953	0.00797914440793462	0.00797912655867677	0.00797909102708911	0.00797906822370359	0.00797906350096679	0.00797907064346793	0.00797908164590061	0.00797909070481189	0.00797909491331517	0.00797909367627614
flux1:	0.678167967298405	0.00769420781017646	0.00769419868100333	0.00769418939792919	0.00769418086181848	0.00769417393561024	0.0076941693625332	0.00769416768450528	0.00769416916538693	0.00769417372467748	0.00769418088898622	0.00769418977165084	0.00769419909572707	0.00769420728257786	0.00769421263718251	0.00769421366989295	0.00769420959552324	0.00769420102476268	0.007694190761461	0.0076941843407198	0.00769418933952595	0.00769421154187635	0.0076942456057215	0.00769426226943294	0.00769421449831147	0.00769411889004152	0.00769416801129118	0.00769431737628836	0.0076940152541061	0.0076943906570227	0.00769414913258266	0.00769399940375484	0.00769414913258266	0.0076943906570227	0.00769401525410611	0.00769431737628836	0.00769416801129118	0.00769411889004152	0.00769421449831147	0.00769426226943293	0.0076942456057215	0.00769421154187635	0.00769418933952595	0.0076941843407198	0.007694190761461	0.00769420102476268	0.00769420959552324	0.00769421366989295	0.0076942126371825
flux1:	0.678430416202158	0.00741294648238075	0.00741293798229321	0.00741292933008166	0.00741292137131592	0.00741291491559689	0.00741291065900528	0.00741290910690421	0.00741291050163283	0.00741291476047341	0.0074129214308827	0.00741292967279956	0.00741293828235406	0.00741294577783432	0.00741295057705246	0.00741295130322791	0.00741294725734669	0.00741293906999497	0.00741292944874331	0.00741292367177517	0.00741292890534486	0.00741295052322909	0.00741298320667637	0.00741299882356678	0.00741295255303296	0.00741286098902263	0.00741290904731031	0.00741305237173447	0.00741276141619968	0.00741312327312609	0.00741289060266809	0.0074127462129379	0.00741289060266809	0.00741312327312609	0.00741276141619968	0.00741305237173447	0.00741290904731031	0.00741286098902262	0.00741295255303295	0.00741299882356678	0.00741298320667637	0.00741295052322909	0.00741292890534486	0.00741292367177518	0.00741292944874331	0.00741293906999496	0.00741294725734669	0.00741295130322791	0.00741295057705246
flux1:	0.678692865105911	0.0071356594066571	0.00713565161499915	0.00713564367512043	0.00713563637102861	0.00713563045312385	0.00713562656540268	0.00713562517307872	0.00713562649497308	0.00713563044581432	0.00713563659508341	0.00713564415166988	0.00713565198781584	0.00713565872192224	0.00713566288751857	0.00713566322308875	0.00713565911800518	0.00713565122579226	0.00713564216341456	0.00713563696272113	0.00713564239613511	0.00713566344770897	0.00713569483395554	0.00713570953169028	0.00713566486516505	0.00713557737316959	0.00713562445281423	0.00713576196653414	0.00713548211102091	0.00713583067614797	0.00713560678044145	0.00713546767858263	0.00713560678044145	0.00713583067614797	0.00713548211102091	0.00713576196653414	0.00713562445281422	0.00713557737316959	0.00713566486516505	0.00713570953169028	0.00713569483395554	0.00713566344770897	0.00713564239613511	0.00713563696272113	0.00713564216341456	0.00713565122579226	0.00713565911800519	0.00713566322308874	0.00713566288751857
flux1:	0.678955314009665	0.0068626785787019	0.00686267155696015	0.00686266438998341	0.00686265779575136	0.00686265246147988	0.00686264897593707	0.00686264776214331	0.00686264901458524	0.00686265264581607	0.00686265824871812	0.00686266508316536	0.00686267209976494	0.00686267801905484	0.00686268149174737	0.00686268137245531	0.00686267713964989	0.00686266947148713	0.00686266089888603	0.00686265621708314	0.00686266182088797	0.00686268232445949	0.00686271249070743	0.00686272638386138	0.00686268340457977	0.00686259998910991	0.00686264615761592	0.00686277807631856	0.00686250922363058	0.00686284475416216	0.00686262953488045	0.00686249566001157	0.00686262953488045	0.00686284475416216	0.00686250922363058	0.00686277807631856	0.00686264615761592	0.00686259998910992	0.00686268340457977	0.00686272638386138	0.00686271249070743	0.00686268232445949	0.00686266182088797	0.00686265621708314	0.00686266089888603	0.00686266947148712	0.0068626771396499	0.00686268137245531	0.00686268149174737
flux1:	0.679217762913418	0.00659431223999928	0.00659430602997699	0.00659429967453223	0.00659429382296813	0.00659428909716723	0.00659428602922126	0.00659428499932945	0.00659428617784655	0.00659428947607288	0.0065942945117019	0.00659430059715913	0.00659430676275933	0.00659431183194465	0.00659431457259702	0.00659431395476378	0.00659430954522647	0.00659430204713926	0.00659429390885523	0.00659428969789195	0.00659429544701231	0.00659431541969139	0.00659434443562911	0.00659435762420171	0.00659431639405684	0.00659423703561883	0.0065942823426193	0.00659440886639909	0.00659415088907753	0.00659447364362799	0.00659426698382319	0.00659413826575227	0.00659426698382319	0.00659447364362799	0.00659415088907753	0.00659440886639909	0.0065942823426193	0.00659423703561883	0.00659431639405684	0.00659435762420171	0.00659434443562911	0.00659431541969139	0.00659429544701231	0.00659428969789194	0.00659429390885523	0.00659430204713927	0.00659430954522647	0.00659431395476378	0.00659431457259703
flux1:	0.679480211817171	0.006330844716248	0.0063308393392269	0.00633083381200383	0.00633082871431099	0.00633082460226462	0.00633082195136842	0.00633082109960279	0.00633082219422016	0.00633082514655026	0.00633082960038038	0.00633083492166188	0.00633084022076636	0.00633084442351108	0.00633084641345971	0.00633084527388069	0.00633084065764297	0.00633083329201878	0.00633082554527493	0.00633082176534521	0.00633082763791723	0.00633084709442113	0.00633087502108321	0.00633088758958207	0.00633084814867584	0.00633077280378787	0.00633081728077639	0.00633093859349133	0.0063306913347918	0.00633100157228518	0.00633080333719256	0.00633067969687834	0.00633080333719256	0.00633100157228518	0.0063306913347918	0.00633093859349133	0.00633081728077639	0.00633077280378787	0.00633084814867584	0.00633088758958207	0.00633087502108322	0.00633084709442113	0.00633082763791723	0.00633082176534521	0.00633082554527493	0.00633083329201878	0.00633084065764297	0.00633084527388069	0.00633084641345971
flux1:	0.679742660720924	0.00607253636626252	0.00607253182314659	0.00607252711986183	0.00607252276729722	0.00607251925690673	0.00607251700902208	0.00607251632102011	0.00607251731869803	0.00607251991487547	0.0060725237804467	0.00607252833517907	0.00607253276881832	0.00607253610774679	0.00607253734830931	0.00607253568336173	0.0060725308483241	0.00607252359258822	0.00607251620593334	0.00607251282418267	0.00607251880039177	0.00607253775206402	0.00607256464109842	0.0060725766581926	0.0060725390250662	0.00607246762700288	0.00607251128779587	0.00607262755712844	0.00607239083260132	0.00607268881162759	0.00607249884976368	0.00607238019987974	0.00607249884976368	0.0060726888116276	0.00607239083260132	0.00607262755712845	0.00607251128779587	0.00607246762700288	0.0060725390250662	0.0060725766581926	0.00607256464109842	0.00607253775206402	0.00607251880039177	0.00607251282418267	0.00607251620593333	0.00607252359258822	0.0060725308483241	0.00607253568336173	0.00607253734830931
flux1:	0.680005109624678	0.00581962363733625	0.00581961990971328	0.00581961600692689	0.00581961237318436	0.00581960943769424	0.00581960756812038	0.00581960702362912	0.00581960791061804	0.00581961014486627	0.00581961342500444	0.00581961722416704	0.00581962080976748	0.00581962330572763	0.00581962381697338	0.00581962164104169	0.00581961659121931	0.00581960943606483	0.00581960238773283	0.0058195993768595	0.00581960543785703	0.0058196238919433	0.00581964978529632	0.00581966130401609	0.00581962547650958	0.00581955793670333	0.00581960077855083	0.00581971215669145	0.00581948575628347	0.00581977173485511	0.00581958987936589	0.00581947612495218	0.00581958987936589	0.00581977173485511	0.00581948575628347	0.00581971215669145	0.00581960077855083	0.00581955793670333	0.00581962547650958	0.00581966130401609	0.00581964978529632	0.00581962389194329	0.00581960543785703	0.0058195993768595	0.00581960238773283	0.00581960943606483	0.00581961659121931	0.00581962164104169	0.00581962381697338
flux1:	0.680267558528431	0.00557231922251442	0.00557231627452163	0.00557231313214458	0.00557231017627535	0.00557230777735366	0.00557230625371277	0.00557230582924366	0.00557230659320961	0.00557230846568346	0.00557231117319529	0.00557231424104471	0.00557231701163351	0.00557231870229127	0.0055723185211818	0.00557231586452966	0.00557231061785243	0.00557230356515629	0.00557229684125932	0.00557229417810355	0.00557230030506349	0.00557231826427101	0.0055723431942808	0.00557235425272211	0.00557232020939177	0.00557225641939931	0.00557229842464607	0.00557240504950197	0.0055721887400855	0.00557246297572849	0.00557228904593853	0.00557218008512228	0.00557228904593853	0.00557246297572849	0.0055721887400855	0.00557240504950197	0.00557229842464607	0.00557225641939931	0.00557232020939177	0.00557235425272211	0.0055723431942808	0.00557231826427102	0.00557230030506349	0.00557229417810355	0.00557229684125931	0.00557230356515629	0.00557231061785243	0.00557231586452966	0.0055723185211818
flux1:	0.680530007432184	0.00533081231474972	0.00533081009559023	0.00533080765989867	0.00533080532956881	0.00533080342054244	0.00533080220573764	0.00533080187702301	0.00533080250882701	0.00533080402659967	0.00533080618442103	0.0053308085578242	0.0053308105606372	0.00533081149850599	0.00533081067653324	0.00533080758276293	0.0053308021685721	0.00533079522912923	0.00533078882179485	0.00533078648599701	0.00533079265936029	0.00533081012171089	0.00533083411158316	0.00533084473405653	0.00533081243606313	0.00533075226999221	0.00533079340817822	0.0053308954050001	0.00533068893322856	0.00533095168333659	0.00533078548644734	0.0053306812112148	0.00533078548644734	0.00533095168333659	0.00533068893322856	0.0053308954050001	0.00533079340817822	0.00533075226999221	0.00533081243606313	0.00533084473405653	0.00533083411158316	0.00533081012171088	0.00533079265936029	0.00533078648599701	0.00533078882179485	0.00533079522912923	0.0053308021685721	0.00533080758276293	0.00533081067653324
flux1:	0.680792456335937	0.00509526895249731	0.00509526739942818	0.00509526560638658	0.00509526384127095	0.0050952623703273	0.00509526142531017	0.00509526116943526	0.00509526166448304	0.00509526284203267	0.00509526448284146	0.00509526621007391	0.00509526750466117	0.00509526775468787	0.00509526635515069	0.00509526287839625	0.0050952573347785	0.0050952505259782	0.00509524443153024	0.00509524240432581	0.00509524860326319	0.00509526556223407	0.00509528862685824	0.00509529882540878	0.00509526821877785	0.00509521153605998	0.00509525176634248	0.00509534924965684	0.00509515234504219	0.00509540386742036	0.00509524520030503	0.00509514549730563	0.00509524520030503	0.00509540386742036	0.00509515234504219	0.00509534924965684	0.00509525176634248	0.00509521153605998	0.00509526821877785	0.00509529882540878	0.00509528862685824	0.00509526556223407	0.00509524860326319	0.00509524240432581	0.00509524443153024	0.0050952505259782	0.0050952573347785	0.00509526287839625	0.00509526635515068
flux1:	0.681054905239691	0.0048658324509484	0.00486583149254777	0.00486583027124342	0.00486582900636785	0.0048658279195563	0.00486582720577038	0.00486582700288728	0.00486582736200178	0.00486582822119643	0.00486582938653307	0.00486583052562362	0.00486583118156482	0.00486583081840724	0.00486582891347046	0.00486582511546906	0.0048658194865609	0.00486581283011831	0.00486580704738578	0.00486580531058799	0.00486581151269716	0.00486582795762845	0.00486585010467978	0.00486585988089521	0.00486583089904445	0.0048657775474354	0.00486581682121302	0.0048659098969475	0.00486572227505707	0.0048659628285828	0.00486581147962633	0.00486571623099022	0.00486581147962633	0.0048659628285828	0.00486572227505707	0.0048659098969475	0.00486581682121302	0.0048657775474354	0.00486583089904444	0.00486585988089521	0.00486585010467978	0.00486582795762845	0.00486581151269716	0.00486580531058799	0.00486580704738578	0.00486581283011831	0.0048658194865609	0.00486582511546906	0.00486582891347047
flux1:	0.681317354143444	0.0046426239128192	0.00464262347233999	0.00464262274834295	0.00464262191720751	0.00464262116110388	0.00464262064250425	0.00464262047707111	0.0046426207068747	0.0046426212764858	0.00464262201545021	0.00464262263217344	0.00464262272652795	0.00464262183166163	0.00464261949934015	0.00464261544651662	0.00464260977989901	0.00464260329973779	0.00464259782855864	0.00464259636376319	0.00464260254499948	0.00464261846173554	0.004642639693	0.00464264904001784	0.00464262160644407	0.00464257142513516	0.00464260968875828	0.00464269845645186	0.00464251982212619	0.00464274966745863	0.00464260541839416	0.00464251450254642	0.00464260541839416	0.00464274966745863	0.00464251982212619	0.00464269845645186	0.00464260968875828	0.00464257142513516	0.00464262160644407	0.00464264904001784	0.004642639693	0.00464261846173554	0.00464260254499948	0.00464259636376319	0.00464259782855864	0.00464260329973779	0.00464260977989901	0.00464261544651661	0.00464261949934015
flux1:	0.681579803047197	0.00442574281238528	0.00442574281101447	0.00442574250949901	0.00442574204684565	0.00442574157077686	0.00442574121536306	0.00442574107688699	0.00442574118971316	0.00442574150451445	0.00442574187212836	0.004425742037758	0.00442574165237859	0.00442574031116874	0.0044257376323686	0.00442573339305461	0.00442572773733978	0.00442572145770302	0.00442571629767143	0.00442571508570014	0.00442572122052724	0.0044257365922481	0.00442575690510047	0.00442576580972425	0.00442573984074522	0.00442569266347392	0.00442572986093224	0.00442581441592983	0.00442564446643223	0.00442586386670767	0.00442572649440581	0.00442563978686141	0.00442572649440581	0.00442586386670767	0.00442564446643223	0.00442581441592983	0.00442572986093224	0.00442569266347392	0.00442573984074522	0.00442576580972425	0.00442575690510046	0.0044257365922481	0.00442572122052724	0.00442571508570013	0.00442571629767143	0.00442572145770302	0.00442572773733978	0.00442573339305461	0.0044257376323686
flux1:	0.68184225195095	0.00421526764629583	0.00421526800616015	0.00421526805465342	0.00421526789877554	0.00421526765653915	0.00421526743737491	0.00421526732067053	0.00421526733405252	0.00421526743358261	0.00421526748891944	0.0042152672778612	0.00421526649669768	0.00421526479556185	0.00421526185129647	0.00421525749318657	0.00421525189587857	0.00421524583972501	0.00421524098921085	0.00421524000979564	0.00421524607153027	0.00421526087972267	0.00421528026868653	0.00421528871352309	0.00421526412097566	0.00421521977903339	0.00421525585452297	0.00421533629006567	0.00421517471808392	0.00421538393954291	0.00421525321771542	0.00421517059184115	0.00421525321771542	0.00421538393954291	0.00421517471808392	0.00421533629006567	0.00421525585452297	0.00421521977903339	0.00421526412097566	0.00421528871352309	0.00421528026868653	0.00421526087972267	0.00421524607153027	0.00421524000979564	0.00421524098921085	0.004215245839725	0.00421525189587857	0.00421525749318656	0.00421526185129648
flux1:	0.682104700854704	0.00401125664460008	0.00401125729138865	0.00401125762204689	0.00401125771657603	0.00401125766762621	0.00401125756335361	0.0040112574683583	0.0040112574041645	0.00401125733124586	0.00401125713543656	0.00401125662285681	0.00401125552936717	0.00401125355313989	0.00401125042201971	0.00401124600994507	0.00401124051563361	0.00401123470335429	0.00401123015880632	0.00401122939050039	0.00401123535181571	0.00401124957732939	0.00401126803564825	0.00401127600118416	0.00401125269499008	0.004011211020038	0.00401124592032372	0.00401132232945888	0.00401116882589319	0.00401136813839425	0.00401124383918003	0.00401116516691222	0.00401124383918003	0.00401136813839425	0.00401116882589319	0.00401132232945888	0.00401124592032372	0.00401121102003801	0.00401125269499008	0.00401127600118416	0.00401126803564825	0.00401124957732939	0.00401123535181571	0.00401122939050039	0.00401123015880632	0.00401123470335429	0.00401124051563361	0.00401124600994507	0.00401125042201971
flux1:	0.682367149758457	0.00381374853538193	0.00381374940049052	0.00381374995184116	0.00381375024698297	0.00381375035708937	0.00381375035197483	0.00381375028318513	0.00381375016648688	0.00381374996560135	0.00381374957982413	0.00381374883938361	0.00381374751415567	0.00381374534374724	0.00381374209981924	0.0038137376938968	0.00381373234282086	0.00381372679129184	0.00381372254681892	0.00381372196711047	0.00381372780065657	0.00381374142478971	0.00381375894594357	0.00381376641248749	0.00381374430301091	0.00381370512962864	0.00381373880613376	0.00381381128338466	0.00381366553986892	0.00381385521725434	0.00381373711266335	0.00381366226517191	0.00381373711266335	0.00381385521725434	0.00381366553986892	0.00381381128338466	0.00381373880613376	0.00381370512962864	0.00381374430301091	0.00381376641248749	0.00381375894594357	0.00381374142478971	0.00381372780065657	0.00381372196711047	0.00381372254681892	0.00381372679129184	0.00381373234282086	0.00381373769389679	0.00381374209981924
flux1:	0.68262959866221	0.00362276335640813	0.00362276437854738	0.00362276509667155	0.00362276554989897	0.00362276579131499	0.00362276587488928	0.00362276584049993	0.00362276569826624	0.0036227654138882	0.00362276489744343	0.00362276399923136	0.00362276251789998	0.00362276022831949	0.0036227569393095	0.00362275259350051	0.00362274742049719	0.00362274214246512	0.00362273818967553	0.00362273777527009	0.00362274345436636	0.00362275645992688	0.00362277303903429	0.00362277998846324	0.00362275898859791	0.00362272215650764	0.00362275456707942	0.00362282320983002	0.0036226849209484	0.00362286524123767	0.00362275310443462	0.00362268195272733	0.00362275310443462	0.00362286524123767	0.0036226849209484	0.00362282320983002	0.00362275456707942	0.00362272215650764	0.00362275898859791	0.00362277998846324	0.00362277303903429	0.00362275645992688	0.00362274345436636	0.00362273777527009	0.00362273818967553	0.00362274214246513	0.00362274742049719	0.00362275259350051	0.00362275693930951
flux1:	0.682892047565963	0.00343830330726045	0.00343830443350668	0.00343830527267254	0.00343830584891362	0.00343830620011617	0.00343830636648798	0.00343830637732472	0.00343830623704076	0.00343830591202389	0.00343830532058384	0.00343830432933074	0.00343830276085437	0.00343830041964409	0.00343829714563124	0.00343829290672076	0.00343828794055406	0.00343828294433524	0.00343827927240352	0.00343827899963484	0.0034382844989879	0.00343829687128093	0.00343831250633676	0.00343831892359721	0.00343829895053767	0.00343826430646267	0.00343829541677954	0.00343836032634591	0.00343822919152071	0.00343840043691816	0.00343829404333552	0.00343822645879824	0.00343829404333552	0.00343840043691816	0.00343822919152071	0.00343836032634591	0.00343829541677954	0.00343826430646267	0.00343829895053767	0.00343831892359721	0.00343831250633676	0.00343829687128093	0.0034382844989879	0.00343827899963484	0.00343827927240352	0.00343828294433524	0.00343828794055406	0.00343829290672076	0.00343829714563124
flux1:	0.683154496469717	0.0032603536355226	0.00326035482182457	0.00326035574461169	0.00326035641599536	0.00326035686107557	0.00326035710800895	0.00326035717635008	0.00326035706465205	0.00326035673875523	0.00326035612286185	0.00326035509648975	0.00326035350182778	0.00326035116793248	0.00326034796046206	0.00326034386745039	0.00326033913049808	0.00326033441995876	0.00326033101588016	0.00326033086120647	0.00326033615760997	0.00326034788530882	0.00326036257821772	0.00326036845254609	0.00326034942921275	0.00326031682834666	0.00326034661295022	0.00326040789532578	0.00326028362036652	0.00326044607707908	0.00326034520535524	0.0032602810602261	0.00326034520535524	0.00326044607707908	0.00326028362036652	0.00326040789532578	0.00326034661295022	0.00326031682834666	0.00326034942921275	0.00326036845254609	0.00326036257821772	0.00326034788530882	0.00326033615760997	0.00326033086120647	0.00326033101588016	0.00326033441995876	0.00326033913049808	0.00326034386745039	0.00326034796046206
flux1:	0.68341694537347	0.00308888355074052	0.00308888476192503	0.00308888573890479	0.00308888648414557	0.00308888701194169	0.00308888733979194	0.00308888747817003	0.00308888741957988	0.00308888712820264	0.00308888653206853	0.00308888552061569	0.00308888395182527	0.0030888816748981	0.00308887857651885	0.00308887466039813	0.00308887016866019	0.0030888657434358	0.00308886259242438	0.00308886253296662	0.00308886760594224	0.00308887868180834	0.00308889243918597	0.00308889776502753	0.00308887962113172	0.00308884892821155	0.00308887737116193	0.00308893513743794	0.00308881743575368	0.00308897139362406	0.00308887582636855	0.00308881499414675	0.00308887582636855	0.00308897139362406	0.00308881743575368	0.00308893513743793	0.00308887737116193	0.00308884892821155	0.00308887962113172	0.00308889776502753	0.00308889243918597	0.00308887868180834	0.00308886760594224	0.00308886253296662	0.00308886259242438	0.0030888657434358	0.00308887016866019	0.00308887466039813	0.00308887857651885
flux1:	0.683679394277223	0.00292384716004826	0.00292384836939173	0.00292384937844648	0.00292385018196058	0.00292385078502803	0.00292385119562779	0.0029238514156947	0.00292385143152455	0.00292385120470542	0.00292385066535262	0.00292384971028824	0.00292384821003857	0.00292384603016473	0.00292384307435897	0.00292383935823347	0.00292383512161526	0.00292383097752038	0.00292382806350381	0.00292382807758428	0.00292383290993064	0.0029238433313569	0.00292385616508276	0.00292386094270154	0.00292384361545128	0.00292381470544206	0.00292384180060968	0.00292389616708514	0.00292378476057365	0.00292393051254175	0.00292384003693472	0.00292378239272584	0.00292384003693472	0.00292393051254175	0.00292378476057365	0.00292389616708515	0.00292384180060968	0.00292381470544206	0.00292384361545127	0.00292386094270154	0.00292385616508276	0.0029238433313569	0.00292383290993064	0.00292382807758428	0.0029238280635038	0.00292383097752038	0.00292383512161526	0.00292383935823347	0.00292384307435897
flux1:	0.683941843180977	0.00276518441956056	0.00276518560801081	0.00276518663338531	0.00276518748423404	0.00276518815774571	0.0027651886533253	0.00276518896485083	0.00276518907233003	0.00276518893404206	0.002765188480793	0.00276518761471757	0.00276518621619967	0.00276518416400253	0.00276518137546306	0.00276517787496142	0.00276517389777803	0.00276517002735512	0.00276516733352102	0.00276516740116547	0.00276517197938775	0.00276518174875019	0.00276519367626749	0.00276519791205285	0.00276518134651362	0.00276515410492611	0.00276517985594529	0.00276523094395131	0.00276512556358756	0.00276526340499938	0.00276517781323691	0.00276512323403837	0.00276517781323691	0.00276526340499938	0.00276512556358756	0.00276523094395131	0.00276517985594529	0.00276515410492611	0.00276518134651363	0.00276519791205285	0.00276519367626749	0.00276518174875019	0.00276517197938775	0.00276516740116547	0.00276516733352102	0.00276517002735512	0.00276517389777803	0.00276517787496142	0.00276518137546306
flux1:	0.68420429208473	0.00261282209586067	0.00261282325100282	0.00261282428218511	0.00261282517293983	0.00261282591360151	0.00261282649581489	0.00261282690587332	0.00261282711753367	0.00261282708529167	0.00261282673960753	0.00261282598631602	0.00261282471351042	0.00261282281059078	0.0026128202057885	0.00261281692970903	0.00261281321135348	0.0026128096045096	0.0026128071138606	0.00261280721723263	0.00261281153183468	0.00261282065664651	0.00261283170101569	0.00261283540750267	0.00261281955663923	0.00261279387951294	0.00261281829943271	0.00261286623490479	0.00261276662105874	0.00261289684884727	0.00261281593844731	0.00261276430337908	0.00261281593844731	0.00261289684884727	0.00261276662105874	0.00261286623490479	0.00261281829943271	0.00261279387951294	0.00261281955663923	0.00261283540750267	0.00261283170101569	0.00261282065664651	0.00261281153183468	0.00261280721723263	0.0026128071138606	0.0026128096045096	0.00261281321135348	0.00261281692970903	0.0026128202057885
flux1:	0.684466740988483	0.00246667473216605	0.00246667584702993	0.00246667687755577	0.00246667780317004	0.00246667860822387	0.00246667927733619	0.00246667978971776	0.00246668011305293	0.00246668019782916	0.00246667997347345	0.00246667934834329	0.00246667821659517	0.00246667647624502	0.0024666740642248	0.00246667101535195	0.00246666755107044	0.00246666419575294	0.00246666189163348	0.00246666201537726	0.00246666606100621	0.00246667455387819	0.00246668474360029	0.00246668793923063	0.00246667276366503	0.00246664855725776	0.00246667166793283	0.00246671658077105	0.0024666224832902	0.00246674539505564	0.00246666896904219	0.00246662015952815	0.00246666896904219	0.00246674539505564	0.0024666224832902	0.00246671658077105	0.00246667166793283	0.00246664855725776	0.00246667276366503	0.00246668793923063	0.00246668474360029	0.00246667455387819	0.00246666606100621	0.00246666201537727	0.00246666189163348	0.00246666419575294	0.00246666755107044	0.00246667101535195	0.0024666740642248
flux1:	0.684729189892236	0.00232664561402371	0.00232664668582624	0.00232664771209315	0.00232664866885574	0.00232664953522894	0.00232665028950458	0.00232665090437043	0.00232665134176864	0.0023266515481968	0.00232665145168776	0.00232665096234186	0.00232664997918436	0.00232664840731085	0.00232664619065032	0.00232664336668086	0.00232664014840084	0.00232663703126872	0.00232663489783297	0.00232663502930811	0.00232663880474968	0.00232664668316901	0.00232665605180355	0.00232665876046191	0.00232664422799015	0.00232662140822125	0.00232664323949108	0.00232668526275216	0.00232659644084719	0.0023267123338666	0.00232664020085045	0.00232659410075701	0.00232664020085044	0.0023267123338666	0.00232659644084719	0.00232668526275216	0.00232664323949108	0.00232662140822125	0.00232664422799015	0.00232665876046191	0.00232665605180355	0.00232664668316901	0.00232663880474968	0.00232663502930811	0.00232663489783298	0.00232663703126872	0.00232664014840084	0.00232664336668086	0.00232664619065032
flux1:	0.68499163879599	0.00219262772966908	0.00219262875857664	0.00219262977874072	0.00219263076336722	0.00219263168700645	0.00219263252231843	0.00219263323610054	0.00219263378503338	0.00219263411186713	0.00219263414317131	0.00219263379035817	0.00219263295651982	0.0021926315527131	0.0021926295285805	0.00219262692310119	0.00219262394026342	0.00219262104731758	0.00219261906991535	0.00219261919931525	0.00219262270734608	0.00219262999329323	0.00219263857890135	0.00219264082926726	0.00219262691418141	0.00219260540587966	0.00219262599458628	0.00219266526355309	0.00219258148552705	0.00219269065572305	0.002192622629899	0.00219257912563718	0.002192622629899	0.00219269065572305	0.00219258148552705	0.00219266526355309	0.00219262599458628	0.00219260540587966	0.00219262691418141	0.00219264082926726	0.00219263857890135	0.00219262999329323	0.00219262270734608	0.00219261919931525	0.00219261906991535	0.00219262104731759	0.00219262394026342	0.00219262692310119	0.0021926295285805
flux1:	0.685254087699743	0.00206450472048148	0.0020645057084639	0.00206450672147686	0.00206450773038099	0.00206450870579475	0.00206450961545934	0.00206451042099168	0.00206451107442858	0.00206451151521052	0.00206451166862258	0.00206451144725153	0.00206451075778229	0.00206450951646269	0.0020645076777135	0.00206450528117796	0.00206450252153088	0.00206449983867402	0.00206449800413962	0.00206449812449275	0.00206450137160224	0.002064508091031	0.00206451593547961	0.0020645177602383	0.00206450444250341	0.00206448417851156	0.00206450356740708	0.00206454021858122	0.00206446126144179	0.00206456400234013	0.00206449990341934	0.00206445888401695	0.00206449990341934	0.00206456400234012	0.00206446126144179	0.00206454021858122	0.00206450356740708	0.00206448417851156	0.00206450444250341	0.0020645177602383	0.00206451593547961	0.002064508091031	0.00206450137160224	0.00206449812449275	0.00206449800413962	0.00206449983867402	0.00206450252153088	0.00206450528117796	0.0020645076777135
flux1:	0.685516536603496	0.00194215181727396	0.00194215276710604	0.00194215377193278	0.0019421548007003	0.00194215582071517	0.00194215679554065	0.00194215768239428	0.00194215842940233	0.00194215897329203	0.00194215923844204	0.00194215913871072	0.00194215858416389	0.00194215749574833	0.00194215583200699	0.00194215363266706	0.00194215108299	0.00194214859649553	0.00194214689333212	0.00194214700039178	0.00194214999639213	0.00194215617860192	0.00194216332676694	0.0019421647617241	0.00194215202605902	0.0019421329462462	0.00194215118283928	0.00194218535290009	0.00194211100189319	0.00194220760359645	0.00194214725669227	0.00194210861384238	0.00194214725669227	0.00194220760359645	0.00194211100189319	0.00194218535290009	0.00194215118283928	0.0019421329462462	0.00194215202605902	0.0019421647617241	0.00194216332676694	0.00194215617860192	0.00194214999639213	0.00194214700039178	0.00194214689333212	0.00194214859649553	0.00194215108299	0.00194215363266706	0.00194215583200699
flux1:	0.685778985507249	0.00182543675847295	0.00182543767292186	0.00182543866796109	0.00182543971103278	0.00182544076675398	0.00182544179527925	0.00182544275026473	0.00182544357674661	0.00182544420945318	0.00182544457238256	0.00182544458093681	0.00182544414854838	0.00182544320058324	0.00182544169926453	0.00182543968402038	0.001825437330751	0.00182543502762835	0.0018254334460876	0.0018254335381221	0.00182543629566868	0.00182544197260102	0.00182544847150849	0.00182544955465294	0.00182543738956233	0.00182541943979256	0.00182543657517959	0.00182546839994962	0.00182539844804914	0.00182548919625169	0.00182543243173551	0.0018253960598268	0.00182543243173551	0.00182548919625169	0.00182539844804914	0.00182546839994962	0.00182543657517959	0.00182541943979256	0.00182543738956232	0.00182544955465294	0.00182544847150849	0.00182544197260102	0.00182543629566868	0.0018254335381221	0.0018254334460876	0.00182543502762835	0.001825437330751	0.00182543968402038	0.00182544169926453
flux1:	0.686041434411003	0.00171422068656226	0.00171422156778176	0.00171422255049559	0.00171422360105064	0.00171422468200482	0.00171422575089405	0.00171422675868774	0.00171422764820738	0.00171422835297202	0.00171422879722203	0.00171422889829353	0.00171422857310878	0.0017142277513247	0.00171422639855872	0.00171422455370148	0.00171422238345169	0.00171422025170344	0.00171421878376655	0.00171421886126584	0.00171422139531327	0.00171422660080464	0.00171423249874768	0.00171423326930334	0.0017142216661044	0.00171420479720516	0.00171422088492712	0.00171425049837925	0.00171418474576414	0.00171426992082961	0.00171421657417147	0.00171418237030559	0.00171421657417147	0.00171426992082961	0.00171418474576415	0.00171425049837925	0.00171422088492712	0.00171420479720516	0.0017142216661044	0.00171423326930334	0.00171423249874768	0.00171422660080464	0.00171422139531327	0.00171421886126584	0.00171421878376655	0.00171422025170344	0.00171422238345169	0.00171422455370148	0.00171422639855872
flux1:	0.686303883314756	0.00160835901949621	0.00160835986863188	0.00160836083537539	0.00160836188539408	0.00160836297982266	0.00160836407437587	0.00160836511822358	0.00160836605286932	0.00160836681144625	0.00160836731910866	0.00160836749558331	0.00160836726148887	0.00160836655074328	0.00160836533217815	0.00160836364400791	0.00160836164396123	0.00160835967273416	0.00160835831200563	0.00160835837732388	0.00160836070454383	0.00160836547356648	0.00160837081923329	0.00160837131673819	0.00160836026862077	0.00160834443538965	0.00160835953034979	0.0016083870636858	0.0016083253172308	0.00160840519334965	0.00160835510495596	0.00160832296895636	0.00160835510495596	0.00160840519334965	0.0016083253172308	0.0016083870636858	0.00160835953034979	0.00160834443538965	0.00160836026862077	0.00160837131673819	0.00160837081923329	0.00160836547356648	0.00160836070454383	0.00160835837732388	0.00160835831200563	0.00160835967273416	0.00160836164396123	0.00160836364400791	0.00160836533217815
flux1:	0.686566332218509	0.00150770229411498	0.00150770311111044	0.00150770405714008	0.00150770509761508	0.00150770619288014	0.00150770729761625	0.00150770836006785	0.00150770932130573	0.00150771011489545	0.00150771066758269	0.00150771090196182	0.00150771074259186	0.00150771012767493	0.00150770902914078	0.0015077074844525	0.00150770564264284	0.0015077038222812	0.00150770256381039	0.00150770262076562	0.00150770475895245	0.00150770912687268	0.00150771396851712	0.00150771423196168	0.00150770373311438	0.00150768889339574	0.00150770305086652	0.00150772863169075	0.00150767070449197	0.00150774554893291	0.00150769856399133	0.00150766839840696	0.00150769856399133	0.00150774554893291	0.00150767070449197	0.00150772863169075	0.00150770305086652	0.00150768889339574	0.00150770373311438	0.00150771423196168	0.00150771396851712	0.00150770912687268	0.00150770475895245	0.00150770262076562	0.00150770256381039	0.0015077038222812	0.00150770564264284	0.0015077074844525	0.00150770902914077
flux1:	0.686828781122262	0.00141209697892991	0.0014120977625117	0.00141209868214218	0.00141209970340196	0.00141210078646363	0.00141210188573268	0.00141210294936407	0.00141210391883945	0.00141210472893574	0.00141210530863653	0.00141210558386324	0.00141210548335835	0.00141210494964821	0.00141210395767578	0.00141210254411296	0.00141210084959195	0.00141209917160547	0.00141209801165381	0.00141209806510625	0.00141210003259493	0.00141210403447481	0.00141210841915619	0.00141210848620757	0.00141209853103565	0.00141208464489192	0.00141209791963313	0.00141212167123867	0.00141206738219023	0.0014121374546546	0.00141209342299364	0.00141206513310041	0.00141209342299364	0.0014121374546546	0.00141206738219023	0.00141212167123867	0.00141209791963313	0.00141208464489192	0.00141209853103565	0.00141210848620757	0.00141210841915619	0.00141210403447481	0.00141210003259493	0.00141209806510625	0.00141209801165381	0.00141209917160547	0.00141210084959195	0.00141210254411296	0.00141210395767578
flux1:	0.687091230026016	0.00132138625397611	0.00132138700178656	0.00132138788866003	0.0013213888807647	0.00132138993868899	0.00132139101727305	0.0013213920653572	0.00132139302560985	0.00132139383473078	0.00132139442452742	0.00132139472466001	0.0013213946682676	0.00132139420223025	0.0013213933044254	0.00132139201070867	0.00132139045361325	0.00132138891057593	0.00132138784634844	0.00132138790177858	0.00132138971689663	0.00132139338686121	0.00132139735977479	0.00132139726610732	0.00132138784856171	0.00132137487755715	0.00132138732305975	0.00132140936383847	0.00132135853727117	0.00132142408935583	0.00132138286532436	0.00132135635912633	0.00132138286532436	0.00132142408935583	0.00132135853727118	0.00132140936383847	0.00132138732305975	0.00132137487755715	0.00132138784856171	0.00132139726610732	0.00132139735977478	0.00132139338686121	0.00132138971689663	0.00132138790177858	0.00132138784634844	0.00132138891057593	0.00132139045361325	0.00132139201070867	0.00132139330442541
flux1:	0.687353678929769	0.0012354107557625	0.00123541146460431	0.00123541231203306	0.00123541326520316	0.00123541428566209	0.0012354153293293	0.00123541634642487	0.00123541728149142	0.00123541807377379	0.00123541865840655	0.00123541896913123	0.00123541894364557	0.00123541853318282	0.00123541771846553	0.00123541653450863	0.00123541510604444	0.00123541369144165	0.00123541272080182	0.00123541278390713	0.00123541446447936	0.00123541783516659	0.00123542143908005	0.0012354212178256	0.00123541233085512	0.00123540023746288	0.0012354119053272	0.00123543234830906	0.00123538481369722	0.0012354460884674	0.00123540753083709	0.0012353827190686	0.00123540753083709	0.0012354460884674	0.00123538481369721	0.00123543234830906	0.0012354119053272	0.00123540023746288	0.00123541233085512	0.0012354212178256	0.00123542143908005	0.00123541783516658	0.00123541446447936	0.00123541278390713	0.00123541272080182	0.00123541369144165	0.00123541510604444	0.00123541653450863	0.00123541771846553
flux1:	0.687616127833522	0.00115400928567384	0.00115400995182778	0.00115401075317196	0.00115401165821369	0.00115401262994431	0.0011540136259272	0.00115401459836144	0.00115401549424766	0.00115401625589387	0.00115401682216782	0.00115401713115142	0.00115401712519932	0.00115401675985545	0.00115401601857698	0.0011540149355065	0.00115401362786495	0.00115401233590716	0.00115401145709286	0.0011540115334197	0.00115401309634004	0.00115401619844557	0.0011540194732514	0.00115401915457707	0.00115401078970976	0.00115399953684666	0.00115401047629693	0.00115402942881873	0.00115398502055703	0.00115404225222766	0.00115400622411918	0.00115398302024866	0.00115400622411918	0.00115404225222766	0.00115398502055703	0.00115402942881873	0.00115401047629693	0.00115399953684666	0.00115401078970976	0.00115401915457707	0.0011540194732514	0.00115401619844557	0.00115401309634004	0.0011540115334197	0.00115401145709286	0.00115401233590716	0.00115401362786495	0.0011540149355065	0.00115401601857698
flux1:	0.687878576737275	0.00107701948050052	0.00107702010007854	0.00107702084912347	0.00107702169781846	0.0010770226110138	0.00107702354839092	0.00107702446462183	0.00107702530963643	0.00107702602921138	0.00107702656624897	0.00107702686334041	0.00107702686752519	0.00107702653856802	0.00107702586252443	0.00107702487262202	0.00107702367884974	0.00107702250427048	0.00107702171562657	0.00107702181025051	0.00107702327113136	0.00107702613305544	0.00107702911544316	0.00107702872625798	0.00107702087331126	0.00107701042399899	0.00107702068153128	0.00107703824503036	0.0010769968022789	0.00107705021599952	0.00107701658483193	0.00107699490506731	0.00107701658483193	0.00107705021599952	0.0010769968022789	0.00107703824503036	0.00107702068153128	0.00107701042399899	0.00107702087331126	0.00107702872625798	0.00107702911544316	0.00107702613305544	0.00107702327113136	0.00107702181025051	0.00107702171562657	0.00107702250427048	0.00107702367884974	0.00107702487262202	0.00107702586252443
flux1:	0.688141025641029	0.00100427844408182	0.00100427901338087	0.0010042797046833	0.00100428049011761	0.0010042813367303	0.00100428220669793	0.00100428305754935	0.00100428384249884	0.00100428451108267	0.00100428501043281	0.00100428528772788	0.00100428529464953	0.00100428499504561	0.00100428437740762	0.00100428347399463	0.00100428238783348	0.00100428132568747	0.00100428062542829	0.00100428074269248	0.00100428211559748	0.0010042847631962	0.00100428748644353	0.00100428705023032	0.00100427969714474	0.00100427001429129	0.00100427963344722	0.00100429590337187	0.00100425726996415	0.00100430708170065	0.00100427571916185	0.0010042554824572	0.00100427571916185	0.00100430708170065	0.00100425726996415	0.00100429590337187	0.00100427963344722	0.00100427001429129	0.00100427969714474	0.00100428705023032	0.00100428748644353	0.0010042847631962	0.00100428211559748	0.00100428074269248	0.00100428062542829	0.00100428132568747	0.00100428238783348	0.00100428347399463	0.00100428437740762
flux1:	0.688403474544782	9.35623339350591e-4	9.35623855177659e-4	9.35624484356864e-4	9.35625201170984e-4	9.35625975117763e-4	9.35626771146722e-4	9.35627549917477e-4	9.3562826816958e-4	9.356288793782e-4	9.35629334998167e-4	9.35629586787032e-4	9.35629590959554e-4	9.35629315265019e-4	9.35628750445499e-4	9.35627927729376e-4	9.35626943444182e-4	9.35625988919563e-4	9.35625374931142e-4	9.35625518248632e-4	9.35626815510699e-4	9.35629271949379e-4	9.35631765826735e-4	9.35631302591085e-4	9.35624435378039e-4	9.35615481669103e-4	9.35624502924169e-4	9.35639568749216e-4	9.35603593155876e-4	9.35650009660136e-4	9.35620791695048e-4	9.35601919757795e-4	9.35620791695048e-4	9.35650009660135e-4	9.35603593155875e-4	9.35639568749216e-4	9.35624502924168e-4	9.35615481669103e-4	9.35624435378038e-4	9.35631302591085e-4	9.35631765826736e-4	9.35629271949379e-4	9.356268155107e-4	9.35625518248632e-4	9.35625374931143e-4	9.35625988919562e-4	9.35626943444182e-4	9.35627927729377e-4	9.35628750445499e-4
flux1:	0.688665923448535	8.70891940355187e-4	8.70892400300539e-4	8.70892964257006e-4	8.70893608806361e-4	8.70894306069378e-4	8.7089502394926e-4	8.70895726404558e-4	8.70896373832975e-4	8.70896923723883e-4	8.70897331854285e-4	8.70897554473865e-4	8.70897552162664e-4	8.70897296352253e-4	8.70896779831991e-4	8.70896032732823e-4	8.70895144941627e-4	8.70894293197032e-4	8.70893762885861e-4	8.70893934608112e-4	8.70895166730577e-4	8.70897452433452e-4	8.70899743212317e-4	8.70899269536915e-4	8.70892872327324e-4	8.7088461021441e-4	8.70893070967046e-4	8.70907016301322e-4	8.70873551640265e-4	8.70916770497715e-4	8.7088957731045e-4	8.70871994607994e-4	8.7088957731045e-4	8.70916770497715e-4	8.70873551640264e-4	8.70907016301323e-4	8.70893070967047e-4	8.70884610214411e-4	8.70892872327324e-4	8.70899269536915e-4	8.70899743212317e-4	8.70897452433452e-4	8.70895166730577e-4	8.70893934608112e-4	8.70893762885861e-4	8.70894293197032e-4	8.70895144941627e-4	8.70896032732823e-4	8.70896779831992e-4
flux1:	0.688928372352288	8.09923144107528e-4	8.0992354674993e-4	8.09924043802125e-4	8.09924614224582e-4	8.09925232852459e-4	8.09925870631658e-4	8.09926494890202e-4	8.099270697186e-4	8.09927556602643e-4	8.0992791555822e-4	8.09928107172942e-4	8.0992809617544e-4	8.09927857431246e-4	8.09927385562355e-4	8.0992670953547e-4	8.09925913054494e-4	8.09925159089033e-4	8.09924709280621e-4	8.0992491063114e-4	8.09926086266735e-4	8.0992821895355e-4	8.09930329506527e-4	8.09929858696372e-4	8.09923913875127e-4	8.09916305645006e-4	8.09924240290863e-4	8.09937143061564e-4	8.0990604714432e-4	8.09946256888619e-4	8.09920972954157e-4	8.09904606718916e-4	8.09920972954157e-4	8.09946256888619e-4	8.0990604714432e-4	8.09937143061565e-4	8.09924240290863e-4	8.09916305645006e-4	8.09923913875127e-4	8.09929858696372e-4	8.09930329506528e-4	8.0992821895355e-4	8.09926086266735e-4	8.0992491063114e-4	8.09924709280621e-4	8.09925159089032e-4	8.09925913054494e-4	8.09926709535469e-4	8.09927385562355e-4
flux1:	0.689190821256042	7.52557442364273e-4	7.52557787399552e-4	7.52558217335875e-4	7.52558713529582e-4	7.52559253546742e-4	7.52559811381945e-4	7.52560357716354e-4	7.52560860282161e-4	7.52561284463906e-4	7.52561594363711e-4	7.52561754698038e-4	7.52561734089616e-4	7.52561510569616e-4	7.52561080373528e-4	7.52560471241532e-4	7.52559760954057e-4	7.52559099514874e-4	7.52558726402504e-4	7.52558957471522e-4	7.52560083471011e-4	7.52562078268977e-4	7.52564028247046e-4	7.52563570549412e-4	7.52558058958726e-4	7.52551066867849e-4	7.52558506942807e-4	7.52570439641328e-4	7.52541575045045e-4	7.52578955328762e-4	7.52555469409692e-4	7.52540249641271e-4	7.52555469409692e-4	7.52578955328763e-4	7.52541575045045e-4	7.52570439641328e-4	7.52558506942807e-4	7.52551066867849e-4	7.52558058958726e-4	7.52563570549412e-4	7.52564028247046e-4	7.52562078268978e-4	7.52560083471011e-4	7.52558957471522e-4	7.52558726402505e-4	7.52559099514874e-4	7.52559760954057e-4	7.52560471241532e-4	7.52561080373528e-4
flux1:	0.689453270159795	6.98637353687168e-4	6.98637641977928e-4	6.98638006027451e-4	6.98638429547589e-4	6.98638892785259e-4	6.98639372717461e-4	6.98639843288113e-4	6.98640275748175e-4	6.98640639217929e-4	6.98640901677941e-4	6.98641031722682e-4	6.98641001588113e-4	6.98640792191914e-4	6.98640401166025e-4	6.98639854970548e-4	6.98639225725783e-4	6.98638651255103e-4	6.9863835039629e-4	6.98638610189943e-4	6.98639691710278e-4	6.98641561328092e-4	6.9864336739944e-4	6.98642930281582e-4	6.98637831476084e-4	6.98631417933098e-4	6.98638392308495e-4	6.98649422282373e-4	6.98622656436841e-4	6.9865737824729e-4	6.98635583411219e-4	6.98621442874622e-4	6.98635583411218e-4	6.9865737824729e-4	6.98622656436841e-4	6.98649422282373e-4	6.98638392308496e-4	6.98631417933098e-4	6.98637831476084e-4	6.98642930281582e-4	6.9864336739944e-4	6.98641561328092e-4	6.98639691710278e-4	6.98638610189943e-4	6.9863835039629e-4	6.98638651255103e-4	6.98639225725783e-4	6.98639854970548e-4	6.98640401166025e-4
flux1:	0.689715719063548	6.48007816349633e-4	6.48008049900106e-4	6.48008350630728e-4	6.48008704518135e-4	6.48009094383409e-4	6.48009500059661e-4	6.48009898602995e-4	6.4801026460323e-4	6.48010570702901e-4	6.48010788512394e-4	6.48010890224542e-4	6.48010851392302e-4	6.48010655538442e-4	6.48010301482394e-4	6.48009814362615e-4	6.48009260907749e-4	6.48008767528431e-4	6.48008533884326e-4	6.48008820420062e-4	6.4800986108048e-4	6.48011616030225e-4	6.48013292164594e-4	6.48012880632151e-4	6.48008173168654e-4	6.48002300948752e-4	6.48008836062906e-4	6.48019025839184e-4	6.47994231119014e-4	6.48026457028785e-4	6.48006250662272e-4	6.47993124881046e-4	6.48006250662272e-4	6.48026457028785e-4	6.47994231119015e-4	6.48019025839185e-4	6.48008836062906e-4	6.48002300948752e-4	6.48008173168654e-4	6.48012880632151e-4	6.48013292164595e-4	6.48011616030226e-4	6.4800986108048e-4	6.48008820420062e-4	6.48008533884327e-4	6.48008767528431e-4	6.48009260907749e-4	6.48009814362615e-4	6.48010301482394e-4
flux1:	0.689978167967302	6.00516542856534e-4	6.00516724721251e-4	6.00516965877808e-4	6.00517254435185e-4	6.00517575636365e-4	6.00517911997175e-4	6.00518243489287e-4	6.00518547819174e-4	6.00518800902185e-4	6.00518977702671e-4	6.00519053715471e-4	6.00519007508943e-4	6.00518824934833e-4	6.00518505804004e-4	6.00518073906077e-4	6.00517590851886e-4	6.00517172388421e-4	6.00517000399687e-4	6.00517310838255e-4	6.00518312912115e-4	6.00519961764718e-4	6.00521519547466e-4	6.00521136487138e-4	6.00516798233071e-4	6.00511430708941e-4	6.00517550820105e-4	6.00526958446573e-4	6.00504012259499e-4	6.00533896702077e-4	6.00515180517518e-4	6.00503007760956e-4	6.00515180517517e-4	6.00533896702077e-4	6.00504012259499e-4	6.00526958446573e-4	6.00517550820105e-4	6.00511430708941e-4	6.00516798233071e-4	6.00521136487138e-4	6.00521519547466e-4	6.00519961764717e-4	6.00518312912115e-4	6.00517310838256e-4	6.00517000399687e-4	6.00517172388422e-4	6.00517590851886e-4	6.00518073906077e-4	6.00518505804004e-4
flux1:	0.690240616871055	5.56014337025288e-4	5.56014471163876e-4	5.56014657461271e-4	5.56014885994112e-4	5.56015144240901e-4	5.56015417192592e-4	5.56015687507484e-4	5.56015935758115e-4	5.56016140860761e-4	5.56016280843076e-4	5.56016334199624e-4	5.56016282215879e-4	5.56016112807941e-4	5.56015826598664e-4	5.56015446017261e-4	5.56015027835388e-4	5.56014677865415e-4	5.56014561556817e-4	5.56014892360671e-4	5.56015856990764e-4	5.56017406651115e-4	5.56018855612134e-4	5.56018502143575e-4	5.56014510589419e-4	5.56009611965096e-4	5.56015339412652e-4	5.56024018804885e-4	5.56002803668464e-4	5.56030493230312e-4	5.56013173262672e-4	5.56001894526375e-4	5.56013173262672e-4	5.56030493230312e-4	5.56002803668463e-4	5.56024018804885e-4	5.56015339412652e-4	5.56009611965096e-4	5.56014510589419e-4	5.56018502143575e-4	5.56018855612134e-4	5.56017406651115e-4	5.56015856990764e-4	5.56014892360671e-4	5.56014561556817e-4	5.56014677865415e-4	5.56015027835388e-4	5.56015446017261e-4	5.56015826598664e-4
flux1:	0.690503065774808	5.14355374735453e-4	5.14355465828003e-4	5.14355602715513e-4	5.14355777255082e-4	5.14355978951443e-4	5.14356195041141e-4	5.14356410620588e-4	5.14356608862073e-4	5.14356771400464e-4	5.14356879032066e-4	5.14356912952112e-4	5.1435685687529e-4	5.14356700533734e-4	5.14356445201832e-4	5.14356111952707e-4	5.14355753000891e-4	5.14355464931007e-4	5.14355398036373e-4	5.14355745144256e-4	5.14356672569801e-4	5.14358128558709e-4	5.14359476502769e-4	5.1435915232622e-4	5.14355484889256e-4	5.14351020425114e-4	5.14356375887617e-4	5.14364377171526e-4	5.14344780771801e-4	5.14370414493406e-4	5.14354401084442e-4	5.14343960063693e-4	5.14354401084442e-4	5.14370414493406e-4	5.14344780771801e-4	5.14364377171526e-4	5.14356375887617e-4	5.14351020425114e-4	5.14355484889256e-4	5.1435915232622e-4	5.14359476502769e-4	5.1435812855871e-4	5.14356672569801e-4	5.14355745144256e-4	5.14355398036373e-4	5.14355464931007e-4	5.14355753000891e-4	5.14356111952707e-4	5.14356445201832e-4
flux1:	0.690765514678561	4.75397449593619e-4	4.7539750283202e-4	4.75397596244933e-4	4.75397723269579e-4	4.75397875215258e-4	4.75398041323741e-4	4.75398208872791e-4	4.75398363363422e-4	4.75398488866534e-4	4.75398568657433e-4	4.75398586343545e-4	4.75398527796703e-4	4.75398384336327e-4	4.75398157748116e-4	4.75397867768629e-4	4.75397562338775e-4	4.75397329497785e-4	4.75397305596873e-4	4.75397664604785e-4	4.75398554389351e-4	4.75399921120881e-4	4.75401174447715e-4	4.75400878176054e-4	4.75397512484837e-4	4.75393448704057e-4	4.75398451444778e-4	4.75405821286195e-4	4.75387736513498e-4	4.75411446193078e-4	4.75396653961312e-4	4.75386997017032e-4	4.75396653961312e-4	4.75411446193077e-4	4.75387736513498e-4	4.75405821286195e-4	4.75398451444778e-4	4.75393448704057e-4	4.75397512484838e-4	4.75400878176054e-4	4.75401174447715e-4	4.75399921120881e-4	4.75398554389351e-4	4.75397664604785e-4	4.75397305596873e-4	4.75397329497784e-4	4.75397562338775e-4	4.75397867768629e-4	4.75398157748116e-4
flux1:	0.691027963582315	4.39002184878755e-4	4.39002205749005e-4	4.39002261862499e-4	4.39002348031783e-4	4.39002457145989e-4	4.39002580210624e-4	4.3900270642938e-4	4.39002823365429e-4	4.39002917251192e-4	4.39002973563427e-4	4.39002978049406e-4	4.3900291848565e-4	4.39002787571667e-4	4.3900258748457e-4	4.39002336657706e-4	4.39002079040905e-4	4.3900189478335e-4	4.3900190744246e-4	4.39002273782112e-4	4.3900312503304e-4	4.39004406077557e-4	4.39005570082104e-4	4.39005299548113e-4	4.39002213699354e-4	4.38998518568454e-4	4.39003186661205e-4	4.39009968575965e-4	4.38993293534458e-4	4.39015204029253e-4	4.39001551824673e-4	4.38992627941853e-4	4.39001551824673e-4	4.39015204029253e-4	4.38993293534458e-4	4.39009968575966e-4	4.39003186661204e-4	4.38998518568454e-4	4.39002213699354e-4	4.39005299548113e-4	4.39005570082105e-4	4.39004406077557e-4	4.39003125033041e-4	4.39002273782112e-4	4.39001907442459e-4	4.3900189478335e-4	4.39002079040905e-4	4.39002336657706e-4	4.3900258748457e-4
flux1:	0.691290412486068	4.05035213233302e-4	4.05035207302601e-4	4.05035232300915e-4	4.05035284214403e-4	4.05035357292164e-4	4.05035444068816e-4	4.05035535427693e-4	4.05035620739178e-4	4.05035688137145e-4	4.05035725039514e-4	4.05035719081036e-4	4.05035659712376e-4	4.05035540828187e-4	4.05035364896676e-4	4.05035149093176e-4	4.05034933655439e-4	4.05034791468514e-4	4.0503483437746e-4	4.05035203484517e-4	4.05036015055998e-4	4.05037213381157e-4	4.05038292526474e-4	4.05038045058473e-4	4.05035217840337e-4	4.05031860918547e-4	4.05036211448596e-4	4.05042446088412e-4	4.05027084077402e-4	4.05047313598652e-4	4.05034724441766e-4	4.05026485180564e-4	4.05034724441766e-4	4.05047313598652e-4	4.05027084077402e-4	4.05042446088412e-4	4.05036211448596e-4	4.05031860918547e-4	4.05035217840337e-4	4.05038045058473e-4	4.05038292526474e-4	4.05037213381157e-4	4.05036015055998e-4	4.05035203484517e-4	4.0503483437746e-4	4.05034791468514e-4	4.05034933655439e-4	4.05035149093176e-4	4.05035364896677e-4
flux1:	0.691552861389821	3.73366325645554e-4	3.73366298365886e-4	3.73366298237221e-4	3.7336632222692e-4	3.73366365735421e-4	3.73366422604939e-4	3.73366485167165e-4	3.73366544361716e-4	3.73366589982723e-4	3.73366611149735e-4	3.73366597154833e-4	3.73366538915203e-4	3.73366431357653e-4	3.73366277159275e-4	3.73366092292122e-4	3.73365913554674e-4	3.73365807162189e-4	3.73365874261264e-4	3.73366241727087e-4	3.73367012400826e-4	3.7336813058477e-4	3.73369128742332e-4	3.73368901403556e-4	3.73366312481557e-4	3.7336326503589e-4	3.73367314272757e-4	3.73373039683911e-4	3.73358899150369e-4	3.73377559549136e-4	3.73365960554565e-4	3.7335835999438e-4	3.73365960554565e-4	3.73377559549136e-4	3.73358899150369e-4	3.73373039683911e-4	3.73367314272757e-4	3.7336326503589e-4	3.73366312481557e-4	3.73368901403556e-4	3.73369128742332e-4	3.7336813058477e-4	3.73367012400826e-4	3.73366241727087e-4	3.73365874261264e-4	3.73365807162189e-4	3.73365913554673e-4	3.73366092292122e-4	3.73366277159275e-4
flux1:	0.691815310293574	3.43869591332479e-4	3.43869547869892e-4	3.43869528234612e-4	3.43869530196916e-4	3.43869550115919e-4	3.43869582937555e-4	3.43869622229706e-4	3.43869660283702e-4	3.43869688334433e-4	3.43869696986174e-4	3.43869676981364e-4	3.43869620518889e-4	3.4386952341559e-4	3.43869388491404e-4	3.43869230576893e-4	3.43869083295377e-4	3.43869006753313e-4	3.43869092345125e-4	3.43869454047287e-4	3.43870182686478e-4	3.4387122309943e-4	3.43872143753625e-4	3.43871933542801e-4	3.43869563606555e-4	3.43866798691339e-4	3.43870562231982e-4	3.43875814085442e-4	3.43862808548263e-4	3.43880005590287e-4	3.43869327875632e-4	3.43862322552652e-4	3.43869327875631e-4	3.43880005590287e-4	3.43862808548263e-4	3.43875814085443e-4	3.43870562231982e-4	3.4386679869134e-4	3.43869563606555e-4	3.43871933542801e-4	3.43872143753625e-4	3.4387122309943e-4	3.43870182686478e-4	3.43869454047287e-4	3.43869092345125e-4	3.43869006753313e-4	3.43869083295377e-4	3.43869230576893e-4	3.43869388491404e-4
flux1:	0.692077759197328	3.16423450177935e-4	3.16423395273891e-4	3.16423361250679e-4	3.16423346520683e-4	3.16423348228204e-4	3.16423362239523e-4	3.16423383168141e-4	3.16423404462009e-4	3.16423418600261e-4	3.16423417478257e-4	3.16423393104818e-4	3.1642333879758e-4	3.16423251140484e-4	3.16423133044236e-4	3.16422998264266e-4	3.16422877501921e-4	3.16422825281212e-4	3.16422924123587e-4	3.16423276332005e-4	3.16423962006075e-4	3.1642492695842e-4	3.16425773373916e-4	3.16425577386438e-4	3.164234082573e-4	3.16420900758658e-4	3.16424393641099e-4	3.16429205433962e-4	3.16417253381531e-4	3.1643308701012e-4	3.16423265591243e-4	3.16416814430109e-4	3.16423265591243e-4	3.1643308701012e-4	3.16417253381531e-4	3.16429205433962e-4	3.16424393641099e-4	3.16420900758658e-4	3.164234082573e-4	3.16425577386438e-4	3.16425773373916e-4	3.16424926958421e-4	3.16423962006075e-4	3.16423276332005e-4	3.16422924123587e-4	3.16422825281213e-4	3.16422877501921e-4	3.16422998264266e-4	3.16423133044236e-4
flux1:	0.692340208101081	2.90910779413011e-4	2.909107172814e-4	2.90910673393133e-4	2.90910646661412e-4	2.90910634863156e-4	2.90910634623581e-4	2.90910641433889e-4	2.9091064972659e-4	2.90910653051646e-4	2.90910644424685e-4	2.90910616958918e-4	2.90910564948105e-4	2.90910485637545e-4	2.90910381988249e-4	2.90910266749142e-4	2.90910167939981e-4	2.90910134993307e-4	2.90910242370874e-4	2.90910581827893e-4	2.90911223907096e-4	2.90912115763723e-4	2.90912891116122e-4	2.90912706666796e-4	2.90910721367987e-4	2.90908448015032e-4	2.90911684803751e-4	2.90916088033096e-4	2.909051127965e-4	2.90919677383175e-4	2.90910651057358e-4	2.90904715297668e-4	2.90910651057358e-4	2.90919677383176e-4	2.909051127965e-4	2.90916088033096e-4	2.90911684803751e-4	2.90908448015033e-4	2.90910721367987e-4	2.90912706666797e-4	2.90912891116121e-4	2.90912115763722e-4	2.90911223907096e-4	2.90910581827893e-4	2.90910242370874e-4	2.90910134993307e-4	2.90910167939981e-4	2.90910266749142e-4	2.90910381988249e-4
flux1:	0.692602657004834	2.67218936241973e-4	2.67218870502686e-4	2.67218820621325e-4	2.67218785890926e-4	2.6721876458991e-4	2.67218753963197e-4	2.67218750234314e-4	2.6721874867084e-4	2.67218743742436e-4	2.6721872943576e-4	2.67218699826841e-4	2.67218650061303e-4	2.67218577955052e-4	2.67218486488322e-4	2.67218387472329e-4	2.67218306471396e-4	2.67218288281999e-4	2.67218400055334e-4	2.67218724029568e-4	2.67219322249951e-4	2.6722014351201e-4	2.6722085098357e-4	2.6722067569332e-4	2.67218858485333e-4	2.67216797831039e-4	2.67219792676439e-4	2.67223816987455e-4	2.672137465923e-4	2.67227131175465e-4	2.67218842394179e-4	2.67213385512618e-4	2.67218842394179e-4	2.67227131175465e-4	2.672137465923e-4	2.67223816987455e-4	2.67219792676439e-4	2.67216797831039e-4	2.67218858485333e-4	2.6722067569332e-4	2.6722085098357e-4	2.6722014351201e-4	2.6721932224995e-4	2.67218724029567e-4	2.67218400055334e-4	2.67218288281999e-4	2.67218306471396e-4	2.67218387472329e-4	2.67218486488322e-4
flux1:	0.692865105908588	2.45239778121084e-4	2.45239711768777e-4	2.45239659096382e-4	2.45239619675882e-4	2.45239592177033e-4	2.45239574346666e-4	2.45239563016785e-4	2.45239554161859e-4	2.45239543040872e-4	2.45239524482125e-4	2.45239493401323e-4	2.45239445687959e-4	2.45239379650598e-4	2.45239298264865e-4	2.45239212471513e-4	2.45239145590384e-4	2.45239138202061e-4	2.45239250834549e-4	2.45239557149385e-4	2.45240111649853e-4	2.45240865006353e-4	2.45241507849704e-4	2.45241339699581e-4	2.452396760846e-4	2.45237808460076e-4	2.45240575135014e-4	2.4524424844598e-4	2.45235015446119e-4	2.45247303958447e-4	2.45239698691568e-4	2.45234686320506e-4	2.45239698691567e-4	2.45247303958447e-4	2.45235015446118e-4	2.4524424844598e-4	2.45240575135014e-4	2.45237808460076e-4	2.452396760846e-4	2.45241339699581e-4	2.45241507849704e-4	2.45240865006353e-4	2.45240111649853e-4	2.45239557149385e-4	2.45239250834549e-4	2.45239138202061e-4	2.45239145590384e-4	2.45239212471513e-4	2.45239298264865e-4
flux1:	0.693127554812341	2.24869662390377e-4	2.24869597795098e-4	2.248695448765e-4	2.24869503403651e-4	2.24869472347163e-4	2.24869449857927e-4	2.24869433272447e-4	2.24869419163399e-4	2.24869403467506e-4	2.24869381743112e-4	2.24869349638756e-4	2.24869303693903e-4	2.2486924264255e-4	2.24869169437288e-4	2.24869094212732e-4	2.24869038239458e-4	2.24869038267971e-4	2.2486914883148e-4	2.24869435870294e-4	2.24869947204465e-4	2.24870635556927e-4	2.24871217130513e-4	2.24871054487144e-4	2.24869531186825e-4	2.2486783863319e-4	2.248703905501e-4	2.24873739157123e-4	2.24865280453873e-4	2.24876551939357e-4	2.24869579532768e-4	2.24864979376175e-4	2.24869579532768e-4	2.24876551939357e-4	2.24865280453873e-4	2.24873739157123e-4	2.248703905501e-4	2.2486783863319e-4	2.24869531186825e-4	2.24871054487144e-4	2.24871217130513e-4	2.24870635556927e-4	2.24869947204465e-4	2.24869435870294e-4	2.2486914883148e-4	2.24869038267971e-4	2.24869038239458e-4	2.24869094212732e-4	2.24869169437289e-4
flux1:	0.693390003716094	2.06009426939891e-4	2.06009365874913e-4	2.06009314636413e-4	2.0600927312609e-4	2.06009240542781e-4	2.06009215361544e-4	2.06009195337214e-4	2.06009177549302e-4	2.06009158517325e-4	2.06009134433656e-4	2.06009101586958e-4	2.06009057084814e-4	2.06009000028265e-4	2.0600893333231e-4	2.06008866385807e-4	2.06008818589486e-4	2.06008823216497e-4	2.06008929377921e-4	2.06009196068705e-4	2.06009665194929e-4	2.06010291659018e-4	2.06010815438527e-4	2.06010657055541e-4	2.06009261966828e-4	2.06007728149211e-4	2.06010078361491e-4	2.06013127026163e-4	2.0600538367657e-4	2.0601571249838e-4	2.06009325526857e-4	2.06005107274335e-4	2.06009325526857e-4	2.0601571249838e-4	2.06005383676571e-4	2.06013127026163e-4	2.06010078361491e-4	2.06007728149211e-4	2.06009261966828e-4	2.06010657055541e-4	2.06010815438527e-4	2.06010291659018e-4	2.06009665194929e-4	2.06009196068705e-4	2.06008929377921e-4	2.06008823216498e-4	2.06008818589486e-4	2.06008866385807e-4	2.0600893333231e-4
flux1:	0.693652452619847	1.88564353564651e-4	1.88564297255899e-4	1.88564249063841e-4	1.88564208973697e-4	1.88564176355567e-4	1.88564149944515e-4	1.88564127843016e-4	1.88564107561113e-4	1.88564086120522e-4	1.88564060265042e-4	1.88564026842854e-4	1.88563983457952e-4	1.88563929527246e-4	1.88563867916208e-4	1.88563807323779e-4	1.88563765444719e-4	1.88563772396134e-4	1.88563872387396e-4	1.8856411817013e-4	1.88564546423502e-4	1.88565114311831e-4	1.88565583882142e-4	1.88565428882274e-4	1.88564151016041e-4	1.88562761124193e-4	1.88564922315604e-4	1.8856769433874e-4	1.88560611356403e-4	1.885700673967e-4	1.88564221513923e-4	1.88560356753679e-4	1.88564221513923e-4	1.885700673967e-4	1.88560611356403e-4	1.8856769433874e-4	1.88564922315604e-4	1.88562761124193e-4	1.88564151016041e-4	1.88565428882274e-4	1.88565583882142e-4	1.88565114311831e-4	1.88564546423502e-4	1.8856411817013e-4	1.88563872387396e-4	1.88563772396134e-4	1.88563765444719e-4	1.88563807323779e-4	1.88563867916208e-4
flux1:	0.693914901523601	1.72444115626344e-4	1.72444064817473e-4	1.72444020550349e-4	1.7244398285771e-4	1.72443951237314e-4	1.72443924633416e-4	1.72443901438614e-4	1.72443879529946e-4	1.72443856362918e-4	1.72443829161538e-4	1.72443795263105e-4	1.72443752704826e-4	1.72443701174172e-4	1.72443643476858e-4	1.72443587672891e-4	1.72443549900024e-4	1.72443557411122e-4	1.72443649985731e-4	1.7244387476607e-4	1.72444263816448e-4	1.72444776606915e-4	1.72445195639094e-4	1.72445043481656e-4	1.72443872888791e-4	1.72442613528663e-4	1.72444597994308e-4	1.72447115278812e-4	1.7244064143055e-4	1.72449290283431e-4	1.72443944070831e-4	1.72440406202296e-4	1.72443944070831e-4	1.72449290283431e-4	1.7244064143055e-4	1.72447115278813e-4	1.72444597994309e-4	1.72442613528663e-4	1.72443872888791e-4	1.72445043481656e-4	1.72445195639094e-4	1.72444776606915e-4	1.72444263816448e-4	1.7244387476607e-4	1.72443649985731e-4	1.72443557411122e-4	1.72443549900024e-4	1.72443587672891e-4	1.72443643476858e-4
flux1:	0.694177350427354	1.57562711596697e-4	1.57562666623867e-4	1.57562626751942e-4	1.5756259203599e-4	1.57562562068844e-4	1.57562535964199e-4	1.57562512358168e-4	1.57562489441871e-4	1.57562465046387e-4	1.57562436814232e-4	1.57562402510006e-4	1.57562360548054e-4	1.57562310845902e-4	1.57562256140347e-4	1.57562203898559e-4	1.57562168836206e-4	1.5756217560631e-4	1.57562259985723e-4	1.57562464078709e-4	1.57562815878765e-4	1.5756327717262e-4	1.57563649390342e-4	1.57563499828453e-4	1.57562427517768e-4	1.57561286598062e-4	1.57563106220257e-4	1.57565389325919e-4	1.57559476927289e-4	1.57567380085891e-4	1.57562494901881e-4	1.57559259048664e-4	1.57562494901881e-4	1.57567380085891e-4	1.57559476927289e-4	1.57565389325919e-4	1.57563106220257e-4	1.57561286598062e-4	1.57562427517768e-4	1.57563499828453e-4	1.57563649390342e-4	1.5756327717262e-4	1.57562815878765e-4	1.57562464078709e-4	1.57562259985723e-4	1.5756217560631e-4	1.57562168836206e-4	1.57562203898559e-4	1.57562256140347e-4
flux1:	0.694439799331107	1.43838386007583e-4	1.43838346878417e-4	1.43838311545439e-4	1.43838280069479e-4	1.43838252114689e-4	1.4383822693335e-4	1.43838203367342e-4	1.43838179877647e-4	1.43838154621087e-4	1.43838125604925e-4	1.43838090966443e-4	1.43838049447032e-4	1.43838001157774e-4	1.4383794875806e-4	1.43837899163661e-4	1.43837865790054e-4	1.4383787092965e-4	1.43837946742734e-4	1.4383813081014e-4	1.43838447537247e-4	1.43838861010886e-4	1.43839190150292e-4	1.4383904318191e-4	1.43838061033776e-4	1.43837027651054e-4	1.43838693872994e-4	1.43840762065735e-4	1.43835366778027e-4	1.43842581816723e-4	1.43838121647686e-4	1.43835164571442e-4	1.43838121647686e-4	1.43842581816723e-4	1.43835366778027e-4	1.43840762065735e-4	1.43838693872994e-4	1.43837027651054e-4	1.43838061033776e-4	1.4383904318191e-4	1.43839190150292e-4	1.43838861010886e-4	1.43838447537247e-4	1.4383813081014e-4	1.43837946742734e-4	1.4383787092965e-4	1.43837865790054e-4	1.43837899163661e-4	1.4383794875806e-4
flux1:	0.69470224823486	1.31193539277811e-4	1.31193505749673e-4	1.31193474852083e-4	1.31193446641647e-4	1.31193420836921e-4	1.31193396804899e-4	1.31193373562513e-4	1.31193349803393e-4	1.31193323967151e-4	1.3119329437863e-4	1.31193259499241e-4	1.31193218352449e-4	1.31193171209789e-4	1.31193120645281e-4	1.31193073060421e-4	1.31193040680529e-4	1.31193043653705e-4	1.31193110872481e-4	1.31193275857137e-4	1.31193559852586e-4	1.31193929206581e-4	1.31194218973162e-4	1.31194074789448e-4	1.31193175468556e-4	1.3119223979399e-4	1.31193763593704e-4	1.31195634891388e-4	1.3119071552236e-4	1.31197296274768e-4	1.31193227588962e-4	1.31190527604699e-4	1.31193227588962e-4	1.31197296274768e-4	1.3119071552236e-4	1.31195634891388e-4	1.31193763593703e-4	1.3119223979399e-4	1.31193175468556e-4	1.31194074789448e-4	1.31194218973162e-4	1.31193929206581e-4	1.31193559852586e-4	1.31193275857137e-4	1.31193110872481e-4	1.31193043653705e-4	1.31193040680529e-4	1.31193073060421e-4	1.31193120645281e-4
flux1:	0.694964697138614	1.19554627826157e-4	1.19554599479811e-4	1.19554572739815e-4	1.19554547653392e-4	1.19554523981684e-4	1.1955450118786e-4	1.19554478438681e-4	1.19554454628809e-4	1.19554428443307e-4	1.19554398482939e-4	1.19554363489865e-4	1.19554322729095e-4	1.19554276602546e-4	1.19554227591376e-4	1.19554181616101e-4	1.19554149811255e-4	1.19554150376203e-4	1.19554209250763e-4	1.19554356310862e-4	1.19554610019458e-4	1.19554938927916e-4	1.19555192953428e-4	1.19555051887411e-4	1.19554228757515e-4	1.19553381927774e-4	1.19554773794363e-4	1.19556465010923e-4	1.19551983321121e-4	1.19557980054515e-4	1.19554271659851e-4	1.19551808553108e-4	1.19554271659851e-4	1.19557980054515e-4	1.19551983321121e-4	1.19556465010924e-4	1.19554773794362e-4	1.19553381927774e-4	1.19554228757515e-4	1.19555051887411e-4	1.19555192953428e-4	1.19554938927916e-4	1.19554610019458e-4	1.19554356310862e-4	1.19554209250763e-4	1.19554150376203e-4	1.19554149811255e-4	1.19554181616101e-4	1.19554227591376e-4
flux1:	0.695227146042367	1.08852055816504e-4	1.08852032122125e-4	1.08852009152038e-4	1.08851986942238e-4	1.08851965288303e-4	1.08851943734994e-4	1.08851921577922e-4	1.0885189788561e-4	1.08851871555847e-4	1.08851841428308e-4	1.08851806487015e-4	1.0885176620194e-4	1.08851721078101e-4	1.08851673496852e-4	1.08851628927741e-4	1.08851597504412e-4	1.08851595654457e-4	1.08851646649569e-4	1.08851777095523e-4	1.08852003008096e-4	1.08852295070823e-4	1.0885251687271e-4	1.08852379350648e-4	1.08851626393513e-4	1.08850860407773e-4	1.0885213032146e-4	1.08853657110688e-4	1.0884957762679e-4	1.08855037213263e-4	1.08851660119721e-4	1.08849415065969e-4	1.08851660119721e-4	1.08855037213263e-4	1.0884957762679e-4	1.08853657110688e-4	1.0885213032146e-4	1.08850860407773e-4	1.08851626393513e-4	1.08852379350648e-4	1.0885251687271e-4	1.08852295070823e-4	1.08852003008096e-4	1.08851777095523e-4	1.08851646649569e-4	1.08851595654457e-4	1.08851597504412e-4	1.08851628927741e-4	1.08851673496852e-4
flux1:	0.69548959494612	9.90200598133713e-5	9.9020040186921e-5	9.90200205431655e-5	9.90200009071334e-5	9.90199811031898e-5	9.90199607460007e-5	9.90199392422684e-5	9.90199158107746e-5	9.90198895331351e-5	9.90198594549275e-5	9.90198247671165e-5	9.90197851116624e-5	9.90197410720316e-5	9.90196949235443e-5	9.90196517120476e-5	9.90196206518532e-5	9.90196165591164e-5	9.90196602946341e-5	9.90197755305132e-5	9.90199761313414e-5	9.90202348307648e-5	9.90204277759576e-5	9.9020294273182e-5	9.90196060134221e-5	9.90189136379048e-5	9.90200710549616e-5	9.90214479549181e-5	9.90177377911803e-5	9.90227038757712e-5	9.90196311630214e-5	9.9017586649576e-5	9.90196311630214e-5	9.90227038757712e-5	9.90177377911804e-5	9.90214479549181e-5	9.90200710549614e-5	9.90189136379047e-5	9.90196060134222e-5	9.90202942731819e-5	9.90204277759576e-5	9.90202348307647e-5	9.90199761313413e-5	9.90197755305133e-5	9.90196602946341e-5	9.90196165591165e-5	9.90196206518532e-5	9.90196517120475e-5	9.90196949235443e-5
flux1:	0.695752043849873	8.999658755644e-5	8.99965714053311e-5	8.99965546313923e-5	8.99965372501317e-5	8.99965191106773e-5	8.99964998879531e-5	8.99964790844895e-5	8.9996456048601e-5	8.99964300200746e-5	8.99964002208877e-5	8.9996366017621e-5	8.99963271946041e-5	8.99962843916649e-5	8.99962397727202e-5	8.99961979849676e-5	8.99961673976671e-5	8.99961613610689e-5	8.99961985577604e-5	8.99963000288684e-5	8.99964777494731e-5	8.99967064136899e-5	8.99968736880851e-5	8.99967446905807e-5	8.99961161275148e-5	8.99954908084613e-5	8.9996544651658e-5	8.99977851303335e-5	8.99944138188485e-5	8.99989269846732e-5	8.99961336752959e-5	8.99942734259422e-5	8.99961336752958e-5	8.99989269846732e-5	8.99944138188484e-5	8.99977851303335e-5	8.9996544651658e-5	8.99954908084613e-5	8.99961161275148e-5	8.99967446905807e-5	8.99968736880851e-5	8.999670641369e-5	8.99964777494732e-5	8.99963000288684e-5	8.99961985577603e-5	8.99961613610689e-5	8.99961673976672e-5	8.99961979849677e-5	8.99962397727201e-5
flux1:	0.696014492753627	8.17231719905867e-5	8.17231587484023e-5	8.17231444068471e-5	8.17231289738558e-5	8.17231123202656e-5	8.17230941730791e-5	8.17230741173091e-5	8.17230516124763e-5	8.17230260336911e-5	8.17229967529675e-5	8.17229632844885e-5	8.17229255285027e-5	8.17228841616276e-5	8.17228412320387e-5	8.17228010115917e-5	8.17227710924444e-5	8.17227634913046e-5	8.17227949232623e-5	8.17228840708859e-5	8.17230412511253e-5	8.17232430239222e-5	8.17233876083365e-5	8.17232635807862e-5	8.17226901279454e-5	8.17221259135021e-5	8.17230845683362e-5	8.17242010708652e-5	8.17211404010313e-5	8.17252383313313e-5	8.17227012698728e-5	8.17210101723555e-5	8.17227012698727e-5	8.17252383313313e-5	8.17211404010313e-5	8.17242010708652e-5	8.17230845683362e-5	8.17221259135022e-5	8.17226901279454e-5	8.17232635807861e-5	8.17233876083366e-5	8.17232430239222e-5	8.17230412511254e-5	8.1722884070886e-5	8.17227949232624e-5	8.17227634913045e-5	8.17227710924443e-5	8.17228010115918e-5	8.17228412320387e-5
flux1:	0.69627694165738	7.41448016153082e-5	7.4144790766039e-5	7.41447784603079e-5	7.41447647004639e-5	7.41447493765423e-5	7.41447322604787e-5	7.414471300798e-5	7.41446911734778e-5	7.41446662470595e-5	7.41446377272884e-5	7.41446052510201e-5	7.41445688109972e-5	7.41445291035385e-5	7.41444880578962e-5	7.41444495925544e-5	7.41444205850184e-5	7.41444118391041e-5	7.41444382934268e-5	7.41445165173232e-5	7.41446553742393e-5	7.41448331924694e-5	7.41449578453917e-5	7.41448392059743e-5	7.41443166384795e-5	7.41438081095516e-5	7.41446794262042e-5	7.41456834236881e-5	7.41429072910379e-5	7.41466249279414e-5	7.41443226659148e-5	7.4142786702387e-5	7.41443226659148e-5	7.41466249279414e-5	7.41429072910379e-5	7.41456834236881e-5	7.41446794262042e-5	7.41438081095516e-5	7.41443166384795e-5	7.41448392059743e-5	7.41449578453917e-5	7.41448331924695e-5	7.41446553742392e-5	7.41445165173232e-5	7.41444382934269e-5	7.41444118391041e-5	7.41444205850182e-5	7.41444495925544e-5	7.41444880578963e-5
flux1:	0.696539390561133	6.72097881430536e-5	6.72097792358515e-5	6.7209768623015e-5	6.72097563030587e-5	6.7209742182966e-5	6.72097260732408e-5	6.72097076897818e-5	6.72096866674446e-5	6.72096625932119e-5	6.72096350713724e-5	6.72096038394361e-5	6.72095689621069e-5	6.72095311407397e-5	6.72094921837339e-5	6.72094556771611e-5	6.72094278415329e-5	6.72094183779847e-5	6.72094406220095e-5	6.72095092507726e-5	6.72096318552377e-5	6.72097884335155e-5	6.72098956805887e-5	6.72097827824431e-5	6.72093071921094e-5	6.72088494019452e-5	6.7209640702651e-5	6.72105427424283e-5	6.72080270067242e-5	6.72113967064478e-5	6.72093093932734e-5	6.72079155737497e-5	6.72093093932734e-5	6.72113967064479e-5	6.72080270067243e-5	6.72105427424283e-5	6.7209640702651e-5	6.72088494019451e-5	6.72093071921094e-5	6.72097827824432e-5	6.72098956805888e-5	6.72097884335156e-5	6.72096318552377e-5	6.72095092507726e-5	6.72094406220095e-5	6.72094183779847e-5	6.72094278415329e-5	6.72094556771612e-5	6.72094921837339e-5
flux1:	0.696801839464887	6.08696323826719e-5	6.08696250384895e-5	6.08696158344507e-5	6.08696047666124e-5	6.0869591756773e-5	6.08695766482609e-5	6.08695592078012e-5	6.08695391378116e-5	6.08695161061914e-5	6.08694898046196e-5	6.08694600519929e-5	6.08694269671953e-5	6.08693912443049e-5	6.08693545702286e-5	6.08693202188228e-5	6.08692938070536e-5	6.0869284034247e-5	6.08693027902511e-5	6.08693630593452e-5	6.08694713201866e-5	6.08696091425378e-5	6.08697012723932e-5	6.08695943913615e-5	6.08691621491155e-5	6.0868750571114e-5	6.0869468662434e-5	6.08702784194818e-5	6.08680007718324e-5	6.08710524559902e-5	6.08691617357773e-5	6.08678980345956e-5	6.08691617357773e-5	6.08710524559902e-5	6.08680007718324e-5	6.08702784194818e-5	6.0869468662434e-5	6.0868750571114e-5	6.08691621491155e-5	6.08695943913616e-5	6.08697012723932e-5	6.08696091425378e-5	6.08694713201867e-5	6.08693630593451e-5	6.08693027902511e-5	6.0869284034247e-5	6.08692938070535e-5	6.08693202188228e-5	6.08693545702286e-5
flux1:	0.69706428836864	5.50788891903657e-5	5.50788831020482e-5	5.5078875080816e-5	5.50788651212288e-5	5.50788531578272e-5	5.50788390615644e-5	5.50788226416569e-5	5.50788036567392e-5	5.50787818416053e-5	5.50787569593303e-5	5.50787288935089e-5	5.50786978020316e-5	5.50786643616311e-5	5.50786301383607e-5	5.5078598113463e-5	5.50785733500781e-5	5.50785636381938e-5	5.50785795651692e-5	5.50786326021216e-5	5.50787282571503e-5	5.50788495749932e-5	5.50789286408142e-5	5.50788279688573e-5	5.50784356938363e-5	5.5078066176904e-5	5.50787173662496e-5	5.50794436952914e-5	5.50773835339002e-5	5.50801448365671e-5	5.50784337505782e-5	5.50772890458486e-5	5.50784337505781e-5	5.50801448365671e-5	5.50773835339002e-5	5.50794436952914e-5	5.50787173662496e-5	5.50780661769041e-5	5.50784356938363e-5	5.50788279688573e-5	5.50789286408142e-5	5.50788495749932e-5	5.50787282571503e-5	5.50786326021216e-5	5.50785795651693e-5	5.50785636381938e-5	5.5078573350078e-5	5.5078598113463e-5	5.50786301383608e-5
flux1:	0.697326737272393	4.9795032258142e-5	4.97950271856206e-5	4.97950201742829e-5	4.97950112177703e-5	4.97950002613511e-5	4.97949871989186e-5	4.9794971874819e-5	4.97949540939732e-5	4.97949336458844e-5	4.97949103512139e-5	4.97948841439857e-5	4.97948552083562e-5	4.97948241957469e-5	4.97947925532171e-5	4.97947629885055e-5	4.97947400572871e-5	4.97947307250836e-5	4.97947444069671e-5	4.97947912229999e-5	4.97948758361506e-5	4.9794982671814e-5	4.97950504978424e-5	4.97949561413677e-5	4.97946006759445e-5	4.97942694066014e-5	4.97948595222788e-5	4.97955105101111e-5	4.97936488241843e-5	4.97961452343583e-5	4.97945981289449e-5	4.97935621449329e-5	4.9794598128945e-5	4.97961452343582e-5	4.97936488241843e-5	4.97955105101111e-5	4.97948595222788e-5	4.97942694066014e-5	4.97946006759446e-5	4.97949561413676e-5	4.97950504978424e-5	4.9794982671814e-5	4.97948758361506e-5	4.9794791223e-5	4.9794744406967e-5	4.97947307250836e-5	4.97947400572871e-5	4.97947629885055e-5	4.9794792553217e-5
flux1:	0.697589186176146	4.4978319438694e-5	4.49783152008562e-5	4.49783090717867e-5	4.49783010444735e-5	4.4978291072991e-5	4.49782790699976e-5	4.49782649085327e-5	4.49782484312095e-5	4.49782294717663e-5	4.49782078966728e-5	4.49781836783469e-5	4.49781570167152e-5	4.49781285318581e-5	4.49780995548202e-5	4.49780725384957e-5	4.49780515743929e-5	4.49780428815108e-5	4.49780548210803e-5	4.49780963083122e-5	4.49781712719906e-5	4.49782654268458e-5	4.49783236189498e-5	4.49782356012127e-5	4.49779139911051e-5	4.49776174614825e-5	4.4978151875492e-5	4.49787348930106e-5	4.49770541543054e-5	4.49793091534295e-5	4.49779115931956e-5	4.49769748455728e-5	4.49779115931956e-5	4.49793091534295e-5	4.49770541543054e-5	4.49787348930105e-5	4.4978151875492e-5	4.49776174614824e-5	4.49779139911051e-5	4.49782356012127e-5	4.49783236189497e-5	4.49782654268458e-5	4.49781712719906e-5	4.49780963083122e-5	4.49780548210804e-5	4.49780428815108e-5	4.49780515743929e-5	4.49780725384957e-5	4.49780995548202e-5
flux1:	0.6978516350799	4.05916592362404e-5	4.05916557009173e-5	4.0591650362564e-5	4.05916432135538e-5	4.0591634214987e-5	4.05916232946214e-5	4.05916103486398e-5	4.05915952500038e-5	4.05915778677989e-5	4.05915581043897e-5	4.05915359605933e-5	4.05915116436512e-5	4.05914857380157e-5	4.05914594626812e-5	4.0591435033903e-5	4.05914161194797e-5	4.05914082634831e-5	4.05914188810299e-5	4.05914558142981e-5	4.05915223559604e-5	4.0591605422215e-5	4.0591655381605e-5	4.0591573648307e-5	4.05912831269147e-5	4.05910181077755e-5	4.05915017606047e-5	4.05920235140295e-5	4.05905075754927e-5	4.05925427697327e-5	4.0591281455669e-5	4.05904351995525e-5	4.0591281455669e-5	4.05925427697327e-5	4.05905075754927e-5	4.05920235140294e-5	4.05915017606047e-5	4.05910181077755e-5	4.05912831269147e-5	4.0591573648307e-5	4.0591655381605e-5	4.0591605422215e-5	4.05915223559604e-5	4.05914558142981e-5	4.05914188810299e-5	4.05914082634831e-5	4.05914161194797e-5	4.0591435033903e-5	4.05914594626813e-5
flux1:	0.698114083983653	3.66004790258893e-5	3.66004760991814e-5	3.66004714865573e-5	3.66004651796782e-5	3.66004571450718e-5	3.66004473224438e-5	3.66004356264107e-5	3.66004219540955e-5	3.66004062024956e-5	3.66003883016467e-5	3.66003682726102e-5	3.66003463233051e-5	3.66003229998012e-5	3.66002994138416e-5	3.66002775627548e-5	3.66002607284131e-5	3.66002538457014e-5	3.66002634815531e-5	3.66002965238885e-5	3.66003557158742e-5	3.66004290910734e-5	3.66004720302614e-5	3.66003964575004e-5	3.66001344336337e-5	3.65998979515691e-5	3.66003353782584e-5	3.66008019590833e-5	3.65994359600396e-5	3.66012712070645e-5	3.66001338993861e-5	3.65993700800723e-5	3.66001338993861e-5	3.66012712070645e-5	3.65994359600396e-5	3.66008019590833e-5	3.66003353782584e-5	3.65998979515692e-5	3.66001344336337e-5	3.66003964575003e-5	3.66004720302614e-5	3.66004290910734e-5	3.66003557158742e-5	3.66002965238885e-5	3.66002634815531e-5	3.66002538457014e-5	3.66002607284131e-5	3.66002775627548e-5	3.66002994138417e-5
flux1:	0.698376532887406	3.29725954994831e-5	3.29725931153979e-5	3.29725891811355e-5	3.29725836874892e-5	3.29725766050348e-5	3.29725678827763e-5	3.29725574498382e-5	3.29725452223778e-5	3.2972531119176e-5	3.29725150912299e-5	3.29724971733139e-5	3.29724775689807e-5	3.29724567844841e-5	3.29724358297769e-5	3.29724165004185e-5	3.29724017275997e-5	3.29723958973243e-5	3.29724048172958e-5	3.29724345281045e-5	3.29724872997877e-5	3.29725522031207e-5	3.29725891632811e-5	3.29725195670591e-5	3.2972283615277e-5	3.29720729332978e-5	3.29724682901231e-5	3.29728852233709e-5	3.29716555007413e-5	3.29733090308018e-5	3.2972284476231e-5	3.29715956825361e-5	3.2972284476231e-5	3.29733090308018e-5	3.29716555007413e-5	3.29728852233709e-5	3.29724682901231e-5	3.29720729332978e-5	3.2972283615277e-5	3.2972519567059e-5	3.29725891632811e-5	3.29725522031207e-5	3.29724872997877e-5	3.29724345281045e-5	3.29724048172957e-5	3.29723958973242e-5	3.29724017275996e-5	3.29724165004185e-5	3.29724358297769e-5
flux1:	0.698638981791159	2.96780877742053e-5	2.96780858853208e-5	2.96780825918954e-5	2.9678077883701e-5	2.96780717342226e-5	2.96780640995908e-5	2.96780549202337e-5	2.9678044127166e-5	2.96780316559847e-5	2.96780174732649e-5	2.96780016223793e-5	2.96779842988388e-5	2.96779659687477e-5	2.96779475462225e-5	2.96779306415883e-5	2.96779178681588e-5	2.96779131183083e-5	2.96779215212145e-5	2.96779483662935e-5	2.96779955176893e-5	2.96780530072849e-5	2.9678084876259e-5	2.96780210228372e-5	2.96778088756951e-5	2.9677621476508e-5	2.96779785677023e-5	2.96783508581362e-5	2.96772448632009e-5	2.96787333943663e-5	2.96778112576094e-5	2.96771906777153e-5	2.96778112576094e-5	2.96787333943663e-5	2.9677244863201e-5	2.96783508581362e-5	2.96779785677023e-5	2.9677621476508e-5	2.96778088756952e-5	2.96780210228372e-5	2.96780848762589e-5	2.96780530072849e-5	2.96779955176893e-5	2.96779483662934e-5	2.96779215212145e-5	2.96779131183083e-5	2.96779178681588e-5	2.96779306415883e-5	2.96779475462225e-5
flux1:	0.698901430694913	2.66891735414989e-5	2.6689172111115e-5	2.66891694245965e-5	2.66891654705879e-5	2.66891602245874e-5	2.66891536481278e-5	2.66891456903785e-5	2.66891362938733e-5	2.66891254070697e-5	2.6689113007882e-5	2.66890991443739e-5	2.66890840014894e-5	2.66890680057432e-5	2.66890519816953e-5	2.6689037370269e-5	2.66890264973596e-5	2.66890228122423e-5	2.66890308386875e-5	2.6689055201287e-5	2.66890974173572e-5	2.66891484078573e-5	2.6689175938145e-5	2.66891175546424e-5	2.66889270962481e-5	2.66887606676033e-5	2.66890829716298e-5	2.66894151476394e-5	2.66884213679044e-5	2.66897602153777e-5	2.66889310145602e-5	2.66883723942739e-5	2.66889310145602e-5	2.66897602153776e-5	2.66884213679044e-5	2.66894151476394e-5	2.66890829716298e-5	2.66887606676033e-5	2.66889270962481e-5	2.66891175546424e-5	2.6689175938145e-5	2.66891484078573e-5	2.66890974173572e-5	2.6689055201287e-5	2.66890308386875e-5	2.66890228122423e-5	2.66890264973595e-5	2.66890373702689e-5	2.66890519816953e-5
flux1:	0.699163879598666	2.39800885784613e-5	2.39800875744727e-5	2.39800854599568e-5	2.39800822223986e-5	2.39800778386479e-5	2.39800722743119e-5	2.39800654853057e-5	2.39800574230661e-5	2.39800480458178e-5	2.39800373395455e-5	2.39800253541084e-5	2.39800122623008e-5	2.39799984523038e-5	2.39799846655703e-5	2.3979972188688e-5	2.39799630883226e-5	2.39799604167706e-5	2.39799681585307e-5	2.39799903507953e-5	2.39800282158128e-5	2.39800734956294e-5	2.39800973218369e-5	2.39800441065713e-5	2.39798733669451e-5	2.39797257885391e-5	2.39800164835249e-5	2.39803126384855e-5	2.39794205242592e-5	2.39806237037479e-5	2.39798787495908e-5	2.39793763529217e-5	2.39798787495908e-5	2.39806237037479e-5	2.39794205242592e-5	2.39803126384855e-5	2.39800164835248e-5	2.39797257885391e-5	2.39798733669452e-5	2.39800441065714e-5	2.39800973218369e-5	2.39800734956294e-5	2.39800282158128e-5	2.39799903507952e-5	2.39799681585307e-5	2.39799604167707e-5	2.39799630883226e-5	2.3979972188688e-5	2.39799846655703e-5
flux1:	0.699426328502419	2.15269698917123e-5	2.15269692822456e-5	2.15269677009425e-5	2.1526965134177e-5	2.15269615597009e-5	2.15269569462164e-5	2.15269512548678e-5	2.15269444439874e-5	2.15269364791978e-5	2.15269273520881e-5	2.15269171122449e-5	2.1526905919484e-5	2.15268941254267e-5	2.15268823948992e-5	2.15268718743912e-5	2.15268643973399e-5	2.15268626610624e-5	2.15268701704957e-5	2.15268904447344e-5	2.15269244561888e-5	2.15269647039769e-5	2.15269853592982e-5	2.1526936991488e-5	2.15267841413317e-5	2.15266534728453e-5	2.15269154608718e-5	2.15271792918467e-5	2.15263791871818e-5	2.15274595123624e-5	2.1526790850898e-5	2.15263394228612e-5	2.1526790850898e-5	2.15274595123624e-5	2.15263791871818e-5	2.15271792918467e-5	2.15269154608718e-5	2.15266534728452e-5	2.15267841413317e-5	2.1526936991488e-5	2.15269853592982e-5	2.15269647039769e-5	2.15269244561888e-5	2.15268904447344e-5	2.15268701704956e-5	2.15268626610624e-5	2.15268643973399e-5	2.15268718743912e-5	2.15268823948992e-5
flux1:	0.699688777406172	1.93077427151388e-5	1.93077424658488e-5	1.93077413736728e-5	1.93077394239996e-5	1.93077365952161e-5	1.9307732858429e-5	1.93077281788948e-5	1.93077225203344e-5	1.93077158539884e-5	1.93077081752374e-5	1.93076995319897e-5	1.93076900708366e-5	1.93076801089735e-5	1.93076702409907e-5	1.93076614866455e-5	1.93076554700426e-5	1.93076545716703e-5	1.93076618707075e-5	1.93076804300658e-5	1.93077110117173e-5	1.93077468117143e-5	1.9307764743145e-5	1.93077208916921e-5	1.93075842372681e-5	1.9307468707215e-5	1.93077046372518e-5	1.93079394809726e-5	1.93072225586777e-5	1.93081917328358e-5	1.93075920914823e-5	1.93071868230402e-5	1.93075920914823e-5	1.93081917328357e-5	1.93072225586777e-5	1.93079394809726e-5	1.93077046372518e-5	1.9307468707215e-5	1.93075842372682e-5	1.93077208916921e-5	1.9307764743145e-5	1.93077468117143e-5	1.93077110117173e-5	1.93076804300658e-5	1.93076618707075e-5	1.93076545716703e-5	1.93076554700426e-5	1.93076614866455e-5	1.93076702409907e-5
flux1:	0.699951226309926	1.73020115376346e-5	1.7302011610447e-5	1.73020109578659e-5	1.73020095644869e-5	1.73020074092119e-5	1.7302004465095e-5	1.7302000700706e-5	1.73019960840503e-5	1.73019905906776e-5	1.73019842184638e-5	1.73019770127486e-5	1.73019691070889e-5	1.73019607866126e-5	1.73019525818757e-5	1.73019453983669e-5	1.73019406727377e-5	1.73019405032147e-5	1.73019475915985e-5	1.73019645998241e-5	1.73019921136291e-5	1.73020239696227e-5	1.73020395517089e-5	1.73019998828832e-5	1.73018778607963e-5	1.73017758559408e-5	1.7301988145285e-5	1.73021970114094e-5	1.73015552118726e-5	1.73024239138501e-5	1.73018866506788e-5	1.73015231457351e-5	1.73018866506788e-5	1.73024239138501e-5	1.73015552118726e-5	1.73021970114094e-5	1.7301988145285e-5	1.73017758559408e-5	1.73018778607963e-5	1.73019998828832e-5	1.73020395517089e-5	1.73020239696227e-5	1.73019921136291e-5	1.73019645998241e-5	1.73019475915985e-5	1.73019405032147e-5	1.73019406727377e-5	1.73019453983669e-5	1.73019525818758e-5
flux1:	0.700213675213679	1.54909552953e-5	1.54909556483212e-5	1.54909553811768e-5	1.54909544779061e-5	1.54909529179181e-5	1.54909506759368e-5	1.54909477232936e-5	1.54909440314852e-5	1.54909395794293e-5	1.54909343665993e-5	1.54909284352661e-5	1.54909219064514e-5	1.54909150356864e-5	1.54909082954278e-5	1.54909024884451e-5	1.54908988838946e-5	1.54908993289774e-5	1.54909061915276e-5	1.54909217816293e-5	1.54909465383649e-5	1.54909748861554e-5	1.54909884331754e-5	1.54909526171046e-5	1.54908437888588e-5	1.54907538440362e-5	1.54909446981875e-5	1.54911302998823e-5	1.5490556273491e-5	1.54913342381075e-5	1.54908532941505e-5	1.54905275385124e-5	1.54908532941505e-5	1.54913342381075e-5	1.5490556273491e-5	1.54911302998823e-5	1.54909446981875e-5	1.54907538440362e-5	1.54908437888589e-5	1.54909526171046e-5	1.54909884331754e-5	1.54909748861554e-5	1.54909465383649e-5	1.54909217816293e-5	1.54909061915276e-5	1.54908993289774e-5	1.54908988838946e-5	1.54909024884451e-5	1.54909082954278e-5
flux1:	0.700476124117432	1.38572268242398e-5	1.38572274125299e-5	1.38572274735216e-5	1.38572269909625e-5	1.38572259448371e-5	1.38572243113903e-5	1.38572220643482e-5	1.38572191781409e-5	1.38572156343887e-5	1.38572114335644e-5	1.38572066146544e-5	1.38572012868502e-5	1.38571956785796e-5	1.38571902098093e-5	1.3857185591228e-5	1.3857182942635e-5	1.38571838883597e-5	1.3857190501139e-5	1.38572047828292e-5	1.38572270513376e-5	1.38572522696431e-5	1.38572640461962e-5	1.38572317621418e-5	1.38571348084097e-5	1.3857055596645e-5	1.38572270276034e-5	1.38573918095427e-5	1.38568788625132e-5	1.38575749556565e-5	1.38571448101175e-5	1.38568531423476e-5	1.38571448101175e-5	1.38575749556565e-5	1.38568788625132e-5	1.38573918095427e-5	1.38572270276034e-5	1.3857055596645e-5	1.38571348084098e-5	1.38572317621418e-5	1.38572640461962e-5	1.38572522696432e-5	1.38572270513376e-5	1.38572047828292e-5	1.3857190501139e-5	1.38571838883597e-5	1.3857182942635e-5	1.3857185591228e-5	1.38571902098093e-5
flux1:	0.700738573021185	1.23848566351512e-5	1.23848574120566e-5	1.23848577426015e-5	1.2384857610513e-5	1.23848569964644e-5	1.23848558781614e-5	1.2384854231486e-5	1.23848520334141e-5	1.23848492678067e-5	1.23848459357535e-5	1.23848420729398e-5	1.23848377775546e-5	1.23848332533674e-5	1.23848288731019e-5	1.23848252651091e-5	1.23848234162577e-5	1.23848247533154e-5	1.23848310886499e-5	1.2384844154548e-5	1.2384864169593e-5	1.23848865894186e-5	1.23848968194618e-5	1.23848677599163e-5	1.23847814745127e-5	1.23847117973844e-5	1.23848656404025e-5	1.23850118043042e-5	1.23845538477609e-5	1.2385176136367e-5	1.23847917646066e-5	1.2384530848685e-5	1.23847917646066e-5	1.23851761363671e-5	1.23845538477609e-5	1.23850118043042e-5	1.23848656404025e-5	1.23847117973844e-5	1.23847814745127e-5	1.23848677599163e-5	1.23848968194618e-5	1.23848865894186e-5	1.2384864169593e-5	1.2384844154548e-5	1.23848310886499e-5	1.23848247533153e-5	1.23848234162577e-5	1.23848252651091e-5	1.23848288731019e-5
flux1:	0.701001021924939	1.10591610392642e-5	1.10591619580321e-5	1.10591625002419e-5	1.10591626498597e-5	1.10591623883813e-5	1.10591616949631e-5	1.10591605474919e-5	1.10591589252186e-5	1.10591568139248e-5	1.10591542150868e-5	1.10591511612018e-5	1.10591477403423e-5	1.1059144133967e-5	1.10591406724173e-5	1.10591379105844e-5	1.10591367172324e-5	1.10591383442636e-5	1.10591443746423e-5	1.10591563052708e-5	1.10591742740643e-5	1.10591941866096e-5	1.10592030610335e-5	1.10591769347181e-5	1.10591002183084e-5	1.10590389965431e-5	1.10591769253979e-5	1.1059306453243e-5	1.10588979554075e-5	1.10594537725662e-5	1.10591106067409e-5	1.10588774064614e-5	1.10591106067409e-5	1.10594537725662e-5	1.10588979554075e-5	1.1059306453243e-5	1.10591769253979e-5	1.10590389965431e-5	1.10591002183084e-5	1.10591769347181e-5	1.10592030610335e-5	1.10591941866096e-5	1.10591742740643e-5	1.10591563052708e-5	1.10591443746423e-5	1.10591383442635e-5	1.10591367172324e-5	1.10591379105845e-5	1.10591406724173e-5
flux1:	0.701263470828692	9.86665462670507e-6	9.86665564214675e-6	9.86665634071187e-6	9.86665670684017e-6	9.86665672298168e-6	9.86665636975934e-6	9.86665562696364e-6	9.86665447592699e-6	9.86665290412625e-6	9.86665091329485e-6	9.86664853293321e-6	9.86664584189361e-6	9.86664300153855e-6	9.86664030429313e-6	9.8666382396406e-6	9.8666375715802e-6	9.86663939745459e-6	9.86664509837823e-6	9.86665596604018e-6	9.86667207353481e-6	9.86668973675536e-6	9.86669741962078e-6	9.86667395349542e-6	9.86660580710119e-6	9.86655207141063e-6	9.86667561228666e-6	9.86679028738245e-6	9.86642622874591e-6	9.8669222341765e-6	9.86661612641815e-6	9.86640788144406e-6	9.86661612641814e-6	9.86692223417651e-6	9.8664262287459e-6	9.86679028738245e-6	9.86667561228667e-6	9.86655207141063e-6	9.86660580710119e-6	9.86667395349541e-6	9.86669741962079e-6	9.86668973675536e-6	9.86667207353481e-6	9.86665596604018e-6	9.86664509837824e-6	9.8666393974546e-6	9.8666375715802e-6	9.86663823964061e-6	9.86664030429312e-6
flux1:	0.701525919732445	8.79496707284575e-6	8.79496814286427e-6	8.79496894668848e-6	8.79496946943224e-6	8.79496969461485e-6	8.79496960434544e-6	8.79496918024342e-6	8.7949684055751e-6	8.79496726934818e-6	8.7949657734848e-6	8.79496394472058e-6	8.79496185356053e-6	8.79495964333038e-6	8.79495757261452e-6	8.79495607276001e-6	8.79495581496911e-6	8.79495776015134e-6	8.79496311204301e-6	8.79497298369483e-6	8.79498739677322e-6	8.79500304073641e-6	8.79500967432123e-6	8.79498861473584e-6	8.794928133113e-6	8.7948810153051e-6	8.79499155939313e-6	8.79509298544767e-6	8.79476881681094e-6	8.79521105296094e-6	8.79493824098647e-6	8.79475244449256e-6	8.79493824098647e-6	8.79521105296093e-6	8.79476881681095e-6	8.79509298544767e-6	8.79499155939313e-6	8.79488101530512e-6	8.79492813311299e-6	8.79498861473584e-6	8.79500967432124e-6	8.79500304073642e-6	8.79498739677322e-6	8.79497298369482e-6	8.79496311204302e-6	8.79495776015133e-6	8.79495581496909e-6	8.79495607276002e-6	8.79495757261452e-6
flux1:	0.701788368636199	7.83276422569657e-6	7.83276531254969e-6	7.83276617603286e-6	7.83276680209352e-6	7.83276717540959e-6	7.83276727958687e-6	7.83276709800708e-6	7.83276661574658e-6	7.83276582321491e-6	7.83276472248984e-6	7.83276333778679e-6	7.83276173209053e-6	7.83276003258453e-6	7.83275846770906e-6	7.8327574172174e-6	7.83275747022476e-6	7.83275946735503e-6	7.83276445666237e-6	7.83277339592221e-6	7.83278626662732e-6	7.83280009781858e-6	7.83280580663021e-6	7.83278691975593e-6	7.8327332847325e-6	7.83269200913898e-6	7.83279082406408e-6	7.83288044244153e-6	7.83259204571262e-6	7.83298598972954e-6	7.83274306477511e-6	7.83257744260237e-6	7.8327430647751e-6	7.83298598972953e-6	7.83259204571262e-6	7.83288044244153e-6	7.83279082406407e-6	7.83269200913897e-6	7.83273328473251e-6	7.83278691975595e-6	7.8328058066302e-6	7.83280009781858e-6	7.83278626662731e-6	7.83277339592221e-6	7.83276445666237e-6	7.83275946735502e-6	7.83275747022475e-6	7.83275741721741e-6	7.83275846770908e-6
flux1:	0.702050817539952	6.969673407519e-6	6.96967447874061e-6	6.96967536265628e-6	6.96967604616382e-6	6.96967651515815e-6	6.96967675473473e-6	6.96967674996785e-6	6.96967648763053e-6	6.9696759594228e-6	6.96967516756159e-6	6.96967413398223e-6	6.96967291491701e-6	6.96967162313337e-6	6.96967046026399e-6	6.96966976033615e-6	6.96967003993941e-6	6.96967203377056e-6	6.96967665340302e-6	6.96968472183979e-6	6.96969618980058e-6	6.96970839453772e-6	6.96971328845201e-6	6.96969636012978e-6	6.96964883399139e-6	6.96961270925477e-6	6.96970094944894e-6	6.96978005477135e-6	6.969523706413e-6	6.96987431823941e-6	6.96965819521284e-6	6.96951068646602e-6	6.96965819521284e-6	6.9698743182394e-6	6.969523706413e-6	6.96978005477134e-6	6.96970094944894e-6	6.96961270925477e-6	6.9696488339914e-6	6.96969636012979e-6	6.96971328845203e-6	6.96970839453771e-6	6.96969618980057e-6	6.96968472183978e-6	6.96967665340302e-6	6.96967203377056e-6	6.96967003993941e-6	6.96966976033615e-6	6.969670460264e-6
flux1:	0.702313266443705	6.1962128466179e-6	6.19621387556749e-6	6.19621474752712e-6	6.19621545041999e-6	6.19621597138399e-6	6.19621629697667e-6	6.19621641388599e-6	6.19621631046928e-6	6.19621597961407e-6	6.19621542366429e-6	6.19621466249982e-6	6.19621374630295e-6	6.19621277498711e-6	6.19621192637586e-6	6.19621149401894e-6	6.19621193049908e-6	6.19621387733136e-6	6.1962181265764e-6	6.19622538442557e-6	6.19623557862634e-6	6.19624632573821e-6	6.19625050241678e-6	6.19623533755771e-6	6.19619325656296e-6	6.19616166782609e-6	6.19624038395747e-6	6.19631013821151e-6	6.19608247523263e-6	6.1963942420651e-6	6.19620213181522e-6	6.19607087083036e-6	6.19620213181522e-6	6.19639424206511e-6	6.19608247523261e-6	6.19631013821151e-6	6.19624038395747e-6	6.1961616678261e-6	6.19619325656295e-6	6.19623533755771e-6	6.19625050241678e-6	6.19624632573821e-6	6.19623557862635e-6	6.19622538442557e-6	6.19621812657641e-6	6.19621387733136e-6	6.19621193049907e-6	6.19621149401894e-6	6.19621192637586e-6
flux1:	0.702575715347458	5.50372514045059e-6	5.50372610649918e-6	5.50372694102898e-6	5.50372763302503e-6	5.50372817086429e-6	5.50372854251723e-6	5.50372873619551e-6	5.50372874172578e-6	5.50372855308186e-6	5.50372817272113e-6	5.50372761867163e-6	5.50372693570074e-6	5.50372621227408e-6	5.50372560509185e-6	5.50372537191002e-6	5.50372590888016e-6	5.5037277756322e-6	5.50373165968612e-6	5.50373816613035e-6	5.50374720616573e-6	5.50375664907956e-6	5.50376019580957e-6	5.50374661746618e-6	5.50370938556593e-6	5.50368178710227e-6	5.50375193466522e-6	5.50381337996271e-6	5.50361136834561e-6	5.50388834569312e-6	5.50371772929102e-6	5.50360102890513e-6	5.50371772929102e-6	5.50388834569312e-6	5.50361136834562e-6	5.50381337996271e-6	5.50375193466522e-6	5.50368178710227e-6	5.50370938556593e-6	5.50374661746618e-6	5.50376019580956e-6	5.50375664907956e-6	5.50374720616573e-6	5.50373816613035e-6	5.50373165968611e-6	5.50372777563219e-6	5.50372590888016e-6	5.50372537191002e-6	5.50372560509186e-6
flux1:	0.702838164251212	4.88431463863385e-6	4.88431552702344e-6	4.88431630530536e-6	4.8843169635295e-6	4.88431749128119e-6	4.8843178778762e-6	4.88431811294869e-6	4.88431818767622e-6	4.88431809701718e-6	4.88431784352417e-6	4.8843174435543e-6	4.88431693703073e-6	4.88431640223074e-6	4.88431597713156e-6	4.88431588786635e-6	4.88431648088307e-6	4.88431824392443e-6	4.88432177316293e-6	4.88432758630088e-6	4.88433558324355e-6	4.88434386161064e-6	4.88434685669362e-6	4.88433470491179e-6	4.88430178773468e-6	4.88427769604595e-6	4.88434014321025e-6	4.88439421333904e-6	4.88421511879285e-6	4.88446096835836e-6	4.88430957329035e-6	4.88420590934275e-6	4.88430957329036e-6	4.88446096835836e-6	4.88421511879285e-6	4.88439421333904e-6	4.88434014321026e-6	4.88427769604594e-6	4.88430178773469e-6	4.88433470491179e-6	4.88434685669362e-6	4.88434386161065e-6	4.88433558324356e-6	4.88432758630088e-6	4.88432177316292e-6	4.88431824392444e-6	4.88431648088307e-6	4.88431588786635e-6	4.88431597713157e-6
flux1:	0.703100613154965	4.33078862399837e-6	4.33078942543177e-6	4.33079013477596e-6	4.33079074312117e-6	4.33079124120834e-6	4.33079161961561e-6	4.33079186929043e-6	4.33079198263931e-6	4.33079195550348e-6	4.33079179050754e-6	4.33079150249649e-6	4.33079112705867e-6	4.33079073340957e-6	4.3307904429431e-6	4.33079045387928e-6	4.33079106892755e-6	4.3307927127815e-6	4.33079590187675e-6	4.33080107848967e-6	4.33080813548098e-6	4.33081537645499e-6	4.3308178902554e-6	4.33080702079571e-6	4.33077793995001e-6	4.33075692735214e-6	4.33081246215485e-6	4.33085999304443e-6	4.33070135397363e-6	4.3309193785726e-6	4.3307851567415e-6	4.33069315373995e-6	4.33078515674151e-6	4.3309193785726e-6	4.33070135397362e-6	4.33085999304443e-6	4.33081246215485e-6	4.33075692735213e-6	4.33077793995001e-6	4.3308070207957e-6	4.3308178902554e-6	4.33081537645499e-6	4.33080813548099e-6	4.33080107848966e-6	4.33079590187676e-6	4.3307927127815e-6	4.33079106892755e-6	4.33079045387928e-6	4.3307904429431e-6
flux1:	0.703363062058718	3.83660216133241e-6	3.83660287136128e-6	3.83660350448486e-6	3.83660405278764e-6	3.83660450809688e-6	3.8366048621592e-6	3.83660510712035e-6	3.83660523649387e-6	3.83660524690211e-6	3.83660514101466e-6	3.83660493230302e-6	3.83660465247523e-6	3.83660436268957e-6	3.83660416966219e-6	3.83660424699437e-6	3.8366048589405e-6	3.8366063749483e-6	3.83660924192276e-6	3.83661383712715e-6	3.83662004978251e-6	3.83662636904438e-6	3.83662846479072e-6	3.83661874779566e-6	3.83659307552206e-6	3.83657476422822e-6	3.83662410118496e-6	3.83666584039808e-6	3.83652544297196e-6	3.83671861868963e-6	3.83659972612442e-6	3.83651814400878e-6	3.83659972612442e-6	3.83671861868964e-6	3.83652544297196e-6	3.83666584039807e-6	3.83662410118496e-6	3.83657476422822e-6	3.83659307552206e-6	3.83661874779566e-6	3.83662846479072e-6	3.83662636904438e-6	3.83662004978251e-6	3.83661383712715e-6	3.83660924192276e-6	3.83660637494829e-6	3.83660485894049e-6	3.83660424699435e-6	3.83660416966219e-6
flux1:	0.703625510962471	3.39580647677514e-6	3.39580709505713e-6	3.39580764924387e-6	3.39580813235278e-6	3.3958085372168e-6	3.39580885665047e-6	3.39580908388131e-6	3.39580921340893e-6	3.39580924253806e-6	3.39580917395393e-6	3.39580901987584e-6	3.39580880853629e-6	3.39580859393214e-6	3.39580846979647e-6	3.3958085880347e-6	3.39580917912097e-6	3.39581056413951e-6	3.39581312942611e-6	3.39581719628416e-6	3.39582265298733e-6	3.39582815559426e-6	3.39582989000705e-6	3.39582120867197e-6	3.39579856287084e-6	3.39578261957051e-6	3.39582640576956e-6	3.39586302111848e-6	3.395738876327e-6	3.3959098821051e-6	3.39580466027878e-6	3.39573238221782e-6	3.39580466027878e-6	3.3959098821051e-6	3.39573887632701e-6	3.39586302111848e-6	3.39582640576956e-6	3.39578261957051e-6	3.39579856287085e-6	3.39582120867197e-6	3.39582989000705e-6	3.39582815559426e-6	3.39582265298733e-6	3.39581719628416e-6	3.39581312942611e-6	3.39581056413951e-6	3.39580917912096e-6	3.3958085880347e-6	3.39580846979647e-6
flux1:	0.703887959866225	3.00300072574383e-6	3.00300125523467e-6	3.00300173144453e-6	3.00300214825219e-6	3.00300249940936e-6	3.00300277869513e-6	3.00300298030338e-6	3.00300309960327e-6	3.00300313448755e-6	3.00300308762705e-6	3.00300297009579e-6	3.003002807012e-6	3.00300264600909e-6	3.00300256934379e-6	3.00300270981642e-6	3.00300326825312e-6	3.0030045234387e-6	3.003006809e-6	3.00301039814077e-6	3.00301518028299e-6	3.00301996140013e-6	3.00302138520595e-6	3.00301363449667e-6	3.0029936741401e-6	3.0029798050654e-6	3.0030186257989e-6	3.00305071317377e-6	3.00294103575363e-6	3.00309228058602e-6	3.00299923924367e-6	3.00293526040078e-6	3.00299923924367e-6	3.00309228058601e-6	3.00294103575363e-6	3.00305071317377e-6	3.0030186257989e-6	3.0029798050654e-6	3.0029936741401e-6	3.00301363449667e-6	3.00302138520595e-6	3.00301996140014e-6	3.00301518028298e-6	3.00301039814078e-6	3.003006809e-6	3.0030045234387e-6	3.00300326825312e-6	3.00300270981642e-6	3.0030025693438e-6
flux1:	0.704150408769978	2.65328700374207e-6	2.65328744988291e-6	2.65328785187066e-6	2.65328820436864e-6	2.65328850195781e-6	2.65328873927963e-6	2.65328891138271e-6	2.65328901439556e-6	2.65328904671055e-6	2.65328901095548e-6	2.65328891715441e-6	2.65328878763407e-6	2.65328866437572e-6	2.65328861949827e-6	2.65328876899196e-6	2.65328928768425e-6	2.65329041739899e-6	2.65329244594069e-6	2.65329560522896e-6	2.65329978743292e-6	2.6533039329927e-6	2.6533050913665e-6	2.65329817681432e-6	2.65328059774305e-6	2.65326854420516e-6	2.65330292818233e-6	2.65333101866775e-6	2.65323420778349e-6	2.65336785568854e-6	2.65328565708919e-6	2.65322907429551e-6	2.65328565708919e-6	2.65336785568855e-6	2.65323420778349e-6	2.65333101866775e-6	2.65330292818233e-6	2.65326854420516e-6	2.65328059774305e-6	2.65329817681432e-6	2.6533050913665e-6	2.6533039329927e-6	2.65329978743292e-6	2.65329560522896e-6	2.65329244594069e-6	2.653290417399e-6	2.65328928768426e-6	2.65328876899196e-6	2.65328861949828e-6
flux1:	0.704412857673731	2.34222845218876e-6	2.34222882213597e-6	2.34222915562591e-6	2.34222944802808e-6	2.342229694664e-6	2.34222989093886e-6	2.34223003265085e-6	2.3422301165853e-6	2.34223014155316e-6	2.34223011011337e-6	2.34223003132579e-6	2.34222992501487e-6	2.3422298281442e-6	2.34222980388359e-6	2.34222995344475e-6	2.34223042887694e-6	2.34223143973789e-6	2.34223323403779e-6	2.34223600831336e-6	2.34223965866895e-6	2.34224324598788e-6	2.34224417895496e-6	2.34223801554683e-6	2.34222254664365e-6	2.34221208101601e-6	2.34224250519582e-6	2.34226707154258e-6	2.34218169310834e-6	2.34229968603635e-6	2.34222713051463e-6	2.3421771327905e-6	2.34222713051464e-6	2.34229968603635e-6	2.34218169310834e-6	2.34226707154258e-6	2.34224250519582e-6	2.34221208101601e-6	2.34222254664366e-6	2.34223801554682e-6	2.34224417895496e-6	2.34224324598788e-6	2.34223965866895e-6	2.34223600831336e-6	2.34223323403779e-6	2.34223143973789e-6	2.34223042887694e-6	2.34222995344475e-6	2.34222980388359e-6
flux1:	0.704675306577484	2.06581031042694e-6	2.06581061236072e-6	2.06581088431153e-6	2.06581112227811e-6	2.06581132223762e-6	2.06581148026577e-6	2.06581159281297e-6	2.0658116572278e-6	2.06581167266684e-6	2.06581164159784e-6	2.065811572195e-6	2.06581148204034e-6	2.06581140364564e-6	2.06581139228726e-6	2.06581153619556e-6	2.06581196748122e-6	2.06581286756118e-6	2.06581444992218e-6	2.06581688082121e-6	2.06582006114796e-6	2.06582315952098e-6	2.06582390233781e-6	2.06581841351129e-6	2.06580481323509e-6	2.06579573535623e-6	2.0658226294298e-6	2.06584409194029e-6	2.06576886247002e-6	2.06587294129302e-6	2.06580895405081e-6	2.06576481391727e-6	2.0658089540508e-6	2.06587294129302e-6	2.06576886247002e-6	2.06584409194029e-6	2.0658226294298e-6	2.06579573535623e-6	2.06580481323509e-6	2.06581841351128e-6	2.06582390233781e-6	2.06582315952098e-6	2.06582006114796e-6	2.06581688082121e-6	2.06581444992218e-6	2.06581286756118e-6	2.06581196748123e-6	2.06581153619556e-6	2.06581139228726e-6
flux1:	0.704937755481238	1.82040376519848e-6	1.82040400773281e-6	1.82040422571372e-6	1.82040441569587e-6	1.82040457423202e-6	1.82040469798265e-6	1.82040478396137e-6	1.82040482999594e-6	1.82040483552426e-6	1.82040480290468e-6	1.82040473949816e-6	1.82040466087836e-6	1.8204045956103e-6	1.82040459201397e-6	1.82040472692722e-6	1.82040511502401e-6	1.82040591320225e-6	1.82040730502933e-6	1.82040943088915e-6	1.82041219703211e-6	1.8204148683145e-6	1.82041545184059e-6	1.82041056858492e-6	1.82039862184527e-6	1.82039075581027e-6	1.82041450635853e-6	1.82043323823722e-6	1.82036701011449e-6	1.8204587338376e-6	1.82040235287708e-6	1.82036341840346e-6	1.82040235287708e-6	1.8204587338376e-6	1.82036701011449e-6	1.82043323823722e-6	1.82041450635853e-6	1.82039075581027e-6	1.82039862184528e-6	1.82041056858492e-6	1.82041545184059e-6	1.8204148683145e-6	1.82041219703211e-6	1.82040943088916e-6	1.82040730502934e-6	1.82040591320225e-6	1.82040511502401e-6	1.82040472692721e-6	1.82040459201398e-6
flux1:	0.705200204384991	1.60273244993521e-6	1.60273264164173e-6	1.60273281332975e-6	1.6027329620416e-6	1.6027330848321e-6	1.60273317886831e-6	1.60273324164732e-6	1.6027332714014e-6	1.6027332677938e-6	1.6027332330597e-6	1.60273317381428e-6	1.60273310383396e-6	1.60273304818792e-6	1.6027330490712e-6	1.60273317333295e-6	1.60273352041308e-6	1.60273422586674e-6	1.60273544736005e-6	1.60273730320383e-6	1.60273970536203e-6	1.60274200454402e-6	1.60274245560918e-6	1.6027381156695e-6	1.60272763101779e-6	1.602720822326e-6	1.60274177667369e-6	1.60275810888847e-6	1.60269985695066e-6	1.60278062027474e-6	1.60273098539021e-6	1.602696672924e-6	1.60273098539021e-6	1.60278062027474e-6	1.60269985695067e-6	1.60275810888847e-6	1.6027417766737e-6	1.60272082232599e-6	1.6027276310178e-6	1.6027381156695e-6	1.60274245560918e-6	1.60274200454402e-6	1.60273970536204e-6	1.60273730320384e-6	1.60273544736004e-6	1.60273422586674e-6	1.60273352041308e-6	1.60273317333295e-6	1.60273304907121e-6
flux1:	0.705462653288744	1.40984144817153e-6	1.40984159721836e-6	1.40984173001653e-6	1.40984184403339e-6	1.40984193675933e-6	1.40984200579787e-6	1.40984204905874e-6	1.4098420651134e-6	1.40984205380264e-6	1.40984201722882e-6	1.40984196132441e-6	1.40984189825927e-6	1.40984185000943e-6	1.40984185338225e-6	1.40984196647767e-6	1.40984227543871e-6	1.40984289726167e-6	1.40984396721367e-6	1.40984558480493e-6	1.40984766788845e-6	1.40984964366153e-6	1.4098499854298e-6	1.40984613260724e-6	1.40983693971858e-6	1.40983105274527e-6	1.40984952252974e-6	1.40986374822459e-6	1.40981255756056e-6	1.4098836069181e-6	1.40983994966618e-6	1.40980973719623e-6	1.40983994966618e-6	1.4098836069181e-6	1.40981255756055e-6	1.40986374822459e-6	1.40984952252974e-6	1.40983105274527e-6	1.40983693971858e-6	1.40984613260724e-6	1.4098499854298e-6	1.40984964366153e-6	1.40984766788845e-6	1.40984558480492e-6	1.40984396721367e-6	1.40984289726167e-6	1.40984227543872e-6	1.40984196647767e-6	1.40984185338225e-6
flux1:	0.705725102192497	1.23906865803306e-6	1.23906877193317e-6	1.23906887270193e-6	1.23906895817546e-6	1.23906902622014e-6	1.2390690748138e-6	1.23906910221665e-6	1.23906910728283e-6	1.23906908999024e-6	1.23906905230259e-6	1.23906899952884e-6	1.23906894240476e-6	1.23906890017223e-6	1.23906890490473e-6	1.23906900704619e-6	1.23906928114554e-6	1.23906982807702e-6	1.23907076375902e-6	1.23907217171507e-6	1.2390739757225e-6	1.23907567103455e-6	1.23907592336293e-6	1.2390725069009e-6	1.23906445432123e-6	1.23905937008071e-6	1.23907563455123e-6	1.23908801304706e-6	1.23904306791254e-6	1.23910551609144e-6	1.2390671506644e-6	1.23904057176958e-6	1.2390671506644e-6	1.23910551609144e-6	1.23904306791254e-6	1.23908801304707e-6	1.23907563455123e-6	1.23905937008071e-6	1.23906445432123e-6	1.23907250690089e-6	1.23907592336293e-6	1.23907567103455e-6	1.2390739757225e-6	1.23907217171507e-6	1.23907076375902e-6	1.23906982807702e-6	1.23906928114554e-6	1.23906900704619e-6	1.23906890490473e-6
flux1:	0.705987551096251	1.08801837807507e-6	1.08801846353208e-6	1.08801853842119e-6	1.08801860089724e-6	1.08801864914986e-6	1.08801868147676e-6	1.08801869643451e-6	1.08801869311134e-6	1.08801867158862e-6	1.08801863368911e-6	1.08801858415366e-6	1.08801853243968e-6	1.08801849537535e-6	1.08801850087891e-6	1.08801859270221e-6	1.08801883529483e-6	1.08801931554054e-6	1.08802013266232e-6	1.08802135661321e-6	1.08802291702159e-6	1.08802436961602e-6	1.08802454940385e-6	1.08802152345118e-6	1.08801447658308e-6	1.08801009075274e-6	1.0880243998153e-6	1.08803516023205e-6	1.08799573399242e-6	1.08805057345481e-6	1.08801688838553e-6	1.08799352672383e-6	1.08801688838553e-6	1.08805057345481e-6	1.08799573399241e-6	1.08803516023205e-6	1.0880243998153e-6	1.08801009075274e-6	1.08801447658307e-6	1.08802152345118e-6	1.08802454940385e-6	1.08802436961602e-6	1.08802291702159e-6	1.08802135661321e-6	1.08802013266232e-6	1.08801931554054e-6	1.08801883529483e-6	1.08801859270221e-6	1.08801850087891e-6
flux1:	0.706250000000004	9.54536978577653e-7	9.54537041413832e-7	9.54537095778483e-7	9.54537140100759e-7	9.54537172847525e-7	9.54537192588807e-7	9.54537198130886e-7	9.54537188754795e-7	9.54537164617697e-7	9.54537127401813e-7	9.5453708133194e-7	9.54537034727561e-7	9.5453700228861e-7	9.54537008290304e-7	9.54537090640887e-7	9.54537305002071e-7	9.54537726129395e-7	9.54538438856275e-7	9.5453950163677e-7	9.54540849794392e-7	9.54542092728395e-7	9.54542214253768e-7	9.54539537393634e-7	9.54533376696828e-7	9.54529597873087e-7	9.54542174894128e-7	9.54551519425041e-7	9.54516965440144e-7	9.54565080437007e-7	9.54535531068684e-7	9.54515015364961e-7	9.54535531068683e-7	9.54565080437009e-7	9.54516965440145e-7	9.54551519425041e-7	9.5454217489413e-7	9.54529597873086e-7	9.54533376696828e-7	9.54539537393632e-7	9.54542214253769e-7	9.54542092728395e-7	9.54540849794393e-7	9.54539501636773e-7	9.54538438856276e-7	9.54537726129397e-7	9.54537305002068e-7	9.54537090640891e-7	9.54537008290308e-7
[truncated: 13 more columns]
